# Supplementary material for: Inclusive Composite Interval Mapping of QTL by Environment Interactions in Biparental Populations
Source: PLoS One. 2015 Jul 10;10(7):e0132414. doi: 10.1371/journal.pone.0132414 (PMC4498613; doi:10.1371/journal.pone.0132414)
Supplement: S3 File — (ZIP) [file pone.0132414.s003.zip › Simulation for unliked model/Simulated popualtions/run_00183.met]

!**********************Note: lines staring with "!" are remarks and will be ignored in the program********************
!*********************************General Information**********************************
!Assuming F1 = P1 x P2, populations available in QTL IciMapping are: 
!  1, P1BC1F1 = P1 x F1, the first backcrossing where P1 is used as the recurrent parent;
!  2, P2BC1F1 = P2 x F1, the first backcrossing where P2 is used as the recurrent parent;
!  3, F1DH, F1-derived doubled haploids; 
!  4, RIL or F1RIL, recombination inbred lines through the repeated selfing of F1;
!  5, P1BC1RIL, recombination inbred lines through the repeated selfing of P1BC1F1;
!  6, P2BC1RIL, recombination inbred lines through the repeated selfing of P2BC1F1;
!  7, F2, the selfing generation of F1;
!  8, F3, the selfing generation of F2;
!  9, P1BC2F1, the second backcrossing where P1 is used as the recurrent parent; 
! 10, P2BC2F1, the second backcrossing where P2 is used as the recurrent parent;
! 11, P1BC2RIL, recombination inred lines through the repeated selfing of P1BC2F1; 
! 12, P2BC2RIL, recombination inred lines through the repeated selfing of P2BC2F1; 
! 13, P1BC1F2, the selfing generation of P1BC1F1; 
! 14, P2BC1F2, the selfing generation of P2BC1F1; 
! 15, P1BC2F2, the selfing generation of P1BC2F1; 
! 16, P2BC2F2, the selfing generation of P2BC2F1; 
! 17, P1BC1DH, P1BC1F1-derived doubled haploids; 
! 18, P2BC1DH, P2BC1F1-derived doubled haploids; 
! 19, P1BC2DH, P1BC2F1-derived doubled haploids; 
! 20, P2BC2DH, P2BC2F1-derived doubled haploids; 
   3      !Mapping Population (see remarks above)
   2      !Mapping Function (1 for Kosambi; 2 for Haldane; 3 for Morgan)
   2      !Marker Space Type (1 for intervals; 2 for positions)
   1      !Marker Space Unit(1 for centiMorgans; 2 for Morgan)
   6      !Number of Chromosomes (or Linkage Groups)
 200      !Size of the mapping population
   2      !Number of environments
 
!***************************************** Chromosomes and Linkage Maps **********************************************
!Chromosome                 NumMarkers
-CH1                        16
-CH2                        16
-CH3                        16
-CH4                        16
-CH5                        16
-CH6                        16
!Linkage map (Marker name followed by position or the interval length)
 MK-1-1                1     0.000
 MK-1-2                1    10.000
 MK-1-3                1    20.000
 MK-1-4                1    30.000
 MK-1-5                1    40.000
 MK-1-6                1    50.000
 MK-1-7                1    60.000
 MK-1-8                1    70.000
 MK-1-9                1    80.000
 MK-1-10               1    90.000
 MK-1-11               1   100.000
 MK-1-12               1   110.000
 MK-1-13               1   120.000
 MK-1-14               1   130.000
 MK-1-15               1   140.000
 MK-1-16               1   150.000
 MK-2-1                2     0.000
 MK-2-2                2    10.000
 MK-2-3                2    20.000
 MK-2-4                2    30.000
 MK-2-5                2    40.000
 MK-2-6                2    50.000
 MK-2-7                2    60.000
 MK-2-8                2    70.000
 MK-2-9                2    80.000
 MK-2-10               2    90.000
 MK-2-11               2   100.000
 MK-2-12               2   110.000
 MK-2-13               2   120.000
 MK-2-14               2   130.000
 MK-2-15               2   140.000
 MK-2-16               2   150.000
 MK-3-1                3     0.000
 MK-3-2                3    10.000
 MK-3-3                3    20.000
 MK-3-4                3    30.000
 MK-3-5                3    40.000
 MK-3-6                3    50.000
 MK-3-7                3    60.000
 MK-3-8                3    70.000
 MK-3-9                3    80.000
 MK-3-10               3    90.000
 MK-3-11               3   100.000
 MK-3-12               3   110.000
 MK-3-13               3   120.000
 MK-3-14               3   130.000
 MK-3-15               3   140.000
 MK-3-16               3   150.000
 MK-4-1                4     0.000
 MK-4-2                4    10.000
 MK-4-3                4    20.000
 MK-4-4                4    30.000
 MK-4-5                4    40.000
 MK-4-6                4    50.000
 MK-4-7                4    60.000
 MK-4-8                4    70.000
 MK-4-9                4    80.000
 MK-4-10               4    90.000
 MK-4-11               4   100.000
 MK-4-12               4   110.000
 MK-4-13               4   120.000
 MK-4-14               4   130.000
 MK-4-15               4   140.000
 MK-4-16               4   150.000
 MK-5-1                5     0.000
 MK-5-2                5    10.000
 MK-5-3                5    20.000
 MK-5-4                5    30.000
 MK-5-5                5    40.000
 MK-5-6                5    50.000
 MK-5-7                5    60.000
 MK-5-8                5    70.000
 MK-5-9                5    80.000
 MK-5-10               5    90.000
 MK-5-11               5   100.000
 MK-5-12               5   110.000
 MK-5-13               5   120.000
 MK-5-14               5   130.000
 MK-5-15               5   140.000
 MK-5-16               5   150.000
 MK-6-1                6     0.000
 MK-6-2                6    10.000
 MK-6-3                6    20.000
 MK-6-4                6    30.000
 MK-6-5                6    40.000
 MK-6-6                6    50.000
 MK-6-7                6    60.000
 MK-6-8                6    70.000
 MK-6-9                6    80.000
 MK-6-10               6    90.000
 MK-6-11               6   100.000
 MK-6-12               6   110.000
 MK-6-13               6   120.000
 MK-6-14               6   130.000
 MK-6-15               6   140.000
 MK-6-16               6   150.000
!*********************************** Marker Types ********************************************************************
!Co-dominant marker: When heterozygote F1 is present, P1 is coded as 2, F1 is coded as 1, and P2 is coded as 0; Otherwise, P1 is coded as 2, and P2 is coded as 0. 
!Dominant marker: When heterozygote F1 is present, P1 and F1 are coded as 12, and P2 is coded as 0; Otherwise, P1 is coded as 2, and P2 is coded as 0.  
!Recessive markers: When heterozygote F1 is present, P1 is coded as 2, and F1 and P2 are coded as 10; Otherwise, P1 is coded as 2, and P2 is coded as 0. 
!Missing marker is coded as -1. 
 MK-1-1                 2   0   0   0   2   0   2   0   2   2   0   0   2   0   2   2   2   0   2   2   0   2   0   2   0   2   0   0   2   0   0   2   2   0   2   0   2   0   0   0   0   2   0   0   0   0   0   0   0   0   0   0   2   2   0   2   0   2   2   0   0   2   0   0   2   2   2   0   0   0   2   2   2   0   2   0   0   2   0   2   0   0   0   0   0   2   2   2   2   0   2   2   0   2   2   0   0   2   0   2   0   2   2   2   0   0   2   0   2   2   0   2   0   0   2   0   0   2   0   2   2   2   0   2   0   2   0   2   2   2   0   0   0   0   2   2   2   0   2   0   0   2   0   0   0   2   2   2   2   0   0   2   2   2   2   2   0   0   2   2   0   2   0   0   2   0   2   2   2   0   0   0   0   2   2   0   2   0   2   0   0   0   2   2   2   2   0   0   2   0   2   0   2   2   2   0   2   0   2   0
 MK-1-2                 2   0   0   0   2   2   2   0   0   2   2   0   2   0   0   2   2   0   2   2   0   2   0   2   0   2   0   0   0   0   0   2   2   0   2   0   2   0   0   0   0   2   0   0   0   0   0   0   0   0   0   2   2   2   0   2   0   2   2   0   2   2   0   0   2   2   2   0   0   0   2   2   2   0   2   0   0   2   0   2   0   0   0   0   0   2   2   2   2   0   2   2   0   2   2   0   0   2   0   2   0   2   2   2   0   0   2   0   0   0   2   2   0   0   2   0   0   2   0   2   2   2   0   2   0   2   0   2   2   2   0   0   0   0   2   0   2   0   0   0   0   2   0   0   0   2   2   2   2   0   2   2   2   2   2   2   0   0   2   2   0   2   0   0   2   0   2   2   2   2   0   0   0   2   2   0   0   0   0   0   0   0   2   2   2   2   0   0   2   0   2   0   2   0   2   2   2   0   2   0
 MK-1-3                 2   0   0   0   0   2   2   0   0   2   2   0   2   0   0   2   0   0   0   2   0   2   0   2   0   2   0   0   2   0   0   2   2   0   2   2   2   0   0   0   0   2   0   0   0   0   0   0   0   0   0   2   2   2   0   2   0   2   2   0   2   2   0   0   2   2   2   0   0   0   2   2   2   0   2   0   0   2   0   2   2   0   0   0   0   2   2   2   2   0   2   2   0   2   2   0   0   2   0   2   0   2   2   0   0   0   2   0   0   0   2   0   0   0   2   0   0   2   2   2   2   2   0   2   0   2   0   2   0   2   0   0   0   0   2   0   2   0   2   0   0   2   0   0   0   2   2   2   2   0   2   2   2   0   2   0   0   0   2   2   0   2   2   0   2   0   2   2   2   2   0   0   0   2   2   0   0   0   0   0   0   0   2   2   2   2   0   0   2   0   2   0   2   0   2   2   2   0   2   0
 MK-1-4                 2   0   0   0   0   2   2   0   2   2   2   0   2   0   0   2   0   0   0   2   2   2   0   2   0   0   0   0   2   0   0   2   2   0   2   2   0   0   0   0   0   0   0   0   0   0   0   0   0   0   0   2   2   2   2   2   2   2   0   2   2   0   0   0   2   2   2   0   0   0   0   2   2   0   2   0   0   0   0   2   2   0   0   0   0   2   2   2   2   2   2   2   0   2   2   0   0   2   0   0   2   2   2   0   0   0   2   0   0   0   2   0   0   0   2   2   0   2   2   2   2   0   0   2   0   2   0   2   0   2   0   0   0   0   2   0   2   0   0   0   0   2   0   0   0   2   2   2   2   0   2   2   2   0   2   0   0   0   2   2   0   2   2   0   2   0   2   2   2   2   0   0   0   2   2   0   0   0   0   0   0   0   2   2   2   2   0   0   0   0   2   0   2   0   2   2   2   0   2   0
 MK-1-5                 2   0   0   0   0   2   2   0   2   2   0   0   2   0   0   2   0   0   0   0   2   2   0   2   0   0   0   0   2   2   0   2   2   0   2   0   0   0   0   0   0   2   0   0   0   0   2   0   0   0   2   2   2   2   2   0   2   2   0   2   2   0   0   0   2   2   2   0   0   0   2   2   2   0   2   0   0   0   0   2   2   2   2   0   0   2   2   2   2   2   2   2   0   2   2   0   2   2   0   0   2   2   2   0   0   0   2   0   0   0   2   0   0   0   2   2   0   2   2   2   0   0   0   2   0   2   2   2   0   2   0   0   0   0   2   0   2   0   0   0   0   2   0   0   0   2   2   2   2   0   2   2   2   0   2   0   0   0   2   2   2   0   2   0   2   0   2   2   2   2   0   0   0   2   2   0   0   0   0   2   0   2   2   2   2   2   0   0   0   0   2   0   2   2   2   2   2   0   2   0
 MK-1-6                 2   0   0   0   0   0   2   0   0   2   0   0   2   0   0   2   0   0   0   0   0   2   0   2   0   2   0   0   2   0   0   2   2   0   0   0   0   0   0   0   0   2   0   0   0   0   2   0   0   0   0   2   2   2   2   0   2   2   0   2   0   2   0   0   2   2   2   0   0   0   2   2   2   0   2   0   0   0   0   2   2   2   2   0   0   2   2   2   2   2   0   2   0   2   2   0   2   2   0   0   2   2   2   0   0   2   2   0   0   0   2   0   0   0   2   2   0   2   2   0   0   0   0   2   0   2   2   2   2   2   0   0   0   0   2   0   2   0   0   0   0   2   0   0   0   2   2   0   2   0   2   2   2   0   2   0   0   0   2   2   2   0   2   0   2   0   2   2   2   2   2   0   0   2   2   0   0   0   0   2   0   2   0   2   2   2   0   0   0   0   2   0   2   2   2   2   2   0   2   0
 MK-1-7                 2   0   0   0   0   0   2   0   0   0   2   0   2   0   0   2   0   0   0   2   0   2   0   2   0   2   0   2   2   0   2   2   2   0   0   0   0   0   0   2   0   2   0   0   0   0   2   0   0   2   0   0   2   2   2   0   2   2   2   2   0   2   0   0   2   2   2   2   0   0   2   2   2   0   2   0   0   0   2   2   2   2   2   0   0   2   2   2   2   2   0   2   0   0   2   0   2   0   0   0   2   2   2   0   0   2   2   0   0   0   2   2   0   0   2   2   0   2   2   0   0   0   2   2   0   2   2   2   2   2   0   0   0   0   2   0   2   0   0   0   0   2   0   0   0   2   2   0   2   0   2   2   2   0   2   0   2   0   2   2   2   0   2   0   2   0   2   2   2   2   2   0   0   2   0   0   0   0   0   2   0   2   0   2   2   2   0   0   0   0   2   0   2   2   2   2   2   0   2   2
 MK-1-8                 2   0   0   0   2   0   2   0   0   0   2   0   2   2   0   2   0   0   0   0   0   2   0   2   0   2   0   2   2   0   2   2   2   0   0   0   0   0   0   0   0   0   2   0   2   0   2   0   0   2   0   0   2   2   0   0   2   2   2   2   0   2   0   0   2   2   2   2   2   0   2   2   2   0   2   0   2   0   2   2   2   2   2   0   0   2   2   2   2   0   0   2   0   0   2   0   2   0   2   0   2   2   0   0   0   2   2   0   0   0   2   2   0   0   2   2   0   2   2   0   0   0   2   2   0   0   2   2   2   0   0   0   0   0   2   0   2   0   0   0   0   2   0   0   0   2   2   0   2   0   2   2   2   0   2   2   2   0   2   2   2   0   2   0   2   0   2   2   2   2   2   0   0   2   0   2   0   0   2   2   0   0   0   2   2   2   0   0   0   0   2   0   0   2   2   2   2   0   2   2
 MK-1-9                 2   0   0   0   0   0   2   0   0   0   2   0   2   2   0   2   0   0   0   0   0   2   0   2   2   0   0   0   2   0   2   2   2   0   2   0   0   0   2   0   0   0   2   0   2   0   2   2   0   2   0   2   2   2   0   0   2   2   2   2   0   2   0   0   2   2   2   2   2   0   0   2   2   0   2   0   2   0   2   2   2   2   2   0   0   0   2   2   2   0   0   2   0   0   0   0   0   0   2   0   2   2   0   0   0   2   0   2   0   0   2   2   0   0   2   2   0   0   2   0   0   0   2   2   0   0   0   2   0   0   2   0   0   0   2   0   2   0   0   0   0   2   0   0   0   2   2   0   2   0   2   2   2   0   0   2   2   0   2   2   2   0   2   0   2   0   2   2   2   2   2   0   0   2   0   2   0   2   2   2   0   0   0   0   2   2   0   0   0   0   0   0   0   2   2   2   2   0   2   2
 MK-1-10                2   0   0   0   0   0   2   2   0   0   2   0   2   2   0   2   2   0   2   0   0   2   0   2   2   0   0   0   2   0   2   2   2   0   2   0   0   0   2   0   0   0   2   2   2   0   2   2   0   2   0   2   2   2   0   0   2   2   2   2   0   2   0   0   2   2   2   2   2   2   0   2   2   0   2   0   2   2   2   2   2   2   2   2   0   0   2   2   0   0   2   2   0   0   0   0   0   0   2   2   2   2   0   2   0   2   0   2   0   0   2   2   0   0   2   2   0   0   2   0   0   0   2   2   0   0   0   2   0   0   2   0   2   0   2   0   2   0   0   0   0   2   0   0   0   2   2   0   2   0   0   2   2   0   2   2   2   0   2   2   2   0   2   0   2   0   2   2   2   2   2   0   0   2   0   0   0   2   2   2   0   0   0   0   2   2   0   0   0   0   0   0   0   0   2   0   2   0   2   2
 MK-1-11                2   0   0   0   0   0   2   0   0   0   2   0   2   2   0   2   0   0   2   0   0   2   0   2   0   0   0   0   2   0   2   2   2   0   2   0   0   2   2   0   0   0   2   2   2   0   2   2   0   2   0   2   2   2   0   0   2   2   2   2   0   2   0   0   2   2   2   2   0   0   0   2   2   0   2   0   2   2   2   2   2   2   2   2   0   0   2   2   0   0   2   2   0   0   0   0   0   0   2   2   2   2   0   2   0   2   0   2   2   2   2   2   0   0   2   2   2   0   2   2   0   0   2   2   0   0   0   2   0   0   2   0   0   0   2   0   2   0   0   2   0   2   0   0   0   2   2   0   2   0   0   2   2   0   2   2   2   0   2   2   2   2   2   0   2   0   2   2   2   2   2   0   0   0   0   0   0   2   2   0   0   0   0   0   2   2   0   0   2   0   2   0   0   0   2   2   2   0   0   2
 MK-1-12                0   0   0   0   2   0   2   0   0   0   2   0   2   2   0   2   0   0   2   0   0   2   0   2   0   0   0   0   2   0   2   2   2   2   2   0   0   2   2   0   0   0   2   2   2   0   2   2   0   2   0   2   2   2   0   0   2   2   2   2   0   2   0   2   2   2   2   2   0   0   0   2   2   2   2   0   2   2   2   2   2   2   2   2   0   0   0   2   0   2   2   2   0   0   0   0   0   0   0   2   2   2   0   2   0   2   0   2   2   0   0   2   0   0   2   2   2   0   2   2   0   0   2   2   0   0   0   2   0   0   0   0   0   0   2   0   2   0   0   2   2   2   0   0   0   2   2   0   2   0   2   2   2   2   2   2   2   0   2   2   2   0   2   0   2   0   2   2   2   2   2   0   0   0   0   0   0   2   2   0   0   0   0   0   2   2   0   0   2   0   2   0   0   0   2   2   2   0   0   2
 MK-1-13                0   0   0   0   2   0   2   0   0   2   2   0   2   2   0   2   0   0   2   0   2   2   0   2   0   0   0   0   2   0   2   2   2   2   2   0   0   2   2   0   0   2   2   0   2   0   2   2   0   2   0   2   2   2   0   0   2   0   2   2   0   2   0   2   2   2   2   2   2   0   0   2   2   2   2   0   2   2   2   2   2   2   2   0   0   0   0   2   0   2   2   2   0   0   0   0   0   0   0   2   2   2   0   2   0   2   0   0   2   0   0   2   0   0   2   2   2   0   2   2   0   0   2   2   0   0   0   2   0   0   0   0   0   0   2   2   2   0   0   2   2   2   0   2   0   2   2   0   2   0   2   2   2   2   2   2   0   0   0   2   2   0   2   0   2   2   2   2   2   2   2   0   0   0   0   0   2   2   2   0   0   0   0   0   2   2   0   0   2   0   2   0   0   0   2   2   2   0   0   2
 MK-1-14                0   0   0   0   2   2   2   0   0   2   2   0   2   2   0   0   0   0   2   0   2   2   0   2   0   2   0   0   2   0   2   2   2   2   2   0   0   0   2   0   0   2   2   0   2   0   2   0   0   2   0   2   2   2   0   0   2   0   2   2   0   2   0   2   2   0   0   2   2   0   0   2   2   2   2   0   2   2   2   2   2   2   2   0   0   0   0   2   0   2   2   2   0   0   0   0   0   0   0   2   2   2   0   2   0   2   0   0   2   0   0   0   0   0   2   2   0   0   2   0   2   0   2   2   0   0   0   2   0   2   0   0   0   0   2   2   2   0   0   2   2   2   0   2   0   2   2   0   2   0   2   2   0   2   2   2   0   0   0   2   2   0   2   0   2   2   2   2   2   2   2   0   0   2   0   0   2   2   2   0   0   0   0   0   2   2   0   0   2   0   2   0   0   0   2   0   2   0   2   2
 MK-1-15                0   0   0   0   2   2   2   0   0   2   2   0   2   2   0   0   0   0   2   0   2   0   0   2   0   2   2   0   2   0   2   2   2   0   2   0   0   2   2   0   0   0   2   0   0   0   2   0   0   2   0   2   2   2   0   0   2   0   2   2   0   2   0   2   2   0   0   2   0   0   0   2   2   2   2   0   0   2   2   2   2   2   2   0   0   0   0   2   0   2   2   2   0   0   0   0   0   0   0   2   2   2   2   2   0   2   0   0   2   0   0   2   0   0   0   2   0   0   2   0   0   0   2   2   0   0   0   2   2   2   0   0   0   0   2   0   2   2   0   2   2   2   0   2   0   2   2   2   2   0   2   0   0   2   2   2   0   0   0   2   0   0   2   2   2   2   2   2   2   0   2   0   0   2   0   0   2   2   2   0   0   0   0   0   2   2   0   0   2   0   2   0   0   0   2   0   2   0   2   0
 MK-1-16                0   0   0   0   2   2   2   0   0   2   2   2   0   2   0   2   0   0   2   0   2   0   0   2   0   2   0   0   2   0   2   2   2   0   2   0   0   2   2   0   0   0   2   0   0   2   2   0   0   0   0   2   2   0   0   0   2   2   2   2   0   2   0   2   2   0   0   2   0   0   0   2   2   2   2   0   0   2   2   2   2   2   2   0   0   0   0   2   0   2   2   2   0   0   0   0   0   0   0   2   2   2   2   2   0   2   0   0   2   0   0   2   2   0   0   2   2   0   0   0   0   0   2   2   0   0   2   2   2   2   0   0   0   0   2   0   2   2   0   2   2   2   0   2   2   0   2   2   2   0   2   0   0   2   2   2   0   0   0   2   2   0   2   2   2   2   2   2   2   0   2   0   0   2   0   0   2   2   0   0   2   0   0   0   2   0   0   0   2   0   2   0   0   0   2   0   2   0   2   0
 MK-2-1                 0   0   2   0   0   2   2   2   2   0   2   2   2   2   0   2   0   2   0   0   0   0   2   0   0   0   0   0   0   0   2   0   0   0   0   2   2   2   0   2   2   2   0   0   0   2   0   0   2   0   2   2   2   2   2   2   2   0   0   0   2   0   2   0   2   2   2   0   0   2   0   0   2   2   2   0   2   2   0   0   0   0   2   2   2   2   2   2   0   2   0   0   2   2   2   0   2   0   2   2   2   2   0   0   0   0   2   0   0   0   2   0   0   0   2   2   0   2   2   0   0   2   0   2   2   2   2   2   0   0   2   0   0   0   2   0   0   0   0   0   2   0   0   0   2   0   0   2   0   2   0   2   0   2   0   0   2   2   2   2   0   2   2   2   0   2   0   0   2   0   0   0   0   2   0   0   2   0   0   0   2   2   0   2   0   2   0   2   0   2   2   2   2   0   2   2   2   0   2   2
 MK-2-2                 0   0   2   0   0   2   2   2   2   0   2   2   2   2   0   2   0   2   0   0   0   0   0   2   0   0   0   0   0   0   2   2   0   0   0   2   2   0   0   2   0   2   2   0   0   2   0   0   2   0   2   2   2   2   2   2   2   0   2   0   2   0   2   0   2   2   2   0   0   0   0   0   2   2   2   0   2   2   0   0   0   0   2   2   2   2   2   2   0   2   0   0   2   2   2   0   2   0   2   2   2   2   2   0   0   0   2   0   0   0   2   0   0   0   2   2   0   2   2   0   0   2   0   2   2   2   2   2   0   0   2   0   0   0   2   0   0   0   0   0   2   0   2   0   2   0   0   2   0   2   0   2   0   2   0   0   2   2   2   2   0   2   2   2   0   2   0   0   2   0   0   0   0   2   0   0   2   0   0   0   2   2   2   2   2   2   0   2   0   2   2   2   2   0   2   0   2   0   0   2
 MK-2-3                 0   0   2   0   0   2   2   2   2   0   2   2   2   2   0   2   0   2   0   0   0   2   0   2   0   0   0   0   0   0   2   2   0   0   0   2   2   0   0   2   0   2   2   0   2   2   0   0   2   2   2   2   2   2   2   0   2   0   2   0   2   0   2   0   2   0   2   0   0   0   0   0   2   2   2   2   2   2   2   0   0   0   2   2   2   2   2   2   0   2   0   0   2   2   2   0   2   0   2   2   2   2   2   0   2   0   2   0   0   0   2   2   0   0   2   2   0   2   2   0   0   2   2   0   2   2   2   2   0   0   2   0   0   0   2   0   0   0   0   0   2   0   2   0   2   0   0   2   0   2   0   2   0   2   0   0   2   2   2   2   0   2   2   2   0   2   0   0   2   0   2   0   0   2   0   0   2   0   2   0   2   2   2   2   2   2   0   2   0   2   2   2   2   0   2   0   2   0   0   2
 MK-2-4                 0   0   2   0   0   2   2   2   2   0   2   2   2   2   0   2   0   2   2   0   0   0   0   2   0   0   0   2   0   0   2   0   0   0   0   0   2   0   0   2   0   2   2   0   2   2   0   0   2   2   2   2   2   2   2   0   2   0   2   0   2   0   2   0   2   0   2   0   2   0   0   0   2   2   2   2   2   2   2   0   0   0   2   0   2   2   2   0   2   2   0   0   2   2   2   0   2   2   2   2   2   2   2   0   2   0   2   0   0   0   2   2   2   0   2   0   0   2   2   2   0   2   2   0   2   2   2   2   0   0   2   0   0   0   0   0   0   0   0   0   2   2   0   0   2   0   0   2   0   2   0   2   0   0   0   0   2   2   2   2   0   2   2   2   0   2   0   0   2   0   2   0   0   2   0   0   0   0   0   0   2   2   2   2   2   2   2   2   0   2   0   0   2   0   2   0   2   2   0   2
 MK-2-5                 0   0   2   0   0   2   2   2   2   0   2   2   2   2   0   2   0   2   2   0   0   0   0   2   2   0   0   2   0   0   2   0   0   0   0   0   2   2   0   2   0   2   2   0   2   2   0   0   0   2   2   2   2   2   2   0   2   0   2   2   2   0   2   2   2   0   2   0   2   0   0   0   2   2   2   2   2   2   2   0   0   0   2   0   2   2   2   0   2   2   0   0   2   2   2   0   2   2   2   2   2   2   2   0   2   0   2   0   0   0   2   2   2   0   2   0   0   2   2   2   0   2   2   2   2   2   2   2   2   0   2   0   2   0   0   0   0   0   0   0   2   2   0   0   2   0   0   2   0   2   0   2   0   2   0   2   2   2   2   2   0   2   2   2   0   2   0   0   2   0   2   0   0   2   0   0   0   0   0   0   2   2   0   2   2   2   0   2   0   2   0   0   2   0   2   2   2   0   0   2
 MK-2-6                 0   0   2   2   0   2   2   2   2   0   2   2   2   2   0   2   0   0   2   0   0   0   0   2   2   0   0   2   0   0   2   0   0   0   0   0   2   2   2   2   0   0   2   0   2   2   2   0   0   2   2   2   0   0   2   0   0   0   2   2   2   0   2   2   2   0   2   0   2   0   0   0   2   2   2   2   2   0   2   0   0   0   2   0   2   2   2   0   2   2   0   0   2   2   2   0   2   2   2   2   2   2   2   2   2   0   2   0   0   0   2   2   2   0   2   0   2   2   2   2   0   2   2   2   0   2   2   2   2   0   2   0   2   0   0   0   0   0   0   0   2   2   2   0   2   0   0   2   0   2   0   0   2   2   0   2   2   2   2   2   0   2   2   0   0   2   0   0   0   2   2   2   0   2   0   0   0   0   0   0   2   2   0   2   2   2   0   2   0   2   0   0   0   0   2   2   2   0   0   0
 MK-2-7                 0   0   2   2   0   2   2   2   2   0   2   2   2   2   2   2   0   0   2   0   0   0   0   0   2   0   0   2   0   0   2   0   0   0   0   0   2   2   2   2   0   0   2   0   2   0   2   0   0   2   2   2   0   0   2   0   0   0   2   2   2   0   2   2   2   0   2   0   2   2   0   0   2   2   2   2   2   0   2   0   2   0   2   0   2   2   2   2   2   0   0   0   2   2   2   0   0   2   2   2   2   2   2   2   0   0   2   0   0   0   2   2   2   0   2   0   2   2   2   2   0   2   2   2   0   2   2   2   2   2   2   0   2   0   0   0   0   0   0   0   2   2   2   0   2   0   0   2   0   2   0   0   2   2   0   2   2   2   2   2   0   2   2   0   0   2   0   0   0   2   2   2   0   2   0   0   0   0   0   0   2   2   0   2   2   2   0   2   0   2   0   0   0   0   2   2   2   2   0   0
 MK-2-8                 0   0   2   2   0   2   2   2   2   0   2   2   2   2   2   2   0   0   2   0   0   0   0   0   2   0   0   2   0   0   2   0   0   0   0   0   2   2   2   2   0   0   2   0   2   0   2   0   0   2   2   2   0   0   2   0   0   0   2   2   2   0   2   2   2   2   2   0   2   2   2   0   2   2   2   2   2   0   2   0   2   0   2   2   2   2   2   2   2   0   0   0   2   2   2   0   0   2   2   0   2   2   2   2   0   0   2   0   2   0   0   2   2   0   0   0   2   2   2   2   2   2   2   2   0   2   2   2   2   2   2   0   2   0   0   0   0   2   0   0   2   2   2   0   2   2   0   2   0   2   0   2   0   2   0   2   2   2   2   2   2   2   2   2   0   2   0   0   0   2   2   2   2   2   2   0   0   0   0   0   2   2   0   2   2   2   0   2   0   2   2   0   2   0   2   2   0   2   0   0
 MK-2-9                 0   2   2   2   0   2   2   2   2   0   2   2   2   2   2   2   0   0   2   0   0   0   0   0   2   0   0   2   0   0   2   0   0   0   0   0   2   2   2   2   0   2   2   0   0   0   2   0   0   2   2   2   2   0   2   0   0   0   2   2   2   0   2   2   2   2   2   0   2   0   2   0   0   2   2   2   2   0   2   0   2   0   0   2   2   2   2   2   2   0   0   0   2   2   2   0   0   2   2   0   2   2   2   2   0   0   2   0   2   0   0   2   2   0   2   0   2   0   2   2   2   2   0   2   0   2   2   0   2   2   2   0   2   0   0   0   0   2   0   2   2   2   2   0   2   2   0   2   0   2   0   2   0   0   0   2   2   2   2   2   2   2   2   2   0   2   0   0   0   2   2   2   2   2   2   0   0   0   2   0   2   2   0   2   2   2   0   2   0   2   2   0   0   0   2   2   0   2   0   0
 MK-2-10                0   2   2   2   0   2   2   0   2   0   2   2   2   2   0   2   0   0   2   0   2   0   0   0   2   0   2   2   2   0   0   0   0   0   0   0   2   2   2   2   0   2   2   0   0   0   2   0   0   2   2   2   2   0   2   2   0   0   2   2   2   0   2   2   2   2   2   0   2   0   2   0   0   2   2   2   2   0   2   0   2   0   0   2   2   2   0   2   2   0   0   0   2   2   2   0   0   2   2   0   2   2   2   2   0   0   2   0   2   0   0   2   2   0   2   0   2   0   2   2   2   0   2   2   0   2   2   0   0   2   0   0   2   0   0   0   0   2   0   2   2   2   2   0   2   2   0   0   0   2   0   2   0   0   0   2   2   2   2   2   2   0   0   2   0   2   0   0   0   2   2   2   2   2   2   0   0   0   2   0   0   2   0   2   2   2   0   2   0   2   2   2   0   0   2   2   0   2   0   0
 MK-2-11                0   2   2   2   0   2   2   0   2   0   2   2   2   2   0   2   0   0   2   0   2   2   0   0   2   0   2   2   2   0   0   0   0   0   0   0   2   2   2   2   0   2   2   0   0   0   2   0   2   2   2   2   2   0   2   2   2   0   2   2   2   0   2   2   2   2   2   0   2   0   2   0   0   0   2   2   2   2   2   0   2   0   0   2   2   0   0   2   2   0   0   0   2   2   2   0   0   2   2   0   2   2   2   2   0   0   2   0   2   0   0   2   0   0   2   2   2   0   2   2   2   2   2   2   0   2   2   0   0   2   0   0   2   0   0   0   0   2   0   2   2   2   2   2   2   2   0   0   2   2   0   2   0   0   0   0   2   0   2   2   2   0   0   2   0   2   0   2   0   2   2   0   2   2   2   0   0   0   2   0   0   2   0   2   2   2   0   2   0   2   2   2   0   0   2   2   0   2   0   0
 MK-2-12                0   2   2   0   0   2   2   0   2   0   2   2   2   2   0   2   2   0   2   0   2   2   2   0   2   0   2   2   2   0   0   0   0   0   0   0   2   2   2   2   0   2   2   0   0   2   2   0   2   2   2   2   2   0   2   2   2   2   2   2   2   0   2   2   2   2   2   0   2   0   0   0   0   0   2   2   2   2   2   0   2   0   0   2   2   0   0   2   2   0   0   0   2   2   2   0   2   2   2   0   2   2   2   2   0   0   0   0   2   0   0   2   0   0   2   2   2   0   2   2   0   2   2   2   0   2   0   2   0   2   0   0   2   0   0   0   0   2   0   2   2   0   2   2   2   2   0   0   2   0   0   2   2   0   2   0   0   0   2   2   2   2   0   2   0   0   0   2   0   0   2   0   0   2   2   0   0   0   2   0   0   2   0   2   2   2   0   2   0   2   2   2   0   0   2   2   0   2   0   0
 MK-2-13                0   2   2   0   0   2   2   0   2   0   2   0   2   2   0   0   2   0   2   0   2   2   2   0   2   0   2   2   2   0   0   0   0   0   0   0   2   2   2   2   0   2   2   0   0   2   2   0   2   2   2   2   2   0   2   2   2   2   0   2   2   0   0   2   2   2   2   0   0   0   0   0   0   2   2   2   2   2   0   0   2   0   0   2   2   0   0   2   2   0   0   0   2   2   0   0   2   2   0   0   2   2   2   2   0   0   2   2   2   0   0   2   0   0   2   2   2   0   2   2   0   2   0   2   0   2   0   2   0   2   0   0   2   0   0   0   2   2   0   2   2   0   0   2   2   0   0   0   2   0   0   2   2   0   2   0   0   0   2   2   2   2   0   2   0   0   0   2   0   2   2   0   0   2   2   0   0   0   2   0   0   2   0   2   2   2   0   2   0   2   2   2   0   0   2   2   0   2   0   0
 MK-2-14                0   0   2   0   0   2   2   0   2   0   2   0   2   2   0   0   2   0   2   0   2   2   2   2   2   0   2   2   2   2   0   0   0   2   0   0   2   2   2   0   0   2   2   0   0   2   0   2   2   2   2   2   2   0   2   2   2   2   0   2   2   0   0   2   0   2   2   0   0   0   0   0   0   2   2   2   2   0   0   0   2   0   0   2   2   2   0   2   2   0   0   0   2   2   2   0   2   2   0   0   2   2   2   2   0   0   0   2   0   0   0   2   0   0   0   2   2   0   2   2   0   2   0   2   2   2   0   2   0   2   0   0   2   0   0   2   2   2   0   0   2   0   0   2   2   0   0   0   2   0   2   2   2   0   2   0   0   0   2   2   2   2   0   2   0   0   0   2   0   2   2   0   0   2   2   0   0   2   2   0   0   2   0   2   2   2   0   2   0   2   2   2   0   0   2   2   2   2   0   0
 MK-2-15                0   0   2   0   0   2   2   0   2   0   2   0   2   2   0   0   2   0   2   0   2   2   2   2   2   2   0   2   2   2   0   0   0   2   0   0   2   2   2   0   0   2   2   0   0   2   0   2   2   2   2   2   2   0   2   2   2   2   0   2   2   2   0   2   0   2   2   0   0   0   0   0   0   2   0   2   2   0   0   0   2   0   0   2   2   2   0   2   2   0   0   0   2   2   2   0   2   2   0   0   2   2   2   2   0   0   0   2   0   0   0   2   0   0   0   2   2   0   2   2   0   2   0   2   2   2   0   2   0   2   0   0   2   0   0   2   2   2   0   0   2   0   0   2   2   0   0   0   0   0   2   2   2   0   2   0   0   0   2   2   2   2   0   2   2   0   0   0   0   2   2   0   0   2   2   2   0   2   2   0   0   2   0   2   2   2   0   2   0   2   2   2   0   2   2   2   2   2   0   0
 MK-2-16                0   0   0   0   0   2   2   0   2   0   2   0   2   2   0   0   0   0   2   0   2   2   2   2   2   2   0   2   2   2   0   0   0   2   0   0   2   2   2   0   0   2   2   0   0   2   0   2   2   2   2   2   2   0   2   2   2   0   0   2   2   2   2   2   0   2   2   0   0   0   0   0   0   2   0   2   2   0   0   0   2   2   0   2   2   2   0   2   0   2   0   0   2   2   0   0   2   2   0   0   2   2   2   2   0   0   0   2   0   0   2   2   0   0   0   2   2   0   2   2   0   0   0   2   0   2   0   2   0   2   0   0   2   0   0   2   2   2   0   0   2   0   0   2   0   0   0   0   0   0   2   2   2   0   0   0   0   0   2   2   2   0   0   2   2   0   0   0   0   2   2   0   0   2   2   2   0   2   2   0   0   2   0   2   2   2   0   2   0   2   2   2   0   2   2   2   2   2   0   0
 MK-3-1                 2   0   0   0   0   2   0   2   2   0   2   2   2   2   0   0   0   2   0   0   2   0   0   0   2   0   0   2   2   2   2   2   2   0   0   0   2   2   0   0   2   2   0   0   2   0   2   2   2   2   0   2   2   2   2   0   0   2   0   0   2   0   2   2   0   2   0   2   2   0   2   2   0   2   2   0   2   2   0   0   2   0   2   0   2   0   0   2   2   0   2   0   0   2   2   0   2   2   2   2   2   0   2   2   0   0   2   0   0   0   0   2   0   0   0   2   2   0   2   2   2   2   0   2   0   2   2   2   0   0   2   2   0   0   0   0   0   0   2   0   0   2   2   2   0   2   0   2   0   2   2   2   2   0   2   2   2   2   0   0   0   0   2   2   0   0   0   2   0   0   2   2   2   2   2   0   2   2   0   2   0   0   0   2   0   2   0   0   0   2   0   2   2   0   2   2   0   0   0   0
 MK-3-2                 2   0   0   2   0   2   0   2   2   2   2   2   2   2   0   0   0   2   0   0   0   0   0   0   2   0   0   2   2   2   2   2   2   2   0   0   2   2   0   0   2   2   0   0   2   0   2   2   2   2   0   2   0   2   2   0   0   0   0   0   2   0   2   2   0   2   0   2   2   0   2   2   0   2   2   0   2   2   2   0   2   0   2   0   2   0   0   2   2   0   2   0   2   2   2   2   2   0   2   2   2   0   2   2   0   0   0   0   0   0   0   2   0   0   0   0   0   0   2   2   2   2   2   2   0   2   2   2   0   0   2   2   0   0   0   0   0   0   2   0   0   0   0   2   0   0   0   2   0   2   2   2   2   0   2   2   2   2   0   2   0   0   2   2   0   0   0   2   0   0   2   2   2   2   2   0   2   2   0   2   0   0   0   2   2   2   0   0   0   2   0   2   2   0   2   2   0   0   2   0
 MK-3-3                 2   0   0   2   0   2   2   2   0   0   2   2   2   2   0   0   0   2   2   0   0   0   0   0   2   0   0   2   2   0   2   2   2   2   0   0   2   2   0   0   2   2   2   0   2   0   2   2   2   2   0   2   0   2   2   0   0   0   0   0   2   0   2   2   0   2   0   2   2   0   2   2   0   2   0   0   2   2   0   0   2   0   2   0   2   0   2   2   2   0   0   0   2   2   2   2   2   0   2   2   2   0   2   2   0   0   0   0   0   0   0   2   2   0   0   0   0   0   2   2   2   2   2   2   0   2   0   2   0   0   2   2   0   0   0   0   0   2   2   0   0   0   0   2   0   0   0   2   0   0   2   2   2   0   2   2   2   2   0   2   0   0   2   2   0   0   0   2   0   0   2   0   2   2   2   0   2   2   0   2   0   0   0   2   2   2   0   0   0   2   0   2   2   0   2   2   0   0   2   2
 MK-3-4                 2   0   0   2   2   2   0   2   0   0   2   0   2   2   0   0   0   2   2   0   0   0   0   2   2   0   0   2   2   0   2   2   2   2   0   0   2   0   0   0   2   2   2   0   2   0   2   2   2   2   2   2   0   2   2   0   0   0   0   0   2   0   2   2   0   2   0   2   2   0   2   2   0   2   0   0   2   2   0   0   2   0   2   0   2   0   2   2   0   0   0   0   2   2   2   2   2   0   2   2   2   0   2   2   0   0   0   0   0   2   0   2   0   0   0   0   0   0   2   2   2   2   2   2   0   2   0   2   0   0   2   2   0   0   0   0   0   2   2   0   2   0   0   2   0   0   0   2   0   0   2   2   2   0   0   0   2   2   0   2   0   0   2   2   0   0   0   2   0   0   2   0   2   0   2   2   0   0   0   2   0   0   0   0   2   2   0   0   0   2   0   2   0   0   2   2   0   0   2   2
 MK-3-5                 2   0   0   2   2   2   0   2   0   0   2   0   0   2   0   0   0   2   2   0   0   0   0   2   2   0   0   2   2   0   2   2   2   2   0   0   2   0   0   0   2   2   2   0   2   0   2   2   0   2   2   2   0   2   2   0   0   0   0   0   2   0   2   2   0   2   0   2   2   2   2   2   2   2   0   0   2   2   0   0   2   0   2   0   2   0   2   2   0   0   2   0   2   2   2   2   2   0   2   2   2   0   2   2   0   0   0   2   0   2   0   2   0   0   0   0   0   0   2   2   2   2   0   2   0   2   0   0   0   0   2   2   2   0   0   0   0   2   2   0   0   0   0   2   0   0   0   2   0   0   0   2   2   0   0   0   2   2   0   2   0   0   2   2   0   0   0   0   0   2   2   0   2   0   0   2   0   0   0   2   0   0   0   0   2   2   0   0   0   2   2   2   0   0   2   2   0   2   2   2
 MK-3-6                 0   0   0   2   2   2   0   2   0   0   2   0   0   2   0   0   0   2   2   0   0   0   0   2   2   0   0   2   2   0   2   2   2   2   2   0   0   0   0   0   2   2   2   0   2   2   2   2   0   0   2   2   0   2   2   0   0   2   0   0   2   0   2   2   0   2   0   2   2   0   2   2   2   2   0   0   2   2   0   0   2   0   2   2   2   0   2   2   0   0   2   0   2   2   2   2   2   0   2   2   2   0   2   2   0   0   0   2   0   2   0   2   0   0   0   2   0   0   2   2   2   2   0   2   0   2   0   0   2   0   2   2   2   0   0   0   0   0   2   0   0   0   2   2   0   0   0   2   0   0   0   2   2   0   0   0   2   0   2   2   0   0   2   2   0   0   0   0   0   2   2   0   2   0   0   2   0   0   0   2   0   0   0   0   2   2   0   0   0   2   2   2   2   0   2   2   0   2   2   2
 MK-3-7                 2   0   0   2   2   2   0   2   2   0   2   0   0   2   0   0   0   2   2   0   0   0   0   2   2   0   0   2   2   0   2   0   2   2   2   0   0   0   0   0   2   2   2   0   2   2   2   2   0   0   0   2   0   2   0   0   0   2   0   0   2   0   2   2   0   2   0   2   2   0   2   2   2   2   0   2   2   2   0   0   2   0   2   2   2   0   2   2   0   0   2   0   2   2   2   2   0   0   2   2   2   0   0   2   0   0   0   2   0   2   0   2   0   0   0   2   0   0   2   2   2   2   0   2   0   2   0   0   2   0   2   2   0   0   0   0   0   0   2   0   0   0   2   2   0   0   0   2   0   0   0   2   2   0   0   2   2   0   2   2   0   0   2   2   0   0   0   0   0   2   2   0   2   0   0   2   0   0   2   2   2   0   0   0   2   2   0   0   0   2   2   2   0   0   0   2   0   2   2   2
 MK-3-8                 2   0   2   2   2   2   0   2   2   0   2   0   0   2   2   0   2   2   2   0   0   2   0   2   2   0   0   0   0   0   2   0   2   2   2   0   2   0   0   2   2   2   2   0   2   0   2   2   0   0   0   2   0   2   0   2   0   2   0   0   2   0   2   2   0   2   0   2   2   0   0   2   2   2   0   2   2   2   0   0   0   0   2   2   2   0   2   2   0   0   2   0   2   2   2   2   0   0   2   2   2   0   0   2   0   0   0   2   0   2   0   0   0   0   0   2   0   0   0   2   2   0   0   2   0   2   0   0   2   0   2   2   0   0   0   0   0   0   2   0   0   0   2   2   0   0   2   2   0   0   0   2   2   0   0   2   2   0   2   2   0   0   2   0   0   0   0   0   0   2   2   0   2   0   0   2   0   0   2   2   2   0   0   0   2   0   0   0   0   2   2   2   0   0   2   2   0   2   2   2
 MK-3-9                 2   0   2   2   2   2   0   0   2   0   2   0   0   2   2   0   2   2   2   2   0   2   0   2   2   0   0   0   0   0   0   0   0   2   2   0   2   0   0   2   2   2   2   0   2   0   2   2   0   0   0   2   0   2   0   2   0   2   0   0   2   0   2   2   0   2   0   2   2   0   0   2   2   2   0   0   2   2   0   0   2   0   2   2   2   0   0   2   0   0   2   0   2   2   2   2   0   0   0   2   2   0   0   2   0   0   0   2   0   2   0   0   0   0   0   0   0   0   0   2   2   0   0   2   0   2   2   0   0   0   2   2   0   0   0   0   0   0   2   0   0   0   2   0   0   0   2   2   0   0   0   2   2   0   0   2   2   0   2   2   0   0   2   0   0   0   0   0   0   2   2   0   2   0   0   2   0   0   2   0   2   0   0   0   2   0   0   0   2   2   2   2   2   0   2   2   0   2   0   2
 MK-3-10                2   0   2   2   2   2   0   0   2   0   2   0   0   2   2   0   2   2   2   0   0   2   0   2   2   0   0   0   0   0   0   0   2   2   2   0   2   0   0   2   2   2   2   0   2   0   2   2   0   0   0   2   0   2   0   0   2   2   0   2   2   0   0   2   0   2   0   2   2   0   0   2   2   2   0   0   2   2   0   0   2   0   2   2   2   2   0   2   0   0   2   0   2   2   2   2   0   0   0   2   2   0   0   2   0   0   0   2   0   2   0   0   0   0   0   0   2   0   0   0   2   0   0   2   0   2   2   0   0   0   2   2   0   0   0   0   0   0   2   0   0   0   2   0   0   0   2   2   0   0   0   2   2   0   0   2   0   0   0   2   0   0   2   2   0   0   0   0   0   2   2   0   2   0   0   2   0   0   2   0   2   2   0   0   2   0   0   0   2   2   2   2   2   0   0   2   0   2   0   2
 MK-3-11                2   0   2   2   2   2   0   0   2   0   2   0   0   0   2   0   2   2   2   0   0   2   0   2   2   0   0   0   0   2   0   0   2   2   2   0   0   0   0   2   0   2   2   0   0   0   2   2   0   0   0   2   0   2   0   0   2   2   0   2   0   0   0   2   0   2   0   2   2   0   0   2   2   2   0   0   2   2   0   0   2   0   0   2   0   2   0   2   0   0   2   0   2   2   2   2   0   0   0   2   2   0   0   0   0   0   0   2   0   2   0   0   0   2   0   0   2   0   0   0   2   0   0   2   0   2   2   0   0   0   2   2   0   0   0   0   0   0   2   0   0   0   2   0   0   2   2   2   0   2   0   2   2   0   0   2   0   0   0   2   0   0   2   0   0   0   0   0   0   2   2   0   2   0   0   2   0   0   2   0   2   2   0   0   2   0   0   0   2   2   2   2   2   0   0   2   0   2   0   0
 MK-3-12                2   0   2   0   2   2   0   0   2   2   2   0   2   0   2   0   2   2   2   0   2   2   0   2   2   0   0   0   0   2   0   0   2   2   2   0   0   0   0   2   0   2   0   0   2   0   2   2   0   0   0   2   2   2   0   2   2   2   0   2   0   0   0   2   0   2   0   0   2   2   0   0   2   2   0   0   2   2   0   0   2   0   0   2   0   2   0   2   0   0   0   0   2   2   2   2   0   0   0   0   2   0   0   0   0   0   0   2   0   2   0   0   0   0   0   0   2   0   0   0   2   0   0   2   0   2   2   0   0   0   2   2   0   0   0   0   0   0   2   0   0   0   2   0   0   2   2   2   0   2   0   2   2   0   0   2   0   0   0   2   2   0   2   0   0   0   0   2   2   2   0   0   2   2   0   2   0   0   2   0   2   2   0   0   0   0   0   0   2   2   2   2   2   2   0   2   0   2   2   0
 MK-3-13                2   0   2   0   2   2   0   0   0   2   2   0   2   0   2   0   2   2   2   0   2   2   0   2   2   0   0   0   0   2   0   0   2   2   2   0   0   0   0   2   0   2   2   0   2   0   0   2   0   0   0   2   2   2   0   2   2   2   0   2   0   0   0   2   0   2   0   0   2   2   0   0   2   0   2   0   0   2   0   0   2   0   0   2   0   2   0   2   0   2   0   0   2   2   2   2   0   0   0   0   2   0   0   0   0   0   2   2   2   2   0   0   0   0   0   2   0   0   0   0   2   0   0   2   0   2   2   0   0   2   2   2   0   0   2   0   0   0   0   0   2   2   2   0   0   2   2   2   0   2   0   2   2   2   0   2   2   0   0   2   2   0   2   0   0   0   0   2   2   2   0   0   0   2   0   2   0   0   2   0   0   2   0   0   0   0   0   0   2   2   2   2   2   2   0   2   0   2   2   2
 MK-3-14                2   0   0   0   2   0   2   2   2   2   2   0   2   0   2   0   2   2   2   0   2   0   0   2   2   0   0   0   0   2   0   0   2   2   2   0   0   0   0   2   0   2   0   0   2   0   0   2   0   0   0   0   2   2   0   2   2   0   0   2   0   0   0   2   0   2   0   0   0   2   0   0   2   0   2   0   0   2   0   0   2   0   0   0   0   0   0   2   0   2   0   0   0   0   2   2   0   0   0   0   2   0   0   0   0   0   2   2   2   2   0   0   0   0   0   0   0   0   0   0   2   0   0   2   0   2   2   0   2   2   2   2   0   0   2   0   0   0   0   0   2   2   2   0   0   2   2   2   0   2   0   0   2   2   0   2   2   0   0   2   2   0   0   0   2   2   0   0   2   2   0   0   0   2   0   2   0   2   2   0   0   2   0   0   0   2   0   0   2   2   2   0   2   0   0   2   0   2   2   2
 MK-3-15                2   0   0   0   2   0   2   2   2   2   2   0   2   0   2   0   2   2   2   0   2   0   0   2   2   0   0   0   0   2   2   0   2   2   2   0   0   0   0   2   0   2   0   0   2   0   0   2   0   0   0   0   2   2   0   2   2   0   0   2   0   0   0   2   0   2   0   0   0   2   0   0   2   0   2   0   0   2   0   0   0   0   0   0   0   0   0   2   0   2   0   0   2   0   2   2   0   0   0   0   2   0   0   0   0   0   2   2   2   2   0   0   0   0   0   0   0   0   0   0   2   0   0   2   0   2   2   0   2   2   2   2   0   0   2   0   0   0   0   0   2   2   2   0   0   2   2   0   0   2   2   0   2   2   0   2   0   0   0   0   2   0   0   0   2   2   0   0   2   2   0   0   2   2   0   2   0   2   2   2   0   2   0   2   0   0   0   0   2   2   2   0   2   0   0   2   0   0   2   2
 MK-3-16                2   0   0   0   2   0   2   2   0   2   2   0   2   0   2   0   2   2   0   0   2   0   2   2   2   0   0   0   0   2   2   0   2   2   2   0   0   0   0   2   0   2   0   0   2   0   0   2   0   0   0   2   2   2   0   2   2   0   0   2   0   0   0   0   0   2   0   0   0   2   0   0   2   0   2   0   0   0   0   0   0   0   0   0   0   0   0   2   0   2   0   0   2   0   2   2   0   0   0   0   2   0   0   0   0   0   2   2   2   2   0   0   0   0   0   0   0   0   0   0   2   0   0   2   0   2   0   0   0   2   2   2   0   0   2   0   0   0   0   0   2   2   2   0   0   2   0   0   0   2   2   2   2   2   0   2   0   0   0   0   2   0   0   0   2   2   0   0   2   0   0   0   2   2   0   2   0   2   2   2   0   0   0   2   2   2   0   0   2   2   2   0   2   0   0   2   2   0   2   2
 MK-4-1                 0   0   2   0   2   0   0   2   0   2   0   2   2   0   2   2   2   0   2   0   0   0   0   0   0   2   2   0   2   2   2   0   0   0   2   0   0   0   0   2   0   2   2   0   2   2   2   2   2   0   0   2   0   2   0   0   2   2   2   2   2   0   2   0   0   0   2   2   0   0   2   0   0   2   2   2   2   2   2   0   0   0   2   2   0   2   2   0   0   2   0   0   2   2   2   0   2   0   2   0   2   2   0   0   2   0   0   0   0   0   0   2   2   0   0   0   0   2   2   2   2   0   0   2   2   0   0   2   0   0   0   2   0   2   0   0   0   0   2   0   0   2   0   2   0   2   2   0   2   0   0   2   2   2   0   2   2   2   2   0   2   2   0   0   0   0   0   0   0   2   0   0   0   0   2   0   2   2   0   2   2   2   0   0   2   0   2   0   0   2   0   0   2   0   0   0   2   0   2   0
 MK-4-2                 0   0   2   0   0   0   0   2   0   2   0   2   2   0   0   0   2   0   2   0   2   0   0   2   0   2   2   0   2   2   2   0   0   0   2   0   0   0   0   2   0   2   2   0   2   2   2   2   2   0   2   2   0   0   0   0   2   2   2   2   2   0   2   0   0   0   2   2   0   0   2   0   2   2   2   0   2   2   2   0   0   0   2   2   0   2   2   0   0   2   0   0   2   2   2   2   2   0   2   0   2   0   0   0   2   0   2   0   0   0   2   2   0   0   0   0   0   2   2   2   2   0   0   2   2   0   0   2   0   0   0   2   2   2   0   0   0   0   2   0   0   2   0   2   0   2   2   0   2   0   0   2   2   2   2   2   0   2   2   0   2   2   0   0   0   2   0   0   0   2   0   2   0   0   2   0   2   2   0   2   2   2   0   0   2   0   0   0   0   2   0   0   2   0   0   0   2   0   2   0
 MK-4-3                 0   0   2   0   0   0   0   2   0   2   0   2   2   0   0   0   2   2   2   0   0   2   0   2   0   2   2   0   2   2   2   0   0   0   2   0   0   0   0   2   0   2   2   0   2   2   2   2   2   0   0   0   0   0   0   0   2   2   0   2   2   0   0   0   2   0   2   2   0   0   2   0   2   2   2   0   2   2   2   0   0   0   0   2   0   2   2   0   0   2   0   2   2   2   2   2   2   2   2   0   2   0   0   0   2   0   2   0   2   2   2   2   2   0   0   0   0   0   2   2   2   0   0   2   0   0   2   2   0   0   0   2   2   2   0   0   2   0   2   0   0   2   0   2   0   2   2   0   2   0   0   2   2   2   2   2   0   0   2   0   2   2   2   0   0   0   0   0   0   2   0   2   0   0   2   0   2   2   0   2   2   2   0   0   2   0   0   0   0   2   0   0   2   0   0   0   2   0   2   0
 MK-4-4                 0   0   2   0   0   0   0   2   0   2   0   2   2   2   0   0   2   2   2   0   0   2   0   2   0   2   2   0   2   2   2   0   2   0   0   0   0   0   0   2   0   2   2   0   2   2   2   2   2   0   0   0   2   0   0   0   2   2   0   2   2   0   0   0   2   0   2   2   0   0   2   0   2   2   0   2   0   2   2   0   2   0   0   2   0   2   2   0   0   2   0   2   2   2   2   2   2   2   0   0   2   0   0   0   2   2   2   0   2   2   0   2   2   0   0   0   0   0   2   2   2   2   0   2   0   2   2   2   0   0   0   2   2   2   0   0   2   0   2   0   0   2   0   0   0   2   2   0   2   2   0   2   2   2   2   2   0   0   2   0   0   2   2   0   0   0   0   0   2   2   0   2   0   0   2   0   2   2   0   2   2   0   0   0   2   0   0   2   0   2   0   0   2   0   0   0   2   0   2   0
 MK-4-5                 0   0   2   0   0   0   0   2   0   2   0   2   2   2   0   0   2   2   2   0   0   2   2   2   0   2   2   0   2   2   2   0   2   0   0   0   0   0   0   2   0   0   2   0   2   2   2   2   2   0   0   0   2   0   0   0   2   2   0   2   2   0   0   0   2   0   0   0   0   0   2   0   2   2   0   2   0   2   2   0   2   0   0   2   0   2   2   2   0   2   0   2   2   2   2   2   2   2   0   0   2   0   0   0   2   2   2   0   2   2   0   2   2   0   0   0   0   0   2   0   2   2   0   2   0   2   2   2   0   0   0   2   0   2   0   0   2   0   2   0   0   2   0   0   0   2   2   0   2   2   0   2   2   2   2   2   0   0   2   0   0   2   2   0   0   0   0   0   2   2   0   0   0   0   2   0   0   2   2   2   2   2   0   2   2   0   0   2   0   2   0   0   2   0   0   0   2   0   2   0
 MK-4-6                 0   2   2   0   0   0   0   2   0   2   0   2   2   0   0   0   2   2   2   0   0   2   0   2   0   2   2   0   2   0   2   0   2   0   0   2   0   0   0   2   0   0   2   0   2   2   2   2   2   0   0   0   2   0   0   0   2   2   0   2   2   0   0   2   2   0   0   0   0   0   2   0   2   2   0   2   0   2   0   0   0   0   0   2   0   2   2   2   0   2   0   2   2   2   2   2   2   2   0   0   2   0   0   0   2   2   0   0   2   2   0   0   2   0   2   0   0   0   2   0   2   2   0   2   0   2   2   2   0   0   0   2   2   2   0   0   2   0   2   0   0   2   0   2   0   2   2   0   2   2   0   2   2   2   2   2   0   0   0   0   0   2   2   2   0   0   2   2   2   2   0   0   0   0   2   2   0   2   2   2   2   2   0   2   2   0   0   2   0   2   0   0   2   0   0   0   2   0   2   0
 MK-4-7                 0   2   2   0   0   0   0   2   2   2   0   2   2   0   0   0   2   2   2   0   2   2   0   2   0   2   2   0   2   0   2   0   2   0   2   2   0   0   0   2   2   2   2   2   2   2   2   2   2   0   2   0   2   0   0   0   2   2   0   2   2   0   0   2   2   2   0   0   0   0   2   0   2   2   0   2   0   2   0   0   0   0   0   2   0   2   2   2   0   2   0   2   2   2   2   2   2   2   0   0   2   0   0   0   2   2   0   0   0   2   0   0   2   0   2   0   0   0   2   0   2   2   2   2   0   2   2   2   0   0   0   2   2   2   0   0   2   0   2   0   0   2   0   2   0   2   2   0   2   2   0   2   2   2   2   2   0   0   0   0   0   2   2   2   0   0   2   2   2   2   0   0   0   0   2   2   0   2   2   2   2   0   0   2   2   0   0   2   0   2   2   0   2   0   0   0   2   0   2   0
 MK-4-8                 0   2   2   0   0   0   0   0   2   2   0   2   2   0   0   0   2   2   2   0   2   2   0   2   0   2   2   0   2   0   2   0   2   0   2   2   0   0   0   2   2   2   2   2   2   2   2   2   2   0   2   0   2   0   0   2   2   2   0   2   0   0   0   2   2   2   0   0   0   0   2   0   2   2   0   2   0   2   0   0   0   0   0   2   0   2   2   0   0   2   0   2   2   2   2   2   2   2   0   0   2   0   0   0   2   2   0   0   0   2   0   0   2   0   2   0   0   0   2   0   2   0   2   2   0   2   2   2   0   0   0   2   2   2   0   0   2   0   2   0   0   2   2   2   2   2   2   2   0   2   0   2   2   2   2   2   0   0   0   0   0   2   2   2   0   0   0   2   2   0   0   0   0   0   2   2   0   2   2   2   2   0   2   2   2   0   0   2   0   2   2   0   2   0   2   0   2   0   2   0
 MK-4-9                 0   2   0   0   0   0   0   0   2   2   0   2   2   0   0   0   2   2   2   0   2   2   0   2   0   2   2   0   2   2   2   0   2   0   2   2   0   0   0   2   2   2   2   2   2   2   2   2   0   0   2   0   2   0   0   2   2   2   0   2   0   0   0   2   2   2   0   0   0   0   0   0   2   2   0   2   0   2   0   0   0   0   0   2   0   2   2   0   0   2   0   2   2   2   2   2   2   2   0   0   0   0   0   0   2   2   0   2   0   2   0   0   2   0   2   0   0   0   2   0   2   0   0   2   2   2   2   2   2   0   0   2   0   2   0   0   0   0   2   0   0   2   2   0   2   2   2   2   0   2   0   2   2   2   2   0   0   0   0   0   0   2   2   2   0   0   0   2   2   0   0   0   0   0   2   2   0   2   2   2   2   0   0   2   2   0   0   2   0   2   2   0   2   0   2   0   2   0   2   0
 MK-4-10                0   2   0   0   0   0   0   0   2   2   0   2   2   0   0   0   2   2   2   0   2   2   0   2   0   2   2   0   2   2   2   0   2   0   2   2   0   0   0   2   2   2   2   2   2   2   2   2   0   0   2   0   2   0   2   2   2   2   0   2   0   0   2   2   2   2   0   0   0   0   0   0   2   2   0   2   2   2   0   0   0   0   0   2   0   2   2   0   0   2   0   2   2   2   2   2   2   2   0   0   0   2   0   0   2   2   0   2   0   2   0   0   0   0   2   0   0   0   2   0   2   0   0   2   2   0   2   2   2   0   0   2   0   2   0   0   0   0   2   0   0   2   2   0   0   2   2   2   0   2   0   2   0   2   2   0   0   0   2   0   0   2   0   0   0   0   0   0   2   0   0   0   0   0   2   2   0   2   2   2   2   0   0   2   2   0   0   0   0   2   2   0   2   0   2   0   2   0   2   0
 MK-4-11                0   2   0   0   0   0   0   0   2   2   0   2   2   0   0   0   2   2   2   0   2   0   0   2   0   2   0   2   2   2   2   0   2   0   2   0   0   0   0   2   2   2   2   2   2   2   2   2   0   0   2   0   2   0   2   2   2   2   0   2   0   0   0   2   2   2   0   0   0   0   0   0   2   2   0   2   2   2   0   0   0   0   0   2   0   2   2   0   0   2   0   2   2   2   2   2   2   0   0   0   0   2   0   2   2   2   0   2   0   2   0   0   0   0   2   0   0   0   2   0   2   0   0   2   2   0   2   2   2   0   0   2   0   2   0   0   0   0   2   0   0   2   2   2   0   2   2   2   0   0   0   2   0   2   0   0   0   0   2   0   0   2   0   0   0   0   0   0   2   0   0   0   0   0   2   2   0   2   2   2   2   0   0   2   2   0   0   0   0   2   2   0   2   0   2   0   2   0   2   0
 MK-4-12                0   0   0   0   0   0   0   2   0   0   0   2   2   2   0   0   2   2   2   0   2   0   0   2   0   2   0   2   2   2   2   0   2   0   2   0   0   0   0   0   2   2   2   2   2   2   2   2   0   0   2   0   2   0   0   2   2   2   0   2   0   0   0   2   2   2   0   0   0   0   0   0   2   0   0   2   2   0   0   0   0   0   0   2   0   2   2   0   0   0   2   2   2   2   2   2   2   2   0   0   0   2   0   2   0   2   0   2   0   2   0   0   0   0   2   0   0   0   0   0   2   0   0   2   2   0   2   2   2   2   0   2   0   2   0   0   0   0   2   0   0   0   2   2   0   2   2   2   0   0   0   2   2   2   0   0   0   0   2   0   0   2   0   0   0   0   0   0   2   0   0   0   0   0   2   2   0   2   2   2   2   0   0   2   2   0   0   0   0   2   2   2   2   0   2   0   2   0   2   0
 MK-4-13                0   0   0   0   0   0   0   2   0   0   0   2   2   2   0   2   2   2   2   0   2   0   0   2   0   2   2   2   2   2   2   0   2   0   2   0   0   0   0   0   2   2   2   2   2   0   2   2   0   0   0   0   2   2   0   2   2   0   0   2   0   0   0   2   2   2   0   0   0   0   0   0   2   0   0   2   2   0   0   0   0   0   0   2   0   2   2   0   0   0   2   2   2   2   2   2   2   2   0   0   0   2   0   2   0   2   0   2   0   2   0   0   0   0   2   0   0   0   0   0   2   0   0   2   2   0   2   2   2   2   0   2   0   0   0   0   0   0   2   0   0   0   2   2   0   2   2   2   0   0   2   2   2   2   0   0   0   0   2   2   0   2   2   0   0   0   0   0   2   0   0   0   0   0   2   2   0   2   2   2   2   0   0   2   2   0   0   0   0   2   2   2   2   0   2   2   2   0   2   0
 MK-4-14                0   0   0   0   0   0   0   2   0   2   0   2   2   2   0   2   2   2   2   0   2   0   0   2   0   2   2   2   2   2   0   0   2   0   2   0   0   0   0   0   2   2   2   2   2   0   2   2   0   0   2   0   2   2   0   2   2   0   0   2   0   0   0   2   2   2   0   0   0   0   0   0   2   0   0   2   2   0   0   0   0   0   0   2   0   2   2   0   0   0   0   2   2   2   2   2   0   2   0   0   0   2   0   2   0   2   0   2   0   2   0   0   2   2   2   0   0   0   0   0   2   0   0   2   2   0   2   2   2   2   0   0   0   0   0   0   2   0   2   2   0   0   2   2   0   2   2   2   0   0   0   2   0   2   0   2   0   0   2   0   0   2   2   0   0   0   2   0   2   0   2   0   0   0   2   2   0   2   2   2   2   0   2   2   2   2   0   0   0   0   2   2   2   0   2   2   2   0   2   0
 MK-4-15                0   0   0   0   0   0   0   2   0   2   0   2   2   2   2   2   2   2   2   0   2   0   2   2   0   2   2   2   2   2   0   0   0   0   2   0   0   0   0   0   2   2   2   2   2   0   2   2   0   0   2   0   2   2   0   2   2   2   0   2   0   0   0   0   2   2   0   0   0   0   0   0   2   0   0   2   2   0   0   0   0   0   0   2   0   2   2   0   0   0   0   2   2   0   0   2   0   2   2   2   0   2   0   2   0   2   0   0   0   2   0   0   2   0   2   0   0   0   0   0   2   0   0   2   2   2   2   0   2   2   2   0   0   0   2   0   2   0   2   2   0   0   2   0   0   2   2   2   0   0   0   2   0   2   0   2   0   0   2   0   0   2   2   0   0   0   2   0   2   0   0   0   0   0   2   2   0   2   2   2   2   0   0   0   2   2   0   0   0   0   2   2   2   0   2   2   2   2   2   0
 MK-4-16                0   0   0   0   0   2   0   2   0   2   2   2   2   2   0   2   2   2   2   0   2   0   2   2   2   2   2   2   2   2   2   0   0   0   2   0   0   0   0   0   2   2   2   2   0   0   2   2   0   0   2   0   2   2   0   0   0   2   0   2   0   0   0   0   2   2   0   0   2   0   0   0   2   0   0   2   2   0   0   0   0   0   0   2   0   2   2   0   2   0   0   2   2   0   0   2   0   2   2   2   0   2   0   2   0   2   2   0   0   2   0   0   2   0   2   0   2   0   0   0   2   0   0   2   2   2   2   0   2   2   2   0   0   0   2   0   2   0   2   2   0   0   0   0   0   2   2   0   0   2   0   0   0   2   0   2   0   0   2   0   0   2   2   0   0   0   2   0   2   0   0   0   2   0   2   2   0   2   2   2   2   0   0   0   2   2   0   0   0   0   2   2   2   0   2   2   2   2   2   0
 MK-5-1                 2   0   2   2   2   2   0   0   0   0   2   0   0   2   0   2   2   0   2   0   2   0   2   0   0   2   2   0   0   2   2   0   2   0   0   0   2   0   2   2   0   0   0   0   2   0   0   0   0   0   0   2   2   0   2   2   2   2   2   2   0   2   2   2   0   0   2   2   0   0   0   0   2   2   2   0   2   0   2   0   2   0   2   0   0   2   0   2   0   0   0   0   0   2   2   2   2   2   2   2   0   0   0   0   0   2   2   2   2   2   2   2   0   2   0   2   0   0   2   2   0   0   0   0   2   2   0   2   0   2   0   2   0   0   0   2   2   2   0   0   0   2   2   2   0   0   2   2   2   0   0   2   2   2   0   0   2   0   2   0   2   2   2   2   2   0   0   2   2   2   2   0   0   0   0   2   2   2   0   2   0   0   2   0   2   0   2   0   2   0   0   0   2   2   0   0   0   2   2   2
 MK-5-2                 2   0   2   2   2   2   0   0   0   2   2   0   0   2   0   2   2   0   2   0   2   0   2   0   0   2   2   0   0   2   2   0   2   0   0   0   2   0   2   2   0   0   0   0   2   0   0   0   0   0   0   2   2   0   2   2   2   2   2   2   0   2   2   2   0   0   2   2   0   0   0   0   2   2   2   2   2   0   0   0   2   0   2   2   0   2   0   2   0   2   0   2   0   2   2   2   2   2   2   2   0   0   0   0   2   2   0   2   2   2   2   0   0   2   0   2   2   0   2   2   0   0   0   0   2   2   0   2   0   0   0   2   0   0   2   2   2   0   0   0   0   2   2   2   0   0   0   2   2   0   0   2   0   2   0   0   2   0   2   0   0   2   2   2   2   0   0   2   2   2   0   0   0   0   0   0   0   2   0   2   0   0   0   0   2   0   2   0   2   0   0   0   2   2   0   2   0   2   2   2
 MK-5-3                 0   0   0   0   2   2   0   0   0   2   2   0   2   2   0   2   2   0   2   0   2   0   0   0   0   0   2   0   0   0   2   0   2   0   0   0   2   0   2   2   2   0   0   0   2   2   0   0   0   0   0   2   2   0   2   2   2   2   2   2   0   2   2   0   0   0   0   2   0   0   0   0   2   0   2   2   2   0   0   0   2   0   2   2   0   2   0   0   0   2   0   2   0   2   2   2   2   2   2   2   0   0   0   0   2   2   0   2   2   2   2   2   0   2   0   2   0   0   2   2   0   0   0   0   2   2   2   2   0   0   0   2   0   0   2   2   2   0   0   0   0   2   2   2   0   0   0   2   2   0   0   2   0   2   0   0   0   0   2   0   0   2   2   2   2   0   0   2   2   2   0   0   0   0   0   0   0   0   0   2   0   0   0   0   2   0   2   0   2   0   0   0   2   2   2   2   0   2   2   2
 MK-5-4                 2   0   0   0   2   2   0   0   0   2   2   0   2   2   0   2   2   0   2   0   2   2   0   0   0   2   2   0   0   0   2   0   2   0   0   0   2   0   2   2   2   0   0   0   2   2   0   0   0   0   0   2   2   0   0   2   2   2   2   2   0   2   2   0   0   0   0   2   0   0   0   0   2   0   2   2   2   0   0   0   2   0   2   2   0   2   0   0   0   2   0   2   0   2   2   2   2   2   2   2   0   0   0   0   2   2   0   2   2   2   0   2   0   2   0   2   0   2   2   2   2   0   0   0   0   2   2   2   0   0   0   0   0   0   2   2   2   0   0   0   0   2   2   2   0   0   0   2   2   0   0   2   0   2   0   0   0   0   2   0   0   2   2   2   2   0   0   2   2   2   2   0   0   2   0   0   0   2   2   2   0   0   0   0   2   0   0   0   2   0   0   0   2   2   2   2   0   2   2   2
 MK-5-5                 0   0   0   2   2   2   0   0   0   2   2   0   2   2   0   2   0   0   2   0   2   2   0   2   0   2   2   0   0   0   2   0   2   0   0   0   2   0   0   2   2   0   0   2   2   2   0   0   0   0   0   2   2   2   0   2   2   2   2   2   0   2   2   0   0   0   2   2   0   0   0   0   2   0   0   2   2   0   2   0   2   0   2   0   0   2   0   0   0   2   0   2   2   0   2   2   2   0   2   2   2   0   0   0   2   2   2   2   2   2   0   2   0   2   0   0   0   2   2   2   2   0   0   0   0   2   2   2   0   0   0   0   0   0   2   2   2   0   0   0   0   2   2   2   0   0   0   2   2   0   0   0   0   2   0   0   0   0   2   0   0   2   2   2   2   0   0   2   2   2   2   0   0   2   0   0   0   2   2   2   0   2   0   0   0   2   0   0   2   0   0   0   2   2   2   2   0   2   2   2
 MK-5-6                 0   0   0   2   2   2   0   0   0   2   2   0   2   2   0   2   0   0   2   0   2   2   0   0   0   0   2   2   0   0   2   0   2   0   0   0   2   0   0   2   0   0   0   2   2   2   0   0   0   0   0   0   2   2   0   2   2   2   2   2   0   2   2   2   0   0   2   2   0   0   0   0   0   0   0   2   2   0   0   0   2   0   2   0   0   2   0   0   0   2   0   2   2   0   2   2   2   0   2   2   2   0   0   2   2   2   2   2   2   2   0   2   2   0   0   0   2   2   2   2   2   0   0   0   0   2   2   2   0   0   0   2   0   0   2   2   2   0   0   0   0   2   2   2   0   0   0   2   0   0   0   0   0   2   0   0   0   0   0   0   0   2   2   2   2   0   2   2   2   2   2   0   0   2   0   0   0   2   0   2   0   2   0   0   0   2   0   0   2   0   0   0   2   2   2   2   0   2   2   2
 MK-5-7                 0   2   0   2   2   2   0   2   2   0   2   0   2   2   0   2   0   0   2   0   2   2   0   0   0   0   2   2   0   0   2   0   2   0   0   0   2   0   0   0   0   2   0   2   2   2   0   0   0   0   0   0   2   2   0   0   2   2   2   2   0   2   2   2   0   0   2   0   0   0   0   0   0   0   0   2   2   0   0   0   2   0   2   2   0   2   0   0   0   2   0   2   2   0   2   2   2   0   2   2   2   2   0   2   2   2   2   2   2   2   0   2   2   0   0   2   2   2   2   2   2   2   0   0   0   2   2   2   0   0   0   2   0   0   2   2   2   0   0   2   0   2   0   2   0   0   0   2   0   0   0   0   0   2   0   0   0   2   0   0   0   2   2   2   2   0   2   2   2   2   2   0   0   2   2   0   0   0   0   2   0   2   0   0   0   2   0   0   2   0   0   0   2   2   2   2   0   2   2   2
 MK-5-8                 0   2   0   2   2   2   0   2   2   0   2   0   2   2   2   2   2   0   2   0   2   2   0   0   0   2   0   2   0   0   2   0   2   0   0   0   2   0   0   0   0   2   0   2   2   2   0   0   0   2   0   0   2   2   0   0   0   2   2   0   0   2   2   2   0   0   2   0   2   0   0   0   0   2   0   2   0   0   0   0   2   0   2   2   0   2   0   0   0   2   2   2   2   0   2   2   0   0   2   2   2   2   0   2   2   2   2   2   2   2   0   0   2   0   0   2   2   2   2   0   2   2   0   0   0   0   2   0   0   0   0   2   0   0   2   2   2   0   0   2   0   2   0   2   0   0   0   0   0   0   0   0   0   2   0   0   0   2   0   0   0   2   2   2   2   0   2   2   2   2   2   0   2   2   2   0   2   0   0   2   0   0   0   0   0   2   0   0   2   0   0   0   2   2   2   2   0   2   2   2
 MK-5-9                 0   2   0   2   2   2   0   2   2   0   2   0   2   2   2   2   2   2   2   0   2   2   0   0   0   2   0   2   2   0   2   2   2   0   0   2   2   0   0   0   2   2   0   2   2   2   0   0   0   2   0   0   2   2   0   0   0   2   2   0   0   2   2   2   2   2   2   0   2   0   0   0   0   2   0   2   0   0   0   0   2   0   2   2   0   2   0   0   0   2   2   2   0   0   2   2   0   0   2   2   2   2   0   2   2   0   0   2   2   2   0   0   2   0   0   2   2   2   2   0   2   2   0   0   0   2   2   0   0   0   0   2   2   0   2   2   0   0   0   0   0   2   0   2   0   0   0   2   0   0   0   0   0   2   0   0   0   2   0   0   0   2   2   0   2   0   0   2   2   2   2   0   2   2   2   0   2   0   0   2   0   0   0   2   0   2   2   0   2   0   0   0   2   2   2   2   0   2   2   2
 MK-5-10                0   2   0   2   2   0   0   2   2   0   2   0   2   2   2   2   2   2   0   0   2   2   0   0   0   2   0   2   2   0   2   2   2   0   0   0   2   0   0   0   2   2   0   2   2   2   0   0   0   2   0   0   2   2   0   0   0   2   2   0   0   2   2   2   2   2   2   0   2   0   0   0   2   2   0   2   0   0   0   0   2   0   2   2   0   2   2   0   0   2   2   2   0   0   2   0   0   0   2   2   2   2   0   2   2   0   0   2   2   2   0   0   2   0   0   2   2   2   2   0   2   2   0   0   2   2   2   0   0   0   0   2   2   0   2   2   0   0   0   0   2   2   0   0   0   0   0   2   2   0   0   0   0   2   0   0   0   2   0   0   0   2   2   0   2   0   0   2   2   2   2   0   2   2   2   0   2   0   2   2   0   2   0   2   0   2   2   0   2   0   0   0   2   2   2   2   0   2   2   2
 MK-5-11                0   2   0   2   2   0   0   2   2   0   0   0   2   0   2   2   2   2   0   0   2   2   0   0   0   2   0   2   2   2   2   2   2   0   0   0   2   0   0   0   2   2   0   2   2   0   0   2   0   2   2   0   2   2   0   0   0   0   2   2   0   2   2   2   2   2   2   0   2   0   2   0   2   2   0   2   0   0   0   0   2   0   0   2   0   2   2   0   0   2   2   2   0   0   2   0   0   0   2   0   2   2   0   2   2   0   0   2   2   2   0   0   2   0   0   2   2   2   2   0   2   2   0   0   2   2   2   0   0   0   0   2   2   0   2   0   0   0   0   0   2   2   0   0   0   2   0   2   2   0   0   0   0   2   0   0   0   2   0   0   0   2   0   0   2   0   0   2   2   2   2   0   2   2   2   0   2   0   2   0   0   2   0   2   0   2   2   0   2   0   0   0   2   2   2   2   0   2   2   2
 MK-5-12                0   2   0   2   2   2   0   2   0   0   0   0   2   0   2   2   2   2   0   2   2   2   0   0   0   2   0   2   2   2   2   2   0   0   0   0   2   0   0   0   2   2   0   2   2   0   0   2   0   2   0   0   2   2   0   0   0   0   2   2   0   2   2   2   2   2   2   2   0   0   2   2   0   2   0   2   2   0   0   0   2   0   0   2   0   2   0   0   0   0   0   2   0   0   2   0   0   0   2   0   2   2   2   2   2   0   0   2   2   2   0   0   2   0   0   2   2   2   2   0   2   2   2   0   2   2   0   2   0   0   0   2   2   0   0   0   0   0   0   0   0   2   2   2   0   2   0   2   2   0   0   0   0   2   0   0   0   2   0   0   0   2   0   2   0   0   0   2   2   2   2   0   0   2   2   2   2   0   2   2   0   2   0   2   0   2   2   0   2   0   0   0   2   2   2   2   0   2   2   2
 MK-5-13                0   2   0   2   2   2   0   2   0   0   0   0   2   0   2   0   2   2   0   2   2   2   0   0   0   2   0   2   2   2   2   2   0   0   0   0   2   0   0   0   2   2   0   2   0   0   0   2   0   2   0   0   2   0   0   0   0   0   2   2   0   2   2   2   2   0   0   2   0   0   2   0   0   2   0   2   2   2   0   0   2   0   0   2   0   2   0   0   0   0   0   0   0   0   2   0   0   0   0   0   2   0   2   2   0   0   0   2   2   2   0   0   2   0   0   2   2   2   2   0   2   2   2   0   2   2   0   2   0   0   0   2   0   2   0   0   0   0   0   0   2   2   0   0   0   2   0   2   0   0   0   2   0   2   0   0   0   2   0   0   0   2   0   2   0   0   0   2   2   2   2   0   0   2   2   0   0   0   2   2   0   2   0   2   0   2   2   0   0   0   0   0   2   2   0   2   0   2   2   2
 MK-5-14                0   2   0   2   2   2   0   2   0   0   0   0   2   0   2   0   2   2   0   2   2   2   0   0   0   0   0   2   2   2   2   2   0   0   0   0   2   0   0   0   0   2   0   2   0   2   0   2   2   2   0   0   2   0   2   0   2   0   2   2   0   2   2   2   2   0   0   2   0   0   2   0   0   2   2   2   2   2   0   0   2   0   0   2   2   2   0   0   2   0   0   0   0   0   2   0   0   0   2   0   2   0   2   2   0   0   0   0   2   2   0   0   2   0   0   2   2   2   2   0   2   2   2   0   2   2   0   2   0   0   0   2   0   2   0   0   0   0   0   0   2   2   0   0   0   2   0   2   0   0   0   2   0   2   0   0   0   2   0   0   0   2   0   2   0   0   0   2   2   2   2   0   0   2   0   0   0   0   2   2   0   2   0   2   2   2   2   0   0   0   0   0   0   2   0   2   0   2   2   2
 MK-5-15                0   2   0   2   2   2   0   2   2   0   0   0   2   0   2   2   0   2   0   2   2   2   0   0   0   2   0   2   2   2   2   2   0   0   2   0   2   0   0   0   0   2   0   2   0   2   0   2   0   2   0   0   2   0   2   0   2   2   2   2   0   2   2   2   2   0   0   2   0   0   0   0   0   2   2   2   2   2   0   0   2   0   0   2   2   2   2   0   0   0   0   0   0   0   2   0   0   0   2   0   2   2   2   2   0   0   0   2   2   0   0   2   0   0   0   2   2   2   2   0   2   2   2   0   2   2   0   2   0   0   0   2   0   2   0   2   0   0   0   0   2   2   2   0   0   2   0   2   0   0   0   2   0   0   0   2   0   2   0   0   0   2   0   0   0   0   0   2   0   2   2   0   0   2   0   0   2   2   2   0   2   2   0   2   2   2   2   0   0   0   0   0   0   0   0   2   0   2   2   2
 MK-5-16                2   2   2   2   2   2   0   2   2   0   2   0   2   0   2   2   0   0   0   2   2   2   0   0   0   2   0   2   2   2   2   2   2   0   2   0   0   0   0   0   0   2   0   2   0   2   2   0   2   2   0   0   0   0   2   0   2   2   2   2   0   2   2   2   2   2   0   2   0   2   0   0   0   2   2   0   0   2   2   0   2   0   0   2   2   2   2   0   0   0   0   0   2   0   2   0   0   0   2   0   2   2   2   2   0   0   0   2   2   0   0   2   2   0   2   2   2   2   2   0   2   0   2   0   2   2   0   2   0   0   0   2   0   2   0   2   0   0   0   0   2   2   2   0   2   2   0   2   0   0   0   2   0   0   0   2   0   2   0   0   0   0   0   0   0   0   0   2   2   2   2   0   0   2   0   0   2   2   2   0   2   2   0   2   2   2   2   0   0   0   2   0   0   0   0   2   0   2   2   2
 MK-6-1                 2   2   2   0   0   2   2   2   2   2   0   2   0   0   0   2   0   0   2   2   0   0   0   0   0   2   0   2   0   2   0   2   2   2   0   2   0   0   0   0   2   2   0   0   2   2   2   0   0   0   2   0   0   0   2   2   2   0   0   0   2   2   2   0   0   0   2   0   0   2   2   0   0   2   0   0   0   0   0   0   0   0   2   0   0   2   2   2   0   0   2   2   2   0   2   0   0   0   0   0   0   0   2   0   0   2   2   0   2   2   2   2   2   0   2   0   2   0   0   2   0   0   0   0   2   0   2   0   0   0   0   0   2   2   0   2   2   2   0   0   2   2   2   2   2   2   2   2   2   2   0   2   2   2   2   2   0   0   2   0   2   2   0   0   2   0   2   0   0   2   2   2   0   2   0   0   2   2   0   0   2   0   2   0   0   0   0   2   0   0   2   0   0   0   2   0   0   0   0   2
 MK-6-2                 2   2   2   2   0   0   0   2   2   2   0   2   0   2   0   2   0   0   0   0   0   0   0   0   0   2   0   2   0   2   0   2   2   2   0   2   0   0   0   0   2   2   0   0   2   2   2   0   2   0   2   0   0   0   2   2   2   0   0   0   2   2   2   0   0   0   2   0   0   2   2   0   0   2   0   0   0   0   0   0   0   0   2   0   2   2   2   2   0   0   2   2   2   0   2   0   0   0   0   0   0   0   2   0   0   2   2   0   2   2   2   2   2   0   2   0   2   0   0   2   0   0   0   0   2   0   2   0   0   2   0   0   2   2   0   2   2   0   2   0   2   2   2   2   0   2   2   2   2   2   0   2   2   2   2   0   0   0   2   0   2   2   0   0   2   0   2   0   0   2   2   2   0   2   0   0   2   2   0   0   2   0   2   0   0   0   0   0   0   0   2   0   0   0   2   0   0   0   0   2
 MK-6-3                 2   2   2   2   0   0   0   2   2   2   0   2   0   2   0   2   0   0   0   0   0   0   0   0   0   0   0   2   0   2   0   2   2   2   0   2   2   0   0   0   0   2   2   0   2   2   0   0   2   2   2   2   0   0   2   2   2   0   0   0   2   2   2   0   0   0   2   0   0   2   2   0   2   2   0   0   0   0   0   0   0   0   2   2   2   2   2   2   0   0   2   2   2   0   2   0   0   0   0   0   0   2   2   0   0   2   0   0   0   2   2   2   2   0   2   0   2   0   0   2   0   0   0   0   2   0   0   0   0   2   0   0   2   2   0   2   2   0   2   2   2   2   2   2   0   2   2   2   2   2   0   2   2   2   2   0   0   0   2   0   0   2   0   0   2   0   2   0   0   2   2   2   0   0   0   0   2   2   2   0   2   0   2   0   0   2   0   0   0   0   2   0   0   0   2   0   0   0   0   0
 MK-6-4                 0   0   2   2   0   2   2   2   2   2   0   2   0   2   0   2   0   0   0   0   0   0   0   0   0   0   0   2   0   2   0   2   2   2   0   2   2   0   0   0   0   2   2   0   2   2   0   2   2   0   2   2   0   0   2   2   2   0   0   0   2   2   0   0   0   0   2   0   0   2   2   0   2   2   0   0   0   0   0   0   0   0   2   2   2   2   2   2   0   0   2   2   0   0   2   2   0   0   0   0   0   2   2   0   0   2   0   2   0   2   2   2   2   0   2   0   2   0   2   0   0   2   0   0   2   0   0   0   0   2   0   0   2   2   0   2   2   0   2   2   2   2   2   2   0   2   2   2   0   2   0   2   2   0   2   0   0   0   2   0   0   2   0   0   2   0   2   0   0   0   2   2   0   0   0   0   2   2   2   0   0   0   2   0   0   2   0   2   0   0   2   0   0   0   2   0   0   0   0   2
 MK-6-5                 0   0   2   2   0   2   2   2   2   2   2   2   0   2   0   2   2   0   0   0   0   0   0   0   0   0   0   2   0   0   0   2   2   2   0   0   2   0   0   0   0   2   0   0   0   2   2   2   2   0   2   0   0   0   2   2   2   0   0   0   2   2   0   0   0   0   2   0   2   2   2   0   2   2   0   0   0   0   0   0   0   2   2   2   2   2   2   2   2   0   2   2   0   0   2   2   2   0   0   0   0   2   2   0   2   2   0   2   0   2   2   2   2   0   2   0   2   0   2   0   0   2   0   2   2   0   0   0   2   2   0   0   2   2   0   0   2   0   2   2   2   2   2   2   0   2   2   2   0   2   2   2   2   0   2   0   0   0   2   0   0   2   0   0   2   2   2   0   0   0   2   2   0   0   0   0   2   2   2   0   0   0   2   0   0   2   0   2   0   0   2   0   0   0   2   0   0   2   0   2
 MK-6-6                 0   0   2   2   0   2   2   2   2   2   2   2   0   2   0   2   2   0   0   0   0   0   0   2   0   0   0   2   0   0   0   2   2   0   0   0   2   0   0   0   0   2   0   0   2   2   0   2   2   0   2   0   0   0   2   2   2   0   0   0   2   2   0   0   0   0   2   0   2   2   2   0   2   2   0   0   0   0   0   0   0   2   0   2   2   2   2   2   2   0   2   2   0   0   2   2   2   0   0   2   2   2   2   0   2   2   0   2   0   2   2   2   2   0   0   0   2   2   2   0   0   2   0   2   2   0   2   0   0   2   0   0   2   2   2   2   2   0   2   2   2   2   2   2   0   2   2   2   0   0   2   2   2   0   2   0   0   0   2   0   0   2   0   0   2   2   0   0   0   2   2   2   2   0   0   2   2   2   0   0   0   0   2   0   0   2   0   2   0   0   2   0   0   0   2   0   0   2   0   2
 MK-6-7                 0   2   2   2   0   2   0   2   2   2   2   2   0   2   0   2   2   0   0   2   0   0   2   0   0   0   0   2   0   0   0   2   2   0   0   0   2   0   2   0   0   2   0   0   2   2   0   2   0   0   2   0   0   0   2   2   2   0   0   0   2   2   0   0   0   0   2   0   2   2   0   0   0   2   0   2   0   2   0   0   2   2   0   2   2   2   2   2   0   2   2   2   0   0   2   2   2   0   0   0   2   2   2   0   2   2   0   2   0   2   0   0   2   2   0   0   2   2   2   0   0   2   0   2   2   0   2   0   0   2   0   0   0   2   2   2   2   0   2   2   2   2   2   0   0   2   0   2   0   0   2   2   2   0   2   0   0   0   2   0   0   2   0   0   2   2   0   0   0   2   2   2   2   0   0   2   2   2   0   0   0   2   2   0   0   2   2   2   0   0   2   0   0   0   0   0   0   2   0   2
 MK-6-8                 2   2   2   2   0   2   0   2   2   2   2   2   0   2   0   2   2   0   0   2   0   0   2   0   0   0   0   0   0   0   0   2   2   0   0   0   2   0   2   0   0   2   0   0   2   2   0   2   0   0   2   0   0   0   2   2   2   0   0   0   2   2   0   0   0   0   2   0   2   2   2   0   0   2   0   2   0   2   0   0   2   2   0   0   0   2   2   2   0   2   2   0   0   0   2   2   0   0   0   0   2   2   2   0   2   0   0   2   0   2   0   0   2   2   0   0   2   2   2   0   0   2   0   2   2   2   2   0   0   2   0   0   0   2   2   2   0   0   2   2   2   2   2   0   0   2   0   2   2   0   2   2   2   0   2   0   0   0   2   0   0   2   0   0   2   2   0   0   0   2   2   2   2   0   0   2   2   2   0   0   0   2   2   0   2   2   2   2   0   0   2   0   0   0   2   0   0   2   0   0
 MK-6-9                 2   2   2   2   0   2   0   2   2   2   2   2   0   2   0   2   2   0   0   2   0   0   0   0   2   0   0   0   2   0   0   2   2   0   0   0   2   0   2   0   0   2   0   0   0   2   0   2   0   0   2   0   0   0   2   2   2   0   0   0   2   2   0   0   0   0   2   0   2   2   2   0   0   2   2   2   0   2   0   0   2   2   0   0   0   2   2   2   0   2   2   0   0   0   2   2   0   0   0   0   2   2   2   0   2   2   0   2   0   2   0   0   2   2   0   2   0   2   2   0   0   2   0   0   2   2   2   0   0   2   0   0   0   2   2   2   0   0   2   0   2   2   2   2   0   0   0   2   2   0   2   2   2   0   2   0   0   0   2   0   0   2   0   0   2   2   0   0   0   0   2   2   2   2   0   2   2   2   0   2   0   0   2   0   2   2   2   2   0   0   2   0   0   0   2   0   0   2   0   0
 MK-6-10                2   2   2   2   0   2   0   2   2   0   2   2   0   2   0   2   2   0   0   2   0   0   0   0   2   0   0   0   2   0   0   0   2   2   0   0   2   0   2   0   0   2   0   0   0   2   0   2   0   0   2   0   0   0   2   2   2   0   0   2   2   2   0   2   0   0   0   0   2   0   2   0   0   2   2   2   0   2   0   2   2   2   0   0   0   2   2   2   0   2   2   2   0   0   2   2   0   0   0   0   2   2   2   0   2   2   0   2   2   2   0   0   2   0   0   2   0   2   2   0   0   2   0   0   2   2   2   2   0   2   0   0   0   2   2   0   0   0   2   0   2   2   2   2   0   0   2   2   2   0   2   2   0   0   2   0   0   0   2   0   0   2   0   0   2   2   0   0   0   0   2   0   2   2   0   2   2   2   0   2   0   2   2   0   2   2   2   2   0   2   2   0   0   0   2   0   0   2   0   0
 MK-6-11                0   2   2   2   0   2   0   2   0   0   2   2   0   2   0   2   2   0   0   2   0   0   0   0   2   0   0   0   2   0   0   0   2   2   0   0   2   0   2   0   0   2   0   2   2   2   0   2   0   0   2   0   0   0   2   2   2   0   0   2   2   2   0   2   0   2   0   0   2   0   2   0   0   2   2   2   0   2   0   2   2   2   0   0   0   2   2   2   0   2   2   2   0   0   2   0   0   0   0   0   2   2   2   0   2   2   0   2   2   0   0   0   2   0   0   2   0   2   2   0   0   2   0   0   0   2   2   2   0   2   0   0   0   2   2   0   0   0   2   2   2   2   2   2   0   0   2   2   2   0   2   2   0   0   2   0   0   0   2   0   0   2   0   0   2   2   0   0   0   0   2   0   2   2   0   2   2   2   0   2   0   2   2   0   2   0   2   2   0   2   2   0   0   0   2   0   0   2   0   0
 MK-6-12                0   2   2   2   2   0   0   2   0   0   2   2   0   2   0   2   2   0   0   2   0   0   0   0   2   0   0   0   2   0   0   0   2   2   0   0   2   0   2   0   0   2   0   2   2   0   0   2   0   0   2   0   0   0   2   2   2   2   0   2   2   2   0   0   0   2   0   0   2   0   2   0   0   2   2   2   0   2   0   2   2   2   0   0   0   2   2   2   0   2   2   2   0   0   2   0   0   0   0   0   2   2   2   0   2   2   0   2   2   0   0   0   2   0   0   2   0   2   2   0   0   2   0   0   0   2   2   2   0   2   0   2   0   2   2   0   0   0   2   2   2   2   2   2   0   0   2   2   2   0   0   2   0   0   2   0   0   0   2   0   0   0   0   0   2   2   0   0   0   0   2   0   0   2   0   2   2   2   0   2   0   2   2   0   2   0   2   2   0   2   2   2   0   0   2   0   0   0   0   0
 MK-6-13                0   2   2   2   2   0   0   2   0   0   2   2   0   2   0   2   2   0   0   2   0   0   0   0   0   0   0   0   2   0   0   0   2   2   0   0   2   0   2   0   2   2   0   2   2   0   0   2   0   0   2   0   0   0   0   2   2   2   0   2   2   2   0   0   0   0   0   0   2   0   2   0   0   2   2   2   0   2   2   2   2   2   0   0   0   2   2   2   2   2   2   2   0   0   0   0   0   0   0   0   2   2   2   0   2   2   0   2   2   0   0   0   2   0   0   2   0   0   2   0   0   2   0   0   0   2   2   2   2   2   0   2   0   2   2   2   0   2   2   2   2   2   2   2   0   0   2   0   2   2   0   2   0   0   2   0   0   0   2   0   0   0   0   0   0   2   0   0   0   0   2   0   0   2   2   2   2   2   0   2   0   2   2   0   2   0   2   2   0   2   2   2   0   0   2   0   0   0   0   0
 MK-6-14                0   2   2   2   2   0   0   0   0   0   2   2   0   2   0   2   2   0   0   2   0   0   0   0   0   0   0   0   2   0   0   0   2   2   0   0   2   0   2   0   2   2   2   2   2   0   0   2   0   0   2   0   0   0   0   2   2   2   0   2   0   2   0   0   0   0   0   0   2   0   2   0   0   2   2   2   0   2   0   0   0   2   0   0   0   2   2   2   2   0   2   2   0   0   0   0   0   0   0   0   2   2   2   0   0   2   0   2   0   0   2   0   2   0   0   2   2   0   2   0   2   2   0   0   0   2   2   2   2   2   0   0   0   2   2   2   0   2   2   2   0   2   2   2   0   0   2   0   2   2   2   2   2   0   2   2   0   0   2   2   0   0   0   0   0   2   0   0   0   0   2   2   0   2   2   2   2   2   0   2   2   2   2   0   2   0   2   2   0   2   2   2   0   0   2   0   0   0   0   0
 MK-6-15                0   2   2   2   2   0   0   0   0   2   0   0   0   2   0   2   2   0   0   2   0   0   0   0   0   0   0   0   2   0   0   2   2   0   0   0   2   0   2   0   2   0   2   2   2   0   0   2   0   0   2   0   0   0   0   2   2   2   0   2   0   2   0   0   0   0   2   0   0   2   2   0   0   2   2   2   0   2   0   0   2   2   0   0   2   2   2   2   2   0   2   2   0   0   0   2   0   2   0   2   2   0   2   0   0   2   0   2   0   0   2   0   0   2   0   2   2   0   2   0   2   2   0   0   0   2   2   2   2   2   0   0   0   2   2   2   0   2   2   2   0   2   2   2   2   0   2   0   2   2   0   2   2   0   2   2   0   0   2   2   0   0   0   0   0   2   0   0   0   0   2   2   0   2   2   2   2   2   0   2   2   2   2   0   2   0   2   2   0   2   2   2   0   0   0   2   0   0   0   0
 MK-6-16                0   2   2   2   2   2   0   0   2   2   0   0   0   2   0   2   2   0   0   2   0   0   0   0   0   0   0   0   2   0   0   2   2   0   0   0   2   0   2   0   0   0   2   2   2   0   0   2   0   0   2   0   0   0   0   2   0   2   0   2   0   2   0   0   0   0   2   0   0   2   2   0   0   2   2   2   0   2   0   0   2   2   0   0   2   2   2   2   2   2   2   0   0   0   0   2   0   2   0   2   2   0   2   0   0   2   0   0   0   0   2   0   0   2   0   2   2   0   2   0   2   2   0   0   0   2   2   0   2   0   0   0   2   2   2   2   0   0   2   2   0   2   2   2   0   0   2   0   2   0   0   0   2   0   2   2   0   0   2   2   2   0   0   0   0   2   0   0   0   0   2   0   0   2   2   2   2   2   0   2   2   2   2   0   0   0   2   2   0   2   2   2   0   0   0   2   2   0   0   0
 
!****************************************** Phenotypic Data **********************************************************
!-100.0 is resevred for missing phenotype
SimulatedTrait1         8.7057    6.8868    9.9155    9.0213    8.2632   11.5838   10.6533    8.0553    7.5034   10.6384   11.3485   10.1004   11.9396    9.9729    6.9163   10.1466   11.3783    8.1658   11.0148   10.9607    7.6381   11.1278    9.5217   10.8220    7.7588    9.9992   10.4321    8.0434   10.4749    7.9288   10.8606   11.1323   10.9891    8.4964    8.1934    9.0474   11.8867    6.4361    8.2412    9.5456    9.3807   10.5649   10.5484    9.1727   10.6835   11.2491    7.7205    9.7088    9.0513    9.6582   10.1230   11.1126    9.7459   11.0702   10.0353   10.7980   11.7340   10.6213   10.8285    9.1815    8.6203    8.7384    8.3804    7.6450   11.3190    9.6650   11.9210   10.3460    8.3639    8.5362    9.5386    9.4310   11.3095   11.7700    9.9664    8.7295    9.1887   11.5095   10.7162    9.3872   10.6119    6.1826    9.5746   12.0203    8.2326   10.4720   10.8410   10.0669    8.0793   10.3435    8.1096   10.9117   11.4772   10.0058   12.2900    8.8882   10.9252   11.4732   11.3807   11.0210   11.5411    9.6134   10.1500    8.5595   10.6992    8.5914   13.7128    8.8779   10.8753   11.1722    9.8416   10.3871    7.9811    8.9772    9.6894    8.6233    7.3472   10.5698   11.7244   10.2148    9.2202   10.9652   10.0141   10.5954    9.4283   10.2325   10.9688   12.1221    9.6471    9.6727   10.6114    8.9141   10.1282    9.7300   10.1081    7.3535   10.5356    8.0095    9.3692    8.5225    7.1977   10.3181   10.5122    9.0314    9.6173   10.7356    6.4463   10.0532   12.8689    9.8596    7.3301    9.6125    9.0987    8.4846    8.8957    9.6509    9.5863    8.4670   11.4453   10.0013    8.0157   13.0031   11.0747    8.5838    9.4182    9.2279    7.4030   10.2687    9.9870   10.5853   11.1195    8.6036    7.7560   10.8808   10.7035    6.4302    8.7816   10.9983   10.9222    8.7629   11.7271   10.8763    8.8352   11.1991   10.8998   12.5886    7.8701    9.9169    7.6171    8.0913   11.5502    9.1169   11.7990    7.0040   11.6579   10.8045    9.4649    9.0889   12.1063    9.7184
SimulatedTrait2        16.1646   14.4027   11.8193   15.5579   15.1746   15.7635   14.4717   14.7261   12.9494   14.1180   18.4798   12.5207   13.4609   13.2439   11.7101   14.2102   14.1266   12.7541   17.8276   15.4401   15.7581   15.4871   13.7935   16.3684   13.1129   16.1621   14.3204   12.8543   15.8315   15.0990   14.9847   14.7052   17.1839   14.9261   15.2021   15.5826   16.7723   14.4091   15.2669   13.9591   15.7502   14.3921   14.7646   15.3333   17.4716   14.0022   16.3939   15.5503   13.3708   15.0886   12.4328   13.7080   16.8396   16.1060   16.0074   15.7224   13.6412   16.8742   13.9953   14.2747   13.9481   17.1353   15.9480   16.0927   14.8937   15.1872   15.3416   16.7437   14.3805   13.0198   16.9941   15.8606   15.9492   12.7656   12.6400   15.9726   13.8607   14.6822   15.5526   15.4183   18.9057   13.2734   14.3710   14.5233   13.1849   15.2855   12.7587   12.7837   16.0388   14.9367   14.9889   14.3020   14.3093   15.3479   16.8517   15.9282   14.2749   17.2923   14.6248   15.6285   14.5937   13.7427   15.8976   15.8333   15.6651   14.2646   15.9105   14.5999   15.0500   16.6809   13.2159   15.2398   14.5861   14.1484   15.2924   15.4536   15.8164   14.9599   15.0275   16.6368   17.1304   14.7423   14.1704   15.9450   13.4684   16.0946   14.3153   17.9684   13.9744   14.8608   12.1962   15.0702   16.0614   13.9338   13.0918   13.7877   16.1191   16.7241   16.0024   13.4614   13.2407   17.7741   14.5652   18.4348   13.1786   14.3473   14.3836   17.3945   16.9474   13.0213   16.7163   14.1286   16.5693   12.1283   15.8106   14.4540   16.3926   16.7526   15.0344   15.5456   13.3225   15.8331   13.8153   13.8146   16.2493   13.0417   16.6903   16.8026   15.3953   14.9326   15.7346   15.0946   14.1238   14.4158   15.8854   16.4947   13.9461   14.0851   15.3445   16.2865   12.4560   13.8232   14.2866   14.3702   15.4312   15.6916   14.3233   12.1941   17.8457   12.7146   14.6853   13.4377   14.0493   13.9981   16.2298   16.2164   11.5720   15.6622   16.2888   16.2735
 
