# Supplementary material for: Inclusive Composite Interval Mapping of QTL by Environment Interactions in Biparental Populations
Source: PLoS One. 2015 Jul 10;10(7):e0132414. doi: 10.1371/journal.pone.0132414 (PMC4498613; doi:10.1371/journal.pone.0132414)
Supplement: S3 File — (ZIP) [file pone.0132414.s003.zip › Simulation for unliked model/Simulated popualtions/run_00184.met]

!**********************Note: lines staring with "!" are remarks and will be ignored in the program********************
!*********************************General Information**********************************
!Assuming F1 = P1 x P2, populations available in QTL IciMapping are: 
!  1, P1BC1F1 = P1 x F1, the first backcrossing where P1 is used as the recurrent parent;
!  2, P2BC1F1 = P2 x F1, the first backcrossing where P2 is used as the recurrent parent;
!  3, F1DH, F1-derived doubled haploids; 
!  4, RIL or F1RIL, recombination inbred lines through the repeated selfing of F1;
!  5, P1BC1RIL, recombination inbred lines through the repeated selfing of P1BC1F1;
!  6, P2BC1RIL, recombination inbred lines through the repeated selfing of P2BC1F1;
!  7, F2, the selfing generation of F1;
!  8, F3, the selfing generation of F2;
!  9, P1BC2F1, the second backcrossing where P1 is used as the recurrent parent; 
! 10, P2BC2F1, the second backcrossing where P2 is used as the recurrent parent;
! 11, P1BC2RIL, recombination inred lines through the repeated selfing of P1BC2F1; 
! 12, P2BC2RIL, recombination inred lines through the repeated selfing of P2BC2F1; 
! 13, P1BC1F2, the selfing generation of P1BC1F1; 
! 14, P2BC1F2, the selfing generation of P2BC1F1; 
! 15, P1BC2F2, the selfing generation of P1BC2F1; 
! 16, P2BC2F2, the selfing generation of P2BC2F1; 
! 17, P1BC1DH, P1BC1F1-derived doubled haploids; 
! 18, P2BC1DH, P2BC1F1-derived doubled haploids; 
! 19, P1BC2DH, P1BC2F1-derived doubled haploids; 
! 20, P2BC2DH, P2BC2F1-derived doubled haploids; 
   3      !Mapping Population (see remarks above)
   2      !Mapping Function (1 for Kosambi; 2 for Haldane; 3 for Morgan)
   2      !Marker Space Type (1 for intervals; 2 for positions)
   1      !Marker Space Unit(1 for centiMorgans; 2 for Morgan)
   6      !Number of Chromosomes (or Linkage Groups)
 200      !Size of the mapping population
   2      !Number of environments
 
!***************************************** Chromosomes and Linkage Maps **********************************************
!Chromosome                 NumMarkers
-CH1                        16
-CH2                        16
-CH3                        16
-CH4                        16
-CH5                        16
-CH6                        16
!Linkage map (Marker name followed by position or the interval length)
 MK-1-1                1     0.000
 MK-1-2                1    10.000
 MK-1-3                1    20.000
 MK-1-4                1    30.000
 MK-1-5                1    40.000
 MK-1-6                1    50.000
 MK-1-7                1    60.000
 MK-1-8                1    70.000
 MK-1-9                1    80.000
 MK-1-10               1    90.000
 MK-1-11               1   100.000
 MK-1-12               1   110.000
 MK-1-13               1   120.000
 MK-1-14               1   130.000
 MK-1-15               1   140.000
 MK-1-16               1   150.000
 MK-2-1                2     0.000
 MK-2-2                2    10.000
 MK-2-3                2    20.000
 MK-2-4                2    30.000
 MK-2-5                2    40.000
 MK-2-6                2    50.000
 MK-2-7                2    60.000
 MK-2-8                2    70.000
 MK-2-9                2    80.000
 MK-2-10               2    90.000
 MK-2-11               2   100.000
 MK-2-12               2   110.000
 MK-2-13               2   120.000
 MK-2-14               2   130.000
 MK-2-15               2   140.000
 MK-2-16               2   150.000
 MK-3-1                3     0.000
 MK-3-2                3    10.000
 MK-3-3                3    20.000
 MK-3-4                3    30.000
 MK-3-5                3    40.000
 MK-3-6                3    50.000
 MK-3-7                3    60.000
 MK-3-8                3    70.000
 MK-3-9                3    80.000
 MK-3-10               3    90.000
 MK-3-11               3   100.000
 MK-3-12               3   110.000
 MK-3-13               3   120.000
 MK-3-14               3   130.000
 MK-3-15               3   140.000
 MK-3-16               3   150.000
 MK-4-1                4     0.000
 MK-4-2                4    10.000
 MK-4-3                4    20.000
 MK-4-4                4    30.000
 MK-4-5                4    40.000
 MK-4-6                4    50.000
 MK-4-7                4    60.000
 MK-4-8                4    70.000
 MK-4-9                4    80.000
 MK-4-10               4    90.000
 MK-4-11               4   100.000
 MK-4-12               4   110.000
 MK-4-13               4   120.000
 MK-4-14               4   130.000
 MK-4-15               4   140.000
 MK-4-16               4   150.000
 MK-5-1                5     0.000
 MK-5-2                5    10.000
 MK-5-3                5    20.000
 MK-5-4                5    30.000
 MK-5-5                5    40.000
 MK-5-6                5    50.000
 MK-5-7                5    60.000
 MK-5-8                5    70.000
 MK-5-9                5    80.000
 MK-5-10               5    90.000
 MK-5-11               5   100.000
 MK-5-12               5   110.000
 MK-5-13               5   120.000
 MK-5-14               5   130.000
 MK-5-15               5   140.000
 MK-5-16               5   150.000
 MK-6-1                6     0.000
 MK-6-2                6    10.000
 MK-6-3                6    20.000
 MK-6-4                6    30.000
 MK-6-5                6    40.000
 MK-6-6                6    50.000
 MK-6-7                6    60.000
 MK-6-8                6    70.000
 MK-6-9                6    80.000
 MK-6-10               6    90.000
 MK-6-11               6   100.000
 MK-6-12               6   110.000
 MK-6-13               6   120.000
 MK-6-14               6   130.000
 MK-6-15               6   140.000
 MK-6-16               6   150.000
!*********************************** Marker Types ********************************************************************
!Co-dominant marker: When heterozygote F1 is present, P1 is coded as 2, F1 is coded as 1, and P2 is coded as 0; Otherwise, P1 is coded as 2, and P2 is coded as 0. 
!Dominant marker: When heterozygote F1 is present, P1 and F1 are coded as 12, and P2 is coded as 0; Otherwise, P1 is coded as 2, and P2 is coded as 0.  
!Recessive markers: When heterozygote F1 is present, P1 is coded as 2, and F1 and P2 are coded as 10; Otherwise, P1 is coded as 2, and P2 is coded as 0. 
!Missing marker is coded as -1. 
 MK-1-1                 0   2   2   2   0   2   0   0   0   0   2   0   0   0   2   0   2   0   2   0   0   0   0   2   0   0   2   0   0   2   0   2   2   2   0   2   2   2   0   0   0   2   2   2   0   2   2   2   0   2   0   0   0   0   0   2   2   0   2   0   0   0   0   2   2   0   2   0   2   0   0   0   2   2   2   2   2   0   2   0   2   0   2   2   0   2   0   2   0   0   2   2   0   2   0   2   2   0   0   2   0   0   0   2   0   2   0   0   2   0   0   0   0   0   0   2   0   2   0   0   0   0   2   2   2   2   0   2   0   2   0   0   2   0   0   0   0   2   0   0   0   0   2   2   2   0   2   0   2   2   2   0   0   2   0   2   0   0   0   2   0   2   2   2   2   2   0   2   2   2   0   0   0   0   2   2   2   0   2   2   0   0   0   0   0   2   0   0   0   0   2   2   2   2   2   2   0   0   0   0
 MK-1-2                 0   2   2   2   0   2   2   0   0   0   2   0   0   0   2   0   0   0   0   0   0   0   0   2   0   0   2   0   0   2   2   2   2   2   0   2   2   2   0   0   0   2   2   0   0   2   0   2   0   2   2   0   0   0   0   2   2   0   0   2   0   0   0   2   2   0   2   0   2   2   0   0   2   0   2   2   2   0   2   0   2   2   0   2   0   2   0   2   0   0   2   2   0   2   0   2   2   0   0   2   0   0   0   2   0   2   0   0   2   0   0   0   0   0   0   2   0   2   0   0   0   0   2   2   2   2   0   2   0   2   0   0   2   0   0   0   2   2   0   0   0   0   2   2   2   0   0   0   2   2   2   0   0   2   2   0   0   0   0   2   0   2   2   2   2   2   2   2   2   2   0   0   2   2   2   2   2   0   2   2   0   0   0   0   0   2   0   0   0   0   2   2   2   2   2   2   0   0   0   0
 MK-1-3                 2   2   2   2   0   2   2   0   2   0   0   0   0   0   2   0   0   0   0   2   0   0   0   2   0   0   2   0   0   2   2   2   2   2   0   2   2   2   0   0   0   2   2   0   0   2   0   2   2   2   2   0   2   0   0   2   2   0   0   2   0   0   0   2   2   0   2   0   2   2   0   0   2   0   2   2   2   2   2   0   2   2   0   2   0   0   0   0   0   0   2   2   0   2   0   2   2   0   0   2   0   2   0   2   2   2   0   0   2   0   0   0   0   0   0   2   2   2   0   0   0   0   2   2   2   2   2   2   0   2   0   0   2   0   0   0   2   2   2   0   0   0   2   2   2   0   0   0   2   2   2   0   0   2   2   0   0   0   0   2   0   0   2   2   0   2   0   2   2   2   0   0   0   2   2   2   2   0   2   2   0   0   0   0   0   2   0   0   0   0   2   2   2   2   0   2   2   2   0   2
 MK-1-4                 2   2   2   2   0   2   2   0   2   0   0   0   0   0   2   0   2   0   0   2   0   0   0   2   0   0   2   0   0   2   2   2   2   2   2   2   2   2   0   0   2   2   2   0   0   2   0   2   2   2   2   2   2   0   0   2   0   0   0   2   2   0   0   2   2   0   2   0   2   2   2   0   2   0   2   2   2   0   2   2   2   2   0   2   0   0   0   0   0   0   2   0   0   2   0   0   2   0   2   2   0   2   0   2   2   2   0   0   2   0   0   0   0   0   0   2   2   2   0   2   0   0   2   2   2   2   2   2   0   2   0   0   2   0   0   2   2   2   2   0   0   0   2   0   2   0   2   0   2   2   2   0   2   2   2   0   2   0   0   2   0   0   2   2   0   2   0   2   2   2   0   0   0   2   2   2   2   0   2   2   2   0   0   0   0   2   0   2   0   0   2   2   2   2   0   2   2   2   0   0
 MK-1-5                 2   2   2   2   0   2   0   2   2   0   0   0   0   0   2   0   0   0   2   2   0   0   0   2   0   0   2   2   2   2   2   2   2   2   2   2   2   2   0   0   2   2   2   0   0   0   0   2   2   2   2   2   2   0   0   2   0   0   0   2   2   0   0   2   2   2   2   0   2   2   2   0   2   0   2   2   2   0   2   2   2   2   0   2   0   0   0   0   0   0   2   0   0   2   0   0   2   0   2   2   0   2   0   2   2   0   2   2   2   0   0   0   0   0   0   2   2   2   0   2   0   0   2   2   2   2   2   2   0   2   0   0   2   0   0   2   2   2   2   0   0   0   2   0   2   0   2   0   2   2   2   0   2   2   2   2   2   0   0   2   0   0   2   2   0   2   0   2   2   2   0   0   0   2   2   2   2   0   2   2   2   0   0   0   0   2   0   2   0   0   0   2   2   2   0   2   2   2   0   0
 MK-1-6                 2   2   2   2   2   2   0   2   2   0   0   2   2   0   2   0   0   0   2   2   0   0   0   2   0   2   2   2   2   2   2   2   2   2   2   2   2   2   0   0   2   2   2   0   0   0   0   2   0   2   2   2   2   0   0   0   0   0   0   2   0   2   0   2   2   2   2   0   2   0   2   0   2   0   2   2   2   0   2   2   2   2   0   2   0   0   2   0   0   0   2   0   2   2   0   0   2   0   2   2   0   2   2   2   0   0   2   2   2   0   0   0   0   0   0   2   2   2   0   2   0   2   2   0   2   2   2   2   0   2   0   2   2   0   0   2   2   2   2   0   2   0   2   0   2   2   2   0   2   2   2   0   2   2   2   2   2   0   0   2   0   0   2   2   0   2   0   0   0   2   0   0   0   2   2   2   2   2   2   2   0   0   0   0   0   2   2   0   2   0   0   2   2   2   2   2   2   2   0   0
 MK-1-7                 2   2   2   2   2   2   0   2   2   0   0   0   2   0   0   0   0   0   2   2   0   0   2   2   0   2   2   2   2   2   2   2   2   2   2   2   2   0   0   0   2   2   2   0   0   0   0   2   0   0   0   2   2   0   2   0   0   0   0   2   2   2   0   2   2   2   2   0   2   0   2   0   2   0   2   2   0   0   2   2   2   2   0   2   0   0   2   0   2   0   2   2   2   2   0   0   2   2   2   0   0   2   2   2   0   0   2   2   0   0   2   0   0   0   0   2   2   0   0   2   0   2   2   0   2   2   2   2   0   2   0   2   2   0   0   2   2   0   2   2   2   0   2   0   2   2   2   0   2   2   2   2   2   0   2   2   2   2   0   2   0   0   2   2   0   2   0   2   0   2   0   0   0   2   2   2   2   2   0   2   0   0   0   0   0   2   2   0   2   0   0   2   2   2   0   2   2   0   0   0
 MK-1-8                 2   2   2   2   2   2   0   2   2   0   0   0   2   0   0   0   0   0   2   2   0   0   2   2   0   0   2   2   2   2   2   2   0   2   2   2   2   0   0   0   2   2   2   0   0   0   0   2   0   0   0   2   2   0   2   0   0   2   0   2   2   2   0   2   2   2   2   0   2   0   2   2   2   0   2   2   0   0   2   2   2   2   0   2   0   2   2   0   2   0   2   2   2   2   0   0   2   2   0   2   0   2   2   2   0   0   2   2   0   0   2   0   0   0   0   2   2   0   0   2   0   2   0   0   2   2   2   2   2   2   0   2   0   0   0   2   2   0   2   2   2   0   2   0   2   2   0   0   2   2   2   2   2   0   2   2   2   0   0   2   0   0   2   2   0   2   0   2   0   2   0   0   0   2   2   2   2   2   0   2   0   0   0   0   0   2   0   0   2   0   0   2   2   2   0   0   2   0   0   0
 MK-1-9                 2   2   2   2   2   2   0   2   2   0   2   2   2   0   0   0   0   0   2   2   0   0   2   0   0   0   2   2   2   2   2   2   0   2   2   2   2   2   0   0   0   2   2   0   0   0   0   2   0   0   0   2   0   0   2   2   0   2   0   2   2   2   0   2   2   2   2   0   2   0   2   2   0   0   2   2   0   0   2   2   2   2   2   2   2   2   2   2   2   0   2   2   2   2   0   2   2   2   0   2   0   2   2   2   0   0   2   2   0   0   2   0   0   0   0   2   2   0   0   2   0   2   0   0   2   2   2   2   2   2   0   2   0   0   0   2   2   0   2   2   2   0   2   0   2   2   0   0   0   2   2   2   0   0   2   2   2   2   0   2   0   0   2   2   0   2   0   0   0   2   0   0   0   2   2   2   2   2   0   2   0   2   0   0   0   2   0   0   0   2   0   2   2   2   0   0   2   0   0   0
 MK-1-10                2   2   2   2   2   2   0   2   2   0   2   2   2   0   0   0   0   0   2   2   0   0   2   0   0   0   2   0   2   2   2   0   0   2   2   2   2   2   0   0   0   2   2   0   0   0   2   2   0   0   0   2   0   2   2   2   0   0   0   2   2   2   0   2   2   2   2   0   2   0   2   2   0   0   2   2   0   0   2   2   2   2   2   2   2   2   2   2   2   0   2   2   2   2   0   2   0   2   0   2   0   2   2   2   0   0   2   2   0   0   2   0   0   0   0   2   2   0   0   2   0   2   0   0   2   2   2   2   2   2   0   2   0   0   0   2   2   0   2   2   2   0   0   2   2   2   0   0   0   2   2   0   0   0   2   2   2   2   0   2   0   0   2   2   0   2   0   0   2   2   0   0   0   2   2   2   2   2   0   2   0   2   0   0   0   2   0   0   0   2   0   2   2   2   0   0   2   0   0   0
 MK-1-11                2   2   2   2   2   2   0   2   2   2   2   2   2   0   0   0   0   0   2   2   2   0   2   0   0   2   2   0   2   0   2   0   0   2   0   0   2   2   0   0   0   2   0   0   0   0   2   2   0   0   0   2   0   2   2   0   0   0   2   2   2   2   0   2   0   2   2   0   2   0   2   2   0   0   2   2   0   0   2   2   2   0   2   2   2   2   2   2   2   0   2   2   2   2   0   2   0   2   0   2   2   2   2   2   0   0   2   2   0   0   2   0   0   0   0   2   2   0   0   0   0   2   0   0   2   2   2   2   2   2   0   2   0   0   0   0   0   0   2   2   2   0   2   2   0   2   2   0   0   2   0   0   0   0   2   2   2   2   0   2   0   0   2   2   0   0   0   0   0   2   0   0   0   2   2   2   2   2   0   2   0   2   0   0   0   2   0   0   0   2   0   2   2   2   0   0   2   0   2   0
 MK-1-12                2   2   2   2   2   2   2   0   2   2   2   2   2   0   0   0   0   0   2   2   2   0   2   0   0   2   2   0   2   0   0   0   0   2   0   0   2   2   0   0   0   2   0   0   2   0   2   2   0   0   0   2   0   2   2   0   0   2   2   2   2   2   0   2   0   2   2   0   2   0   2   2   0   0   0   2   0   0   2   2   2   0   2   2   0   2   2   2   2   0   2   2   2   2   0   2   0   2   0   2   2   2   2   2   0   0   2   2   0   0   0   0   0   0   0   2   2   0   0   0   0   0   0   0   2   2   2   2   2   2   0   2   0   0   0   0   0   0   2   2   2   0   2   2   0   0   2   0   0   2   0   0   0   0   2   2   2   2   0   2   0   0   2   2   0   0   0   0   0   2   0   0   0   2   2   2   2   2   0   2   0   2   0   0   0   2   0   0   0   2   0   2   2   2   0   0   0   0   2   0
 MK-1-13                2   2   2   2   2   2   2   0   2   2   2   0   2   2   0   0   0   0   2   2   2   0   2   0   0   2   2   0   2   0   2   0   0   2   0   0   0   2   0   0   0   2   0   0   2   0   2   2   0   0   0   2   0   2   2   0   0   2   2   0   2   2   0   0   0   0   0   0   2   0   2   2   0   0   0   2   0   0   2   0   2   0   2   2   0   2   2   2   0   2   2   2   2   2   0   2   0   2   0   2   2   0   2   2   0   0   2   0   0   2   0   0   2   0   0   2   2   0   0   0   0   0   0   0   2   2   2   2   2   2   0   2   0   0   0   0   2   0   2   2   2   0   2   2   0   0   2   0   0   0   0   0   0   0   2   2   2   2   0   2   2   0   0   2   0   0   0   0   0   2   0   2   2   2   0   2   2   2   0   2   0   0   0   0   2   2   0   0   0   2   2   2   2   2   0   0   0   0   2   0
 MK-1-14                2   2   0   2   2   2   2   0   2   2   2   0   2   2   0   2   2   0   2   0   2   0   0   0   0   2   2   0   2   2   2   0   0   2   0   0   0   2   0   0   2   2   0   0   2   0   2   2   0   2   0   2   2   2   2   2   0   2   2   0   2   0   0   0   2   0   0   0   2   0   0   2   0   0   0   2   0   2   2   0   2   0   2   2   0   2   2   2   0   2   2   2   2   2   0   2   2   2   0   2   2   0   2   2   0   0   2   0   0   2   0   0   2   0   0   0   2   0   0   0   0   0   2   0   2   2   2   2   2   2   0   2   0   0   0   0   2   0   2   2   2   2   2   2   0   0   2   0   2   0   0   2   0   0   2   2   2   2   0   0   2   0   0   2   2   0   0   0   0   2   0   2   2   2   0   2   2   2   2   2   0   0   0   0   2   2   0   0   0   2   2   2   2   2   0   2   0   0   2   0
 MK-1-15                2   2   0   2   2   2   2   0   2   2   2   0   2   2   0   2   2   0   2   0   0   0   0   0   0   2   2   0   2   2   2   0   0   2   0   0   0   2   0   0   2   2   0   0   2   0   2   2   0   2   0   0   0   2   2   2   0   2   2   0   0   0   0   0   2   0   0   0   2   0   0   2   0   0   0   2   2   2   2   0   0   0   2   2   0   2   2   2   0   2   2   2   2   2   0   2   0   2   0   2   2   0   2   2   0   0   2   0   2   2   0   0   2   0   0   0   2   2   0   0   0   0   2   2   2   2   2   2   2   2   0   2   0   0   0   0   2   0   2   2   2   2   2   0   0   0   2   0   2   0   0   2   0   0   2   2   2   2   0   2   2   0   0   2   2   0   0   0   0   2   0   2   2   2   0   2   2   2   2   2   2   0   0   0   2   2   0   0   0   2   2   2   2   2   0   2   0   0   2   0
 MK-1-16                2   2   0   2   2   2   2   0   2   2   2   0   2   2   0   2   2   0   2   0   2   0   0   0   0   2   2   0   2   2   2   0   0   2   0   0   2   2   0   0   2   2   0   2   2   0   2   2   0   2   0   0   0   0   0   2   0   2   2   2   0   0   0   0   2   0   0   0   2   0   0   2   0   0   0   2   2   2   2   0   0   0   2   2   0   0   2   2   0   2   2   2   0   2   0   2   0   2   0   2   2   0   2   2   0   0   0   0   2   2   0   2   2   0   0   2   2   2   0   0   0   0   2   0   2   2   2   2   2   2   0   2   0   0   0   0   2   0   0   2   2   2   2   0   0   0   2   0   2   0   0   2   0   2   2   2   2   2   0   2   2   0   0   2   0   0   0   0   0   2   0   2   2   2   0   2   2   2   2   2   2   0   0   0   2   2   0   0   0   2   2   0   2   2   0   2   0   0   2   0
 MK-2-1                 0   0   0   0   2   2   2   0   2   0   0   2   0   0   2   2   0   2   0   2   0   0   2   0   2   0   0   0   0   0   2   2   0   0   0   0   2   2   0   2   0   2   2   2   0   2   2   2   2   0   0   2   2   0   0   0   2   2   0   0   2   2   0   0   2   0   2   0   2   2   0   0   2   0   2   2   0   2   0   0   0   2   0   0   2   2   0   0   2   0   0   2   0   2   2   0   2   0   2   0   2   2   2   2   2   0   0   0   0   2   2   0   2   2   0   2   0   0   2   0   2   0   0   0   0   2   0   0   0   2   0   0   2   2   0   0   0   0   2   0   2   2   0   2   0   2   0   2   2   2   0   0   2   2   0   2   2   2   2   2   0   0   0   2   2   0   2   0   0   0   2   2   0   2   0   2   0   2   2   2   2   2   2   2   2   0   0   0   0   0   2   2   0   2   2   0   0   0   0   0
 MK-2-2                 0   0   2   2   2   2   2   0   2   0   2   2   2   2   2   2   0   2   0   2   0   0   2   0   2   0   0   0   0   0   2   2   0   0   2   0   2   2   0   2   0   0   2   2   0   2   2   0   2   0   0   2   2   0   0   0   2   2   2   0   2   2   0   0   2   0   2   2   2   2   2   0   2   0   2   2   0   2   0   0   0   2   0   0   2   2   0   0   2   0   0   2   2   2   2   0   2   0   2   0   2   2   2   2   2   0   0   0   0   2   2   0   2   2   0   2   0   0   2   0   2   0   0   0   2   2   2   0   0   2   0   0   2   2   0   0   0   0   2   0   0   2   0   2   0   2   0   2   2   2   0   0   0   2   0   2   2   2   2   2   0   0   2   2   2   0   2   0   0   0   2   2   0   2   0   2   0   2   2   0   0   2   2   2   2   0   0   0   2   0   2   2   2   2   2   0   0   0   0   2
 MK-2-3                 2   0   2   2   2   2   2   0   2   2   2   2   2   2   2   2   0   2   2   2   0   0   2   2   2   0   0   0   0   0   2   0   0   0   2   0   0   2   0   2   0   0   2   2   0   2   2   0   2   0   0   2   2   0   0   0   2   2   2   2   2   2   0   0   2   0   2   2   2   2   2   0   0   0   2   2   2   2   2   0   2   2   0   0   2   2   0   2   2   0   0   0   2   2   2   0   2   0   2   0   2   2   2   2   2   0   0   0   0   2   2   0   2   2   2   2   0   0   2   2   2   0   2   0   2   2   2   0   2   2   0   0   2   2   0   0   0   0   2   0   0   2   2   2   0   2   0   2   0   2   0   0   0   2   0   0   0   2   2   2   0   0   2   2   0   0   2   2   0   2   2   2   0   2   0   2   0   0   2   0   0   2   2   2   2   0   0   0   2   0   2   0   0   2   2   2   0   0   0   2
 MK-2-4                 2   0   2   2   2   0   2   0   2   2   2   2   2   2   0   2   0   2   2   2   0   0   2   2   0   0   0   0   0   0   2   2   0   0   2   0   0   2   0   2   0   0   2   2   0   2   2   0   2   0   0   2   2   0   0   0   2   2   2   2   2   0   2   0   2   0   2   2   2   2   2   0   0   2   0   2   2   2   2   0   2   2   0   0   2   2   0   2   2   2   0   0   2   2   2   0   2   0   2   0   0   2   0   2   0   2   0   2   0   2   0   0   2   0   0   2   0   0   2   2   2   2   2   0   2   2   2   0   2   2   0   0   2   2   0   0   2   0   2   0   0   2   0   2   0   2   0   2   0   2   0   0   0   2   0   2   2   2   2   2   0   0   2   2   0   0   2   2   0   2   2   2   0   2   0   2   2   2   2   0   0   2   2   2   2   2   0   0   0   2   2   0   0   2   2   2   0   0   2   2
 MK-2-5                 0   0   2   2   2   0   2   0   2   2   2   2   0   2   0   2   0   2   2   2   0   0   2   2   0   0   0   0   0   0   2   2   0   0   2   0   0   2   0   2   0   0   2   2   2   2   2   0   2   0   0   2   2   0   2   0   2   2   2   2   2   0   2   0   2   0   2   2   2   2   2   0   0   2   0   2   2   2   2   2   2   2   0   0   2   2   0   2   2   2   0   0   2   2   2   0   2   0   2   0   0   2   0   2   0   2   0   2   0   2   0   0   2   0   0   2   0   0   2   2   2   2   2   0   0   2   2   0   2   2   0   0   0   2   0   0   2   0   2   0   0   2   0   2   0   2   0   2   0   0   0   0   0   2   0   2   2   2   2   2   2   0   2   2   0   0   2   2   0   2   2   2   0   2   0   2   2   2   2   0   0   2   0   2   2   2   2   0   0   0   2   2   0   2   2   2   0   0   2   2
 MK-2-6                 0   0   2   2   2   0   2   0   2   2   2   2   0   2   0   2   0   2   2   2   0   0   2   2   0   0   0   0   0   0   2   2   0   0   2   0   0   2   0   2   0   0   2   2   2   2   0   0   2   0   0   2   2   0   2   0   2   2   2   2   0   2   2   2   2   2   2   2   0   2   2   0   0   2   0   2   2   0   2   0   2   2   0   0   2   0   0   2   2   0   0   0   2   0   2   2   2   0   2   0   0   2   0   2   0   2   0   2   2   2   0   0   2   0   0   2   2   0   2   2   2   2   2   0   0   2   2   0   2   2   2   0   2   2   0   0   2   0   0   0   0   2   0   2   0   2   0   0   0   0   0   0   0   2   0   2   2   0   2   2   2   0   2   2   0   0   2   2   0   2   2   2   0   2   0   2   2   2   2   0   0   2   0   2   2   2   2   0   0   0   0   0   0   2   2   2   0   2   2   2
 MK-2-7                 2   0   2   2   2   0   2   0   2   2   0   2   0   2   0   2   0   2   0   2   0   0   2   2   0   0   0   0   0   2   2   2   0   0   0   0   0   2   0   2   0   0   2   2   2   0   0   0   2   0   2   2   2   0   2   0   0   2   2   2   0   2   2   2   0   2   2   2   0   2   2   0   0   2   0   2   2   0   2   0   2   2   0   0   2   0   0   0   2   2   0   0   2   0   2   2   2   2   2   0   0   2   0   2   0   2   0   2   2   2   0   0   2   0   0   2   2   0   2   2   2   2   0   0   0   2   2   0   2   2   2   0   2   2   0   0   2   0   0   0   0   2   0   2   0   2   0   0   0   0   0   0   0   2   0   2   2   2   0   2   2   0   2   2   0   0   2   2   0   0   2   2   0   2   0   2   2   2   0   0   0   2   0   2   0   2   2   0   0   0   0   2   0   2   2   0   0   2   2   2
 MK-2-8                 2   0   2   2   2   2   2   0   2   2   0   2   2   2   0   2   0   2   2   2   0   0   2   2   0   0   0   0   2   2   2   2   0   0   0   2   0   2   0   2   0   0   2   2   0   0   0   0   2   0   2   2   2   0   2   0   0   2   2   2   0   2   2   2   0   0   2   2   0   2   2   0   0   2   0   2   2   0   2   0   2   2   0   0   2   0   0   0   2   2   0   0   2   0   2   2   2   2   0   0   0   2   0   2   0   2   0   2   2   0   0   0   2   0   0   2   2   0   2   2   0   2   0   0   0   2   2   0   2   2   2   0   2   2   0   0   2   2   0   0   0   2   0   2   0   0   0   0   0   0   0   0   0   2   0   2   2   2   0   2   2   0   2   2   0   0   2   2   0   0   2   2   0   2   0   2   2   2   0   0   0   2   0   2   0   2   0   2   0   0   0   2   0   2   0   0   0   0   2   2
 MK-2-9                 2   0   2   2   2   2   2   0   2   2   0   2   2   2   0   2   0   0   2   2   2   0   2   0   0   0   0   2   2   2   2   2   0   0   0   2   0   2   0   2   0   0   2   2   0   0   0   0   2   0   2   2   2   0   2   0   0   2   0   2   0   2   2   2   0   0   2   2   0   2   2   0   0   2   0   0   2   2   0   2   2   2   0   0   0   0   0   0   2   2   0   0   2   0   2   2   2   2   0   0   0   2   0   2   0   2   0   2   2   0   0   0   2   2   0   0   0   0   2   2   2   2   0   0   0   2   2   0   2   2   2   0   2   2   0   2   2   2   0   0   0   2   0   2   0   0   0   0   0   0   0   0   0   2   0   2   2   2   0   2   2   0   2   2   0   0   2   2   0   0   2   0   0   2   0   2   2   2   0   0   0   2   0   0   0   2   0   2   0   0   0   2   0   2   0   0   0   0   2   2
 MK-2-10                0   0   2   2   2   0   2   0   2   2   0   0   2   2   0   2   0   0   2   0   2   0   2   0   0   2   2   2   0   2   2   2   0   0   0   2   0   2   0   2   0   2   2   2   0   0   0   0   2   2   2   2   2   0   2   0   0   0   2   2   0   2   2   2   2   2   2   2   0   2   2   0   0   2   0   2   2   2   0   2   2   2   2   2   0   0   0   0   2   2   0   2   0   0   2   2   2   2   0   0   0   2   0   2   0   2   2   2   2   0   0   0   2   2   0   0   0   0   2   2   2   2   0   0   2   2   2   0   2   0   2   0   2   2   0   2   2   2   0   0   0   2   0   2   0   0   0   0   0   0   0   0   0   2   0   2   2   2   0   2   2   0   2   2   0   0   2   2   0   0   2   0   0   2   0   0   2   2   0   0   0   2   0   0   2   2   0   2   0   0   0   2   2   2   0   0   0   0   2   2
 MK-2-11                0   0   2   2   2   0   2   0   2   2   0   2   0   2   0   2   0   0   2   0   2   0   2   0   2   2   2   2   0   2   2   2   0   0   0   2   2   2   0   2   0   2   2   2   0   0   0   0   2   2   2   2   2   2   0   0   0   0   2   2   0   2   2   2   2   2   2   2   0   2   2   0   0   2   0   2   2   0   0   0   2   2   2   2   0   0   0   0   2   2   0   2   0   0   2   2   0   2   0   0   0   2   0   2   0   2   2   2   0   0   0   0   2   2   0   0   0   0   2   2   2   2   0   0   2   2   2   0   2   0   0   0   2   2   0   2   2   2   0   0   0   2   0   2   0   0   0   0   0   0   0   0   0   2   0   2   2   0   0   2   2   0   2   0   0   0   2   2   0   0   0   0   0   2   0   0   0   2   0   0   0   2   0   0   2   2   2   0   0   0   0   2   2   2   0   0   2   0   2   2
 MK-2-12                0   0   2   2   2   0   2   0   2   2   0   2   0   2   0   2   0   2   2   0   2   0   2   0   2   2   2   2   0   2   2   2   2   0   0   2   2   0   0   2   0   0   2   2   2   0   0   2   2   2   0   0   2   2   0   0   0   0   2   2   2   2   2   2   2   2   2   2   0   2   2   0   0   0   0   2   2   0   0   0   2   2   2   2   0   0   0   0   2   2   0   2   0   0   2   2   0   0   0   0   0   2   0   2   0   2   2   2   0   0   0   0   2   2   0   2   0   0   2   2   2   2   0   0   2   2   0   0   2   0   0   0   2   2   0   2   2   2   0   0   0   2   0   2   0   0   0   0   0   0   0   0   0   2   0   2   2   0   0   2   2   2   2   0   0   0   2   2   0   2   2   0   0   2   0   0   0   2   0   0   0   2   0   0   2   2   2   0   0   0   0   2   0   0   0   0   2   0   2   2
 MK-2-13                0   0   0   2   2   0   2   2   2   2   0   2   2   2   0   2   0   0   2   0   2   0   2   0   2   2   2   2   2   0   2   2   0   0   0   2   2   0   0   2   0   0   2   2   2   0   0   2   2   2   0   0   2   2   0   0   0   0   2   2   2   2   2   2   2   2   2   2   0   2   2   0   0   0   0   2   2   0   0   0   2   2   2   2   0   0   0   0   2   2   0   2   0   0   2   2   0   2   0   2   2   0   0   2   0   2   2   0   0   0   0   0   2   2   0   2   2   0   2   2   2   2   2   0   2   2   0   0   2   0   0   2   0   2   0   2   2   2   0   0   0   2   0   2   0   0   0   0   0   0   0   0   0   0   0   2   2   0   0   2   2   2   2   0   0   0   2   2   0   2   2   2   0   2   0   0   0   2   0   2   0   2   0   0   2   2   2   0   0   0   0   2   0   0   0   0   2   0   0   2
 MK-2-14                0   0   0   2   2   0   2   2   2   2   0   0   2   2   0   2   0   0   2   0   2   0   2   0   2   2   2   2   0   0   2   0   0   0   0   0   2   2   0   2   0   0   2   2   2   0   0   2   2   2   0   0   2   2   0   0   0   0   2   2   2   2   2   2   2   2   2   2   0   2   2   0   0   0   0   2   2   0   0   0   2   2   2   2   0   0   0   0   2   2   0   2   0   0   2   2   0   2   0   2   2   0   0   2   0   2   2   2   0   0   0   0   2   2   0   2   2   0   2   0   0   2   2   0   2   2   0   0   2   0   0   2   2   2   0   2   2   2   0   0   0   2   0   2   0   0   0   0   0   0   0   0   0   0   0   2   2   0   0   2   2   2   0   0   0   0   2   2   0   2   0   2   0   2   0   0   0   2   0   2   0   2   0   0   2   2   2   0   0   0   0   2   0   0   0   0   2   0   0   0
 MK-2-15                0   0   0   2   2   0   2   2   2   2   0   0   2   2   0   2   0   0   2   0   2   0   2   0   2   2   2   2   0   0   2   0   0   0   0   0   2   2   0   2   2   0   2   2   2   0   0   2   2   0   0   0   0   2   0   0   0   0   2   2   2   2   2   2   2   2   2   2   0   2   0   0   0   0   0   2   2   0   0   0   2   2   2   2   0   0   0   0   2   2   0   0   0   2   2   0   0   2   0   0   2   2   0   2   0   2   2   2   0   0   0   0   2   2   0   0   2   0   2   2   0   2   2   0   2   2   0   0   2   0   0   2   2   0   0   2   2   2   0   0   0   2   0   2   0   0   0   0   0   0   0   0   0   0   0   2   2   0   0   2   0   0   0   0   0   0   2   2   0   2   0   2   0   2   0   0   0   0   0   2   0   2   0   0   2   2   2   0   0   0   0   2   0   0   0   0   2   0   0   0
 MK-2-16                0   2   0   2   0   0   2   2   2   2   0   0   2   2   0   2   0   0   2   0   2   0   2   0   0   2   2   2   2   0   2   0   2   0   0   0   2   2   0   2   2   0   2   2   2   0   0   2   2   0   0   0   0   2   0   0   0   0   2   2   2   2   2   2   2   2   2   2   0   2   0   0   2   0   0   2   2   0   0   0   2   2   2   0   0   0   0   0   2   2   0   2   2   0   2   0   0   2   0   0   2   2   0   2   0   2   2   2   0   0   0   0   2   2   0   0   2   0   2   2   0   2   2   0   2   2   0   0   2   2   0   2   2   0   0   2   2   2   0   0   0   2   0   2   0   0   0   0   0   0   0   0   0   0   2   2   2   0   0   0   0   0   0   0   0   0   2   2   0   2   0   2   0   2   0   0   0   0   0   2   0   2   0   0   2   0   2   0   0   0   0   2   0   0   0   0   2   2   0   0
 MK-3-1                 2   2   0   2   2   0   0   2   0   2   2   2   2   0   2   0   2   2   0   0   2   2   2   2   0   0   2   0   0   0   0   0   0   2   2   2   0   0   2   2   2   2   0   2   2   2   0   0   0   2   0   0   0   2   0   2   2   0   2   2   2   2   0   0   0   2   0   2   0   0   2   2   2   0   2   2   2   0   2   0   2   0   0   0   2   2   0   0   2   0   0   2   2   0   2   0   0   2   0   2   2   0   2   2   2   2   2   2   2   0   2   0   2   0   2   2   0   2   0   0   2   0   2   0   2   0   2   2   0   2   2   0   2   2   0   0   0   0   0   2   0   0   2   2   0   2   2   0   0   0   0   2   2   2   0   0   0   2   0   2   0   0   0   0   2   0   2   2   0   2   0   0   2   2   0   0   2   0   0   0   0   2   0   2   2   0   0   2   2   2   0   0   0   0   2   2   2   0   0   2
 MK-3-2                 2   2   0   0   2   0   0   0   0   2   2   2   2   0   2   0   2   2   0   0   0   2   2   2   0   0   2   0   0   0   0   0   0   2   2   2   0   0   2   2   2   2   0   0   2   2   0   0   0   2   0   0   0   2   0   2   2   0   2   0   2   2   0   0   0   2   0   2   0   0   2   2   2   0   0   2   2   2   2   0   2   0   0   0   2   2   2   0   2   0   0   2   2   0   2   0   0   2   0   2   2   0   2   2   2   0   2   2   2   0   2   0   2   0   2   2   0   2   0   0   2   0   2   0   2   0   2   2   0   2   2   0   2   2   0   0   0   0   0   2   0   2   2   2   0   2   2   0   0   0   0   2   2   2   0   0   0   2   2   2   0   0   0   0   2   0   2   2   0   2   0   0   2   2   0   0   2   0   0   0   0   2   0   0   0   0   0   2   2   2   0   0   0   0   0   2   2   2   0   2
 MK-3-3                 2   2   0   0   2   0   0   0   0   2   2   2   2   0   2   0   2   2   0   0   0   2   2   2   0   0   2   0   0   0   0   0   0   2   2   0   0   0   2   2   2   0   0   0   2   0   0   0   0   2   0   0   0   2   0   2   2   0   2   0   2   2   0   0   0   2   2   2   0   0   2   2   2   0   0   2   2   0   2   0   2   0   0   0   2   2   2   0   2   2   0   2   2   0   2   0   0   2   0   2   2   0   2   2   0   0   2   2   0   0   2   0   2   0   2   2   0   0   2   0   2   0   2   0   2   0   0   0   0   2   2   0   2   2   0   0   0   0   0   2   0   2   2   2   0   2   2   0   0   0   0   2   2   2   0   0   0   2   2   2   0   0   2   0   2   0   2   2   0   2   0   0   2   2   0   0   2   2   0   0   0   2   0   0   0   0   0   2   2   0   0   0   0   0   0   2   2   2   0   2
 MK-3-4                 2   2   0   0   2   0   0   0   0   2   2   2   2   0   2   0   2   2   0   0   0   2   2   2   0   0   2   2   0   0   0   0   0   2   2   0   0   0   2   2   2   0   0   0   0   0   0   0   0   2   0   0   0   2   0   2   2   2   2   0   2   2   0   0   0   2   2   2   0   0   2   2   2   0   0   0   2   0   2   0   2   0   0   0   2   2   2   0   2   2   0   2   2   0   2   0   0   2   0   2   2   0   2   2   0   0   2   2   0   0   2   0   0   0   2   2   0   0   2   0   2   0   2   0   2   0   0   0   0   2   2   0   2   2   0   0   0   0   0   2   0   0   2   2   2   2   2   0   0   0   2   2   2   2   0   0   0   2   2   2   0   0   2   0   2   0   2   2   0   2   0   0   2   2   0   0   2   2   0   0   0   2   0   0   0   0   0   2   2   2   0   0   0   0   0   2   2   2   0   2
 MK-3-5                 2   2   0   0   2   0   0   0   0   2   2   2   2   0   2   0   2   2   2   0   0   2   2   2   0   0   2   2   2   0   0   0   0   2   2   0   0   0   2   2   0   0   0   0   0   0   0   0   0   2   0   0   0   2   0   2   2   2   2   0   2   2   0   0   2   2   2   2   0   2   2   2   0   0   0   0   0   0   2   0   2   0   0   0   2   2   2   0   2   2   0   0   2   0   2   0   0   2   0   2   2   0   2   0   0   0   0   2   0   0   2   0   0   0   0   2   0   0   2   0   2   0   0   0   2   0   0   0   0   2   2   0   2   2   0   0   0   2   0   2   0   0   2   2   2   2   2   0   0   2   2   2   2   2   0   0   0   2   2   2   0   0   2   0   2   0   2   2   2   2   0   0   2   2   0   0   2   2   0   0   0   2   0   0   0   0   0   2   2   2   0   0   0   0   2   2   2   2   0   2
 MK-3-6                 2   0   0   0   2   0   0   0   0   2   2   2   2   0   2   0   2   2   2   0   2   2   2   2   2   0   0   2   2   0   0   0   0   2   2   0   0   0   2   2   0   0   0   0   0   0   0   0   0   0   0   0   0   2   0   0   2   2   2   0   2   2   0   0   2   2   2   2   0   2   2   2   0   0   0   0   0   0   2   0   2   0   2   0   2   2   2   0   2   2   0   0   2   0   0   0   0   2   0   2   2   0   2   0   0   0   2   2   0   0   2   0   0   0   0   2   0   0   2   0   2   0   0   0   2   0   0   0   0   2   2   0   2   2   0   0   0   2   0   0   0   0   2   2   2   2   2   0   0   2   2   2   2   2   0   0   2   2   2   2   0   0   2   0   2   0   2   2   2   2   0   0   2   2   0   0   2   2   0   0   0   2   0   2   0   0   0   2   2   2   0   0   0   0   2   2   0   2   0   2
 MK-3-7                 2   0   0   0   2   2   0   0   2   2   2   2   2   2   2   0   2   2   2   0   2   2   2   2   2   0   0   2   2   2   0   0   0   2   2   0   0   0   2   2   0   0   0   0   0   0   0   0   0   0   0   0   0   2   0   0   2   2   2   0   2   2   0   0   2   2   0   2   0   2   2   2   0   0   0   0   0   0   2   0   2   0   2   0   2   2   2   0   2   2   0   0   2   2   0   0   2   2   0   2   2   2   2   0   2   0   2   2   0   0   2   0   0   0   0   0   0   0   2   0   2   0   0   0   2   0   0   0   0   2   2   0   2   2   0   0   0   2   0   0   0   0   2   2   0   2   0   0   0   2   2   2   0   2   0   0   0   0   2   2   0   0   2   0   2   0   0   2   2   2   0   0   2   2   0   0   2   2   0   0   0   2   0   0   0   0   0   2   2   2   0   0   0   2   2   2   0   2   0   2
 MK-3-8                 2   0   0   0   2   2   0   0   2   2   2   2   2   2   2   0   2   2   0   0   2   0   2   2   2   0   0   2   2   2   0   0   0   2   2   0   0   0   2   2   0   0   0   0   0   0   0   0   0   0   0   0   0   0   0   0   0   2   2   0   2   2   0   0   2   2   0   2   0   2   2   2   0   0   0   0   0   2   2   2   2   0   0   0   2   2   2   0   2   2   0   0   0   2   0   2   2   2   0   2   2   2   0   0   2   0   2   2   0   0   2   0   0   0   0   0   0   0   0   0   0   0   0   0   2   0   0   0   0   2   2   0   2   2   0   0   0   2   0   0   0   0   2   2   0   2   0   0   0   2   2   2   0   2   0   0   0   0   2   2   2   0   2   0   2   2   0   2   2   2   0   0   2   2   0   0   2   2   2   0   0   0   0   0   0   0   0   2   2   2   0   2   0   2   2   2   0   2   0   2
 MK-3-9                 2   0   0   0   2   2   0   0   2   2   0   2   2   2   2   0   2   2   0   0   2   0   2   2   2   0   0   2   2   2   0   0   0   2   2   0   2   0   2   2   0   0   0   0   0   0   0   0   2   2   0   0   0   2   0   0   0   2   2   0   2   2   2   0   2   2   0   2   2   0   2   2   0   0   0   0   0   2   2   2   2   0   0   0   2   0   2   0   2   2   2   0   0   2   0   2   2   2   0   0   2   2   0   0   2   0   2   2   0   0   2   0   0   0   0   0   0   0   0   0   0   0   0   0   2   0   0   0   0   2   2   0   2   2   0   0   0   2   2   0   0   0   2   2   2   2   0   0   0   2   2   2   0   2   0   0   0   0   2   2   2   0   2   0   2   2   0   0   2   2   0   0   2   0   0   0   2   2   0   0   0   0   0   0   0   0   2   2   2   2   0   2   0   2   2   2   0   2   0   2
 MK-3-10                2   0   0   0   2   2   0   0   2   2   0   0   2   2   2   0   2   2   0   0   2   0   2   2   2   0   0   2   2   2   0   0   0   2   2   0   2   0   2   2   0   0   0   0   0   0   0   0   2   2   0   0   0   2   2   0   0   2   2   2   0   2   2   0   2   2   0   2   2   0   2   2   0   0   0   0   0   2   2   2   2   0   0   0   2   0   2   0   2   2   2   0   0   2   2   2   2   2   2   0   2   2   2   0   2   0   2   2   2   0   2   2   0   0   0   0   0   0   0   0   0   0   0   0   2   0   0   0   0   2   2   0   2   2   0   0   0   2   2   2   0   0   2   2   2   2   0   0   0   2   2   2   2   2   2   0   0   0   2   2   2   2   2   0   2   2   0   0   0   2   0   0   2   0   0   0   2   2   0   0   2   0   2   2   0   0   2   2   2   0   0   2   0   2   2   2   0   2   0   2
 MK-3-11                0   0   0   0   2   2   0   0   2   2   0   0   2   2   2   2   2   2   0   0   2   0   2   2   2   0   0   2   2   2   0   0   0   2   2   0   2   0   2   0   0   0   2   0   0   0   0   0   2   2   0   0   2   0   2   0   0   2   2   2   0   2   2   0   2   2   0   2   2   0   2   2   0   0   0   0   0   2   2   2   0   0   0   0   2   0   2   0   2   2   2   0   0   2   2   2   2   0   2   0   2   2   2   0   2   0   2   2   2   0   2   2   0   2   0   0   0   0   0   0   0   0   0   0   0   0   2   0   0   2   2   0   2   2   0   0   0   2   2   2   0   0   2   2   2   2   0   0   0   2   2   2   2   2   2   0   0   0   2   2   2   2   2   0   2   2   0   0   2   2   0   0   2   2   0   0   2   2   0   0   2   0   2   2   0   0   2   2   2   0   0   2   0   2   2   2   0   2   0   2
 MK-3-12                2   0   0   0   2   2   0   2   2   2   0   0   2   2   2   2   2   2   2   0   2   0   2   2   2   0   0   2   2   0   0   0   0   2   0   0   2   0   2   0   0   0   2   0   0   0   0   0   2   2   0   0   2   0   0   0   0   2   2   2   0   2   2   0   2   2   0   2   2   0   2   2   0   2   0   0   2   2   2   2   0   0   0   0   0   0   0   0   2   2   2   0   0   2   2   2   2   0   0   0   0   2   2   0   2   0   0   2   2   0   2   2   0   2   0   0   0   0   0   0   0   0   2   0   0   2   2   0   2   2   2   0   2   2   0   0   0   2   2   2   0   0   2   2   2   2   2   0   0   2   0   2   2   2   2   2   0   0   2   2   2   2   2   0   2   2   0   0   2   2   0   0   0   0   0   0   2   2   0   0   2   0   2   2   0   2   2   2   0   0   0   2   0   2   2   2   0   2   0   2
 MK-3-13                2   0   0   0   0   2   0   2   2   2   0   0   2   2   2   0   2   2   2   0   2   0   2   0   2   0   0   2   2   0   0   0   0   2   0   0   2   0   2   0   0   0   2   0   0   2   0   0   2   2   0   0   0   0   0   0   2   2   2   2   0   2   2   0   2   2   0   2   2   0   2   2   0   2   0   2   2   2   2   0   2   2   2   0   0   2   0   0   2   2   2   0   0   2   2   2   2   0   0   0   2   2   2   0   0   0   0   2   2   0   2   2   0   2   0   0   0   0   2   0   2   0   0   0   0   2   2   0   2   2   2   0   2   2   0   0   0   2   2   2   0   0   2   2   2   2   2   0   2   2   0   2   2   2   2   2   0   0   2   2   2   2   2   0   2   2   0   0   2   2   0   0   0   0   0   2   0   0   2   0   2   0   2   2   0   2   2   2   0   0   0   2   0   0   2   0   0   0   0   2
 MK-3-14                2   2   0   0   0   2   0   2   2   2   0   0   2   2   0   0   2   2   2   0   2   0   2   0   2   0   2   2   2   0   0   0   0   0   0   0   2   0   2   0   0   0   2   0   0   2   0   0   2   2   0   0   0   0   2   0   2   2   2   2   0   2   2   0   2   2   0   0   2   2   0   2   0   2   0   2   2   2   2   0   2   2   2   0   0   0   0   0   2   2   0   0   0   2   2   2   2   0   0   0   2   2   2   0   0   0   0   0   2   0   2   2   0   2   2   0   0   2   2   0   2   0   0   0   0   2   2   0   2   2   2   0   2   2   2   0   0   2   2   2   0   0   2   2   2   2   2   0   2   2   0   2   2   2   2   2   0   0   0   2   2   2   2   0   2   0   0   0   2   2   2   0   0   0   0   2   0   2   2   0   2   2   0   2   0   2   2   2   0   0   2   2   2   0   2   0   0   0   0   2
 MK-3-15                2   2   0   0   0   2   2   2   2   2   0   0   2   2   2   0   2   2   2   0   2   0   2   2   2   0   2   2   2   0   0   0   0   0   0   0   2   2   2   0   0   0   2   0   0   2   0   0   2   2   0   0   0   0   2   0   2   2   2   2   0   2   2   0   2   2   0   0   2   2   0   2   0   2   0   2   2   2   2   0   2   2   2   0   0   0   0   2   2   2   0   0   0   2   2   2   2   0   0   0   2   2   2   0   2   2   0   0   2   0   0   2   0   2   2   0   0   2   2   0   2   2   0   0   0   2   2   0   2   2   2   0   0   2   2   0   0   2   2   2   0   2   2   2   2   2   2   0   2   2   0   2   2   2   0   2   0   0   0   2   2   2   2   0   2   0   0   0   0   2   2   0   0   0   0   2   0   2   2   0   2   2   0   0   0   2   2   2   0   2   2   2   2   0   2   0   0   0   2   2
 MK-3-16                2   2   0   0   0   2   2   2   2   2   0   0   2   2   2   0   2   2   2   0   2   0   2   2   2   0   2   2   2   0   0   0   0   0   0   0   2   2   2   0   0   0   2   0   0   2   0   0   2   2   0   0   0   2   2   2   2   2   2   2   0   2   2   0   2   2   0   0   0   2   0   2   0   2   0   2   2   0   2   0   0   2   2   0   0   0   0   2   2   2   0   0   0   2   0   0   2   0   0   0   2   2   2   0   2   2   0   0   2   0   0   2   0   0   2   0   0   2   2   0   2   2   0   0   0   0   2   0   2   2   2   0   0   2   2   0   0   2   2   2   0   2   2   0   2   2   0   0   2   2   0   2   2   2   0   2   2   0   0   2   2   2   0   0   2   0   0   0   0   2   2   0   0   0   0   2   0   2   2   0   2   2   0   0   0   2   2   2   0   2   2   2   2   0   2   0   0   0   2   2
 MK-4-1                 2   0   2   2   0   0   0   2   0   0   2   0   0   2   2   2   2   2   2   2   2   0   2   0   0   0   0   2   0   0   2   0   2   2   2   0   2   2   2   2   2   0   0   0   0   2   2   0   2   0   0   0   0   0   0   0   2   0   2   2   2   2   0   0   0   2   2   0   0   2   0   0   2   0   0   0   0   0   0   2   2   0   0   0   2   0   0   0   2   2   0   2   2   2   0   0   2   0   0   2   2   2   0   2   0   0   2   2   2   2   0   0   0   2   0   2   0   0   0   0   2   2   2   0   0   0   0   2   2   2   2   2   2   0   0   2   2   2   0   2   2   0   2   0   2   0   2   0   2   0   2   2   2   2   0   2   0   2   0   0   2   0   2   0   0   0   2   0   2   2   2   2   2   2   2   0   2   2   2   2   0   0   2   2   0   0   0   0   2   0   0   2   2   0   0   2   2   0   0   2
 MK-4-2                 2   0   2   2   0   0   0   2   0   0   2   0   0   2   2   2   2   0   2   2   2   0   2   0   0   0   0   2   0   2   2   0   2   2   2   0   2   2   2   2   2   0   0   0   0   2   2   0   2   0   0   0   0   0   0   0   2   0   2   2   2   0   2   0   0   2   2   0   0   2   0   0   2   0   0   0   0   0   0   2   2   0   0   0   2   0   0   2   0   2   0   2   2   2   0   0   2   0   0   2   2   2   0   2   2   0   2   2   2   2   0   0   0   2   2   2   0   0   0   0   0   2   2   0   0   0   0   2   2   2   2   2   2   0   0   2   2   2   0   0   2   0   2   0   2   0   0   0   2   0   2   2   2   2   0   0   0   2   0   0   2   0   2   0   0   0   0   0   2   2   2   2   2   2   2   2   2   2   2   2   0   0   2   2   0   0   0   0   2   0   0   2   2   0   0   0   2   0   0   0
 MK-4-3                 2   2   2   2   0   0   0   0   0   0   2   0   0   0   2   2   2   0   2   2   2   2   2   0   2   0   0   2   0   2   2   0   2   2   2   2   2   2   2   2   2   0   0   0   0   2   2   0   2   0   0   0   0   0   0   0   2   0   2   2   2   0   2   0   0   2   2   0   0   2   0   0   2   0   2   0   0   0   0   0   2   0   0   0   2   0   0   2   0   2   0   2   0   2   0   0   2   0   0   0   2   2   0   2   2   0   2   2   2   2   0   0   0   2   2   2   0   2   0   0   0   2   2   0   0   2   0   2   2   2   0   2   0   0   0   2   2   2   0   0   2   0   2   0   2   0   0   0   2   0   2   2   0   2   2   2   0   2   0   0   2   0   2   0   0   0   0   0   2   2   2   2   2   2   2   2   2   2   2   2   0   0   2   2   0   0   0   0   2   0   0   2   2   0   0   0   2   2   0   0
 MK-4-4                 2   2   2   2   0   0   0   0   0   0   2   0   0   0   2   2   2   0   2   2   2   2   2   2   2   0   2   2   0   2   2   0   2   2   2   2   2   2   2   2   2   0   0   0   0   2   2   0   2   0   0   0   0   0   0   0   2   0   2   2   2   0   2   0   0   2   2   0   0   2   0   0   2   0   2   0   0   0   0   0   2   0   0   2   2   0   0   2   0   2   0   2   0   0   0   0   0   0   0   0   2   2   0   2   2   0   2   2   2   2   0   0   0   2   2   2   0   2   0   0   0   2   2   0   0   2   0   2   2   2   0   2   0   0   0   2   2   2   0   0   2   0   2   0   0   0   0   0   2   0   2   2   0   2   0   2   0   2   0   0   2   0   2   0   0   0   0   0   0   2   2   2   2   2   2   2   2   2   2   2   0   0   2   2   0   0   0   0   2   0   0   2   2   0   2   0   2   0   0   0
 MK-4-5                 2   2   2   2   0   0   0   0   0   0   2   0   0   0   2   2   2   0   2   2   2   2   2   2   2   0   2   2   0   2   2   0   2   2   2   2   2   2   0   2   2   0   0   0   0   2   2   0   2   0   2   0   0   0   0   0   2   0   2   2   2   0   0   0   0   2   0   0   0   2   0   0   2   0   2   0   0   0   2   0   2   0   0   2   2   0   0   2   0   2   0   2   0   0   0   0   0   0   0   0   2   2   0   2   2   0   0   2   2   2   0   0   2   2   0   2   0   2   0   2   0   2   2   2   0   2   0   2   2   2   2   2   0   0   2   2   2   2   0   0   2   0   2   0   0   0   0   0   2   0   2   2   2   2   0   0   0   2   0   2   2   0   2   0   0   0   2   0   2   2   2   2   2   2   2   2   2   2   2   0   0   0   2   2   0   0   0   0   0   0   0   0   0   0   0   0   2   0   0   0
 MK-4-6                 2   2   0   2   0   0   0   0   0   0   2   0   0   0   2   2   0   0   2   2   0   2   0   2   2   0   2   2   0   2   2   0   2   2   2   2   2   2   0   2   2   0   0   0   0   2   2   0   2   0   2   0   0   0   0   0   2   0   2   2   2   2   2   0   0   2   0   0   0   2   0   0   2   0   2   0   0   0   2   0   2   0   0   2   2   0   0   2   0   0   0   2   0   0   0   2   0   0   0   0   2   2   0   2   2   0   0   2   2   2   0   0   2   2   2   2   0   2   0   2   2   0   2   2   0   2   2   2   2   2   2   2   0   0   2   2   2   2   0   0   2   0   2   0   0   0   0   0   2   0   2   2   2   2   0   0   0   2   0   2   2   0   2   0   0   0   2   0   2   0   2   2   2   2   2   2   2   0   2   0   0   0   2   2   0   0   0   0   0   0   2   0   0   0   0   0   2   0   0   0
 MK-4-7                 2   2   0   2   0   0   0   0   0   2   2   0   0   0   2   2   0   0   2   0   0   2   2   2   0   0   0   2   0   2   2   0   2   2   2   2   2   2   0   2   2   0   0   0   0   2   2   0   2   0   2   0   0   0   0   0   2   0   2   2   2   2   2   0   0   2   0   0   0   0   0   0   2   0   0   0   2   0   2   0   2   0   0   2   0   0   0   2   0   0   0   2   0   0   0   2   0   2   0   0   2   2   0   2   2   0   0   2   2   0   0   0   2   2   2   2   2   2   0   2   2   2   0   2   2   2   2   2   2   2   2   2   0   0   2   2   2   2   0   0   2   0   2   0   0   0   2   0   2   0   2   2   2   2   0   0   0   2   0   2   2   0   2   0   2   0   2   0   2   0   2   0   2   0   2   2   2   0   2   0   0   0   2   2   0   0   0   0   0   0   2   0   0   0   0   0   2   0   0   0
 MK-4-8                 2   2   0   2   0   0   0   0   0   2   2   0   0   2   2   2   0   2   2   0   0   2   2   2   0   0   0   0   0   2   2   0   2   0   2   2   2   2   0   2   2   0   0   2   0   2   2   0   2   0   2   0   0   0   0   2   2   0   2   0   2   2   2   0   0   2   0   0   0   2   2   2   2   0   0   0   2   0   2   0   2   2   0   2   0   0   0   2   0   0   0   2   0   0   0   2   0   2   0   0   2   2   0   2   2   0   0   2   2   0   0   0   2   2   2   2   2   0   0   2   2   2   0   2   2   2   2   2   2   2   2   2   0   0   2   2   2   2   2   0   2   0   2   0   0   0   2   0   2   0   2   2   2   2   0   0   0   2   0   2   2   0   0   0   0   0   2   0   2   0   2   0   2   0   2   2   2   0   2   0   0   0   2   2   0   0   0   0   0   0   2   0   2   2   2   0   2   0   0   0
 MK-4-9                 2   2   0   2   0   2   0   0   0   2   2   0   0   0   2   2   0   2   2   2   0   2   2   2   0   2   0   0   2   2   2   0   2   0   2   2   2   2   0   2   2   0   0   2   0   2   2   2   2   0   2   0   0   0   0   2   2   0   2   0   2   2   2   0   0   0   0   0   2   2   2   2   2   0   0   0   2   0   2   0   2   2   0   2   0   0   0   2   0   0   0   2   0   0   0   2   0   2   0   0   2   2   0   2   2   0   0   2   2   0   2   0   2   2   2   2   2   0   0   0   2   2   0   2   0   2   2   2   2   2   2   0   0   0   2   2   2   2   2   0   2   0   0   0   0   0   2   2   2   0   2   2   2   2   0   0   0   2   0   2   2   0   0   0   0   0   2   0   2   0   2   0   2   0   2   2   2   0   2   0   0   0   2   2   0   0   0   0   0   0   2   2   2   2   2   0   2   0   0   0
 MK-4-10                2   2   0   0   0   2   0   2   0   2   2   0   0   0   2   0   0   0   0   2   0   2   2   2   0   0   0   0   2   2   2   0   2   0   2   2   2   2   0   2   2   0   0   2   0   2   2   2   2   0   0   0   0   0   0   2   2   0   2   0   2   2   0   0   0   0   0   2   2   2   2   2   2   0   0   0   2   0   2   0   2   2   0   2   0   0   2   0   0   0   0   2   0   0   0   2   0   2   0   0   2   2   0   2   2   0   0   2   2   0   2   0   2   2   2   2   2   0   0   0   2   0   2   2   0   2   2   2   2   2   2   0   0   0   2   2   2   2   2   0   2   0   0   0   2   0   2   2   2   0   0   2   2   2   0   0   0   2   0   2   2   0   0   0   0   0   2   0   2   0   2   0   2   0   0   2   2   0   2   0   0   0   2   2   0   0   0   2   0   0   2   2   2   2   2   0   2   0   0   0
 MK-4-11                2   2   0   0   0   2   0   2   0   0   2   2   0   0   2   0   0   0   0   2   0   2   2   2   0   0   2   0   2   2   2   0   2   0   2   2   2   2   0   2   2   0   0   0   0   2   0   2   2   0   0   0   0   0   0   2   2   0   0   0   2   2   2   0   0   0   0   2   2   2   2   2   2   2   0   0   2   0   2   0   2   2   0   2   0   2   2   2   0   0   0   2   0   0   0   2   0   2   0   0   2   2   0   2   2   0   0   2   2   0   2   0   2   2   2   2   2   0   0   0   2   2   2   2   0   2   2   2   2   2   2   0   0   0   2   2   2   2   2   0   2   2   0   0   2   0   2   2   2   0   0   2   0   2   0   0   0   2   0   2   2   0   0   0   0   0   2   0   2   0   2   0   2   0   0   2   2   0   2   0   0   0   2   2   0   0   0   2   0   0   2   2   2   2   2   0   2   0   0   0
 MK-4-12                2   2   0   2   0   2   0   0   0   0   2   2   0   0   2   0   0   0   0   2   0   2   2   2   0   0   2   0   2   2   2   2   2   0   2   2   2   2   0   2   2   0   0   0   0   2   0   2   2   0   0   2   0   0   0   2   2   0   0   0   2   2   2   0   0   0   0   2   2   0   2   2   2   2   0   0   2   0   2   0   0   2   0   2   0   2   2   2   0   0   0   2   0   2   0   2   0   2   0   0   0   0   0   2   0   0   0   2   2   2   0   0   2   2   2   2   2   0   0   0   2   2   2   2   0   2   2   2   2   2   2   0   0   2   2   2   0   2   2   0   2   2   0   0   2   0   2   2   0   0   0   2   0   2   0   0   2   2   0   2   2   0   0   0   0   0   2   0   2   0   2   0   2   2   0   2   2   0   2   0   0   0   2   2   0   0   0   2   0   0   2   2   2   0   0   0   2   0   2   0
 MK-4-13                2   2   0   2   0   2   0   0   0   0   2   2   0   0   2   0   0   0   0   2   0   2   2   2   0   0   2   0   2   2   2   2   0   0   2   2   2   2   2   2   2   0   0   0   2   2   0   2   0   0   0   2   0   0   0   2   0   2   0   0   2   2   2   0   0   0   2   2   2   0   2   2   2   2   0   0   2   0   2   0   0   2   0   2   0   2   2   2   0   0   0   2   0   2   0   2   0   2   2   0   0   0   2   2   0   0   0   2   2   2   0   0   2   2   2   2   2   0   2   0   2   2   2   2   0   2   2   2   2   2   2   0   0   2   2   2   0   2   2   0   2   2   0   0   2   0   2   2   0   0   0   2   0   2   0   0   2   2   0   2   2   0   0   0   0   0   2   0   2   0   2   0   2   2   0   2   2   0   2   0   0   0   2   2   0   0   0   2   0   0   2   2   2   0   0   0   2   2   2   0
 MK-4-14                2   2   0   2   0   2   2   0   0   0   2   2   0   0   2   0   0   0   0   2   0   2   2   2   0   0   2   0   2   2   2   2   0   0   2   2   2   0   2   2   2   0   2   0   2   2   0   2   0   0   0   2   0   0   0   2   0   2   0   0   2   2   2   0   0   0   2   2   2   2   2   2   2   2   0   0   2   0   2   0   0   2   0   2   2   2   2   2   0   0   0   2   0   2   0   2   0   2   2   2   0   0   2   2   0   0   0   2   0   2   0   2   2   2   2   2   0   0   2   0   2   2   2   2   0   2   2   0   2   2   2   0   0   2   2   2   0   2   2   0   2   2   0   0   2   0   0   2   0   0   0   2   2   2   0   0   2   2   0   0   2   2   0   0   0   2   2   0   2   0   2   0   2   2   0   2   2   0   2   0   0   0   2   2   0   0   0   2   0   0   2   2   2   0   0   0   2   2   2   0
 MK-4-15                2   2   0   2   0   2   0   0   0   0   2   0   0   0   2   0   0   0   0   2   0   2   2   0   0   0   2   0   2   2   2   2   0   0   2   2   2   0   2   2   2   0   2   0   2   2   0   2   0   0   0   2   0   2   0   0   0   2   0   0   2   2   2   2   0   2   2   2   2   2   2   0   2   2   0   0   2   0   2   0   0   2   0   2   2   0   2   2   0   0   0   2   0   2   0   2   0   2   2   0   0   2   2   2   0   0   0   2   0   2   2   2   2   2   2   2   0   0   2   0   2   2   2   2   0   2   2   0   2   2   2   0   0   2   2   2   0   2   2   0   2   2   0   0   0   0   0   2   0   0   0   2   2   2   0   0   2   2   0   0   2   0   0   0   2   2   2   0   2   0   2   0   0   2   0   2   2   0   2   0   0   0   2   2   0   0   0   2   0   0   2   2   2   2   0   0   0   2   2   0
 MK-4-16                2   2   0   2   0   2   0   0   0   0   2   0   0   0   2   0   0   0   0   2   0   2   2   0   0   0   2   0   2   2   2   2   2   0   2   2   2   0   2   2   2   0   2   0   2   2   0   2   0   0   0   0   0   2   0   0   0   0   0   0   2   2   2   2   0   2   2   2   2   2   2   0   2   2   0   0   2   0   2   0   0   2   0   2   2   0   2   2   0   0   0   2   0   2   0   2   0   2   2   0   0   2   2   2   0   0   0   2   0   2   0   2   2   2   2   2   0   0   2   0   2   2   2   2   0   2   2   0   2   2   2   0   0   2   2   2   0   2   2   2   2   2   2   0   0   0   0   2   0   0   2   2   2   2   0   0   0   2   2   0   2   0   0   0   2   2   2   0   2   2   2   0   0   2   0   2   2   0   2   0   0   0   2   2   0   0   0   2   0   0   2   2   0   2   2   0   0   0   2   0
 MK-5-1                 0   0   2   0   0   0   0   2   2   2   0   2   2   2   0   2   0   0   0   0   2   2   0   0   0   2   2   0   0   0   0   2   2   2   2   0   0   2   0   0   0   2   0   2   2   2   0   0   2   0   2   0   2   0   0   2   0   0   0   0   2   0   0   0   2   0   2   2   2   2   2   2   2   2   0   0   0   0   0   0   0   2   0   0   0   0   2   0   2   2   0   2   0   2   2   2   2   2   2   2   0   2   0   0   2   0   2   2   2   0   2   2   0   0   2   2   0   2   2   2   0   2   2   2   0   0   0   0   2   0   0   0   0   2   0   0   2   2   2   2   0   2   2   0   2   0   0   2   0   0   0   2   0   0   2   2   2   0   0   2   0   0   2   2   2   2   0   2   2   0   0   2   0   2   0   2   2   0   2   0   2   2   0   2   2   0   0   0   0   2   2   0   0   2   2   2   0   2   0   0
 MK-5-2                 0   0   2   0   0   0   0   2   2   2   0   2   2   2   0   2   0   0   0   0   2   0   0   0   0   2   2   0   0   0   0   2   2   2   2   0   0   0   0   0   0   2   0   0   2   2   0   0   2   2   2   0   2   2   0   2   0   0   0   0   2   0   0   0   0   0   2   2   2   2   2   2   2   2   0   0   0   0   0   0   0   2   0   0   0   0   2   0   2   2   0   2   0   2   2   2   2   2   2   2   0   2   0   0   0   2   2   2   2   0   2   2   0   2   2   2   0   2   2   0   0   2   2   2   0   0   0   0   0   0   0   0   2   2   0   0   2   2   2   2   2   2   2   0   0   0   0   2   0   0   0   2   0   0   2   2   2   0   2   2   0   2   2   2   2   2   2   2   2   0   0   2   0   2   0   2   2   0   2   0   0   2   0   2   2   0   0   0   0   2   2   0   0   2   2   0   0   2   0   0
 MK-5-3                 0   0   2   0   0   0   0   2   2   0   0   2   2   2   0   2   0   0   0   0   2   0   0   0   0   2   0   2   0   0   0   2   2   2   2   0   0   0   0   0   0   2   2   2   0   2   0   0   2   2   2   0   2   2   0   2   0   0   0   0   2   0   0   0   0   0   2   0   2   2   2   2   2   2   0   0   0   0   0   0   0   2   0   0   0   0   2   0   2   2   0   2   0   2   2   2   2   2   2   2   0   2   0   0   0   2   0   2   2   0   2   2   0   2   0   2   0   0   2   0   0   2   2   2   0   0   0   0   0   0   0   0   0   2   0   0   0   2   2   2   2   2   2   0   2   0   0   2   2   0   0   2   0   0   2   2   2   0   2   2   0   2   2   0   2   2   0   2   2   0   2   2   0   2   0   2   2   2   2   0   0   2   0   2   2   0   0   0   0   2   2   0   0   2   2   0   0   0   0   2
 MK-5-4                 0   0   2   0   0   0   0   2   2   0   2   2   2   2   0   2   0   0   0   0   2   0   0   0   0   2   0   2   2   0   0   2   2   2   2   0   0   2   2   0   0   0   2   2   2   2   2   0   2   2   2   0   2   2   2   2   0   0   0   0   0   0   0   0   0   0   2   0   2   2   2   2   2   2   0   2   0   2   0   2   0   2   0   0   0   0   2   0   2   2   0   2   0   2   2   2   2   2   2   2   0   2   0   0   0   0   0   2   2   0   2   2   0   0   0   2   0   0   2   0   2   2   2   2   0   0   2   0   0   0   0   0   0   0   0   0   0   2   2   2   2   2   2   0   2   0   0   2   2   2   0   2   0   0   2   2   0   0   2   0   2   2   2   0   2   2   0   2   2   0   2   2   0   2   0   2   2   2   2   0   0   2   2   2   0   0   0   2   0   2   0   0   0   2   2   2   0   0   0   2
 MK-5-5                 0   2   2   0   0   0   2   2   0   0   2   2   2   2   0   2   0   0   0   0   2   0   0   0   0   2   0   2   2   0   0   2   2   2   2   0   0   2   2   0   2   2   2   2   2   2   2   0   0   2   2   2   2   2   2   2   0   0   0   0   0   0   0   0   2   0   2   0   2   0   0   2   2   2   0   2   0   2   0   2   0   2   0   2   0   0   0   0   2   2   0   2   0   2   2   0   2   0   2   2   0   2   0   0   0   0   0   2   2   0   2   2   0   0   0   0   0   0   2   0   2   2   2   2   0   0   2   0   0   0   0   0   0   0   2   0   0   2   2   2   2   2   0   0   2   0   0   2   2   0   0   2   0   0   0   2   0   2   2   0   2   2   2   0   2   2   0   2   2   0   2   2   2   2   0   2   0   2   2   0   0   2   2   2   0   2   0   2   0   2   0   0   0   2   2   2   0   0   0   2
 MK-5-6                 0   2   2   0   0   0   2   2   0   0   2   0   0   2   0   2   0   2   0   0   2   0   0   0   0   2   0   2   2   0   0   0   2   0   2   0   0   2   2   0   2   2   2   2   2   2   2   0   0   2   2   2   2   2   2   2   0   0   2   0   0   0   0   0   2   0   2   0   2   0   0   2   2   2   0   2   0   0   0   2   0   2   0   2   0   0   0   0   2   2   0   2   0   2   2   0   2   0   2   2   0   2   0   0   0   0   0   2   2   0   2   2   0   2   0   0   0   0   2   0   2   2   0   2   0   0   2   0   0   0   0   0   2   2   2   0   0   2   2   2   2   2   0   0   2   0   0   2   2   0   2   2   0   0   0   2   0   0   2   0   2   2   2   0   2   2   0   2   2   2   2   2   2   2   0   2   0   2   2   2   0   2   2   2   0   2   2   2   0   2   0   0   0   2   2   2   0   0   0   2
 MK-5-7                 0   2   2   0   0   0   2   2   0   0   2   0   0   2   0   2   0   2   0   0   2   0   0   2   0   2   0   2   2   0   0   0   2   0   2   0   0   0   2   0   2   0   2   2   2   2   2   0   0   2   2   2   2   2   2   2   2   0   2   0   0   0   0   0   2   0   2   0   2   0   0   2   2   2   0   2   0   0   0   2   0   2   0   2   0   0   0   0   2   2   0   2   0   2   2   0   2   0   0   2   0   2   0   0   0   0   0   2   2   0   2   2   0   2   0   0   0   0   2   0   2   2   2   2   0   0   2   0   0   0   0   0   2   2   2   0   0   0   2   2   2   2   0   0   2   0   0   2   2   0   2   2   0   0   0   2   0   0   2   0   2   2   2   0   2   2   0   2   2   2   2   2   0   2   0   2   0   0   2   2   0   2   2   2   0   2   2   2   0   2   0   0   0   2   2   2   0   0   0   2
 MK-5-8                 0   2   2   0   0   2   2   2   0   0   0   0   0   2   2   0   0   2   0   0   2   0   0   2   0   2   0   0   0   0   0   0   2   0   0   0   0   0   2   0   2   0   2   2   2   2   2   0   0   2   2   2   2   2   2   0   2   0   2   0   0   0   0   0   2   2   0   0   2   0   0   2   2   2   0   2   0   0   2   2   0   2   0   0   0   0   0   0   2   2   2   2   0   2   2   0   2   2   0   2   0   2   0   0   0   0   0   2   2   2   2   2   2   2   0   0   0   0   2   0   0   2   2   2   0   0   2   0   0   0   0   0   0   2   2   0   0   0   2   2   2   2   2   0   0   0   0   0   0   0   2   2   0   0   0   2   2   0   2   0   2   2   2   0   2   2   0   2   2   0   2   2   0   2   2   2   0   0   2   2   0   2   2   2   0   2   2   2   0   2   0   0   2   2   2   2   0   0   0   0
 MK-5-9                 0   2   2   0   0   2   2   2   2   0   0   0   0   2   2   0   0   2   0   0   2   2   0   2   0   2   0   2   2   0   0   0   2   2   0   0   0   0   2   0   2   0   2   2   2   2   2   0   0   2   2   2   2   2   2   2   2   0   2   0   0   0   2   0   2   2   0   0   2   0   0   2   2   2   0   2   0   0   2   2   0   2   0   0   0   0   0   0   2   2   2   2   0   2   2   0   2   2   0   2   0   2   0   0   0   0   0   2   2   2   2   0   0   2   0   0   0   0   2   0   0   2   2   2   0   0   2   0   0   0   0   0   0   2   2   0   0   0   2   2   2   2   2   0   0   0   0   0   0   0   0   0   0   0   2   2   0   0   2   0   2   2   2   0   2   2   0   2   2   0   2   2   0   2   2   2   0   0   2   2   0   2   0   2   0   2   2   2   0   2   0   0   0   2   2   0   0   0   0   0
 MK-5-10                0   2   2   0   0   2   2   0   2   0   0   0   0   2   2   0   0   2   0   0   2   2   2   2   0   2   0   2   2   0   0   0   0   2   0   0   0   0   2   0   2   0   2   2   2   2   2   0   0   2   2   2   2   2   2   2   2   0   2   0   0   0   2   0   0   2   0   0   2   0   0   2   2   2   0   2   0   0   2   2   0   2   0   0   0   0   2   0   2   2   2   2   0   2   2   0   2   2   0   2   0   2   0   0   0   0   0   2   2   2   2   0   2   2   0   0   0   0   2   0   0   2   0   2   0   0   0   2   0   0   0   0   0   2   2   0   0   0   2   2   2   2   2   0   0   0   0   0   0   2   0   0   0   0   2   2   0   0   2   0   2   2   2   0   2   2   0   0   2   0   2   2   0   2   2   2   0   0   2   2   2   2   0   2   0   2   2   2   0   2   0   0   0   2   2   0   0   0   0   0
 MK-5-11                0   2   2   0   0   2   2   0   2   0   0   0   0   2   2   0   0   2   0   0   0   2   2   2   0   0   0   2   0   0   0   0   0   2   0   0   0   0   2   0   2   0   2   2   2   2   2   0   0   0   2   0   2   2   2   2   2   0   2   0   2   0   2   2   2   2   0   0   2   2   0   2   2   2   0   2   2   0   2   2   2   2   0   0   0   0   2   0   2   2   2   2   0   2   2   0   2   2   0   2   0   2   0   0   0   0   0   0   2   2   2   0   2   2   0   0   0   0   2   0   0   0   0   2   2   0   0   2   0   0   0   0   0   2   2   0   0   2   2   2   0   2   2   2   0   0   0   0   2   2   2   0   0   0   2   2   0   0   2   2   2   2   2   0   2   2   0   0   2   0   2   0   2   2   2   2   0   0   2   2   2   2   0   2   0   2   2   2   0   0   0   0   0   2   2   0   0   0   0   0
 MK-5-12                0   2   0   0   0   2   2   0   2   0   2   0   0   2   2   0   0   2   0   0   0   2   2   2   0   0   2   2   2   2   0   0   0   2   0   0   0   0   2   0   0   0   2   2   2   2   2   0   0   0   0   0   2   2   2   2   2   0   2   2   2   0   2   2   2   2   0   0   2   2   0   0   2   2   0   2   2   2   2   2   2   2   0   0   0   0   2   0   2   2   2   2   0   2   2   2   2   0   0   2   0   2   0   0   0   0   0   0   2   2   2   0   2   0   0   0   0   0   0   0   0   0   0   2   2   0   0   2   0   0   0   0   0   2   2   0   0   2   2   2   0   2   2   2   0   0   0   0   2   2   2   0   0   0   2   2   0   0   2   2   2   2   2   2   2   2   0   0   2   0   2   2   2   2   2   2   0   2   2   2   2   2   2   2   0   2   2   2   0   0   2   0   0   2   0   0   0   0   0   0
 MK-5-13                0   0   0   2   2   2   2   0   2   0   2   0   0   2   2   0   0   2   0   0   0   2   2   2   0   2   2   2   2   2   0   0   0   2   0   0   0   0   2   0   0   0   0   2   2   2   2   0   0   0   0   0   2   2   2   2   2   0   2   2   2   2   2   2   2   2   0   0   2   2   0   0   2   0   0   2   0   2   0   2   2   2   2   0   0   2   2   2   2   2   2   2   0   2   2   2   2   0   0   2   0   2   0   2   0   0   0   0   0   2   2   0   2   0   0   0   0   0   2   0   2   0   0   0   2   0   0   2   0   0   0   0   0   2   2   0   0   2   2   2   0   2   2   2   0   0   2   0   2   2   2   0   0   0   2   2   0   0   2   2   2   2   2   2   2   2   0   0   2   0   2   2   2   2   2   2   2   2   0   2   2   0   2   2   0   2   2   2   0   2   2   0   0   2   0   0   0   0   0   0
 MK-5-14                0   0   0   2   2   2   2   0   2   0   2   0   0   2   2   0   0   2   0   0   0   2   2   2   0   2   2   2   2   2   0   0   0   2   0   0   0   0   2   0   0   0   0   2   0   2   2   0   0   0   0   2   2   2   2   2   2   0   2   2   2   2   2   2   2   2   0   0   2   0   0   0   0   0   0   2   0   2   0   2   2   2   2   0   0   2   2   0   2   2   2   2   0   2   2   2   0   0   2   2   0   0   0   2   0   0   0   2   0   2   2   0   2   2   2   2   0   2   2   0   2   0   0   0   2   0   0   0   0   0   0   0   2   2   2   0   0   2   2   2   0   2   2   2   0   0   0   0   2   2   2   2   0   0   2   2   2   0   2   2   2   2   2   2   2   2   0   0   0   0   2   2   2   2   2   2   2   2   0   2   2   0   2   2   0   2   2   2   0   2   2   0   0   0   0   0   0   0   0   0
 MK-5-15                0   0   0   2   2   0   2   0   0   0   0   0   0   2   2   2   0   0   0   0   0   2   2   2   0   2   2   2   0   2   2   0   0   2   0   0   0   0   2   0   0   0   0   2   0   2   2   0   0   2   0   2   2   2   2   2   2   0   2   2   2   2   2   2   2   2   0   0   0   0   0   0   0   2   0   2   0   2   0   2   2   2   2   0   0   2   2   0   2   2   2   2   0   2   2   2   0   0   2   2   0   0   0   2   0   0   0   2   0   2   2   0   2   2   2   2   0   2   2   0   2   0   0   0   2   0   0   0   0   0   0   0   2   2   2   0   2   2   2   2   0   2   2   2   0   0   0   0   2   0   2   2   0   0   2   2   2   0   0   2   2   2   2   2   2   2   2   0   0   2   0   2   2   2   2   2   2   2   0   2   2   0   2   2   0   2   2   2   0   2   2   0   2   2   0   0   0   0   0   0
 MK-5-16                0   0   0   2   2   0   0   0   0   0   0   0   0   2   2   2   0   2   0   0   0   2   0   2   0   2   2   2   0   2   2   2   0   2   0   0   0   0   2   0   0   0   0   2   0   2   2   0   0   2   0   2   2   2   2   2   2   0   2   2   2   2   2   2   2   0   0   0   0   0   0   0   0   2   0   2   0   2   0   2   2   2   2   0   0   2   2   0   2   2   2   2   0   2   2   2   0   0   2   2   0   0   0   2   0   0   0   2   0   2   2   0   2   2   2   2   0   0   2   0   2   0   2   0   2   0   0   0   0   0   0   2   2   2   0   0   2   2   2   2   0   2   2   2   2   2   0   0   2   0   2   2   0   0   0   2   2   0   0   2   2   2   2   2   2   2   2   0   2   2   0   2   0   2   0   2   2   2   2   2   2   0   0   2   0   2   2   2   0   2   2   0   2   2   0   0   0   0   0   0
 MK-6-1                 0   0   0   2   0   2   2   2   0   2   0   2   0   0   0   0   0   2   0   0   2   0   0   0   0   0   2   2   2   0   2   0   0   0   2   2   0   2   0   0   2   0   2   0   0   2   2   0   2   0   2   0   2   2   2   2   0   2   0   2   2   2   0   0   0   2   0   0   0   2   2   2   0   0   0   0   0   2   2   0   2   2   2   2   2   0   0   2   0   0   2   2   0   0   2   2   2   2   2   0   0   0   2   0   2   2   2   0   0   2   2   0   2   0   0   2   2   0   0   2   0   0   0   0   0   2   0   0   0   0   2   0   0   2   0   0   0   0   2   2   2   2   0   0   0   2   2   2   2   2   2   2   0   2   2   2   2   0   0   2   2   2   0   0   0   2   0   0   2   2   2   2   2   2   0   0   2   0   0   0   0   0   0   2   0   2   0   2   2   2   2   2   2   0   0   2   2   0   0   2
 MK-6-2                 2   0   0   2   0   2   0   2   0   2   2   2   0   0   0   0   0   2   0   0   2   0   0   2   0   0   2   2   2   0   2   0   0   0   2   2   0   2   0   2   2   0   2   2   0   2   2   0   2   0   2   0   2   2   2   0   0   2   0   2   2   2   0   0   0   2   0   0   0   2   2   2   0   0   0   0   0   2   2   0   2   2   2   2   2   0   0   2   0   0   2   2   0   0   2   2   2   2   2   0   0   0   2   0   2   2   2   0   0   2   2   2   2   0   0   2   2   2   0   2   0   2   0   0   0   2   0   2   0   0   2   0   2   2   0   0   0   0   2   0   2   2   0   0   0   2   2   2   2   2   0   2   0   2   2   2   2   0   0   2   0   2   0   0   0   2   2   2   2   2   2   0   2   2   0   0   2   0   0   0   2   0   0   2   0   2   0   2   2   2   2   2   2   0   0   0   2   0   0   2
 MK-6-3                 2   0   2   2   0   0   0   2   0   0   2   2   0   0   0   0   0   2   0   0   2   0   0   2   0   0   2   2   2   0   2   0   0   0   2   2   0   2   0   2   2   0   2   2   2   2   2   0   2   0   2   2   2   2   0   0   0   2   0   0   2   2   0   0   0   2   2   0   0   2   2   2   0   0   0   2   0   2   2   0   2   0   2   2   2   0   0   2   0   0   0   2   0   0   2   2   2   2   2   0   0   0   2   0   2   2   2   0   0   2   2   2   0   0   0   2   2   2   0   2   0   2   0   0   2   2   0   2   0   0   2   0   0   2   0   0   2   2   2   0   2   0   0   0   0   2   2   2   2   2   0   2   0   2   2   2   2   0   0   2   0   0   0   0   0   0   2   2   2   2   2   0   2   2   0   0   2   0   0   0   2   0   0   2   0   2   0   2   2   2   2   2   2   0   0   0   2   0   0   2
 MK-6-4                 0   0   2   2   0   0   0   2   0   0   2   2   0   0   0   0   0   2   0   2   2   0   0   2   0   0   2   2   2   0   2   0   2   0   2   2   0   2   0   2   2   0   2   2   2   2   0   0   2   0   2   2   2   2   0   0   0   2   0   0   2   0   0   0   0   2   2   0   0   2   2   2   0   0   2   2   0   2   0   0   0   0   2   2   2   0   0   2   0   0   0   2   0   0   2   2   2   2   2   2   0   2   2   0   2   2   0   0   2   2   2   2   2   0   2   2   2   2   0   2   0   2   0   0   2   2   0   2   0   0   0   2   0   2   0   0   2   2   2   0   2   0   0   0   0   2   2   0   2   2   0   2   0   2   2   2   2   0   0   2   0   0   0   2   0   0   2   2   2   2   2   0   2   2   0   0   2   0   2   0   2   0   0   2   2   2   0   2   2   2   2   2   2   0   0   2   2   0   0   0
 MK-6-5                 0   0   2   2   0   0   0   2   0   0   2   2   0   0   0   0   0   2   0   2   2   0   0   2   0   0   2   2   2   0   2   0   2   0   0   2   0   2   0   2   2   0   2   2   2   0   0   0   2   0   2   2   2   2   0   0   0   2   0   0   2   0   2   0   0   2   2   0   0   2   2   2   0   0   2   2   0   2   2   2   0   0   2   2   2   0   0   2   2   0   2   2   0   2   2   2   2   2   2   2   0   2   2   0   2   0   0   0   2   2   2   2   2   0   2   2   0   2   0   2   0   2   0   0   2   0   0   2   0   0   0   2   0   2   2   0   2   2   2   0   2   0   0   0   0   2   2   0   2   2   2   2   0   2   2   2   2   0   0   2   0   0   2   2   0   0   2   0   2   2   2   0   2   2   0   0   2   2   2   0   2   0   0   2   2   2   0   2   2   2   2   2   2   0   0   2   0   0   0   0
 MK-6-6                 0   2   2   0   0   0   2   2   0   0   2   2   0   0   0   0   2   2   0   2   2   0   0   0   0   2   2   2   2   0   2   0   0   0   0   2   0   2   0   2   2   0   2   2   2   0   0   2   2   2   2   2   2   2   0   0   0   2   0   0   2   0   2   0   0   2   0   0   0   2   2   2   0   0   2   2   0   2   2   2   0   0   2   2   2   0   0   0   2   0   2   2   0   2   2   2   2   2   2   2   0   2   2   0   0   0   0   0   2   2   2   2   2   0   2   2   0   2   0   0   2   2   0   0   2   0   0   2   0   0   0   2   0   2   2   0   2   2   2   0   0   0   0   0   0   2   2   0   2   2   2   2   0   0   2   2   2   0   0   2   2   0   2   0   2   0   0   0   2   2   2   0   2   0   0   0   2   2   2   2   2   0   0   2   2   2   2   0   2   2   2   2   2   2   0   2   0   0   0   2
 MK-6-7                 0   2   2   0   0   0   2   2   0   0   2   2   2   0   0   2   2   2   2   2   2   0   0   0   0   0   2   2   0   0   2   0   2   0   0   2   0   2   0   2   2   0   2   2   2   0   0   2   2   2   2   2   0   2   0   0   0   2   0   0   2   0   2   0   0   2   0   0   0   2   2   2   0   0   2   2   0   2   2   2   0   0   2   2   2   0   0   0   0   2   2   2   0   2   2   2   2   2   2   2   0   2   2   0   0   0   0   0   0   2   2   2   2   0   2   2   0   2   0   0   2   2   0   0   2   0   0   2   0   0   0   2   0   2   2   0   2   2   2   0   0   0   0   0   0   2   2   0   0   2   0   2   0   0   2   2   2   2   0   0   2   0   2   0   2   0   0   0   2   2   2   0   2   0   0   0   2   2   2   2   2   0   0   2   2   2   2   0   2   2   0   2   2   2   0   2   0   0   0   2
 MK-6-8                 0   2   2   0   0   0   2   2   0   0   2   2   2   0   0   2   0   2   2   2   2   0   2   0   0   0   2   2   0   0   2   0   2   0   0   2   0   2   0   2   0   2   2   2   2   0   0   2   2   2   2   2   0   2   0   2   0   2   0   0   2   0   2   0   0   2   0   2   0   2   2   0   0   0   2   2   0   2   2   2   0   0   0   2   2   2   0   0   0   2   2   2   0   2   0   2   2   2   2   2   0   2   2   0   0   0   0   0   0   2   2   2   2   0   2   2   0   2   0   0   2   2   0   0   2   0   0   2   0   2   0   2   2   2   2   0   2   2   2   0   0   0   0   2   0   2   2   0   0   0   0   2   0   0   2   2   2   2   0   0   2   0   2   0   2   0   0   0   2   2   2   0   2   0   0   2   2   2   2   2   2   0   0   2   2   2   2   0   2   2   0   2   2   2   0   2   0   2   2   0
 MK-6-9                 0   2   2   0   0   0   2   2   0   0   2   2   2   0   0   0   0   2   2   2   2   0   2   0   0   0   2   0   0   0   2   0   2   0   0   2   2   2   0   2   0   2   2   0   2   0   0   2   2   2   2   2   0   2   0   2   0   2   0   0   2   0   2   0   2   2   0   2   0   2   2   0   0   0   2   2   0   2   2   2   0   0   0   2   2   2   0   0   0   2   2   2   2   2   2   2   2   2   2   2   0   2   2   0   0   0   0   0   0   2   2   2   2   0   2   2   0   2   0   0   0   2   0   0   2   0   0   2   0   2   0   2   2   2   2   0   2   0   2   0   0   0   0   2   2   2   2   0   0   0   0   2   2   2   2   2   2   2   2   0   2   0   2   2   2   0   0   0   2   2   2   0   2   0   0   0   2   0   2   2   0   2   0   2   0   2   2   0   2   2   0   0   2   2   0   2   0   2   2   0
 MK-6-10                0   2   2   0   0   0   2   2   0   0   2   2   2   0   2   0   0   2   2   2   2   2   0   0   0   0   2   0   0   0   2   0   2   0   0   0   2   0   0   2   0   2   2   0   2   0   0   2   2   2   2   2   0   2   0   2   0   2   0   0   2   0   2   0   2   2   0   2   0   2   2   0   0   0   0   2   0   2   2   2   0   0   0   2   0   2   0   0   0   2   0   2   2   2   2   2   2   2   2   2   0   2   2   0   0   0   0   0   0   2   2   2   2   0   2   0   0   2   0   0   0   2   0   0   2   0   0   2   0   2   0   2   0   2   2   0   2   0   2   0   0   2   0   2   2   2   2   0   0   0   2   2   2   2   2   2   2   2   2   0   2   0   2   2   2   2   0   2   2   2   2   0   2   2   0   0   2   0   2   2   0   2   0   0   0   2   2   0   2   2   0   0   2   0   0   2   0   2   2   0
 MK-6-11                0   0   2   0   0   0   2   2   0   0   2   2   2   0   2   0   0   2   2   2   2   2   0   0   0   0   2   0   0   0   2   0   2   0   2   0   2   2   0   2   0   2   2   0   2   0   2   0   2   2   2   0   0   2   0   2   0   2   0   0   2   0   2   0   2   2   0   2   0   2   2   0   0   0   0   2   0   2   2   2   0   0   0   2   0   2   0   0   0   2   0   2   0   2   2   2   2   2   2   2   0   2   2   0   2   0   0   0   0   2   2   2   2   2   2   0   0   2   0   0   0   0   0   0   2   0   0   2   0   2   0   2   0   2   2   0   2   2   2   0   0   2   0   2   2   2   2   0   0   0   0   2   2   2   2   0   2   2   2   0   2   0   2   2   2   2   0   2   2   0   2   0   2   0   0   0   2   0   2   2   0   2   0   0   0   2   2   0   2   2   0   0   2   0   0   2   0   2   2   0
 MK-6-12                0   2   2   0   0   0   2   2   0   0   2   0   2   0   2   0   0   2   2   2   2   2   2   0   0   0   2   0   0   0   2   0   0   0   2   0   2   2   0   2   0   0   2   0   2   0   2   0   0   2   2   0   0   2   0   2   0   2   0   0   2   0   2   0   2   2   0   2   0   2   2   0   0   0   2   2   0   2   2   2   0   0   0   2   0   2   0   0   0   2   0   2   0   2   2   2   2   0   2   2   0   2   2   0   2   0   0   0   0   2   2   2   2   2   2   0   0   0   2   0   0   0   0   0   2   0   0   2   0   2   0   2   0   2   2   0   2   2   0   0   0   2   0   2   2   2   2   0   0   2   0   0   0   2   2   0   2   2   2   0   2   0   2   2   2   2   0   2   2   0   2   0   0   0   0   0   2   0   2   2   0   2   0   0   0   0   2   0   2   2   0   0   2   0   2   2   0   0   2   0
 MK-6-13                0   2   2   0   0   0   2   2   2   0   0   0   2   0   2   0   0   0   2   2   2   2   2   0   0   0   2   0   0   2   2   0   0   0   2   0   2   2   0   2   0   0   2   0   2   0   2   2   0   2   2   0   0   2   0   2   0   2   0   0   2   0   2   0   2   2   0   2   0   2   2   0   0   2   2   2   0   2   2   2   0   0   0   2   0   2   0   0   0   2   0   2   0   2   2   2   2   0   0   2   0   2   2   0   2   0   0   0   0   2   2   2   2   2   2   0   0   0   0   0   0   0   0   2   2   0   0   2   0   0   0   2   0   2   2   0   2   2   0   0   0   2   0   2   2   2   2   0   0   2   0   0   0   2   2   2   2   2   2   0   2   0   2   2   2   2   0   2   2   0   2   0   0   0   0   2   2   0   0   2   0   2   0   0   0   0   2   0   2   2   0   0   2   2   2   2   0   0   2   0
 MK-6-14                0   2   2   0   0   0   2   2   2   0   0   0   2   0   0   0   0   0   2   2   0   0   2   0   0   0   2   0   0   2   2   0   0   2   2   0   2   2   0   2   0   0   2   0   2   2   2   2   2   2   0   0   0   2   0   2   0   2   0   0   2   2   2   0   2   2   0   2   0   2   2   0   0   2   2   2   0   2   2   2   0   2   0   2   0   2   0   0   0   2   0   2   0   2   2   2   2   0   0   2   0   2   2   0   2   0   0   0   0   2   2   2   2   2   0   2   0   0   0   0   2   0   2   2   0   0   0   2   0   2   2   2   0   2   2   0   2   2   2   0   0   2   0   2   2   2   2   0   0   2   0   0   0   2   2   2   2   2   2   0   2   2   2   2   2   2   0   2   2   0   2   0   0   0   0   2   2   0   0   2   0   2   0   2   0   0   2   0   0   2   0   2   2   2   2   2   0   0   2   2
 MK-6-15                0   2   2   0   0   0   2   2   2   0   0   0   2   2   0   0   0   2   2   2   0   0   2   0   0   0   2   0   0   2   2   0   0   2   2   0   2   2   0   0   0   0   2   0   2   2   2   0   2   0   0   0   0   2   0   2   0   2   0   0   2   2   2   0   2   2   0   2   0   2   2   0   0   2   2   2   2   2   2   2   0   2   0   2   0   2   0   0   0   2   0   2   0   2   2   2   2   0   2   2   0   2   2   0   2   0   0   0   0   2   2   2   2   2   0   2   0   0   0   2   2   0   2   2   0   0   0   0   0   2   2   2   0   2   2   0   0   2   2   0   0   2   0   2   2   2   0   0   0   2   0   0   0   2   2   2   2   2   2   0   0   2   2   2   2   2   0   2   2   0   2   0   0   0   0   2   2   0   0   0   0   2   0   2   0   0   2   0   0   2   0   2   2   2   2   2   0   0   2   2
 MK-6-16                0   2   2   0   0   0   2   2   2   0   2   0   2   2   0   0   0   2   2   2   0   0   2   0   2   0   2   0   0   2   2   0   0   2   2   0   2   2   2   0   0   0   2   0   2   2   2   0   2   0   0   0   0   2   2   2   0   2   0   2   2   2   2   0   2   2   0   2   0   2   2   0   0   2   2   2   0   0   2   0   0   2   0   2   0   2   0   0   0   2   2   2   2   2   2   2   2   2   2   0   0   2   2   0   2   0   0   0   0   2   0   2   0   2   0   2   2   0   2   2   2   0   2   2   2   0   0   0   0   0   2   2   2   0   2   0   0   2   0   0   0   2   0   2   2   2   2   0   0   2   0   0   0   2   2   2   2   2   2   0   2   2   2   2   2   2   0   0   2   2   2   0   0   0   0   2   2   0   0   0   0   2   0   2   0   2   2   0   0   2   0   2   2   2   2   2   0   0   2   2
 
!****************************************** Phenotypic Data **********************************************************
!-100.0 is resevred for missing phenotype
SimulatedTrait1         7.4964   10.5887   10.5379   10.5944    8.4911    9.2155   10.6221    9.3933   10.0552    7.1452    9.4337   10.1363    9.8465    9.3206   12.0546   11.3785    8.3140    9.2122    8.1120    9.5723   11.2843    8.9029   10.9574   10.4050    9.7438    9.2820   10.2752   10.0637    8.9552    9.3470   12.6003   10.4340   10.1214   10.2908   10.2740    8.6437   12.6099   10.5531    9.3971   11.5099    6.6811    8.8127   12.6162    9.4700    9.7872   11.4022   10.7182    9.2038   11.8809   10.1605    9.4863    9.7607   10.3735    8.0397    8.8278   10.4342   11.5410    9.1632    9.1679   10.8956   10.8127    9.0814    8.2116    9.7664    8.4486    9.1673   10.5821    9.1917   10.5016   11.4386    7.3490    8.5219   12.2752    9.5346   11.3557   11.5832    8.5797    8.9686    8.8846    8.1859   10.4331   10.1377    7.2060   10.7334   11.4896    9.8289    8.5204   10.4247    8.5864    9.0378    7.0459   12.4037    9.3696   10.2159    9.2374    8.5334   10.8207    8.8001   10.7945    9.2163    9.2615   10.8305    8.2256    9.2418   10.7501    7.5483    8.0473    9.8726   10.7601    9.9819    9.1685    8.4603    7.9999    9.8783    8.0021   11.9315    8.4701    8.2862   10.3996    8.7831    9.1541    9.5690    9.8222    8.2027    9.6699   13.1941   10.1142   11.1753   10.2631   10.1174    8.6574    9.5485    9.9334    7.5448    6.8485    7.4824   11.8978   10.4599    8.4758   10.4403   12.2425    9.2530    8.3086    9.1570    8.7751    7.5001    8.5196    9.0300   11.1213    9.4530   10.5372    9.9759   10.5134   10.2413   11.4936   11.7353    8.3657   11.4027   10.8291    9.3746   11.2225    9.7979   10.9640    9.4852   10.4956    8.4098    9.6680   10.1019    9.0216   11.2287   11.9972    9.0347   12.1187   11.7225   12.0518   12.4178   12.0872   10.2700   11.6224    8.8231    8.2472   11.6592   11.2683   12.5450   10.7452   10.3820    9.5685    9.9217   10.0426    9.4203    9.7984   12.1225   10.2743   12.5473    9.6999   11.1242    9.8530   11.0937    7.3120    9.2415
SimulatedTrait2        16.2900   18.0081   16.1015   13.5714   13.1651   12.2212   13.6744   14.5536   13.3525   13.8042   14.5104   14.0849   16.6367   14.8861   15.0300   14.6145   15.0309   13.8474   15.3025   14.9342   16.4777   15.5050   14.3205   14.9898   13.5449   16.3289   15.0631   15.3818   15.0764   15.9198   14.9609   16.2970   16.0813   17.7004   16.0638   14.3390   12.9107   14.4349   15.9210   12.8518   14.3742   17.3352   14.7902   12.8798   16.3069   13.3483   15.5718   13.8848   16.1694   16.5715   15.5488   13.4688   15.1744   17.6204   13.8109   16.3525   15.4828   14.3215   14.6660   12.6938   12.6038   14.0113   12.9667   16.5583   16.4312   15.1794   16.6144   14.0915   15.1917   14.3227   14.9800   17.2914   15.0570   15.8561   12.4922   15.2015   18.1394   14.3596   17.1581   14.8685   16.3062   16.6941   14.3379   14.9924   13.2766   15.7984   14.5990   14.0784   14.0255   17.0756   14.0618   17.7353   14.4898   15.2790   13.9065   14.8910   15.3460   15.4088   12.9390   15.2183   14.3199   14.8183   14.2573   13.6788   14.7217   13.3327   17.2487   16.1386   13.9377   11.3715   15.8197   14.6995   12.7978   12.6148   13.9367   15.4626   15.5346   15.0230   15.1236   13.6796   15.7437   12.8035   15.2273   12.6911   15.3883   12.3171   15.0271   14.1565   15.4033   15.0920   14.1954   15.1112   15.7815   14.2391   13.3849   13.2251   14.7701   18.0825   17.1894   16.3642   13.8484   12.3602   15.9903   13.4017   14.4281   12.8903   16.6831   14.1972   12.4401   17.9904   15.8972   16.9522   15.5294   15.6726   15.1762   13.9657   13.0409   15.0465   15.8887   13.5176   14.7204   15.0352   15.5906   12.4607   15.6179   14.8279   15.1927   15.5062   15.8327   16.5175   14.6587   13.1535   17.3638   15.8214   13.6473   13.5162   19.3892   17.2982   13.7233   16.3114   13.0043   14.0534   14.7010   13.9661   13.7581   14.9509   12.5816   15.6392   12.7356   14.8134   11.4111   13.9739   13.0726   14.4314   16.2144   17.0233   13.8869   15.6473   12.4258   16.9568
 
