# Supplementary material for: Inclusive Composite Interval Mapping of QTL by Environment Interactions in Biparental Populations
Source: PLoS One. 2015 Jul 10;10(7):e0132414. doi: 10.1371/journal.pone.0132414 (PMC4498613; doi:10.1371/journal.pone.0132414)
Supplement: S3 File — (ZIP) [file pone.0132414.s003.zip › Simulation for unliked model/Simulated popualtions/run_00185.met]

!**********************Note: lines staring with "!" are remarks and will be ignored in the program********************
!*********************************General Information**********************************
!Assuming F1 = P1 x P2, populations available in QTL IciMapping are: 
!  1, P1BC1F1 = P1 x F1, the first backcrossing where P1 is used as the recurrent parent;
!  2, P2BC1F1 = P2 x F1, the first backcrossing where P2 is used as the recurrent parent;
!  3, F1DH, F1-derived doubled haploids; 
!  4, RIL or F1RIL, recombination inbred lines through the repeated selfing of F1;
!  5, P1BC1RIL, recombination inbred lines through the repeated selfing of P1BC1F1;
!  6, P2BC1RIL, recombination inbred lines through the repeated selfing of P2BC1F1;
!  7, F2, the selfing generation of F1;
!  8, F3, the selfing generation of F2;
!  9, P1BC2F1, the second backcrossing where P1 is used as the recurrent parent; 
! 10, P2BC2F1, the second backcrossing where P2 is used as the recurrent parent;
! 11, P1BC2RIL, recombination inred lines through the repeated selfing of P1BC2F1; 
! 12, P2BC2RIL, recombination inred lines through the repeated selfing of P2BC2F1; 
! 13, P1BC1F2, the selfing generation of P1BC1F1; 
! 14, P2BC1F2, the selfing generation of P2BC1F1; 
! 15, P1BC2F2, the selfing generation of P1BC2F1; 
! 16, P2BC2F2, the selfing generation of P2BC2F1; 
! 17, P1BC1DH, P1BC1F1-derived doubled haploids; 
! 18, P2BC1DH, P2BC1F1-derived doubled haploids; 
! 19, P1BC2DH, P1BC2F1-derived doubled haploids; 
! 20, P2BC2DH, P2BC2F1-derived doubled haploids; 
   3      !Mapping Population (see remarks above)
   2      !Mapping Function (1 for Kosambi; 2 for Haldane; 3 for Morgan)
   2      !Marker Space Type (1 for intervals; 2 for positions)
   1      !Marker Space Unit(1 for centiMorgans; 2 for Morgan)
   6      !Number of Chromosomes (or Linkage Groups)
 200      !Size of the mapping population
   2      !Number of environments
 
!***************************************** Chromosomes and Linkage Maps **********************************************
!Chromosome                 NumMarkers
-CH1                        16
-CH2                        16
-CH3                        16
-CH4                        16
-CH5                        16
-CH6                        16
!Linkage map (Marker name followed by position or the interval length)
 MK-1-1                1     0.000
 MK-1-2                1    10.000
 MK-1-3                1    20.000
 MK-1-4                1    30.000
 MK-1-5                1    40.000
 MK-1-6                1    50.000
 MK-1-7                1    60.000
 MK-1-8                1    70.000
 MK-1-9                1    80.000
 MK-1-10               1    90.000
 MK-1-11               1   100.000
 MK-1-12               1   110.000
 MK-1-13               1   120.000
 MK-1-14               1   130.000
 MK-1-15               1   140.000
 MK-1-16               1   150.000
 MK-2-1                2     0.000
 MK-2-2                2    10.000
 MK-2-3                2    20.000
 MK-2-4                2    30.000
 MK-2-5                2    40.000
 MK-2-6                2    50.000
 MK-2-7                2    60.000
 MK-2-8                2    70.000
 MK-2-9                2    80.000
 MK-2-10               2    90.000
 MK-2-11               2   100.000
 MK-2-12               2   110.000
 MK-2-13               2   120.000
 MK-2-14               2   130.000
 MK-2-15               2   140.000
 MK-2-16               2   150.000
 MK-3-1                3     0.000
 MK-3-2                3    10.000
 MK-3-3                3    20.000
 MK-3-4                3    30.000
 MK-3-5                3    40.000
 MK-3-6                3    50.000
 MK-3-7                3    60.000
 MK-3-8                3    70.000
 MK-3-9                3    80.000
 MK-3-10               3    90.000
 MK-3-11               3   100.000
 MK-3-12               3   110.000
 MK-3-13               3   120.000
 MK-3-14               3   130.000
 MK-3-15               3   140.000
 MK-3-16               3   150.000
 MK-4-1                4     0.000
 MK-4-2                4    10.000
 MK-4-3                4    20.000
 MK-4-4                4    30.000
 MK-4-5                4    40.000
 MK-4-6                4    50.000
 MK-4-7                4    60.000
 MK-4-8                4    70.000
 MK-4-9                4    80.000
 MK-4-10               4    90.000
 MK-4-11               4   100.000
 MK-4-12               4   110.000
 MK-4-13               4   120.000
 MK-4-14               4   130.000
 MK-4-15               4   140.000
 MK-4-16               4   150.000
 MK-5-1                5     0.000
 MK-5-2                5    10.000
 MK-5-3                5    20.000
 MK-5-4                5    30.000
 MK-5-5                5    40.000
 MK-5-6                5    50.000
 MK-5-7                5    60.000
 MK-5-8                5    70.000
 MK-5-9                5    80.000
 MK-5-10               5    90.000
 MK-5-11               5   100.000
 MK-5-12               5   110.000
 MK-5-13               5   120.000
 MK-5-14               5   130.000
 MK-5-15               5   140.000
 MK-5-16               5   150.000
 MK-6-1                6     0.000
 MK-6-2                6    10.000
 MK-6-3                6    20.000
 MK-6-4                6    30.000
 MK-6-5                6    40.000
 MK-6-6                6    50.000
 MK-6-7                6    60.000
 MK-6-8                6    70.000
 MK-6-9                6    80.000
 MK-6-10               6    90.000
 MK-6-11               6   100.000
 MK-6-12               6   110.000
 MK-6-13               6   120.000
 MK-6-14               6   130.000
 MK-6-15               6   140.000
 MK-6-16               6   150.000
!*********************************** Marker Types ********************************************************************
!Co-dominant marker: When heterozygote F1 is present, P1 is coded as 2, F1 is coded as 1, and P2 is coded as 0; Otherwise, P1 is coded as 2, and P2 is coded as 0. 
!Dominant marker: When heterozygote F1 is present, P1 and F1 are coded as 12, and P2 is coded as 0; Otherwise, P1 is coded as 2, and P2 is coded as 0.  
!Recessive markers: When heterozygote F1 is present, P1 is coded as 2, and F1 and P2 are coded as 10; Otherwise, P1 is coded as 2, and P2 is coded as 0. 
!Missing marker is coded as -1. 
 MK-1-1                 0   2   0   0   0   0   2   2   0   0   2   2   0   0   2   2   2   0   2   0   0   2   0   0   2   0   0   0   2   0   2   2   2   0   2   0   2   0   0   0   0   2   2   0   0   0   2   0   2   2   2   0   2   0   0   0   0   0   0   0   2   2   0   2   0   2   0   0   2   2   2   2   2   2   2   0   2   0   0   0   2   2   2   2   0   2   2   0   0   2   2   0   2   0   2   0   2   2   0   0   0   2   2   0   0   2   2   0   0   0   0   0   0   0   0   2   2   2   0   0   2   2   2   0   0   2   0   0   0   2   0   0   0   2   2   2   2   0   0   0   0   0   0   2   0   0   0   2   0   0   0   0   2   2   2   2   0   0   2   0   2   2   0   0   0   0   0   2   2   0   2   2   0   0   2   0   2   2   0   2   2   2   2   0   0   2   0   2   0   0   2   2   0   2   0   2   2   2   2   0
 MK-1-2                 0   2   0   0   0   0   2   2   0   0   2   2   0   0   2   2   2   0   0   0   0   2   0   0   2   0   0   0   2   0   2   2   2   0   2   0   2   0   0   0   0   2   2   0   0   0   2   0   2   2   2   0   2   0   0   0   0   0   0   0   0   2   0   2   2   0   0   0   2   2   2   2   2   2   2   0   2   0   0   0   2   0   2   2   0   2   2   0   2   2   2   0   2   0   2   0   2   2   0   0   0   2   2   0   0   2   2   0   0   0   0   0   0   0   0   2   2   2   0   0   2   2   2   0   0   2   0   0   0   0   0   0   0   0   2   2   2   0   0   0   0   0   0   2   0   0   0   2   0   2   0   0   2   2   2   2   0   0   2   2   0   2   2   0   2   0   0   2   2   0   2   2   0   0   2   0   2   0   0   2   2   2   2   0   0   2   0   0   0   0   2   0   0   2   0   2   2   2   2   0
 MK-1-3                 0   2   0   0   0   0   2   2   0   0   2   2   0   0   2   2   2   0   0   0   0   2   0   0   2   0   0   0   2   0   2   2   2   0   2   0   2   0   0   0   0   2   2   0   0   0   2   0   2   2   0   0   2   0   0   0   0   0   0   0   0   2   2   0   2   0   0   0   2   2   2   2   2   2   2   0   2   0   2   0   2   0   2   2   0   2   2   0   2   2   2   0   2   0   2   0   2   2   0   0   0   2   2   0   0   2   2   0   0   0   0   0   0   0   0   2   2   2   0   0   2   2   0   0   0   2   0   0   0   0   0   0   2   0   2   2   2   0   0   0   0   0   0   2   2   0   0   2   0   2   0   0   2   2   2   2   0   0   2   2   2   2   2   0   2   0   0   2   2   2   2   0   0   0   2   0   0   0   0   2   2   2   2   0   0   2   0   0   2   0   2   0   0   2   0   2   2   2   2   0
 MK-1-4                 0   2   0   0   2   0   2   2   0   0   2   0   0   0   2   2   2   2   0   0   2   0   0   0   2   0   0   0   2   0   2   2   2   0   2   0   2   0   0   2   0   2   2   0   0   0   2   2   2   2   0   0   2   0   0   0   0   0   0   0   0   2   2   0   2   0   0   2   2   2   2   0   2   2   2   0   2   0   2   0   0   2   0   2   0   0   2   0   2   2   2   0   2   0   2   2   2   2   0   0   0   2   2   0   0   2   2   0   0   0   0   0   0   0   0   2   2   2   0   0   0   2   0   2   0   2   0   0   0   0   0   0   2   0   2   2   2   0   0   0   0   0   0   2   2   0   0   2   0   2   0   0   2   2   2   0   0   0   2   2   0   2   2   0   2   0   0   2   0   2   2   0   0   0   2   0   0   2   0   2   2   2   2   0   0   0   0   0   2   0   2   0   0   2   0   2   2   2   2   0
 MK-1-5                 2   2   0   0   2   0   2   2   0   2   2   0   0   0   2   0   2   0   0   0   2   0   0   0   2   0   0   0   2   0   2   2   2   0   0   0   2   0   0   2   0   2   2   0   0   0   2   2   0   2   2   0   0   0   0   2   0   0   0   0   2   2   2   0   2   0   0   2   2   2   2   0   2   2   2   0   2   0   2   0   0   2   0   2   0   0   2   0   2   2   2   2   2   0   2   2   2   2   0   0   0   0   2   0   0   0   2   0   0   0   0   0   0   0   0   2   2   2   0   0   2   0   0   2   0   2   0   0   0   0   0   0   2   0   2   2   2   0   0   0   2   0   0   2   2   0   0   0   0   2   0   0   2   2   2   0   0   0   2   2   0   2   2   0   2   0   0   2   0   2   2   0   0   0   2   0   0   2   0   2   2   2   2   0   0   0   0   0   2   0   2   0   0   2   0   2   0   2   2   2
 MK-1-6                 2   2   0   0   0   0   2   2   0   2   2   0   0   0   2   0   0   0   0   0   2   0   0   0   2   0   0   0   2   0   2   2   2   2   0   0   2   0   0   0   0   0   2   0   0   0   2   2   0   2   2   0   0   0   0   0   0   0   0   0   2   2   2   0   2   0   0   2   2   2   2   0   2   2   2   0   2   0   2   0   0   2   0   2   0   0   2   0   2   2   2   2   2   0   2   2   2   0   0   0   0   0   2   0   0   0   2   0   0   0   0   0   0   0   0   2   2   2   0   0   2   0   0   2   0   2   0   0   0   0   0   0   2   0   2   2   2   0   0   0   2   0   0   2   2   0   0   2   0   2   0   0   2   2   2   0   0   0   2   2   0   2   2   0   2   0   0   2   0   2   2   0   0   0   2   0   2   2   0   2   2   2   2   0   0   0   0   0   2   0   2   0   0   2   0   0   0   2   2   2
 MK-1-7                 2   2   2   0   0   0   2   2   0   2   2   0   0   0   0   0   0   0   0   0   2   0   2   0   0   0   0   2   2   0   2   2   2   2   0   0   2   0   0   0   0   0   2   0   0   0   2   2   0   2   2   0   0   0   0   2   2   0   0   0   2   2   2   0   2   0   0   2   2   2   2   0   0   2   2   0   2   0   2   0   0   2   0   2   0   0   2   0   2   2   2   2   2   0   2   2   2   2   0   0   0   0   2   0   0   0   2   0   0   0   0   0   0   0   0   0   2   0   0   0   2   0   2   2   0   2   0   2   0   0   0   0   2   0   2   2   2   0   0   0   2   0   0   0   2   0   0   2   2   2   0   0   2   2   2   0   0   0   2   2   0   0   2   0   2   0   0   2   0   2   2   0   2   0   2   0   2   2   0   2   2   2   2   0   0   2   0   0   2   0   2   0   0   2   0   0   0   2   2   2
 MK-1-8                 2   0   2   0   0   2   2   2   0   0   2   0   0   0   0   0   0   0   0   0   2   0   2   0   0   0   0   2   2   0   2   2   2   0   0   0   0   2   0   0   0   0   2   0   0   0   2   2   0   2   2   0   0   0   0   0   2   0   0   0   2   2   2   0   2   0   0   2   2   2   0   2   0   2   2   0   2   0   2   0   0   2   0   2   0   0   2   0   2   2   2   0   2   0   2   2   2   2   0   0   0   0   0   0   0   0   2   0   0   0   0   0   0   2   2   0   2   2   0   0   2   0   2   0   0   2   2   2   0   0   0   0   2   0   2   2   2   0   0   0   2   2   0   0   2   0   0   0   2   0   0   0   2   0   2   0   0   0   2   2   0   0   2   0   2   0   0   2   0   2   2   0   2   0   2   2   2   2   0   0   2   2   2   0   0   2   0   0   2   0   2   0   0   2   0   2   0   2   2   2
 MK-1-9                 2   0   2   0   0   2   2   2   0   0   2   0   0   0   0   0   0   2   0   2   2   0   2   0   0   0   0   2   2   0   2   2   2   0   0   0   0   2   0   0   0   0   2   0   0   0   2   2   0   2   2   0   0   0   0   0   2   0   0   0   0   2   2   0   2   0   2   0   2   2   0   2   0   2   2   0   2   0   2   0   0   2   0   2   0   0   2   0   2   2   2   0   2   0   2   2   2   2   0   0   0   0   2   0   0   2   2   0   0   0   0   0   0   2   2   0   2   2   0   0   2   2   0   0   0   2   2   2   0   0   0   0   0   2   0   2   2   0   0   0   2   0   0   0   2   0   0   0   2   0   2   0   2   0   2   0   0   0   2   2   0   0   2   0   2   2   0   2   0   2   2   0   2   0   2   2   0   2   0   0   2   2   2   0   0   2   0   0   2   0   2   0   0   2   0   2   0   2   2   2
 MK-1-10                2   0   2   0   2   2   2   2   0   0   2   0   0   0   0   0   0   2   0   2   2   0   2   2   0   2   0   2   2   0   2   2   2   0   0   0   0   2   0   0   0   0   2   0   0   0   2   2   2   2   2   0   2   0   0   0   2   0   0   0   0   0   2   2   2   0   2   0   2   2   0   2   0   2   2   0   2   2   2   0   0   2   0   2   0   0   2   0   2   2   2   0   2   2   2   2   2   2   0   0   0   0   2   0   0   2   2   0   0   0   0   0   0   2   2   0   2   2   2   0   2   2   0   0   0   2   2   2   0   0   2   0   0   2   0   2   2   0   2   0   0   0   0   0   2   0   0   0   2   0   2   0   0   0   2   2   0   0   2   2   0   0   0   0   2   2   0   0   0   2   2   0   2   0   2   0   0   2   0   0   2   2   2   0   0   0   0   0   2   0   2   0   0   2   0   2   0   2   2   2
 MK-1-11                2   0   2   0   0   2   0   2   0   0   2   0   0   0   0   0   0   2   0   2   2   0   2   2   0   2   0   2   2   0   2   2   2   0   0   0   0   2   0   0   0   0   2   0   0   2   2   2   2   2   2   2   2   0   0   0   2   0   0   2   0   0   2   2   2   0   2   0   0   2   0   2   0   2   2   0   2   0   2   0   0   2   0   2   0   0   2   2   2   2   2   0   2   2   2   2   2   2   0   0   0   0   2   2   0   2   2   2   0   0   0   0   0   2   2   0   2   2   2   0   2   2   0   0   0   2   2   2   0   0   2   0   0   0   0   2   2   2   2   0   0   0   0   0   2   0   0   0   2   0   2   0   0   0   2   2   0   0   2   2   0   0   0   0   0   2   0   0   0   2   2   0   2   0   2   0   0   2   0   0   2   2   2   0   0   2   0   0   2   0   2   0   2   2   0   2   0   2   2   2
 MK-1-12                2   0   2   0   0   2   0   0   0   0   2   0   0   0   0   0   0   2   0   2   2   0   2   2   2   2   2   2   2   0   2   0   0   0   0   0   0   2   0   0   0   0   2   0   0   2   2   2   0   2   2   2   2   0   0   0   2   0   0   0   0   2   2   2   2   0   2   0   0   2   0   2   0   2   2   0   2   2   2   0   0   2   0   2   0   0   2   2   2   2   2   0   2   2   2   2   2   0   0   2   0   0   2   2   0   2   2   2   0   0   0   0   0   2   2   0   2   2   2   0   2   2   0   0   0   0   0   2   0   0   2   0   2   0   0   2   2   2   2   0   0   0   0   0   2   0   0   0   2   0   2   0   0   0   2   2   0   0   2   0   0   0   0   2   0   2   0   0   0   2   2   0   2   0   2   0   2   2   0   0   2   2   0   0   0   2   0   0   0   0   2   0   2   2   0   2   0   2   2   2
 MK-1-13                2   0   0   0   0   2   0   0   0   0   2   0   0   0   0   0   0   2   0   2   0   0   2   2   2   2   2   2   2   2   2   0   2   0   0   0   0   2   0   2   0   0   2   2   0   2   2   2   0   2   2   2   2   0   0   0   2   0   2   0   0   2   0   2   2   0   0   0   2   2   0   2   0   2   2   0   2   0   0   0   0   2   2   0   2   0   2   2   2   2   2   0   2   2   2   2   2   0   0   2   0   0   2   2   0   2   2   2   0   2   0   0   2   2   2   0   2   2   2   0   2   0   0   2   0   0   0   2   0   0   2   0   0   2   0   2   2   2   0   2   0   0   0   0   2   0   0   0   0   0   2   0   0   0   2   2   0   0   2   0   0   0   0   2   0   2   0   0   0   2   2   0   2   0   2   0   0   2   0   0   2   2   0   0   0   2   0   0   0   0   2   0   2   2   0   2   0   2   2   2
 MK-1-14                2   0   0   0   0   0   0   0   0   0   2   0   0   0   0   0   0   2   0   2   0   0   2   2   2   0   2   0   2   2   2   0   2   0   0   0   0   0   0   2   0   0   2   2   0   2   2   2   0   2   2   2   2   0   0   0   2   0   2   0   0   2   0   2   2   0   0   0   2   2   0   0   0   2   2   0   2   0   0   0   0   0   2   2   2   0   2   2   2   2   0   0   2   0   0   2   2   0   0   2   0   0   2   2   0   2   2   2   0   2   0   2   2   2   2   0   2   2   0   0   2   2   0   0   0   0   0   2   0   0   2   2   0   2   0   2   0   2   0   2   0   0   0   0   2   0   0   2   0   0   2   0   2   2   2   2   0   0   2   0   0   0   0   0   0   2   0   0   0   2   2   0   2   0   2   0   0   0   0   0   0   2   0   0   0   2   0   0   0   0   0   0   0   2   0   2   0   2   2   0
 MK-1-15                2   0   0   0   0   0   0   2   0   0   2   0   0   0   0   0   0   2   0   2   0   0   2   2   2   0   2   0   2   2   2   0   2   0   0   0   0   0   0   2   0   0   0   2   0   2   2   2   0   2   2   2   2   0   0   0   2   0   2   2   0   2   0   2   0   2   0   0   2   2   0   0   2   2   0   0   2   0   0   0   0   0   2   2   0   0   2   0   2   2   2   0   2   0   0   2   2   0   0   2   0   0   2   2   0   2   2   2   0   2   2   2   2   2   2   0   2   2   0   0   2   2   0   0   0   0   0   2   0   0   2   2   0   2   2   2   0   2   0   2   2   0   0   0   2   2   0   2   0   0   2   0   2   0   2   2   0   0   2   0   0   0   0   0   0   2   0   0   0   2   2   0   2   0   2   0   0   0   0   2   0   2   0   0   0   2   0   0   2   0   0   0   0   2   0   2   2   0   2   0
 MK-1-16                2   0   0   0   0   0   0   2   0   2   2   0   2   0   2   2   0   2   0   2   0   0   2   2   0   0   2   0   2   2   2   0   2   2   0   0   0   0   0   2   0   0   0   2   0   2   0   2   0   2   2   2   2   0   0   0   2   0   2   2   0   2   0   2   0   2   0   0   2   0   0   0   2   2   0   0   2   0   0   0   0   0   2   2   0   0   2   0   2   2   2   0   2   0   0   2   2   0   0   2   0   0   0   2   0   2   2   2   0   2   2   2   2   2   2   0   2   2   0   2   2   2   0   0   0   0   0   2   2   0   2   0   0   2   2   2   0   2   0   2   0   0   0   0   2   2   0   2   0   0   2   0   2   0   2   0   0   2   2   0   0   0   0   0   0   2   0   0   2   0   0   0   2   0   2   0   0   0   0   2   0   0   0   0   0   0   0   0   2   0   0   0   0   2   0   0   2   0   2   0
 MK-2-1                 2   0   0   2   0   2   0   2   0   0   2   2   0   0   0   2   0   0   0   0   0   2   0   2   2   0   0   2   2   2   0   2   2   0   0   2   0   0   2   0   2   2   2   2   0   0   2   2   0   0   2   0   2   0   2   0   0   2   2   2   2   0   2   0   0   2   2   2   2   2   2   2   2   2   0   0   0   0   2   2   0   0   2   0   2   0   2   2   0   2   0   2   2   0   2   2   0   2   0   0   2   0   0   2   0   2   2   0   0   2   2   2   2   2   2   0   2   2   2   0   0   0   2   0   2   0   0   2   2   0   2   0   2   0   2   2   2   2   2   0   0   0   2   2   0   2   2   2   2   2   0   0   2   2   2   0   2   2   2   0   2   0   0   0   2   0   0   0   2   2   2   0   2   0   0   0   2   0   2   0   2   0   2   2   2   0   0   2   0   0   2   2   0   0   0   0   2   0   2   2
 MK-2-2                 2   0   0   2   0   2   0   2   0   0   2   2   0   0   0   2   0   0   0   0   0   2   0   2   0   0   0   2   2   2   0   2   2   0   0   2   0   0   2   0   2   2   2   2   0   0   2   2   0   0   2   0   2   0   2   0   0   2   2   2   0   0   2   0   0   2   0   2   2   2   2   2   2   2   0   0   0   2   0   2   0   2   2   0   2   0   0   2   2   2   0   2   2   0   2   2   0   2   0   0   2   0   2   0   0   2   2   0   0   2   2   2   2   2   2   0   2   2   2   0   0   2   2   0   2   0   0   2   2   0   2   0   2   0   0   2   2   2   2   0   0   0   2   2   0   2   2   2   2   2   0   0   2   2   2   0   2   2   2   2   2   0   2   0   2   0   2   0   0   2   2   0   0   0   0   0   0   0   2   0   2   0   2   2   2   0   0   2   0   0   2   2   0   0   0   0   2   2   2   2
 MK-2-3                 2   0   0   2   0   0   0   2   0   0   2   2   0   0   0   2   2   0   0   0   2   2   2   2   0   0   0   2   2   2   0   2   2   0   0   2   0   0   2   0   0   2   2   2   0   0   2   2   0   0   2   0   2   0   2   0   0   2   2   2   0   0   2   0   0   2   2   2   2   2   2   0   2   2   0   0   0   2   2   2   0   2   2   0   2   0   0   2   2   2   0   2   2   2   2   2   0   2   0   0   2   0   2   0   0   2   2   0   0   2   2   2   2   2   2   0   2   2   2   0   0   2   2   0   2   0   0   2   2   0   2   0   2   0   2   2   2   2   2   0   0   0   2   2   0   2   2   2   2   2   0   0   2   2   2   0   2   2   2   2   2   0   2   0   2   0   2   0   0   2   2   0   0   0   0   0   0   0   2   0   2   0   2   2   2   0   0   2   0   0   2   2   0   0   0   0   2   0   2   2
 MK-2-4                 2   0   0   2   0   2   0   2   0   0   2   2   0   0   0   2   2   0   0   0   2   2   2   2   0   0   0   2   2   0   0   2   0   0   0   2   2   0   2   0   0   2   2   2   0   0   2   2   0   0   2   0   2   2   2   0   0   2   2   2   0   0   2   0   0   0   2   2   2   2   2   0   2   2   0   0   0   2   2   2   0   2   2   0   2   2   0   2   2   2   0   2   2   2   2   2   0   2   0   0   2   0   2   0   0   2   2   0   0   0   2   2   2   0   2   0   2   2   2   0   0   2   2   0   2   2   0   2   2   0   2   2   0   0   2   2   2   2   2   0   0   0   2   2   0   2   2   0   2   2   0   0   2   2   2   0   2   2   2   2   2   0   2   0   2   0   2   0   0   2   2   0   0   0   0   0   0   0   2   0   2   0   2   2   2   0   0   2   0   0   2   2   0   0   0   0   2   0   2   2
 MK-2-5                 2   0   0   2   0   2   2   2   0   2   2   2   0   0   0   2   2   0   0   0   2   2   2   2   0   0   0   2   2   0   0   2   0   2   0   2   2   2   2   0   0   2   2   2   0   0   2   2   0   0   2   0   2   2   0   0   0   2   2   2   0   0   2   0   0   0   2   2   2   2   0   0   2   2   2   0   0   0   2   2   0   2   2   0   2   2   0   2   2   2   0   2   2   2   2   2   0   2   0   2   2   0   2   2   0   2   2   0   0   0   2   2   0   0   2   0   2   2   2   0   2   2   2   0   2   2   0   2   2   0   2   2   0   0   2   2   2   2   2   0   0   0   2   2   0   2   2   0   2   2   0   0   2   2   0   0   2   0   2   2   2   2   2   0   2   0   2   0   2   2   2   0   0   0   0   0   0   0   2   0   2   0   2   2   2   0   0   2   0   2   2   2   2   0   0   0   2   0   2   2
 MK-2-6                 2   0   0   2   0   0   2   2   0   0   2   2   0   0   0   2   2   0   0   0   0   2   2   2   0   0   0   2   2   0   0   2   0   2   0   0   2   2   2   0   0   2   2   2   0   0   2   2   2   0   2   0   2   2   0   0   0   2   2   2   0   0   2   0   0   0   2   2   2   2   0   0   0   2   2   0   0   0   2   2   0   0   2   2   2   2   0   2   2   2   0   2   2   2   2   2   0   2   0   2   2   0   2   2   0   2   2   0   0   0   2   2   0   0   2   0   2   2   2   0   2   2   2   0   2   2   0   2   2   0   2   2   2   0   2   2   0   2   2   0   0   0   2   2   2   2   2   0   2   2   0   0   2   2   0   0   2   0   2   2   2   2   2   0   2   0   2   0   2   0   2   0   0   0   0   0   0   0   0   0   2   0   2   2   2   0   0   2   0   2   2   2   0   0   0   0   2   0   2   2
 MK-2-7                 2   0   0   2   2   0   0   2   0   0   2   2   2   0   2   2   2   0   0   0   0   2   2   0   0   0   0   2   0   0   0   0   2   2   0   0   2   2   2   0   0   0   2   2   0   0   2   0   2   2   2   0   2   2   0   0   0   2   2   2   0   0   2   0   0   0   2   2   2   0   0   0   0   2   2   0   2   0   2   2   0   0   0   0   2   2   0   2   2   2   0   2   2   2   2   2   0   2   0   0   2   0   2   2   0   2   2   0   0   0   2   2   0   0   2   0   2   2   0   0   2   2   2   0   2   2   0   0   2   0   2   2   2   0   2   2   0   2   2   0   0   0   2   2   0   2   2   0   2   2   0   0   2   2   0   2   2   0   2   2   2   2   2   0   2   0   2   0   2   0   2   0   0   0   0   0   0   0   0   0   2   0   2   2   2   0   0   2   0   2   2   2   0   0   0   0   2   0   2   2
 MK-2-8                 2   0   0   2   2   0   0   2   0   0   2   2   2   0   2   2   2   2   0   0   0   2   2   0   0   0   0   2   0   0   0   0   0   0   2   0   2   2   2   0   2   0   0   2   0   0   2   0   2   2   2   0   2   2   0   0   0   2   2   0   0   0   2   0   0   0   2   2   2   0   0   0   0   2   0   0   2   2   2   2   0   0   0   0   2   0   0   2   2   2   0   2   2   0   2   2   0   2   0   0   2   0   2   2   0   0   2   0   2   2   2   2   0   2   2   2   2   2   0   0   2   2   2   0   2   2   0   0   2   2   2   2   2   0   0   0   2   0   2   0   0   0   2   2   0   2   2   0   2   2   0   0   2   2   0   2   2   0   2   2   2   2   2   0   2   0   0   0   2   2   2   0   0   0   0   0   0   0   0   2   2   0   2   0   2   0   0   2   0   2   2   0   0   0   0   2   2   0   2   2
 MK-2-9                 2   0   0   2   2   0   0   2   0   2   2   2   2   0   2   2   2   2   0   0   0   2   2   2   0   2   0   2   2   0   0   0   0   0   2   2   2   2   2   2   2   0   0   2   0   0   2   0   2   2   2   0   2   2   0   0   0   2   2   0   0   0   2   0   0   0   2   2   2   0   0   0   0   2   0   0   2   2   2   2   0   0   0   0   2   0   0   2   2   2   0   2   2   0   2   2   0   2   0   0   2   0   2   2   0   0   2   0   2   2   2   2   0   2   2   2   2   2   2   0   2   2   2   0   2   2   0   0   2   2   2   2   2   0   2   0   0   0   2   0   0   0   2   2   0   0   2   0   2   2   0   0   0   2   0   2   2   0   2   2   0   2   2   2   2   0   0   2   2   2   2   0   0   0   0   0   2   0   0   2   2   0   2   0   2   0   2   2   0   2   2   2   0   0   0   2   2   0   2   2
 MK-2-10                2   0   0   2   2   0   0   2   0   2   2   2   2   0   2   2   0   2   0   0   2   2   2   2   0   2   2   2   2   0   0   0   0   2   2   2   2   2   2   2   2   0   0   2   0   0   2   0   2   0   2   0   2   2   0   0   0   2   2   0   0   0   2   0   2   0   2   2   2   0   0   0   0   2   0   0   2   2   2   0   0   0   0   2   2   0   0   2   2   2   0   2   2   0   2   2   0   0   0   0   2   0   2   2   0   0   2   0   2   2   0   0   0   2   0   0   2   2   2   0   2   0   2   0   2   2   0   0   2   2   2   2   2   0   2   0   0   0   2   0   0   0   2   2   0   0   2   0   2   2   0   0   0   2   0   2   2   0   2   2   0   2   2   2   2   0   0   2   2   2   0   0   0   0   0   2   2   0   0   2   2   0   2   0   2   0   0   2   0   2   2   2   0   0   0   2   2   0   2   2
 MK-2-11                2   2   0   2   2   0   0   2   0   0   2   2   2   0   2   2   0   2   0   2   2   2   2   2   0   0   0   2   0   0   0   0   0   2   2   2   2   0   2   2   2   0   0   2   0   0   2   0   2   0   2   0   2   2   0   0   0   2   2   2   0   0   2   0   2   0   0   2   2   0   0   0   0   2   0   0   2   2   2   0   2   0   0   2   2   0   0   2   0   2   0   2   2   0   2   2   0   0   0   0   2   0   2   2   0   0   2   0   2   2   0   2   0   2   0   0   2   2   2   0   2   0   2   0   2   2   0   0   2   2   2   2   2   0   0   0   0   0   2   0   0   0   2   2   0   0   0   2   2   2   2   0   0   2   0   2   2   0   2   2   0   2   2   2   2   0   0   2   2   2   0   0   0   2   0   2   2   0   0   2   2   0   0   0   2   0   0   2   0   2   2   2   0   0   0   2   2   0   2   2
 MK-2-12                2   0   2   2   2   0   0   2   0   0   2   2   2   0   2   0   0   2   0   2   2   2   2   2   0   0   0   2   0   2   0   0   0   2   2   0   2   0   2   2   2   0   0   2   0   0   2   0   2   0   2   0   2   2   0   0   0   0   2   2   0   0   2   0   2   0   0   2   2   0   0   0   2   2   0   0   2   2   2   0   2   0   2   2   2   0   0   2   0   2   0   2   2   0   2   2   0   0   0   0   2   0   2   2   0   0   2   0   2   2   0   2   0   2   2   0   2   2   2   0   0   0   2   2   2   2   0   0   2   2   0   2   2   0   0   0   2   0   2   0   0   0   2   2   0   0   0   2   2   2   2   0   0   2   2   2   2   0   2   2   0   2   2   2   2   0   0   2   2   2   0   0   0   2   0   2   2   0   0   2   2   0   0   0   2   0   0   2   0   2   0   2   0   0   0   2   2   0   2   2
 MK-2-13                2   0   2   2   2   0   0   2   0   0   2   2   2   0   2   0   0   2   0   2   2   2   2   2   0   0   0   2   0   2   0   0   0   2   2   0   2   0   2   2   2   0   0   2   0   0   2   0   2   0   2   0   2   2   0   0   0   0   2   2   0   0   2   2   2   0   0   2   2   2   0   0   0   2   0   0   2   2   2   0   2   2   2   0   2   0   0   2   0   2   0   2   2   0   2   2   0   0   0   0   2   0   2   2   0   0   2   0   2   0   0   2   0   2   2   0   2   2   0   0   0   0   2   2   2   0   0   0   2   2   0   0   2   0   0   0   2   0   2   0   0   0   2   2   0   0   0   2   2   2   2   0   0   2   2   2   0   0   0   2   0   2   2   2   2   0   0   2   2   2   0   0   2   2   0   2   2   0   0   2   2   0   0   2   2   0   0   2   0   2   0   2   0   0   0   2   2   0   2   2
 MK-2-14                0   0   2   2   2   0   0   2   0   0   2   2   2   0   2   0   0   2   0   2   2   2   2   2   0   0   0   2   0   2   0   0   0   2   2   0   2   0   2   2   2   0   0   2   0   0   2   0   2   0   2   2   2   2   0   0   0   0   2   2   0   0   2   2   2   0   0   2   2   2   0   0   0   2   0   2   2   2   2   2   2   2   2   0   2   0   0   2   0   2   0   2   2   0   0   2   0   0   0   0   2   0   2   2   0   0   2   0   2   0   0   2   0   2   2   0   2   2   0   0   0   0   2   2   2   0   0   0   2   2   0   0   2   0   0   0   2   0   2   0   0   0   2   2   0   0   0   2   2   2   2   0   0   2   2   2   0   0   0   2   2   2   2   2   2   0   0   0   2   0   0   0   2   2   0   2   2   2   0   2   2   0   0   2   2   0   2   2   0   2   0   2   2   0   0   2   2   0   2   2
 MK-2-15                0   0   2   2   2   0   2   2   0   0   2   2   2   0   2   0   0   2   0   2   2   0   2   2   0   2   0   2   0   2   0   0   0   2   2   0   2   2   2   2   0   0   0   2   0   0   2   0   0   0   2   2   2   0   0   2   0   0   2   2   0   0   2   2   2   0   0   2   2   2   0   0   0   2   0   2   0   0   2   2   0   2   2   2   2   0   0   2   0   2   0   2   2   0   0   2   0   0   0   0   2   0   2   2   0   0   2   0   2   0   0   2   0   2   0   0   2   0   0   0   0   0   2   2   2   0   0   0   2   0   0   0   2   0   0   0   2   0   0   0   0   0   2   2   2   2   0   2   2   2   2   0   0   2   2   2   0   0   0   2   2   2   2   2   2   0   0   0   2   0   0   0   2   2   0   2   2   2   0   2   2   0   0   2   2   0   2   2   2   2   0   2   2   0   0   2   2   0   2   0
 MK-2-16                0   0   2   2   0   0   2   2   0   0   0   2   2   0   2   0   0   2   0   2   2   0   2   2   0   2   0   0   0   2   0   2   0   2   2   0   2   2   2   2   0   0   2   2   0   2   2   0   0   0   2   2   2   0   0   0   0   2   2   2   0   0   2   2   2   0   0   2   0   2   0   0   0   2   0   2   0   0   2   0   0   2   2   0   2   0   0   2   0   2   0   2   2   0   0   2   0   2   0   0   2   2   2   2   2   0   2   0   2   0   0   2   0   0   0   0   2   0   0   0   0   0   2   2   2   0   0   0   2   0   0   0   2   0   0   0   0   0   0   0   0   0   2   2   2   0   0   2   2   2   2   0   0   2   2   2   0   0   0   2   2   2   2   2   2   0   0   0   2   0   0   2   2   2   0   2   2   0   0   2   2   0   0   2   2   0   2   2   2   2   0   2   2   0   0   2   2   0   2   0
 MK-3-1                 0   2   0   0   0   2   2   0   0   0   0   0   2   2   2   0   2   0   0   0   0   0   0   0   2   2   2   2   2   2   0   2   0   0   0   0   0   2   2   2   0   0   2   2   2   0   0   2   0   2   2   0   0   0   2   0   0   2   0   0   2   2   2   0   2   2   2   2   0   2   2   0   2   0   0   2   0   2   2   2   0   0   0   0   2   2   2   2   0   0   2   0   2   2   2   2   0   0   2   0   2   0   2   2   0   2   0   0   2   0   0   0   2   2   0   0   2   2   2   2   0   0   2   2   0   2   0   0   0   2   2   0   2   2   0   0   2   2   2   0   0   0   2   0   2   2   0   2   2   0   2   0   0   2   0   2   2   2   2   2   0   0   0   0   0   0   0   0   2   0   2   0   0   0   0   0   0   2   2   0   2   0   0   2   0   2   0   0   2   2   2   0   0   2   2   0   0   2   0   2
 MK-3-2                 2   2   0   0   0   2   2   0   0   0   0   2   2   2   2   0   2   0   0   0   0   0   0   0   2   2   2   2   2   2   0   2   0   0   0   0   0   2   2   2   0   2   2   2   2   0   0   2   0   2   2   0   0   0   2   0   0   2   0   0   2   2   2   0   2   2   2   2   0   0   2   0   2   0   2   2   0   2   2   2   0   0   0   0   2   2   2   2   2   0   2   0   2   2   2   2   0   0   0   0   2   0   2   2   0   0   0   0   2   0   0   0   2   2   2   0   2   2   2   2   0   0   2   2   0   2   0   0   2   2   2   2   2   2   0   2   2   2   2   2   0   2   2   0   2   0   0   2   2   0   2   0   0   2   0   2   2   2   2   2   0   0   0   0   0   0   0   0   2   0   2   0   0   2   0   0   0   2   0   0   0   0   0   2   0   2   0   0   2   2   2   2   2   2   0   0   0   2   0   0
 MK-3-3                 2   2   0   0   0   2   2   0   0   0   0   2   2   2   2   0   0   0   0   0   0   0   0   0   2   0   2   0   2   2   0   2   0   0   2   0   2   0   2   2   0   2   2   2   2   0   0   2   0   2   2   0   0   0   2   0   0   2   0   0   2   2   2   0   0   2   2   2   0   0   2   0   2   0   2   2   0   0   0   2   0   0   0   0   2   2   0   2   2   0   2   0   2   2   2   2   0   0   0   0   2   0   2   0   0   0   0   0   2   0   0   2   2   2   0   0   0   2   2   2   0   0   2   2   0   2   0   0   2   2   2   0   2   2   0   2   2   2   0   2   0   2   2   0   2   0   0   2   2   0   2   0   0   2   0   2   2   2   2   2   0   0   0   0   0   0   0   0   2   0   2   0   0   2   0   0   0   2   0   0   2   0   0   2   0   2   0   0   2   2   2   0   2   2   0   0   0   2   0   2
 MK-3-4                 2   2   0   0   0   2   2   0   0   0   0   2   2   2   2   0   0   0   0   0   0   0   2   0   2   0   2   0   2   2   2   2   0   0   2   0   2   0   2   2   0   2   2   2   2   0   0   2   0   0   2   0   0   0   2   2   0   2   0   0   2   2   2   0   2   2   2   2   0   0   2   0   2   0   2   2   0   0   0   2   0   2   0   0   2   0   0   2   2   0   2   0   2   2   2   2   0   0   0   0   2   2   2   0   0   0   0   0   2   0   0   2   0   2   0   0   0   2   2   2   0   0   2   2   0   2   2   0   2   2   2   0   2   2   0   2   2   2   0   2   0   0   2   0   2   0   0   2   0   2   2   0   2   2   0   2   2   2   2   2   0   0   0   0   2   0   0   0   2   0   2   2   0   2   2   0   2   2   0   0   2   0   0   0   2   2   0   0   2   2   2   0   2   2   0   2   0   2   0   2
 MK-3-5                 0   0   2   0   0   2   2   0   0   0   0   2   2   2   2   2   0   0   0   2   0   0   2   0   2   0   0   0   2   2   2   2   0   2   2   0   2   0   2   0   0   2   2   2   2   0   0   2   0   0   2   0   0   0   2   2   0   2   0   0   2   2   2   0   0   2   2   2   0   0   2   0   2   0   2   2   0   0   0   2   0   2   0   0   2   0   0   2   2   0   2   2   2   2   2   2   0   0   0   0   2   2   2   0   0   0   0   0   2   0   0   2   0   2   2   0   2   2   2   2   0   0   2   2   0   2   2   0   2   2   2   0   2   2   0   2   2   2   0   2   0   0   2   0   2   0   0   0   0   2   2   0   2   2   0   2   2   2   2   2   2   0   0   0   2   0   0   0   2   0   0   2   0   2   2   0   2   2   0   0   2   0   2   0   2   2   0   0   0   0   0   0   0   2   0   2   0   0   0   2
 MK-3-6                 0   0   2   0   0   2   2   0   0   2   0   0   2   2   2   2   0   0   0   2   0   0   2   0   2   0   2   0   0   2   2   2   0   2   2   2   2   0   2   0   0   2   2   2   2   0   0   2   0   0   2   0   0   2   2   2   0   0   0   0   2   2   2   0   0   2   2   2   0   0   2   0   2   0   2   2   0   0   0   2   0   2   0   0   2   0   0   0   2   0   2   2   2   2   0   2   0   2   0   0   0   2   0   0   0   0   0   0   2   0   2   2   0   2   2   0   2   2   2   2   0   0   0   2   0   2   0   0   2   2   2   0   2   2   0   2   2   2   2   0   0   0   2   0   2   2   0   0   0   2   2   0   2   2   0   2   2   2   2   2   2   0   0   0   2   0   0   0   2   0   2   2   0   2   2   0   2   2   0   0   2   0   2   0   2   2   0   0   0   0   0   0   0   2   0   2   0   0   0   2
 MK-3-7                 0   0   2   0   0   2   2   0   0   2   0   0   0   2   2   2   0   0   2   2   0   0   2   0   0   2   2   0   0   2   2   0   0   2   2   2   2   0   2   0   0   2   2   2   2   0   0   2   0   0   2   0   0   2   2   2   0   0   0   0   2   2   2   0   0   2   2   2   0   0   2   0   2   2   2   2   0   0   0   2   0   0   0   0   2   0   2   2   2   0   2   2   2   2   2   2   0   2   0   0   0   0   0   0   0   0   0   0   2   0   2   2   0   2   2   0   2   2   2   0   0   0   0   2   0   2   0   0   2   0   2   0   2   2   0   2   0   2   2   0   0   0   2   0   0   2   0   0   0   2   2   0   2   2   0   2   0   2   2   2   2   0   0   0   2   2   0   0   2   0   2   2   0   2   2   0   2   2   0   0   2   0   2   0   2   2   0   0   0   0   0   0   2   0   0   2   0   0   0   2
 MK-3-8                 0   0   2   0   0   2   2   0   0   2   0   0   0   2   2   2   0   0   2   2   0   0   2   0   0   2   2   0   0   2   2   0   0   2   2   2   2   0   2   0   0   2   2   2   2   0   0   2   0   0   2   2   0   2   2   2   0   0   0   0   2   2   2   0   0   2   2   0   0   0   2   0   2   2   2   2   0   0   0   2   0   0   0   0   0   0   2   2   2   0   2   2   0   2   2   2   0   2   0   0   0   0   0   0   0   0   0   0   0   0   2   2   0   2   2   0   2   2   2   0   0   0   0   2   0   2   2   0   2   0   2   2   2   2   0   2   0   2   0   0   0   0   2   0   0   2   0   0   0   2   2   0   0   2   0   2   0   2   2   2   2   0   0   0   2   0   0   0   2   0   2   2   2   2   2   0   0   2   2   2   2   0   2   0   2   2   0   0   0   0   0   0   2   0   0   2   0   0   0   2
 MK-3-9                 0   0   2   0   2   2   2   0   0   0   0   0   0   2   2   2   2   0   2   2   2   0   0   0   0   2   2   2   2   0   2   0   0   2   2   2   2   0   2   0   0   2   2   2   2   0   0   2   0   0   2   2   0   2   2   0   0   0   0   0   0   2   2   0   0   2   2   0   0   0   2   0   2   0   0   0   0   0   0   0   0   0   0   0   0   0   2   2   2   0   2   2   2   2   0   2   0   2   0   0   0   0   0   0   0   0   0   0   0   0   2   2   0   2   2   0   2   0   2   0   0   2   0   2   0   2   2   0   2   0   2   2   2   2   0   2   0   2   0   0   0   0   2   0   0   2   0   0   0   2   2   0   0   2   2   2   0   2   2   2   2   2   0   0   2   0   2   0   2   0   2   2   2   2   2   0   0   2   2   2   2   0   2   0   2   0   2   0   0   0   0   0   2   0   0   2   0   0   0   2
 MK-3-10                0   0   2   0   2   0   2   0   0   0   0   0   0   0   2   2   2   2   2   2   0   0   0   0   0   2   2   2   2   0   2   0   0   2   0   2   2   0   2   0   0   2   2   2   2   0   2   2   0   0   0   0   0   2   2   2   0   0   0   0   0   2   2   2   0   2   0   0   0   0   2   0   2   0   0   0   0   0   0   0   0   0   0   0   0   0   2   2   2   0   2   2   2   2   0   2   0   0   0   0   2   0   0   0   0   0   0   0   0   2   2   2   0   0   2   0   2   0   2   0   2   2   0   2   2   2   2   0   2   0   2   0   0   2   0   2   0   2   0   0   0   0   2   0   2   2   0   0   0   2   2   0   0   2   2   2   0   2   2   2   2   2   0   0   2   0   2   0   2   0   2   2   0   2   2   0   0   2   2   2   2   0   2   0   2   2   2   0   2   0   0   0   2   0   0   2   2   0   0   2
 MK-3-11                0   0   2   0   2   0   2   0   0   0   0   0   0   0   2   2   0   0   2   2   0   0   0   0   0   2   2   2   2   0   2   0   2   2   0   2   2   0   2   0   0   2   0   2   2   0   2   2   0   0   2   0   2   2   2   2   0   0   0   0   0   2   2   2   0   0   0   0   0   0   2   0   2   0   0   0   0   0   0   2   0   0   0   0   0   0   2   2   0   0   2   2   2   2   0   2   2   0   0   0   2   0   0   0   0   0   0   0   0   2   2   2   0   0   2   0   2   0   2   0   2   2   0   2   2   2   2   0   2   0   2   0   0   0   2   2   0   0   0   0   0   0   2   0   2   2   2   0   0   2   2   0   0   2   2   2   0   2   2   2   2   2   0   0   2   0   2   0   2   0   2   2   0   2   2   0   0   2   2   2   2   0   2   0   2   2   2   0   2   0   0   0   2   0   0   2   2   0   0   2
 MK-3-12                0   0   2   0   2   0   2   2   0   0   0   0   0   0   2   2   2   0   2   2   0   0   0   0   2   2   2   2   2   0   2   0   2   2   0   2   2   2   0   0   0   2   0   2   2   0   2   2   0   0   0   0   2   2   2   0   0   0   0   0   0   2   2   2   2   0   0   0   0   0   2   0   2   0   0   0   0   0   0   2   0   0   0   0   0   0   2   2   0   0   2   2   2   0   0   2   2   0   0   0   2   0   2   0   0   0   2   0   2   2   2   2   0   2   2   0   2   2   2   0   2   2   0   2   0   2   2   0   2   0   2   0   2   0   2   2   0   0   0   0   0   0   0   0   2   2   2   0   0   2   2   0   0   2   2   2   0   2   2   2   0   2   0   0   2   0   2   0   2   2   2   2   0   0   2   2   2   2   2   2   2   0   2   0   2   2   2   0   2   0   0   0   2   0   0   2   2   0   0   2
 MK-3-13                0   0   2   2   2   0   2   2   0   0   0   0   0   0   2   2   2   0   2   2   2   0   0   0   2   0   0   2   2   0   2   0   0   2   0   2   2   2   0   0   0   2   0   2   2   0   2   2   0   0   0   0   2   2   0   0   0   0   0   0   0   2   2   2   2   0   0   0   0   0   2   0   2   2   0   0   0   0   0   2   0   0   0   0   0   2   2   2   0   0   2   2   2   0   0   2   2   0   0   2   2   0   0   0   0   0   2   2   2   2   2   2   2   2   0   0   2   0   2   0   2   2   2   0   2   2   2   0   2   0   2   0   2   0   2   2   0   2   0   0   2   0   0   0   2   2   2   0   0   2   2   0   0   2   2   2   0   2   2   2   0   2   0   0   2   0   2   0   2   2   2   2   0   0   2   2   2   2   2   0   2   0   2   0   2   2   2   2   0   0   0   0   2   0   0   2   2   0   0   2
 MK-3-14                0   0   2   2   2   0   2   2   0   0   0   0   0   0   2   2   2   0   0   2   2   0   0   0   2   0   0   2   2   0   0   0   0   0   0   2   2   2   0   0   0   2   0   2   2   2   2   2   0   0   0   0   2   2   0   0   0   0   0   0   0   2   2   2   2   0   0   0   0   0   2   0   0   0   0   0   2   0   0   2   0   0   0   0   0   2   0   2   0   0   2   2   2   0   0   2   2   0   0   2   0   0   0   0   0   0   2   2   2   2   2   2   2   2   0   0   2   2   2   0   2   2   2   0   2   0   2   0   2   0   2   0   2   0   2   2   0   0   2   0   0   0   0   2   2   0   2   0   0   2   2   2   0   2   2   2   0   2   2   2   2   2   0   0   0   2   2   0   2   2   2   2   2   0   2   2   2   2   2   0   0   0   2   0   2   2   2   2   0   0   0   0   2   0   0   2   0   0   2   2
 MK-3-15                0   0   2   2   2   0   2   2   0   0   0   0   0   0   2   2   2   0   2   2   0   0   0   0   2   0   0   2   2   2   0   0   0   0   0   2   2   2   0   0   0   0   0   2   2   2   2   2   2   2   0   0   2   2   2   0   0   0   0   0   0   2   2   0   2   0   0   0   0   0   2   0   0   0   0   0   2   0   0   2   0   0   0   0   0   2   0   2   0   0   2   2   2   0   0   2   2   0   0   2   0   0   0   0   0   0   2   2   2   2   2   2   2   2   0   2   2   2   2   0   2   2   2   0   2   0   2   0   2   0   2   0   2   0   2   2   0   0   2   0   0   0   2   2   2   0   2   0   2   2   0   2   0   2   2   2   0   2   2   2   2   0   0   0   0   0   0   2   2   2   2   2   2   0   2   2   2   2   0   0   0   0   2   0   2   2   2   0   0   0   0   0   2   0   0   2   0   0   2   2
 MK-3-16                0   0   2   2   2   0   2   2   0   0   0   0   0   0   2   2   2   0   2   2   0   0   0   0   2   0   0   0   2   2   0   0   0   0   0   2   2   2   0   0   0   0   0   2   2   2   2   2   0   2   0   0   2   2   2   0   0   0   0   0   0   2   2   0   2   0   0   0   0   0   2   0   2   0   0   0   2   0   0   2   0   0   0   0   0   0   0   2   0   0   2   2   2   2   0   2   2   0   0   0   0   0   0   0   2   2   2   2   2   2   0   2   2   2   0   2   2   2   2   0   2   2   2   0   2   0   2   0   2   0   2   0   2   0   2   2   0   0   2   0   0   2   2   2   2   2   2   0   2   2   0   2   0   2   2   2   0   2   2   2   2   0   0   0   0   0   0   2   2   2   2   2   2   0   2   2   2   2   0   0   0   0   2   0   2   2   0   0   0   0   0   0   2   0   0   2   0   0   0   2
 MK-4-1                 0   0   0   0   2   0   0   2   0   2   0   0   2   2   0   2   0   2   0   2   0   0   2   0   0   2   2   2   0   0   0   2   0   2   2   0   0   0   2   2   2   2   0   2   0   2   2   2   0   0   2   0   2   2   2   0   2   2   2   2   2   0   0   0   2   0   2   0   2   0   0   2   0   2   2   2   0   2   0   2   2   0   0   0   2   0   0   2   2   2   0   2   0   0   2   2   2   2   0   2   2   2   0   0   2   0   0   0   0   2   0   0   0   2   2   0   2   0   0   0   2   0   0   0   0   0   2   0   2   0   2   0   0   2   2   2   2   0   0   2   2   2   0   2   2   0   0   0   0   0   0   2   2   2   2   0   2   0   2   0   0   2   2   2   0   0   2   2   2   0   0   0   0   2   0   0   0   2   2   0   2   2   2   0   0   0   0   2   2   2   2   0   2   2   0   0   0   0   2   2
 MK-4-2                 0   0   0   0   2   0   2   2   0   2   0   0   2   0   0   2   0   2   0   2   0   0   2   0   0   0   2   2   0   0   0   2   0   0   2   0   0   0   2   2   2   0   0   0   0   0   2   0   2   0   2   0   2   2   2   0   2   2   2   2   2   2   0   0   2   0   0   0   2   0   0   2   0   2   2   2   0   2   0   2   2   2   0   2   2   0   0   2   2   2   0   2   0   0   0   2   2   2   0   2   2   2   0   0   2   0   0   2   0   2   0   0   0   2   2   0   2   0   0   2   2   0   0   0   0   0   2   0   2   0   2   0   0   2   2   2   2   0   0   2   2   2   0   2   2   0   0   0   0   0   0   2   2   2   2   0   2   0   0   0   0   2   2   2   0   0   2   2   2   0   0   0   0   2   0   0   0   2   2   0   2   2   2   0   0   0   0   2   2   2   2   0   2   2   0   0   0   0   2   2
 MK-4-3                 2   0   0   0   2   0   2   2   0   2   2   0   2   0   2   2   0   2   0   0   0   0   2   0   0   0   2   2   0   0   0   2   0   0   2   0   0   0   2   0   2   0   0   0   0   0   2   0   0   0   2   0   2   0   2   0   2   2   2   2   2   2   0   0   0   0   0   0   2   0   0   2   0   2   2   2   0   2   0   2   2   2   0   2   2   0   0   2   2   2   0   0   0   0   0   2   0   2   0   2   2   2   0   0   2   0   0   2   0   0   0   0   0   2   2   0   2   0   0   2   2   2   0   0   0   0   0   0   2   0   2   0   0   2   2   0   2   0   0   2   2   2   2   0   2   0   0   0   0   0   0   0   2   2   2   0   2   0   2   0   0   2   2   2   0   0   2   2   2   0   0   0   0   2   0   0   0   2   2   0   2   2   2   0   0   0   2   2   2   0   2   0   0   2   0   0   0   0   0   2
 MK-4-4                 2   0   0   0   2   0   2   2   0   2   2   0   2   0   2   0   0   2   0   0   0   0   2   0   2   0   2   2   2   2   0   2   0   0   2   0   2   0   2   0   2   0   0   0   2   0   2   0   0   0   2   0   2   0   2   0   2   2   2   2   2   2   0   0   0   0   2   0   2   0   0   2   0   2   2   0   0   2   0   2   0   2   2   2   2   0   0   2   2   2   0   0   0   0   0   2   0   2   0   2   2   2   0   0   2   0   0   2   0   0   0   0   0   2   2   0   2   0   2   2   2   2   0   0   0   2   0   0   2   2   2   0   0   2   2   0   2   0   0   2   2   2   2   0   2   0   0   0   0   0   0   0   2   2   2   0   2   0   2   0   0   2   2   2   2   0   2   2   2   0   0   0   0   2   0   0   0   2   0   0   0   2   2   0   0   0   2   2   2   0   2   0   0   2   0   0   2   2   0   2
 MK-4-5                 2   0   0   0   2   2   2   2   0   2   2   0   2   0   2   0   0   2   0   0   0   0   2   0   0   0   2   2   2   2   0   2   0   0   2   0   2   0   2   0   2   2   0   0   0   0   2   0   0   0   0   0   2   0   2   0   2   2   0   2   2   2   0   0   0   0   2   0   2   0   2   2   0   2   2   0   2   2   0   2   2   2   2   2   0   0   0   2   2   2   0   0   0   2   0   0   0   2   0   0   0   2   0   0   0   0   0   2   0   0   0   0   0   2   2   0   0   0   2   2   2   2   0   0   0   2   0   0   2   2   2   0   0   2   2   0   2   0   2   2   2   2   2   0   2   0   0   0   0   0   0   0   2   2   2   0   2   0   2   0   0   2   2   2   2   0   2   0   2   0   0   0   0   2   0   0   2   2   0   0   0   2   2   0   0   0   0   2   2   0   2   0   2   2   0   2   0   0   0   2
 MK-4-6                 2   0   0   2   2   2   2   2   0   2   2   0   2   0   2   0   0   2   0   0   0   0   2   0   0   0   2   2   2   2   0   2   0   0   2   0   2   0   2   0   2   2   0   0   0   0   2   0   0   0   0   0   0   2   2   0   2   2   0   2   2   2   0   0   0   0   2   2   2   0   2   2   0   2   2   0   2   2   0   2   2   0   2   2   0   0   0   2   2   2   2   0   0   2   0   0   0   2   0   0   0   2   0   0   0   0   0   2   0   0   0   0   0   2   2   2   0   2   2   2   0   2   0   2   0   2   0   0   2   2   2   2   0   2   2   0   2   2   2   2   2   2   2   0   2   0   0   0   0   0   0   0   2   2   2   0   2   0   2   0   0   2   2   2   2   0   2   0   2   0   0   0   0   2   0   0   2   2   0   0   0   2   2   0   0   0   0   0   2   2   2   0   2   2   0   2   0   0   0   2
 MK-4-7                 2   0   0   2   2   2   2   2   0   2   2   0   2   0   2   0   0   2   0   0   0   0   0   0   0   0   0   2   2   0   0   2   0   0   2   0   2   0   2   2   2   2   0   0   0   0   2   2   0   0   0   0   0   2   2   0   2   2   0   2   2   0   0   0   0   0   2   2   2   0   2   2   0   2   2   0   2   2   0   2   2   0   2   2   0   0   0   2   2   2   2   0   0   2   0   0   0   2   0   0   2   2   0   0   0   0   0   2   0   0   0   0   0   2   2   2   0   0   2   0   0   2   0   2   0   2   0   0   2   2   0   2   0   2   2   0   2   2   2   2   2   2   2   0   2   0   0   0   0   0   0   0   2   2   2   0   2   0   2   0   0   2   2   2   2   0   2   0   2   0   0   0   0   2   0   0   0   0   2   0   0   2   2   0   0   0   0   0   2   0   2   0   2   2   0   2   0   0   0   2
 MK-4-8                 2   0   0   2   0   2   2   2   2   0   2   0   2   0   2   2   0   2   0   2   0   0   0   0   0   0   2   2   2   0   0   2   2   2   0   0   2   0   2   2   2   2   2   0   0   0   2   2   2   0   0   0   0   0   2   0   2   2   2   2   2   2   0   0   0   0   2   2   2   0   2   2   0   2   2   0   2   2   0   2   2   0   2   2   0   0   0   2   2   2   2   0   0   0   0   0   0   2   0   2   2   2   0   0   0   0   0   0   2   0   0   0   2   2   2   2   0   0   2   0   0   2   2   2   0   2   0   0   2   2   0   2   0   2   2   0   2   2   0   2   2   2   2   0   2   0   0   0   2   0   0   0   2   2   2   0   2   0   2   0   0   2   2   2   0   0   2   0   2   0   2   0   0   2   0   0   0   2   2   0   0   2   0   0   0   0   0   0   2   0   2   0   2   2   0   2   0   0   0   2
 MK-4-9                 2   0   0   2   0   2   2   2   2   0   2   0   2   0   2   2   0   2   2   2   0   2   0   0   0   0   2   2   2   0   0   2   2   2   0   0   2   0   2   2   2   0   2   0   0   0   2   2   2   0   0   0   2   0   2   0   2   2   2   2   2   2   0   0   0   0   2   2   2   0   2   0   0   2   2   2   2   0   0   2   0   0   2   2   0   0   0   2   2   2   2   0   0   0   0   0   0   2   0   0   2   2   0   0   2   0   0   0   2   0   0   0   0   2   2   2   0   0   2   0   0   2   0   2   0   2   0   0   2   0   0   2   0   2   2   0   2   0   0   0   2   2   2   0   2   0   0   0   2   0   0   2   0   2   2   0   2   0   2   2   0   2   2   2   0   0   2   0   2   0   2   0   0   2   0   0   0   2   2   0   0   2   0   0   0   0   0   0   2   2   0   0   2   2   0   2   0   0   0   2
 MK-4-10                2   0   2   2   0   2   0   2   2   0   2   0   2   0   2   2   0   2   2   2   0   2   0   0   0   2   2   2   2   0   0   2   2   2   2   0   2   2   2   2   2   0   0   0   0   0   2   2   2   0   0   0   0   2   2   0   2   2   2   2   2   2   0   2   0   0   2   2   2   0   2   0   0   2   2   2   2   0   0   2   0   0   0   2   0   0   0   0   2   0   2   0   0   0   0   0   0   2   0   0   2   2   0   0   2   0   0   0   0   0   0   0   0   2   0   2   0   2   2   0   0   0   0   2   2   2   0   2   2   0   0   2   0   2   2   0   2   0   0   0   2   2   2   0   2   2   0   0   2   0   0   0   0   2   2   2   2   0   2   2   0   2   2   2   0   0   0   0   2   2   2   0   0   2   0   0   0   0   2   0   2   2   0   0   0   0   0   0   2   2   0   0   2   2   0   0   0   0   2   2
 MK-4-11                2   0   2   2   0   2   0   2   2   2   2   0   2   0   2   2   2   0   2   2   0   2   2   0   0   2   2   0   0   0   0   2   2   2   2   0   2   2   2   2   2   0   0   0   0   0   2   2   0   0   0   0   0   0   2   0   0   2   0   2   2   2   0   2   0   0   2   2   0   0   2   0   0   2   2   2   2   0   0   2   0   0   0   2   0   0   0   0   2   0   2   0   0   0   0   0   0   2   0   0   2   2   0   0   2   0   0   2   0   0   0   0   0   2   0   2   0   2   0   0   0   0   0   2   2   2   0   0   2   0   0   2   0   2   2   0   2   0   0   0   2   2   2   0   2   2   0   0   2   0   0   0   2   2   0   2   2   0   2   2   0   2   2   2   0   0   0   0   0   2   2   0   0   2   0   2   0   0   2   0   2   0   0   0   0   2   0   0   2   2   0   0   2   2   0   0   0   0   2   2
 MK-4-12                2   0   2   2   0   2   0   2   2   2   0   0   2   0   2   2   2   0   2   2   0   2   2   0   2   2   2   0   0   2   0   2   2   2   2   0   2   2   2   2   2   0   0   0   0   0   2   2   0   2   2   0   0   0   2   2   0   2   0   2   2   2   0   0   0   0   2   2   0   0   2   0   0   2   2   2   2   0   0   2   0   0   0   2   0   0   0   0   2   0   2   0   0   0   2   0   0   2   2   0   2   2   0   0   2   0   0   2   0   0   0   0   0   2   0   2   0   0   0   0   0   0   0   2   2   2   0   0   2   0   0   2   0   2   2   0   2   0   0   2   2   2   2   0   2   2   0   2   2   0   0   0   2   2   2   2   2   0   2   2   0   2   0   2   0   0   0   0   0   2   2   0   0   0   0   2   0   0   2   0   2   0   0   0   0   2   0   0   2   2   0   2   2   0   0   0   0   0   2   2
 MK-4-13                2   0   2   2   0   2   0   2   0   2   0   0   2   0   2   2   2   0   2   2   0   2   2   0   2   2   2   0   0   2   0   2   2   0   2   0   2   2   2   2   2   0   0   0   0   2   0   2   0   2   2   0   0   0   0   2   0   2   0   2   2   2   0   0   0   0   2   2   0   2   0   0   0   2   2   2   2   0   0   2   0   0   0   2   0   0   0   0   2   0   2   0   0   0   2   0   0   2   2   0   2   2   0   2   2   2   0   2   0   0   0   0   0   2   0   2   0   0   0   0   0   2   0   2   0   2   0   0   2   0   0   2   0   2   2   0   2   0   0   0   2   2   2   0   2   2   0   2   2   0   0   0   2   2   2   2   0   0   2   0   0   2   0   2   0   0   0   0   0   2   2   0   0   0   0   2   0   2   2   0   2   0   0   0   0   2   0   0   2   2   0   2   2   0   0   0   0   0   0   2
 MK-4-14                2   0   2   0   0   2   2   2   0   2   0   0   2   0   2   2   2   0   2   2   0   0   2   0   2   2   2   0   0   2   0   0   2   0   2   0   2   2   2   2   2   0   0   2   0   2   0   2   0   2   2   0   2   0   0   2   0   0   0   2   2   2   0   0   0   0   2   2   0   0   0   0   0   2   2   2   2   0   0   2   0   0   2   2   0   0   0   0   0   0   2   0   0   0   2   0   2   0   2   0   2   2   0   2   2   2   0   2   2   0   0   0   2   2   0   2   0   0   0   0   2   2   0   2   0   2   0   2   2   0   0   2   0   2   2   0   2   0   0   0   2   2   2   0   2   2   0   2   2   2   0   2   2   2   2   2   0   0   2   0   0   2   0   2   0   0   0   0   0   2   2   2   0   0   0   2   0   2   2   0   2   0   0   0   0   2   0   0   2   2   0   2   2   0   0   0   0   0   0   2
 MK-4-15                2   0   2   0   0   2   2   2   0   2   0   0   0   0   2   0   2   0   2   2   0   0   2   0   2   2   2   0   0   2   2   0   0   0   2   0   0   2   2   2   2   0   0   2   0   2   0   0   0   2   2   0   2   2   0   2   0   0   0   2   2   2   0   2   2   0   2   2   0   0   0   0   0   0   2   2   2   0   0   2   0   0   2   2   0   0   0   0   0   0   2   0   0   2   2   0   2   0   2   0   2   2   0   2   2   2   0   2   0   0   0   0   2   2   0   2   0   0   2   0   2   2   0   2   0   2   0   2   2   0   0   2   0   2   2   0   2   0   0   0   2   2   2   0   2   2   0   2   2   2   0   2   2   2   2   2   0   0   2   0   0   2   0   2   0   0   0   0   0   2   2   2   0   0   0   2   0   2   2   0   2   0   0   0   0   2   0   0   0   2   2   2   2   0   0   0   0   0   0   2
 MK-4-16                2   0   2   0   0   2   2   2   0   0   0   0   0   0   2   0   2   0   2   2   2   0   0   0   2   2   0   0   0   2   2   0   0   0   2   0   0   2   2   2   2   0   0   2   0   0   0   0   2   2   2   0   2   2   0   2   0   0   0   2   2   2   0   2   2   0   2   2   2   0   0   0   0   2   2   2   2   0   0   2   0   0   2   2   0   0   2   2   0   0   2   0   0   2   2   0   2   0   2   0   2   2   0   2   2   2   0   2   2   0   0   0   2   2   0   2   0   0   2   0   2   2   0   2   0   2   0   2   2   0   2   2   0   2   2   0   2   2   0   0   2   2   2   0   2   2   0   2   2   2   0   2   2   2   2   2   0   0   2   0   0   2   0   2   0   0   2   0   0   2   2   2   0   0   0   2   0   2   2   0   2   0   0   0   0   2   0   0   0   2   2   2   2   0   0   0   0   0   0   2
 MK-5-1                 0   2   0   0   2   2   2   2   0   0   0   2   0   2   0   0   2   2   2   2   0   0   0   2   0   2   2   2   0   0   0   2   2   0   0   2   0   0   2   0   2   2   2   2   0   0   0   2   0   2   2   2   2   2   2   2   2   0   0   0   0   2   0   2   2   2   2   0   0   2   2   0   0   0   0   0   2   0   0   2   0   2   2   2   2   0   2   0   2   0   0   0   0   0   0   2   2   2   0   0   0   0   2   0   0   2   2   2   0   2   0   0   2   0   2   0   0   2   0   0   0   2   2   2   2   0   2   0   0   0   2   2   0   0   0   0   2   0   0   0   0   0   2   2   0   2   2   2   0   2   0   2   2   2   0   2   0   2   2   2   0   0   0   0   2   0   2   2   2   0   0   2   2   2   2   0   2   0   0   0   0   2   2   2   2   0   0   2   0   2   2   0   0   2   0   2   0   0   0   2
 MK-5-2                 0   2   0   0   2   2   2   2   0   0   0   2   2   2   0   0   2   2   2   2   0   0   0   2   0   2   2   2   0   0   2   2   2   0   0   2   0   0   2   0   2   2   2   2   0   0   0   2   0   2   2   2   2   2   0   2   2   0   0   0   0   2   0   2   2   2   2   0   0   0   2   2   0   0   0   0   2   0   0   2   0   2   2   2   2   0   2   2   2   0   0   0   0   0   0   0   2   2   0   2   0   0   2   0   0   0   2   2   0   2   2   0   2   0   2   0   0   2   0   0   0   2   2   2   2   0   0   0   0   2   2   2   0   0   0   0   2   0   0   0   0   0   2   2   0   2   2   2   0   2   0   2   2   2   0   2   0   2   2   2   0   0   0   0   2   0   2   2   2   0   0   2   2   2   2   0   2   0   0   0   0   2   2   2   2   0   0   2   0   2   2   0   0   2   0   2   0   0   0   2
 MK-5-3                 0   2   2   0   2   2   2   2   0   0   0   2   2   0   0   0   2   2   2   2   0   0   0   2   0   2   2   2   0   0   2   2   0   0   0   2   0   0   2   0   2   2   2   2   0   0   0   2   0   2   2   2   2   2   0   2   2   0   0   0   0   2   0   2   2   2   0   0   2   0   2   2   0   0   0   2   2   0   0   0   0   2   2   2   2   0   2   2   2   2   0   0   0   0   0   0   2   2   0   2   0   0   2   0   0   0   2   2   0   2   2   0   2   0   2   0   0   2   2   0   0   2   2   2   2   0   0   0   0   2   0   2   0   0   0   0   2   0   0   0   0   0   2   0   0   2   2   2   0   0   0   2   2   2   0   2   0   2   2   2   0   0   0   0   0   0   2   2   2   0   0   2   2   2   2   0   2   0   0   0   0   2   2   2   2   0   0   2   0   2   0   0   0   2   2   2   0   0   0   2
 MK-5-4                 0   2   2   0   2   2   2   2   0   0   0   2   2   0   0   0   2   2   2   2   0   0   0   2   0   2   2   0   0   0   0   2   0   2   0   0   0   0   2   0   2   2   2   2   0   0   0   2   0   2   2   2   2   2   0   2   2   0   0   0   0   2   2   2   2   2   0   0   2   0   2   2   0   0   0   2   2   0   0   0   0   2   2   2   0   0   2   2   2   2   2   0   0   0   0   0   2   2   0   2   0   0   2   0   0   0   2   2   0   2   2   2   2   0   0   0   0   2   2   0   0   2   2   2   0   0   0   0   0   0   2   2   0   0   0   0   2   0   2   2   0   0   2   0   0   2   2   2   0   2   0   2   2   2   0   2   0   2   2   2   0   2   0   0   0   0   2   2   2   2   0   2   2   2   2   0   2   0   0   2   0   2   2   2   2   0   0   0   0   2   0   0   0   2   2   2   0   0   0   2
 MK-5-5                 0   2   2   2   2   2   2   2   0   0   0   2   2   2   0   0   2   2   2   2   0   0   0   2   0   2   2   0   0   0   0   2   0   2   0   0   2   0   2   0   2   2   2   2   0   0   0   2   0   0   2   2   2   0   0   2   2   2   0   0   0   0   2   2   2   2   0   0   2   2   2   2   0   0   0   2   2   0   0   0   0   2   0   2   0   0   2   2   2   2   2   0   0   0   0   0   2   2   0   2   0   0   2   0   0   0   2   2   2   2   2   2   2   0   0   0   0   2   2   0   0   2   2   2   0   0   0   0   2   0   0   0   0   0   0   0   2   0   2   2   0   0   2   0   2   2   2   2   0   2   0   2   2   2   0   2   2   2   2   2   0   0   0   0   0   0   0   0   2   2   0   2   2   2   2   0   2   0   0   2   0   2   2   2   2   0   0   2   0   0   0   0   0   0   2   2   0   0   0   2
 MK-5-6                 0   2   2   2   2   2   2   2   0   0   0   2   2   2   0   0   2   2   2   2   0   0   0   2   0   2   2   0   2   0   0   2   0   2   0   0   2   0   2   0   2   2   2   2   0   0   0   2   2   0   2   2   2   0   0   2   2   2   0   0   2   0   2   2   2   2   0   0   2   2   2   2   0   0   0   2   2   0   0   0   0   2   0   2   2   0   2   2   2   2   2   0   0   0   0   0   2   2   0   2   0   0   2   0   2   0   2   0   2   2   2   2   2   0   0   0   0   2   0   2   0   2   2   2   0   0   2   0   2   0   0   0   0   0   0   2   2   0   2   2   0   0   2   0   0   2   2   2   0   2   0   2   0   2   0   2   2   2   2   2   0   0   0   0   2   0   0   0   2   2   0   0   2   2   2   0   2   2   0   2   0   2   2   2   2   2   0   2   0   0   2   0   0   0   2   2   0   0   0   2
 MK-5-7                 0   2   0   2   2   2   0   2   0   0   0   2   2   2   0   0   2   2   2   2   0   0   0   2   2   0   2   0   2   0   0   2   0   2   0   0   2   0   2   0   2   2   2   2   0   2   0   2   2   0   2   0   2   0   2   2   2   2   0   0   2   0   2   2   2   2   2   0   2   2   2   2   0   0   0   2   2   0   0   0   0   2   0   2   2   0   2   2   2   0   2   0   0   0   0   0   2   2   0   2   0   0   2   0   2   0   2   0   2   2   2   2   2   0   0   0   0   2   0   2   0   2   2   2   0   0   2   0   2   0   2   0   0   2   0   2   2   0   0   2   0   0   2   0   0   2   2   2   0   2   0   2   0   2   0   2   2   2   2   2   0   0   0   2   2   0   0   0   2   0   0   0   2   2   2   0   0   2   0   2   0   2   2   2   2   0   0   2   0   0   2   0   0   0   2   2   0   0   2   2
 MK-5-8                 0   0   0   2   2   2   0   2   0   0   0   2   2   2   0   0   2   0   2   2   0   0   0   2   2   0   0   0   2   0   0   2   0   2   0   0   2   0   2   0   2   2   2   2   0   2   0   2   2   0   2   0   2   0   2   2   2   2   0   0   2   0   2   2   2   2   2   0   2   2   2   2   0   0   0   2   2   0   2   0   0   2   0   2   2   0   2   2   2   0   2   0   2   2   0   0   2   2   0   2   0   0   2   0   2   0   2   0   2   2   2   2   0   0   0   0   0   2   0   2   0   2   2   2   0   0   2   0   2   0   2   0   0   2   0   2   2   0   0   2   0   0   2   0   2   2   2   2   0   2   0   2   0   2   0   2   2   2   2   2   0   0   0   2   0   0   0   0   2   0   0   0   2   2   2   2   0   2   0   2   0   2   2   2   0   0   0   2   0   0   2   0   0   2   2   2   0   0   2   2
 MK-5-9                 0   0   0   2   2   2   0   2   0   0   0   2   2   2   0   2   2   0   2   2   0   0   0   2   2   0   0   2   0   0   0   2   0   2   0   0   2   0   0   0   2   2   2   2   0   2   0   2   2   2   2   0   2   0   2   2   2   2   0   0   2   0   0   2   2   2   2   0   2   2   2   2   0   0   0   2   0   0   2   0   0   2   0   2   2   0   2   2   2   0   2   0   2   2   0   0   2   2   0   2   0   0   2   2   2   0   2   0   2   2   2   2   2   0   2   0   0   2   0   2   0   2   2   2   0   0   2   0   2   0   2   0   0   2   0   2   2   0   0   2   0   0   2   0   2   2   2   2   0   2   0   2   0   2   0   2   2   2   2   2   0   2   0   2   0   0   0   0   2   0   0   0   2   2   2   0   2   2   0   2   0   2   2   0   0   0   0   2   0   0   2   0   0   2   2   2   0   0   2   2
 MK-5-10                0   0   0   2   2   0   0   0   0   0   0   2   2   2   0   2   2   0   2   2   0   0   0   2   2   0   0   0   2   0   0   0   0   0   2   0   2   0   0   0   2   2   2   2   0   2   0   2   2   0   2   0   0   0   2   2   2   0   0   0   0   0   0   2   2   2   2   0   2   2   2   2   0   0   0   2   0   0   2   0   0   2   2   2   2   0   2   2   2   0   2   2   2   2   2   0   2   2   0   2   0   0   2   2   2   2   2   0   2   2   2   2   2   0   2   0   0   2   2   2   0   2   2   2   0   0   2   2   2   2   2   0   0   2   0   2   2   0   0   2   0   0   2   2   2   2   2   2   0   2   0   2   0   2   0   2   2   2   2   2   0   2   0   2   0   0   0   0   2   2   0   0   2   2   2   0   2   2   0   2   0   2   2   0   0   0   0   2   0   0   2   0   0   2   2   2   0   0   2   2
 MK-5-11                0   0   0   2   2   0   0   0   0   0   0   2   2   2   0   2   0   0   2   2   0   0   0   2   2   0   0   0   2   0   2   2   0   0   2   0   0   0   0   0   2   2   2   2   2   2   0   2   2   0   2   0   0   0   2   2   2   2   0   0   0   0   0   2   2   2   2   0   2   2   2   0   0   0   0   2   0   0   2   0   0   2   2   2   2   0   2   2   2   2   2   2   2   2   0   0   2   2   0   2   2   0   2   2   2   2   2   0   2   2   2   2   2   0   2   0   0   2   2   2   0   0   2   2   0   0   2   2   2   2   2   0   0   2   0   0   2   0   0   2   0   0   2   2   2   2   2   2   0   2   0   2   0   2   0   2   2   2   2   2   2   2   0   0   0   0   0   0   2   2   0   0   2   2   2   0   2   2   0   2   0   2   2   0   2   0   0   2   0   0   2   0   2   2   2   2   0   0   2   2
 MK-5-12                0   0   0   2   2   0   0   0   0   0   0   2   2   2   0   2   2   0   2   0   0   0   0   2   2   0   0   2   2   0   2   2   0   0   2   0   0   2   0   0   2   2   2   2   2   2   0   2   2   0   2   0   2   0   2   2   2   2   0   0   0   0   0   2   2   2   0   0   0   2   2   2   2   0   0   0   0   0   2   0   0   2   0   2   2   0   2   2   2   2   0   2   0   2   0   0   2   2   0   0   2   0   2   2   2   2   2   0   0   2   2   2   2   0   2   2   0   2   2   2   0   0   2   2   0   0   2   2   2   2   2   0   0   2   0   0   2   2   2   2   0   0   2   2   2   2   2   2   0   2   0   2   0   2   0   2   2   2   2   2   2   2   0   0   0   0   0   0   2   2   0   0   2   2   0   0   2   2   0   0   0   2   2   0   2   0   0   2   0   0   2   0   2   2   2   2   0   0   2   2
 MK-5-13                0   0   2   2   0   0   0   0   0   0   0   2   2   2   0   2   2   0   2   0   0   0   0   2   2   0   0   2   2   0   2   2   0   0   2   0   0   2   0   2   2   2   2   2   2   2   2   2   2   0   0   0   0   0   2   2   2   2   0   0   0   0   2   2   0   2   0   0   0   2   2   2   2   0   2   0   0   0   2   0   0   2   0   2   0   0   2   2   2   2   0   2   0   2   0   0   2   2   2   0   0   0   2   2   0   2   2   0   0   2   2   2   2   0   2   2   0   2   2   2   2   0   2   2   0   0   2   2   2   2   2   0   0   2   0   0   2   2   2   2   0   0   2   2   2   2   0   2   0   2   0   2   0   2   0   2   0   0   2   2   0   2   0   0   0   0   0   0   2   2   0   0   2   2   2   2   2   2   0   0   0   2   2   0   2   0   2   2   0   0   2   0   2   2   2   2   0   0   2   2
 MK-5-14                2   0   2   2   0   0   0   0   0   0   0   2   0   2   0   2   2   0   2   0   0   2   0   2   2   0   0   2   2   0   2   2   0   0   2   0   0   2   0   2   2   2   2   2   2   2   2   2   2   2   2   0   0   0   2   2   2   2   0   0   2   0   0   2   0   2   0   0   0   2   2   2   0   0   2   0   0   0   2   0   0   2   0   2   2   0   2   2   2   2   0   2   2   2   0   0   0   2   2   0   0   0   2   2   0   2   2   0   0   2   2   2   2   0   2   0   0   2   2   2   2   0   2   2   0   0   2   2   2   2   2   0   0   2   0   0   2   2   2   2   0   0   2   2   2   2   0   2   0   2   0   2   0   2   2   2   0   0   2   2   2   2   0   0   0   0   0   0   0   2   0   0   2   2   2   2   2   2   0   0   2   2   2   0   2   0   2   2   0   2   2   0   2   2   2   2   0   0   2   2
 MK-5-15                2   2   2   2   0   2   0   0   0   0   0   0   0   2   0   2   2   0   2   0   0   2   0   2   2   0   0   2   2   0   2   2   0   0   2   0   0   2   0   2   2   2   2   2   2   2   2   2   2   2   2   0   0   0   2   2   2   2   0   0   2   0   0   2   0   2   0   0   0   2   2   2   0   0   2   0   0   0   2   0   2   2   0   0   2   0   2   0   2   2   2   2   0   2   0   0   0   2   2   0   0   0   2   2   0   2   2   0   0   2   0   0   2   0   2   0   0   2   2   2   0   0   2   2   0   0   2   2   2   2   2   2   0   2   0   0   2   2   2   2   0   2   0   2   2   2   0   0   2   2   0   2   0   2   0   2   0   0   2   2   2   2   0   0   0   0   0   0   0   2   0   0   2   2   2   2   2   0   0   2   2   2   2   0   0   0   2   2   0   2   2   0   2   2   2   2   0   2   2   0
 MK-5-16                2   2   2   2   0   0   0   0   0   0   0   0   0   2   0   2   2   0   2   0   2   2   0   2   2   0   0   2   2   0   2   2   0   0   0   2   0   2   0   2   0   2   2   2   2   2   2   2   2   2   2   0   0   0   2   2   2   2   0   0   2   0   0   2   0   2   0   0   0   2   2   2   0   0   2   0   0   0   2   0   0   2   0   0   2   0   2   0   2   2   2   0   0   2   0   0   0   2   2   0   2   0   2   2   2   2   2   0   0   2   0   0   2   0   2   0   0   2   2   0   2   0   2   2   0   0   2   0   2   2   2   2   0   2   0   0   2   2   0   2   0   2   0   0   2   2   0   0   2   2   0   2   0   2   0   2   0   0   2   0   0   2   0   0   0   0   2   0   0   2   0   0   2   2   2   2   2   0   0   2   2   2   2   0   0   0   2   2   2   2   2   0   2   2   0   2   0   2   2   0
 MK-6-1                 2   0   0   0   2   2   2   2   2   0   0   2   0   0   2   0   0   0   2   2   0   2   2   0   0   2   2   0   2   0   2   0   0   0   0   2   0   2   0   0   2   0   0   0   2   2   2   0   0   0   2   2   2   0   2   0   0   2   0   2   0   2   0   0   0   0   2   2   0   0   0   0   2   0   2   2   2   2   2   0   2   2   0   0   2   2   0   2   0   0   0   0   0   0   0   2   0   2   0   2   0   0   2   2   0   0   2   0   2   2   2   0   2   2   0   2   2   0   0   2   2   2   2   0   0   2   0   2   2   2   2   2   2   0   2   0   2   0   2   2   2   0   2   0   2   2   0   0   2   2   0   0   0   0   0   2   0   0   0   0   0   0   2   2   0   0   0   2   2   0   2   0   0   0   2   0   0   0   2   0   0   0   0   0   2   0   2   2   2   0   2   0   2   0   2   0   0   0   2   0
 MK-6-2                 2   0   0   0   2   2   2   2   2   0   0   2   0   0   2   0   0   0   2   2   0   2   2   0   0   2   2   0   2   0   2   2   2   0   0   2   0   2   0   0   0   2   0   0   2   2   2   0   2   0   2   2   2   0   2   0   0   2   0   2   0   2   0   0   0   0   2   2   0   0   0   0   2   0   2   2   2   2   2   0   2   2   0   0   2   2   0   2   0   0   0   0   0   0   0   2   0   2   0   2   0   2   2   2   0   0   2   0   2   2   2   0   2   2   0   2   2   0   0   2   2   2   2   0   0   2   0   2   2   2   2   0   0   0   2   2   2   0   2   2   2   0   2   0   2   2   0   0   2   2   0   2   0   0   0   0   2   0   0   0   0   0   2   2   0   0   0   2   2   0   2   0   0   2   2   0   0   2   2   0   0   0   0   0   2   0   2   2   2   0   2   0   2   0   2   0   2   0   2   0
 MK-6-3                 2   0   0   0   2   2   2   2   2   0   0   2   0   0   2   0   0   0   2   0   2   2   2   0   0   2   2   0   0   0   2   2   2   0   0   0   0   2   0   0   0   2   0   0   2   2   2   0   2   0   2   2   2   0   2   0   0   2   0   2   0   2   0   0   0   0   2   2   0   0   0   0   2   0   2   2   2   2   2   0   2   2   0   0   2   2   0   2   0   2   0   2   0   0   0   2   0   2   0   2   0   2   2   2   0   0   2   0   2   2   2   0   2   2   0   0   2   0   0   2   2   2   2   0   0   2   0   2   2   2   2   0   0   0   2   2   2   0   2   2   2   0   2   0   2   0   0   0   2   0   0   2   2   0   0   0   2   0   0   0   0   0   0   2   0   0   0   2   2   0   2   2   0   2   2   0   0   2   2   0   2   0   0   2   2   0   2   2   2   0   2   0   2   0   2   0   2   0   2   0
 MK-6-4                 2   0   0   0   2   2   2   2   2   0   2   2   2   0   2   0   0   2   2   0   2   2   2   0   0   2   2   0   2   0   2   2   2   0   0   0   0   2   0   0   0   2   0   0   2   2   2   0   2   0   2   2   2   0   2   0   0   2   0   2   0   2   0   0   0   0   0   2   0   0   0   0   2   0   2   2   2   0   2   0   2   2   0   0   2   2   0   2   0   2   0   2   0   0   0   2   0   2   0   2   0   2   2   2   0   2   2   0   2   0   2   2   2   2   0   0   2   0   0   2   2   2   2   0   0   2   2   2   2   2   2   0   0   0   2   2   2   0   2   2   2   0   2   0   2   0   0   0   2   0   0   2   2   0   0   0   0   0   0   0   0   0   0   0   0   0   0   2   2   0   2   2   0   2   2   0   0   2   2   0   2   0   0   2   2   0   2   2   2   0   2   0   2   0   2   2   2   0   2   0
 MK-6-5                 2   0   0   0   2   2   2   2   2   0   2   2   2   0   2   0   0   2   2   0   2   2   2   2   2   2   2   0   0   0   0   2   2   0   0   0   0   2   0   0   0   2   2   0   0   2   2   0   2   0   2   2   2   0   2   0   0   2   0   2   0   2   0   2   0   2   0   2   0   2   0   0   2   0   2   2   2   0   2   0   2   2   0   0   2   2   0   2   2   2   0   2   0   0   2   2   0   2   2   2   0   2   2   2   0   2   2   0   2   0   2   2   2   2   0   2   2   0   0   0   2   2   2   0   0   2   2   2   0   2   2   2   0   0   2   2   2   0   2   2   2   0   2   0   0   0   0   0   2   0   0   2   2   0   0   0   0   0   0   0   0   0   0   0   0   0   0   2   2   0   2   2   0   2   2   0   0   2   2   0   2   0   0   2   0   0   2   2   2   0   2   0   2   2   2   2   2   0   2   0
 MK-6-6                 2   0   0   0   2   2   0   2   2   0   2   2   0   0   2   0   0   2   2   0   2   2   2   2   2   2   0   2   0   0   0   2   2   0   0   0   0   2   0   0   0   2   2   0   0   2   2   0   2   0   2   2   2   0   2   0   0   2   0   2   0   0   0   2   0   2   0   2   0   2   0   0   2   0   2   2   2   0   2   0   2   0   0   0   2   2   0   2   2   0   0   2   0   0   2   2   0   2   2   2   0   2   2   2   0   2   2   0   2   0   2   2   2   0   0   0   2   0   0   2   2   2   2   0   0   0   2   2   0   2   2   2   0   0   2   0   2   0   2   2   2   2   0   0   0   0   0   0   2   0   0   2   2   0   0   0   0   0   2   0   0   0   0   0   0   0   0   2   0   0   2   2   0   2   2   0   0   2   2   0   2   0   0   2   0   0   0   2   2   0   2   0   2   2   2   2   2   0   2   2
 MK-6-7                 2   2   0   0   2   2   0   2   2   0   2   2   2   0   2   0   0   2   2   0   2   2   2   0   2   2   0   2   0   0   0   2   2   0   0   0   2   0   0   2   0   2   2   0   0   2   2   0   2   0   0   2   2   0   2   0   0   2   2   0   0   2   0   2   0   2   0   2   0   2   0   0   2   2   2   2   0   0   0   0   0   0   0   0   2   2   0   2   2   0   2   2   0   0   2   2   2   2   2   0   0   2   2   2   0   2   2   0   2   0   2   2   2   0   0   0   2   0   0   2   2   2   2   0   0   0   2   2   0   2   2   2   0   0   0   0   2   0   2   2   2   2   0   0   0   0   0   0   2   0   0   2   2   0   0   0   0   0   2   0   0   0   0   0   0   0   0   2   0   0   2   2   0   2   2   2   0   2   2   0   2   0   0   2   0   2   0   2   2   0   2   0   2   2   2   2   2   0   2   0
 MK-6-8                 2   2   0   0   2   2   0   2   2   0   2   2   0   0   2   0   0   0   2   0   2   2   2   0   0   2   2   2   0   0   0   0   2   0   0   0   2   0   0   2   0   2   2   0   0   2   2   0   2   0   0   2   2   0   2   0   0   2   2   0   0   2   0   2   0   2   0   2   0   2   0   0   2   2   2   2   0   0   0   0   0   0   0   0   2   2   0   2   2   0   2   2   0   0   2   2   2   2   2   0   0   0   2   2   0   2   2   0   2   0   2   2   2   0   0   0   2   0   0   0   0   0   2   0   0   0   2   2   0   2   2   2   0   0   0   0   2   0   2   2   2   2   0   0   0   0   0   0   2   0   0   2   0   0   0   2   0   0   2   0   0   0   0   2   0   0   0   2   0   0   2   2   0   2   0   2   2   2   2   0   2   0   0   2   0   2   0   0   2   0   2   0   2   2   2   0   2   0   2   0
 MK-6-9                 2   2   0   0   0   2   0   2   2   0   2   2   2   0   2   0   0   0   2   0   2   2   2   0   0   2   2   2   0   0   0   0   2   0   0   0   2   0   0   2   0   2   2   2   0   2   2   0   2   2   0   2   2   0   2   0   0   2   2   0   0   2   0   2   0   2   0   2   0   2   0   0   0   2   2   2   0   0   0   0   0   0   0   0   2   2   0   2   2   0   2   2   0   0   2   2   2   2   0   0   2   0   2   2   0   0   2   0   0   0   2   2   2   0   0   0   2   0   0   0   2   0   2   0   0   0   2   2   0   2   2   2   0   0   0   0   2   2   2   2   2   2   2   0   0   0   0   0   2   0   0   0   0   0   0   2   0   2   2   0   0   0   0   2   0   0   0   2   0   0   2   0   0   2   0   2   2   2   2   0   2   0   0   2   0   2   0   0   2   0   2   0   2   2   2   0   0   0   0   0
 MK-6-10                0   2   0   0   0   2   0   2   2   2   2   2   0   0   2   0   0   0   2   0   2   2   2   0   0   2   2   2   0   0   0   0   2   0   0   0   2   0   0   2   0   2   2   2   0   2   0   0   2   2   0   0   2   0   0   0   0   2   2   0   0   2   0   0   0   2   0   2   0   2   0   0   0   2   2   0   0   0   0   0   2   0   0   0   2   2   0   2   2   0   2   2   0   0   2   2   2   2   0   0   2   0   0   2   0   0   2   0   0   0   2   2   2   0   0   0   2   0   2   0   2   0   2   0   0   0   2   2   0   2   2   2   0   0   0   0   2   2   2   2   2   2   0   0   0   0   0   2   2   0   0   0   0   0   0   2   0   2   2   0   0   0   0   2   0   0   0   2   0   0   2   0   0   2   0   2   2   2   2   0   2   0   2   2   0   2   0   0   2   0   2   0   2   2   2   0   0   0   0   0
 MK-6-11                0   2   0   0   0   2   0   2   2   2   2   2   0   0   2   0   0   0   2   0   2   2   2   0   0   0   0   2   0   0   0   0   2   0   2   2   2   0   0   2   0   2   0   2   0   2   0   2   2   2   2   0   2   2   0   0   2   2   2   0   0   2   0   2   0   2   0   2   0   2   0   2   0   2   2   0   0   0   0   0   2   0   0   0   2   0   0   2   2   0   2   2   0   0   2   0   2   2   0   0   2   0   0   2   0   0   2   0   0   0   2   2   2   0   0   2   2   2   2   0   0   0   2   2   2   0   0   2   2   2   2   2   0   0   0   0   2   2   2   2   2   2   0   0   0   0   0   2   2   0   0   0   0   0   0   2   0   2   2   0   2   0   0   2   0   0   0   0   2   0   2   0   0   2   0   2   2   2   2   0   2   0   2   2   0   2   0   0   2   0   2   0   2   2   2   0   0   0   2   0
 MK-6-12                0   2   0   0   0   2   0   2   2   2   2   2   0   2   2   2   0   0   2   0   2   2   2   0   0   2   0   2   2   0   0   2   2   0   2   0   2   0   0   2   0   2   0   2   0   2   0   2   0   2   2   2   2   2   0   0   2   2   2   0   0   0   0   0   2   2   0   2   0   2   0   2   0   2   0   0   0   0   0   2   2   0   0   0   2   2   0   2   2   0   2   2   0   0   2   2   2   2   0   0   2   0   0   0   0   0   2   0   0   0   2   2   2   2   0   2   2   2   2   0   0   0   2   2   0   0   0   2   2   2   2   0   0   0   0   0   2   2   2   2   2   2   0   0   0   2   0   2   2   0   0   0   0   0   0   2   2   2   2   0   2   0   0   2   0   0   0   0   2   0   2   0   0   2   0   2   2   2   2   0   2   0   2   2   0   2   2   0   2   0   2   0   2   2   2   0   0   0   2   2
 MK-6-13                0   2   0   0   0   2   0   2   2   2   2   2   0   2   2   2   0   0   2   0   2   2   2   2   0   2   0   2   2   2   0   2   2   0   2   0   2   0   0   2   2   2   0   2   0   2   0   0   0   2   2   2   2   2   0   0   2   2   2   2   0   0   0   0   2   2   0   2   0   2   0   2   0   2   2   2   0   0   0   2   2   0   0   0   2   2   0   2   2   0   2   2   0   0   2   2   2   2   0   0   2   0   0   0   0   0   2   0   0   0   2   2   2   2   0   0   2   2   2   0   0   0   2   2   0   0   2   2   2   2   2   0   0   0   0   0   2   2   2   2   2   2   0   0   0   2   0   2   0   0   2   0   0   0   0   2   2   2   2   2   2   2   0   2   0   0   0   0   2   0   2   0   0   2   0   2   2   2   2   0   2   0   2   2   0   2   2   0   2   0   2   0   2   2   2   0   0   0   2   2
 MK-6-14                0   2   2   2   2   2   0   2   2   2   2   2   0   2   2   2   0   0   2   0   2   2   2   2   0   2   0   2   0   2   0   0   2   0   2   0   0   0   0   2   2   2   0   2   0   2   0   0   0   2   0   0   2   2   0   0   2   2   2   2   0   0   0   2   2   2   0   2   2   2   0   2   0   2   2   0   0   0   0   2   2   0   0   2   0   2   0   2   2   0   2   0   0   0   2   2   2   2   0   0   0   0   0   0   0   0   2   0   0   0   2   2   2   2   2   0   2   2   2   0   0   0   2   2   0   0   2   2   2   2   2   2   0   0   2   0   2   2   2   2   2   2   0   0   0   0   0   2   0   2   0   0   0   0   0   0   2   2   2   2   2   2   0   2   0   0   0   0   0   0   2   2   0   2   0   2   2   2   2   0   2   0   2   2   0   2   2   0   2   0   2   0   2   2   2   0   0   0   2   2
 MK-6-15                0   2   2   2   2   2   0   0   2   2   2   2   0   0   2   2   0   0   2   2   2   2   2   0   0   2   0   2   0   0   0   0   2   0   2   0   0   0   0   2   2   2   0   2   0   2   0   0   0   2   0   0   2   2   0   0   0   2   2   2   0   0   0   2   2   2   0   2   2   0   0   2   0   2   2   0   0   0   0   2   2   0   2   0   0   2   0   2   2   0   2   2   0   0   2   2   2   2   0   0   0   0   2   0   0   0   0   2   0   0   2   2   2   2   2   0   2   0   2   0   0   0   2   0   0   0   2   2   2   2   2   2   0   0   2   0   2   2   0   2   2   2   0   0   2   2   0   2   0   2   0   0   0   2   0   0   2   2   2   2   2   2   0   0   0   0   2   0   0   0   2   2   2   2   2   2   2   2   0   0   2   0   2   2   0   0   2   2   2   0   2   0   2   2   2   0   0   0   0   2
 MK-6-16                0   2   2   2   2   2   0   0   2   2   2   2   0   0   2   2   0   0   2   2   2   2   2   0   0   2   0   2   0   0   0   0   2   0   0   0   0   0   0   2   2   2   0   2   0   2   0   0   0   2   0   0   2   2   0   0   0   0   2   2   0   0   2   2   2   2   2   2   2   0   0   2   0   2   2   0   0   0   0   2   2   0   2   0   0   2   0   2   2   0   2   0   0   2   2   2   2   2   0   0   0   0   2   0   0   0   0   2   0   0   0   2   2   2   2   0   2   2   2   0   0   0   2   0   0   0   0   0   2   2   2   2   0   0   0   0   2   2   2   2   2   2   0   2   2   2   0   2   0   2   0   0   0   2   0   0   2   2   2   2   2   2   0   0   2   2   2   0   0   0   0   2   2   2   2   2   2   2   0   0   2   0   0   0   0   0   2   2   2   0   2   0   2   2   2   0   0   0   0   2
 
!****************************************** Phenotypic Data **********************************************************
!-100.0 is resevred for missing phenotype
SimulatedTrait1        10.3267    8.9863    9.2158   10.7317    8.8644    9.8067   11.2938   10.8925    8.2560    9.9832   10.9949   10.8016   10.0523    6.6034    8.7053   10.3790   10.3773    9.4421    9.8269   10.1576    9.9313    8.4031   10.0197   10.6847   12.6857    8.6398   10.7068    9.1191    9.2947   10.9379    8.6070   10.1713    8.8282   10.1704   10.4291   11.1732    7.7503    7.2820   11.7171    7.2138   11.8917   12.3163    9.8280    9.0236    8.2246    6.5629   11.5250    9.7426    9.1554    9.4333   13.3624    7.8041   11.5845    8.0248    9.2138    7.6848    9.9701   10.6256    7.6340    8.6305    8.4652   11.4440    9.0016    9.2706    9.3260   10.7595    8.8211    9.9153   12.5915   10.4369   10.5747   12.5956   11.6685    9.8531    8.8517    9.7343   10.1517   10.5775   10.5768   10.4735   10.5886   11.1344   12.4186   10.3748   10.8108    9.5277    9.6057   11.0702   10.5476   14.4119   10.7538    8.5230   13.3483    5.6109   10.2328    8.7458    9.4468   11.3712    8.4040   10.6679   10.8098    8.1694   11.7205    6.4411    9.8913   11.3113   11.3997   10.3646    8.9133   10.4085    8.8659    8.0252   10.1854   10.6825    9.8841    8.0542   11.4515   10.0912   11.4538    7.0590    9.6145   11.7838   10.0549    9.0266    9.1096    8.8379    6.8032    7.2943    9.9301    7.8814   12.2369    7.0497    8.4579    8.1305    9.5246   10.0825   12.5316    7.5356   10.1674    9.7076    7.1560    8.7837   11.5057    9.2927    9.6109   10.5764   10.6478   10.5597    9.8516   11.0174    6.7412    9.2583   12.2504   10.9810   12.1526   10.6210   10.7706   10.0435   12.7713   11.6293    9.1410   10.7530    8.1376    8.2083   11.4148    6.7864    8.8361   12.0047   11.1940    9.3281    9.9594    9.9934    8.6216    9.9212   11.0554    6.2365   10.3243    8.1182    9.7320   10.2349   10.3136   12.7783   12.9102    8.9370   10.0061    9.0741    7.1777   11.3516    8.7977    8.8063   10.6091    9.4309    7.4310   10.9211    8.9665   11.0315   12.0820   10.9814    9.6386   11.8678
SimulatedTrait2        14.3351   17.0771   15.0687   12.7646   16.4497   15.2393   16.8428   14.5025   14.1142   14.5453   14.2936   15.5991   14.0118   15.3297   16.2993   13.7811   15.0486   15.7919   13.5521   15.9178   14.3330   14.8544   15.0781   13.4259   14.8569   16.1532   18.0414   13.0444   15.3840   14.5141   15.5605   14.7406   13.4344   15.2354   16.4035   11.8276   15.4174   12.9990   16.1579   14.0632   14.9402   17.2689   15.7088   17.0993   15.0526   14.3133   13.9206   12.6250   14.8588   14.4143   14.8054   15.2360   15.6961   16.5780   11.8263   17.9935   16.0805   13.9059   12.1819   12.2124   13.0346   15.9104   16.3289   12.6636   15.6089   13.9682   16.4180   13.7340   15.9923   12.2542   16.4893   14.1634   14.0618   14.4308   17.2636   16.8581   16.9378   14.5442   13.6118   13.7857   16.7728   14.9678   14.7784   15.5395   13.4078   16.6357   17.3606   14.9437   16.1148   15.1228   15.1495   12.4188   16.8633   16.7145   15.1549   14.3061   16.5566   14.3874   12.3193   14.8874   13.1494   15.3038   16.0785   13.7491   14.0280   14.3894   14.8478   15.5935   16.9193   13.5682   11.8966   16.7275   12.5826   13.3398   11.2561   14.5914   12.9651   16.2969   13.8446   15.3104   14.0924   14.4555   14.5003   17.6131   13.5240   14.7270   14.1658   12.0211   14.4435   15.8998   13.8170   13.2177   15.8321   14.5289   14.4430   16.0357   17.0650   13.1598   11.8540   16.2655   14.5319   12.9677   15.4001   13.6034   17.1015   14.1908   14.5265   17.0570   14.2822   16.4272   15.7169   15.1932   15.5509   16.8592   13.0344   16.7709   12.2932   15.7581   17.4098   16.9205   14.4823   17.3713   13.6144   15.4788   15.7843   13.9357   14.4381   16.2836   16.3357   12.3258   13.3133   17.6104   14.7620   17.2196   15.6720   15.8203   17.0966   15.7047   13.2046   15.3886   13.9033   18.5811   15.0785   14.0175   14.7891   16.7487   13.8629   13.1774   13.5174   15.1574   15.8530   10.8496   15.4517   16.7449   13.4411   16.7416   12.8997   14.7963   13.4767   14.5402
 
