# Supplementary material for: Inclusive Composite Interval Mapping of QTL by Environment Interactions in Biparental Populations
Source: PLoS One. 2015 Jul 10;10(7):e0132414. doi: 10.1371/journal.pone.0132414 (PMC4498613; doi:10.1371/journal.pone.0132414)
Supplement: S3 File — (ZIP) [file pone.0132414.s003.zip › Simulation for unliked model/Simulated popualtions/run_00186.met]

!**********************Note: lines staring with "!" are remarks and will be ignored in the program********************
!*********************************General Information**********************************
!Assuming F1 = P1 x P2, populations available in QTL IciMapping are: 
!  1, P1BC1F1 = P1 x F1, the first backcrossing where P1 is used as the recurrent parent;
!  2, P2BC1F1 = P2 x F1, the first backcrossing where P2 is used as the recurrent parent;
!  3, F1DH, F1-derived doubled haploids; 
!  4, RIL or F1RIL, recombination inbred lines through the repeated selfing of F1;
!  5, P1BC1RIL, recombination inbred lines through the repeated selfing of P1BC1F1;
!  6, P2BC1RIL, recombination inbred lines through the repeated selfing of P2BC1F1;
!  7, F2, the selfing generation of F1;
!  8, F3, the selfing generation of F2;
!  9, P1BC2F1, the second backcrossing where P1 is used as the recurrent parent; 
! 10, P2BC2F1, the second backcrossing where P2 is used as the recurrent parent;
! 11, P1BC2RIL, recombination inred lines through the repeated selfing of P1BC2F1; 
! 12, P2BC2RIL, recombination inred lines through the repeated selfing of P2BC2F1; 
! 13, P1BC1F2, the selfing generation of P1BC1F1; 
! 14, P2BC1F2, the selfing generation of P2BC1F1; 
! 15, P1BC2F2, the selfing generation of P1BC2F1; 
! 16, P2BC2F2, the selfing generation of P2BC2F1; 
! 17, P1BC1DH, P1BC1F1-derived doubled haploids; 
! 18, P2BC1DH, P2BC1F1-derived doubled haploids; 
! 19, P1BC2DH, P1BC2F1-derived doubled haploids; 
! 20, P2BC2DH, P2BC2F1-derived doubled haploids; 
   3      !Mapping Population (see remarks above)
   2      !Mapping Function (1 for Kosambi; 2 for Haldane; 3 for Morgan)
   2      !Marker Space Type (1 for intervals; 2 for positions)
   1      !Marker Space Unit(1 for centiMorgans; 2 for Morgan)
   6      !Number of Chromosomes (or Linkage Groups)
 200      !Size of the mapping population
   2      !Number of environments
 
!***************************************** Chromosomes and Linkage Maps **********************************************
!Chromosome                 NumMarkers
-CH1                        16
-CH2                        16
-CH3                        16
-CH4                        16
-CH5                        16
-CH6                        16
!Linkage map (Marker name followed by position or the interval length)
 MK-1-1                1     0.000
 MK-1-2                1    10.000
 MK-1-3                1    20.000
 MK-1-4                1    30.000
 MK-1-5                1    40.000
 MK-1-6                1    50.000
 MK-1-7                1    60.000
 MK-1-8                1    70.000
 MK-1-9                1    80.000
 MK-1-10               1    90.000
 MK-1-11               1   100.000
 MK-1-12               1   110.000
 MK-1-13               1   120.000
 MK-1-14               1   130.000
 MK-1-15               1   140.000
 MK-1-16               1   150.000
 MK-2-1                2     0.000
 MK-2-2                2    10.000
 MK-2-3                2    20.000
 MK-2-4                2    30.000
 MK-2-5                2    40.000
 MK-2-6                2    50.000
 MK-2-7                2    60.000
 MK-2-8                2    70.000
 MK-2-9                2    80.000
 MK-2-10               2    90.000
 MK-2-11               2   100.000
 MK-2-12               2   110.000
 MK-2-13               2   120.000
 MK-2-14               2   130.000
 MK-2-15               2   140.000
 MK-2-16               2   150.000
 MK-3-1                3     0.000
 MK-3-2                3    10.000
 MK-3-3                3    20.000
 MK-3-4                3    30.000
 MK-3-5                3    40.000
 MK-3-6                3    50.000
 MK-3-7                3    60.000
 MK-3-8                3    70.000
 MK-3-9                3    80.000
 MK-3-10               3    90.000
 MK-3-11               3   100.000
 MK-3-12               3   110.000
 MK-3-13               3   120.000
 MK-3-14               3   130.000
 MK-3-15               3   140.000
 MK-3-16               3   150.000
 MK-4-1                4     0.000
 MK-4-2                4    10.000
 MK-4-3                4    20.000
 MK-4-4                4    30.000
 MK-4-5                4    40.000
 MK-4-6                4    50.000
 MK-4-7                4    60.000
 MK-4-8                4    70.000
 MK-4-9                4    80.000
 MK-4-10               4    90.000
 MK-4-11               4   100.000
 MK-4-12               4   110.000
 MK-4-13               4   120.000
 MK-4-14               4   130.000
 MK-4-15               4   140.000
 MK-4-16               4   150.000
 MK-5-1                5     0.000
 MK-5-2                5    10.000
 MK-5-3                5    20.000
 MK-5-4                5    30.000
 MK-5-5                5    40.000
 MK-5-6                5    50.000
 MK-5-7                5    60.000
 MK-5-8                5    70.000
 MK-5-9                5    80.000
 MK-5-10               5    90.000
 MK-5-11               5   100.000
 MK-5-12               5   110.000
 MK-5-13               5   120.000
 MK-5-14               5   130.000
 MK-5-15               5   140.000
 MK-5-16               5   150.000
 MK-6-1                6     0.000
 MK-6-2                6    10.000
 MK-6-3                6    20.000
 MK-6-4                6    30.000
 MK-6-5                6    40.000
 MK-6-6                6    50.000
 MK-6-7                6    60.000
 MK-6-8                6    70.000
 MK-6-9                6    80.000
 MK-6-10               6    90.000
 MK-6-11               6   100.000
 MK-6-12               6   110.000
 MK-6-13               6   120.000
 MK-6-14               6   130.000
 MK-6-15               6   140.000
 MK-6-16               6   150.000
!*********************************** Marker Types ********************************************************************
!Co-dominant marker: When heterozygote F1 is present, P1 is coded as 2, F1 is coded as 1, and P2 is coded as 0; Otherwise, P1 is coded as 2, and P2 is coded as 0. 
!Dominant marker: When heterozygote F1 is present, P1 and F1 are coded as 12, and P2 is coded as 0; Otherwise, P1 is coded as 2, and P2 is coded as 0.  
!Recessive markers: When heterozygote F1 is present, P1 is coded as 2, and F1 and P2 are coded as 10; Otherwise, P1 is coded as 2, and P2 is coded as 0. 
!Missing marker is coded as -1. 
 MK-1-1                 2   2   2   0   0   0   2   2   2   0   2   2   2   0   0   2   2   0   2   0   0   0   0   2   2   0   2   2   0   0   2   0   2   2   0   2   0   2   0   2   0   2   2   2   2   0   2   0   2   2   0   2   2   2   0   0   0   2   2   0   2   2   0   2   2   0   2   0   2   0   2   2   0   0   2   2   2   0   0   0   2   0   0   2   0   2   0   2   0   0   0   2   0   2   2   2   0   2   2   0   2   0   0   0   0   2   2   2   2   2   2   0   0   0   2   2   0   2   0   2   2   2   0   0   2   2   2   0   2   2   0   2   2   0   2   2   2   0   0   0   2   0   2   0   2   2   2   0   0   0   0   2   2   2   0   2   2   2   0   2   0   0   2   2   0   2   0   2   2   2   0   2   0   0   2   0   0   2   2   0   0   2   2   0   0   0   2   2   2   2   2   0   0   0   0   0   0   2   0   2
 MK-1-2                 2   2   0   0   0   2   2   2   2   0   2   2   2   0   0   2   2   0   2   2   0   0   0   2   2   2   2   2   0   0   2   0   2   2   2   2   2   2   0   2   0   2   2   2   2   2   2   0   2   2   0   2   2   0   0   0   0   2   2   0   2   2   0   2   2   0   2   0   0   0   0   2   2   0   2   2   2   0   0   0   2   0   0   2   0   2   0   2   0   0   0   2   2   2   2   2   2   2   2   0   2   0   0   0   0   0   2   2   2   2   2   0   0   0   2   2   0   2   0   2   2   2   0   0   2   2   0   0   2   2   0   2   2   0   2   2   2   2   0   0   2   0   0   0   2   2   2   2   0   0   2   2   2   0   0   2   2   2   0   2   0   0   2   2   0   2   0   2   2   2   0   2   0   0   2   0   0   2   2   0   0   2   0   0   0   0   2   2   2   2   2   0   0   0   0   0   0   2   0   2
 MK-1-3                 2   2   2   0   0   2   2   2   2   0   2   2   2   0   2   2   2   0   2   2   0   0   0   2   2   0   2   2   0   0   2   0   2   2   2   2   2   2   0   2   0   2   2   2   2   2   2   0   2   2   0   2   2   0   0   0   2   2   2   0   2   2   0   2   2   0   2   2   0   0   0   2   2   0   2   2   2   0   2   0   2   0   0   2   0   2   0   2   0   2   0   2   2   2   2   2   2   2   2   0   0   0   0   0   0   0   2   2   2   2   2   0   0   0   2   2   0   2   0   0   2   2   0   0   2   2   0   0   2   2   0   2   2   0   0   2   0   2   0   0   2   0   0   0   2   2   0   2   0   0   2   2   2   0   2   2   2   2   0   2   0   0   2   2   0   2   0   2   2   2   0   2   0   0   2   0   0   2   2   0   0   2   0   0   0   0   2   2   2   2   2   0   0   0   0   0   0   0   0   2
 MK-1-4                 0   2   2   0   0   2   2   2   2   2   2   2   2   0   2   2   2   0   2   2   0   0   0   2   2   0   2   2   2   0   2   0   2   2   2   2   2   2   0   2   0   2   2   2   2   2   2   2   2   2   0   2   2   0   0   0   2   2   0   0   2   2   0   2   2   2   2   2   2   0   0   2   2   0   2   2   2   0   2   0   2   0   0   2   0   0   0   2   0   2   0   2   2   2   2   2   2   2   2   0   0   0   0   0   0   0   2   0   2   2   2   0   0   2   2   2   0   2   0   0   2   2   0   0   2   0   0   2   2   2   0   2   2   0   2   2   0   2   0   0   2   0   0   0   2   2   0   2   0   2   2   0   2   0   2   0   2   2   0   2   0   0   2   2   0   0   2   2   2   2   0   2   0   0   2   0   0   2   2   0   0   2   0   0   0   0   2   2   2   2   2   2   2   0   0   0   0   0   0   2
 MK-1-5                 0   2   2   0   0   2   2   2   2   2   2   2   2   0   0   2   0   0   2   2   0   0   0   2   2   0   2   2   2   0   2   0   2   2   0   2   0   2   0   2   0   2   0   2   2   2   2   2   2   2   0   2   2   0   2   0   2   2   0   0   2   2   2   2   2   2   2   2   0   0   0   2   2   0   2   2   2   0   2   0   2   0   0   0   0   0   0   2   0   2   0   0   2   2   2   2   2   2   2   0   0   0   0   0   0   0   2   0   2   2   2   2   2   2   2   2   2   2   0   0   2   0   0   0   2   0   0   2   0   0   0   2   2   0   2   2   0   2   0   0   2   0   0   0   2   2   2   2   0   0   2   2   2   0   2   2   2   2   0   2   0   0   2   2   0   0   2   2   2   0   0   2   2   0   2   0   2   2   2   0   0   2   0   0   0   0   2   2   2   2   2   2   2   0   0   0   0   0   0   2
 MK-1-6                 0   2   2   0   0   2   2   2   2   2   2   2   2   0   0   2   0   0   2   0   0   0   0   2   2   0   2   2   2   0   2   0   2   0   0   2   0   2   0   2   2   2   0   2   2   2   2   2   2   2   0   2   2   0   2   0   2   2   0   0   2   2   2   2   2   2   2   2   2   0   0   2   2   0   2   2   2   0   2   0   2   0   0   0   0   0   0   0   0   2   0   0   2   2   2   2   2   2   2   2   0   2   0   0   0   0   2   0   2   2   2   2   2   2   2   2   2   2   0   0   2   0   0   0   2   0   0   2   0   0   0   2   2   0   2   2   0   2   0   0   2   0   0   0   0   2   2   2   0   0   2   2   2   0   2   2   0   2   0   2   0   2   0   2   0   0   2   2   0   0   0   2   2   0   2   0   2   2   2   0   2   2   0   0   0   0   0   2   2   2   2   2   2   0   0   0   0   0   0   2
 MK-1-7                 0   2   2   0   0   2   2   2   2   2   2   0   2   0   2   2   0   0   2   0   0   0   0   2   2   0   2   2   0   0   2   0   2   0   0   2   0   0   0   2   2   2   0   2   2   2   2   2   2   0   0   0   2   0   2   0   2   2   0   0   2   2   2   2   2   2   2   2   2   0   0   2   2   0   2   2   2   0   2   2   2   0   2   0   0   0   0   0   0   2   2   0   2   2   2   2   2   2   2   2   0   2   0   0   0   0   2   0   2   0   2   0   2   2   2   2   2   2   0   2   0   0   0   0   2   0   0   2   0   0   0   0   2   0   2   2   0   2   0   0   2   0   0   0   2   2   2   0   0   0   2   2   2   0   2   2   0   2   0   2   0   2   0   2   0   0   0   2   0   0   0   2   2   0   2   0   2   2   0   0   2   2   0   0   0   0   0   2   2   2   0   0   2   0   0   0   0   0   0   2
 MK-1-8                 0   2   2   0   0   2   2   2   0   0   2   0   2   0   2   2   0   0   2   0   0   2   0   2   2   2   2   2   0   0   2   0   2   0   0   2   0   0   0   2   2   2   0   2   2   2   2   2   2   0   0   0   2   0   2   0   2   2   0   0   2   2   2   2   2   2   2   2   2   0   0   2   2   0   2   2   2   0   0   0   2   0   2   0   0   0   0   2   0   2   2   0   2   0   0   2   0   2   2   0   0   2   0   0   0   0   2   0   2   0   2   0   2   2   0   0   2   2   0   2   0   0   0   0   2   0   0   2   0   0   0   0   2   0   2   2   0   2   0   0   2   2   0   2   2   2   2   2   0   0   2   2   2   0   2   2   0   2   0   2   2   2   0   2   0   0   0   2   0   0   0   2   2   0   2   0   2   2   0   0   2   2   0   0   0   0   0   2   2   2   0   0   2   0   0   0   2   0   0   2
 MK-1-9                 0   2   2   0   0   2   2   2   0   0   2   0   2   0   2   0   0   0   2   0   0   2   0   2   0   2   2   2   0   0   2   0   2   0   0   2   0   0   0   2   2   2   0   2   2   2   2   0   2   0   0   0   2   0   2   0   2   2   0   0   2   2   2   2   2   2   2   2   2   0   0   2   0   0   2   2   2   0   0   0   2   0   2   0   2   0   0   2   0   2   2   0   2   0   0   2   0   2   2   0   0   2   0   0   0   0   2   0   2   0   0   2   2   2   2   0   2   2   0   0   0   0   0   2   2   2   0   2   0   0   2   0   0   0   2   0   0   2   0   0   2   0   0   2   2   2   2   2   0   0   2   2   2   0   2   2   0   2   0   0   2   2   0   2   0   0   0   2   2   0   0   2   2   0   2   0   2   2   0   0   2   2   0   0   2   0   2   0   2   0   0   0   2   0   0   0   0   0   0   2
 MK-1-10                0   0   2   0   0   2   2   2   2   0   2   0   2   0   0   0   0   0   2   0   0   2   0   2   0   0   2   2   2   0   2   0   2   0   0   2   0   0   0   2   2   2   0   2   2   2   2   0   2   0   0   0   2   0   2   0   2   2   0   0   2   2   2   2   2   2   2   2   2   0   0   2   0   0   2   0   2   0   0   0   2   0   2   0   2   0   0   2   0   2   2   0   2   0   0   2   0   2   2   0   0   2   0   0   0   0   2   0   0   0   0   2   2   2   2   0   2   2   0   0   0   0   2   2   2   2   0   2   0   0   2   0   0   2   2   0   0   0   0   2   2   0   2   2   2   2   0   0   0   0   2   2   2   0   2   2   0   2   0   0   2   2   0   2   2   2   0   2   2   0   0   2   0   0   2   0   2   2   2   0   2   0   0   0   2   0   2   0   2   0   0   0   2   0   0   0   0   0   0   2
 MK-1-11                0   0   2   0   2   2   2   2   2   0   2   0   2   0   0   0   0   0   2   0   0   2   0   2   0   0   2   2   2   0   2   0   2   0   0   2   0   0   0   2   0   0   0   2   2   2   2   0   2   0   0   0   2   0   2   0   2   2   0   2   2   2   2   0   2   2   2   2   2   0   0   2   2   2   2   0   2   0   0   0   2   2   2   0   2   0   0   2   0   2   2   0   2   0   0   2   0   0   2   0   0   2   0   0   0   0   2   0   0   0   0   2   2   0   2   2   2   2   0   2   0   0   2   2   2   2   2   2   0   0   2   0   0   2   2   0   0   0   0   2   2   0   0   2   2   2   0   0   0   0   2   2   2   0   2   2   0   2   0   0   2   2   0   2   0   2   0   2   2   0   2   2   0   0   2   2   2   2   2   0   2   0   0   0   2   0   0   0   2   0   0   0   2   0   0   0   0   0   0   2
 MK-1-12                2   0   2   0   2   2   2   2   2   0   2   0   2   0   0   2   0   0   2   0   0   2   0   2   2   0   2   2   2   0   2   0   2   0   0   2   0   0   0   2   0   0   0   2   2   2   2   0   0   0   0   0   2   0   2   0   2   0   0   2   2   2   2   0   2   2   2   2   2   0   0   2   2   2   2   0   2   0   0   0   0   2   2   2   2   0   0   2   0   2   2   0   2   0   2   2   0   0   2   2   0   2   0   0   0   0   2   0   0   0   0   2   2   0   2   2   2   2   0   2   0   0   2   2   2   2   0   2   0   2   2   2   0   2   2   0   0   0   0   2   2   0   0   2   2   2   2   0   0   0   2   2   2   0   2   2   0   2   0   0   2   2   0   2   0   2   0   2   2   0   2   0   0   0   2   2   2   2   2   0   2   0   0   0   2   0   0   0   0   0   0   0   2   0   0   0   0   0   0   2
 MK-1-13                2   0   0   0   2   2   2   2   2   0   2   2   2   0   0   2   0   0   2   0   0   2   0   2   2   0   2   2   2   0   2   0   2   0   0   0   2   0   0   2   0   0   0   2   2   2   2   0   0   0   0   0   2   0   2   0   2   0   0   2   2   2   2   0   2   0   0   2   2   0   0   2   2   2   2   2   2   0   2   0   0   0   2   0   2   0   2   2   0   2   2   0   2   0   2   0   0   0   2   2   0   2   0   0   0   0   2   0   0   0   0   2   2   0   2   2   2   2   0   2   0   0   2   2   2   2   0   2   0   2   2   2   0   0   2   0   0   0   0   2   2   0   0   2   2   2   2   0   0   0   2   2   2   0   2   2   0   0   0   2   2   2   0   2   0   2   0   2   2   0   2   0   0   0   2   2   2   2   2   0   2   0   0   0   2   0   0   0   0   0   0   0   2   2   0   0   0   0   0   0
 MK-1-14                2   0   0   0   2   2   2   2   2   0   2   2   2   0   0   2   0   0   2   0   0   2   0   2   2   0   2   2   2   0   2   2   2   0   2   0   2   0   0   0   0   0   0   2   2   2   2   0   0   2   0   0   2   0   0   0   2   2   2   2   2   2   2   0   2   0   2   2   0   0   0   2   2   2   2   2   2   0   2   0   2   0   2   0   2   0   2   0   0   2   2   0   2   0   2   0   0   0   2   2   2   2   2   2   0   0   2   0   0   0   0   0   2   0   2   2   2   2   0   2   0   0   2   2   2   2   0   2   0   2   2   2   0   0   2   0   0   2   0   2   2   2   0   2   2   0   2   0   0   0   2   2   2   0   2   2   0   0   0   2   2   2   0   2   0   2   0   2   2   2   2   2   0   0   0   2   2   2   2   0   2   0   0   0   0   0   2   0   0   0   0   0   2   2   0   0   0   0   0   0
 MK-1-15                2   0   0   2   2   0   2   2   2   0   2   0   2   0   0   2   0   0   2   0   0   2   0   2   2   0   0   2   2   0   2   2   2   0   2   0   2   0   0   0   0   0   0   2   0   2   2   0   2   2   0   2   2   0   0   0   2   2   2   0   2   2   2   0   2   0   0   2   2   0   0   2   2   2   2   0   2   0   2   0   2   0   0   0   2   0   0   0   0   2   2   0   2   0   2   0   0   0   2   0   2   2   0   2   0   0   2   0   2   0   0   0   2   0   2   2   2   2   0   2   0   0   2   2   2   2   0   2   0   2   2   0   0   0   2   0   0   2   0   2   0   2   2   2   0   0   2   0   0   0   0   2   2   0   0   0   0   0   0   2   0   2   0   2   0   2   2   2   2   2   2   2   0   2   2   2   2   2   2   0   0   0   0   0   0   0   2   0   0   0   0   0   2   2   0   0   0   0   0   0
 MK-1-16                2   0   0   2   2   0   2   2   2   0   2   0   2   0   0   2   0   0   2   0   0   2   0   2   2   0   0   0   2   0   2   2   2   0   2   0   2   0   0   0   0   0   0   2   0   2   2   0   2   2   0   2   2   0   0   0   2   2   2   0   2   2   2   0   2   0   0   2   2   0   0   2   2   2   2   0   0   0   2   0   2   2   0   0   2   0   0   0   0   2   2   0   2   0   2   0   0   2   2   0   2   2   0   2   0   0   2   0   2   0   0   0   2   0   2   2   0   2   0   2   0   0   2   2   2   2   0   2   0   2   2   0   0   0   2   0   0   2   0   2   0   2   2   2   0   0   2   0   0   0   0   2   2   0   0   0   0   0   0   0   0   2   2   2   0   2   2   2   2   2   2   2   0   2   2   2   2   2   2   0   0   0   0   0   2   0   2   0   0   0   0   0   2   2   0   0   0   0   0   0
 MK-2-1                 0   0   0   0   2   0   2   0   2   0   0   2   0   2   2   2   0   2   0   0   0   0   0   2   2   0   0   0   2   0   2   0   0   2   2   0   2   2   2   0   2   0   2   0   2   0   0   2   2   2   2   2   0   2   2   0   2   2   0   2   2   0   2   0   2   2   0   0   0   2   2   2   2   0   2   0   2   0   2   0   0   2   0   2   2   0   0   2   0   2   0   2   0   2   0   2   2   2   0   0   0   0   2   0   2   2   0   0   0   0   2   2   0   0   0   0   0   0   0   2   0   2   0   2   0   0   2   0   2   2   0   2   2   2   0   0   2   0   0   0   0   0   0   2   0   2   2   2   2   2   2   0   2   2   2   0   0   0   0   2   0   0   0   2   2   2   2   2   0   2   2   2   2   2   0   0   2   0   2   2   0   0   2   0   0   2   0   0   0   2   0   2   0   0   2   2   2   2   2   2
 MK-2-2                 0   0   0   0   2   0   2   0   2   0   0   2   0   2   2   2   0   2   0   0   0   0   0   2   2   0   0   0   2   0   2   0   0   2   2   0   2   2   2   0   2   2   2   0   2   0   0   2   2   2   2   2   0   2   2   2   2   2   2   2   2   0   2   0   2   2   0   0   0   2   2   2   2   0   2   0   2   0   0   0   0   2   0   2   2   0   2   2   0   2   0   2   0   2   0   2   2   0   0   0   0   0   2   0   2   2   0   0   0   0   2   2   0   0   0   0   0   0   0   2   0   2   2   2   0   0   2   0   2   2   0   2   2   2   0   0   2   0   0   0   0   0   2   2   0   2   2   2   2   2   2   2   2   2   2   0   2   0   0   2   0   0   0   2   2   2   2   2   2   2   0   2   2   2   2   0   2   0   0   0   0   0   2   0   0   2   0   0   0   2   0   2   0   0   2   0   2   2   2   2
 MK-2-3                 0   0   0   0   2   0   2   0   2   0   0   2   0   2   2   2   0   2   0   0   0   0   0   2   2   2   0   0   2   0   2   0   0   2   2   0   2   2   2   0   2   2   2   0   2   0   0   2   2   0   0   2   0   0   2   2   2   2   0   2   2   0   2   0   2   2   0   0   0   2   2   2   2   0   2   0   2   0   0   0   0   2   0   2   2   0   2   2   2   2   0   0   0   2   2   2   0   0   2   0   0   0   2   0   0   2   0   0   0   0   2   2   0   0   0   0   0   0   2   0   0   2   2   2   0   0   2   2   2   2   0   2   2   2   0   0   2   0   0   0   0   0   2   2   0   2   2   2   2   2   2   0   2   2   2   0   2   0   0   2   0   0   0   2   2   2   2   2   2   2   2   2   2   2   2   0   2   0   0   0   0   0   2   0   0   2   0   0   0   2   0   0   0   0   2   0   2   2   2   2
 MK-2-4                 0   0   0   0   2   2   2   0   2   0   0   0   0   2   2   2   0   2   0   0   0   0   0   2   2   2   0   0   2   0   2   0   0   2   2   0   2   2   2   0   0   2   2   0   0   0   0   2   2   0   0   2   0   2   2   2   2   2   0   2   2   0   2   0   2   2   2   0   2   2   0   2   2   2   2   0   2   0   0   0   0   2   0   2   2   0   2   2   0   2   0   0   0   2   0   2   0   0   2   0   0   0   2   2   0   2   0   0   0   0   2   2   2   0   0   0   0   0   2   0   0   2   2   2   0   0   2   2   2   2   0   2   2   2   0   0   0   0   0   0   0   0   2   2   0   2   2   2   2   2   2   0   2   2   2   0   2   2   0   2   0   0   0   2   2   2   2   2   2   2   2   2   2   2   2   0   2   0   0   0   0   0   2   0   0   2   2   0   0   2   0   0   0   0   2   0   0   2   2   2
 MK-2-5                 0   2   0   0   2   2   2   0   0   0   0   0   0   2   2   2   0   2   0   0   2   0   0   2   2   2   0   0   2   0   2   0   0   2   2   0   2   2   2   0   0   2   2   2   0   0   0   2   2   0   0   2   0   2   2   2   2   2   2   2   2   0   2   0   2   2   2   0   0   2   0   2   2   2   2   0   2   0   0   0   0   2   0   2   2   0   2   2   2   2   0   0   0   2   0   2   0   0   2   0   0   0   2   2   0   2   0   2   0   0   2   2   2   0   0   0   0   0   2   0   0   2   2   2   0   0   2   2   2   2   0   2   2   2   0   0   0   0   0   0   0   0   2   2   0   2   2   2   2   2   0   0   2   2   2   0   0   2   0   2   0   0   2   2   2   2   2   0   2   2   2   2   2   2   2   0   2   0   0   0   0   0   2   0   0   2   2   0   0   2   0   2   2   0   2   0   0   2   2   2
 MK-2-6                 0   2   2   0   2   2   2   0   0   0   0   2   0   2   2   2   0   2   0   0   2   2   0   2   0   2   0   0   2   0   2   0   2   2   2   0   2   2   2   0   0   2   2   2   0   0   0   2   2   0   0   2   0   2   2   2   2   2   2   2   2   0   2   0   2   2   2   0   0   2   0   2   2   2   2   0   2   0   0   0   0   0   0   2   2   0   2   2   2   2   0   0   0   0   0   2   0   0   2   0   0   0   2   2   0   2   0   0   2   0   2   2   2   0   0   0   2   0   2   0   0   2   2   2   0   0   2   2   2   2   0   2   2   2   0   0   0   0   0   0   0   0   2   2   0   2   2   2   2   2   0   0   2   0   2   0   0   2   0   2   0   0   2   2   2   2   2   0   2   0   2   2   2   2   2   0   2   0   2   0   0   0   2   0   0   2   0   0   0   2   0   2   2   0   2   0   0   2   2   2
 MK-2-7                 0   0   2   0   0   0   2   0   0   0   0   2   0   2   2   2   0   2   0   0   2   2   0   2   2   2   0   0   2   0   2   0   2   2   2   0   2   2   2   0   0   0   2   2   0   0   0   0   2   0   0   2   0   2   2   2   2   2   2   2   2   0   2   0   2   2   2   0   0   2   0   2   2   2   2   0   2   0   0   0   0   0   0   2   2   0   2   2   2   2   0   0   0   0   0   2   0   0   2   2   0   0   2   2   0   2   0   0   2   0   2   2   0   0   0   0   2   0   0   0   0   2   2   2   0   0   2   2   2   2   0   2   2   2   0   0   0   0   0   0   0   0   2   2   0   2   2   2   2   2   0   0   2   0   2   0   2   2   0   2   0   0   2   2   2   2   2   0   2   0   2   2   2   2   2   0   2   0   2   0   0   0   2   0   0   2   0   2   0   2   0   2   2   0   2   0   0   2   2   2
 MK-2-8                 0   0   2   0   0   0   2   0   0   0   2   2   0   2   2   2   0   2   0   0   2   0   0   2   2   2   0   0   2   0   2   0   0   2   2   0   2   2   0   0   0   0   2   2   0   2   0   0   2   0   0   2   0   2   2   2   2   2   2   2   2   0   2   0   2   2   2   0   0   2   0   2   2   2   2   0   2   0   0   0   0   0   0   2   2   0   2   2   2   2   0   0   0   0   0   2   0   0   2   2   0   0   2   2   0   2   0   0   2   0   2   2   0   0   0   2   2   0   0   0   0   2   2   0   0   0   0   2   2   2   0   0   0   2   0   0   0   0   0   0   0   0   2   2   0   2   0   2   2   2   2   0   2   0   2   2   2   2   0   2   0   0   2   2   2   2   2   0   2   0   2   2   2   2   2   0   2   0   2   0   0   0   2   0   0   2   0   2   0   0   0   2   0   0   0   0   0   2   2   2
 MK-2-9                 0   0   2   0   0   0   2   0   0   0   0   0   0   2   2   0   0   2   0   0   2   0   0   2   2   2   0   0   2   0   2   0   2   2   2   0   2   2   0   0   0   0   2   2   0   2   0   0   2   0   0   2   0   0   2   2   2   2   2   2   2   0   2   0   2   2   0   0   0   2   0   2   2   2   2   2   2   0   2   0   0   0   0   2   2   0   2   2   2   2   0   0   0   0   2   2   2   0   2   2   0   0   2   2   0   2   0   0   2   0   2   2   0   0   0   2   2   0   0   2   0   2   2   0   0   0   2   2   2   2   0   0   0   2   0   0   0   0   0   0   0   0   2   2   0   2   0   2   2   0   2   0   2   0   2   2   2   2   0   2   0   0   2   2   2   2   2   0   2   0   2   2   2   0   2   0   2   0   2   0   0   0   2   0   0   2   0   2   0   0   0   2   0   0   0   0   0   2   2   2
 MK-2-10                0   0   2   0   0   0   2   0   0   0   0   0   0   2   2   0   0   2   0   0   2   0   0   2   2   2   0   0   2   0   2   0   2   2   2   0   2   2   0   0   0   0   2   2   0   2   0   0   2   0   0   2   0   0   2   0   2   2   2   2   2   2   2   0   2   2   0   0   0   2   0   2   2   2   2   2   2   0   2   0   0   0   0   2   2   0   2   2   2   0   0   0   0   0   2   2   2   2   2   2   0   0   2   2   0   2   2   0   2   0   2   0   0   0   2   2   0   0   0   2   0   2   2   0   0   0   2   2   2   2   0   0   0   2   0   0   0   0   0   0   2   0   0   2   0   2   2   2   2   2   2   0   2   0   2   2   2   0   0   2   0   0   2   0   2   2   2   0   2   2   0   2   2   0   2   2   0   0   2   0   0   0   2   0   0   2   0   2   2   0   0   0   0   0   0   0   0   2   2   2
 MK-2-11                0   0   2   0   0   2   2   0   0   0   0   0   0   2   2   0   0   2   0   0   0   0   0   2   2   2   0   2   2   0   2   0   2   2   2   0   2   2   0   0   0   0   0   2   0   0   0   0   2   0   0   2   0   0   2   0   2   2   2   2   2   2   2   0   2   2   0   0   0   2   0   2   2   2   2   2   2   0   2   0   0   0   0   2   2   0   2   2   2   0   0   2   0   0   2   2   2   2   2   2   0   0   2   2   0   2   2   0   2   0   2   0   0   0   2   2   0   0   0   2   0   2   2   0   0   0   2   2   2   0   0   0   0   2   0   2   0   2   0   0   2   0   0   2   0   2   0   2   2   2   2   0   2   0   2   2   2   0   0   2   0   0   2   0   2   0   2   0   0   2   0   2   0   0   2   2   0   0   2   0   0   0   2   0   2   2   0   2   2   0   0   0   0   0   0   0   0   2   2   2
 MK-2-12                0   0   2   0   0   2   2   0   0   0   0   0   0   2   2   0   0   0   0   0   0   0   0   2   0   2   0   2   2   0   2   2   2   2   0   0   2   2   2   0   0   0   0   2   0   0   0   0   0   0   0   0   0   0   0   0   0   2   2   2   2   2   2   0   2   2   0   0   0   2   0   2   2   2   2   2   2   2   2   0   0   0   0   2   0   0   2   2   2   0   0   2   0   0   2   2   2   2   2   2   0   0   2   2   0   2   2   0   2   0   2   0   0   0   2   0   0   0   2   2   0   0   2   0   2   0   2   2   0   0   0   0   0   2   0   2   0   2   2   0   2   0   0   0   2   2   2   2   2   2   2   0   2   0   2   2   2   0   0   2   0   0   2   0   2   0   0   0   0   2   0   2   0   0   2   2   0   0   2   2   0   0   2   0   2   2   0   0   2   0   0   0   0   0   0   0   2   2   2   2
 MK-2-13                0   0   0   0   2   2   2   0   0   0   2   0   0   2   2   0   0   0   0   0   0   0   0   2   0   2   0   2   2   2   2   2   2   2   0   0   2   2   2   0   0   0   0   2   0   2   2   0   0   0   0   0   0   0   0   2   0   2   2   2   2   2   0   0   2   2   0   0   0   2   0   2   2   0   2   2   2   2   2   0   0   0   0   2   0   0   2   0   0   0   2   2   0   0   2   2   2   2   2   2   0   2   2   2   0   2   2   0   2   0   2   0   0   0   2   0   0   0   2   2   0   0   2   0   2   0   2   2   0   0   0   0   0   2   0   2   0   2   2   0   2   0   0   0   2   2   2   2   2   2   2   0   2   0   2   2   2   0   0   2   0   0   2   2   2   2   0   2   0   0   0   2   0   0   2   2   2   0   2   2   0   0   2   0   2   2   0   0   2   0   0   0   0   0   0   0   2   2   2   2
 MK-2-14                0   0   0   0   0   2   2   0   0   0   2   0   2   2   2   0   0   0   0   0   0   0   0   2   0   2   0   2   2   2   2   2   2   2   0   0   2   2   2   0   0   0   0   2   0   2   2   0   0   0   2   0   0   0   0   2   2   2   2   0   2   0   0   0   2   2   0   0   0   2   0   2   2   0   2   2   2   2   2   0   2   0   0   2   0   0   2   0   0   0   2   2   0   2   2   2   2   2   2   2   0   2   2   2   0   2   0   0   2   0   2   2   0   2   2   0   0   0   2   0   0   0   0   2   2   0   2   2   0   0   0   0   0   2   0   2   0   0   2   2   2   0   0   0   2   2   2   2   0   2   2   0   2   0   2   2   2   0   0   2   0   0   2   2   2   2   0   2   0   0   0   2   0   0   2   2   2   0   2   2   0   0   2   0   0   2   0   0   2   0   0   0   0   0   0   0   2   2   2   2
 MK-2-15                0   2   0   0   0   2   2   0   2   0   2   0   2   2   2   0   0   0   0   0   0   0   0   2   0   2   0   2   2   2   2   2   2   2   0   0   2   2   2   0   0   0   0   2   0   2   2   0   0   0   2   0   0   0   0   2   2   2   2   0   2   0   0   0   2   2   2   2   0   2   0   2   2   0   2   0   2   2   0   0   2   0   0   2   0   0   2   0   0   0   2   2   0   2   2   2   2   2   2   2   0   0   2   2   0   2   0   0   2   2   2   2   0   0   2   0   0   0   2   0   2   0   0   2   0   0   2   2   0   0   0   0   2   2   0   0   0   0   2   2   0   0   0   0   2   2   2   2   2   0   2   0   0   0   2   2   2   0   2   0   0   0   2   2   2   2   2   2   0   0   0   2   0   0   2   2   2   0   2   2   0   0   2   0   0   2   0   0   2   0   0   2   0   0   0   0   2   2   2   2
 MK-2-16                0   2   0   0   0   2   2   0   2   0   2   2   2   2   2   0   0   0   0   0   2   0   0   2   0   2   0   2   2   0   2   2   0   2   0   2   2   2   2   0   2   0   0   2   0   2   2   0   0   0   2   0   0   0   0   2   2   0   2   0   2   0   0   0   2   0   2   2   0   2   0   2   2   0   2   0   2   2   0   0   2   0   0   0   0   0   2   0   0   0   2   2   2   2   2   2   0   2   2   0   2   2   2   2   0   2   0   0   2   0   0   2   0   2   2   0   0   2   2   0   2   0   2   2   0   0   2   2   0   0   0   0   0   2   0   0   0   0   2   2   0   0   0   0   2   2   2   2   2   2   2   0   0   0   2   2   2   0   2   0   0   0   2   2   2   2   2   2   0   2   0   2   0   0   2   2   2   2   2   2   0   0   2   0   0   2   0   2   2   0   0   2   0   0   0   0   2   2   2   2
 MK-3-1                 0   0   0   2   2   0   0   0   0   0   0   2   0   0   2   2   0   2   2   2   0   0   0   0   2   0   0   0   0   2   0   0   0   0   0   0   0   0   0   0   2   0   2   0   2   0   2   2   0   0   2   2   0   2   2   0   0   0   0   2   2   2   2   0   2   2   0   2   0   2   0   2   2   0   0   2   2   0   2   0   2   0   0   0   2   2   0   2   2   0   2   2   2   0   2   0   0   2   2   2   2   2   2   0   0   0   0   0   0   0   2   0   0   0   0   0   0   2   0   0   0   0   0   2   2   0   0   0   2   2   2   2   0   2   2   2   0   2   2   0   2   2   0   0   2   2   0   0   0   0   2   0   2   2   2   0   2   0   2   0   2   0   0   2   0   2   2   0   0   0   0   2   2   2   2   0   0   0   2   2   0   2   0   0   2   2   2   2   0   0   2   2   2   0   2   2   0   0   2   0
 MK-3-2                 0   0   0   2   2   0   0   0   0   0   0   2   0   0   2   2   2   2   2   2   0   0   0   0   2   2   0   2   0   2   0   0   0   2   0   0   0   0   0   0   2   0   2   2   2   0   2   2   0   0   2   2   0   2   2   0   0   0   0   2   2   2   2   0   2   2   2   2   0   2   0   2   2   0   0   2   2   0   2   0   2   0   0   0   2   2   0   2   2   0   2   2   0   0   2   0   2   2   2   2   0   2   2   0   2   0   0   0   0   2   2   0   0   0   0   0   0   2   2   0   0   0   0   2   2   0   0   0   2   2   2   2   0   2   2   2   0   2   2   0   2   2   0   0   2   2   0   0   0   0   0   0   2   2   2   0   2   0   2   0   2   2   0   2   2   2   0   0   0   0   0   2   2   2   0   0   0   0   2   2   0   2   0   0   2   2   2   2   0   0   2   2   2   2   2   2   0   0   0   0
 MK-3-3                 0   0   0   2   2   0   0   0   0   0   0   2   0   0   2   2   0   2   2   2   0   0   0   0   2   2   0   0   0   2   0   0   0   2   0   0   0   0   0   2   0   2   2   2   2   0   2   2   0   2   2   2   0   0   2   0   0   0   0   2   2   0   2   0   2   2   2   2   2   0   0   2   2   0   0   2   2   0   2   0   2   0   0   0   2   2   0   2   2   0   2   2   0   0   2   0   2   2   2   2   0   2   2   0   2   0   0   0   0   2   2   0   2   0   0   0   0   2   2   0   0   0   0   2   2   0   0   0   2   2   2   2   0   2   2   2   0   2   0   0   2   2   0   0   2   2   0   2   0   0   0   0   2   2   0   0   2   2   2   0   2   2   2   2   2   2   0   0   0   0   0   2   2   2   0   0   0   2   2   2   0   2   0   0   2   2   0   2   0   0   2   2   2   2   2   2   0   0   0   0
 MK-3-4                 0   0   0   0   2   0   0   0   2   0   0   2   0   0   2   2   0   0   2   2   0   0   0   0   2   2   0   0   0   2   0   0   0   2   0   0   0   0   0   2   0   2   2   2   2   0   2   2   0   2   2   2   0   0   2   0   0   0   0   2   2   0   2   0   0   0   2   2   2   0   0   2   2   0   0   0   2   0   2   0   2   0   0   0   2   2   0   2   0   0   0   2   0   0   2   0   2   2   2   0   0   2   2   0   2   0   0   0   0   2   0   0   2   2   0   0   0   2   2   0   2   0   0   2   2   0   0   0   2   2   2   2   0   2   2   2   0   2   0   0   2   2   0   0   2   2   0   2   0   0   0   0   2   2   0   0   2   2   2   2   2   2   2   2   2   2   2   0   0   0   0   2   0   2   0   0   0   2   2   2   2   2   0   0   2   2   0   2   0   0   2   2   2   0   0   2   0   0   0   0
 MK-3-5                 0   0   0   0   2   0   0   0   0   0   0   2   0   2   2   2   0   2   2   2   2   0   0   0   2   0   0   0   0   2   0   2   0   2   0   0   0   0   0   2   0   2   2   2   2   0   2   2   2   2   2   2   0   0   2   0   0   0   0   2   2   2   2   0   0   0   2   2   2   0   0   2   2   0   0   0   2   0   2   0   2   0   0   0   2   2   0   2   0   0   0   2   0   0   2   0   2   0   2   0   0   2   2   0   2   0   2   0   0   2   0   0   2   2   0   0   0   2   2   0   2   0   0   2   2   0   0   0   2   2   2   2   0   2   0   2   0   2   0   2   2   2   0   0   2   2   0   2   0   0   0   0   2   2   0   2   2   2   0   2   2   2   2   2   2   2   2   0   0   0   0   2   0   2   0   0   2   2   2   2   2   2   2   0   2   2   0   2   0   0   2   2   2   0   0   0   0   0   0   0
 MK-3-6                 0   0   2   0   2   0   0   0   0   0   0   2   2   2   2   2   0   2   2   2   2   0   0   0   2   0   2   0   0   0   0   2   0   2   0   0   0   2   0   0   0   2   2   2   2   0   0   2   2   2   2   2   0   0   0   0   0   0   0   0   2   2   2   0   0   0   2   2   2   0   2   2   2   0   0   0   2   0   2   0   2   2   0   0   2   2   2   2   0   0   0   2   0   0   2   0   2   0   0   2   0   2   2   0   2   0   0   2   0   2   0   0   2   2   0   0   0   2   2   0   2   0   0   2   2   0   2   0   2   2   2   2   0   2   0   2   0   2   0   2   2   2   0   0   2   2   0   2   0   0   0   0   2   2   0   2   2   2   0   2   2   2   2   2   2   2   2   0   0   0   0   2   0   2   0   0   2   2   2   2   2   2   2   0   0   2   0   2   0   0   2   2   2   0   0   0   0   0   0   0
 MK-3-7                 0   0   2   0   2   0   0   0   2   0   0   0   2   2   2   2   2   2   2   2   2   0   0   0   2   0   2   0   2   0   0   2   0   2   0   0   0   2   2   0   0   2   2   2   0   0   0   0   2   2   2   2   0   0   0   0   0   0   0   2   2   0   0   0   0   0   2   0   2   0   2   2   2   0   0   0   2   0   2   2   2   2   0   0   0   2   2   0   0   0   2   0   0   0   2   0   2   0   0   2   0   2   2   0   2   0   0   2   0   2   0   0   2   2   0   0   0   2   2   0   2   0   0   2   2   0   2   0   2   2   2   2   0   2   0   2   0   2   0   2   2   2   0   0   2   2   0   2   0   0   0   0   2   2   0   2   0   2   0   2   2   2   2   2   2   2   2   0   2   0   0   2   0   2   0   0   2   2   2   2   2   2   2   0   0   2   0   2   0   0   2   2   2   0   0   0   0   0   0   0
 MK-3-8                 0   0   2   0   2   2   0   0   2   0   0   0   2   2   0   2   0   2   2   2   0   0   0   0   2   0   2   0   2   0   0   2   0   2   0   2   0   2   2   2   0   2   2   2   0   0   0   0   2   2   0   2   0   0   0   0   0   0   0   2   0   0   0   0   0   0   2   0   2   2   2   2   2   0   0   0   2   2   2   2   2   2   2   0   0   2   2   0   2   0   2   0   0   0   2   0   0   0   0   2   0   2   2   0   2   2   0   2   0   2   0   0   2   2   0   0   0   2   2   0   2   0   0   2   0   0   2   0   2   2   2   2   0   2   0   2   0   2   0   2   2   2   0   0   2   2   0   2   2   0   0   0   2   2   0   2   0   2   0   2   2   2   2   2   2   2   2   0   0   0   0   2   0   2   2   0   2   2   2   2   2   2   2   0   0   2   0   2   2   2   2   2   0   0   0   0   0   0   0   0
 MK-3-9                 0   0   2   2   2   2   0   0   2   0   0   0   0   2   0   2   0   2   2   2   2   0   0   0   2   0   2   2   2   0   0   2   0   2   0   2   0   2   2   2   0   2   2   2   0   0   0   0   2   2   0   2   2   0   0   0   0   0   0   2   0   0   0   0   0   0   2   2   2   2   2   2   2   0   0   0   2   2   2   2   2   2   2   0   0   2   2   0   2   0   2   0   0   0   2   0   0   0   0   2   0   2   0   2   2   2   0   2   2   2   0   0   2   2   0   0   0   2   2   0   2   0   0   2   0   0   2   0   2   2   2   2   0   2   0   2   0   2   0   2   2   2   0   0   2   0   0   2   0   0   0   0   2   2   0   2   0   2   0   2   2   0   2   2   2   0   2   0   0   0   0   2   0   2   2   0   2   2   2   2   2   2   2   0   0   2   0   2   2   0   2   2   2   0   0   0   0   0   0   0
 MK-3-10                0   2   2   2   2   2   0   0   2   2   0   0   0   2   2   2   0   2   2   2   2   0   0   0   0   0   2   2   2   0   0   2   0   2   0   2   0   0   2   2   0   2   2   2   0   0   0   0   2   2   0   2   2   0   2   0   0   2   0   2   0   0   0   0   2   0   2   2   2   2   2   2   2   2   0   0   2   2   2   2   2   0   2   0   0   2   2   0   2   0   2   0   0   0   0   0   0   0   2   2   0   2   0   0   2   2   0   2   2   2   0   0   2   2   0   0   0   2   2   0   2   0   0   2   0   2   2   0   2   2   2   2   0   2   2   2   0   2   0   0   2   2   0   0   2   0   0   2   0   0   0   0   2   2   0   2   0   2   0   0   2   0   2   2   2   0   0   0   0   0   0   2   0   2   2   0   2   2   2   2   2   0   2   0   0   0   0   0   2   0   2   0   2   0   0   0   0   0   0   0
 MK-3-11                0   2   2   2   2   2   0   0   2   2   0   0   0   2   2   2   0   2   2   2   2   0   0   0   0   0   2   2   2   2   0   2   0   2   0   2   0   0   2   2   0   2   2   2   0   0   0   0   2   2   0   2   0   0   2   0   0   2   0   2   0   0   0   0   2   0   2   2   2   2   2   2   2   2   0   0   2   0   2   2   2   0   2   0   0   2   2   0   2   0   2   0   0   0   0   0   0   2   2   2   0   2   0   0   2   2   0   2   0   2   0   2   2   2   0   0   0   2   2   0   0   0   0   2   0   2   2   0   2   2   2   2   0   2   2   2   0   2   0   0   2   2   0   0   2   0   2   2   2   0   0   0   2   2   0   2   0   2   0   0   2   2   2   2   2   0   2   0   0   2   0   2   0   0   2   0   2   0   2   2   2   0   2   0   0   0   0   0   2   0   2   0   2   0   0   2   0   0   0   2
 MK-3-12                0   2   2   2   2   0   0   0   2   2   0   0   0   2   2   2   2   2   2   2   2   0   0   0   2   0   2   2   2   0   2   2   0   2   0   2   0   0   2   2   2   2   2   2   0   0   0   0   2   2   0   2   0   0   0   0   0   2   0   2   0   0   0   2   0   0   2   2   2   2   0   2   0   2   0   0   2   0   2   2   2   0   2   0   0   2   2   0   2   0   2   0   0   0   0   0   0   2   2   2   0   2   0   0   2   2   0   2   0   0   0   2   2   2   0   0   0   0   2   0   0   0   0   2   0   2   2   0   2   0   2   2   0   2   2   2   0   2   2   0   0   2   0   0   2   0   2   2   2   0   0   0   2   2   0   2   0   2   0   0   2   2   2   2   2   0   2   0   0   2   0   2   0   0   2   0   2   0   2   2   2   0   2   0   0   0   0   2   2   0   2   0   2   0   0   2   0   0   0   2
 MK-3-13                0   2   2   2   2   0   0   2   2   2   0   0   0   2   2   2   2   2   2   0   2   0   0   0   2   0   2   2   2   0   2   2   0   2   0   2   0   0   2   2   2   2   2   2   0   0   0   0   2   2   0   2   0   0   0   2   0   2   0   2   0   0   0   2   0   0   2   2   2   2   0   2   0   2   0   2   2   2   2   2   2   0   0   0   2   2   2   0   2   0   2   0   0   0   0   0   0   2   2   2   0   2   0   0   2   2   0   2   0   0   0   2   2   2   0   2   0   0   2   0   0   0   0   2   0   2   2   0   2   0   2   2   0   0   2   2   0   2   2   0   0   0   2   2   2   0   2   2   2   0   0   0   2   2   2   2   2   2   0   0   2   2   2   0   2   2   2   0   0   2   0   2   0   0   2   0   2   0   2   2   2   0   2   0   0   0   0   2   2   0   2   0   2   0   0   0   0   2   0   2
 MK-3-14                2   2   2   2   0   2   0   2   2   2   0   0   0   2   2   2   2   2   2   0   2   0   0   0   2   2   2   2   2   0   2   2   0   2   0   2   0   0   2   2   2   2   2   2   0   0   0   0   2   2   0   2   0   0   0   2   0   2   2   2   0   0   0   2   0   0   2   2   2   2   0   2   0   2   0   2   2   2   2   2   0   0   0   0   2   0   2   0   2   0   2   0   0   0   0   0   0   2   2   2   0   2   2   0   2   2   0   2   0   0   0   2   0   2   0   2   0   0   2   0   0   0   2   2   0   2   2   0   2   0   0   0   0   0   2   2   0   2   2   0   0   2   2   2   2   0   2   2   2   0   0   0   2   2   2   0   2   2   0   0   2   2   2   0   2   2   2   0   0   2   0   2   0   0   2   0   2   0   2   2   2   0   2   0   0   2   0   2   2   0   2   0   2   0   2   0   0   2   0   2
 MK-3-15                2   2   2   2   0   2   0   2   2   0   0   0   0   2   2   2   2   2   2   0   2   0   0   0   2   2   2   2   2   0   2   2   0   2   2   2   0   0   2   2   2   2   2   2   0   0   0   0   2   2   0   2   0   0   0   2   0   2   2   2   0   0   0   2   2   0   2   2   2   2   0   2   0   2   0   2   2   2   2   2   0   0   0   0   2   0   2   0   2   0   2   0   0   2   0   0   0   2   2   2   0   2   2   0   2   2   0   2   0   0   0   2   2   2   0   2   0   0   0   0   0   0   2   2   0   2   0   0   2   2   0   0   0   0   2   2   0   2   2   0   0   2   2   2   2   0   2   2   2   0   0   0   2   2   2   0   2   2   2   0   2   2   2   0   2   2   2   0   0   2   0   2   0   0   2   0   2   0   2   2   2   0   2   0   0   2   0   2   2   0   2   0   2   0   0   0   0   2   0   2
 MK-3-16                2   0   2   2   0   2   0   2   2   0   0   0   0   2   2   2   0   2   2   0   2   0   0   0   2   2   0   2   2   0   2   2   0   2   2   0   0   0   2   2   2   2   2   2   0   0   0   0   2   2   0   2   2   0   0   2   0   0   2   2   0   0   0   2   2   0   2   2   0   2   2   2   0   2   0   2   2   2   2   0   0   0   0   0   2   0   2   0   2   0   2   0   0   2   0   2   0   2   2   2   0   2   2   0   0   2   0   2   2   0   0   2   2   2   0   2   0   0   0   0   0   0   2   2   0   2   0   0   2   2   0   0   0   0   2   2   0   2   2   0   0   2   2   2   0   0   2   2   2   0   0   0   2   2   2   0   2   2   2   0   2   0   0   0   2   2   2   0   0   2   0   2   0   0   2   0   2   0   2   2   2   0   2   0   0   2   0   2   0   0   0   0   2   0   0   0   2   2   0   2
 MK-4-1                 2   0   2   2   2   2   2   2   0   0   0   0   2   2   0   2   2   0   0   0   2   2   2   0   0   2   2   2   0   2   0   2   0   2   0   2   2   0   0   0   2   2   0   0   0   2   2   0   2   0   2   0   0   0   2   0   2   2   0   0   0   2   2   2   2   0   2   0   2   0   0   0   2   2   0   0   2   2   0   2   2   0   2   0   2   0   2   0   0   2   2   0   2   0   2   0   0   2   2   0   0   0   2   0   2   2   2   0   0   2   2   2   2   2   2   2   0   2   2   2   2   0   0   0   2   2   0   2   2   0   2   0   0   2   0   0   0   0   0   2   2   0   2   2   0   0   2   0   2   0   0   0   0   2   2   0   0   2   2   0   2   2   0   2   0   2   2   0   2   2   2   0   0   0   2   0   0   0   2   0   2   2   0   0   0   2   2   2   0   2   2   2   2   0   2   2   2   2   0   0
 MK-4-2                 0   0   2   2   2   2   2   2   0   0   0   0   0   2   0   2   2   0   0   2   2   2   2   0   2   2   2   2   0   2   0   2   0   2   0   2   2   0   0   0   2   2   2   0   0   2   2   0   2   2   2   0   0   0   2   0   2   2   0   0   0   2   2   2   2   0   2   0   2   0   0   2   2   0   0   0   2   2   0   2   2   0   2   0   2   0   2   0   0   2   0   0   2   0   2   0   0   2   2   0   0   0   2   2   2   2   2   0   0   2   2   2   2   0   2   2   0   2   2   2   2   0   2   0   2   2   0   0   2   0   2   0   0   2   0   0   2   0   0   2   2   0   2   2   0   0   2   0   2   0   0   0   0   2   2   0   0   2   2   0   2   2   0   2   0   2   2   0   2   0   2   0   0   0   2   0   0   0   2   0   2   2   0   0   0   2   2   2   0   0   2   2   0   0   2   2   0   2   0   0
 MK-4-3                 0   0   2   2   2   2   2   2   0   0   0   0   0   2   0   2   2   0   0   2   0   2   2   0   0   2   2   2   0   2   0   2   0   2   0   2   2   0   0   0   2   2   2   0   0   2   2   0   2   2   2   0   0   0   2   0   2   2   0   0   0   2   0   2   2   2   0   0   2   2   0   2   2   0   0   0   2   2   2   2   2   0   2   0   2   0   2   0   0   2   0   0   2   0   2   0   0   2   2   0   0   0   2   2   2   2   2   0   2   2   2   2   2   2   2   2   0   2   2   2   2   0   2   0   2   2   0   0   2   0   2   0   0   2   0   0   2   0   0   2   2   0   2   2   0   0   2   0   2   2   0   0   0   2   2   0   2   2   2   0   2   2   0   2   0   2   2   0   2   2   2   0   0   2   0   0   0   0   2   0   2   2   0   0   0   2   2   2   0   0   2   2   0   0   2   2   0   2   0   0
 MK-4-4                 0   0   2   2   2   2   2   2   0   0   0   0   0   2   0   2   2   0   0   2   0   2   2   0   0   2   2   2   2   2   0   2   0   2   0   2   2   0   2   0   2   0   2   0   0   2   2   0   2   2   2   2   0   0   2   0   2   2   0   0   0   2   0   2   0   2   0   2   2   2   0   2   2   0   0   2   2   2   2   2   2   0   2   0   2   0   2   0   0   2   2   2   2   0   2   0   0   2   2   0   0   0   0   2   2   2   2   0   2   2   2   0   2   2   2   2   0   2   2   2   0   0   2   0   2   2   0   0   2   0   2   2   0   2   0   0   2   0   0   2   2   0   2   2   0   0   2   2   2   0   0   0   0   2   2   0   2   2   2   0   2   2   0   2   0   2   2   0   2   2   2   0   0   2   0   0   0   0   2   0   2   2   0   0   2   0   0   2   0   0   2   2   0   0   2   2   0   2   0   0
 MK-4-5                 0   0   2   2   0   2   2   2   0   0   0   0   0   2   0   2   2   0   0   2   0   2   2   2   2   2   2   0   2   2   0   2   0   0   0   0   2   0   2   0   2   0   2   0   0   2   2   0   2   2   0   2   0   0   2   0   2   2   0   2   0   2   0   2   0   2   0   2   2   2   2   2   2   0   0   2   2   2   2   2   2   0   2   0   2   0   2   0   0   2   2   2   2   0   2   0   0   2   2   2   0   0   0   2   2   2   2   2   2   2   2   0   2   2   2   2   0   2   0   2   0   0   0   0   2   2   2   0   0   0   2   2   0   2   0   0   2   0   0   2   2   0   2   0   0   0   0   2   2   0   0   0   2   2   2   0   2   2   2   0   2   2   0   2   2   2   2   0   2   2   2   0   2   2   0   0   2   0   2   0   2   2   0   0   2   0   0   2   0   0   2   2   0   0   2   0   2   2   0   0
 MK-4-6                 0   0   2   2   0   2   2   2   2   0   0   0   2   2   0   2   2   0   0   2   2   2   2   2   2   2   2   0   2   2   0   2   0   0   0   2   2   0   2   0   2   0   2   0   0   2   2   0   2   0   0   0   0   0   2   0   2   2   0   2   0   2   0   2   0   2   2   2   2   2   2   2   2   0   0   2   2   2   2   0   2   2   2   0   2   0   0   0   0   2   0   2   2   0   2   0   0   2   2   2   0   2   0   2   2   2   2   2   0   2   2   0   0   2   2   2   0   2   0   2   0   0   0   0   2   2   2   0   0   0   2   2   0   2   0   2   2   0   0   2   2   0   2   0   0   0   2   0   2   0   0   0   2   2   2   0   2   2   2   0   2   2   0   2   2   0   2   0   2   2   2   0   2   2   0   0   2   0   2   0   2   2   0   0   2   0   0   2   0   2   2   2   0   0   2   0   2   2   0   0
 MK-4-7                 0   0   2   2   0   2   2   2   2   0   0   0   2   2   0   2   2   0   0   2   2   0   2   2   2   2   2   0   2   2   0   2   0   0   0   2   2   0   2   0   2   0   2   0   0   2   2   0   2   0   0   2   0   0   2   0   2   2   2   2   0   2   0   2   0   0   2   2   2   2   2   2   0   0   0   2   2   2   2   0   2   2   2   0   2   0   2   0   0   2   0   0   2   0   2   0   0   2   2   2   0   2   0   2   2   2   2   2   0   2   2   0   0   0   2   2   2   2   0   2   0   0   0   0   2   2   2   0   0   0   2   2   0   2   0   2   2   0   2   2   0   0   2   0   0   0   2   0   2   0   0   0   2   2   2   2   2   0   0   0   0   2   0   2   0   0   2   0   2   2   0   0   2   2   0   0   2   0   2   0   2   2   0   0   2   0   0   2   2   2   2   2   0   0   2   0   0   2   0   2
 MK-4-8                 0   0   2   2   0   2   2   2   2   0   0   0   2   2   2   0   2   0   0   2   2   0   2   2   2   2   2   0   2   2   0   2   0   0   2   2   0   2   2   0   2   0   2   0   0   2   2   0   2   0   0   2   0   0   2   0   2   2   2   0   0   2   0   2   0   0   2   2   2   0   2   2   0   0   0   2   2   2   2   0   2   0   2   2   2   0   0   0   0   2   0   0   2   0   2   2   0   2   2   0   0   2   0   0   2   2   2   2   0   2   0   0   0   0   2   2   2   2   0   2   0   2   0   0   2   2   2   0   0   2   2   2   0   0   0   2   2   2   2   2   0   0   2   0   0   0   2   2   2   0   0   0   2   2   2   2   2   0   0   0   0   0   2   2   0   0   0   0   2   2   0   0   2   2   0   0   2   0   2   0   0   2   0   0   2   2   2   2   2   2   2   2   0   0   2   0   2   2   2   0
 MK-4-9                 0   0   2   2   0   2   2   2   2   0   0   0   2   2   2   0   2   0   0   2   0   0   2   2   2   2   2   0   2   2   0   2   0   0   2   2   0   2   2   0   2   0   2   0   0   0   0   0   2   0   0   2   0   0   2   0   0   2   2   2   0   2   0   2   0   0   2   2   2   0   2   2   0   0   0   0   2   2   2   0   2   0   2   2   2   0   0   2   0   0   0   0   2   0   2   2   0   2   2   0   0   2   0   0   2   2   2   2   0   2   0   2   0   0   0   2   2   2   0   2   0   2   0   0   2   2   2   0   0   2   2   2   0   0   0   2   2   2   2   2   0   0   2   0   0   0   2   2   2   0   0   0   2   0   2   2   2   2   0   0   0   0   2   2   0   0   0   0   2   2   0   2   2   0   0   0   2   0   2   0   2   2   0   0   2   2   2   2   2   2   2   2   0   0   2   0   2   2   2   0
 MK-4-10                0   0   2   2   0   2   2   2   2   0   0   0   0   2   2   0   2   0   0   2   0   0   2   2   2   2   2   0   2   2   0   2   0   0   2   2   0   2   2   0   2   0   2   0   0   0   0   0   2   0   0   2   0   0   2   0   0   2   2   0   0   2   0   2   0   0   2   0   2   0   2   2   0   0   0   0   2   2   2   0   2   0   2   2   2   0   2   2   0   0   0   0   2   0   2   2   2   2   2   0   0   2   0   0   2   2   2   2   0   2   0   2   0   0   0   2   2   2   0   2   0   2   0   0   2   2   2   0   0   2   2   2   0   0   0   2   2   2   0   2   0   0   2   0   2   0   2   2   2   0   0   0   2   0   2   0   0   2   0   0   0   0   2   2   0   0   0   0   2   2   0   2   0   0   0   0   2   0   2   0   2   2   0   0   2   0   2   2   2   2   2   2   0   0   2   0   2   2   2   0
 MK-4-11                0   0   2   2   0   2   2   2   2   0   0   0   0   2   2   0   2   2   0   2   0   0   2   2   2   2   2   0   2   2   0   2   0   0   2   2   0   2   2   0   2   0   2   2   0   0   2   0   2   0   0   0   0   0   2   0   0   2   0   0   0   2   0   2   0   0   2   0   2   0   2   2   0   0   0   0   2   2   2   0   2   0   2   2   2   0   2   2   0   0   0   0   2   0   2   2   2   2   2   0   0   2   0   0   2   2   2   2   0   2   0   2   0   0   0   2   2   2   0   2   2   2   0   2   2   2   2   0   0   2   2   2   0   0   0   2   2   2   2   2   0   0   2   0   2   0   2   2   2   0   0   0   2   2   0   0   0   2   2   0   0   0   2   2   0   0   0   0   2   2   0   2   0   0   0   2   2   0   2   0   0   2   0   0   2   0   2   2   0   2   2   2   0   0   0   0   2   2   2   0
 MK-4-12                0   0   2   2   2   2   2   2   0   0   0   0   0   2   2   2   2   2   0   2   0   0   2   2   2   2   0   0   2   2   0   2   0   0   2   2   0   2   2   0   2   0   0   2   0   0   2   2   2   0   0   0   2   0   2   0   0   2   0   0   0   2   0   0   0   0   2   2   2   0   2   2   0   0   0   0   2   2   2   0   2   0   2   2   2   0   2   2   2   2   2   0   2   0   2   2   0   2   2   0   0   2   2   0   2   2   2   2   0   2   0   2   0   0   0   2   2   2   0   2   2   2   0   2   2   2   2   0   0   2   2   2   0   0   0   2   2   2   2   2   0   0   2   0   2   0   2   2   2   0   2   0   2   2   0   0   0   0   2   0   0   0   2   2   0   0   0   0   2   2   0   2   0   0   0   2   2   0   2   0   0   2   0   2   2   0   2   0   0   2   2   2   0   0   0   0   2   2   2   0
 MK-4-13                0   0   2   2   2   2   2   2   0   0   0   0   0   2   2   2   2   2   0   2   0   0   2   2   2   2   0   0   2   2   0   2   0   0   2   2   0   2   2   0   2   0   0   2   0   0   2   2   2   0   0   0   2   0   2   0   0   2   0   0   0   2   0   0   0   0   2   2   2   0   2   2   0   0   0   0   2   2   2   0   2   0   0   2   2   0   2   0   2   2   2   0   2   0   2   2   0   0   0   0   0   2   2   0   2   2   2   2   0   2   0   2   0   0   0   2   2   2   0   2   2   0   0   2   2   2   2   0   0   2   2   2   0   0   0   2   2   2   2   2   0   0   2   0   2   0   2   2   2   0   2   0   2   2   0   0   0   0   2   0   0   0   2   2   0   0   2   2   2   2   0   0   2   0   0   2   2   0   2   0   0   2   0   2   2   0   2   0   0   2   2   2   2   0   0   0   2   2   2   0
 MK-4-14                0   0   2   2   2   2   0   2   0   0   0   0   0   2   2   2   2   2   0   2   0   0   2   2   2   0   0   0   0   2   0   2   0   0   2   2   0   2   2   2   2   0   0   2   2   0   2   2   2   0   0   0   2   0   0   0   0   2   0   0   0   2   0   0   0   0   2   2   2   0   2   2   0   0   0   0   2   2   2   0   2   0   2   2   0   0   2   0   2   2   2   0   2   0   2   2   0   0   2   2   0   2   2   0   2   2   2   2   0   2   0   2   0   0   0   2   2   2   0   2   2   0   0   2   2   2   2   0   0   2   2   2   0   0   0   2   2   2   2   2   0   0   0   0   2   0   2   2   2   0   2   2   2   2   0   0   0   0   2   0   0   0   2   2   0   0   2   2   0   2   0   0   2   0   0   2   2   0   2   0   0   0   0   2   2   0   2   0   0   2   2   2   2   0   0   2   2   2   2   0
 MK-4-15                0   0   2   2   2   2   0   2   0   0   0   2   2   2   2   2   2   2   0   2   0   0   2   2   2   0   0   0   0   2   0   0   0   0   2   2   2   2   2   2   2   0   0   2   2   0   2   2   2   0   0   0   2   0   0   0   2   2   0   0   0   2   0   2   2   2   2   2   2   0   2   2   0   0   0   0   2   2   2   0   2   0   0   2   0   0   2   0   2   2   2   0   2   0   2   2   0   2   2   2   0   2   2   0   2   2   2   2   0   2   0   2   0   0   0   2   2   2   0   2   2   0   0   2   2   2   2   0   0   2   2   2   0   0   0   2   2   2   2   2   0   0   0   0   2   0   2   2   2   0   2   2   2   2   0   0   0   0   2   0   0   0   2   2   0   0   2   2   0   2   0   0   2   0   0   2   2   2   2   0   0   0   2   2   2   0   2   0   0   2   2   2   2   0   2   2   0   2   2   0
 MK-4-16                0   2   2   2   2   2   0   2   0   0   0   2   2   2   2   2   2   2   0   2   0   0   2   2   2   0   0   0   0   2   0   0   2   0   2   2   2   2   2   0   2   0   0   2   2   0   2   2   2   0   0   0   0   0   0   0   2   2   0   0   0   2   0   2   2   2   2   2   2   2   2   2   0   0   0   0   2   2   2   0   2   2   0   2   0   2   2   0   2   2   2   0   2   0   2   2   0   2   2   2   0   2   2   2   2   2   2   0   0   2   0   2   0   0   0   2   2   2   0   2   2   0   0   2   2   2   2   0   0   2   2   2   0   0   0   2   2   2   2   2   2   0   0   0   2   0   2   2   2   0   2   2   2   2   2   0   0   0   2   0   0   2   2   2   0   0   2   2   0   2   0   0   2   0   0   2   2   2   2   0   0   0   2   2   0   0   2   0   0   0   2   2   2   0   2   2   2   2   2   0
 MK-5-1                 0   0   0   2   0   0   0   2   0   0   0   0   2   2   0   0   2   0   0   0   2   0   0   0   2   2   2   2   2   2   0   2   0   2   2   0   0   2   0   0   2   2   0   0   0   0   2   0   0   2   2   0   2   2   0   2   0   2   2   2   2   2   2   2   2   0   0   2   0   0   2   0   2   2   2   2   0   2   2   0   2   0   2   0   0   2   0   2   0   0   0   2   0   0   2   0   2   0   0   2   2   0   2   0   2   0   0   0   0   2   0   2   2   2   2   0   0   0   2   0   2   0   2   0   0   0   0   2   2   2   0   0   0   2   2   0   0   2   2   0   0   2   2   0   0   0   2   0   0   2   0   2   0   2   0   0   0   2   0   2   0   2   2   0   0   0   0   2   0   0   0   0   2   2   2   0   0   0   2   2   0   2   2   0   0   0   2   2   0   2   0   2   2   0   2   2   2   0   0   2
 MK-5-2                 0   2   2   2   0   0   0   2   0   0   0   2   2   0   0   0   2   0   0   2   0   2   0   0   2   2   2   2   2   2   0   2   0   2   2   0   0   2   0   0   2   2   2   0   0   0   2   0   0   2   0   2   2   2   0   2   0   2   2   2   2   2   2   2   2   0   0   2   0   0   2   0   2   2   2   2   0   2   2   0   2   0   2   0   0   2   0   2   0   2   0   2   0   0   2   2   2   0   0   0   2   0   0   0   2   0   0   0   0   2   0   2   2   0   2   2   0   0   2   0   2   0   2   0   0   0   0   2   2   2   2   0   2   2   2   0   0   2   2   0   0   2   2   0   0   0   2   2   0   2   0   2   0   0   0   0   0   2   0   2   0   2   2   0   0   0   0   2   0   0   0   0   2   2   2   0   0   0   0   2   0   2   2   0   0   0   2   2   0   2   0   2   2   0   2   2   2   0   0   2
 MK-5-3                 0   2   2   0   0   0   0   2   0   0   0   2   2   0   2   0   2   0   0   2   0   2   2   2   2   2   2   2   2   2   0   2   0   2   2   0   0   2   2   0   2   2   2   0   0   0   2   0   0   2   0   2   2   2   2   2   2   2   2   2   2   2   2   2   2   0   0   2   0   0   0   0   2   2   2   2   0   2   2   0   2   0   2   0   0   2   0   2   0   2   0   2   0   0   2   2   2   0   0   0   2   2   0   0   2   0   0   0   0   2   0   2   2   0   0   2   0   0   2   0   2   0   2   0   0   0   0   2   2   2   2   0   2   2   2   0   0   2   0   0   0   2   2   0   0   0   2   2   0   2   2   2   0   0   0   0   0   2   0   2   0   2   2   0   2   0   0   2   0   0   0   0   2   2   0   0   0   0   0   0   0   2   2   0   0   0   2   2   0   2   0   2   2   0   2   2   2   0   0   2
 MK-5-4                 0   2   0   0   0   0   0   2   0   0   0   2   2   0   2   0   2   0   0   2   0   2   2   2   2   2   0   2   2   2   2   2   0   2   2   0   0   2   2   0   2   2   2   0   0   0   2   0   0   2   0   2   2   2   2   2   2   2   2   2   2   2   2   0   2   0   0   2   0   2   2   0   2   2   2   2   0   0   2   0   2   0   2   0   0   2   0   2   0   2   0   2   0   0   2   2   2   0   0   0   2   2   0   0   2   0   2   0   0   2   0   2   2   0   0   2   0   0   2   0   2   2   2   0   0   0   0   2   2   2   2   2   2   2   0   0   0   2   0   0   0   2   2   0   0   0   2   2   0   2   2   2   0   0   2   0   2   2   0   0   0   2   2   2   2   0   0   2   0   0   0   0   2   2   0   0   0   0   0   0   0   2   2   2   0   0   2   2   0   2   0   0   2   0   2   2   2   0   0   2
 MK-5-5                 0   2   0   0   0   0   0   2   0   0   0   2   2   0   2   0   2   0   0   2   0   2   2   2   2   2   0   2   2   0   2   2   0   2   0   0   0   2   2   0   2   2   2   2   0   0   2   0   0   2   2   2   2   2   0   2   2   0   2   2   2   2   2   0   0   2   0   2   2   2   2   0   2   2   2   2   0   0   2   0   2   2   2   0   0   2   0   2   0   2   0   2   0   0   2   2   2   0   0   2   2   2   0   0   2   0   2   0   0   2   2   2   2   0   0   2   0   2   2   0   2   2   2   0   0   0   0   2   2   2   2   2   0   2   0   0   0   2   0   0   0   0   2   0   0   0   2   2   0   2   2   2   0   0   2   0   2   2   0   0   2   2   2   2   2   0   0   2   0   2   0   0   2   2   0   0   0   0   0   0   0   2   0   2   0   0   2   0   0   0   0   2   0   0   2   2   2   0   0   2
 MK-5-6                 0   2   0   0   0   0   2   2   0   0   0   0   2   0   2   0   2   0   0   2   0   2   2   2   2   2   0   2   2   0   2   2   0   2   0   0   0   2   0   0   2   2   2   2   2   0   2   0   0   2   2   2   2   2   0   2   2   0   2   2   2   2   2   0   0   0   0   2   2   2   0   0   2   2   2   2   2   0   2   0   2   2   2   0   0   2   0   2   2   2   0   2   0   0   2   2   2   0   0   2   0   2   0   0   2   0   2   0   0   2   2   2   2   0   0   2   0   2   2   0   2   2   2   0   0   0   0   2   2   2   2   2   0   2   0   0   0   2   0   0   2   2   2   0   0   2   2   2   0   2   2   2   0   0   2   0   2   2   0   0   2   0   0   2   2   2   0   2   0   2   0   0   2   2   0   0   0   0   0   0   0   2   0   0   0   0   2   2   0   0   0   2   0   0   2   2   0   0   0   2
 MK-5-7                 0   2   0   0   0   0   2   2   0   0   0   0   2   0   2   0   2   0   0   2   0   2   2   2   2   2   0   2   2   0   2   2   0   2   0   0   0   2   0   0   2   2   0   2   2   0   0   0   0   2   2   2   2   2   0   2   0   0   2   2   2   2   2   0   0   0   0   2   2   2   2   0   2   2   2   2   2   0   2   0   2   2   0   0   0   2   0   0   2   0   0   2   2   0   2   2   2   0   0   2   0   2   0   0   2   0   2   0   0   2   0   2   2   0   0   2   0   2   2   0   0   2   2   0   0   2   0   2   2   2   2   2   0   2   0   2   0   0   0   2   2   2   2   0   0   0   2   2   0   2   2   2   2   0   2   0   2   2   0   0   2   0   0   2   0   2   0   2   0   2   0   0   2   2   0   0   0   0   2   2   0   2   0   0   2   0   2   2   0   0   0   2   0   0   2   2   0   0   0   2
 MK-5-8                 0   2   0   0   0   2   2   2   0   2   0   0   2   2   2   0   2   2   0   2   0   2   2   2   2   2   0   2   2   0   2   2   0   0   0   0   0   2   0   0   2   2   0   2   2   0   0   0   0   2   0   2   2   0   2   2   0   0   2   2   2   2   2   2   0   0   2   2   0   2   2   0   2   2   2   2   2   0   2   0   2   2   0   0   0   0   0   2   2   0   0   2   2   0   0   0   2   0   0   2   2   2   0   0   2   0   2   0   0   0   0   2   2   0   0   2   0   2   2   0   2   2   2   0   2   2   0   2   2   2   2   2   0   2   0   2   0   0   0   0   2   2   2   0   0   0   2   2   0   2   2   2   2   2   2   0   0   2   0   2   2   0   0   2   0   0   2   2   0   2   0   0   2   2   0   0   0   0   2   2   0   2   0   0   2   2   2   2   0   0   0   2   0   0   2   0   0   0   0   2
 MK-5-9                 0   0   0   0   0   0   2   2   0   2   0   0   2   2   2   0   2   2   0   2   0   2   0   2   2   2   0   2   2   0   2   2   0   2   2   0   0   2   0   0   2   2   0   2   2   0   2   0   2   2   0   2   2   0   2   2   0   0   0   2   2   2   2   2   0   0   0   2   0   2   2   2   2   2   2   2   2   0   2   2   2   2   2   0   0   2   0   2   2   0   0   2   2   0   2   0   2   0   0   2   2   2   0   0   0   0   2   0   0   0   0   2   2   0   2   2   0   2   0   2   2   2   2   0   2   2   0   2   2   2   2   2   0   2   0   2   0   0   0   2   2   0   2   0   0   0   2   2   0   2   2   2   0   2   2   0   2   2   0   2   2   0   0   2   2   0   2   2   0   2   2   0   2   2   0   0   0   0   2   2   0   2   0   2   0   2   2   2   0   0   0   2   0   0   2   0   0   0   0   2
 MK-5-10                0   0   0   0   0   2   0   2   0   2   0   0   2   2   2   0   0   2   0   2   0   2   0   2   2   2   0   2   2   2   2   2   0   0   2   2   2   2   0   0   0   0   0   2   2   0   0   0   0   2   0   2   2   0   2   2   0   0   0   2   2   2   2   2   0   0   0   2   0   2   2   2   2   2   2   2   2   0   2   2   2   2   2   0   0   2   2   2   2   0   0   2   2   0   2   0   2   0   2   2   2   2   0   0   0   0   2   0   0   0   0   2   2   0   2   2   0   2   0   2   0   2   2   0   2   2   0   2   2   0   2   2   0   2   0   2   0   2   0   2   2   0   2   0   0   0   2   2   0   2   2   2   0   2   2   2   2   2   0   2   2   0   0   2   2   0   2   2   0   2   2   0   2   2   0   0   0   0   2   2   2   2   0   2   0   2   2   2   0   2   0   2   0   2   2   2   0   0   0   2
 MK-5-11                0   0   2   0   0   2   0   0   0   2   0   0   2   2   2   0   0   2   2   2   2   2   2   2   2   2   0   2   2   2   2   2   0   0   2   2   2   2   0   0   0   0   0   0   2   0   0   0   0   2   0   2   2   0   2   2   0   0   0   2   0   2   2   2   0   2   0   2   0   2   2   2   2   2   2   2   2   0   2   2   2   2   2   0   0   2   2   0   2   0   0   2   2   2   2   0   2   0   2   0   2   2   0   0   0   2   2   0   0   0   0   2   2   0   2   2   2   2   2   2   0   0   2   0   0   2   0   2   0   0   2   2   0   2   0   2   0   2   0   2   2   0   2   0   0   0   2   2   0   2   2   2   0   2   2   2   2   2   0   2   2   0   0   2   2   0   2   2   0   2   2   0   2   0   0   0   0   0   2   2   2   2   0   2   0   0   2   2   0   2   0   2   0   2   2   0   0   0   0   2
 MK-5-12                0   0   2   0   2   0   0   0   0   2   0   0   2   2   2   0   0   0   2   2   0   2   2   2   0   2   0   0   2   2   2   2   0   0   2   2   2   2   2   0   0   0   0   0   0   0   0   0   0   2   0   2   2   0   0   2   0   0   0   2   0   2   2   2   0   2   0   2   0   2   2   2   2   2   2   0   2   0   2   2   2   0   2   0   0   2   2   0   2   0   0   2   2   2   2   0   2   0   2   0   2   2   0   0   0   0   0   0   0   0   0   2   0   2   2   2   2   2   2   2   0   0   2   0   0   2   0   2   0   0   2   0   0   2   0   2   0   2   0   2   2   0   2   2   2   0   2   2   2   2   2   2   0   2   2   0   0   2   2   2   2   0   0   2   0   0   2   2   0   2   2   2   0   0   0   2   0   0   2   2   2   2   0   2   0   0   2   2   0   2   0   2   0   2   2   0   2   0   0   2
 MK-5-13                0   0   2   0   2   0   0   0   0   2   2   0   2   2   2   0   0   0   2   2   0   2   2   2   0   2   0   2   2   2   2   2   0   0   2   2   2   2   2   0   0   0   0   2   0   0   0   0   0   2   0   2   2   0   0   0   0   0   0   2   0   2   0   2   2   2   0   2   0   0   2   2   2   2   2   0   2   0   2   2   2   0   0   0   0   2   2   0   2   2   0   2   2   2   2   0   2   0   2   0   2   2   0   0   0   0   0   0   0   0   0   2   0   2   2   2   2   2   2   2   0   0   2   0   0   0   0   2   2   0   2   0   2   2   0   2   0   2   0   2   2   0   2   2   2   0   2   2   2   0   2   2   0   2   2   0   0   2   2   2   2   0   0   2   0   0   2   2   0   2   2   2   0   0   0   2   0   0   2   2   2   2   0   2   0   2   2   2   0   2   0   2   0   2   2   0   2   0   0   2
 MK-5-14                0   0   2   0   2   0   0   0   0   2   2   2   2   2   2   2   0   0   0   2   0   2   2   2   0   2   0   2   2   2   2   2   0   0   2   2   2   2   0   0   0   0   0   2   0   0   0   0   0   2   0   2   2   0   2   0   0   0   0   2   0   2   0   2   2   2   0   2   0   2   2   2   2   2   2   0   2   0   2   2   2   0   0   0   0   2   2   0   2   0   0   2   2   2   2   0   2   0   2   0   2   2   2   0   0   0   0   0   0   0   0   2   0   2   2   2   0   2   2   2   0   0   2   0   0   2   2   2   2   0   2   0   2   2   0   2   0   2   2   2   2   0   2   2   2   0   0   2   2   0   2   2   0   2   2   0   0   0   0   2   2   0   0   2   0   0   2   2   0   2   2   2   0   0   0   2   0   0   2   2   2   2   2   2   0   2   2   2   0   2   2   2   0   2   2   0   2   0   0   2
 MK-5-15                0   2   2   0   2   0   0   0   0   2   2   2   2   2   2   2   0   0   0   2   0   2   2   2   0   2   0   2   2   2   2   2   0   0   2   2   2   2   0   0   0   0   2   2   0   0   0   0   0   2   0   2   2   0   2   0   0   0   0   2   2   2   0   2   2   0   0   2   0   2   2   2   2   2   2   0   2   0   2   0   2   0   0   2   0   2   2   0   2   0   0   2   2   2   2   0   2   0   2   0   2   2   2   0   0   0   0   0   0   2   2   2   2   2   2   2   0   2   2   2   0   2   2   0   0   2   2   2   2   0   2   0   2   2   0   2   0   2   2   2   2   0   2   2   2   0   0   0   2   0   2   2   0   2   2   0   0   0   0   2   0   2   0   2   0   0   2   2   0   0   2   0   0   0   0   2   0   0   2   2   2   2   2   2   0   2   2   2   0   2   2   2   0   2   0   0   2   0   0   2
 MK-5-16                0   2   2   0   2   0   2   0   0   2   0   0   2   0   2   2   2   0   2   2   2   2   2   2   0   2   2   2   2   2   2   2   0   0   2   2   2   2   0   0   0   0   2   2   0   0   0   0   0   2   0   2   2   0   2   0   0   0   0   2   2   2   2   2   2   0   0   2   0   2   2   2   2   2   2   0   2   0   2   0   2   0   0   2   0   2   2   0   2   0   0   2   2   2   2   0   2   2   2   0   2   2   2   0   0   0   0   0   0   2   2   0   2   2   2   2   0   2   2   2   0   2   2   0   0   2   2   2   2   0   2   0   2   2   2   2   0   2   0   2   2   0   2   0   2   0   0   2   2   0   2   2   0   2   2   0   0   0   0   2   0   2   0   2   0   0   2   2   0   0   2   0   0   0   0   2   0   0   2   2   2   2   2   2   0   2   2   2   2   0   2   2   0   0   0   0   2   0   0   0
 MK-6-1                 2   2   0   2   0   2   0   0   0   0   2   2   2   0   2   2   0   2   2   2   0   0   0   0   0   2   2   2   0   0   2   2   2   2   2   0   2   2   2   2   0   0   0   0   0   0   0   0   0   0   2   0   2   0   2   0   2   0   0   2   0   2   0   2   2   0   2   2   0   0   2   0   2   2   2   2   0   2   0   0   0   2   2   0   2   2   0   0   0   2   2   2   2   2   2   0   0   2   0   0   0   2   2   2   0   0   2   2   0   0   2   2   2   2   0   2   0   0   0   2   2   0   0   0   0   0   2   2   0   2   2   2   2   0   2   2   0   0   2   2   0   2   2   2   2   2   2   0   0   2   0   0   2   2   2   2   0   0   0   2   2   2   0   0   2   0   0   0   0   2   0   2   0   0   0   0   2   0   2   2   2   0   2   0   0   2   2   0   2   2   2   2   2   2   0   2   0   0   0   0
 MK-6-2                 0   2   2   2   0   2   0   0   0   0   2   0   2   0   2   2   0   2   2   2   0   2   0   0   0   2   2   2   2   0   2   2   2   2   2   0   2   2   2   0   0   2   0   2   0   0   0   0   0   0   2   0   2   0   2   2   2   0   0   2   0   0   0   2   2   0   2   2   0   2   2   0   0   2   2   2   0   2   0   0   0   2   2   0   2   2   0   0   0   2   2   0   2   2   2   0   0   2   0   2   2   2   2   2   0   0   2   2   0   0   2   2   2   2   0   2   2   2   0   2   2   0   0   2   0   0   2   2   0   2   2   2   2   0   2   2   0   0   2   2   0   0   2   2   2   2   2   0   0   0   0   2   2   2   2   2   0   0   0   2   2   2   0   0   2   0   0   0   0   2   0   2   0   0   0   0   2   0   2   2   2   0   2   0   0   2   2   0   2   2   2   2   2   2   0   2   0   0   0   0
 MK-6-3                 0   2   2   2   2   2   0   2   2   0   2   0   2   0   0   2   0   2   0   2   0   2   0   0   0   2   2   2   2   0   2   2   2   2   2   0   2   2   0   0   0   2   0   2   0   0   2   0   0   0   2   0   0   0   2   2   2   0   0   2   0   0   0   2   2   0   2   2   0   2   2   0   0   2   2   2   0   2   0   0   0   2   2   0   2   2   0   0   2   2   2   0   0   0   2   0   0   2   0   2   2   2   2   2   0   2   0   2   0   0   2   2   2   0   2   2   2   0   0   2   0   0   0   2   0   0   2   2   0   2   2   2   2   0   2   2   0   0   2   2   0   0   2   2   2   2   2   0   0   0   0   2   2   2   2   2   0   0   0   2   2   2   0   0   2   0   2   0   2   2   0   2   0   0   0   0   2   0   2   0   2   0   2   0   2   0   2   0   2   2   2   2   2   2   0   0   0   0   0   0
 MK-6-4                 2   2   2   2   2   2   0   2   2   0   2   0   2   0   0   2   2   2   0   2   0   2   0   0   0   2   2   2   2   0   2   2   2   2   2   2   0   2   0   0   0   2   0   2   0   0   2   0   0   0   2   0   0   0   0   2   2   0   0   2   0   0   2   0   2   0   2   2   0   2   2   0   2   2   2   2   0   2   0   0   2   0   2   0   2   2   2   0   2   2   2   0   0   0   2   0   0   2   0   2   2   2   2   2   0   2   0   2   0   0   2   0   2   2   2   2   2   0   2   2   0   0   0   2   0   0   2   2   0   2   2   0   2   0   2   2   0   0   2   2   0   0   2   0   2   2   2   0   0   0   0   2   2   2   2   2   0   0   2   2   2   0   2   0   2   0   2   0   2   2   0   2   0   0   0   0   2   0   0   0   2   0   2   2   2   2   2   0   0   2   2   2   2   2   0   0   0   0   0   0
 MK-6-5                 2   2   2   2   2   2   0   2   2   0   2   2   2   0   0   2   0   2   2   2   0   2   0   0   0   0   2   2   2   0   2   2   2   2   2   2   0   2   0   0   0   2   0   2   2   0   2   0   2   0   0   0   0   0   0   2   2   0   0   0   0   0   2   2   2   0   2   2   0   2   2   2   2   0   0   2   2   2   0   2   2   0   2   0   2   0   2   0   2   2   2   0   0   0   2   0   0   2   0   0   2   2   2   2   0   2   0   2   0   0   2   0   2   2   2   2   2   0   2   2   0   0   0   2   0   0   2   2   0   2   2   0   2   0   2   0   0   0   2   2   0   0   2   0   2   2   2   2   0   0   0   2   2   2   2   2   0   0   2   2   0   0   2   0   2   0   2   0   2   2   0   2   0   2   2   0   2   0   0   0   0   0   0   2   2   2   2   0   0   2   2   0   2   2   0   0   0   0   0   0
 MK-6-6                 2   2   2   2   0   2   0   2   2   0   2   2   2   0   0   2   0   0   0   0   0   2   0   0   0   0   2   2   2   0   2   2   2   2   2   0   0   0   0   2   0   2   0   2   2   0   2   2   2   0   0   0   0   0   0   2   2   0   2   0   0   2   2   2   2   0   2   2   0   2   2   0   0   0   0   2   2   2   0   2   2   0   2   0   2   0   2   2   2   2   2   0   0   0   2   0   0   2   0   0   2   2   2   2   0   2   0   2   2   0   2   0   2   2   2   2   2   0   2   2   0   2   0   2   0   0   2   2   0   2   2   0   2   0   2   0   0   0   2   2   0   0   2   0   2   2   2   2   0   0   0   2   2   2   2   2   0   0   2   2   0   0   2   0   2   0   2   0   2   2   0   2   0   2   2   0   2   0   0   0   0   2   0   2   2   2   2   0   0   0   2   0   0   2   0   0   0   0   0   0
 MK-6-7                 2   2   2   2   0   2   0   2   2   0   2   2   2   0   0   2   2   0   0   0   0   2   0   0   0   0   2   2   2   0   2   2   2   2   2   0   2   0   0   2   0   2   0   2   0   0   0   2   2   0   0   0   0   0   0   2   2   0   2   0   0   2   2   2   2   0   2   2   0   2   2   0   0   0   0   2   0   0   0   2   2   0   2   0   0   0   2   2   2   2   0   0   0   0   2   0   0   2   0   0   2   2   2   2   2   2   0   2   2   0   0   0   2   2   2   2   2   0   2   2   2   2   0   0   0   0   2   2   0   2   2   0   2   0   2   0   0   0   2   2   0   0   2   0   2   2   2   2   0   0   0   2   2   2   2   2   0   0   2   2   0   0   2   0   2   2   2   0   2   2   0   2   0   2   2   0   2   0   0   2   2   2   0   0   0   2   2   0   2   2   2   0   0   2   0   0   0   0   0   0
 MK-6-8                 2   2   2   2   0   0   0   2   0   0   2   0   2   0   0   2   2   0   0   0   0   2   0   0   0   0   2   2   2   0   2   2   2   2   2   0   2   2   0   2   0   2   0   2   0   0   2   2   0   0   0   0   0   0   0   2   2   0   2   0   0   2   2   2   2   0   2   2   0   2   2   0   0   0   0   2   0   0   0   2   2   0   2   0   2   0   2   2   2   2   0   0   0   0   2   0   0   2   0   0   2   2   0   2   2   2   0   2   2   0   0   0   2   2   2   0   2   0   0   2   2   2   2   0   0   0   2   2   0   2   2   0   2   0   2   0   0   0   2   0   0   0   2   0   2   2   2   2   0   0   0   2   2   2   2   2   0   0   2   2   0   0   2   0   2   2   2   0   2   0   0   2   0   2   2   0   2   0   0   2   2   2   0   0   0   2   2   0   2   2   2   2   0   2   0   0   0   2   0   0
 MK-6-9                 2   2   2   2   0   0   0   2   0   0   2   0   2   0   0   2   2   0   0   0   2   0   0   0   0   0   2   2   0   0   2   2   2   0   2   0   0   2   0   2   0   2   0   2   0   0   2   2   0   0   0   0   2   0   0   2   2   2   2   0   0   2   2   2   2   0   2   2   0   2   0   0   0   0   2   2   0   0   0   2   2   0   2   0   2   0   2   2   2   2   0   0   0   0   2   0   0   0   2   0   2   2   0   2   2   2   0   0   2   0   2   0   2   2   2   0   0   0   2   2   2   2   2   0   0   0   2   2   0   2   0   0   2   0   2   0   0   0   2   2   0   2   2   0   2   2   2   2   0   0   0   2   2   2   2   2   0   0   2   0   0   0   2   0   2   2   2   0   2   0   2   2   0   2   2   0   2   0   0   2   2   2   2   0   2   2   0   0   2   2   2   2   0   2   0   0   0   0   0   0
 MK-6-10                2   2   0   2   0   0   0   2   0   0   2   0   2   0   0   2   2   0   0   0   2   0   0   0   0   0   2   2   0   0   2   2   0   0   2   0   0   2   0   2   0   2   0   2   0   0   2   0   0   0   0   0   2   0   2   2   2   2   2   0   0   2   2   2   2   0   2   2   0   2   0   2   0   0   2   2   0   0   2   2   2   0   2   0   2   2   0   2   2   2   0   0   0   0   2   0   0   0   2   0   2   2   2   2   2   2   0   0   2   0   2   0   2   2   2   0   0   0   2   2   2   2   2   0   0   0   2   2   2   2   0   0   0   0   2   0   0   0   2   2   0   2   2   0   2   2   0   2   0   0   0   2   2   2   2   2   0   0   2   2   0   0   2   0   2   2   0   0   2   0   2   2   0   2   2   0   2   2   0   2   2   2   2   0   2   2   0   0   2   2   2   2   0   2   2   0   0   0   0   0
 MK-6-11                2   2   0   2   0   0   0   2   0   0   2   0   0   0   0   2   2   0   0   0   2   0   0   0   0   0   2   2   0   0   2   2   0   2   2   0   0   2   0   2   0   2   0   2   0   0   2   0   0   0   0   0   2   0   2   2   2   2   2   0   0   2   0   2   2   0   2   2   0   2   0   2   0   0   0   2   0   0   2   2   2   0   2   0   0   2   0   2   2   2   0   0   0   0   2   0   0   0   2   0   2   2   2   2   2   2   0   2   2   0   2   2   2   2   2   0   0   0   2   2   2   2   2   0   2   0   2   2   2   2   0   0   0   0   2   0   0   0   2   2   0   0   2   0   2   2   2   2   0   0   0   2   2   2   2   2   0   0   2   2   0   0   2   0   0   2   0   0   2   0   2   2   0   2   2   0   0   2   0   2   2   2   2   0   2   0   0   0   2   2   2   2   0   2   2   0   0   0   0   0
 MK-6-12                2   0   0   2   0   0   0   2   0   0   2   0   0   0   2   0   2   0   0   0   2   0   0   0   0   0   2   2   0   0   2   2   0   2   2   0   0   2   0   2   0   2   0   2   0   0   2   0   0   0   0   0   2   0   2   2   0   2   2   0   0   2   0   2   2   0   0   2   2   0   2   2   0   0   0   2   0   0   2   2   2   0   2   0   0   2   0   2   2   2   2   0   0   0   2   0   0   0   2   0   2   2   2   2   0   2   0   2   2   0   0   2   2   2   0   0   0   0   2   2   2   2   2   0   2   0   2   2   2   2   0   0   0   0   2   0   2   0   2   2   0   0   2   0   2   2   2   2   0   0   2   2   2   2   2   2   0   0   2   2   0   2   2   0   0   2   0   0   2   0   2   0   0   2   2   0   0   2   0   2   2   2   2   0   2   0   0   0   2   2   2   2   0   2   2   0   2   0   0   0
 MK-6-13                0   2   0   2   0   0   0   2   0   0   2   0   0   0   2   0   2   0   0   0   2   0   2   0   0   0   2   2   0   0   2   0   2   2   2   0   0   2   0   2   0   2   0   2   0   0   2   0   0   0   0   0   2   0   2   2   0   2   2   0   0   2   2   2   2   0   2   2   2   0   2   2   0   2   0   2   0   0   2   2   2   0   2   0   0   2   0   2   2   2   2   2   0   2   2   0   0   0   2   0   2   0   2   2   0   2   0   2   2   0   0   2   2   2   0   0   0   0   2   2   2   0   0   0   2   2   2   2   2   2   0   0   0   0   2   0   2   0   2   2   2   0   2   0   0   0   2   2   0   0   2   2   2   2   2   2   0   0   2   2   0   2   2   0   0   2   0   0   2   0   2   0   0   2   0   0   0   2   0   2   2   2   2   0   2   2   0   0   2   2   2   2   0   2   2   0   2   0   0   0
 MK-6-14                2   2   0   2   0   0   0   2   0   0   2   2   0   0   2   0   2   0   0   0   2   0   0   2   0   0   2   2   0   0   2   0   2   2   2   0   0   2   2   2   0   2   0   2   0   0   2   0   2   0   0   0   2   0   2   2   0   2   2   0   0   2   2   2   2   0   0   2   2   0   2   2   0   2   0   2   0   0   0   2   2   0   2   0   0   2   0   2   2   2   2   2   0   2   2   0   0   0   2   0   0   0   2   2   0   2   0   2   2   0   0   2   2   2   0   0   0   0   2   2   2   0   0   0   2   0   2   2   2   0   0   0   0   2   2   0   2   0   0   2   2   0   2   0   0   0   2   2   0   0   2   2   2   0   2   2   0   0   2   2   0   2   0   0   0   2   0   0   2   0   2   0   0   2   0   0   0   2   2   2   2   2   2   2   2   2   0   0   2   2   2   2   0   0   2   0   2   0   0   0
 MK-6-15                2   2   2   2   0   0   0   2   0   0   2   2   2   0   2   0   2   0   0   0   2   0   0   2   0   0   2   2   0   0   0   0   2   2   2   0   0   2   2   2   0   2   0   2   0   0   2   0   2   0   0   2   2   0   2   2   0   2   2   0   0   2   2   2   2   0   0   2   2   0   2   2   0   2   2   2   0   0   0   2   0   2   2   0   0   2   2   2   2   2   2   2   0   2   2   0   0   0   2   0   0   2   2   2   0   2   0   2   2   0   0   2   2   2   0   0   0   0   2   2   2   0   0   0   2   0   2   2   2   0   0   0   0   2   2   0   2   0   0   2   2   0   2   0   0   0   2   2   0   0   2   2   2   0   2   2   0   2   2   2   0   0   0   0   0   2   0   2   2   0   2   0   0   2   0   2   0   2   2   2   2   2   2   2   2   2   0   0   2   2   2   2   2   2   2   0   2   0   0   0
 MK-6-16                2   0   2   0   0   0   0   2   0   0   2   2   2   0   2   0   2   0   0   2   0   0   0   2   0   2   2   0   2   0   2   0   2   2   2   0   0   2   2   2   0   2   0   2   2   0   2   2   2   0   0   2   2   0   2   2   0   2   2   0   2   2   2   2   2   0   0   2   2   0   0   2   0   2   0   2   0   2   0   2   0   2   2   0   0   2   2   2   2   2   2   2   2   2   2   0   2   0   2   0   0   2   2   2   0   2   0   2   2   2   2   2   0   2   0   0   0   0   2   2   0   0   0   0   2   0   2   2   2   0   0   0   0   2   2   0   2   0   0   2   2   0   2   0   0   0   2   2   2   0   2   2   2   0   2   2   0   2   2   2   0   0   0   0   2   2   0   2   2   0   2   2   0   2   2   2   0   2   2   2   2   2   2   2   2   2   0   0   2   2   2   2   2   2   2   0   2   0   0   2
 
!****************************************** Phenotypic Data **********************************************************
!-100.0 is resevred for missing phenotype
SimulatedTrait1        12.2471   10.6687    9.5531   10.0376   10.0098   12.3898   11.0112    9.0214   11.0457    9.6616    8.3984   10.7957   11.9550    8.6054   11.6636   10.4367   11.1696    8.7530    7.1313   10.6411    7.8122   10.3257   10.2887   10.0738   10.2140   10.3681   12.5722   10.9570    9.3456    8.2020    9.5416   10.1507    9.8449   12.2104   10.1678    9.1799   11.2739   10.6570   10.4317    8.2973   11.9506    9.7423   12.8315    9.2289    9.8899   11.5832   11.8787    7.0030   12.6644   12.6798    9.3254   12.0823   10.3314   11.0505   10.0091    8.7419   11.5893   11.3269    9.6122    9.1296   11.1344   10.9304   10.4152   10.2564   12.2327    9.8371    8.6939    9.9885    7.9231   10.1999   10.0694    9.7105   11.9889    8.3957   11.5318   12.0488   11.6136    7.7464   10.4932    9.5692   12.0993    8.9562    9.6015   10.6616   10.7720    9.1706    9.2549   11.9200    7.1095   12.3369    7.8334   12.4919   12.0105    8.6465   10.6351    9.5498   12.0187   10.1964    9.8773    7.5323    8.6910    8.9709   10.2046    8.9053    9.6491    9.2395   10.5265   10.3322    9.6655   12.0176   11.2663    9.3743    8.5191    7.2728    9.3198    9.8869    7.5889    9.6464   10.1493   10.6199   10.9689   11.6896    9.2703    9.0406   11.4315    8.7394    9.9253    9.1867   11.0815   11.9496   10.2949   11.8288    9.6716   11.8611    8.4018    8.6373    9.8756   10.9610    8.7372    9.3693   10.0704    7.9438   11.2204    9.5684    7.9044   10.7790   10.8721   10.9701    9.6714   11.9194   11.2764    9.7290   11.6044   11.2603   12.7484    9.2248   10.6137   11.0311    9.7057   11.0304   10.8414    8.0862   10.8430   12.8661   10.8877   10.6815   10.0333   10.8398    8.1888   11.1128    8.5738    7.4010    9.5532   11.8187    7.5451    7.7630    9.1159    6.0862    9.3117    7.6288    9.5255   12.0521   10.8353   10.4697    9.5975    8.4559   10.8935   13.0813    9.4163   10.0645   10.2520   10.8531    7.8200    9.7608   12.5476    9.8770   10.0565    9.7897   10.5738    9.6920
SimulatedTrait2        15.3988   16.8582   15.5567   14.4440   13.3645   14.7090   14.1207   16.1056   16.1958   14.5483   15.2497   15.8563   15.2093   13.1410   15.2016   13.4857   16.0391   13.5817   16.2397   17.5552   15.2182   16.3986   14.9404   15.1426   15.3467   18.1899   14.6509   15.6789   14.8992   14.0158   15.4820   14.0551   13.5624   17.0454   12.8443   13.5879   13.0258   15.6152   13.4200   13.9153   14.1769   17.5822   15.8433   16.2587   15.9409   16.2354   17.1752   13.6338   12.3790   16.0812   13.9636   15.3469   15.8049   14.7120   13.5325   15.3499   14.4813   14.2745   17.5941   13.2378   16.6836   15.2477   15.6393   15.1218   14.6648   13.9325   14.6050   15.9987   16.0737   12.5682   12.5821   14.5620   15.8091   15.0046   14.7715   17.2735   15.3325   14.6217   13.2056   14.6198   17.1814   11.4442   15.4407   14.2378   14.2508   17.1381   14.5550   14.0112   13.2684   14.3908   13.5334   16.9171   14.8330   12.9477   15.9300   15.4990   14.0002   18.4162   16.0485   11.8096   14.6624   15.5720   13.3909   13.2476   16.9305   14.5139   18.2884   14.3853   17.0597   16.9342   17.5283   13.7555   14.2273   12.4615   13.5652   17.5252   15.6742   14.7828   16.9500   12.3975   16.8741   15.5954   16.4328   14.6531   18.2313   14.8593   12.4160   13.1596   14.5928   16.3195   18.3127   16.6859   13.3217   15.6261   16.3057   16.1323   14.0829   14.3948   13.2639   13.8355   16.9438   14.1652   13.0792   10.9778   15.3672   14.4243   15.7253   16.4337   15.3573   14.7686   15.0637   15.1756   15.4597   16.0327   12.9236   13.9630   16.9958   18.0005   14.5701   15.3392   16.3885   16.2246   17.5890   15.7679   12.9295   15.5660   14.2847   14.6732   16.6225   13.8990   14.3788   15.9723   13.9980   17.4642   15.8162   14.6631   13.2155   16.1323   16.7457   15.1286   14.1729   17.9768   15.9385   14.2307   13.5028   13.3393   18.0352   17.1129   13.8542   14.9145   15.5437   13.2238   15.7173   14.5014   12.0118   14.5276   13.7163   14.2848   13.5277   14.3399
 
