# Supplementary material for: Inclusive Composite Interval Mapping of QTL by Environment Interactions in Biparental Populations
Source: PLoS One. 2015 Jul 10;10(7):e0132414. doi: 10.1371/journal.pone.0132414 (PMC4498613; doi:10.1371/journal.pone.0132414)
Supplement: S3 File — (ZIP) [file pone.0132414.s003.zip › Simulation for unliked model/Simulated popualtions/run_00187.met]

!**********************Note: lines staring with "!" are remarks and will be ignored in the program********************
!*********************************General Information**********************************
!Assuming F1 = P1 x P2, populations available in QTL IciMapping are: 
!  1, P1BC1F1 = P1 x F1, the first backcrossing where P1 is used as the recurrent parent;
!  2, P2BC1F1 = P2 x F1, the first backcrossing where P2 is used as the recurrent parent;
!  3, F1DH, F1-derived doubled haploids; 
!  4, RIL or F1RIL, recombination inbred lines through the repeated selfing of F1;
!  5, P1BC1RIL, recombination inbred lines through the repeated selfing of P1BC1F1;
!  6, P2BC1RIL, recombination inbred lines through the repeated selfing of P2BC1F1;
!  7, F2, the selfing generation of F1;
!  8, F3, the selfing generation of F2;
!  9, P1BC2F1, the second backcrossing where P1 is used as the recurrent parent; 
! 10, P2BC2F1, the second backcrossing where P2 is used as the recurrent parent;
! 11, P1BC2RIL, recombination inred lines through the repeated selfing of P1BC2F1; 
! 12, P2BC2RIL, recombination inred lines through the repeated selfing of P2BC2F1; 
! 13, P1BC1F2, the selfing generation of P1BC1F1; 
! 14, P2BC1F2, the selfing generation of P2BC1F1; 
! 15, P1BC2F2, the selfing generation of P1BC2F1; 
! 16, P2BC2F2, the selfing generation of P2BC2F1; 
! 17, P1BC1DH, P1BC1F1-derived doubled haploids; 
! 18, P2BC1DH, P2BC1F1-derived doubled haploids; 
! 19, P1BC2DH, P1BC2F1-derived doubled haploids; 
! 20, P2BC2DH, P2BC2F1-derived doubled haploids; 
   3      !Mapping Population (see remarks above)
   2      !Mapping Function (1 for Kosambi; 2 for Haldane; 3 for Morgan)
   2      !Marker Space Type (1 for intervals; 2 for positions)
   1      !Marker Space Unit(1 for centiMorgans; 2 for Morgan)
   6      !Number of Chromosomes (or Linkage Groups)
 200      !Size of the mapping population
   2      !Number of environments
 
!***************************************** Chromosomes and Linkage Maps **********************************************
!Chromosome                 NumMarkers
-CH1                        16
-CH2                        16
-CH3                        16
-CH4                        16
-CH5                        16
-CH6                        16
!Linkage map (Marker name followed by position or the interval length)
 MK-1-1                1     0.000
 MK-1-2                1    10.000
 MK-1-3                1    20.000
 MK-1-4                1    30.000
 MK-1-5                1    40.000
 MK-1-6                1    50.000
 MK-1-7                1    60.000
 MK-1-8                1    70.000
 MK-1-9                1    80.000
 MK-1-10               1    90.000
 MK-1-11               1   100.000
 MK-1-12               1   110.000
 MK-1-13               1   120.000
 MK-1-14               1   130.000
 MK-1-15               1   140.000
 MK-1-16               1   150.000
 MK-2-1                2     0.000
 MK-2-2                2    10.000
 MK-2-3                2    20.000
 MK-2-4                2    30.000
 MK-2-5                2    40.000
 MK-2-6                2    50.000
 MK-2-7                2    60.000
 MK-2-8                2    70.000
 MK-2-9                2    80.000
 MK-2-10               2    90.000
 MK-2-11               2   100.000
 MK-2-12               2   110.000
 MK-2-13               2   120.000
 MK-2-14               2   130.000
 MK-2-15               2   140.000
 MK-2-16               2   150.000
 MK-3-1                3     0.000
 MK-3-2                3    10.000
 MK-3-3                3    20.000
 MK-3-4                3    30.000
 MK-3-5                3    40.000
 MK-3-6                3    50.000
 MK-3-7                3    60.000
 MK-3-8                3    70.000
 MK-3-9                3    80.000
 MK-3-10               3    90.000
 MK-3-11               3   100.000
 MK-3-12               3   110.000
 MK-3-13               3   120.000
 MK-3-14               3   130.000
 MK-3-15               3   140.000
 MK-3-16               3   150.000
 MK-4-1                4     0.000
 MK-4-2                4    10.000
 MK-4-3                4    20.000
 MK-4-4                4    30.000
 MK-4-5                4    40.000
 MK-4-6                4    50.000
 MK-4-7                4    60.000
 MK-4-8                4    70.000
 MK-4-9                4    80.000
 MK-4-10               4    90.000
 MK-4-11               4   100.000
 MK-4-12               4   110.000
 MK-4-13               4   120.000
 MK-4-14               4   130.000
 MK-4-15               4   140.000
 MK-4-16               4   150.000
 MK-5-1                5     0.000
 MK-5-2                5    10.000
 MK-5-3                5    20.000
 MK-5-4                5    30.000
 MK-5-5                5    40.000
 MK-5-6                5    50.000
 MK-5-7                5    60.000
 MK-5-8                5    70.000
 MK-5-9                5    80.000
 MK-5-10               5    90.000
 MK-5-11               5   100.000
 MK-5-12               5   110.000
 MK-5-13               5   120.000
 MK-5-14               5   130.000
 MK-5-15               5   140.000
 MK-5-16               5   150.000
 MK-6-1                6     0.000
 MK-6-2                6    10.000
 MK-6-3                6    20.000
 MK-6-4                6    30.000
 MK-6-5                6    40.000
 MK-6-6                6    50.000
 MK-6-7                6    60.000
 MK-6-8                6    70.000
 MK-6-9                6    80.000
 MK-6-10               6    90.000
 MK-6-11               6   100.000
 MK-6-12               6   110.000
 MK-6-13               6   120.000
 MK-6-14               6   130.000
 MK-6-15               6   140.000
 MK-6-16               6   150.000
!*********************************** Marker Types ********************************************************************
!Co-dominant marker: When heterozygote F1 is present, P1 is coded as 2, F1 is coded as 1, and P2 is coded as 0; Otherwise, P1 is coded as 2, and P2 is coded as 0. 
!Dominant marker: When heterozygote F1 is present, P1 and F1 are coded as 12, and P2 is coded as 0; Otherwise, P1 is coded as 2, and P2 is coded as 0.  
!Recessive markers: When heterozygote F1 is present, P1 is coded as 2, and F1 and P2 are coded as 10; Otherwise, P1 is coded as 2, and P2 is coded as 0. 
!Missing marker is coded as -1. 
 MK-1-1                 0   0   0   0   0   0   2   2   2   0   0   0   0   0   0   2   0   0   2   2   2   0   0   2   2   2   0   0   0   0   0   0   2   0   2   2   2   0   2   0   2   2   0   2   2   0   2   0   0   2   2   0   2   0   2   0   2   2   2   0   0   2   2   2   0   0   0   2   0   0   2   0   2   0   2   0   0   0   2   2   2   2   2   2   0   0   2   2   2   2   0   0   2   0   0   2   2   2   2   2   2   2   2   0   0   0   2   2   0   0   2   0   2   0   2   2   2   0   2   2   2   0   0   2   2   2   0   2   0   0   0   0   2   2   2   2   2   2   0   2   0   0   0   2   0   0   2   2   0   2   2   2   2   2   2   2   2   2   0   2   0   0   0   2   2   0   0   0   2   2   0   2   2   2   0   0   2   2   0   0   2   2   0   0   2   2   2   0   0   0   0   2   2   0   0   0   0   2   2   2
 MK-1-2                 0   0   0   0   0   0   0   2   2   0   0   0   2   0   0   2   0   0   2   2   2   0   0   2   2   2   0   0   0   0   0   0   2   0   2   2   2   0   2   0   2   2   0   2   2   0   2   0   0   2   2   0   2   0   2   0   2   2   2   0   0   2   2   2   0   0   0   2   0   0   2   0   2   0   2   0   0   2   2   0   2   2   2   2   0   0   2   2   2   2   0   0   2   0   0   2   2   2   2   0   2   2   2   0   0   0   0   2   0   0   2   0   2   0   0   2   2   0   2   2   2   0   0   2   2   2   0   2   0   0   0   0   0   2   2   2   2   0   0   2   0   0   0   2   0   0   2   2   0   2   2   2   2   2   2   2   2   2   0   2   0   0   0   2   2   0   0   0   2   2   0   2   2   2   0   0   0   2   0   0   2   2   0   0   2   2   2   0   2   0   2   0   2   0   0   0   0   2   2   2
 MK-1-3                 0   0   0   0   0   0   0   2   2   0   0   0   2   0   0   2   0   0   2   2   2   2   0   2   2   2   0   0   0   0   0   0   2   0   2   2   2   0   2   0   2   2   0   2   2   0   2   0   0   2   2   0   2   0   2   0   2   2   2   0   0   2   0   2   2   0   0   2   0   0   2   0   2   0   2   0   0   2   2   0   2   2   2   0   0   0   0   2   0   2   0   0   2   2   0   2   2   0   2   0   2   2   2   0   0   0   0   2   0   0   2   0   2   0   0   2   2   0   2   2   2   0   0   2   2   2   0   2   0   0   0   2   0   2   2   2   2   0   0   2   0   0   0   2   0   0   2   2   0   2   2   2   2   0   2   2   2   2   0   2   0   0   0   2   2   0   0   0   2   2   0   2   2   2   0   0   0   2   0   0   2   0   0   0   2   0   2   2   2   0   2   0   2   0   0   0   0   2   2   2
 MK-1-4                 0   0   0   0   0   0   0   2   2   2   0   0   2   0   0   2   0   0   2   2   2   2   0   2   2   2   0   0   0   0   0   0   2   0   2   2   2   0   2   0   2   2   0   2   2   0   2   0   2   2   2   0   0   2   2   0   2   2   2   0   0   2   0   2   0   2   0   2   0   0   2   0   2   0   2   0   0   2   2   0   2   2   2   0   0   0   0   2   0   2   0   0   2   2   0   2   2   0   2   0   2   2   2   2   0   2   0   2   0   0   2   0   2   0   0   2   2   0   2   2   2   0   0   2   2   2   0   2   0   0   0   2   0   2   2   2   2   0   0   2   0   0   0   2   2   0   0   2   0   2   2   2   2   0   2   2   2   2   0   2   0   0   0   2   0   2   2   0   2   2   0   2   2   2   0   0   0   2   2   0   2   0   0   0   2   0   2   2   2   0   2   0   2   0   0   0   0   2   2   2
 MK-1-5                 0   0   2   0   0   0   2   2   2   2   0   2   2   0   0   2   0   0   2   2   2   2   0   2   2   2   0   0   0   0   0   2   2   0   0   2   0   0   2   0   2   2   0   2   2   0   2   0   2   2   2   0   2   0   2   0   2   2   2   0   0   2   0   2   0   2   0   2   0   0   2   0   2   0   2   0   0   2   2   0   2   2   2   0   0   0   0   2   0   2   0   0   2   2   0   0   2   0   2   0   2   2   2   2   0   2   0   2   0   0   2   0   0   0   0   2   2   0   2   0   2   2   2   2   2   2   2   2   0   0   0   2   0   2   0   2   2   0   0   2   0   0   0   2   2   0   0   2   0   2   2   2   2   0   2   2   2   2   0   2   0   0   0   0   0   2   2   0   2   2   0   2   2   2   0   0   0   2   0   0   2   0   0   0   2   0   2   2   0   0   2   0   0   0   0   0   0   2   2   2
 MK-1-6                 2   0   2   0   0   0   2   2   2   2   0   2   2   0   0   2   0   0   2   2   2   2   0   2   2   2   0   0   0   0   0   2   2   0   0   2   0   0   2   0   2   2   0   2   2   0   2   0   2   2   2   0   2   2   2   0   2   2   2   0   0   2   0   2   0   2   0   2   0   0   2   0   2   0   2   0   0   0   2   0   2   2   0   2   0   0   0   2   0   2   0   0   2   2   0   0   2   0   2   0   2   2   2   2   0   2   0   2   0   0   2   0   0   0   0   0   2   0   2   0   2   2   2   2   2   2   2   2   0   0   0   2   0   2   0   2   2   0   0   2   0   0   0   2   2   2   0   2   0   2   2   2   2   0   2   2   2   2   0   2   0   0   0   0   0   2   2   0   2   2   0   2   2   2   0   0   0   2   0   0   2   0   0   0   2   0   2   2   2   2   2   0   0   0   0   0   0   2   2   2
 MK-1-7                 2   0   0   0   0   0   2   2   2   2   0   2   2   0   0   2   0   0   2   2   2   2   0   2   2   2   0   0   0   0   0   2   2   0   0   0   0   2   2   2   2   2   0   2   2   2   2   0   2   0   0   0   2   2   2   2   2   2   2   0   0   2   0   2   0   2   0   2   0   0   2   2   2   0   2   2   0   0   2   0   0   2   2   0   0   2   0   2   0   2   0   0   2   2   0   0   2   0   2   0   2   2   2   2   0   2   0   2   0   0   2   2   0   0   0   0   2   0   2   0   2   2   2   2   2   2   2   2   2   0   0   2   0   2   0   2   2   0   2   2   0   2   0   2   2   2   0   2   0   2   2   2   2   0   2   2   2   2   0   0   0   0   0   0   0   2   2   0   2   0   0   2   2   2   0   0   0   2   0   0   2   2   0   0   0   0   2   2   2   2   2   0   0   0   0   0   0   2   2   2
 MK-1-8                 0   0   0   0   0   0   2   2   2   2   0   2   2   0   0   2   0   0   0   2   2   2   0   2   2   2   0   2   0   0   2   2   2   0   0   0   2   2   2   2   2   2   0   2   2   0   0   2   2   0   0   0   2   2   2   2   2   2   2   0   2   2   0   2   0   2   0   2   2   0   2   2   2   0   2   0   0   0   2   0   0   2   2   0   0   2   2   2   0   2   2   0   2   2   0   0   2   0   2   0   2   0   2   2   0   2   0   2   0   0   2   2   0   0   2   0   2   2   2   0   0   2   2   2   0   2   2   2   2   0   0   2   0   2   0   2   0   0   2   2   0   2   0   2   2   2   2   2   0   2   0   2   2   0   2   2   2   2   0   0   0   0   0   0   0   2   2   0   2   0   2   2   2   2   0   0   0   2   0   0   2   2   0   0   0   0   2   2   2   2   2   0   0   0   0   0   0   2   2   2
 MK-1-9                 0   0   0   0   0   2   2   2   2   2   0   2   2   0   2   2   2   0   0   2   2   2   0   2   2   2   0   2   2   0   2   2   2   0   0   0   2   2   2   2   2   2   0   2   2   0   0   2   2   0   0   0   2   2   2   2   2   2   2   0   2   2   0   2   0   2   0   2   0   0   2   2   2   0   2   0   0   0   2   0   0   2   2   0   0   2   2   2   0   2   2   0   2   2   0   0   2   0   0   0   2   0   2   2   0   2   0   2   0   2   2   2   0   0   2   0   0   2   0   0   0   2   2   2   0   2   2   2   2   0   0   2   0   2   0   2   0   0   2   2   0   2   0   2   2   2   2   2   0   0   0   2   2   0   0   2   2   2   0   0   0   0   0   2   0   2   2   0   2   2   2   2   2   2   0   0   0   2   0   0   2   2   0   2   0   0   2   2   2   2   2   0   0   0   0   0   0   2   2   0
 MK-1-10                0   2   0   0   0   2   2   2   0   2   0   2   2   0   2   2   0   0   0   2   2   2   0   2   2   2   2   2   2   0   2   2   2   0   0   0   2   2   2   2   2   2   0   2   2   0   0   2   2   2   0   0   2   2   2   2   2   0   2   0   2   2   0   2   0   2   0   2   0   0   2   2   2   0   2   0   0   0   0   0   0   2   2   0   2   2   2   2   0   2   2   0   2   2   0   0   2   0   0   0   2   0   2   2   2   0   0   2   0   0   0   2   0   0   0   0   0   2   0   0   0   2   0   2   0   2   2   2   2   0   0   2   0   2   0   2   0   0   0   2   0   2   0   2   2   2   2   0   0   2   0   2   2   0   0   2   2   2   2   0   0   0   0   2   0   2   2   0   0   2   2   0   2   2   0   0   0   2   0   0   2   2   0   0   0   0   2   2   2   2   2   0   0   0   0   0   0   2   2   0
 MK-1-11                0   2   0   0   0   2   2   2   0   2   0   2   2   0   2   2   0   0   0   0   2   2   0   2   2   2   2   0   2   0   2   2   2   0   0   0   2   0   2   2   2   2   0   2   2   0   0   2   2   2   0   0   2   2   2   2   2   0   2   2   2   2   2   2   0   0   0   2   0   2   2   2   2   0   0   0   0   0   0   0   0   0   2   2   2   2   2   2   2   2   2   0   0   2   0   0   2   0   0   0   2   0   0   2   2   0   0   2   0   0   0   0   2   0   0   0   0   2   0   0   0   2   0   2   0   2   2   2   0   0   0   2   0   2   0   2   2   2   0   2   0   2   0   2   2   2   2   0   0   2   0   2   2   0   0   2   2   2   2   0   0   0   2   2   0   2   2   0   0   2   2   0   2   2   0   0   0   2   0   0   2   2   0   0   0   0   2   2   2   0   2   0   0   0   0   0   0   2   2   0
 MK-1-12                0   2   0   0   0   2   2   2   0   2   0   2   2   0   2   2   0   0   2   2   2   2   0   2   2   2   2   0   2   0   2   2   0   0   0   0   2   0   2   2   2   2   0   2   2   0   0   2   2   2   0   0   2   2   2   2   2   0   2   2   2   2   2   0   0   0   0   2   0   2   2   2   2   0   0   2   0   0   0   2   0   0   2   2   2   0   2   2   2   2   2   0   2   2   0   0   2   0   0   0   2   0   2   0   2   0   0   2   0   0   2   0   2   2   2   0   0   2   0   0   0   2   0   2   0   2   2   2   0   0   0   2   0   2   0   2   2   2   0   2   0   2   0   2   2   2   2   0   2   2   0   2   2   2   0   2   2   2   2   0   0   2   2   2   2   2   2   0   0   2   2   2   2   2   0   0   0   0   0   0   2   2   0   0   0   0   2   2   2   0   2   0   0   0   0   0   0   2   2   0
 MK-1-13                0   2   0   0   0   2   0   2   0   2   0   2   2   0   2   2   0   0   2   2   2   2   0   2   0   2   2   0   2   0   2   2   0   0   0   0   2   0   2   2   2   2   0   2   2   0   0   2   0   2   0   0   2   2   2   2   2   0   2   0   2   2   2   2   0   0   0   2   0   2   2   2   2   0   2   2   0   0   0   2   0   0   2   2   2   0   2   2   2   2   2   0   2   2   0   2   2   0   0   0   2   0   2   0   2   0   0   2   2   0   2   0   2   2   2   0   0   2   0   0   0   2   0   2   0   2   2   2   0   0   0   2   0   2   0   0   2   2   0   2   0   2   0   2   2   2   2   0   2   0   0   2   2   2   0   2   2   2   2   0   0   2   2   2   2   2   2   0   0   2   2   2   2   2   0   0   0   0   0   0   0   2   0   0   0   0   2   0   2   0   0   0   0   0   0   0   0   2   0   0
 MK-1-14                0   2   0   0   0   2   0   2   2   2   0   2   2   0   2   2   2   0   2   0   2   2   0   2   0   2   2   0   2   0   0   2   0   0   0   0   2   0   2   2   2   2   0   0   2   0   2   2   0   2   0   0   2   2   2   2   0   0   2   0   2   2   0   0   0   0   0   2   0   2   2   2   2   0   2   2   0   0   0   2   0   2   2   2   2   0   2   2   2   2   0   0   2   2   0   2   2   0   0   0   2   2   2   0   2   0   0   2   2   2   0   0   0   2   2   0   0   2   0   0   2   0   0   2   0   2   0   2   0   2   0   2   0   2   0   0   2   2   0   2   0   2   0   2   2   2   2   0   2   0   0   2   2   2   0   2   2   2   2   0   0   2   2   2   2   2   2   0   0   2   2   2   2   2   0   0   0   0   0   0   0   2   0   0   0   0   2   0   2   0   0   0   0   0   0   0   0   0   0   0
 MK-1-15                0   2   0   0   0   2   0   2   2   2   0   2   2   0   2   2   2   0   2   0   0   2   0   2   0   2   2   0   2   2   0   2   0   0   0   0   2   0   2   2   2   2   0   0   2   2   2   2   2   2   0   2   2   2   2   2   0   0   2   2   2   2   0   0   0   0   0   2   0   2   2   2   2   0   0   2   0   0   0   2   0   2   2   2   2   0   2   2   2   2   0   0   2   0   0   2   2   0   2   0   2   2   2   0   2   0   0   0   2   2   0   0   0   2   0   2   0   2   0   0   2   0   0   2   0   2   0   2   0   2   0   2   0   2   0   0   2   2   0   2   0   2   0   2   2   2   2   2   2   0   0   2   2   2   0   2   2   2   2   0   0   2   2   2   2   2   2   0   0   2   2   0   2   2   0   0   0   0   0   0   0   2   0   0   0   0   0   0   2   0   0   0   0   0   2   0   0   2   0   0
 MK-1-16                0   2   2   0   0   2   0   2   2   2   0   2   2   0   2   2   2   0   2   0   0   2   0   2   2   0   2   0   2   2   0   0   0   2   0   0   2   0   2   0   2   2   0   0   2   2   2   2   2   2   0   2   2   2   2   2   0   0   2   2   2   2   2   2   0   0   0   2   0   2   2   0   2   0   0   2   0   0   0   2   0   0   2   2   2   0   2   2   2   2   2   2   0   0   0   2   2   0   2   2   2   2   2   0   2   0   0   0   2   2   0   0   0   2   0   2   0   0   0   2   0   0   2   2   0   2   0   2   0   2   0   2   0   2   0   0   2   2   0   2   0   2   0   2   2   2   2   2   2   0   0   2   2   2   0   2   2   2   0   0   0   0   2   2   2   2   2   2   0   2   2   0   2   2   0   0   0   0   0   0   0   2   0   0   0   0   0   0   2   0   0   2   0   0   2   0   0   2   2   0
 MK-2-1                 2   2   0   2   0   2   2   0   0   0   0   0   2   0   0   0   2   0   0   2   2   0   2   2   0   0   2   0   2   0   2   2   2   2   2   2   2   2   2   0   0   0   2   2   0   2   0   0   2   2   0   2   2   2   0   2   0   0   0   0   0   0   2   0   0   2   2   0   2   2   2   2   2   0   0   0   0   2   0   2   2   2   2   0   2   2   0   2   0   0   0   2   2   2   2   0   0   0   0   2   0   0   0   0   0   0   0   0   2   2   0   0   0   2   2   2   0   0   2   2   0   0   2   0   2   0   0   2   2   2   0   0   0   2   2   2   0   2   2   2   2   2   0   0   0   2   0   2   0   0   0   2   0   2   0   2   2   0   2   2   0   0   0   0   2   2   2   0   0   0   0   2   2   2   0   2   2   2   2   2   0   0   2   0   2   0   2   2   2   2   0   0   0   0   0   2   2   2   0   0
 MK-2-2                 2   2   0   2   0   2   2   0   0   0   0   0   2   0   0   0   2   0   0   2   2   0   2   2   0   2   2   0   2   0   2   2   2   2   2   0   2   2   2   0   2   0   0   2   0   2   0   0   2   0   2   2   2   2   0   2   0   0   0   0   2   0   2   0   0   2   2   0   2   2   2   2   2   0   0   0   0   2   0   2   2   0   2   0   2   2   2   2   0   0   0   2   2   2   2   0   0   0   0   2   0   0   0   0   0   2   0   0   2   2   0   2   0   2   2   2   0   0   2   2   0   0   2   0   2   2   0   2   2   2   0   0   0   2   2   2   0   2   2   2   2   0   0   2   0   2   0   2   0   0   0   2   0   2   0   2   2   0   2   2   2   0   0   0   2   2   2   2   0   0   0   2   2   2   0   2   2   2   2   2   0   0   2   0   2   0   2   2   2   2   0   0   0   0   0   2   2   0   0   0
 MK-2-3                 2   0   0   2   0   2   2   0   0   0   0   0   0   0   2   0   0   0   0   2   2   0   2   2   0   2   0   2   2   0   2   2   0   2   2   0   2   2   2   0   2   0   0   0   0   2   0   0   2   0   2   2   2   2   2   2   0   2   0   0   2   0   2   0   0   0   2   0   2   2   2   2   2   0   0   0   0   2   0   2   2   0   2   0   2   2   2   0   0   0   0   2   2   2   2   0   0   0   0   2   0   0   0   0   0   2   0   2   0   2   0   2   0   2   2   0   0   0   2   2   0   0   0   0   2   2   0   2   2   2   0   0   0   2   2   2   2   2   2   2   2   0   0   2   0   2   0   2   0   0   0   2   0   2   0   2   2   0   2   2   2   0   0   0   2   2   2   2   0   0   0   2   2   2   0   2   2   2   2   2   0   0   2   0   2   0   2   2   2   2   0   0   0   0   0   0   2   0   0   0
 MK-2-4                 2   0   2   2   0   2   2   0   0   0   0   2   0   0   2   0   0   0   0   2   2   2   2   2   2   2   0   0   2   0   2   2   0   2   2   0   2   2   2   0   2   0   0   0   0   2   0   0   2   0   2   2   2   2   2   2   0   2   0   0   2   0   2   0   0   0   2   0   2   2   2   2   2   0   2   0   0   2   0   2   2   0   2   0   0   2   2   0   0   0   0   2   2   2   2   0   0   0   0   0   0   0   0   0   0   2   0   2   0   2   0   0   0   0   2   0   0   0   2   2   0   0   0   2   2   2   0   2   2   2   0   2   0   2   2   2   2   2   2   2   2   0   0   0   0   2   0   2   0   0   0   2   0   2   0   2   2   0   2   2   2   0   0   0   2   2   2   2   0   0   0   2   2   2   0   0   2   2   2   2   0   0   2   0   2   0   2   2   2   2   0   0   0   0   0   0   2   0   0   0
 MK-2-5                 2   0   2   2   0   2   2   0   0   0   0   2   0   0   2   2   2   0   0   2   2   0   2   2   2   2   2   0   2   0   2   2   0   2   2   0   2   2   2   0   2   0   0   0   0   2   0   0   2   0   2   2   2   2   2   2   2   2   0   0   2   0   2   0   0   0   2   0   2   2   2   2   2   0   2   0   0   2   0   2   2   0   2   0   0   2   2   0   0   0   0   2   2   0   2   0   0   0   0   0   0   0   0   0   0   0   0   2   0   2   0   0   0   0   2   0   0   0   2   2   0   0   0   2   2   2   0   2   2   2   0   2   0   2   2   2   2   2   2   2   2   0   0   0   2   0   0   2   0   0   0   2   0   2   0   2   2   0   2   2   2   0   0   0   2   2   0   2   0   0   0   2   0   2   0   0   2   2   2   2   0   0   0   0   2   0   2   2   2   2   0   0   0   0   0   0   2   0   0   0
 MK-2-6                 2   2   2   2   0   0   2   0   0   0   0   2   0   0   2   2   2   0   0   2   2   0   0   2   2   2   2   0   2   0   2   2   0   2   2   0   2   2   2   0   2   0   0   0   0   2   0   0   2   0   2   2   2   2   2   0   2   2   0   0   2   0   2   0   2   0   2   0   2   2   2   2   2   0   2   0   0   2   0   0   2   0   2   0   2   0   0   0   0   0   0   0   2   0   2   0   0   0   0   0   0   0   0   0   0   0   0   2   0   2   0   0   0   0   2   0   0   0   2   2   0   2   0   2   2   2   0   2   2   0   0   2   0   2   2   2   2   2   2   2   2   0   0   0   2   0   0   2   0   0   0   2   0   2   0   2   2   0   2   2   2   0   0   0   2   2   0   2   0   0   0   2   0   2   2   0   2   2   2   2   0   0   0   0   2   0   2   2   2   0   2   0   0   0   0   0   2   0   0   0
 MK-2-7                 2   0   2   2   0   0   2   0   2   0   2   2   0   0   0   0   2   0   0   2   2   0   0   2   2   2   2   0   2   2   2   2   0   0   2   0   2   2   0   2   2   0   0   0   2   2   0   0   0   0   0   2   2   2   2   0   2   0   0   0   2   0   2   0   2   0   0   0   0   2   2   2   2   0   2   0   0   2   0   0   2   0   2   0   2   0   2   0   0   0   0   2   2   0   0   0   0   0   0   0   0   0   0   0   0   0   0   0   0   2   0   0   0   2   2   0   0   0   2   2   0   2   0   0   2   2   0   2   2   0   0   2   0   2   2   2   2   2   2   2   0   0   0   0   2   0   0   2   2   0   0   2   0   2   0   2   2   0   2   2   2   0   0   0   0   2   0   2   0   0   0   2   0   2   2   0   2   0   2   2   0   0   0   0   2   0   2   2   2   0   2   0   0   0   0   0   2   2   0   0
 MK-2-8                 2   0   2   2   0   0   2   0   2   0   2   0   0   0   0   0   2   0   0   2   2   0   0   2   2   2   2   2   2   2   0   2   0   0   2   0   2   2   0   2   0   0   2   2   2   2   0   0   2   0   0   2   2   2   2   0   2   0   0   0   2   0   2   0   2   0   0   0   0   2   2   2   2   0   2   0   0   2   0   0   2   0   2   0   0   0   2   0   0   0   0   2   0   0   0   0   0   0   0   0   0   0   0   0   2   0   0   0   0   0   0   2   0   2   2   0   2   0   2   2   0   2   0   0   2   2   0   2   2   2   0   2   0   0   2   2   2   2   2   2   0   0   0   0   2   0   0   2   2   0   0   2   0   2   0   0   2   0   2   2   2   2   0   0   0   2   0   0   0   0   0   2   0   2   2   0   2   0   2   2   0   0   0   0   2   0   2   2   2   0   2   0   0   0   0   0   2   2   0   0
 MK-2-9                 2   0   2   2   0   0   2   0   2   0   2   0   0   0   0   0   2   0   2   2   2   0   0   2   0   2   2   2   2   0   0   2   2   0   2   2   2   2   0   2   0   0   2   2   2   2   2   0   0   0   0   2   2   2   2   0   0   0   0   0   2   0   2   0   2   0   0   0   0   2   2   2   2   0   2   0   0   2   0   0   2   0   2   0   0   0   2   0   0   0   0   2   0   0   0   0   0   0   0   0   0   0   0   0   2   0   0   0   0   0   0   2   0   2   2   0   0   0   2   2   0   2   2   0   2   2   0   2   2   2   0   2   0   0   2   2   2   2   2   2   0   0   0   0   2   0   0   2   0   2   0   2   0   2   0   2   2   2   2   0   2   2   0   0   0   2   0   0   0   2   2   2   0   2   2   0   2   0   2   2   2   0   0   0   2   0   2   0   2   0   2   0   0   0   0   0   2   2   0   0
 MK-2-10                2   2   2   2   0   0   2   0   2   0   0   0   2   0   0   2   2   0   2   2   2   0   0   2   0   2   2   2   2   0   0   2   2   0   2   2   2   2   0   2   0   0   2   2   2   2   2   0   0   0   0   2   2   2   2   0   0   0   0   0   2   0   2   0   2   2   0   0   0   2   2   0   2   0   2   0   0   2   0   0   2   0   0   0   0   0   2   0   0   2   0   2   0   0   0   0   0   0   2   0   2   2   0   0   2   0   0   0   0   0   0   2   0   2   2   0   0   0   2   2   0   2   2   0   2   2   0   2   2   2   0   2   0   0   2   2   2   2   2   2   0   0   0   0   2   0   0   2   0   2   0   2   0   2   0   2   2   2   2   2   2   2   0   0   0   2   0   0   0   2   2   2   0   2   2   0   2   2   0   2   2   0   0   0   2   0   2   0   2   0   2   0   0   0   0   0   2   2   0   0
 MK-2-11                2   2   2   2   0   0   2   0   2   0   0   0   2   0   0   2   2   0   2   2   0   0   0   0   0   2   2   2   2   0   0   2   2   0   2   2   2   2   0   2   0   0   2   0   2   2   2   0   0   0   0   2   2   2   2   0   0   0   0   0   2   0   2   0   2   2   0   2   0   2   2   0   2   0   2   2   0   0   2   0   2   0   0   0   0   0   2   2   0   2   2   2   2   2   0   0   0   0   2   0   2   0   0   0   2   0   0   0   0   0   0   2   0   2   2   0   0   0   2   2   0   2   2   0   0   0   0   2   2   2   0   2   0   0   2   2   2   2   2   2   0   0   2   0   2   0   0   2   0   2   2   2   2   2   0   2   2   2   2   2   0   2   0   0   0   2   0   0   0   2   2   2   0   2   2   0   2   2   0   2   2   0   0   0   2   0   0   0   2   0   2   0   0   0   0   0   2   2   0   0
 MK-2-12                2   2   0   2   0   2   2   0   2   2   2   0   2   0   2   2   2   2   2   2   0   0   0   0   0   2   2   2   2   0   2   2   2   0   2   2   2   2   0   2   0   0   2   0   2   2   0   0   0   0   0   2   0   2   2   0   0   0   2   0   2   0   2   0   2   2   0   2   0   2   2   0   2   0   0   2   0   0   2   0   2   0   2   0   0   0   2   0   0   2   2   2   2   0   0   0   0   0   2   0   2   0   0   0   2   0   0   0   0   0   0   2   0   2   2   0   0   0   2   2   0   2   2   0   0   0   0   2   2   0   0   2   0   0   2   2   2   2   2   2   0   0   2   2   2   0   0   2   0   2   2   2   2   2   0   2   2   2   0   2   0   2   0   0   0   2   0   0   0   2   2   2   0   0   2   0   2   2   0   2   2   0   2   0   2   0   0   0   2   0   2   0   0   0   0   0   2   2   0   0
 MK-2-13                2   2   0   2   0   0   2   0   2   2   2   0   2   0   0   2   2   2   2   2   0   0   0   0   0   2   2   2   2   0   2   2   2   0   2   2   0   2   0   2   0   0   0   0   2   2   2   0   0   0   0   2   0   2   2   0   0   0   2   0   2   0   2   2   2   2   0   2   0   2   2   0   2   0   0   2   0   0   2   0   2   0   2   0   0   2   2   0   0   2   2   2   0   2   0   2   0   0   2   0   2   0   0   0   2   0   0   0   0   2   0   2   0   2   0   0   0   0   2   2   2   2   2   0   2   0   0   2   2   0   2   2   0   0   0   2   0   2   2   2   0   0   2   2   0   0   0   2   0   2   2   2   2   2   0   0   2   0   0   2   0   2   0   0   0   2   0   0   0   2   2   2   0   0   2   0   2   2   0   2   2   2   2   0   2   0   0   0   2   0   0   0   2   0   0   0   2   2   0   0
 MK-2-14                2   2   0   2   0   0   2   0   2   2   2   0   2   0   0   2   2   2   0   2   0   0   2   0   2   2   2   2   2   0   2   2   2   0   2   2   0   2   0   2   0   0   0   0   2   2   2   2   0   2   0   2   0   2   2   0   0   2   2   0   2   0   2   2   0   2   0   2   0   2   2   0   2   0   2   2   0   0   2   0   2   0   2   0   0   0   2   0   0   2   2   0   0   2   0   2   0   0   0   0   2   0   0   0   2   0   0   0   0   2   0   2   0   2   0   0   0   0   2   2   2   2   2   0   2   0   0   2   2   0   2   2   0   0   0   2   0   2   2   2   0   0   2   2   0   0   0   2   0   2   2   2   2   2   0   2   2   0   2   2   0   2   0   0   0   2   0   2   0   2   2   2   0   0   2   0   2   2   0   2   2   2   2   0   2   0   0   0   2   0   0   0   2   0   0   0   2   2   0   0
 MK-2-15                2   2   2   2   0   0   2   0   2   2   2   0   2   0   0   2   0   2   0   2   0   0   2   0   0   2   2   2   2   0   2   2   2   0   2   2   0   2   0   2   0   0   0   0   0   2   0   2   0   2   0   2   0   2   2   2   0   2   2   0   2   0   2   2   2   2   0   2   0   2   2   0   2   0   0   2   0   0   2   0   0   0   2   0   0   0   2   0   0   2   2   2   2   2   0   2   0   0   0   0   2   0   0   0   2   0   0   2   0   2   0   2   0   2   0   0   0   0   2   2   2   0   2   2   2   0   0   2   2   2   2   2   0   0   0   2   0   2   2   2   0   0   2   2   0   2   0   2   0   2   2   2   2   2   0   2   2   0   2   2   2   0   0   0   0   2   0   2   0   2   2   2   0   0   2   0   2   2   0   2   0   0   2   0   2   0   0   2   2   0   2   0   2   0   0   0   2   2   0   0
 MK-2-16                0   2   2   2   0   0   2   0   2   2   2   0   2   0   0   2   2   2   0   2   0   0   2   0   0   2   2   2   0   2   2   2   2   0   2   2   2   2   0   2   0   0   0   0   0   2   0   2   0   2   0   2   0   2   2   2   0   2   2   0   2   0   0   2   2   2   0   2   0   2   2   0   2   0   0   2   0   0   0   0   0   0   2   0   0   0   2   0   0   2   2   2   2   2   0   2   0   0   0   0   2   0   0   2   0   0   2   2   0   2   2   0   0   2   0   0   0   0   2   2   2   2   2   2   0   0   0   2   2   2   2   2   0   0   0   2   0   2   2   2   0   0   2   2   0   0   0   2   2   2   2   2   2   2   0   0   2   0   2   2   2   0   0   0   0   0   0   2   0   2   2   2   0   0   2   0   2   2   0   0   0   0   2   0   2   0   0   2   2   0   2   0   2   0   0   0   2   2   2   0
 MK-3-1                 0   2   0   0   0   2   0   0   2   2   2   2   0   0   0   0   2   0   2   2   2   0   0   0   0   2   0   0   0   2   0   2   0   2   2   0   0   0   2   2   2   2   0   2   2   2   2   0   0   2   0   2   0   0   0   2   2   2   0   0   0   2   0   0   2   0   0   0   2   2   0   2   0   2   2   0   0   2   0   2   2   2   2   0   0   2   2   2   2   2   2   0   2   2   0   0   2   2   2   0   0   0   0   2   2   0   2   2   2   2   2   0   2   2   2   2   2   0   0   0   0   2   0   2   0   2   2   2   0   0   2   2   0   0   0   2   0   0   2   0   2   0   2   2   0   2   0   0   2   2   2   2   0   2   2   2   0   0   2   2   0   0   2   2   2   2   0   0   2   0   0   2   0   0   0   2   2   0   0   2   2   0   0   2   0   2   2   2   2   0   0   2   2   0   0   0   0   2   0   0
 MK-3-2                 0   2   0   0   0   2   0   0   2   2   0   2   0   0   0   0   2   0   2   2   0   0   0   0   0   2   0   0   0   2   0   2   0   2   2   0   0   0   2   2   2   2   0   2   2   2   2   0   0   2   0   0   0   2   2   2   2   2   0   0   0   2   0   0   2   0   0   0   2   2   0   0   0   2   2   0   0   2   0   2   2   2   2   0   0   2   2   2   2   2   0   0   2   2   0   0   2   2   2   0   0   0   0   2   2   0   2   2   2   2   2   0   2   2   2   2   0   0   0   0   0   2   0   0   0   2   2   0   0   0   2   2   0   0   0   2   0   0   2   0   2   0   2   2   0   2   0   0   2   0   2   2   0   2   2   2   0   0   2   0   0   0   2   2   2   0   0   2   2   0   0   2   0   0   0   2   0   0   0   2   2   0   0   0   0   2   2   2   2   0   2   2   2   0   0   0   0   2   0   0
 MK-3-3                 0   2   2   0   0   2   0   0   2   2   0   2   0   0   0   0   0   0   2   2   0   0   0   2   0   2   0   0   0   2   0   2   0   2   2   0   0   0   2   2   2   2   0   2   2   2   2   0   2   2   0   0   0   2   2   2   2   2   0   0   0   2   0   0   2   0   0   2   2   2   0   0   0   2   2   2   0   2   2   0   2   2   2   0   0   2   2   2   2   2   0   0   2   2   0   0   2   0   2   0   0   0   0   2   2   0   2   2   2   2   2   0   0   2   0   2   0   0   0   0   0   2   0   0   0   2   2   0   0   0   2   2   0   2   0   2   0   0   2   0   2   0   0   2   0   2   0   0   2   0   2   2   0   2   2   2   0   0   2   0   0   0   0   2   2   0   0   2   2   0   0   2   0   0   0   2   0   0   0   2   2   0   0   0   0   2   2   2   2   0   0   2   2   0   0   0   0   2   0   0
 MK-3-4                 0   2   2   0   0   2   0   0   2   2   0   2   0   0   0   0   2   0   2   2   0   2   0   2   0   2   0   0   2   2   0   2   0   2   2   0   0   0   2   2   2   2   0   2   2   2   2   0   2   2   0   0   0   2   2   2   2   2   0   0   0   2   0   0   2   0   0   2   2   0   0   0   0   2   2   2   0   2   2   0   2   2   0   0   0   2   2   2   0   0   0   0   2   2   0   2   2   2   2   0   0   0   0   2   2   0   2   2   2   2   2   0   0   2   0   2   0   0   0   0   0   2   0   0   0   2   0   0   0   0   2   2   0   2   0   2   0   0   2   2   2   0   2   0   0   2   0   0   2   0   2   2   2   0   2   2   0   0   2   0   0   0   0   2   2   0   0   2   2   0   0   2   0   0   0   2   0   0   0   0   2   0   0   0   0   2   2   2   2   0   0   2   2   0   0   0   0   2   0   0
 MK-3-5                 0   2   2   0   0   2   0   0   2   2   0   2   0   2   0   0   2   0   0   2   0   2   0   2   0   2   2   0   2   0   0   2   0   2   2   0   0   0   2   2   2   2   0   2   2   0   2   2   2   2   0   0   0   2   0   2   2   2   0   0   2   2   0   0   0   2   0   2   2   0   0   2   0   0   2   2   0   2   0   0   2   2   0   0   0   2   2   2   0   2   0   2   2   2   0   2   2   2   2   2   0   0   0   2   2   0   2   2   2   2   2   0   0   2   0   2   0   0   0   0   0   2   0   0   2   2   0   0   2   0   0   2   0   2   0   2   0   0   2   2   2   0   2   0   0   2   0   0   2   0   2   2   2   0   2   2   0   0   2   0   0   0   0   2   2   0   0   2   2   0   0   2   0   0   0   2   0   0   0   0   2   2   0   0   0   2   2   2   0   0   0   2   2   0   0   0   0   2   0   0
 MK-3-6                 0   0   2   0   2   2   0   2   2   2   0   0   0   2   0   0   0   0   0   2   0   2   0   2   0   2   2   0   2   0   0   2   0   2   2   0   0   0   2   2   2   2   2   2   2   0   2   2   2   2   2   0   0   0   0   2   2   2   0   0   2   2   0   0   0   2   0   2   2   0   0   0   0   0   2   2   0   2   0   0   2   2   0   0   0   2   2   2   0   2   0   2   2   2   0   2   2   2   2   2   0   0   0   2   0   0   2   2   2   2   2   0   2   2   0   2   0   0   0   0   2   2   0   0   0   2   0   0   2   0   0   2   0   2   0   0   0   0   2   0   2   2   2   0   0   2   2   0   2   0   2   2   2   0   2   2   2   0   2   0   0   0   0   2   2   0   0   2   2   0   0   2   0   0   0   2   0   2   0   0   2   2   0   0   0   2   2   2   2   0   0   2   2   0   0   0   0   0   0   0
 MK-3-7                 0   0   2   0   2   0   0   0   2   2   0   0   0   2   2   0   0   0   0   2   0   2   2   2   0   2   2   0   2   0   0   2   2   2   2   2   0   0   2   2   2   0   2   2   2   0   2   2   2   2   2   0   0   0   2   2   2   2   0   0   2   2   0   0   0   0   0   2   2   0   0   0   0   0   2   2   0   0   0   0   2   2   0   0   0   2   2   2   0   2   2   2   2   2   0   2   2   2   2   2   0   0   0   2   0   0   2   2   0   2   2   0   2   2   0   2   0   0   0   0   2   0   0   2   2   2   0   0   2   0   2   2   0   2   0   0   0   0   2   0   0   2   2   0   0   2   0   0   2   0   2   2   2   0   2   0   2   0   2   0   2   0   0   2   2   2   0   2   2   0   0   2   0   0   2   2   0   2   0   0   2   2   2   2   0   2   0   2   2   0   2   2   2   0   0   0   0   0   0   0
 MK-3-8                 0   0   0   0   2   2   0   0   2   2   0   0   0   2   2   0   0   0   2   2   0   2   2   0   0   2   2   0   2   0   0   2   2   2   2   2   0   0   2   2   2   0   2   2   2   0   2   2   2   2   2   0   0   0   2   2   2   2   0   0   2   2   0   0   0   0   0   2   2   0   0   0   0   0   2   0   0   0   0   0   2   2   0   0   0   2   2   0   0   0   2   2   2   2   0   2   2   2   2   2   0   0   0   2   0   0   2   2   0   2   2   0   2   2   0   2   0   0   0   0   2   0   0   2   2   0   0   0   0   0   2   2   0   0   0   0   0   0   2   0   0   2   2   0   0   2   0   0   2   0   2   2   2   0   2   0   2   0   2   2   2   0   0   2   0   2   0   2   2   2   0   2   0   0   2   2   0   2   0   0   2   2   2   2   2   2   0   0   2   0   0   2   2   2   0   0   0   0   0   0
 MK-3-9                 2   0   0   0   2   2   0   2   2   2   0   0   0   2   2   0   0   0   2   2   0   2   2   0   0   0   2   0   2   2   0   2   2   2   2   2   0   0   2   2   2   0   2   2   2   0   2   2   2   2   2   0   0   0   2   2   0   0   0   0   2   2   0   2   0   2   0   2   2   0   0   0   0   0   2   0   2   0   0   0   2   2   0   0   0   2   2   0   0   0   2   2   2   2   0   2   2   2   2   2   0   0   0   2   2   0   2   2   0   2   2   0   2   2   0   2   0   2   0   0   2   0   0   2   2   0   0   0   0   0   2   2   0   0   0   0   0   0   2   0   2   2   2   0   0   0   0   2   2   0   2   0   0   0   2   0   2   0   2   2   2   0   0   0   0   2   0   2   0   2   0   0   0   0   2   2   2   0   0   0   2   2   2   2   2   2   0   0   2   0   0   2   2   2   0   0   0   0   0   0
 MK-3-10                2   0   0   0   2   2   0   2   2   0   2   0   0   2   0   0   0   0   2   2   0   2   2   0   2   2   0   0   2   2   0   2   2   2   2   2   0   0   2   2   2   0   2   2   2   0   2   2   2   2   2   0   0   0   2   2   0   0   0   2   2   2   2   2   0   2   0   2   2   0   0   0   0   0   2   0   2   2   0   0   2   2   0   0   0   2   2   0   0   0   2   2   2   2   0   2   2   2   2   2   0   0   0   2   2   2   0   2   0   2   2   0   2   2   0   2   2   2   0   0   2   2   2   2   2   0   0   0   0   2   2   2   0   0   0   0   0   0   2   0   2   2   2   2   0   0   0   2   2   0   2   0   0   0   2   0   2   0   2   2   0   0   0   0   0   2   0   2   0   2   0   2   0   0   2   2   2   0   0   0   2   2   2   2   0   2   0   0   2   0   0   2   0   2   0   0   0   0   0   0
 MK-3-11                2   0   0   2   2   2   0   2   2   0   2   0   0   2   0   0   0   0   2   2   0   2   2   0   2   0   0   0   2   2   0   2   0   2   2   2   0   0   2   0   2   0   2   2   2   0   2   2   2   2   2   0   2   0   2   2   0   0   0   0   0   2   2   2   0   2   0   2   2   0   0   0   0   0   2   0   0   2   0   0   2   2   0   0   2   2   2   0   0   0   2   2   2   2   0   2   2   2   2   2   2   0   0   2   2   2   0   2   0   2   2   0   2   2   0   2   2   2   2   0   2   2   2   2   2   0   0   0   0   2   2   2   0   0   0   0   0   0   2   0   2   2   2   0   0   0   0   2   2   0   2   0   0   0   2   2   2   0   2   2   0   0   0   0   0   2   0   2   0   2   0   2   0   0   2   2   2   2   0   0   2   2   2   2   0   2   0   0   2   0   0   2   0   2   0   0   0   0   0   0
 MK-3-12                2   2   0   2   2   2   0   2   2   0   2   0   2   2   0   0   0   0   2   2   0   2   2   2   2   0   0   2   2   2   0   2   0   2   2   2   0   0   2   0   2   0   2   2   2   2   2   2   2   2   2   0   2   2   2   2   0   0   0   0   0   2   2   2   0   2   0   2   2   2   2   0   0   0   2   0   0   2   2   0   2   2   0   0   2   2   0   0   0   0   2   0   2   2   0   2   2   2   2   0   0   0   0   2   2   2   0   2   0   2   2   0   2   0   0   0   2   2   2   0   2   2   2   0   2   0   0   0   0   2   2   2   0   2   0   0   0   0   2   0   2   2   2   0   0   0   0   2   2   0   2   0   0   0   2   2   2   0   0   2   0   0   0   0   0   2   0   2   0   2   0   2   0   0   2   2   2   2   0   0   2   2   2   2   0   0   0   0   2   0   0   2   0   2   0   0   2   0   0   0
 MK-3-13                2   2   0   2   2   2   2   2   2   0   0   0   2   2   0   0   0   0   0   2   0   2   2   2   0   2   2   2   2   2   0   2   0   2   2   2   0   0   2   0   2   0   2   2   2   2   2   2   2   2   2   0   2   2   2   2   0   2   2   0   0   2   2   2   0   2   0   2   2   0   0   0   0   2   2   0   0   2   2   0   0   0   0   0   2   2   0   0   0   0   2   0   2   2   0   2   2   2   2   0   0   0   0   2   2   2   2   0   0   2   2   0   2   0   0   0   2   2   2   0   2   2   0   0   2   0   0   0   0   2   0   2   0   2   2   2   0   0   2   0   2   2   0   0   0   0   0   2   2   2   2   0   0   0   2   2   2   0   0   2   0   0   0   0   0   2   0   2   0   2   0   2   2   0   2   0   0   2   0   0   2   0   2   2   0   0   2   0   2   0   0   2   0   2   0   0   2   0   0   2
 MK-3-14                0   0   0   2   2   2   2   2   2   0   0   0   2   2   0   2   0   0   0   2   0   2   2   2   0   2   0   2   2   0   0   2   2   2   2   2   0   0   2   0   2   0   2   2   2   2   2   2   2   2   2   0   2   2   2   2   0   2   0   0   0   2   2   2   2   2   0   2   2   2   0   0   0   2   0   0   0   2   2   0   0   0   2   0   2   2   0   0   0   0   2   0   2   0   2   2   2   0   2   0   0   0   0   2   2   2   2   0   2   2   2   0   2   2   0   0   0   2   2   0   2   2   0   0   0   2   0   2   0   2   0   2   0   2   2   2   0   2   2   0   2   2   0   0   2   2   0   2   2   2   2   0   0   0   2   2   2   0   0   2   0   0   0   0   0   2   0   2   0   2   0   2   2   0   2   0   0   0   0   0   0   0   2   2   0   0   2   0   2   0   0   0   0   2   0   0   2   0   0   2
 MK-3-15                0   0   0   2   2   2   2   2   2   0   0   0   2   2   0   2   0   0   0   2   0   2   2   2   2   2   0   2   0   0   0   2   2   2   2   2   2   0   2   0   2   0   2   2   2   2   2   2   2   2   2   2   2   2   2   2   0   2   0   0   0   0   2   2   2   2   0   2   2   2   0   0   2   2   0   0   0   2   2   0   0   0   2   0   2   2   0   0   0   0   2   0   0   0   2   2   2   0   2   0   0   0   0   0   2   0   2   0   2   2   2   0   2   2   0   0   0   2   2   0   2   2   0   2   0   2   0   2   0   2   2   2   2   2   0   2   0   2   2   0   2   0   0   0   2   2   0   2   2   2   2   0   0   0   2   0   0   0   0   2   0   0   0   0   0   2   0   2   0   2   0   2   2   0   2   0   0   0   0   0   0   0   2   2   0   2   2   0   2   0   0   0   2   0   2   0   2   0   0   2
 MK-3-16                0   2   0   2   2   2   2   2   2   0   0   0   2   2   0   2   0   0   0   2   0   0   2   2   2   2   0   2   0   0   0   2   2   2   2   2   2   0   2   2   2   0   0   0   2   2   0   2   2   0   2   2   2   2   2   2   0   2   0   0   0   0   2   2   2   2   0   2   0   2   0   0   2   2   0   0   0   2   2   0   0   0   2   0   2   2   0   0   0   0   2   0   0   0   2   2   2   0   2   0   0   0   2   0   2   0   2   0   2   2   2   0   2   2   0   0   0   2   2   0   2   2   0   2   0   2   0   2   0   2   2   2   2   2   0   2   0   2   0   0   2   0   0   0   0   2   0   2   2   2   2   0   0   0   0   0   0   0   0   2   0   0   0   2   0   2   0   2   0   2   0   2   2   0   2   0   2   0   0   0   0   0   2   2   0   2   0   0   2   0   0   0   2   0   0   0   2   2   0   2
 MK-4-1                 2   2   2   2   2   2   2   0   0   2   0   2   2   2   0   0   2   2   2   2   2   2   2   0   0   2   2   0   0   0   2   2   2   0   0   2   2   2   0   2   2   2   2   2   0   2   2   0   0   0   0   2   2   0   2   0   0   2   2   0   0   2   2   2   0   0   0   2   2   2   0   0   2   0   2   2   0   2   0   2   2   0   2   2   0   0   0   0   0   0   2   0   0   0   0   0   2   2   2   0   2   2   0   0   2   2   0   0   0   2   0   0   2   0   0   0   0   2   2   0   2   2   0   0   0   2   2   0   0   2   0   0   0   0   2   2   0   2   0   2   2   0   0   0   2   2   2   0   0   0   2   2   0   2   0   0   0   0   2   2   2   0   2   0   0   2   2   2   2   2   0   0   0   2   0   0   2   0   2   0   2   0   0   2   2   2   0   0   0   2   2   2   2   0   0   2   2   0   2   2
 MK-4-2                 2   2   2   2   2   2   0   0   0   2   0   2   2   2   0   0   2   2   2   2   2   2   2   2   0   2   2   0   2   0   0   0   2   0   0   0   2   2   0   2   2   2   2   2   0   2   2   0   0   0   0   2   0   0   2   0   0   2   2   0   0   2   2   2   0   0   0   2   2   2   0   0   2   0   2   2   0   2   0   2   2   0   0   2   0   0   2   0   0   2   2   0   0   0   0   0   2   2   2   0   2   2   0   0   0   2   0   0   0   2   2   0   0   0   0   0   0   2   2   0   2   2   0   0   0   2   2   0   0   2   0   0   0   2   0   2   0   2   0   2   0   0   0   0   2   2   2   0   0   0   2   2   0   2   2   0   0   0   2   2   2   0   0   0   0   2   2   2   2   2   0   0   2   2   0   0   2   0   2   2   2   2   0   2   2   2   0   0   0   2   2   2   0   2   0   2   2   0   2   2
 MK-4-3                 2   2   2   2   2   0   0   0   0   2   0   2   2   2   0   0   2   2   2   2   0   2   2   2   0   2   2   0   2   0   0   0   2   0   0   0   2   2   0   2   2   2   2   2   0   0   2   0   0   0   0   2   0   0   2   0   0   2   2   0   0   2   2   2   0   0   0   2   2   0   0   0   2   0   2   0   0   2   0   2   2   0   0   2   2   0   2   0   0   2   2   0   0   0   0   0   2   2   2   0   2   2   0   2   0   2   0   0   0   0   2   0   0   0   0   0   0   2   2   0   2   2   0   0   0   2   2   0   0   2   0   0   2   0   0   0   2   2   0   2   0   0   0   0   2   2   2   0   2   0   2   2   0   0   2   0   2   0   2   2   2   0   0   0   0   2   2   2   2   2   2   0   2   2   0   0   2   0   2   2   2   2   0   2   2   2   0   0   0   2   2   2   2   2   0   2   2   0   2   2
 MK-4-4                 2   2   2   2   0   0   0   0   0   2   0   2   2   2   0   0   2   2   2   2   0   2   2   2   0   2   2   0   2   0   0   0   2   0   0   0   2   2   0   2   2   2   2   2   0   0   2   0   0   0   0   2   0   0   2   0   0   2   0   0   2   2   2   2   0   0   0   2   2   2   0   0   2   0   2   0   0   2   0   2   2   0   0   2   2   0   2   0   0   2   0   0   0   0   0   0   2   2   2   0   2   2   0   0   2   0   0   0   0   0   0   0   0   0   0   0   0   2   2   0   0   2   0   0   0   2   0   0   0   2   0   0   2   0   0   0   2   2   0   2   2   0   0   0   2   2   2   2   2   0   2   2   0   0   2   0   2   0   2   2   2   0   0   0   2   2   2   2   2   2   2   0   2   2   0   0   2   0   2   2   0   0   0   2   2   2   0   0   0   2   2   0   2   2   0   2   2   0   2   2
 MK-4-5                 2   2   2   2   0   2   0   0   0   2   0   0   2   2   0   0   2   2   2   2   2   2   2   0   0   2   2   0   2   2   0   0   2   0   0   2   2   2   0   2   0   2   2   2   0   0   2   0   0   0   0   0   0   0   2   2   0   2   0   0   2   2   2   2   0   0   0   2   2   0   0   0   0   0   2   0   0   2   0   2   2   0   0   0   2   0   2   2   0   2   0   0   0   2   0   0   2   2   2   0   2   2   0   0   2   0   0   0   0   0   0   0   0   0   0   0   2   0   2   0   0   2   0   2   0   2   0   0   0   2   2   0   2   0   0   0   2   2   0   2   2   0   2   2   2   2   2   2   2   0   2   2   0   0   2   0   2   0   2   2   2   0   0   0   2   0   2   2   2   2   2   0   2   2   0   0   2   2   2   0   0   0   0   2   2   2   0   0   2   0   2   0   2   2   2   2   2   0   2   0
 MK-4-6                 2   0   2   2   0   2   0   0   0   2   0   0   2   2   0   0   2   2   2   2   0   2   2   0   0   2   2   0   2   2   2   0   2   0   2   2   2   2   0   2   0   2   2   2   0   0   2   0   0   0   0   0   0   0   2   2   0   2   0   0   2   2   2   0   0   0   0   2   2   0   0   0   0   0   2   0   0   2   0   0   2   0   0   0   0   0   2   2   0   2   0   0   0   2   0   0   2   0   2   0   2   0   0   0   2   0   0   0   0   0   0   0   2   0   2   0   2   0   2   0   0   2   0   2   2   2   0   0   0   2   2   0   2   0   0   2   2   2   0   2   2   0   2   2   2   2   2   2   2   2   2   2   0   0   2   0   2   0   2   2   2   0   0   0   2   2   2   0   2   2   2   0   2   2   0   0   2   2   2   0   0   0   0   2   2   2   2   0   2   2   0   0   2   2   2   2   2   2   2   0
 MK-4-7                 2   0   2   2   0   2   0   0   0   2   0   0   2   2   0   0   2   2   2   2   0   2   2   0   0   2   2   0   2   2   2   0   2   0   2   2   2   2   0   2   0   2   2   2   0   0   2   0   0   0   0   0   0   0   2   2   2   2   2   0   2   2   2   0   0   0   0   2   2   0   0   2   0   0   2   2   0   0   0   2   2   0   0   0   0   2   2   2   0   2   2   0   0   2   2   0   2   0   2   0   2   0   0   0   2   0   0   0   0   0   0   0   2   0   0   0   0   0   0   0   0   2   0   2   2   2   0   0   0   2   2   0   2   0   0   2   2   2   2   2   2   0   2   2   2   2   2   2   2   2   2   2   0   0   2   0   2   0   2   2   2   0   0   2   2   2   2   0   2   2   2   0   2   2   0   0   2   2   0   0   0   0   0   2   2   2   2   0   0   2   0   0   2   2   2   0   2   2   2   2
 MK-4-8                 2   0   2   2   0   2   0   0   0   2   0   0   0   2   0   0   2   2   2   2   0   2   2   0   0   2   2   2   2   2   0   2   2   0   2   2   2   2   0   2   0   2   2   2   0   0   2   0   0   0   0   0   0   0   2   2   2   2   2   0   2   2   2   0   0   0   2   2   2   0   0   2   0   0   2   2   0   0   0   2   2   0   0   0   0   2   2   2   0   2   2   0   0   2   2   0   2   0   2   0   2   2   0   0   2   0   0   0   0   0   0   0   2   0   0   0   0   0   0   0   0   2   0   2   2   2   0   0   0   2   2   0   2   0   0   2   2   2   2   2   2   0   0   2   2   2   2   2   2   2   2   2   0   0   2   0   2   0   2   2   2   0   0   2   2   2   2   0   2   2   2   0   2   2   0   0   2   2   0   0   0   2   0   2   2   2   2   0   0   2   0   0   2   2   0   0   2   2   2   2
 MK-4-9                 2   0   2   2   0   2   0   0   0   2   0   2   0   2   0   0   2   2   2   2   0   2   2   0   0   2   2   2   2   2   0   0   2   0   2   2   2   2   2   2   0   2   2   2   0   0   2   0   0   0   0   0   0   0   2   2   2   0   2   0   2   2   0   0   0   0   2   0   2   0   0   2   0   0   2   2   0   2   0   2   2   0   0   2   2   2   2   0   0   2   2   0   0   2   2   0   2   0   2   0   2   2   0   0   2   0   0   0   0   0   0   0   2   0   0   0   0   0   0   0   0   2   0   2   2   2   0   0   0   2   2   0   2   0   0   2   0   2   2   0   0   0   0   2   2   2   0   2   2   2   0   2   2   0   2   0   2   0   2   2   2   0   0   2   2   2   2   0   2   2   2   0   2   2   0   0   2   2   0   0   0   2   0   2   2   2   2   0   0   0   0   0   2   2   2   0   2   2   2   2
 MK-4-10                2   0   0   2   0   2   0   0   0   2   0   2   0   0   0   0   2   2   2   2   0   2   2   0   0   2   2   2   2   2   0   0   2   0   0   2   2   2   2   2   0   2   2   2   0   0   0   0   0   0   0   0   0   0   2   2   2   0   2   0   2   2   0   2   0   0   2   0   2   0   0   2   0   0   2   0   0   2   0   2   2   2   0   2   2   2   2   0   0   2   2   0   0   2   2   0   2   0   2   0   2   2   0   0   0   0   0   0   0   0   0   0   2   0   0   0   0   0   0   0   0   2   0   2   2   2   0   0   0   2   2   0   2   0   0   2   0   2   2   0   0   0   0   2   2   0   0   2   2   2   0   2   2   2   2   0   2   0   2   2   2   2   0   2   0   0   2   0   2   2   2   0   2   2   0   0   2   0   0   0   2   2   0   2   2   2   2   0   0   0   0   2   2   2   0   0   2   2   2   2
 MK-4-11                2   0   2   2   0   2   0   0   0   0   0   2   0   2   0   0   2   2   2   2   0   2   2   0   0   2   2   2   2   2   0   0   2   0   0   2   2   2   2   2   0   2   2   2   0   2   0   0   0   0   0   0   0   2   2   2   2   0   2   0   0   2   0   2   0   0   2   0   2   0   0   2   0   0   2   0   0   0   0   2   2   2   0   2   2   2   2   0   2   2   2   0   0   2   2   0   2   0   2   0   2   2   0   0   0   0   0   0   0   0   0   0   2   0   0   0   0   0   0   0   0   2   0   2   2   2   0   0   0   2   2   0   0   0   0   2   0   2   2   0   0   0   0   2   2   2   0   2   2   2   0   2   2   0   2   0   2   0   2   2   2   2   0   2   0   0   2   0   2   2   2   0   2   2   0   0   2   0   2   0   2   2   0   2   2   2   2   0   0   0   0   2   2   0   0   2   2   2   2   2
 MK-4-12                2   0   2   2   0   2   0   0   0   0   0   2   0   2   0   0   2   2   2   2   0   2   2   0   0   2   2   2   0   2   0   0   2   0   0   2   2   2   2   2   2   2   2   2   0   2   0   0   0   0   0   0   0   2   2   2   0   0   2   0   0   2   0   0   0   0   2   0   2   0   0   2   0   0   2   0   0   0   2   2   2   2   0   2   2   2   2   0   0   2   2   0   0   2   2   0   2   0   2   0   2   2   0   0   0   2   0   0   0   0   2   0   2   0   0   0   2   0   0   0   0   2   0   2   2   2   0   0   0   2   2   0   0   0   0   2   0   2   0   0   0   0   0   2   2   2   0   2   2   2   0   0   2   2   2   0   2   2   2   2   2   2   2   0   0   2   2   0   2   2   2   0   2   2   2   0   2   2   0   0   2   2   0   2   2   0   0   0   0   0   0   2   2   0   0   2   2   2   2   2
 MK-4-13                2   0   0   2   0   2   0   0   0   0   0   2   0   2   0   0   2   2   2   0   0   2   2   0   0   2   2   2   0   2   0   0   2   0   0   2   2   2   2   2   2   0   2   0   0   2   0   0   0   0   0   0   0   2   2   2   0   0   2   0   0   0   0   0   0   0   2   0   2   2   0   2   0   0   2   0   0   0   2   2   2   2   2   2   0   2   2   0   0   2   2   0   0   2   2   0   2   0   2   0   2   2   0   2   0   2   0   0   0   0   0   0   2   2   0   0   2   0   0   0   0   2   0   2   2   0   0   2   0   2   2   0   0   0   2   2   0   2   0   0   0   0   0   0   2   2   0   0   2   2   0   2   2   2   2   0   2   2   2   2   2   2   2   0   0   2   0   0   2   0   2   0   2   2   2   0   0   2   2   0   0   2   0   2   2   0   0   0   2   2   0   2   2   2   0   0   2   0   2   2
 MK-4-14                2   0   0   2   0   2   0   0   0   0   0   2   0   2   0   0   2   2   2   0   0   2   2   2   0   2   2   2   0   2   0   0   2   0   0   2   2   2   2   2   0   0   2   0   0   2   0   0   0   0   2   0   0   2   2   2   0   2   0   0   0   2   0   0   0   0   2   0   2   2   0   2   0   0   2   0   2   0   2   2   2   2   2   2   0   2   2   0   0   2   2   0   0   2   2   0   2   0   2   2   2   2   0   2   0   2   0   0   0   0   0   0   2   2   2   0   2   0   0   0   0   2   0   2   2   0   0   2   0   0   2   0   0   0   2   0   0   2   0   0   0   0   2   0   2   2   0   0   2   2   0   2   2   2   2   2   2   2   2   2   2   2   2   0   0   2   0   0   2   0   2   0   2   2   2   2   0   2   0   0   0   2   0   2   2   0   0   0   2   0   0   2   2   2   0   0   2   0   2   2
 MK-4-15                2   0   0   2   0   2   0   0   0   0   0   2   0   2   0   0   2   2   2   0   0   2   2   2   0   2   2   2   0   0   0   0   0   0   0   2   2   2   2   2   0   0   2   0   0   2   0   0   0   0   2   0   0   2   2   2   0   2   0   0   0   0   0   0   0   0   2   0   2   2   0   2   0   0   2   0   2   0   2   0   2   2   2   2   0   2   2   0   0   2   2   0   0   2   2   0   2   0   2   2   2   2   0   2   0   2   0   0   0   2   0   0   2   2   2   0   2   0   0   0   0   2   0   2   2   0   2   2   0   0   0   0   2   0   2   2   0   2   0   0   0   0   2   0   2   2   0   0   2   2   0   0   2   2   2   2   2   2   2   2   2   2   2   0   0   2   0   0   2   0   2   0   2   2   2   2   0   2   0   0   0   2   0   2   0   0   0   0   2   0   0   2   2   0   0   0   2   0   2   2
 MK-4-16                2   0   0   2   0   2   0   0   0   0   0   0   0   2   0   0   2   2   2   0   0   2   2   0   0   2   2   2   0   2   0   0   0   0   0   2   2   2   0   2   0   0   2   0   0   2   0   0   0   0   2   0   0   2   2   2   0   2   0   0   0   2   0   0   0   0   0   0   2   2   0   2   2   0   2   0   2   2   2   0   0   2   2   2   0   2   2   0   0   2   2   0   0   2   2   2   2   0   2   2   2   2   0   2   0   2   0   0   0   2   0   0   2   2   2   0   2   0   2   2   0   2   0   2   2   0   2   2   0   0   0   0   2   0   2   2   0   2   0   0   0   0   2   0   2   2   0   0   2   2   2   0   2   2   2   2   2   2   2   2   2   2   2   0   0   2   0   0   0   0   0   0   2   2   2   2   0   2   0   0   2   2   0   2   0   0   0   2   2   0   2   2   2   0   0   0   2   0   2   2
 MK-5-1                 0   2   0   2   0   0   0   0   2   0   0   0   2   2   2   0   2   2   0   2   0   2   2   2   2   2   0   0   0   0   0   0   2   0   0   2   0   2   2   2   2   0   2   0   0   0   2   0   2   0   2   0   0   2   0   0   0   0   2   2   0   2   2   2   0   0   0   0   0   0   2   2   0   0   2   2   2   2   0   0   2   0   2   0   2   0   0   2   0   0   2   0   0   2   2   0   2   0   2   0   0   0   0   0   0   0   2   2   2   2   2   2   0   2   2   2   0   0   2   2   0   2   0   2   2   2   0   0   2   2   0   2   2   2   2   2   0   0   2   2   2   0   0   2   2   0   2   0   2   0   0   0   0   2   0   0   2   2   0   0   2   2   0   2   0   0   2   0   2   2   0   0   2   0   2   2   0   0   2   0   0   0   0   2   0   2   0   2   2   2   0   0   0   2   0   2   0   0   0   2
 MK-5-2                 0   2   0   2   0   0   2   0   2   0   0   0   2   2   2   0   0   2   0   2   0   2   2   2   2   0   0   0   0   0   0   0   2   0   0   2   0   0   2   2   2   0   2   0   0   0   2   0   2   0   2   0   0   2   0   0   0   0   2   2   0   2   2   2   0   0   0   0   2   0   2   2   2   0   2   0   2   0   0   0   2   0   0   0   2   0   0   2   0   0   2   0   0   2   2   0   0   0   2   0   0   0   0   0   2   0   2   0   2   2   2   2   0   0   2   2   2   0   2   2   0   2   0   2   2   0   0   2   2   2   0   2   2   2   2   2   0   0   2   2   2   0   0   0   2   0   2   0   2   0   0   0   0   2   0   0   2   2   0   0   2   2   0   2   0   0   2   0   2   2   0   0   2   0   0   2   0   0   2   0   0   0   0   2   0   2   2   2   0   2   0   0   0   2   0   2   2   0   0   2
 MK-5-3                 0   2   0   2   0   0   2   0   2   0   2   0   2   0   2   0   0   2   0   2   0   2   0   2   2   0   0   0   0   2   0   0   2   0   0   2   0   0   0   2   2   0   2   0   0   0   2   0   2   0   2   0   0   2   0   0   0   0   2   2   0   2   2   2   2   0   0   0   2   0   0   2   2   0   2   0   2   0   0   0   2   0   0   0   2   0   0   2   0   0   0   0   0   2   2   0   0   0   2   0   0   0   0   0   2   0   2   0   2   2   0   0   0   0   2   2   2   0   2   2   0   0   0   2   2   0   0   2   2   2   0   0   2   2   2   2   0   0   2   0   2   0   0   0   2   0   2   0   2   0   0   0   2   2   0   0   2   2   0   0   2   2   0   2   0   0   2   0   2   2   0   0   2   2   0   2   0   0   2   0   0   2   2   2   0   2   2   2   0   2   0   0   0   2   0   2   2   0   0   2
 MK-5-4                 0   2   0   2   0   0   2   0   2   0   2   0   2   0   2   0   0   2   2   2   0   2   0   2   2   0   2   0   0   2   0   0   2   0   0   2   0   2   0   2   2   0   2   0   0   0   2   0   2   0   2   0   0   2   0   0   0   2   2   2   0   2   2   2   2   0   0   0   2   2   0   2   2   2   2   0   2   0   0   0   2   0   0   0   2   0   0   2   0   0   0   0   0   2   2   0   0   0   2   0   0   0   0   0   2   0   2   0   2   2   0   0   0   0   2   2   2   0   2   2   0   0   0   2   2   0   0   2   2   2   0   2   2   2   2   0   0   0   2   2   2   0   0   0   2   0   2   0   2   0   0   0   2   0   0   0   2   0   2   0   2   2   0   2   0   0   2   2   2   2   0   0   2   2   0   2   0   0   2   0   0   0   0   2   0   2   2   2   0   2   0   0   2   2   0   2   2   0   0   2
 MK-5-5                 0   2   0   2   0   0   2   0   2   0   2   0   2   0   2   0   0   0   2   0   0   2   0   2   2   0   2   0   0   2   0   0   2   0   0   2   0   2   0   2   2   0   2   0   0   2   2   0   2   0   2   0   0   2   0   0   2   2   2   2   0   2   2   2   2   0   0   0   2   2   2   2   2   2   2   0   2   0   0   0   2   0   2   0   2   0   0   2   0   0   0   0   0   2   2   0   0   0   2   0   0   2   0   0   2   0   2   0   2   2   0   2   0   0   2   2   2   0   2   2   0   2   0   0   2   0   0   2   2   2   0   2   2   0   2   0   0   0   0   2   2   0   0   0   2   0   2   0   2   0   0   0   2   0   0   0   2   0   2   0   2   2   2   2   0   0   2   0   2   2   0   0   2   2   0   2   0   0   2   0   0   0   0   0   0   2   2   2   0   0   0   2   2   2   0   2   2   0   0   2
 MK-5-6                 0   2   2   2   0   0   2   0   2   0   0   0   2   0   2   0   0   2   2   0   0   2   0   2   2   0   2   0   0   0   2   2   2   0   0   2   0   2   0   2   2   0   0   2   0   2   2   2   2   2   2   0   0   2   0   0   2   2   2   2   0   2   2   2   0   2   0   0   2   2   2   2   2   2   2   2   2   0   0   0   2   2   2   0   2   0   0   2   0   0   0   0   0   2   2   0   0   0   2   0   0   2   0   0   2   0   2   0   2   2   0   2   0   0   0   2   2   0   2   2   0   0   0   0   2   0   0   2   2   2   0   2   2   2   2   0   0   0   2   2   2   0   0   0   2   2   2   0   2   0   0   0   2   0   2   0   2   0   2   2   2   2   2   2   0   0   2   0   2   2   2   0   2   2   0   2   0   0   0   0   0   0   0   0   0   2   2   2   0   0   0   2   2   2   0   2   2   0   0   2
 MK-5-7                 2   2   2   2   0   0   0   0   2   0   0   0   2   0   2   0   0   2   2   2   0   2   0   2   0   0   2   0   0   0   2   2   2   2   0   2   0   2   0   2   2   0   2   2   0   2   2   2   2   2   2   0   0   2   0   0   2   2   2   0   0   2   2   0   0   2   0   0   2   2   2   2   2   2   2   2   0   2   0   2   2   2   2   0   2   0   0   2   0   0   2   0   0   2   2   2   2   0   2   0   0   0   0   0   2   0   2   0   2   2   0   2   2   0   0   0   2   0   2   2   0   0   0   0   2   0   2   2   2   2   0   2   2   2   2   0   0   0   2   2   2   0   0   0   2   2   2   0   2   0   0   0   0   0   2   0   2   0   2   0   2   2   2   0   0   0   2   0   2   2   2   2   2   2   0   2   0   0   2   0   0   0   0   0   0   2   2   2   0   0   0   2   2   2   0   2   2   0   0   2
 MK-5-8                 2   2   2   2   0   0   0   0   2   0   0   0   2   0   2   0   0   2   2   2   0   2   0   2   0   0   2   0   0   0   2   2   2   2   0   2   0   2   0   2   2   0   2   2   0   2   2   2   0   2   2   0   0   2   0   2   2   2   2   0   2   2   2   0   0   2   0   0   2   2   2   2   2   2   2   2   0   0   0   2   2   2   2   0   2   0   0   2   0   0   2   0   0   0   2   2   2   0   2   0   2   0   0   0   0   0   2   0   2   2   0   2   2   2   0   2   2   0   2   2   0   0   2   0   2   0   2   2   2   2   0   2   2   2   2   0   0   0   2   2   2   0   0   0   2   2   2   0   2   0   0   0   0   0   2   2   2   0   2   0   2   2   2   0   0   0   2   0   2   2   0   2   2   2   0   2   0   0   2   0   0   0   0   0   0   2   2   2   0   0   0   2   2   2   0   2   2   0   0   2
 MK-5-9                 2   2   2   0   0   2   0   0   0   0   2   0   2   0   2   0   0   2   2   2   0   2   0   2   0   0   2   0   0   0   0   0   2   2   0   2   0   2   0   2   2   0   2   2   0   2   2   2   0   2   2   0   0   2   0   2   2   2   2   0   2   2   2   0   0   2   0   0   0   2   2   2   0   0   0   0   0   0   0   2   2   2   2   0   2   0   0   2   0   0   2   0   0   0   2   0   2   0   2   0   0   0   2   0   0   0   2   0   2   2   0   2   2   2   0   2   2   0   2   2   2   0   2   0   2   0   2   2   2   2   0   2   2   2   2   0   0   2   2   2   2   0   0   0   2   0   2   0   2   0   0   2   0   0   2   2   2   0   2   0   2   2   2   0   0   0   2   0   2   2   0   0   2   2   0   2   0   0   0   0   0   0   0   0   0   2   2   2   0   0   0   0   2   2   0   2   2   0   2   0
 MK-5-10                2   2   2   0   0   2   0   0   0   0   2   0   2   0   2   0   0   2   2   2   0   2   0   2   0   0   0   0   0   0   0   0   2   2   0   2   0   2   0   2   0   0   2   2   0   2   2   2   0   2   2   0   0   2   0   2   0   2   2   0   2   2   2   0   0   2   0   0   0   2   2   2   0   0   0   0   0   0   0   2   2   2   2   0   2   0   0   2   0   0   2   0   0   0   2   0   2   0   2   0   0   0   2   0   0   0   0   0   2   2   0   2   2   2   0   2   2   2   2   2   2   0   2   0   2   0   2   2   2   2   0   2   2   2   2   0   0   2   2   2   2   2   0   0   2   0   2   0   2   0   0   2   0   2   2   2   2   2   2   0   2   2   2   0   0   2   2   0   2   2   0   0   2   2   0   2   0   2   0   0   0   0   0   0   2   2   2   2   0   0   2   0   0   2   0   2   2   0   2   0
 MK-5-11                2   2   2   0   0   2   0   0   0   0   2   0   2   0   2   0   0   0   2   2   2   2   0   2   0   2   0   0   2   0   0   0   2   2   0   2   0   2   0   0   0   0   2   2   2   2   2   2   0   2   2   0   0   0   0   2   2   2   2   0   2   0   2   0   0   2   0   0   0   2   2   2   2   0   0   0   0   0   0   2   2   2   2   0   2   0   0   2   0   2   2   0   0   0   2   0   2   2   2   2   0   0   2   0   0   0   0   0   2   0   0   2   2   2   0   2   2   2   2   2   2   2   2   2   2   0   2   2   2   2   0   2   2   2   2   0   0   2   2   2   2   2   0   0   2   0   2   0   0   0   0   2   0   2   2   0   2   2   2   0   2   2   2   0   0   2   2   0   2   2   0   2   2   2   0   2   0   2   0   0   0   2   0   0   2   2   2   2   0   0   2   0   0   2   0   2   2   0   2   0
 MK-5-12                2   2   2   0   0   2   0   0   0   0   2   0   2   0   2   0   0   0   2   2   2   2   0   2   0   2   0   0   0   0   0   0   2   2   0   2   0   2   0   0   0   2   2   2   2   2   2   0   0   2   2   0   0   0   0   2   2   2   2   0   2   0   2   0   0   2   0   0   0   2   2   2   2   0   0   0   0   0   0   0   2   2   2   0   2   0   2   2   0   2   2   0   2   0   2   0   2   2   2   2   0   0   2   0   2   0   0   0   2   0   0   2   2   2   0   2   2   2   2   2   2   2   2   2   2   0   2   2   2   2   0   2   2   2   2   0   0   0   0   2   2   2   0   0   2   0   2   0   2   0   2   2   0   2   2   2   0   2   2   0   0   2   2   0   0   2   2   0   2   2   0   2   2   2   0   2   0   0   0   0   0   2   0   0   2   0   0   2   0   0   2   0   0   2   0   0   2   0   2   2
 MK-5-13                2   2   2   2   0   2   0   0   0   0   2   0   2   2   0   0   0   0   2   2   2   2   0   2   0   2   0   0   0   0   0   2   2   2   0   2   0   2   0   0   0   2   2   2   2   2   2   2   0   2   2   0   0   0   0   2   2   2   2   0   2   0   2   2   0   2   0   0   0   2   0   2   2   0   0   2   0   0   0   0   2   2   2   0   2   0   0   0   0   2   0   0   0   0   2   0   0   2   2   2   2   0   0   0   2   0   0   0   2   0   2   2   2   2   0   2   0   2   2   2   2   0   2   2   2   0   2   2   2   0   0   2   2   2   2   0   0   0   0   0   2   2   0   0   2   0   0   0   2   0   2   2   0   2   2   0   0   2   2   0   0   2   0   0   0   2   2   0   2   2   0   2   2   2   0   2   0   0   2   0   0   2   0   0   2   2   0   2   0   0   2   0   2   2   0   0   2   0   2   2
 MK-5-14                2   0   2   2   0   2   2   0   0   0   2   0   2   2   2   0   0   0   2   2   2   2   0   2   0   2   0   2   0   0   0   2   2   2   0   2   0   0   0   0   0   2   2   2   2   2   2   2   0   2   2   0   0   0   0   2   2   0   2   0   2   0   2   2   0   0   0   0   0   2   0   2   0   2   0   2   0   0   0   0   2   2   2   0   0   0   0   0   0   2   0   0   0   0   2   0   0   2   2   2   2   0   0   0   2   0   0   2   2   0   2   2   2   2   0   2   0   2   2   2   2   0   2   2   2   0   2   2   2   0   0   2   2   2   2   2   0   0   0   0   2   2   0   0   2   0   0   0   2   0   2   2   0   2   0   0   0   2   2   0   0   2   0   2   0   2   2   0   2   2   0   2   2   2   0   2   0   0   2   0   2   2   0   0   0   0   0   2   0   0   2   0   2   2   0   0   2   0   2   2
 MK-5-15                2   0   2   2   0   2   2   2   0   0   2   0   2   0   2   0   0   0   2   2   2   2   0   0   0   2   0   2   0   0   0   2   2   2   0   2   0   0   0   0   0   2   0   2   2   2   0   2   0   2   2   0   0   0   0   2   2   0   2   0   2   0   2   2   2   0   0   0   0   2   0   2   0   2   0   2   0   0   0   2   2   2   2   0   0   0   0   0   2   2   0   0   0   0   2   0   0   2   2   2   2   0   2   0   2   0   0   2   2   0   2   2   2   2   0   2   0   2   2   2   0   0   2   2   2   0   2   2   2   0   0   2   2   2   2   2   0   0   0   0   2   2   0   0   2   2   0   0   2   0   2   2   0   2   0   0   0   2   2   0   0   2   0   2   0   2   2   0   2   2   0   2   0   2   0   0   0   0   2   0   0   2   0   0   0   2   0   2   0   0   2   2   2   2   0   0   2   0   2   2
 MK-5-16                2   0   0   2   0   2   2   0   0   0   2   0   2   0   2   2   0   0   2   2   2   2   0   0   0   2   0   2   0   0   0   0   2   2   0   2   0   0   0   2   0   0   0   2   2   2   2   2   0   2   2   0   0   0   0   2   2   0   2   0   2   0   2   2   2   0   0   0   0   2   0   2   0   2   0   2   0   0   0   2   0   2   2   0   0   0   2   0   2   2   0   0   0   2   0   0   0   2   2   2   2   2   2   0   2   0   0   2   2   2   2   2   2   0   0   2   0   2   2   2   0   0   2   0   2   0   2   2   2   0   0   2   2   2   2   2   0   0   0   2   2   0   0   2   0   2   2   0   2   0   2   2   0   2   0   0   0   2   2   0   0   2   0   2   2   2   2   0   2   2   0   2   0   2   0   0   0   0   0   0   0   2   0   0   2   2   0   2   0   0   2   2   2   2   0   0   0   0   2   2
 MK-6-1                 2   2   0   2   2   2   2   2   2   2   2   0   0   0   2   2   2   2   2   2   2   0   0   2   2   2   0   2   0   2   0   0   0   2   2   0   2   0   2   2   2   2   2   0   2   0   0   0   0   2   2   0   2   0   0   0   0   0   2   0   2   0   0   0   0   2   0   0   2   0   0   0   2   2   2   0   0   0   0   2   0   2   0   2   2   0   0   0   0   2   0   2   2   0   2   0   2   0   2   0   2   0   0   2   2   0   2   2   2   2   2   2   0   2   2   0   0   0   2   2   0   0   0   0   2   0   2   2   2   2   2   0   0   0   0   2   2   2   0   0   0   0   0   0   0   0   2   0   2   0   2   2   2   2   2   2   2   0   0   0   0   2   2   0   0   0   2   0   2   0   0   0   0   2   2   2   2   0   0   0   0   2   0   2   2   0   2   2   0   2   2   2   2   2   2   0   0   0   2   2
 MK-6-2                 2   0   2   2   2   2   2   0   2   2   2   2   0   2   2   2   2   0   2   2   2   2   2   0   2   0   0   2   0   2   2   0   0   0   2   2   2   0   2   2   2   2   2   0   2   0   0   0   2   2   2   0   2   0   2   0   0   0   2   0   2   0   0   0   0   2   0   0   2   0   0   0   2   2   2   0   0   0   0   2   0   2   0   2   2   0   0   0   0   2   2   2   2   0   2   0   2   0   2   0   2   2   0   0   2   0   2   2   0   2   2   2   0   2   2   0   0   0   2   2   2   0   0   0   2   0   2   2   2   2   2   0   0   0   0   2   2   2   0   2   0   0   0   0   0   0   2   0   2   0   2   2   2   2   0   2   2   0   0   0   0   2   2   0   0   0   2   0   2   0   0   0   0   2   2   2   2   0   0   0   0   2   0   2   2   0   2   2   0   2   2   2   2   2   2   0   0   0   2   2
 MK-6-3                 2   2   2   2   0   2   2   0   2   2   2   2   0   2   2   2   2   0   2   2   2   0   2   0   2   0   0   2   0   2   2   0   0   0   2   2   2   0   2   2   2   0   2   0   2   0   0   0   2   2   2   0   2   0   2   0   0   0   2   0   2   0   0   0   0   2   2   2   0   0   0   0   2   2   2   0   0   0   2   2   0   2   0   2   2   0   0   2   2   2   2   2   2   0   0   0   2   0   2   0   2   2   0   2   2   0   2   2   0   0   2   2   0   2   2   0   0   0   2   2   2   0   0   0   2   0   2   2   2   2   2   0   0   0   0   2   2   2   0   2   0   0   0   0   0   2   2   0   2   0   2   2   2   2   0   2   2   0   0   0   0   2   0   0   0   0   2   0   2   0   0   2   2   0   2   2   2   0   0   0   2   2   2   2   2   0   2   2   0   2   2   2   2   2   2   0   0   0   2   2
 MK-6-4                 2   2   2   2   0   0   2   2   0   2   2   2   2   0   2   2   2   0   2   2   2   0   2   0   0   0   0   2   0   2   2   0   0   0   2   2   2   0   2   2   0   2   2   0   2   0   0   0   2   2   2   0   2   0   2   2   0   0   2   0   2   0   0   0   0   2   2   2   0   0   0   0   2   2   2   0   0   0   2   2   0   2   0   2   2   0   0   2   2   2   2   2   2   0   2   0   2   2   2   0   2   2   2   2   0   0   2   2   0   0   2   2   0   2   2   0   0   0   2   0   2   0   2   2   2   0   2   2   2   2   2   0   2   0   0   2   2   0   0   2   0   0   0   0   0   2   2   0   0   0   2   2   0   2   0   2   2   0   0   0   0   2   0   0   0   0   2   0   2   0   0   2   2   0   2   2   2   0   0   0   2   2   0   2   2   0   2   2   0   2   2   2   2   0   0   0   0   0   2   2
 MK-6-5                 2   2   2   2   0   2   2   2   0   2   2   2   2   0   2   2   2   0   2   2   2   0   2   0   0   0   0   2   0   2   2   0   0   2   2   2   2   0   0   2   0   2   2   0   2   0   0   0   2   2   2   0   2   0   2   2   0   0   2   0   2   2   0   0   0   2   2   2   0   0   0   0   2   2   2   0   0   0   2   0   0   2   0   2   2   0   0   0   2   2   2   2   2   0   2   0   2   0   2   0   2   2   2   2   2   0   2   2   0   0   2   2   0   2   2   0   0   0   2   0   2   0   2   2   2   0   2   2   2   2   2   0   0   0   0   2   2   0   2   2   0   0   0   0   0   0   2   0   0   0   2   2   0   2   0   2   2   0   0   0   0   2   0   0   2   0   2   0   2   0   0   2   2   0   2   0   2   0   0   0   2   2   0   2   2   0   2   2   0   2   2   2   2   0   0   0   0   2   2   2
 MK-6-6                 2   2   2   2   0   2   2   2   0   2   2   2   2   0   2   2   2   0   2   0   2   0   2   0   0   0   0   2   0   2   2   0   0   2   2   2   2   0   0   2   0   2   2   0   2   0   0   0   2   2   2   0   2   0   2   2   0   0   2   0   0   2   0   0   0   2   0   2   0   0   2   2   2   2   2   0   2   2   2   0   2   2   0   2   2   0   0   0   2   2   2   2   2   0   2   0   2   0   2   0   2   2   2   2   2   0   0   2   0   0   2   2   0   2   2   0   0   0   2   0   2   2   2   2   2   0   2   2   2   2   0   0   0   0   0   2   2   0   2   2   2   0   0   0   0   2   2   0   0   0   2   2   0   2   0   2   2   0   0   0   0   2   0   0   2   0   2   0   2   0   2   2   2   0   2   0   2   0   0   2   2   2   0   2   2   0   2   2   0   2   2   2   2   2   0   2   0   2   2   2
 MK-6-7                 2   2   2   0   0   2   0   2   0   2   2   2   2   0   2   2   2   0   2   0   2   0   2   0   0   0   0   2   0   2   2   0   0   2   2   2   2   0   0   2   0   2   2   0   2   0   0   0   2   2   2   0   2   0   0   2   0   0   2   0   0   2   0   0   0   2   0   2   0   0   0   2   2   2   2   0   2   2   2   0   2   2   0   2   2   0   0   0   2   2   2   2   2   0   0   0   2   0   2   0   2   2   2   2   2   0   0   0   0   0   2   2   0   2   2   0   0   2   2   0   0   2   2   2   2   0   0   2   2   2   0   0   0   0   0   2   2   0   2   2   2   0   0   0   0   2   2   0   0   0   2   2   0   2   2   2   2   2   0   0   0   2   0   2   2   0   2   0   0   0   2   2   2   0   2   0   2   0   0   2   2   2   0   2   2   0   2   2   0   2   2   2   2   2   0   0   0   2   2   2
 MK-6-8                 2   2   2   0   0   0   0   2   0   2   2   2   2   0   2   2   2   0   2   2   2   0   2   0   0   0   0   2   0   2   0   0   0   2   2   2   2   0   0   2   0   2   2   0   2   0   0   0   2   2   0   0   2   0   0   2   0   0   2   0   0   2   0   0   0   2   2   2   2   0   0   2   0   2   2   0   2   0   2   0   2   2   0   2   2   0   0   0   2   2   2   2   2   0   0   0   2   0   2   0   2   2   2   2   2   0   0   0   0   2   2   2   0   2   2   0   0   2   2   2   0   2   2   2   2   0   0   2   2   2   0   0   2   0   0   2   2   0   2   2   2   0   2   0   0   2   2   0   0   0   2   2   0   2   2   2   2   2   0   0   0   2   0   2   2   0   2   0   0   0   2   2   2   0   2   0   2   0   0   2   2   2   0   2   2   2   2   2   0   2   2   2   2   2   0   0   0   0   2   2
 MK-6-9                 2   2   2   0   2   2   0   2   0   2   2   0   2   0   2   2   2   0   2   2   2   0   2   0   0   0   0   2   0   2   0   0   0   2   2   2   2   0   0   2   0   2   0   0   0   0   0   0   2   2   0   0   0   0   0   2   2   2   2   0   0   2   0   0   0   2   2   2   2   0   0   2   0   0   2   0   2   2   2   0   2   2   0   2   2   0   0   0   2   2   2   2   2   0   0   0   2   0   2   0   2   2   2   2   2   0   0   0   0   2   2   2   0   2   2   0   0   2   2   2   0   2   2   0   2   0   2   2   2   2   0   0   2   0   0   2   2   0   2   2   2   0   2   0   0   2   2   0   0   0   2   2   0   2   2   2   2   2   0   0   0   2   0   2   2   0   2   0   0   0   2   2   2   0   2   2   2   0   2   2   2   2   0   2   2   2   2   2   0   2   2   2   0   2   0   0   0   0   2   2
 MK-6-10                2   2   2   0   2   2   2   0   0   2   2   0   2   0   2   2   2   0   2   2   2   0   2   0   2   0   0   2   0   2   0   0   0   2   2   2   2   0   0   2   0   2   2   0   0   0   0   0   2   2   0   0   0   0   0   2   2   2   2   0   0   2   0   0   0   2   0   2   2   0   0   2   0   0   2   0   2   2   2   0   2   2   0   2   2   0   0   0   2   2   2   2   0   2   0   0   0   2   2   0   2   2   2   2   2   0   0   0   0   2   2   2   0   2   2   2   0   2   2   2   0   2   2   0   2   0   2   0   2   2   0   0   2   0   0   2   2   2   2   0   0   0   2   0   0   2   2   0   0   0   2   0   0   2   2   2   2   0   0   2   0   2   0   2   2   0   2   0   2   0   2   2   2   0   2   2   2   0   2   2   2   2   0   2   2   2   2   2   0   2   2   2   0   2   0   0   0   0   2   2
 MK-6-11                2   2   2   0   2   2   2   0   0   2   2   0   2   0   2   2   2   0   2   2   2   0   2   0   2   0   0   2   0   2   0   0   2   2   2   2   0   0   0   2   0   2   2   0   0   0   0   0   0   0   0   0   0   0   0   2   2   2   2   0   0   2   0   0   0   2   0   2   2   0   0   2   0   0   2   0   2   2   2   0   2   2   0   2   2   0   0   0   2   2   2   2   0   2   0   0   0   2   2   0   2   0   2   0   2   0   0   0   0   2   2   0   0   2   2   2   0   2   2   2   0   2   0   0   2   2   2   0   2   2   0   0   2   0   0   2   2   2   2   0   0   0   2   0   0   2   2   0   0   2   2   0   0   2   2   2   2   0   0   2   0   2   0   2   2   0   2   0   2   0   2   0   2   0   2   2   2   0   2   0   2   2   0   0   2   0   2   2   0   2   2   2   2   2   0   0   2   0   2   2
 MK-6-12                0   2   2   0   2   2   2   0   0   2   2   0   2   0   2   2   2   0   2   2   2   0   2   0   0   0   0   2   0   0   0   0   2   2   2   2   0   0   0   2   0   2   2   0   0   0   0   2   0   0   0   2   0   0   0   0   2   2   2   2   0   2   0   0   0   2   0   2   0   2   0   2   0   0   2   0   2   2   2   0   2   2   0   2   0   0   0   0   2   2   2   2   0   2   0   0   0   2   2   0   2   0   2   0   2   0   0   0   0   2   2   0   0   2   0   2   0   2   2   2   0   2   0   2   2   2   2   0   2   2   0   0   2   0   0   2   2   0   2   0   0   0   2   0   0   0   2   0   0   2   2   0   0   2   2   2   2   0   0   2   0   2   0   2   2   0   2   0   2   0   2   0   2   0   2   2   0   0   2   0   2   2   0   0   2   0   2   2   0   2   2   2   2   0   0   0   2   0   2   2
 MK-6-13                0   2   2   0   2   2   0   0   0   2   2   0   2   0   2   2   2   0   2   2   2   0   2   0   0   0   0   2   0   0   0   0   2   0   2   2   0   0   0   2   0   2   2   0   0   0   0   2   0   0   0   2   0   2   0   0   0   2   2   0   0   2   0   2   0   0   0   2   0   2   0   2   0   0   2   0   2   0   2   0   2   2   0   2   0   0   0   0   2   2   2   2   0   2   0   0   0   2   2   0   2   0   2   0   2   0   0   0   0   2   2   0   0   2   0   2   0   2   2   2   0   0   0   2   2   2   2   0   2   0   0   2   2   0   0   2   2   0   2   0   2   0   2   0   0   0   2   0   0   0   0   0   2   2   2   2   2   2   0   2   0   2   0   2   2   2   2   2   2   0   2   2   2   0   2   2   0   0   2   0   2   2   0   0   2   0   2   2   0   2   2   2   2   0   0   0   2   0   2   2
 MK-6-14                0   2   2   2   2   2   0   0   0   2   2   0   2   0   2   2   2   0   2   0   2   2   2   0   0   0   2   2   0   0   0   2   2   0   0   2   0   0   2   2   0   2   0   0   0   0   0   2   0   0   0   2   0   2   0   2   0   2   2   0   0   2   0   2   0   0   0   2   0   2   0   2   0   0   2   0   2   0   2   0   2   2   0   2   0   0   0   0   2   2   0   2   2   2   0   0   0   2   2   0   2   0   2   0   2   0   0   0   0   2   2   0   2   2   0   2   0   2   2   2   0   0   0   0   2   2   0   0   2   0   0   2   2   0   0   2   0   0   2   0   2   0   2   0   0   0   2   0   0   0   0   0   2   2   2   2   2   2   0   2   0   2   0   2   2   2   0   2   2   0   2   0   2   0   2   2   0   0   2   0   2   2   0   0   2   0   2   2   0   2   2   2   2   0   0   0   2   0   2   2
 MK-6-15                0   2   2   2   2   2   0   0   0   2   2   0   2   0   0   2   2   0   2   0   2   2   2   0   0   0   2   2   0   0   0   2   2   0   0   2   0   0   2   2   0   2   0   0   0   0   0   2   0   0   2   2   0   2   0   2   2   2   2   2   0   0   0   0   0   0   0   2   0   2   0   2   0   0   2   0   2   0   2   0   2   2   0   2   0   0   0   0   0   2   0   0   0   2   0   0   0   2   2   0   2   0   2   0   0   0   0   0   0   2   2   2   2   2   0   2   0   2   2   0   0   0   2   2   2   2   0   0   2   0   0   2   2   0   0   2   0   0   0   0   2   0   2   0   0   0   2   0   0   0   0   0   2   2   2   2   2   2   0   2   0   2   0   2   2   2   0   2   2   0   2   0   2   0   2   2   0   0   2   0   2   2   0   0   2   0   2   2   0   2   2   2   2   0   0   0   2   0   2   2
 MK-6-16                0   2   2   0   2   2   0   0   0   0   2   0   2   0   0   2   2   0   2   0   2   2   0   0   0   0   2   2   0   0   0   2   2   0   0   0   0   0   2   2   2   0   0   0   2   0   0   2   0   0   2   2   0   2   0   2   2   2   0   2   0   0   0   0   0   0   0   2   0   2   0   2   2   0   2   0   2   0   2   0   2   2   0   2   0   0   0   0   0   2   0   0   0   0   0   0   0   2   2   0   2   0   2   0   0   0   0   0   0   2   2   2   2   2   0   2   0   2   2   0   0   0   2   0   2   2   0   0   0   0   0   2   2   0   0   2   0   0   2   2   2   0   2   0   0   0   2   0   0   0   0   0   2   2   2   2   2   2   0   2   0   2   0   2   2   2   0   2   2   0   2   0   2   0   0   2   2   0   2   0   2   2   0   0   0   2   2   2   0   2   2   2   2   0   0   0   2   0   2   2
 
!****************************************** Phenotypic Data **********************************************************
!-100.0 is resevred for missing phenotype
SimulatedTrait1        10.4515   11.3629    9.1154   10.7368    6.7496    8.4789    9.5059   10.0626   10.5191    8.5037    8.6764   10.0707   12.6896    7.9190    9.7194    6.4873    8.5307   10.1616   12.3470   10.3437    9.7164   10.4193   10.5603   10.8085   11.0378   10.4771   11.2091    7.3956    8.8995    8.9869    7.9856    7.8615   10.9261    8.9593    8.3815   11.0039   11.2733    9.7579   10.3284    9.9644   13.3041    9.8393   11.4536   10.8393    8.2396   11.2977   12.5327    8.5394   10.6488    8.7891   12.5155    9.8955   10.5037    9.5297    9.1317    7.3876   10.6243   11.0905   10.5952    8.8812    8.8460   11.9178   12.1259   11.3973    9.0473   10.6925    7.5136    9.7800   12.2481   10.6117    9.7811   10.4356   11.5264    8.3641    9.2101    7.4798    9.3433   10.0547    9.1547    9.2331   11.2815    9.3835   10.4226   10.0656    9.6441    8.8448   10.4208   10.6596    7.1834   10.1147    7.6119   10.9376   11.9184   10.7372   10.5319    7.7807   10.5522    9.1542   10.1180    9.0107    9.5143   11.8134    9.1394   10.1035   11.8367    6.8846    9.8154    7.9055    9.6419    9.2291    8.2732    9.9535    7.4921    7.1597    9.5056   10.8923   11.0433   10.5866   11.0360   11.6961    8.3577    9.1622    8.0203    9.1554   10.8601   11.5321    8.2402   12.1051   10.6720   10.2029    7.8936    9.6125   10.0236    9.9073   10.8331   12.4015   10.9009    9.0138    9.6138   11.6567    9.3815    7.5513    9.2235    9.1574    9.5564   10.2535   10.6287   10.8452   10.8393    8.7365    9.8348    8.9160   10.2820    9.9722    8.8390    8.9949   12.8186    9.5616   11.6057   10.9028   10.9063    9.1543    7.3591    9.8799   11.1339    8.8298   10.5882    8.5207   11.6331    9.6134    8.9643    9.9751   12.0868   11.9438   10.4476    8.2017    9.8265   13.0983    9.5996   11.1085   10.3478   10.2532    7.6709    9.3127    9.7050    9.9282   10.6810   11.4132   10.5265   10.6240    9.5024    8.0724   12.4156    8.9605    7.5996   10.9712   11.5260   10.8056    9.9978   10.1684
SimulatedTrait2        14.0279   14.7652   14.9556   14.4249   14.8390   13.0633   13.0913   13.5238   18.7576   13.9894   15.0692   14.5849   14.8139   15.6574   15.1477   14.1942   15.3442   13.0613   15.0967   15.1167   12.8374   16.4738   12.6474   16.6412   17.1700   17.2097   14.0751   12.9537   13.1714   15.3035   13.6983   14.2382   15.8597   13.7595   15.0981   16.5085   13.4252   12.9129   15.5580   17.6942   15.6545   16.3202   15.2328   13.1859   15.5422   12.9604   15.8372   14.5189   12.9423   14.8219   15.6526   12.4266   13.6944   14.4714   15.6655   15.3166   16.5923   16.5173   17.2930   15.1201   12.3329   16.8975   14.1400   14.9877   13.8007   11.7184   11.0357   18.0292   15.3926   13.9950   16.4399   15.5824   14.6509   15.1366   17.2625   14.6496   14.3667   16.4391   15.2045   13.4627   15.4349   16.5531   13.3741   13.6644   13.5179   14.1805   13.5569   17.1752   15.1478   14.5082   15.4824   13.9916   15.2410   16.6651   13.6904   17.1300   16.8537   16.2568   17.7079   12.2430   15.7022   15.8159   14.4065   15.9687   15.2266   15.3608   13.8929   15.3820   15.3588   15.5008   14.0201   14.7767   14.3038   12.6542   14.5191   14.7059   16.1756   13.9515   16.5505   13.9813   15.3219   14.5835   11.8797   16.1563   16.3787   15.1809   11.0765   14.3995   14.0866   14.8796   14.9699   17.2434   14.8088   15.0984   13.2602   14.7841   15.4025   11.9053   15.0223   16.3393   16.3527   12.4300   15.6460   16.3051   13.3364   13.7363   16.7757   15.5947   17.8244   14.4023   17.2372   14.1978   16.0905   13.4760   16.1949   15.5953   16.4341   15.4220   15.3439   14.6376   14.3870   16.5674   14.2870   17.2884   17.2413   12.8723   12.1668   16.9334   17.3406   14.3158   14.2225   14.2109   13.5764   14.7655   13.6629   15.7199   14.6304   13.9148   13.1375   12.6491   17.8685   15.8149   14.1429   15.3302   16.1852   16.3092   14.8401   14.2314   15.1048   15.0762   16.4005   15.4025   15.9880   14.3039   13.2008   13.1367   13.5370   16.4584   15.4080   15.7755
 
