# Supplementary material for: Inclusive Composite Interval Mapping of QTL by Environment Interactions in Biparental Populations
Source: PLoS One. 2015 Jul 10;10(7):e0132414. doi: 10.1371/journal.pone.0132414 (PMC4498613; doi:10.1371/journal.pone.0132414)
Supplement: S3 File — (ZIP) [file pone.0132414.s003.zip › Simulation for unliked model/Simulated popualtions/run_00188.met]

!**********************Note: lines staring with "!" are remarks and will be ignored in the program********************
!*********************************General Information**********************************
!Assuming F1 = P1 x P2, populations available in QTL IciMapping are: 
!  1, P1BC1F1 = P1 x F1, the first backcrossing where P1 is used as the recurrent parent;
!  2, P2BC1F1 = P2 x F1, the first backcrossing where P2 is used as the recurrent parent;
!  3, F1DH, F1-derived doubled haploids; 
!  4, RIL or F1RIL, recombination inbred lines through the repeated selfing of F1;
!  5, P1BC1RIL, recombination inbred lines through the repeated selfing of P1BC1F1;
!  6, P2BC1RIL, recombination inbred lines through the repeated selfing of P2BC1F1;
!  7, F2, the selfing generation of F1;
!  8, F3, the selfing generation of F2;
!  9, P1BC2F1, the second backcrossing where P1 is used as the recurrent parent; 
! 10, P2BC2F1, the second backcrossing where P2 is used as the recurrent parent;
! 11, P1BC2RIL, recombination inred lines through the repeated selfing of P1BC2F1; 
! 12, P2BC2RIL, recombination inred lines through the repeated selfing of P2BC2F1; 
! 13, P1BC1F2, the selfing generation of P1BC1F1; 
! 14, P2BC1F2, the selfing generation of P2BC1F1; 
! 15, P1BC2F2, the selfing generation of P1BC2F1; 
! 16, P2BC2F2, the selfing generation of P2BC2F1; 
! 17, P1BC1DH, P1BC1F1-derived doubled haploids; 
! 18, P2BC1DH, P2BC1F1-derived doubled haploids; 
! 19, P1BC2DH, P1BC2F1-derived doubled haploids; 
! 20, P2BC2DH, P2BC2F1-derived doubled haploids; 
   3      !Mapping Population (see remarks above)
   2      !Mapping Function (1 for Kosambi; 2 for Haldane; 3 for Morgan)
   2      !Marker Space Type (1 for intervals; 2 for positions)
   1      !Marker Space Unit(1 for centiMorgans; 2 for Morgan)
   6      !Number of Chromosomes (or Linkage Groups)
 200      !Size of the mapping population
   2      !Number of environments
 
!***************************************** Chromosomes and Linkage Maps **********************************************
!Chromosome                 NumMarkers
-CH1                        16
-CH2                        16
-CH3                        16
-CH4                        16
-CH5                        16
-CH6                        16
!Linkage map (Marker name followed by position or the interval length)
 MK-1-1                1     0.000
 MK-1-2                1    10.000
 MK-1-3                1    20.000
 MK-1-4                1    30.000
 MK-1-5                1    40.000
 MK-1-6                1    50.000
 MK-1-7                1    60.000
 MK-1-8                1    70.000
 MK-1-9                1    80.000
 MK-1-10               1    90.000
 MK-1-11               1   100.000
 MK-1-12               1   110.000
 MK-1-13               1   120.000
 MK-1-14               1   130.000
 MK-1-15               1   140.000
 MK-1-16               1   150.000
 MK-2-1                2     0.000
 MK-2-2                2    10.000
 MK-2-3                2    20.000
 MK-2-4                2    30.000
 MK-2-5                2    40.000
 MK-2-6                2    50.000
 MK-2-7                2    60.000
 MK-2-8                2    70.000
 MK-2-9                2    80.000
 MK-2-10               2    90.000
 MK-2-11               2   100.000
 MK-2-12               2   110.000
 MK-2-13               2   120.000
 MK-2-14               2   130.000
 MK-2-15               2   140.000
 MK-2-16               2   150.000
 MK-3-1                3     0.000
 MK-3-2                3    10.000
 MK-3-3                3    20.000
 MK-3-4                3    30.000
 MK-3-5                3    40.000
 MK-3-6                3    50.000
 MK-3-7                3    60.000
 MK-3-8                3    70.000
 MK-3-9                3    80.000
 MK-3-10               3    90.000
 MK-3-11               3   100.000
 MK-3-12               3   110.000
 MK-3-13               3   120.000
 MK-3-14               3   130.000
 MK-3-15               3   140.000
 MK-3-16               3   150.000
 MK-4-1                4     0.000
 MK-4-2                4    10.000
 MK-4-3                4    20.000
 MK-4-4                4    30.000
 MK-4-5                4    40.000
 MK-4-6                4    50.000
 MK-4-7                4    60.000
 MK-4-8                4    70.000
 MK-4-9                4    80.000
 MK-4-10               4    90.000
 MK-4-11               4   100.000
 MK-4-12               4   110.000
 MK-4-13               4   120.000
 MK-4-14               4   130.000
 MK-4-15               4   140.000
 MK-4-16               4   150.000
 MK-5-1                5     0.000
 MK-5-2                5    10.000
 MK-5-3                5    20.000
 MK-5-4                5    30.000
 MK-5-5                5    40.000
 MK-5-6                5    50.000
 MK-5-7                5    60.000
 MK-5-8                5    70.000
 MK-5-9                5    80.000
 MK-5-10               5    90.000
 MK-5-11               5   100.000
 MK-5-12               5   110.000
 MK-5-13               5   120.000
 MK-5-14               5   130.000
 MK-5-15               5   140.000
 MK-5-16               5   150.000
 MK-6-1                6     0.000
 MK-6-2                6    10.000
 MK-6-3                6    20.000
 MK-6-4                6    30.000
 MK-6-5                6    40.000
 MK-6-6                6    50.000
 MK-6-7                6    60.000
 MK-6-8                6    70.000
 MK-6-9                6    80.000
 MK-6-10               6    90.000
 MK-6-11               6   100.000
 MK-6-12               6   110.000
 MK-6-13               6   120.000
 MK-6-14               6   130.000
 MK-6-15               6   140.000
 MK-6-16               6   150.000
!*********************************** Marker Types ********************************************************************
!Co-dominant marker: When heterozygote F1 is present, P1 is coded as 2, F1 is coded as 1, and P2 is coded as 0; Otherwise, P1 is coded as 2, and P2 is coded as 0. 
!Dominant marker: When heterozygote F1 is present, P1 and F1 are coded as 12, and P2 is coded as 0; Otherwise, P1 is coded as 2, and P2 is coded as 0.  
!Recessive markers: When heterozygote F1 is present, P1 is coded as 2, and F1 and P2 are coded as 10; Otherwise, P1 is coded as 2, and P2 is coded as 0. 
!Missing marker is coded as -1. 
 MK-1-1                 2   2   0   2   2   2   2   0   2   2   2   2   0   0   0   2   2   2   2   0   2   0   2   0   0   2   0   0   2   2   2   2   2   2   0   2   0   0   2   0   0   2   0   0   0   2   0   2   0   0   2   0   2   0   2   0   2   0   0   2   2   2   2   2   0   2   0   2   0   2   2   0   2   0   2   2   2   2   0   0   0   0   2   0   0   2   2   0   2   2   0   0   0   2   0   2   0   0   2   0   2   0   2   2   0   2   2   2   0   0   0   0   0   2   0   0   2   0   2   0   0   2   0   0   2   0   2   2   2   0   0   2   2   2   2   2   0   2   2   2   0   0   0   2   0   0   2   2   0   0   0   2   2   0   2   0   2   0   0   0   2   2   2   0   2   2   2   2   2   2   0   0   0   0   2   2   0   0   2   0   2   2   0   2   0   0   0   0   2   2   0   2   2   2   2   2   2   0   2   0
 MK-1-2                 2   2   0   2   2   2   2   0   2   2   2   2   2   0   0   2   2   2   2   0   2   0   2   0   0   2   0   2   2   2   2   2   2   2   0   2   2   0   2   0   0   2   0   0   0   2   2   2   0   0   2   0   2   0   2   0   2   0   0   2   2   2   2   2   0   2   0   2   0   2   2   0   2   0   2   2   2   2   0   0   0   0   2   0   0   2   2   0   2   2   0   0   0   2   0   0   0   0   2   0   2   0   2   2   0   0   2   2   0   0   0   0   0   2   0   0   2   2   2   0   0   2   0   0   2   0   2   2   2   0   0   2   2   2   2   2   0   2   2   2   0   0   2   2   2   2   2   2   0   0   0   2   2   0   0   0   2   0   0   0   2   2   2   0   2   2   2   2   2   2   2   0   0   0   2   2   0   0   2   2   2   2   0   2   2   0   0   0   2   2   0   2   2   2   2   2   2   0   2   0
 MK-1-3                 2   2   0   2   0   2   2   0   2   2   2   2   2   0   0   2   2   2   2   0   2   0   2   0   0   2   0   2   2   2   2   2   2   2   0   2   2   0   2   0   0   2   0   0   0   2   2   2   0   0   2   0   2   0   2   0   2   0   0   0   2   2   2   2   0   0   0   2   0   2   2   0   2   0   2   2   2   2   0   0   0   0   2   0   0   2   2   0   2   2   0   0   0   2   0   0   0   0   0   0   2   2   2   2   0   0   2   2   0   0   0   0   2   2   0   0   2   2   2   2   0   0   0   2   2   0   2   0   2   0   0   2   2   2   2   2   0   2   2   2   0   0   2   2   2   2   2   2   0   0   0   2   2   0   0   0   2   2   0   0   2   2   2   0   2   0   2   2   2   2   2   0   0   0   0   0   0   0   2   2   2   2   0   2   2   0   0   2   2   2   0   2   2   2   2   2   2   0   2   0
 MK-1-4                 2   2   0   2   0   2   2   0   0   2   2   2   2   0   0   0   2   2   2   0   2   0   2   0   0   2   0   2   2   2   2   2   0   2   0   0   2   0   2   0   0   0   0   2   0   2   2   2   0   0   2   0   2   0   2   0   2   0   0   0   2   0   0   2   0   2   0   2   0   2   2   0   2   0   2   2   2   2   0   0   0   0   2   0   0   2   2   0   2   2   0   0   0   2   0   0   0   0   0   0   2   2   2   2   0   0   2   2   0   0   0   0   2   2   0   0   2   2   2   0   0   0   0   2   2   0   2   0   2   0   0   2   2   2   2   2   0   2   2   2   0   2   2   2   2   2   2   2   0   0   0   2   2   0   0   0   2   2   0   2   2   2   2   0   2   2   2   2   0   0   2   0   0   0   0   0   0   0   2   0   2   2   0   2   2   0   0   2   2   2   0   2   2   2   2   2   2   0   2   0
 MK-1-5                 2   0   0   0   0   0   2   0   0   0   0   0   2   0   0   0   2   0   2   0   2   0   2   0   0   2   2   2   2   2   2   2   0   2   0   0   2   0   2   2   0   0   0   0   0   2   2   2   0   0   2   0   2   0   2   0   2   0   0   0   2   0   0   0   0   2   0   2   0   2   2   0   2   0   2   0   2   0   0   0   0   0   2   0   0   2   2   0   2   2   0   2   0   2   0   0   2   0   0   0   2   2   2   2   0   2   2   2   0   0   0   2   0   2   0   0   0   2   2   0   0   0   2   2   0   0   2   0   2   0   0   2   2   2   2   2   0   2   2   2   0   2   2   2   2   2   2   2   0   0   0   2   0   0   0   0   2   2   0   2   2   2   2   0   2   2   2   2   0   0   2   0   0   2   0   0   0   0   2   0   2   2   0   2   2   0   0   2   2   2   0   2   2   2   2   2   2   0   2   0
 MK-1-6                 2   0   2   0   0   0   2   0   0   0   0   0   2   0   0   0   0   0   2   0   2   0   2   0   0   2   2   2   2   2   0   2   0   0   0   0   2   0   2   2   0   0   0   0   0   2   2   2   0   0   2   0   2   0   2   0   2   0   0   0   2   0   0   0   0   2   0   0   0   0   2   0   2   0   2   0   2   0   0   2   0   0   2   0   0   0   0   0   2   0   0   0   2   2   0   2   2   2   0   0   0   2   2   2   0   2   2   2   0   0   0   2   0   2   0   0   0   2   2   0   0   0   2   2   0   0   0   2   2   2   0   2   2   2   2   2   0   2   2   2   0   2   2   2   0   2   2   2   0   0   0   2   0   0   0   2   2   2   0   2   0   2   2   0   2   2   2   2   0   0   2   0   0   0   0   0   0   0   2   0   2   2   0   2   2   0   0   2   0   2   0   2   0   2   2   2   2   0   2   0
 MK-1-7                 2   2   2   2   0   0   2   0   0   0   2   0   2   0   0   0   0   0   2   0   2   0   2   0   0   2   0   2   2   2   0   2   0   0   2   0   2   0   2   0   2   0   0   0   0   2   2   2   0   2   2   0   2   0   2   0   2   0   0   0   2   0   0   0   0   2   0   0   0   0   2   0   2   0   2   0   2   0   0   2   0   0   2   0   0   0   0   0   2   0   0   2   2   2   0   2   2   2   0   0   0   2   2   0   0   2   2   2   0   0   0   2   0   2   0   0   0   2   2   0   0   0   2   2   0   0   0   2   2   2   0   0   2   2   2   2   0   2   2   2   2   2   2   2   0   2   2   2   0   0   0   2   0   0   0   2   2   2   0   2   0   2   2   2   2   2   2   2   0   2   0   0   0   0   0   0   0   0   2   0   2   2   0   2   2   0   0   2   0   2   0   2   0   2   2   2   2   0   2   0
 MK-1-8                 2   2   2   2   0   0   2   0   0   0   2   0   2   0   0   0   0   0   2   0   2   0   2   0   0   2   2   2   2   2   0   2   0   0   2   0   2   0   2   0   2   0   0   2   0   2   2   2   0   2   2   0   2   0   2   0   2   0   0   0   2   0   0   0   2   2   0   0   0   2   2   0   2   0   2   0   2   0   0   2   0   0   2   0   0   0   0   0   2   0   0   2   2   2   0   2   2   2   0   0   0   2   2   0   0   2   2   2   0   0   0   2   0   2   2   0   0   2   2   0   0   0   2   2   0   0   0   2   2   2   0   0   2   2   2   2   0   2   2   2   2   0   2   2   0   2   2   2   0   0   0   2   0   0   0   0   0   2   0   2   0   2   0   2   2   2   2   2   0   2   0   0   0   0   0   0   0   0   2   2   2   2   0   2   2   0   2   2   0   2   0   2   0   2   2   2   2   0   2   0
 MK-1-9                 2   2   2   2   0   2   2   0   0   2   2   0   2   0   0   0   0   0   2   2   2   0   0   2   0   2   2   2   2   2   0   2   0   0   2   0   2   0   2   0   0   0   2   2   0   2   2   0   0   2   2   0   2   0   2   2   2   0   0   0   2   0   0   0   0   2   0   0   0   2   2   0   2   0   2   0   2   0   0   2   0   2   2   0   2   0   0   0   2   0   0   2   2   2   0   2   2   2   0   2   0   0   2   0   2   2   2   2   0   0   0   2   0   2   2   0   0   2   2   0   2   0   2   2   0   0   0   2   2   2   2   0   2   2   2   2   0   2   2   0   2   2   0   2   0   2   2   2   0   0   0   2   0   0   0   0   2   2   0   2   0   2   0   2   2   2   2   2   0   2   0   0   0   0   0   0   0   0   2   2   0   2   0   2   2   2   0   2   0   2   0   2   0   2   2   2   2   0   2   0
 MK-1-10                2   2   2   2   2   2   2   0   0   2   2   0   2   0   0   2   0   0   2   2   2   0   0   0   0   2   2   0   2   2   0   2   2   0   2   0   2   0   2   2   0   0   2   2   0   2   2   0   0   2   2   0   2   0   2   0   2   0   0   0   2   0   0   0   0   0   0   2   0   2   2   0   2   0   2   0   2   0   0   2   0   2   2   0   2   0   0   2   2   0   0   2   2   2   0   2   2   2   0   2   0   0   2   0   2   2   2   2   0   0   0   2   0   2   2   0   0   2   2   0   2   2   2   2   0   0   0   2   2   2   2   0   2   2   2   2   2   2   2   2   2   2   0   2   0   0   2   2   0   0   0   2   0   0   0   0   2   2   0   2   0   2   0   2   2   2   0   2   0   2   0   0   0   0   0   0   0   0   2   2   0   2   0   2   2   2   0   2   0   2   0   2   0   2   2   2   2   0   2   0
 MK-1-11                0   2   2   2   2   2   2   0   0   2   2   0   2   0   0   2   0   0   2   2   2   0   0   0   0   2   2   0   2   2   0   2   2   2   2   0   2   0   2   2   0   0   2   0   2   2   2   0   0   2   2   0   2   0   2   0   2   0   0   0   2   0   0   0   0   0   0   2   0   2   2   0   0   0   2   0   2   0   0   2   0   2   2   0   2   0   0   2   2   0   0   2   2   2   0   0   2   2   0   2   0   0   2   0   2   2   2   2   0   0   0   2   0   2   2   0   0   2   2   0   2   2   2   2   0   0   0   2   2   2   0   0   2   2   2   0   2   0   2   0   2   2   0   2   0   0   2   2   0   0   0   2   0   0   0   0   2   2   0   2   0   2   0   2   0   2   0   2   0   2   0   0   0   0   0   0   0   0   2   2   0   2   0   2   2   2   0   2   0   2   0   2   0   2   2   0   0   0   2   0
 MK-1-12                0   2   2   2   2   2   2   0   0   2   2   2   2   0   0   2   0   0   2   2   2   0   0   0   0   2   2   0   2   2   0   2   2   2   2   0   2   0   2   2   0   0   2   0   2   2   2   0   0   2   2   0   2   0   2   0   2   0   0   0   2   0   0   0   0   0   0   2   2   2   2   0   0   0   2   0   2   0   0   2   0   2   2   0   2   0   0   2   2   0   0   2   0   2   0   0   2   2   0   2   0   0   2   0   0   2   2   2   0   0   0   2   0   2   2   0   0   2   2   0   2   2   2   2   0   0   0   2   2   2   0   0   2   2   2   0   2   0   2   0   2   2   2   2   0   0   2   2   0   0   0   2   0   0   0   0   2   2   0   0   0   2   0   2   0   2   0   0   0   2   0   0   0   2   0   2   0   0   2   2   0   2   0   2   2   2   0   2   0   2   2   2   0   2   2   0   2   0   2   0
 MK-1-13                0   2   2   2   2   2   0   0   2   0   2   2   2   0   0   2   0   2   0   2   0   0   0   0   0   2   2   0   2   2   0   0   2   2   2   0   2   0   2   2   0   2   2   0   2   0   2   0   0   2   2   0   2   0   2   2   2   0   0   0   2   0   0   0   0   0   0   2   2   2   2   0   0   0   0   0   2   0   0   2   0   2   2   0   2   0   0   2   2   0   0   2   0   2   0   0   2   2   0   2   2   0   2   0   0   2   2   2   0   0   0   2   0   2   2   0   0   2   2   0   2   2   2   2   0   0   0   2   2   2   0   0   2   2   2   0   2   0   0   0   2   2   2   2   0   2   0   2   0   2   0   2   0   2   0   0   2   2   0   0   0   2   0   2   0   2   0   0   2   2   0   0   0   0   0   2   0   0   2   2   0   2   0   2   0   2   0   2   0   2   2   2   0   2   0   0   0   0   0   0
 MK-1-14                0   2   2   2   2   2   0   0   2   0   2   2   2   0   0   2   0   2   0   2   0   0   0   2   2   2   2   0   2   2   2   0   2   2   2   0   2   0   2   2   0   2   2   0   2   0   2   0   0   2   2   0   2   0   2   2   2   0   0   0   0   0   0   0   0   0   0   2   2   2   2   0   0   0   2   0   2   0   0   2   0   2   2   0   2   0   0   2   2   0   0   2   0   2   0   0   2   2   0   2   2   0   2   0   0   2   2   0   0   0   0   2   0   2   2   0   0   2   0   0   2   2   2   2   0   0   0   2   2   2   0   0   2   2   2   0   2   0   0   0   2   0   2   2   0   2   0   2   0   2   0   2   0   2   0   0   2   0   0   0   0   2   0   2   0   2   2   0   2   2   0   0   0   0   0   2   0   0   2   2   0   2   0   2   0   0   0   2   0   2   0   2   0   2   0   0   0   0   0   0
 MK-1-15                0   2   2   2   2   2   0   0   0   0   2   2   2   0   2   2   0   2   0   2   0   2   0   2   2   2   0   0   2   2   2   0   2   2   2   0   2   0   2   2   2   2   2   0   0   0   2   0   0   2   2   2   0   0   2   2   2   0   2   2   2   0   0   0   2   0   2   2   2   2   2   0   0   0   2   2   2   0   0   2   0   2   2   0   2   2   0   2   2   0   0   2   0   2   0   0   2   2   0   2   2   0   2   0   0   2   2   0   0   0   0   2   0   2   2   0   2   2   0   0   0   2   2   2   0   0   0   2   2   0   0   0   2   2   2   0   2   0   0   0   2   0   0   2   0   0   0   2   0   2   0   2   0   2   0   0   2   0   0   0   0   2   0   2   0   2   0   0   2   2   0   0   0   0   0   2   0   0   2   2   0   2   0   2   0   0   0   2   0   2   0   0   0   2   0   2   0   0   2   0
 MK-1-16                2   2   2   2   2   2   0   0   0   2   2   0   2   0   2   2   0   2   0   2   0   2   0   2   2   2   0   0   2   2   2   0   2   2   2   0   2   0   2   2   2   2   2   0   0   2   2   0   0   2   2   2   0   0   2   2   2   0   0   2   2   0   0   0   0   0   2   2   2   2   2   0   0   0   2   2   2   0   0   2   0   2   2   2   2   2   0   2   2   0   0   2   0   2   2   0   2   2   0   2   2   0   2   0   0   2   2   2   0   0   0   0   0   2   2   0   2   0   0   0   0   2   2   2   2   0   0   2   2   0   0   2   2   2   2   0   2   0   0   0   2   0   0   2   0   0   0   2   2   2   0   2   0   2   0   0   2   0   0   0   0   2   0   2   2   2   0   0   2   2   0   0   0   0   0   2   0   0   2   2   0   2   0   2   0   2   0   2   0   2   0   0   0   2   2   2   2   0   2   0
 MK-2-1                 2   2   2   2   2   2   0   0   2   0   2   2   2   0   0   2   0   2   0   0   2   2   0   2   0   2   0   0   2   2   2   2   2   0   0   2   0   0   2   2   0   0   2   0   0   0   0   0   2   2   2   2   0   0   0   0   2   2   0   2   2   0   2   0   2   2   2   2   0   0   2   2   2   0   2   2   2   0   2   0   2   0   2   0   2   0   0   0   2   2   0   0   0   0   2   0   0   2   2   2   2   2   2   0   0   2   2   2   2   0   2   0   0   2   2   2   2   2   0   0   2   0   2   2   2   0   0   2   2   0   0   2   0   0   2   0   0   0   2   2   0   0   0   0   0   0   2   2   0   2   2   2   2   2   2   0   0   0   2   0   2   0   2   2   0   0   2   2   0   0   0   2   2   0   2   2   0   2   0   2   2   0   0   2   0   2   0   2   0   2   2   2   2   0   0   2   0   2   0   2
 MK-2-2                 0   2   2   2   2   2   0   0   0   0   2   2   2   0   0   2   0   2   0   0   2   2   0   2   0   2   0   0   2   0   2   0   0   0   0   2   2   0   0   2   0   0   2   0   0   0   2   0   2   2   2   2   0   0   0   0   2   2   0   2   2   0   2   0   2   2   2   2   0   0   2   2   2   0   2   2   2   0   2   2   2   0   2   0   2   0   0   0   2   2   0   0   0   0   2   0   2   2   2   2   2   2   2   0   0   2   2   2   2   0   2   0   0   2   2   0   2   2   0   0   2   0   0   0   2   0   0   2   2   0   0   2   0   0   2   0   0   2   2   2   0   0   0   0   0   0   2   2   0   2   2   2   2   2   2   0   0   2   0   2   2   0   2   2   0   0   2   2   0   0   0   0   2   0   2   2   0   2   0   0   2   2   0   2   0   2   0   2   0   2   2   2   2   0   0   2   0   2   0   2
 MK-2-3                 0   2   2   2   2   0   0   0   0   0   2   2   0   0   0   2   0   2   0   0   2   2   0   2   0   2   0   0   2   0   2   0   0   0   0   2   2   0   0   2   0   0   2   0   0   0   2   0   2   0   2   2   0   0   0   0   2   2   2   2   2   0   2   0   0   2   2   2   0   0   2   2   2   0   2   2   2   0   2   0   2   0   2   0   2   0   0   0   0   2   0   0   0   0   2   0   2   2   2   2   2   2   2   2   0   2   2   0   2   0   2   0   0   2   2   0   2   2   0   0   0   0   0   0   2   0   0   0   2   0   0   2   0   2   2   0   0   2   2   2   0   0   0   0   0   0   2   2   0   2   2   2   2   2   2   0   0   2   0   2   2   0   0   2   0   0   2   2   0   0   0   0   2   0   2   2   0   2   0   2   2   2   0   2   0   2   0   2   0   2   2   2   2   0   0   2   0   2   0   2
 MK-2-4                 0   2   2   2   2   0   0   0   0   2   2   2   0   0   0   2   0   2   0   0   2   2   0   2   0   2   0   0   2   0   0   0   0   0   0   2   2   0   0   0   0   2   2   0   0   0   2   0   0   0   2   2   2   2   0   0   2   2   2   2   2   2   2   0   0   0   2   2   0   0   2   2   2   0   2   2   2   0   0   0   2   2   2   0   2   0   0   0   0   2   0   0   0   0   2   0   2   2   2   2   2   2   0   2   0   2   2   0   2   0   2   0   0   2   0   0   2   2   0   0   0   0   0   0   2   2   0   2   2   2   0   2   2   2   2   0   0   0   2   2   0   0   0   0   0   0   0   0   2   2   2   2   2   2   2   0   0   2   0   2   2   0   0   2   0   0   2   2   0   0   0   0   2   0   2   2   0   2   0   2   0   2   0   2   0   2   0   2   0   2   2   0   2   0   0   2   0   2   0   2
 MK-2-5                 0   2   2   2   2   0   0   0   2   2   2   2   0   0   0   2   0   2   0   0   2   2   0   2   0   2   0   0   2   0   0   0   0   0   0   2   2   0   0   0   0   2   0   0   0   0   2   0   0   0   2   2   2   2   0   0   2   0   2   2   2   2   2   0   0   0   2   2   0   0   2   2   0   0   2   2   2   0   0   0   2   2   0   0   2   0   0   0   0   2   2   0   0   2   2   0   2   2   2   2   0   2   0   2   0   2   0   0   2   0   2   0   0   2   0   0   2   0   0   2   0   0   0   0   2   0   0   2   2   0   0   2   2   2   2   0   0   0   2   2   0   0   0   0   0   2   2   0   2   2   2   2   2   2   2   0   0   2   0   2   2   0   0   2   0   0   0   2   2   0   0   0   2   0   2   2   0   0   0   2   0   2   0   0   0   2   0   2   0   2   2   0   2   0   0   2   0   2   0   2
 MK-2-6                 0   2   2   2   2   0   0   0   2   0   2   2   0   0   2   2   0   2   0   2   2   2   0   2   0   2   0   0   2   0   0   2   0   0   0   2   0   0   0   0   0   2   0   0   0   0   0   0   0   0   2   2   2   0   0   0   2   0   2   2   0   2   2   0   0   0   0   2   0   0   2   2   0   0   2   2   0   0   0   0   2   2   0   0   0   0   0   2   2   2   2   0   0   2   2   0   2   2   2   2   0   2   0   2   0   2   0   0   0   0   2   0   2   2   0   2   2   0   0   2   0   0   0   0   2   0   0   2   2   0   0   2   2   2   2   2   0   0   2   2   0   0   2   0   0   2   2   0   2   2   2   2   2   2   2   0   0   2   0   2   2   0   0   2   0   0   0   2   2   0   0   0   2   0   2   0   0   0   0   0   0   2   0   0   0   2   0   2   0   2   0   0   2   0   0   2   0   2   2   0
 MK-2-7                 0   2   2   2   2   0   0   0   2   0   2   2   0   2   0   2   0   2   0   2   0   2   0   2   0   2   0   0   2   0   0   2   0   0   0   2   0   0   0   0   0   2   0   0   0   0   0   0   0   2   2   2   2   0   0   0   2   0   2   2   2   2   2   0   0   0   0   2   0   2   2   2   0   0   2   2   0   2   0   2   2   2   0   0   0   0   0   2   2   2   2   0   0   2   2   0   2   2   0   2   0   2   0   2   0   2   0   0   0   0   2   0   2   2   0   2   0   0   0   2   0   2   0   0   2   2   0   2   2   0   0   2   2   2   2   2   0   0   2   0   0   0   2   0   0   2   0   0   2   2   2   2   2   2   2   2   0   2   0   2   2   0   0   2   0   0   0   2   0   0   0   0   2   0   2   2   0   0   0   0   0   2   0   0   0   2   0   2   0   2   0   0   2   0   2   2   2   2   2   0
 MK-2-8                 0   2   0   2   2   0   0   0   2   0   2   2   0   2   0   2   0   2   0   2   0   2   0   2   0   2   0   0   2   0   0   2   0   0   0   2   0   0   0   0   0   2   0   0   0   0   0   0   0   2   2   2   2   0   0   0   2   0   2   2   2   2   2   2   0   0   0   2   0   2   2   2   0   0   2   2   0   2   0   2   2   2   0   0   0   0   0   2   2   2   2   0   0   2   2   0   2   2   0   2   0   2   0   2   0   0   0   0   0   0   2   0   2   2   0   2   0   0   0   2   0   2   0   0   2   2   0   2   2   0   0   2   2   2   2   2   0   0   2   0   0   0   2   0   0   2   0   0   2   2   2   2   2   2   2   2   0   2   0   2   2   0   0   2   2   0   0   2   0   0   0   0   2   0   2   2   0   0   2   0   2   2   0   0   2   2   0   2   0   2   0   0   2   0   0   2   2   2   2   0
 MK-2-9                 0   2   0   0   2   0   2   0   2   0   2   0   0   2   0   0   0   2   0   2   0   2   0   2   0   2   0   0   2   0   0   0   0   0   0   2   0   0   0   0   0   2   0   0   0   0   0   0   0   2   2   2   2   0   0   0   2   0   2   2   2   2   2   2   0   0   0   2   2   2   2   2   0   2   2   2   0   2   0   2   2   2   0   0   2   0   0   0   2   2   2   0   0   2   2   0   2   2   0   2   0   2   0   2   0   0   0   0   0   0   2   0   2   2   0   2   0   0   0   2   0   2   0   0   2   2   0   0   2   0   0   2   0   0   2   2   0   0   2   0   0   2   0   0   0   2   0   0   2   2   2   2   2   2   2   2   0   2   0   2   2   0   0   2   2   0   0   2   2   0   0   0   2   0   2   2   0   2   2   0   2   2   0   0   2   2   0   2   0   0   2   2   2   0   0   2   2   2   2   0
 MK-2-10                0   2   0   0   2   0   2   0   2   0   2   0   0   2   0   0   0   2   0   2   0   2   0   2   0   2   0   0   2   0   0   0   0   0   0   2   0   0   0   0   0   2   0   0   0   0   0   0   0   2   2   2   2   0   0   0   2   0   2   2   0   2   0   2   0   0   0   2   2   2   2   2   2   2   0   0   0   2   2   2   2   2   0   0   2   0   0   0   2   2   2   0   0   2   2   0   2   2   0   2   0   2   0   2   0   0   0   0   0   0   2   0   2   2   0   2   0   0   0   0   0   2   2   0   2   2   0   0   2   0   0   2   0   0   2   2   0   0   2   0   0   2   2   0   0   2   0   0   2   2   2   2   2   2   0   2   0   2   0   2   2   0   0   2   2   2   0   2   2   0   0   0   2   0   2   2   0   2   2   0   2   2   0   2   2   2   0   2   0   0   2   2   2   0   0   2   2   2   2   0
 MK-2-11                0   2   0   0   2   0   2   0   2   0   2   0   0   2   0   0   0   2   0   2   0   2   0   2   0   2   0   0   0   0   0   2   2   0   0   2   0   2   0   0   0   2   0   0   2   0   2   0   0   2   2   2   2   0   0   0   2   0   2   2   0   2   0   2   0   2   0   2   2   0   2   2   2   2   0   0   0   2   2   2   2   2   0   0   2   0   0   0   2   2   2   0   0   2   2   0   2   0   0   2   0   0   0   2   0   0   0   0   0   2   2   0   2   2   0   2   0   0   0   0   0   2   2   2   2   2   0   0   2   0   0   2   0   0   2   0   0   0   2   0   0   2   2   0   0   2   0   0   2   2   2   2   2   2   0   2   0   2   0   2   2   2   0   2   2   2   0   2   2   0   0   0   2   0   2   2   0   2   2   0   2   2   0   2   2   2   0   2   0   0   2   2   2   2   2   2   0   2   2   0
 MK-2-12                0   2   0   2   2   0   2   0   2   0   2   0   0   2   0   0   0   2   0   2   0   2   0   2   0   2   0   0   2   0   0   0   2   2   0   2   2   2   0   0   0   2   0   0   2   0   2   0   2   2   2   2   2   0   0   2   2   0   2   2   0   2   0   2   0   2   0   2   2   0   2   2   2   2   0   0   0   2   2   2   2   2   0   0   2   0   0   0   2   2   2   0   0   2   2   0   2   2   2   2   0   0   0   2   0   0   2   0   0   2   2   0   2   2   0   2   0   0   0   0   0   2   2   2   2   2   0   0   2   0   0   2   0   0   2   0   0   0   2   2   0   2   2   0   0   2   0   0   2   2   2   2   2   0   0   2   0   2   0   2   2   2   0   0   2   2   0   2   2   0   0   0   2   0   2   2   0   2   2   0   2   2   0   2   2   2   0   2   0   0   2   2   2   2   2   2   0   2   2   0
 MK-2-13                0   2   0   2   2   2   2   0   2   0   2   0   0   2   0   0   0   2   0   2   0   2   0   2   0   2   0   0   2   0   0   0   2   2   0   2   2   2   2   0   0   2   0   0   2   0   2   0   0   2   2   2   2   0   0   0   2   0   2   2   0   2   0   2   2   2   0   2   2   0   2   2   2   2   0   2   0   2   2   2   2   2   0   0   2   0   0   0   0   2   2   0   0   2   2   0   2   2   2   2   2   0   0   2   0   0   2   0   0   2   2   0   2   2   2   2   2   0   0   0   0   2   2   2   2   0   0   0   2   0   2   2   0   0   2   0   0   0   2   2   2   2   2   0   0   0   0   2   2   2   2   2   2   0   0   2   0   2   0   2   2   2   0   0   2   0   0   2   2   0   0   0   2   0   2   2   2   2   2   0   2   2   0   2   2   2   0   2   0   0   2   2   2   2   2   2   0   2   2   0
 MK-2-14                0   2   0   2   2   2   0   0   2   0   2   0   0   0   0   0   0   2   0   2   0   2   0   2   0   2   2   0   2   0   0   0   2   2   0   2   2   2   2   0   0   0   0   0   2   0   2   0   0   2   2   2   2   0   0   0   2   2   2   2   0   2   0   2   2   2   0   2   2   0   2   2   2   2   0   2   0   2   2   2   2   2   0   0   2   0   0   0   0   2   2   0   0   2   2   0   2   2   0   2   2   0   0   0   0   0   2   0   0   2   2   0   2   2   2   2   2   0   0   0   0   2   0   2   2   0   2   0   2   0   2   2   2   2   2   0   0   0   2   2   2   2   2   2   0   0   0   2   2   2   0   2   2   0   0   2   0   0   0   2   2   2   0   0   2   0   0   2   2   0   0   0   2   0   2   2   2   2   2   0   2   2   0   2   2   2   0   2   0   0   2   2   2   0   2   2   0   2   2   0
 MK-2-15                0   2   0   2   2   2   0   0   2   0   2   2   0   0   0   0   0   2   0   2   0   2   0   2   0   2   2   0   2   0   0   0   0   2   0   2   2   2   2   0   0   0   0   0   2   0   2   0   0   2   2   2   0   0   0   0   2   2   2   0   0   2   0   2   2   2   0   2   2   0   2   0   2   2   0   2   0   2   2   2   2   2   2   0   2   0   2   0   0   2   2   0   2   2   2   0   2   2   0   2   2   0   0   0   0   0   2   0   0   2   2   0   2   2   2   2   2   0   0   0   0   2   0   2   2   0   2   0   2   0   2   0   0   2   2   0   0   0   2   2   2   2   2   2   0   0   0   2   2   2   0   2   2   0   2   2   0   0   0   2   2   2   0   0   2   0   0   2   2   0   0   0   2   0   2   2   2   2   2   0   2   2   0   2   2   2   0   2   2   2   2   2   2   0   2   2   0   2   2   0
 MK-2-16                0   2   0   2   2   2   0   0   2   0   2   2   0   0   0   0   2   2   0   2   0   2   0   2   2   0   2   0   0   0   0   0   0   2   0   2   2   2   2   0   0   0   0   0   2   0   2   0   0   2   2   2   0   0   0   0   2   2   2   0   0   0   0   2   2   2   0   2   2   0   2   0   2   2   0   2   0   2   2   2   2   2   2   0   2   0   2   0   0   2   2   0   2   2   2   0   2   2   0   2   2   0   0   0   0   0   2   0   2   2   2   0   2   2   0   2   2   0   0   0   0   2   0   0   2   0   2   0   2   0   2   0   0   2   2   0   0   0   2   2   2   2   2   2   0   0   0   0   2   2   0   2   2   0   2   2   0   0   0   2   2   0   0   0   2   0   0   2   0   0   0   0   2   0   2   2   2   2   2   0   2   2   0   2   2   2   0   2   2   2   0   2   2   0   2   0   0   2   2   0
 MK-3-1                 0   0   0   0   0   0   2   2   0   2   2   2   2   0   0   2   2   0   2   2   2   0   0   0   2   0   2   2   0   0   0   0   0   0   2   2   2   0   0   0   2   2   2   0   2   2   0   2   2   2   2   2   0   2   0   0   2   0   0   0   2   0   2   2   0   0   2   2   0   2   0   2   2   2   2   2   2   0   2   2   2   2   2   0   2   0   2   0   0   0   0   0   2   0   0   2   2   2   0   0   0   2   0   2   2   2   2   2   2   2   0   2   2   0   0   0   0   2   0   2   2   2   0   0   2   2   0   2   0   0   2   2   0   2   2   2   0   0   0   0   2   0   2   0   0   0   2   2   0   0   2   2   2   2   2   0   0   0   0   0   0   2   2   0   0   2   2   2   2   2   0   2   0   0   2   0   2   0   2   2   0   2   0   2   2   0   0   0   2   0   2   2   0   0   2   2   0   0   2   2
 MK-3-2                 0   0   0   0   0   0   2   2   0   2   2   2   2   0   0   2   2   0   2   2   2   0   0   2   2   0   2   2   0   0   0   0   0   0   2   2   2   0   0   0   2   2   2   0   2   2   0   2   2   2   2   2   0   2   0   0   2   0   0   0   2   2   2   2   0   0   0   2   0   2   0   2   0   2   2   2   2   0   2   2   2   2   2   0   2   2   2   0   0   0   0   0   2   0   0   2   2   2   0   0   0   2   0   2   2   2   2   2   0   2   0   2   2   2   0   0   0   2   0   2   2   2   0   0   2   2   0   0   0   0   2   2   0   2   2   2   0   0   0   0   2   0   2   2   2   0   0   2   0   0   2   2   2   2   2   0   0   0   0   0   0   2   2   0   0   2   2   2   2   2   0   2   0   0   0   2   2   0   2   0   0   2   0   2   2   2   0   0   2   2   2   2   0   0   2   0   0   0   2   2
 MK-3-3                 0   0   0   0   0   0   2   2   0   2   2   2   2   0   0   2   2   0   2   2   0   0   0   2   2   0   2   2   0   0   0   0   0   0   2   2   2   0   0   0   2   2   0   0   2   2   0   2   2   2   2   2   0   2   0   0   2   0   0   2   2   2   2   0   0   0   0   0   0   2   0   2   0   2   0   2   2   0   2   2   2   2   2   0   2   2   2   2   0   0   0   0   2   0   0   2   2   2   0   0   0   2   2   2   2   2   2   2   0   2   0   2   2   2   0   0   0   2   2   2   2   2   0   0   2   2   0   2   0   0   2   2   0   2   2   2   0   2   0   0   2   0   2   0   2   0   0   2   2   0   2   2   2   2   2   0   0   0   2   0   0   2   2   2   0   2   2   2   2   2   0   2   0   0   0   2   2   0   2   0   0   0   0   2   2   2   0   0   2   2   2   2   0   0   2   0   0   0   2   2
 MK-3-4                 0   0   0   0   0   0   2   2   0   2   2   2   2   0   0   2   2   2   2   2   0   0   0   2   2   0   0   2   2   0   0   0   0   0   2   2   2   0   0   0   2   2   2   0   2   0   0   2   2   2   0   2   0   2   0   0   2   0   0   2   2   2   2   0   2   0   2   0   0   2   0   2   0   2   0   2   0   0   2   2   2   2   2   0   2   2   2   2   0   0   0   0   2   0   0   0   0   2   0   0   0   0   2   2   2   2   2   0   0   0   0   0   2   2   0   0   2   0   2   2   2   2   2   0   2   2   0   2   0   0   2   2   0   2   2   2   2   2   0   0   2   0   2   0   2   0   0   2   2   0   2   2   2   2   2   0   0   0   2   0   0   2   2   2   0   2   2   2   0   2   0   2   0   0   0   2   2   0   2   2   0   0   0   2   2   2   0   0   2   2   2   2   0   0   2   0   0   0   2   2
 MK-3-5                 0   0   2   0   2   0   2   2   0   2   2   2   2   0   0   2   2   2   2   2   0   2   0   2   2   0   0   2   2   0   0   0   2   0   2   2   2   0   0   0   2   2   2   0   2   0   0   0   2   2   0   2   0   2   0   0   0   0   0   2   2   2   2   2   2   0   0   0   0   2   0   2   0   2   0   0   0   0   2   2   2   2   2   0   2   2   0   2   0   0   0   0   2   0   0   0   0   2   0   0   0   0   2   0   2   2   2   2   0   0   0   0   2   2   0   0   0   0   0   2   2   2   2   0   2   2   0   2   0   0   2   2   0   2   2   0   2   0   0   0   2   0   2   0   2   0   0   2   2   0   2   2   2   2   2   0   0   0   2   0   0   2   2   2   0   2   2   2   2   2   0   2   0   0   0   2   2   0   2   2   2   0   0   2   2   2   0   0   2   2   0   2   0   2   2   0   0   0   2   2
 MK-3-6                 0   0   2   0   2   0   2   2   0   2   2   2   0   0   2   0   2   2   2   2   0   2   0   2   2   0   2   2   2   0   0   0   2   0   2   2   2   0   0   0   2   2   2   0   2   0   0   2   2   2   2   2   0   2   0   0   0   0   0   2   2   2   0   2   2   0   0   0   0   2   2   2   0   2   0   0   2   0   2   2   2   2   0   0   2   2   0   2   0   0   0   0   2   0   0   0   0   2   0   0   0   0   2   0   2   0   2   2   0   0   0   0   2   2   0   0   2   0   0   2   2   2   2   0   2   2   2   2   0   0   2   2   0   0   2   0   0   0   0   0   2   0   2   0   2   0   0   2   2   2   2   2   2   2   2   2   0   0   0   0   0   2   2   2   0   2   2   2   2   2   2   2   0   0   0   2   2   2   2   2   2   0   0   2   2   2   0   0   2   2   0   2   0   2   2   2   0   0   2   2
 MK-3-7                 0   0   2   0   2   0   2   2   0   2   2   0   0   0   2   0   0   2   2   2   0   2   0   2   2   0   2   2   2   0   0   0   2   0   2   2   2   0   0   2   2   2   2   0   2   0   0   2   2   2   2   2   0   2   0   0   0   0   0   2   2   0   0   0   2   2   0   0   0   2   2   2   0   2   0   0   2   0   2   2   2   2   0   0   2   2   0   2   0   2   0   0   0   0   0   2   2   2   0   0   0   0   2   0   2   0   2   2   0   0   0   0   2   2   2   0   2   0   0   2   2   2   2   0   2   0   2   2   0   0   2   2   0   0   2   0   0   0   2   0   2   0   2   0   2   0   0   2   2   2   2   2   2   0   2   2   0   2   0   0   0   2   0   2   2   2   2   2   2   2   0   2   0   0   0   2   2   2   2   2   2   0   0   2   2   2   0   0   2   2   0   2   2   2   2   2   0   0   2   2
 MK-3-8                 0   0   2   0   2   0   2   0   0   2   2   0   0   0   2   0   0   2   2   2   0   0   0   2   2   0   2   2   2   0   0   2   2   0   0   2   2   2   0   2   0   2   2   0   2   0   0   2   2   2   2   2   0   2   0   0   0   0   0   0   2   0   0   0   2   2   2   0   0   0   2   2   2   2   0   0   2   0   2   2   0   2   0   2   2   2   0   2   0   2   0   0   0   0   0   2   2   2   0   0   0   0   0   0   2   0   2   0   0   0   0   0   2   2   2   2   2   2   0   2   2   2   2   0   2   0   2   2   0   2   2   2   0   0   2   0   0   2   2   0   2   0   2   0   2   0   0   2   2   2   0   2   2   0   2   2   2   2   0   2   0   2   0   2   0   2   2   2   0   2   0   2   0   2   0   0   2   2   2   2   0   0   0   2   2   2   0   0   0   2   0   2   2   2   2   2   0   0   2   2
 MK-3-9                 0   0   2   0   2   0   2   0   0   2   2   0   2   0   2   0   0   2   2   2   0   0   0   2   2   0   2   2   2   0   0   2   0   0   0   2   2   2   0   2   0   2   2   2   2   0   0   2   2   2   0   2   0   2   0   0   0   0   0   0   2   0   0   2   2   2   2   0   2   0   2   2   2   2   2   0   2   0   2   2   0   2   0   2   2   2   0   2   0   2   0   0   0   0   0   2   2   2   0   0   2   0   2   0   2   0   2   0   0   0   0   0   2   2   2   0   2   2   0   2   2   2   2   0   2   0   2   2   0   2   2   2   0   0   2   0   0   2   0   0   0   0   2   0   2   0   0   2   2   2   0   2   2   0   2   2   0   2   0   2   0   2   0   2   0   2   2   2   0   2   0   2   0   0   0   0   0   2   2   0   0   0   0   2   2   2   0   0   0   2   0   2   2   2   2   2   0   0   2   2
 MK-3-10                0   0   2   0   2   0   2   0   0   2   2   0   2   0   2   0   0   2   0   2   2   0   0   2   2   0   2   2   2   0   0   0   0   0   0   2   2   2   0   2   0   2   2   2   2   0   0   2   2   2   0   2   0   2   0   0   0   2   0   0   2   0   0   2   2   2   2   0   2   2   2   2   2   2   2   0   2   0   2   2   0   2   0   2   0   2   0   2   0   2   0   0   0   0   2   2   2   2   0   0   2   0   2   0   2   0   2   0   0   0   0   0   2   2   2   0   2   2   2   2   2   2   2   0   2   0   2   2   0   2   2   2   0   0   2   0   0   2   0   0   0   0   2   0   2   0   0   2   2   2   2   2   0   0   2   2   0   2   0   2   0   2   0   2   0   2   2   0   0   2   2   2   0   0   0   0   0   2   0   0   2   0   0   2   0   2   0   0   0   2   0   2   2   2   2   2   0   0   2   2
 MK-3-11                0   0   2   0   2   0   2   0   0   2   2   0   2   0   2   2   0   2   0   0   2   0   0   2   2   0   2   2   2   0   0   0   0   0   0   2   2   2   0   0   0   2   2   0   2   0   0   2   2   2   0   2   0   2   2   0   0   0   0   2   2   0   0   2   2   2   2   0   2   2   2   2   2   2   2   0   2   0   2   2   0   2   0   2   0   2   0   2   0   0   0   0   0   0   2   2   2   2   0   0   2   0   2   0   2   0   2   0   0   0   0   0   2   2   2   0   2   2   2   2   2   2   2   0   2   0   2   2   2   2   2   2   0   0   2   0   0   2   0   0   0   0   0   0   2   0   0   2   2   2   2   2   0   0   2   2   0   2   0   2   0   2   0   2   0   2   2   0   0   2   2   2   0   0   0   0   0   2   0   0   2   0   0   0   0   2   0   0   0   2   0   2   2   0   0   2   0   0   2   2
 MK-3-12                0   0   2   0   2   2   2   0   0   2   2   0   2   0   2   2   0   2   0   0   2   0   0   2   2   0   0   0   2   0   0   0   0   0   0   2   2   2   0   0   0   2   0   0   2   0   0   2   2   2   0   0   0   2   2   2   2   2   0   0   2   0   0   2   2   2   2   0   2   0   2   2   2   2   2   0   2   0   2   2   0   2   0   2   0   2   0   2   0   0   0   0   0   0   2   2   2   2   0   0   2   0   2   0   2   0   2   0   0   0   0   0   2   2   0   0   2   2   2   2   2   2   2   0   2   0   2   2   2   2   2   2   0   0   2   0   0   2   0   0   0   0   0   0   2   0   0   2   2   2   2   2   0   0   0   2   0   2   0   2   0   2   0   0   0   2   2   2   0   2   2   2   0   0   0   0   0   2   0   0   2   0   0   0   0   2   0   0   0   2   0   2   2   0   0   2   0   0   2   2
 MK-3-13                0   0   2   0   2   2   2   2   0   2   2   0   2   0   2   2   0   2   0   0   2   0   0   2   2   0   0   0   2   0   0   2   2   0   0   2   2   2   0   0   0   2   0   0   2   0   0   2   2   2   0   0   0   2   0   2   2   2   0   2   0   0   0   2   2   2   2   0   2   0   2   2   2   2   2   0   2   0   2   2   0   2   0   2   0   2   0   2   0   0   0   0   0   0   2   2   2   2   0   0   2   0   2   0   2   0   2   0   0   2   2   0   2   2   0   0   2   2   2   2   2   2   2   0   0   0   2   2   2   2   2   2   0   0   2   0   0   0   0   0   0   0   0   0   2   0   0   2   0   2   0   2   0   0   0   2   0   2   0   0   0   2   0   0   0   2   2   2   0   2   2   2   0   0   2   0   0   0   0   0   2   0   0   0   0   2   0   0   0   2   0   2   2   0   0   2   0   0   2   2
 MK-3-14                0   0   2   0   2   2   2   2   0   2   2   0   0   0   2   2   0   0   0   0   0   0   0   2   2   0   0   0   2   0   0   0   2   2   0   2   2   2   0   2   2   2   0   0   2   0   2   2   2   2   0   0   0   2   0   2   0   2   0   2   0   0   0   2   0   2   2   2   2   0   2   2   2   2   0   0   2   0   2   2   0   2   0   2   2   2   0   2   0   0   0   0   2   0   2   2   2   2   0   0   2   0   2   0   2   0   2   0   0   2   2   0   2   2   0   0   2   2   2   2   2   2   2   0   0   0   2   2   0   0   2   2   0   0   2   0   0   0   0   0   0   0   0   0   2   0   0   0   0   2   0   2   0   0   0   2   0   2   0   0   0   2   0   0   2   2   2   2   0   2   2   2   0   2   0   2   0   0   0   0   2   0   0   0   0   2   0   0   2   2   0   2   2   0   0   2   0   0   0   2
 MK-3-15                0   0   2   0   2   2   2   2   0   2   2   0   0   0   2   2   2   0   0   0   0   2   0   2   2   0   2   0   2   0   2   0   0   2   0   2   2   2   0   2   2   2   0   0   2   0   2   2   2   2   0   0   0   2   0   2   2   2   0   2   0   0   0   2   0   2   2   2   2   0   2   2   2   2   0   0   0   0   2   0   0   2   0   2   2   2   0   2   0   0   0   0   2   0   2   2   2   2   0   0   2   0   2   0   2   0   2   0   0   2   2   0   2   2   0   0   2   2   2   2   2   2   2   0   0   0   0   2   0   0   2   2   0   0   0   0   0   0   0   0   0   0   0   0   2   0   0   0   2   2   0   0   0   0   0   2   0   2   2   0   0   2   0   0   2   0   2   2   0   2   2   2   0   2   0   2   0   0   0   0   2   0   0   0   2   2   0   0   2   2   0   2   2   0   0   2   0   0   0   2
 MK-3-16                0   2   2   0   2   2   2   2   0   2   2   2   0   0   2   2   2   0   0   0   0   2   2   2   2   0   0   2   2   0   2   0   0   0   0   2   0   0   2   2   2   2   0   0   2   2   2   2   2   2   0   0   0   2   2   2   2   2   2   2   0   0   0   0   0   2   2   2   2   0   2   2   2   0   0   0   0   0   2   0   0   2   0   2   2   2   0   2   0   0   0   0   2   0   2   2   2   2   0   0   0   0   2   0   2   0   0   0   2   2   2   0   2   2   0   0   2   2   2   2   2   2   2   0   0   0   0   2   0   0   2   2   0   0   0   0   2   0   0   0   0   0   0   0   2   0   0   0   2   2   0   0   2   0   0   2   0   2   2   0   0   2   0   0   2   0   2   0   0   2   2   2   0   0   0   2   0   2   0   0   2   0   0   0   2   2   0   0   2   2   0   2   2   0   0   2   0   0   0   2
 MK-4-1                 0   0   0   0   0   0   2   0   2   0   2   2   0   0   2   2   0   2   0   0   2   2   0   0   2   0   2   0   2   2   0   0   2   0   2   2   0   2   2   2   2   2   0   0   0   0   2   2   0   0   2   2   0   0   0   0   2   0   0   0   0   0   0   0   0   2   2   2   0   0   2   2   2   0   0   2   0   0   2   2   2   0   2   0   0   2   0   0   0   0   2   0   2   0   2   2   0   2   2   2   2   0   2   0   2   0   2   0   0   0   2   0   0   2   0   0   0   0   0   0   0   0   2   0   2   2   2   2   2   2   0   0   0   0   0   2   0   0   0   2   2   2   2   0   2   0   0   0   0   2   0   0   0   2   2   2   0   2   0   2   2   0   2   0   0   2   2   2   2   0   0   2   2   2   2   2   2   2   2   0   2   0   2   0   2   0   2   2   0   2   2   2   0   2   2   2   0   2   0   2
 MK-4-2                 0   0   0   0   0   0   2   0   2   0   2   2   0   0   2   2   0   2   0   0   2   2   0   0   2   0   2   0   2   2   0   0   2   0   2   2   0   2   2   2   2   2   0   0   0   0   2   2   0   0   2   2   0   0   0   0   2   0   2   0   0   0   0   0   0   2   2   2   0   0   2   2   2   0   0   2   0   0   2   2   2   0   2   0   0   2   0   0   0   0   2   0   2   0   2   2   0   2   2   2   2   0   2   0   2   0   2   0   0   0   2   0   0   2   0   2   2   0   0   0   0   0   2   0   2   2   2   2   2   2   0   0   2   0   0   2   0   0   0   2   2   2   2   0   2   0   2   0   0   2   0   0   0   2   2   2   0   2   0   2   0   0   2   2   0   2   2   2   2   0   0   2   2   2   2   2   2   2   2   0   0   0   0   0   2   0   2   2   0   2   2   2   0   2   2   2   0   2   0   2
 MK-4-3                 0   0   0   0   0   0   2   0   2   0   2   2   0   0   0   2   0   2   0   0   2   2   0   0   0   0   2   0   2   2   2   0   2   0   2   0   0   2   2   2   2   2   0   0   0   0   0   2   0   2   2   2   0   0   0   0   2   0   2   0   0   0   0   0   0   2   2   2   0   0   2   2   2   0   0   2   0   0   0   0   0   0   2   0   0   0   0   0   0   2   2   0   2   0   2   2   0   2   2   2   2   0   2   0   2   0   2   0   0   0   2   2   0   2   0   2   2   0   0   0   2   0   2   0   2   2   2   2   2   2   0   0   2   0   0   2   0   0   0   2   2   2   0   0   2   2   2   0   0   2   0   0   0   2   2   2   0   2   2   2   0   0   2   2   0   2   2   2   2   0   0   0   2   2   2   2   2   2   2   0   0   0   0   0   2   0   2   0   0   0   2   2   0   2   2   2   0   2   0   2
 MK-4-4                 2   0   0   0   0   0   2   0   2   0   2   2   2   0   0   2   0   0   0   0   2   2   0   0   0   0   2   0   2   2   2   2   0   0   2   0   0   2   2   2   2   2   0   0   0   0   0   2   0   2   2   2   0   0   0   0   2   0   0   0   0   0   0   2   0   2   2   2   0   0   2   2   2   0   0   2   0   0   0   0   0   0   0   0   0   0   0   0   0   2   2   0   2   0   2   2   0   2   2   2   2   0   2   0   2   0   2   0   0   0   2   2   0   2   0   2   2   0   0   0   2   2   2   0   0   2   2   0   2   2   0   0   2   0   0   2   0   0   0   2   2   2   0   0   2   2   2   0   0   2   0   0   0   2   0   0   0   2   2   2   0   2   2   2   0   2   2   2   2   0   0   0   2   2   2   2   2   2   2   0   0   0   0   0   2   0   2   0   0   0   2   2   2   0   2   2   0   2   2   2
 MK-4-5                 2   0   0   0   0   0   2   0   2   0   2   2   2   0   0   2   0   0   0   0   2   2   0   0   0   0   2   2   2   2   2   2   0   0   2   0   0   2   2   2   2   2   0   0   0   0   0   0   0   2   2   2   0   2   0   0   2   0   0   0   0   0   0   2   2   2   2   2   0   0   2   2   2   0   0   2   2   2   0   0   0   0   0   0   0   0   0   0   0   2   2   0   2   0   2   2   0   2   2   2   2   0   2   0   2   0   2   0   0   0   2   2   0   2   0   2   2   2   0   0   2   2   2   0   0   2   2   0   2   2   0   0   2   0   0   2   0   0   2   2   2   2   0   0   2   2   2   0   0   0   0   0   0   0   0   0   0   2   2   2   0   2   2   2   0   0   2   2   0   0   0   0   2   2   2   2   0   2   2   0   0   2   0   0   2   0   2   0   0   0   2   2   2   0   2   2   0   2   2   2
 MK-4-6                 2   0   0   0   0   0   2   0   2   0   2   2   0   0   0   2   0   0   0   0   2   2   0   0   0   0   2   2   2   2   2   2   0   0   2   0   0   2   2   2   2   2   0   0   0   0   0   0   0   2   2   2   0   0   0   0   2   0   0   0   0   0   0   2   2   2   2   2   0   0   2   2   2   0   0   2   2   2   0   0   0   0   0   0   0   0   0   0   0   2   2   0   2   0   2   2   2   2   2   2   2   0   2   0   2   0   2   0   0   0   0   2   0   2   0   0   2   2   0   0   2   2   2   0   0   2   2   0   2   2   0   0   2   0   0   2   0   2   2   2   2   2   0   0   2   2   2   0   0   2   0   0   0   0   0   0   0   2   2   2   0   2   2   2   0   2   2   2   0   0   2   0   2   2   2   0   2   2   2   0   0   0   0   0   2   0   0   0   0   0   2   2   0   0   2   2   0   2   2   2
 MK-4-7                 2   0   0   0   0   0   2   0   2   0   2   0   2   0   0   2   0   0   0   0   2   2   0   0   0   0   2   2   2   2   2   2   0   0   2   0   0   2   0   2   2   2   0   0   0   0   2   0   0   2   2   2   0   0   0   0   2   0   0   0   0   0   0   2   2   2   0   2   0   0   2   2   2   0   0   2   2   2   0   0   0   0   2   2   0   0   2   0   0   2   2   2   2   2   2   2   2   2   2   2   2   0   2   0   2   0   2   0   0   0   0   2   0   2   0   0   2   2   0   0   2   2   2   0   2   2   2   0   2   2   0   0   2   0   0   0   0   0   2   2   2   2   0   0   2   2   2   0   0   0   0   0   0   0   0   0   2   2   0   2   0   2   2   2   0   2   2   2   2   0   2   0   2   2   2   0   2   2   2   2   0   0   2   0   2   0   2   0   0   2   2   2   0   0   2   2   2   2   2   2
 MK-4-8                 2   0   0   0   0   0   2   0   2   0   2   0   2   0   0   2   0   0   0   0   2   2   0   0   0   0   2   2   2   2   2   0   0   0   2   0   0   2   0   2   2   2   0   0   0   0   2   0   0   2   2   2   0   0   0   0   2   0   0   0   0   0   0   2   2   2   0   2   0   0   2   2   2   0   0   2   2   2   0   0   0   0   0   0   0   0   2   0   0   2   2   2   2   2   2   2   2   2   2   2   2   0   2   0   2   0   2   0   0   0   0   2   0   2   0   0   2   2   0   0   2   2   2   0   0   2   0   0   2   2   0   0   2   0   2   0   0   0   2   2   2   2   0   0   0   0   2   0   0   0   0   0   2   2   0   0   2   2   0   2   0   2   0   2   0   0   2   2   2   0   2   0   2   2   2   0   2   2   2   2   0   0   2   2   0   0   2   0   0   2   2   2   0   2   2   2   2   2   2   2
 MK-4-9                 2   0   0   0   0   0   2   2   2   0   2   0   2   0   0   0   0   0   0   0   2   2   0   2   0   0   2   2   2   2   2   0   0   0   0   0   0   2   0   2   2   2   0   0   0   0   2   2   0   2   2   2   0   2   2   0   2   0   0   0   0   0   0   2   2   2   0   2   0   0   2   2   2   0   2   2   2   2   2   0   0   0   0   0   0   0   2   2   0   2   0   2   2   2   2   2   2   2   2   2   2   0   2   0   2   0   2   0   0   0   0   2   0   2   0   0   2   2   0   0   2   2   2   2   2   2   0   0   2   2   0   0   2   0   2   0   0   0   2   0   2   0   0   0   0   0   2   0   0   0   0   0   2   2   0   0   2   2   0   2   0   2   0   2   0   0   2   2   2   0   2   0   2   0   2   0   2   2   2   2   0   2   2   2   0   0   2   0   0   2   2   2   0   2   2   2   2   2   2   2
 MK-4-10                2   2   0   0   0   0   2   2   2   0   2   0   2   0   0   0   0   0   2   0   2   2   0   2   2   0   2   2   0   2   2   0   0   0   0   0   0   0   0   2   2   2   0   0   0   0   2   2   0   2   2   2   0   2   2   0   2   0   0   0   0   2   0   2   2   2   0   2   0   0   2   0   2   0   0   0   2   0   2   0   0   0   0   0   0   0   2   2   0   0   0   2   2   2   2   2   2   0   0   2   2   0   2   0   2   2   2   0   0   0   0   0   0   0   0   0   0   2   0   0   2   2   2   0   2   2   2   2   2   2   0   0   2   0   2   0   0   0   2   0   2   0   0   0   0   0   2   0   2   2   0   0   2   2   0   0   2   2   0   2   0   0   0   2   0   2   2   2   2   0   2   2   2   2   2   0   2   2   2   2   0   2   2   2   0   0   2   0   0   0   0   2   0   2   2   2   2   2   2   2
 MK-4-11                2   0   0   0   0   0   2   2   2   2   2   0   2   0   0   0   0   0   2   0   2   2   0   2   2   0   2   2   0   2   0   0   0   0   0   0   0   0   0   2   2   2   0   2   0   0   2   2   0   2   0   2   0   2   2   0   2   0   2   0   0   2   0   2   2   2   0   2   0   2   2   0   2   0   0   0   2   0   2   0   0   0   0   0   0   0   2   2   0   0   0   2   2   0   2   2   2   2   0   2   2   0   2   0   2   2   2   0   0   0   0   0   0   0   0   0   0   2   0   0   2   2   2   0   0   2   2   2   2   2   0   0   2   0   2   0   0   0   2   0   2   0   0   2   0   0   2   0   2   2   0   0   2   2   0   0   2   2   0   2   2   0   0   2   0   0   2   2   2   0   0   2   2   2   2   0   2   2   2   2   0   2   2   2   2   0   2   0   0   2   0   2   0   2   2   2   2   2   2   2
 MK-4-12                0   0   2   0   0   0   2   2   2   2   2   0   2   0   0   0   0   0   2   0   2   2   0   2   2   0   2   2   0   2   2   0   0   0   0   0   0   0   0   2   2   2   0   2   0   0   2   2   0   2   0   0   0   2   2   0   2   0   2   0   2   2   0   2   2   2   0   2   0   2   2   0   2   0   0   0   2   2   2   0   0   0   0   0   0   0   2   2   0   0   0   2   2   0   2   2   2   2   0   2   2   0   2   0   2   2   2   0   0   0   2   0   0   0   0   0   0   2   0   0   2   0   0   0   0   2   2   2   0   2   0   0   2   0   0   0   0   0   2   0   0   2   0   2   0   2   2   0   2   2   0   0   2   2   0   0   2   2   0   2   2   0   0   0   0   0   2   2   2   0   0   2   2   2   2   2   2   2   2   0   0   2   2   2   2   0   2   0   0   2   0   2   0   2   2   2   2   2   2   2
 MK-4-13                0   0   2   2   0   0   2   2   2   2   2   0   2   0   0   0   0   0   2   0   2   2   0   0   2   0   2   0   0   2   2   2   0   0   0   0   0   0   0   2   2   2   0   2   0   0   2   2   0   0   0   0   0   2   2   0   2   0   2   0   2   2   0   2   2   2   0   2   0   2   2   0   2   0   0   2   2   2   2   0   0   0   0   0   0   0   2   2   0   0   0   2   2   0   2   2   2   2   0   2   2   0   2   0   2   2   0   0   0   2   2   0   0   0   0   0   0   2   0   0   2   0   0   0   0   2   2   2   0   0   0   0   2   0   0   0   0   0   2   0   0   2   0   2   0   2   2   0   2   2   0   0   2   2   0   0   2   2   0   2   2   0   0   0   0   0   2   2   2   0   2   2   2   2   2   2   2   2   2   0   0   2   2   2   2   0   2   0   0   2   0   2   0   2   2   2   0   2   2   2
 MK-4-14                0   0   2   2   0   0   2   0   2   0   2   2   2   0   0   0   0   0   2   0   0   0   0   0   2   0   2   0   0   2   2   2   2   0   0   0   0   0   0   2   2   2   0   2   0   0   2   2   0   0   0   0   0   2   2   0   2   0   2   0   2   2   0   2   0   2   0   2   0   2   2   0   2   0   0   2   2   2   2   0   0   0   2   0   0   0   2   2   0   0   0   2   0   0   2   2   2   2   0   0   2   0   2   0   2   2   0   0   0   2   2   0   0   0   0   0   0   2   0   0   2   2   0   0   0   2   2   2   0   0   0   0   2   0   0   0   0   0   2   0   0   2   2   0   0   2   0   0   2   2   0   0   2   2   0   0   2   2   0   2   2   0   2   0   0   0   2   2   2   0   2   2   2   2   2   2   2   2   2   0   0   2   0   2   2   0   2   0   0   2   0   2   0   2   2   2   0   2   2   2
 MK-4-15                0   0   2   2   0   0   2   0   0   0   2   2   2   0   0   0   0   0   2   0   0   0   0   0   2   0   2   0   2   2   2   2   2   2   0   2   0   0   0   2   2   2   0   2   0   0   2   2   0   2   0   0   0   2   2   0   2   0   2   0   2   2   0   2   0   2   2   2   2   2   2   0   2   0   0   2   2   0   2   0   0   0   2   2   0   0   0   2   0   0   0   2   0   0   2   0   0   0   0   0   2   0   2   0   2   2   0   0   0   2   2   2   0   0   0   0   0   2   0   0   2   2   0   0   0   2   2   2   2   0   0   0   2   0   0   0   0   0   2   0   2   2   0   2   0   2   0   0   2   0   2   0   2   2   0   0   2   2   2   2   2   0   2   0   0   2   2   2   2   0   2   2   2   2   2   2   2   2   2   0   0   2   0   2   2   0   2   2   0   2   0   2   2   2   2   2   0   2   2   2
 MK-4-16                0   0   2   2   0   0   2   0   0   2   2   2   2   0   0   0   0   0   2   0   0   0   0   0   2   2   2   0   2   2   2   2   2   2   2   2   0   0   0   2   2   2   0   2   0   0   0   2   0   2   0   0   0   2   2   0   2   0   2   0   2   2   0   2   0   2   2   2   2   2   2   0   2   0   0   0   0   0   2   0   0   0   2   2   0   0   0   2   0   0   0   2   0   0   2   0   0   0   2   0   2   0   2   0   2   2   0   0   2   2   2   0   0   0   0   0   0   2   0   0   2   2   0   0   0   2   2   0   2   0   0   0   2   0   0   0   0   0   0   0   2   2   0   2   0   2   0   0   2   0   2   0   0   0   0   2   2   2   2   2   2   0   2   0   0   2   2   2   2   0   0   2   2   0   2   2   2   2   0   0   0   2   0   2   2   0   2   2   0   2   0   2   2   2   2   0   0   2   2   2
 MK-5-1                 2   2   0   0   0   0   2   2   0   0   2   0   2   2   0   2   0   2   0   0   0   0   2   0   0   0   0   2   2   2   2   2   0   0   2   0   2   2   2   2   2   2   2   0   0   0   2   2   2   0   2   2   2   0   0   2   0   2   0   2   2   0   0   2   2   0   0   0   0   0   0   2   2   2   0   0   0   2   0   2   2   0   0   0   2   0   0   2   2   2   2   0   2   0   2   2   0   2   2   0   2   2   0   0   2   2   2   2   2   2   0   2   2   2   0   2   2   2   0   2   0   2   0   2   0   2   0   2   2   2   2   2   2   0   2   0   0   0   0   2   0   0   2   2   2   2   0   2   2   0   2   0   2   0   0   0   0   2   0   2   2   2   2   2   2   0   2   2   2   2   0   2   2   0   0   0   2   2   2   0   0   2   0   0   2   0   2   0   2   2   0   0   2   0   0   2   0   0   2   0
 MK-5-2                 2   2   0   0   0   0   2   2   0   2   2   0   2   2   0   2   0   2   0   0   0   0   2   2   0   0   0   2   2   2   0   2   0   0   2   0   2   2   0   2   2   2   2   0   0   0   2   2   0   0   2   2   2   0   0   2   0   2   0   2   2   0   0   2   2   2   0   2   0   0   0   2   2   2   0   0   0   2   0   2   2   0   0   0   2   0   0   2   2   2   2   0   2   0   2   2   0   2   2   2   2   2   0   0   2   2   2   2   2   2   0   2   2   2   0   2   2   0   0   2   0   2   2   2   2   2   0   2   2   0   2   2   2   0   0   2   0   0   0   2   0   0   2   2   2   2   0   2   2   0   2   0   2   0   0   0   0   2   0   2   0   2   2   2   2   0   2   2   2   2   0   2   2   0   0   0   0   2   2   0   0   2   0   0   2   0   2   0   2   0   0   0   0   0   0   2   0   0   2   0
 MK-5-3                 2   2   0   0   0   2   2   2   0   2   2   2   2   2   0   2   0   2   0   0   0   0   0   0   0   0   0   2   0   2   0   2   2   0   2   0   2   2   0   2   2   2   2   0   0   0   2   2   0   0   2   2   2   0   0   2   0   2   0   2   2   2   0   2   2   2   0   2   0   0   0   2   2   2   2   0   2   2   0   2   2   0   0   0   2   2   0   0   2   2   2   0   2   0   2   2   0   2   2   0   2   2   0   2   2   2   0   2   2   2   0   2   2   2   0   2   2   0   0   2   0   2   2   2   2   2   0   2   2   0   2   2   2   0   0   2   0   0   2   2   0   0   2   2   2   2   0   2   2   0   2   0   2   0   0   0   0   2   0   2   0   2   2   2   2   0   2   2   2   2   0   2   2   0   0   0   0   2   2   0   0   2   0   0   0   0   2   0   2   0   0   0   0   0   0   2   0   0   2   0
 MK-5-4                 2   0   0   0   0   2   2   0   0   2   2   2   2   2   0   2   0   2   0   0   0   0   0   2   0   2   0   0   0   2   0   2   2   0   2   0   0   2   0   2   2   2   2   0   0   0   2   2   0   2   2   2   2   0   0   2   0   2   0   2   0   2   2   2   0   2   0   2   2   0   0   2   2   2   2   2   2   2   0   2   2   0   0   0   2   2   0   0   2   2   2   0   2   0   2   0   2   2   2   0   2   2   0   2   2   2   0   2   2   2   0   2   2   2   0   2   2   0   0   2   2   2   2   2   2   2   0   2   2   0   2   2   2   0   0   0   0   0   2   0   0   0   0   2   2   2   0   2   2   0   0   0   2   0   0   0   0   0   0   2   0   2   2   2   2   0   2   2   2   2   0   2   2   0   0   0   2   2   2   0   0   2   0   0   0   0   2   0   2   0   0   0   0   0   0   2   0   0   2   0
 MK-5-5                 2   2   0   0   0   2   2   0   0   0   2   2   2   2   0   2   0   2   0   0   0   0   0   2   0   2   0   0   2   0   2   2   2   2   2   0   0   2   0   2   2   2   2   0   0   0   2   2   0   2   2   2   2   0   0   2   0   2   0   2   0   2   2   0   0   2   0   0   2   0   0   0   0   2   2   2   2   2   0   2   2   0   0   0   2   2   0   0   2   2   2   0   0   0   2   0   2   2   2   0   2   2   0   2   2   2   2   2   0   2   2   2   2   2   0   2   2   0   0   2   2   2   2   2   2   2   0   2   2   0   2   2   2   0   0   0   0   0   2   0   2   0   0   2   2   2   0   2   2   2   2   0   2   0   0   0   0   0   2   2   0   2   2   2   2   0   2   2   2   2   0   0   2   0   0   0   2   0   2   0   0   2   0   0   0   0   2   2   0   0   0   0   0   0   0   0   0   2   2   2
 MK-5-6                 2   2   0   2   2   2   2   0   0   2   2   2   2   2   0   2   0   2   2   0   0   0   0   0   0   2   0   0   2   0   0   2   2   2   2   0   0   0   0   2   2   2   2   0   0   0   2   2   0   2   2   2   2   0   2   2   0   0   0   0   0   0   2   0   0   2   0   0   2   0   0   0   0   2   2   2   2   2   0   2   2   0   0   0   2   2   0   0   2   2   2   0   0   2   2   0   2   0   2   0   2   0   0   2   2   2   2   2   0   2   2   2   0   2   0   2   2   0   0   2   2   2   2   2   2   2   0   2   2   0   2   2   0   2   0   0   0   0   2   0   2   0   0   2   2   2   0   2   2   0   2   0   0   0   0   0   0   0   2   0   0   2   2   2   0   0   2   2   2   2   0   0   2   0   0   0   2   0   2   0   2   0   0   0   0   0   2   2   0   0   0   0   0   0   0   0   0   2   2   2
 MK-5-7                 2   2   0   2   2   2   2   2   0   2   2   2   2   2   0   2   0   2   2   0   0   0   0   0   2   2   0   0   2   0   0   2   2   2   2   0   0   0   0   2   2   2   2   0   0   0   2   2   0   2   2   2   0   0   2   2   0   0   0   0   0   0   0   0   0   2   2   0   2   0   0   0   0   2   0   0   2   2   0   2   2   0   0   0   2   2   2   0   2   2   2   0   0   2   2   0   2   0   2   0   2   2   0   2   2   2   2   2   0   2   2   2   2   2   0   2   2   0   0   2   0   2   2   2   0   2   0   0   2   0   2   2   0   2   0   0   0   0   2   0   2   0   0   2   0   2   0   2   2   0   2   0   0   2   0   0   0   0   2   0   0   2   2   2   0   0   2   2   2   0   0   0   2   0   0   0   0   0   2   0   2   2   0   0   0   0   2   2   0   0   0   0   0   2   0   0   0   2   2   2
 MK-5-8                 2   2   0   2   2   2   2   2   0   2   2   2   2   2   0   2   2   2   2   2   0   0   0   0   2   2   0   0   2   0   0   2   2   2   2   0   0   0   0   2   2   0   2   0   0   0   2   2   2   2   2   2   0   0   2   2   0   0   0   0   0   0   0   2   0   2   2   0   2   0   0   0   0   2   0   0   2   2   0   2   2   0   0   0   2   2   2   0   2   0   0   0   0   2   2   0   2   0   2   0   2   2   2   2   2   2   2   2   0   2   2   0   0   2   0   2   2   0   0   2   0   2   2   0   0   2   0   0   2   0   2   2   0   2   0   0   0   0   2   0   0   0   0   2   0   2   0   2   2   0   2   0   0   0   0   0   0   0   2   0   2   0   2   0   0   0   2   2   2   0   0   2   2   0   0   0   0   2   2   0   2   2   0   2   2   0   2   2   0   0   0   0   0   2   0   0   0   2   2   2
 MK-5-9                 2   2   0   2   2   2   2   2   0   2   2   2   0   2   0   2   2   0   2   0   0   0   0   0   2   0   2   0   2   2   0   2   0   2   2   0   0   0   0   2   2   2   2   0   0   0   2   2   2   2   2   2   2   0   2   0   0   0   0   0   0   0   0   2   0   2   0   0   2   0   0   0   0   2   0   0   2   2   0   2   2   0   0   0   0   2   2   0   2   0   0   0   2   0   2   0   2   0   2   2   2   2   2   2   2   2   2   2   0   2   2   0   2   2   0   2   0   0   0   2   0   2   2   0   0   0   0   0   2   0   2   2   0   2   0   2   0   0   2   0   0   0   2   2   0   2   0   2   2   0   2   0   0   0   0   0   0   0   2   0   2   0   2   0   0   0   2   2   2   0   0   2   2   0   0   0   0   2   2   0   2   2   0   2   0   0   2   2   0   0   2   0   0   2   0   0   0   2   2   2
 MK-5-10                2   2   0   2   2   2   2   2   0   2   2   2   0   2   0   2   2   0   2   0   2   0   0   0   2   0   2   0   2   2   0   2   0   2   2   2   0   0   0   2   2   0   2   0   0   0   2   2   2   2   2   2   0   0   2   0   0   0   0   0   0   0   0   2   0   2   0   0   2   0   0   0   2   2   0   0   2   2   0   0   2   0   0   0   0   2   2   0   2   2   2   0   2   0   2   0   2   2   2   2   0   2   2   2   2   2   2   2   0   2   2   0   0   2   0   2   0   0   0   2   0   2   2   0   0   0   0   0   0   0   2   2   0   2   0   2   0   0   2   0   0   0   2   2   0   2   0   2   2   0   2   0   0   0   0   0   0   0   2   0   2   0   2   0   0   2   2   2   2   0   0   2   2   0   0   2   0   2   2   0   2   2   2   2   0   0   2   2   2   0   2   0   0   2   0   0   0   2   2   2
 MK-5-11                2   2   0   2   2   2   2   2   0   0   2   0   0   0   0   2   2   0   2   0   2   0   0   0   2   2   2   0   2   2   0   2   0   2   2   2   0   0   0   2   2   0   2   0   0   0   2   2   2   0   2   2   0   0   2   0   0   0   0   2   0   0   0   0   0   2   0   2   2   0   0   0   2   2   0   0   2   0   0   0   2   0   0   0   0   2   2   0   2   0   0   0   2   0   2   2   2   2   2   2   0   2   2   0   2   2   2   2   0   2   2   0   0   2   2   2   0   0   2   2   0   2   2   0   0   0   0   0   0   0   2   2   0   2   0   2   2   0   2   0   0   2   2   2   0   2   0   2   2   0   2   0   0   0   0   0   0   2   2   0   2   2   2   0   0   2   2   2   2   0   0   2   2   0   0   0   0   2   2   2   2   2   0   2   0   0   2   2   0   0   2   0   0   2   0   0   0   2   2   2
 MK-5-12                2   2   0   0   2   2   2   2   0   0   2   0   0   0   0   2   2   2   2   0   2   0   0   0   2   2   2   0   2   2   0   2   0   2   2   2   0   0   0   2   2   0   2   0   0   0   2   2   2   0   2   0   0   0   2   0   0   0   0   2   0   0   0   0   0   2   0   2   2   0   2   0   2   2   0   0   2   0   0   0   2   0   0   0   0   2   2   2   2   0   0   0   2   0   2   2   2   2   2   2   0   2   2   0   2   2   2   2   0   0   2   0   0   2   2   2   0   0   2   2   0   2   2   0   0   0   0   0   0   0   2   2   0   2   0   0   2   0   2   0   0   2   2   2   0   2   0   2   2   0   2   0   0   0   0   0   0   2   2   0   2   2   2   0   0   2   0   2   2   0   0   2   2   0   0   0   0   2   2   2   2   2   0   2   0   0   2   2   0   0   2   0   0   0   0   0   0   2   2   2
 MK-5-13                2   2   0   0   2   2   2   2   0   0   2   2   0   0   0   2   2   2   2   0   0   0   0   0   2   2   2   0   2   2   0   2   0   2   2   2   0   0   0   2   0   0   2   0   0   2   2   0   0   0   2   0   2   0   2   0   0   0   0   2   0   0   0   0   0   2   0   2   2   0   2   0   2   2   0   0   2   0   0   0   2   0   2   0   0   2   2   2   2   0   0   0   2   0   2   0   2   2   2   2   0   2   2   2   2   2   2   2   0   0   0   0   0   2   2   2   0   0   2   2   0   2   2   0   0   0   0   0   0   0   2   2   0   2   0   0   2   2   2   0   0   2   2   2   0   2   0   2   2   0   2   0   2   0   0   0   2   2   2   0   2   2   2   0   0   2   0   2   2   0   0   0   2   0   0   0   0   2   2   2   2   2   0   2   0   0   2   0   0   0   2   0   0   0   0   0   0   2   0   2
 MK-5-14                2   2   0   0   0   2   2   2   0   0   2   2   0   0   0   2   2   0   2   0   0   0   0   0   2   2   2   2   2   2   0   2   0   2   2   2   0   0   0   0   0   0   2   0   0   2   2   0   2   0   2   0   2   0   2   0   0   0   0   2   0   0   0   0   0   2   0   2   2   2   2   0   2   2   0   0   2   0   0   0   2   2   2   0   0   2   2   2   2   0   0   0   2   0   0   0   0   2   2   0   0   2   2   2   2   2   2   2   0   0   0   0   0   2   0   2   0   0   2   2   0   2   2   2   0   0   0   0   0   0   2   2   0   2   2   0   2   2   0   0   0   2   2   2   0   2   0   2   2   0   2   0   2   0   0   0   2   2   2   0   0   0   2   0   0   2   0   2   2   0   0   0   2   0   0   0   0   2   2   2   2   2   0   2   2   0   2   0   0   0   2   0   0   0   0   0   0   2   0   2
 MK-5-15                2   2   0   0   2   2   2   2   0   0   2   2   0   0   2   2   2   0   2   0   0   0   0   0   2   0   2   2   2   2   2   2   0   2   2   2   0   2   0   0   0   0   2   0   0   2   2   0   2   0   2   0   2   0   2   0   0   0   0   2   2   2   0   0   0   2   0   2   2   2   2   0   2   2   0   2   2   0   0   0   2   2   2   0   0   2   2   2   2   0   0   0   2   0   0   0   0   2   2   0   0   0   0   2   2   2   0   0   0   0   0   0   0   2   0   2   0   0   2   2   0   2   2   2   0   0   2   0   0   2   2   2   0   2   2   0   2   2   0   0   0   2   0   2   0   2   0   0   2   0   2   0   2   0   0   0   2   2   2   0   0   0   2   0   2   2   0   2   2   0   0   0   2   0   0   0   0   2   2   2   2   2   0   2   2   0   0   0   0   0   2   0   0   0   0   0   0   2   0   2
 MK-5-16                2   2   0   0   2   2   2   0   0   0   2   2   0   0   2   2   2   0   0   0   0   0   0   0   2   0   0   2   2   0   2   2   0   2   2   2   0   2   0   0   0   2   2   0   0   2   2   0   2   0   2   0   2   0   2   0   0   0   0   2   2   2   2   0   0   2   0   2   2   0   2   2   2   2   0   2   2   0   0   0   0   2   2   0   0   2   2   2   2   2   0   0   2   0   0   0   0   2   2   0   0   0   0   2   2   2   0   0   0   0   0   0   0   2   0   2   0   0   2   2   0   2   0   2   0   0   0   2   0   2   2   2   0   2   2   2   2   2   0   0   0   2   0   0   0   2   0   0   2   2   2   0   2   0   0   0   2   2   2   0   0   0   2   0   2   2   0   2   0   0   0   0   2   0   0   0   0   2   2   2   2   2   0   0   2   0   0   0   0   0   2   0   0   0   0   0   0   2   0   2
 MK-6-1                 2   0   2   0   2   2   0   0   2   0   2   2   2   2   0   0   0   2   2   2   0   2   2   2   2   0   0   2   2   2   0   2   2   0   0   2   0   2   2   0   2   2   0   2   2   2   0   0   0   2   2   2   0   2   2   2   2   0   2   2   2   0   2   0   0   2   2   2   2   2   0   0   2   0   2   0   0   2   2   2   2   0   0   2   2   2   2   2   2   2   0   0   0   0   0   2   2   2   2   0   0   2   2   0   0   2   2   2   0   2   2   0   2   0   2   0   2   2   0   2   2   0   2   2   2   0   2   0   2   2   2   2   0   0   0   0   0   0   0   0   2   2   2   2   0   0   2   0   2   0   2   2   2   0   0   0   2   2   2   2   2   2   2   2   2   2   0   2   2   0   2   2   0   2   2   2   0   0   0   0   0   2   2   0   2   2   2   2   0   0   2   0   0   0   0   0   0   0   2   2
 MK-6-2                 2   0   2   0   2   2   0   0   2   0   2   2   2   2   0   0   0   2   2   2   0   2   2   2   2   0   2   2   2   2   0   2   2   0   0   0   0   2   0   0   2   2   0   2   2   2   0   0   0   2   2   2   0   2   2   2   2   0   0   2   2   0   2   0   0   2   2   2   2   0   0   0   2   0   2   2   0   2   2   2   2   0   0   2   2   2   2   2   2   0   0   0   0   0   0   2   2   2   2   0   0   2   2   0   0   2   2   2   2   2   2   0   0   0   2   0   2   2   0   2   2   0   0   2   0   0   2   0   2   2   2   2   0   0   0   0   0   0   0   0   2   2   0   2   0   0   2   0   2   2   2   2   2   0   0   2   2   2   2   2   2   0   2   2   2   2   0   2   2   0   2   2   2   2   2   2   0   0   0   0   0   2   2   0   2   2   2   2   0   0   2   0   0   0   0   0   0   0   2   2
 MK-6-3                 2   0   2   0   0   2   0   0   2   0   2   2   2   2   0   0   0   2   2   0   0   2   0   2   2   0   2   2   2   2   0   2   0   0   0   0   2   2   0   0   2   2   0   2   0   0   0   0   0   2   2   2   0   2   2   2   2   0   0   2   2   0   2   0   0   2   0   2   0   0   0   0   2   0   2   2   0   2   2   2   2   0   0   2   2   2   2   2   2   2   0   0   2   0   0   2   2   2   2   2   0   2   2   0   0   2   2   2   2   2   2   0   0   0   2   0   2   0   0   2   2   0   0   2   0   0   2   0   2   0   2   2   0   0   2   0   0   0   0   0   2   2   0   0   0   0   2   0   2   2   2   2   2   0   2   2   2   2   2   2   0   0   2   2   2   2   0   2   2   0   2   2   2   2   0   2   0   0   0   2   2   2   2   0   2   0   2   2   0   0   2   0   0   0   2   0   0   0   2   2
 MK-6-4                 2   0   2   0   0   2   0   0   2   0   2   2   2   2   2   0   0   2   2   0   0   2   0   2   0   0   2   2   2   2   0   2   0   0   0   0   0   0   0   0   2   0   0   2   0   0   0   0   0   2   2   2   0   2   2   2   2   0   2   2   2   0   2   0   0   2   0   2   0   2   2   0   2   0   2   2   0   2   2   2   2   0   0   2   2   0   2   2   2   2   0   0   0   0   0   2   2   2   2   2   0   2   2   0   0   2   2   2   2   2   2   0   0   2   2   0   2   2   0   2   2   0   0   2   0   0   2   2   2   0   2   2   0   0   0   0   2   2   0   0   2   2   2   2   0   0   2   0   2   2   2   2   2   0   2   2   2   2   2   2   0   0   2   2   2   2   0   2   2   0   0   2   2   2   0   2   0   0   0   2   2   2   2   0   2   0   2   2   0   0   2   0   0   0   2   0   0   0   0   2
 MK-6-5                 2   0   2   0   0   0   0   0   2   0   2   2   2   2   2   0   2   2   2   2   2   0   0   2   0   0   2   2   2   2   0   2   0   0   0   0   2   0   2   0   2   0   0   2   0   0   0   0   0   2   2   0   0   2   2   2   2   0   2   2   2   0   2   0   0   2   0   2   0   2   2   0   2   0   2   2   0   0   2   2   2   0   0   2   2   0   2   2   2   2   0   0   0   0   0   2   2   2   2   2   0   0   2   0   0   2   2   2   2   2   2   0   0   2   2   0   2   2   0   2   2   0   2   2   0   0   0   2   2   0   0   2   0   0   0   0   2   0   0   0   2   2   2   2   0   0   2   0   2   2   2   2   2   0   2   2   2   2   0   2   0   0   2   2   0   2   0   2   2   0   0   0   2   2   0   2   0   0   0   2   2   2   2   0   2   0   2   2   2   0   0   2   0   0   2   0   0   0   0   2
 MK-6-6                 2   0   2   0   0   2   0   0   2   0   0   0   2   2   2   0   2   2   2   2   2   0   0   2   2   0   2   2   2   2   0   2   0   0   0   0   2   0   2   0   2   0   0   2   0   0   0   0   0   2   0   0   0   2   2   2   2   0   2   2   2   0   2   0   0   2   0   2   0   2   2   0   2   0   2   2   0   0   2   2   2   0   0   2   2   0   2   2   2   2   0   0   0   0   0   2   2   2   2   2   0   0   2   0   0   2   2   2   2   2   0   0   0   2   2   0   2   2   0   2   2   0   2   2   0   0   0   2   0   0   0   2   0   0   0   0   2   0   0   0   2   2   2   2   0   0   0   0   2   2   2   2   2   0   2   0   2   2   0   2   0   0   2   2   2   0   0   0   2   0   2   0   2   2   0   2   0   0   0   2   2   2   0   0   2   0   2   2   2   0   0   2   0   2   2   0   0   0   0   2
 MK-6-7                 2   0   2   0   0   2   0   0   2   0   0   0   2   2   2   0   2   2   2   2   2   0   0   0   2   0   2   2   2   2   0   2   0   2   0   0   2   0   2   0   2   0   0   2   0   0   0   2   0   2   0   0   0   2   2   2   2   0   2   0   2   0   2   2   0   0   2   2   0   2   2   0   2   0   2   2   0   0   2   2   0   0   0   2   2   2   2   2   2   2   2   0   0   0   0   2   2   2   2   2   0   0   2   0   0   2   2   2   0   2   0   0   0   2   2   0   2   0   0   2   2   0   2   2   0   0   0   2   0   0   0   2   0   0   0   0   2   0   0   0   2   2   2   2   0   0   0   0   2   2   2   2   2   2   2   0   0   2   0   2   0   0   2   2   2   0   0   0   2   0   2   0   2   2   0   2   0   0   0   2   2   2   0   0   2   0   2   2   2   0   0   2   0   2   2   0   0   0   0   2
 MK-6-8                 2   0   2   0   0   2   0   0   0   0   0   0   2   2   2   0   2   2   0   0   2   0   0   0   0   0   2   0   2   2   0   2   0   2   0   2   2   0   2   0   2   0   2   0   0   0   0   2   0   0   0   0   0   2   2   0   0   0   2   0   2   0   0   2   0   0   2   2   0   2   2   0   2   0   2   2   0   0   2   2   2   0   0   2   2   2   2   2   2   2   2   2   0   0   0   2   0   2   2   2   0   0   2   0   0   2   2   2   0   2   0   0   0   2   2   0   0   0   0   2   2   0   2   0   2   0   0   2   0   0   0   2   0   0   0   0   2   0   0   0   2   2   2   2   0   0   0   0   2   2   2   2   0   2   2   0   0   2   0   2   2   0   2   2   2   2   0   0   2   0   0   0   2   2   2   2   0   0   0   2   2   2   0   0   2   0   0   2   2   0   0   2   0   2   2   2   0   0   0   2
 MK-6-9                 2   0   2   0   0   2   0   0   2   0   0   0   2   2   2   0   2   2   0   0   2   0   0   0   0   0   2   0   2   2   0   0   0   2   0   2   2   0   2   2   2   0   2   0   0   0   0   2   0   0   0   0   2   2   0   0   0   0   2   0   2   0   0   2   0   0   2   2   0   2   2   0   2   0   2   2   2   0   2   2   2   0   0   2   2   2   2   2   2   2   2   2   0   0   0   2   0   2   0   2   0   0   2   0   0   2   2   2   2   2   0   0   0   2   2   0   0   0   2   2   2   0   2   0   2   0   0   2   0   0   2   2   0   0   0   0   2   0   0   0   2   2   2   0   0   0   0   0   2   2   2   2   0   2   2   0   0   2   2   0   2   0   0   2   0   2   0   0   2   0   0   0   2   0   2   2   0   0   2   2   2   2   0   0   2   0   0   2   2   0   0   2   0   2   2   2   0   0   0   2
 MK-6-10                2   0   2   0   0   0   0   0   2   0   0   0   2   2   2   0   2   2   0   0   2   0   0   0   0   0   2   0   2   2   2   0   2   2   0   2   2   0   2   2   2   0   0   0   0   0   0   2   0   0   2   0   2   0   0   0   0   0   2   2   0   0   0   2   0   0   2   2   0   2   2   2   2   0   2   2   2   0   2   0   2   0   0   2   2   2   2   2   2   2   2   2   0   0   0   2   2   2   2   2   0   0   2   0   2   2   2   2   2   2   0   2   0   2   2   0   0   0   2   2   2   0   2   0   2   0   0   2   0   0   2   2   0   0   0   0   2   0   0   2   2   2   0   0   0   2   0   0   0   2   2   2   0   2   2   0   0   2   2   0   2   0   0   2   2   2   0   0   2   0   0   0   2   0   2   2   0   0   2   2   2   2   0   0   2   0   0   2   2   0   0   2   0   2   2   2   0   0   0   0
 MK-6-11                2   0   0   0   0   0   0   0   2   0   0   0   2   2   0   0   2   2   0   0   2   0   0   0   0   0   2   0   2   2   2   0   2   2   0   2   2   0   2   2   2   0   0   0   0   0   0   0   0   0   2   0   0   0   2   0   0   0   2   2   0   0   0   0   0   0   2   2   0   2   2   2   2   0   2   2   2   0   2   0   2   0   0   2   2   2   2   2   2   2   2   2   0   0   0   2   2   2   2   2   0   0   2   0   2   2   2   2   2   2   0   2   0   0   2   2   0   0   2   2   2   0   2   0   2   0   0   2   0   0   2   2   2   0   0   0   2   0   0   2   2   2   0   0   0   2   0   0   0   2   2   2   0   2   2   0   0   0   2   0   0   0   0   2   2   2   0   0   2   0   0   2   2   0   2   2   0   0   2   2   2   2   0   0   0   0   0   2   2   0   0   2   0   2   2   2   0   0   2   2
 MK-6-12                2   0   0   2   0   2   2   0   2   0   0   0   2   2   0   0   2   2   0   0   2   0   2   0   2   0   2   0   2   2   2   0   2   2   0   2   2   0   0   2   2   0   0   0   0   0   0   0   0   0   0   0   0   0   2   0   0   0   2   2   2   0   0   0   0   0   2   2   0   2   2   2   0   0   0   2   2   2   2   0   2   0   0   2   2   2   2   2   2   2   2   2   0   0   0   2   2   2   2   2   0   0   2   0   2   2   2   2   2   2   2   2   0   0   2   0   0   0   2   2   2   0   2   0   2   0   0   2   0   0   2   2   2   0   0   0   0   0   0   2   2   2   0   2   2   2   0   0   0   2   0   2   0   2   0   0   0   2   2   0   0   0   0   2   2   2   0   0   2   0   0   2   2   0   2   2   0   0   2   2   2   2   0   0   0   0   0   2   2   2   0   2   0   2   2   2   0   0   2   2
 MK-6-13                2   2   0   2   0   2   2   0   2   0   0   0   2   2   2   0   0   2   0   0   2   0   2   0   2   0   2   0   2   2   2   0   2   2   0   2   2   0   0   0   2   0   0   0   0   0   0   0   0   0   2   0   0   0   2   0   2   0   2   2   2   0   2   0   0   0   2   2   0   0   2   2   0   0   2   2   2   2   2   0   2   0   0   2   2   2   2   2   2   2   2   2   0   0   0   2   0   2   2   2   0   0   2   0   2   2   2   2   2   2   2   2   0   2   2   0   0   0   2   2   2   0   2   0   2   2   0   2   0   0   2   0   0   0   0   2   0   0   0   2   2   2   0   2   2   2   0   0   0   2   0   2   0   2   0   0   0   2   2   0   0   0   0   2   2   2   0   0   2   2   0   2   2   0   2   2   0   2   2   2   2   2   0   0   0   0   2   2   2   2   0   2   0   2   2   2   0   0   0   0
 MK-6-14                2   2   0   2   0   2   2   0   2   0   0   0   2   2   2   0   0   0   0   0   2   0   2   0   2   0   2   0   2   2   2   0   2   2   0   0   2   0   2   0   2   0   0   2   0   2   0   0   0   0   2   0   0   0   2   2   0   0   2   2   2   2   2   0   0   0   2   2   0   0   2   2   0   0   2   2   2   2   2   0   2   0   2   2   2   2   2   2   2   0   2   0   0   0   0   2   0   2   2   2   0   0   2   0   2   2   2   2   2   2   2   2   0   2   2   0   0   0   2   0   2   0   2   0   2   2   0   2   0   0   2   0   2   0   0   2   0   0   0   2   2   2   0   2   2   2   0   0   0   2   0   2   0   2   0   0   0   2   2   0   0   0   0   2   2   2   0   0   2   2   0   2   2   2   2   2   0   2   2   2   0   2   0   0   2   0   2   2   2   0   0   2   0   2   2   2   0   0   0   0
 MK-6-15                2   2   0   2   0   2   2   0   2   0   0   0   2   2   2   0   0   0   0   0   2   0   2   0   2   0   0   0   2   0   2   0   2   0   2   0   2   0   2   0   2   0   0   2   0   2   2   0   0   0   2   0   0   0   2   2   0   0   2   2   2   2   2   0   0   0   2   2   0   0   2   2   0   0   2   2   2   2   2   0   0   0   2   2   2   2   2   2   2   0   2   0   0   0   0   2   0   2   2   2   0   0   2   0   0   2   2   2   0   2   2   0   0   2   2   0   0   0   2   0   2   0   2   0   2   2   0   2   0   0   2   0   2   0   0   2   0   2   0   2   2   2   0   2   0   2   0   0   0   2   0   2   2   2   0   0   0   2   2   0   0   0   2   0   2   2   0   0   0   2   0   2   2   0   2   2   0   0   2   2   0   2   0   0   2   0   2   2   2   0   0   2   0   2   2   2   0   0   2   0
 MK-6-16                2   2   2   2   0   2   0   0   2   2   0   0   2   2   2   0   2   0   0   0   2   0   2   2   2   0   0   0   2   0   2   0   2   0   2   0   2   0   2   0   2   0   0   2   0   2   2   0   0   0   2   0   0   0   2   2   0   0   2   2   2   2   2   0   0   0   0   2   0   0   2   2   0   0   2   2   2   2   2   0   0   0   2   2   2   2   2   0   0   0   2   0   0   2   0   2   0   2   2   0   0   0   2   0   0   0   2   2   0   2   2   0   0   2   2   0   0   0   2   0   2   0   2   0   2   2   0   2   0   0   2   0   2   0   0   2   0   2   0   2   2   2   2   2   0   2   0   0   0   2   0   2   2   2   0   0   2   2   0   0   0   0   2   0   2   0   0   0   0   2   0   2   2   0   0   2   0   2   2   2   0   2   0   0   2   2   2   0   2   0   0   2   0   2   2   2   2   0   2   0
 
!****************************************** Phenotypic Data **********************************************************
!-100.0 is resevred for missing phenotype
SimulatedTrait1        12.6744   10.5557   10.0824   10.4522   11.8735    9.4333   12.3630    9.3135   12.7490   11.8711   11.8646   11.1335   12.4976    9.5275    7.3523   10.7033    9.1913   11.3818   10.4174    7.2073   11.0323    9.9485    7.1640   12.3169    7.3044   11.0928    8.6444    8.7148   10.5756   11.7720    9.1477    8.9032    9.5825    8.2892    9.7672    9.6112    7.9635    9.5642   11.9535   10.1370   10.1399   12.0842    9.8526    6.9828    7.8883    9.6134    9.1594   11.4641    7.6100   11.9979   12.5096   12.4914    8.7372    9.1297    9.0146    9.8084   12.0348    8.8471    7.5730   10.3021    7.6829    9.7507   10.9550    8.5539    7.9803   11.9357    8.1015   10.3643   10.1054    9.5730   11.3319   10.6407   10.8542    7.3083   10.7357   11.9479    9.6571    9.5040    6.0630    9.4197    8.7509    9.1820    9.1870    6.6635   10.8317   11.9516   10.1550    9.0511   10.8148   12.1523    8.0057    6.4522    9.6879    9.1415   10.6979    8.9483   10.9443   10.7592   11.9060    9.2950   12.6629    9.8275   10.7321    8.7444   10.4936    9.6154   12.1519   10.3668    9.5878   10.4717    9.8548   10.1712    9.0807   11.7150   11.1228   12.8903   11.5350   10.4622    7.9327   11.5028   10.9967    7.8431   10.2697    9.7395   13.8526   11.0701    9.2117   10.5335    9.7417    9.0462    8.5275   10.4893   11.6142    8.7583   10.2965    9.9783    6.4978    9.0073   12.6818   12.1971    7.7981   10.2634    5.3912    7.6388   12.0040   11.3185   10.6109   11.4022    7.8888    9.4457   10.0812   10.5885   11.7829    8.4707    6.8526    9.4402   10.3147    9.6890   10.8773    9.0457   10.9421   11.0061   13.6107   12.5774    9.1152   10.1047    9.3160   13.5681   10.7004    9.9196    9.4848    9.8539   11.4015    9.4968   10.3465   11.6042   10.5299   10.5754   11.2770   11.2139   11.3730   10.7765    7.1537   10.9671   12.9097    8.4505    9.3142   11.0565   10.3087   10.1410   10.6522   12.4463   11.0309   11.7334   11.8319   10.5489    9.9918   11.4709    8.9071   10.2063
SimulatedTrait2        15.6039   14.2846   14.6814   13.1507   14.4918   15.5005   17.3947   13.8984   14.4784   16.9223   17.0385   14.3234   16.6922   13.2944   14.7537   15.2782   17.2068   16.2541   16.8226   13.5125   13.6278   14.8264   14.9350   14.2488   14.9757   13.7110   13.2857   16.7042   12.6743   16.1400   14.2080   14.7154   15.1979   15.1833   15.5578   14.8776   16.7643   15.2414   13.4079   13.3565   16.3738   17.2484   14.6761   13.7263   14.9094   15.6736   14.6339   15.8379   13.7885   16.0139   15.5246   15.8073   16.1673   14.7732   14.5387   14.6973   14.4865   13.4876   12.7589   14.9913   14.9949   16.9896   14.7705   15.8202   12.7086   14.7930   12.1199   13.3813   15.0158   16.9884   13.1925   17.0962   14.5092   16.4079   16.2704   16.8558   15.1432   16.6042   15.3025   16.6535   14.7139   14.9599   15.3157   14.3918   13.5964   17.9643   16.4153   16.0449   15.8567   14.6862   14.1856   13.2283   15.7016   13.9955   13.7226   12.5302   12.9518   15.3981   13.8773   14.7413   17.0325   16.2483   16.1535   16.4219   15.8678   15.0416   16.0215   16.2271   11.9070   15.5644   15.3572   14.3004   17.7881   16.3164   12.6436   15.5592   16.5741   14.2403   16.3912   16.6613   14.3327   15.9854   15.9930   13.3811   15.9606   14.6351   13.3752   15.3076   15.4928   15.6024   17.4407   17.1884   15.0078   16.2787   14.0172   17.2447   15.3962   16.9328   14.1276   13.9789   15.0635   14.2063   15.5795   16.0631   14.6585   15.9523   14.1208   17.7327   18.0986   14.3601   15.7320   15.6437   14.8493   13.1673   13.2168   12.6807   16.4215   14.6883   14.2770   14.8795   15.0058   16.8790   16.2778   13.8011   14.6984   16.6294   17.8866   15.9117   16.2524   18.9359   14.3657   13.9594   14.9682   15.6068   12.9029   15.7730   15.6001   14.3245   19.2117   14.8927   14.1294   17.2519   13.3733   15.1980   17.7813   13.5510   15.4365   15.3570   15.7633   14.4557   14.9121   16.3401   15.4503   17.3292   15.6440   13.4118   14.8813   12.4631   17.6123   14.1804
 
