# Supplementary material for: Inclusive Composite Interval Mapping of QTL by Environment Interactions in Biparental Populations
Source: PLoS One. 2015 Jul 10;10(7):e0132414. doi: 10.1371/journal.pone.0132414 (PMC4498613; doi:10.1371/journal.pone.0132414)
Supplement: S3 File — (ZIP) [file pone.0132414.s003.zip › Simulation for unliked model/Simulated popualtions/run_00189.met]

!**********************Note: lines staring with "!" are remarks and will be ignored in the program********************
!*********************************General Information**********************************
!Assuming F1 = P1 x P2, populations available in QTL IciMapping are: 
!  1, P1BC1F1 = P1 x F1, the first backcrossing where P1 is used as the recurrent parent;
!  2, P2BC1F1 = P2 x F1, the first backcrossing where P2 is used as the recurrent parent;
!  3, F1DH, F1-derived doubled haploids; 
!  4, RIL or F1RIL, recombination inbred lines through the repeated selfing of F1;
!  5, P1BC1RIL, recombination inbred lines through the repeated selfing of P1BC1F1;
!  6, P2BC1RIL, recombination inbred lines through the repeated selfing of P2BC1F1;
!  7, F2, the selfing generation of F1;
!  8, F3, the selfing generation of F2;
!  9, P1BC2F1, the second backcrossing where P1 is used as the recurrent parent; 
! 10, P2BC2F1, the second backcrossing where P2 is used as the recurrent parent;
! 11, P1BC2RIL, recombination inred lines through the repeated selfing of P1BC2F1; 
! 12, P2BC2RIL, recombination inred lines through the repeated selfing of P2BC2F1; 
! 13, P1BC1F2, the selfing generation of P1BC1F1; 
! 14, P2BC1F2, the selfing generation of P2BC1F1; 
! 15, P1BC2F2, the selfing generation of P1BC2F1; 
! 16, P2BC2F2, the selfing generation of P2BC2F1; 
! 17, P1BC1DH, P1BC1F1-derived doubled haploids; 
! 18, P2BC1DH, P2BC1F1-derived doubled haploids; 
! 19, P1BC2DH, P1BC2F1-derived doubled haploids; 
! 20, P2BC2DH, P2BC2F1-derived doubled haploids; 
   3      !Mapping Population (see remarks above)
   2      !Mapping Function (1 for Kosambi; 2 for Haldane; 3 for Morgan)
   2      !Marker Space Type (1 for intervals; 2 for positions)
   1      !Marker Space Unit(1 for centiMorgans; 2 for Morgan)
   6      !Number of Chromosomes (or Linkage Groups)
 200      !Size of the mapping population
   2      !Number of environments
 
!***************************************** Chromosomes and Linkage Maps **********************************************
!Chromosome                 NumMarkers
-CH1                        16
-CH2                        16
-CH3                        16
-CH4                        16
-CH5                        16
-CH6                        16
!Linkage map (Marker name followed by position or the interval length)
 MK-1-1                1     0.000
 MK-1-2                1    10.000
 MK-1-3                1    20.000
 MK-1-4                1    30.000
 MK-1-5                1    40.000
 MK-1-6                1    50.000
 MK-1-7                1    60.000
 MK-1-8                1    70.000
 MK-1-9                1    80.000
 MK-1-10               1    90.000
 MK-1-11               1   100.000
 MK-1-12               1   110.000
 MK-1-13               1   120.000
 MK-1-14               1   130.000
 MK-1-15               1   140.000
 MK-1-16               1   150.000
 MK-2-1                2     0.000
 MK-2-2                2    10.000
 MK-2-3                2    20.000
 MK-2-4                2    30.000
 MK-2-5                2    40.000
 MK-2-6                2    50.000
 MK-2-7                2    60.000
 MK-2-8                2    70.000
 MK-2-9                2    80.000
 MK-2-10               2    90.000
 MK-2-11               2   100.000
 MK-2-12               2   110.000
 MK-2-13               2   120.000
 MK-2-14               2   130.000
 MK-2-15               2   140.000
 MK-2-16               2   150.000
 MK-3-1                3     0.000
 MK-3-2                3    10.000
 MK-3-3                3    20.000
 MK-3-4                3    30.000
 MK-3-5                3    40.000
 MK-3-6                3    50.000
 MK-3-7                3    60.000
 MK-3-8                3    70.000
 MK-3-9                3    80.000
 MK-3-10               3    90.000
 MK-3-11               3   100.000
 MK-3-12               3   110.000
 MK-3-13               3   120.000
 MK-3-14               3   130.000
 MK-3-15               3   140.000
 MK-3-16               3   150.000
 MK-4-1                4     0.000
 MK-4-2                4    10.000
 MK-4-3                4    20.000
 MK-4-4                4    30.000
 MK-4-5                4    40.000
 MK-4-6                4    50.000
 MK-4-7                4    60.000
 MK-4-8                4    70.000
 MK-4-9                4    80.000
 MK-4-10               4    90.000
 MK-4-11               4   100.000
 MK-4-12               4   110.000
 MK-4-13               4   120.000
 MK-4-14               4   130.000
 MK-4-15               4   140.000
 MK-4-16               4   150.000
 MK-5-1                5     0.000
 MK-5-2                5    10.000
 MK-5-3                5    20.000
 MK-5-4                5    30.000
 MK-5-5                5    40.000
 MK-5-6                5    50.000
 MK-5-7                5    60.000
 MK-5-8                5    70.000
 MK-5-9                5    80.000
 MK-5-10               5    90.000
 MK-5-11               5   100.000
 MK-5-12               5   110.000
 MK-5-13               5   120.000
 MK-5-14               5   130.000
 MK-5-15               5   140.000
 MK-5-16               5   150.000
 MK-6-1                6     0.000
 MK-6-2                6    10.000
 MK-6-3                6    20.000
 MK-6-4                6    30.000
 MK-6-5                6    40.000
 MK-6-6                6    50.000
 MK-6-7                6    60.000
 MK-6-8                6    70.000
 MK-6-9                6    80.000
 MK-6-10               6    90.000
 MK-6-11               6   100.000
 MK-6-12               6   110.000
 MK-6-13               6   120.000
 MK-6-14               6   130.000
 MK-6-15               6   140.000
 MK-6-16               6   150.000
!*********************************** Marker Types ********************************************************************
!Co-dominant marker: When heterozygote F1 is present, P1 is coded as 2, F1 is coded as 1, and P2 is coded as 0; Otherwise, P1 is coded as 2, and P2 is coded as 0. 
!Dominant marker: When heterozygote F1 is present, P1 and F1 are coded as 12, and P2 is coded as 0; Otherwise, P1 is coded as 2, and P2 is coded as 0.  
!Recessive markers: When heterozygote F1 is present, P1 is coded as 2, and F1 and P2 are coded as 10; Otherwise, P1 is coded as 2, and P2 is coded as 0. 
!Missing marker is coded as -1. 
 MK-1-1                 0   2   0   2   2   0   2   0   0   0   0   2   2   2   2   0   0   0   0   0   0   0   2   0   0   2   2   2   2   2   0   0   2   2   2   2   0   0   0   0   0   2   0   2   0   0   0   0   0   0   2   0   0   2   0   2   0   2   2   0   2   0   2   2   0   2   0   0   0   0   2   2   0   0   2   2   2   0   2   0   0   2   2   2   0   2   2   0   0   2   0   2   2   0   2   0   0   2   0   0   0   0   2   2   0   0   2   2   2   0   2   0   0   2   0   2   2   0   2   0   2   2   2   2   2   0   0   2   0   2   2   0   0   2   0   0   2   0   0   2   0   0   0   2   2   2   2   2   0   2   2   2   0   0   0   2   2   2   2   0   0   0   0   2   0   2   2   0   2   2   0   0   2   2   2   0   0   2   0   2   0   2   0   2   0   2   0   0   0   2   2   2   0   0   0   0   2   0   2   0
 MK-1-2                 0   2   0   2   2   0   2   0   0   0   0   2   2   2   2   0   0   0   0   0   2   0   2   0   0   2   2   2   2   2   0   0   2   2   2   2   0   2   0   0   0   2   2   2   0   0   0   2   0   0   2   0   0   2   0   2   0   2   2   0   2   0   2   2   0   2   0   0   0   0   2   0   0   0   2   2   2   0   2   0   0   2   2   2   0   0   2   0   0   2   0   2   2   0   2   0   0   2   0   0   2   0   2   2   0   0   0   2   2   0   2   0   2   2   0   2   2   0   2   0   2   2   2   0   2   0   0   0   0   2   2   0   0   2   0   2   2   0   0   2   0   0   0   2   2   2   2   0   0   2   2   2   0   0   0   2   2   0   2   0   0   0   0   2   0   2   2   0   2   2   0   0   2   2   2   0   0   2   0   2   0   2   0   2   0   2   0   0   0   2   2   2   0   0   0   0   2   0   2   0
 MK-1-3                 0   2   0   2   2   0   2   0   0   0   0   2   2   2   2   0   0   0   0   0   2   0   2   0   0   2   0   2   2   2   0   0   0   0   2   2   0   2   0   0   0   2   2   2   0   0   0   2   0   0   2   0   0   2   0   2   0   2   2   0   2   2   2   2   0   2   0   0   0   2   2   0   0   0   2   2   2   0   2   0   2   2   2   2   0   0   2   0   0   2   0   2   0   0   2   0   0   2   2   0   2   0   2   2   0   0   0   2   2   2   2   0   2   2   0   2   2   0   2   0   2   2   2   0   2   0   2   0   0   2   2   0   2   2   0   0   2   0   0   2   0   0   0   0   2   2   2   0   0   2   2   2   0   0   0   2   2   2   2   0   0   0   0   2   2   2   2   0   2   2   0   0   2   2   2   2   0   2   0   2   0   2   0   2   0   2   0   0   0   2   2   2   0   0   0   0   2   0   0   0
 MK-1-4                 2   2   0   2   2   0   2   0   0   0   0   2   2   2   2   0   0   0   0   0   2   0   0   0   0   2   0   2   2   2   0   0   0   0   0   2   2   2   0   0   0   2   2   2   0   0   0   2   0   0   0   0   0   2   0   2   0   2   2   0   2   2   2   2   0   0   0   0   0   2   2   0   0   0   2   2   2   0   0   0   2   2   2   0   0   0   2   0   0   2   0   2   0   0   2   0   0   2   2   0   2   0   2   2   0   0   0   2   2   2   2   0   2   2   0   2   2   0   2   0   2   2   2   0   2   2   2   0   0   2   2   0   2   2   0   0   2   2   0   2   0   0   0   0   2   0   2   0   0   2   2   2   0   0   0   2   2   2   2   0   0   0   0   2   2   2   2   0   2   2   0   2   2   2   2   2   0   2   2   2   0   2   0   2   0   2   0   0   0   2   2   2   0   0   2   0   2   0   0   0
 MK-1-5                 2   2   0   2   2   0   2   0   2   0   0   2   2   2   2   0   0   0   0   0   2   0   0   0   0   2   0   2   2   2   0   0   0   0   0   2   2   2   0   0   0   2   2   2   0   0   0   2   0   0   0   0   0   2   0   2   0   2   2   0   2   2   2   2   0   0   0   0   0   2   2   0   0   0   2   2   2   2   0   0   2   2   2   0   0   0   2   0   0   2   0   2   0   0   0   0   0   2   2   0   2   0   2   2   0   0   0   2   2   2   2   0   2   2   0   2   2   0   2   0   2   2   2   2   2   0   2   0   0   2   0   0   2   2   0   0   2   2   0   2   0   0   0   0   2   0   2   0   0   2   2   2   0   0   2   0   2   2   2   0   0   0   0   2   2   2   2   0   2   2   0   2   0   2   2   2   2   0   2   2   0   2   0   2   0   2   0   0   0   2   2   0   0   0   2   0   2   0   0   0
 MK-1-6                 2   2   0   2   2   2   2   0   2   0   0   2   2   2   2   0   0   0   0   0   2   0   0   0   0   2   0   2   2   2   0   2   0   0   0   2   0   0   0   0   0   2   2   2   0   0   0   2   0   0   0   0   0   2   0   2   0   2   0   0   2   2   2   2   0   0   0   0   0   2   2   0   0   0   2   2   2   2   0   0   2   2   2   0   0   0   2   0   0   2   0   2   0   0   0   0   0   2   2   2   2   0   2   2   0   0   0   2   2   2   2   2   2   0   0   2   2   2   2   0   2   2   2   2   2   2   2   0   0   2   0   0   0   2   0   0   2   2   2   0   2   0   0   0   2   0   2   0   0   2   0   0   0   0   2   2   2   2   2   2   0   0   0   0   2   2   2   2   2   2   0   0   2   2   2   2   2   0   2   2   0   2   2   2   0   2   0   0   0   2   2   0   0   0   2   0   2   0   2   0
 MK-1-7                 2   2   2   2   2   2   2   0   0   0   0   2   2   2   2   0   0   0   0   0   2   0   2   0   0   2   0   0   2   2   0   2   0   0   0   2   0   0   2   0   0   2   2   0   0   0   0   2   0   0   0   2   0   2   0   2   0   2   0   0   2   2   2   2   0   0   0   0   0   2   2   0   0   0   0   2   2   2   0   0   2   2   2   0   2   0   2   0   0   2   0   2   0   2   0   0   0   2   2   2   2   0   2   2   0   0   0   2   2   2   2   2   2   0   0   2   2   2   2   0   2   2   2   2   2   2   2   0   0   2   0   0   0   2   0   0   2   2   2   0   2   0   0   0   2   0   2   2   0   0   2   0   0   0   2   2   2   2   2   2   0   0   0   0   2   0   2   2   2   2   0   2   2   2   2   2   2   0   2   2   0   2   2   2   0   2   0   2   0   2   2   0   0   0   2   0   2   0   2   0
 MK-1-8                 2   2   2   2   2   2   2   0   0   0   0   2   2   0   2   0   0   0   0   0   2   0   2   0   0   2   0   0   0   2   2   2   0   0   0   2   0   0   2   0   0   2   2   0   0   0   0   2   0   0   0   2   0   2   0   2   0   2   0   0   2   0   2   2   0   0   2   0   0   2   0   0   0   0   0   2   2   2   0   0   2   2   2   0   2   0   2   2   0   2   0   2   0   2   0   0   0   2   2   2   2   2   2   2   0   0   0   0   2   2   2   2   2   2   0   2   2   2   2   0   2   2   2   2   2   2   2   0   0   2   0   0   0   2   0   0   2   2   2   0   2   2   0   0   0   0   2   2   0   0   2   0   0   0   2   2   2   2   2   2   0   0   0   0   2   0   2   2   2   2   0   0   0   0   2   2   0   0   2   2   0   2   2   0   0   2   0   2   0   2   2   0   0   0   2   0   2   0   2   0
 MK-1-9                 2   2   2   2   2   2   2   2   0   0   0   2   2   0   2   0   2   0   0   0   2   2   2   0   0   2   0   0   0   2   2   2   0   0   0   2   0   0   2   0   0   2   2   0   0   0   0   2   0   0   0   2   0   2   0   2   0   2   0   0   0   0   2   2   0   0   2   0   0   2   0   0   0   0   0   2   2   2   0   0   2   2   2   0   2   0   2   2   0   2   0   2   0   2   0   0   0   2   2   2   2   2   2   2   0   0   2   0   2   2   2   2   2   2   0   0   2   2   2   0   2   2   2   0   2   2   2   0   0   2   0   0   0   2   2   0   0   2   2   0   2   2   0   0   0   0   2   0   0   0   2   0   0   0   2   2   2   0   0   2   0   0   0   0   2   0   2   2   0   2   0   0   0   2   2   2   0   0   2   0   0   2   2   0   0   2   0   2   0   2   2   2   0   0   2   2   2   0   2   0
 MK-1-10                2   2   0   2   2   2   2   2   0   2   0   2   2   0   2   0   2   0   0   0   2   2   0   0   0   2   0   0   0   2   2   2   0   0   0   2   0   0   2   2   0   2   0   0   0   0   0   2   0   0   0   0   0   2   0   2   0   2   0   0   0   0   0   2   0   0   2   0   0   2   2   0   0   0   2   2   2   2   0   0   0   2   2   0   2   0   2   0   0   2   0   2   0   2   0   0   0   2   2   2   2   2   2   2   0   0   2   0   0   0   2   2   2   2   0   2   2   2   2   0   2   2   0   0   2   2   2   0   0   2   0   0   0   2   2   0   0   2   2   0   2   2   0   0   2   0   0   2   2   0   2   0   0   0   2   2   2   0   0   2   0   2   0   0   2   0   0   2   0   2   0   0   0   2   2   2   0   0   2   0   0   2   2   0   0   0   2   2   0   2   2   2   0   0   2   2   0   0   2   0
 MK-1-11                2   2   0   2   2   2   2   2   0   2   0   2   2   0   2   0   2   2   0   0   2   2   0   0   0   2   0   0   0   2   2   2   2   0   0   2   0   0   2   0   0   2   0   0   0   0   0   2   0   0   0   0   0   2   0   2   0   2   0   0   0   0   0   2   0   0   2   0   0   2   2   0   0   0   2   2   2   2   0   0   0   2   2   0   2   0   2   0   0   2   0   2   0   2   0   2   0   2   2   2   2   2   2   2   0   0   2   0   0   0   2   0   2   2   0   2   2   2   2   0   2   2   0   2   2   2   2   0   0   2   0   0   0   0   2   0   0   2   2   0   2   2   0   0   2   0   0   2   2   0   2   0   0   0   2   2   2   0   2   2   0   2   0   2   2   0   0   2   0   2   0   0   0   2   2   2   0   0   2   0   0   2   2   0   0   0   2   2   0   2   2   2   0   0   2   2   0   0   0   0
 MK-1-12                2   2   0   0   2   2   2   2   0   2   0   2   2   0   2   0   2   2   0   0   2   2   0   0   2   2   0   0   0   2   2   2   2   0   0   2   0   0   2   0   0   2   0   2   0   0   0   2   0   0   0   0   0   2   0   2   0   2   0   2   0   0   0   2   0   2   2   0   0   2   0   0   0   0   2   2   2   2   0   0   2   2   2   0   2   0   2   0   2   2   0   2   0   2   0   2   0   2   2   2   2   2   2   2   0   0   2   0   0   0   2   0   2   2   0   2   2   2   2   2   2   0   0   2   2   2   0   0   0   2   0   0   0   0   2   0   2   2   2   0   2   2   0   0   2   0   0   2   2   0   2   0   0   0   2   2   2   0   2   2   0   2   0   2   2   0   0   2   0   2   2   0   0   2   2   2   0   0   2   0   0   2   2   0   0   0   2   2   0   2   2   2   0   0   2   2   0   0   0   0
 MK-1-13                2   2   0   0   2   2   2   2   0   2   0   2   2   0   2   0   2   2   0   0   2   2   0   0   0   0   0   0   0   2   2   2   2   2   0   2   0   0   2   0   0   2   2   2   0   0   0   2   0   0   0   0   0   2   0   2   0   2   0   2   0   0   0   2   0   2   2   0   2   2   0   0   0   0   2   2   0   2   0   0   2   2   2   0   2   0   2   0   2   2   0   2   0   2   0   2   0   2   2   2   2   2   2   0   0   2   2   2   0   0   2   0   2   2   0   2   0   0   2   2   2   0   0   2   2   2   0   0   0   2   0   0   0   0   0   0   0   2   2   0   2   2   0   0   2   2   0   2   2   0   2   0   0   0   2   2   2   2   2   2   0   2   0   2   2   0   0   2   0   2   0   0   0   2   2   2   0   0   2   0   0   2   2   0   0   0   2   0   0   0   2   2   0   0   2   2   0   2   0   0
 MK-1-14                2   2   0   0   2   2   2   2   0   2   0   0   2   0   2   0   2   0   0   0   0   0   0   0   0   0   0   0   0   2   2   2   2   2   0   2   0   0   2   0   0   0   2   2   0   0   0   2   0   0   0   0   0   2   0   2   0   2   2   2   0   0   0   2   0   2   2   0   0   2   0   0   0   0   2   2   0   2   0   0   0   2   0   0   2   2   2   0   2   2   0   2   0   2   0   2   0   2   2   2   2   2   2   0   0   2   2   2   0   0   2   0   2   2   2   2   0   0   2   2   2   0   0   2   2   2   0   0   0   2   0   0   0   0   2   0   2   2   2   0   2   2   0   0   2   2   0   2   2   0   0   2   0   0   2   2   2   2   2   2   0   2   0   2   2   0   0   2   0   0   0   2   0   2   0   0   0   0   2   0   0   0   2   0   0   0   2   0   0   0   2   2   2   0   2   2   0   2   0   0
 MK-1-15                2   2   2   0   2   2   2   2   0   2   2   0   2   0   2   0   2   0   0   0   0   0   0   0   0   0   2   0   0   2   2   2   2   2   0   2   0   0   2   0   0   0   2   2   0   0   0   0   0   0   2   0   0   2   0   2   2   0   2   2   0   0   0   2   0   2   2   0   0   2   0   2   0   0   2   2   0   2   0   0   0   2   0   0   2   2   2   0   2   2   0   2   0   2   0   2   0   2   0   0   2   2   2   0   0   2   2   2   0   0   2   0   2   2   0   0   0   0   2   2   2   0   0   2   2   2   0   0   0   2   0   0   0   0   2   0   2   2   2   0   2   2   0   2   2   2   2   2   2   0   0   2   0   0   2   2   2   0   2   2   0   2   0   2   2   0   2   2   0   0   0   0   0   2   0   0   0   0   2   0   0   0   2   0   2   0   2   0   0   0   2   2   2   2   2   2   0   2   0   0
 MK-1-16                2   2   2   0   2   2   2   0   2   2   2   0   2   0   2   2   2   0   0   2   0   0   0   0   0   0   2   0   0   2   2   2   2   2   0   2   0   0   0   0   0   0   2   2   0   0   0   0   0   0   2   0   2   2   0   2   2   0   2   2   0   2   0   2   0   2   2   0   0   2   0   2   0   0   2   2   0   2   2   0   0   2   2   0   2   2   2   0   2   2   2   2   0   2   0   2   0   2   0   0   2   2   2   0   0   2   2   2   0   0   2   0   2   2   0   0   0   0   2   2   2   2   0   2   2   2   0   0   0   2   0   0   0   0   2   0   2   2   2   0   2   2   0   2   2   2   2   0   2   0   0   2   2   0   2   2   2   0   2   0   0   2   0   2   2   0   2   2   0   0   2   0   0   2   0   0   0   0   2   0   0   0   2   0   2   0   2   0   2   0   2   2   2   2   2   2   0   2   0   0
 MK-2-1                 2   0   0   0   0   2   0   0   0   0   2   0   0   2   2   0   0   2   0   2   2   0   2   2   0   2   0   2   2   2   0   2   2   0   0   2   0   0   2   2   0   2   0   0   2   0   0   0   0   0   0   2   0   0   0   0   2   2   2   0   2   0   2   2   2   0   2   2   2   0   0   2   2   2   2   2   0   0   0   2   0   0   2   2   2   0   0   0   0   0   0   2   2   0   2   0   2   0   0   2   0   2   2   0   0   2   2   0   0   2   2   0   2   2   2   2   0   0   2   2   2   0   2   2   2   2   0   2   2   0   2   2   0   0   0   0   2   0   0   2   0   0   0   0   0   0   2   0   0   0   0   2   2   2   2   2   0   0   2   2   0   2   2   2   0   2   2   2   2   0   0   0   0   0   0   2   2   2   2   2   0   2   2   0   0   0   2   2   0   2   0   0   2   0   0   2   2   2   2   0
 MK-2-2                 2   0   0   0   0   2   0   2   0   0   2   0   0   2   2   0   0   0   0   2   2   0   0   2   0   2   0   0   2   2   2   2   2   0   0   2   0   0   2   2   0   2   2   0   2   0   0   0   0   0   0   2   0   0   0   0   2   2   2   0   2   0   2   2   2   0   2   2   2   2   0   2   2   0   2   2   2   0   0   2   0   0   2   2   2   0   2   0   0   0   0   2   2   0   2   0   2   0   0   0   0   2   2   0   0   2   2   0   0   2   2   0   2   2   2   2   0   0   2   2   2   2   2   2   2   2   0   2   2   2   2   2   0   0   0   2   0   0   0   2   0   0   0   0   0   0   2   0   0   0   2   2   0   2   2   2   0   0   2   2   0   2   2   2   0   2   2   0   2   2   0   0   0   0   0   2   2   2   2   2   0   2   2   0   2   0   2   2   0   2   0   2   2   0   0   2   2   2   2   0
 MK-2-3                 2   0   0   0   0   2   2   2   0   0   2   0   0   2   2   0   0   0   0   2   2   0   0   0   0   2   0   0   2   2   2   2   2   0   0   2   0   0   2   2   0   2   2   0   2   0   0   0   0   0   0   2   0   0   0   0   2   2   0   0   2   0   2   2   2   0   2   0   2   2   2   2   2   0   0   2   2   0   0   2   0   0   2   2   2   0   2   0   0   0   0   2   2   2   2   0   2   0   0   0   0   2   2   0   2   2   2   0   0   2   2   0   2   2   2   0   0   0   2   2   0   2   2   2   2   2   0   2   2   2   2   2   0   0   0   0   0   0   2   2   0   0   0   0   0   0   2   0   0   0   2   2   0   2   2   0   0   0   2   0   2   2   2   2   0   0   2   0   2   2   0   0   0   0   0   0   0   2   2   2   0   2   2   0   2   0   2   2   0   2   0   2   2   0   2   0   2   2   2   0
 MK-2-4                 2   0   0   0   0   2   2   2   0   0   0   0   0   2   2   0   0   0   2   2   2   0   0   2   0   0   0   0   2   2   0   2   2   0   0   2   0   0   2   2   0   2   2   0   2   0   0   0   0   0   2   2   0   0   0   0   2   2   0   0   2   0   2   2   2   0   2   0   2   2   2   2   2   0   0   2   2   0   0   2   0   2   0   2   0   0   0   2   0   0   0   2   2   2   2   0   2   0   0   0   0   2   2   0   2   2   2   0   0   2   2   0   2   2   2   0   0   2   2   0   0   2   2   2   0   2   0   2   2   2   2   2   0   0   0   0   0   0   2   2   0   0   0   0   0   0   2   0   0   0   2   2   0   2   2   0   0   0   2   0   2   0   2   2   0   0   2   0   2   2   0   0   0   0   0   0   0   0   2   2   0   2   2   2   0   2   2   2   0   2   0   2   2   0   2   0   2   2   2   0
 MK-2-5                 2   0   0   0   0   2   2   2   0   0   0   0   0   2   2   2   0   0   2   2   2   0   0   0   0   0   0   0   0   2   2   2   2   0   0   2   0   0   2   2   0   2   2   0   2   0   0   0   0   0   2   2   0   0   0   0   2   2   0   0   2   0   2   2   2   0   2   0   2   2   2   2   2   0   0   2   2   0   0   2   0   2   0   2   0   0   0   2   0   0   0   0   2   2   2   0   2   0   0   0   0   2   2   0   2   2   2   0   0   2   2   0   2   2   2   0   2   2   0   0   0   2   2   2   0   2   2   2   2   2   2   2   0   0   0   0   0   0   0   2   0   0   0   0   0   0   2   0   0   0   2   2   0   2   2   0   0   0   2   0   2   0   2   2   0   0   2   0   2   2   0   0   2   0   0   0   0   0   2   2   0   2   0   2   0   2   2   2   0   0   0   0   2   2   0   0   2   2   2   0
 MK-2-6                 2   0   0   2   0   2   2   2   0   0   0   0   0   2   2   2   0   0   2   2   2   0   0   0   0   0   0   0   0   2   2   2   2   0   0   2   0   0   2   2   0   0   2   0   2   0   0   0   2   0   2   2   0   0   2   0   2   2   0   0   2   0   2   2   2   0   2   0   2   2   2   2   0   0   2   2   2   0   2   2   0   0   0   2   0   0   0   2   0   0   0   0   2   2   2   0   2   0   0   0   0   2   2   0   2   2   2   0   0   2   2   0   2   2   2   0   0   2   0   0   0   2   2   0   0   2   2   0   2   2   2   2   0   0   0   2   0   0   0   2   0   0   0   0   0   0   2   0   0   0   2   2   0   2   2   0   0   0   2   2   2   0   2   2   0   0   2   0   2   2   0   2   2   0   2   0   0   0   2   2   0   2   0   2   0   2   2   2   0   0   0   0   2   2   0   2   0   2   2   0
 MK-2-7                 2   0   0   2   2   2   2   2   0   0   0   0   0   2   2   2   0   0   2   2   2   0   0   0   0   0   0   0   0   2   2   2   0   0   0   2   0   0   2   2   0   0   2   0   2   0   0   0   0   0   2   2   0   0   2   0   2   2   0   0   2   0   0   2   0   0   2   0   2   2   2   2   0   0   2   2   2   0   2   2   0   0   0   2   0   0   0   2   0   0   0   2   2   2   2   0   2   0   0   0   0   2   2   0   2   2   2   2   0   2   2   0   2   2   2   0   0   2   0   0   0   2   2   0   0   2   2   0   2   2   2   2   0   0   0   2   0   0   0   2   0   0   0   0   0   0   2   0   0   0   2   2   0   2   2   2   0   0   2   2   2   2   2   2   0   0   2   2   2   2   2   2   2   0   2   0   0   0   2   2   0   2   0   2   0   2   2   2   0   2   0   0   0   2   0   2   0   2   2   0
 MK-2-8                 2   0   0   2   2   2   2   2   0   0   0   0   2   2   2   2   0   0   2   2   2   0   0   2   0   0   0   0   0   2   2   2   2   0   0   2   0   0   2   2   0   0   2   0   2   0   0   0   0   0   2   2   0   0   0   2   2   2   0   0   2   0   0   2   0   0   2   0   2   2   2   2   0   0   2   2   2   0   2   0   0   0   0   2   0   0   0   2   0   0   0   2   2   2   2   2   2   0   0   0   2   2   2   0   2   2   2   0   0   2   2   0   2   2   2   0   0   2   2   0   0   0   0   0   0   2   2   0   2   2   2   2   0   0   0   0   0   0   0   2   0   0   0   0   0   0   2   0   0   0   2   2   0   2   0   2   0   0   2   2   2   2   2   2   0   0   0   2   2   2   2   2   2   0   2   0   0   2   2   2   0   2   0   2   0   0   2   2   0   2   0   0   0   2   0   2   0   2   2   0
 MK-2-9                 2   0   0   2   2   2   2   2   0   0   0   0   2   2   2   0   0   0   2   2   2   0   0   2   0   2   0   0   0   2   2   2   0   0   0   2   0   0   2   2   0   0   2   0   2   0   0   0   2   0   2   2   0   0   0   0   2   2   2   2   2   0   0   2   0   0   2   0   2   2   2   2   0   0   2   2   2   0   2   0   0   0   0   2   0   0   0   2   0   0   0   2   2   2   2   2   0   0   0   0   2   2   2   0   2   2   2   0   0   2   2   0   2   0   0   0   0   2   0   0   0   0   0   0   2   2   2   0   2   2   2   2   0   0   0   0   0   0   0   2   0   0   0   0   0   0   2   0   0   0   0   2   0   2   0   2   0   0   2   2   2   2   2   2   2   0   0   2   2   2   2   2   2   0   2   2   0   2   2   2   0   2   0   2   0   0   2   2   0   2   0   0   0   2   0   2   0   2   0   0
 MK-2-10                2   2   0   0   2   2   2   2   0   0   0   0   2   2   2   0   0   0   2   2   2   0   2   2   0   2   0   0   0   2   2   2   2   0   2   2   0   0   2   2   0   0   2   0   2   0   0   0   2   0   0   2   2   0   0   0   0   2   2   2   2   0   0   2   0   0   2   0   2   2   2   2   0   0   2   2   2   0   2   0   2   0   0   0   0   0   0   2   0   0   0   2   2   2   2   2   0   0   0   0   2   2   2   0   2   2   2   2   0   2   0   0   2   0   2   0   0   2   0   0   0   0   0   0   2   2   2   0   0   2   2   0   0   0   0   0   0   0   0   2   0   0   2   0   0   0   2   0   2   0   0   2   0   2   0   2   2   0   2   2   2   2   0   2   2   0   0   2   2   2   2   2   2   2   2   2   0   2   2   2   0   2   0   2   0   0   2   2   0   2   0   0   0   2   0   2   0   2   0   0
 MK-2-11                2   2   0   0   2   2   2   2   0   0   0   2   2   2   2   0   0   0   2   2   2   0   2   2   0   2   2   0   0   2   2   0   2   0   2   2   0   2   2   2   0   0   2   0   2   0   0   0   2   0   0   2   2   0   0   0   0   2   2   2   2   0   0   2   0   0   2   0   2   2   2   2   0   0   2   2   2   0   2   2   2   0   0   2   0   0   0   2   0   0   0   2   0   0   2   2   0   0   0   0   2   2   2   0   2   2   2   2   0   2   0   0   2   0   2   0   0   2   0   0   0   0   0   0   2   2   2   0   0   2   2   0   0   0   0   0   0   0   0   2   0   0   0   0   2   2   2   0   2   2   0   2   0   0   0   2   2   0   0   2   2   0   0   2   2   0   0   2   2   2   2   2   2   2   2   2   2   2   2   2   0   2   0   2   0   0   2   2   0   2   0   0   0   0   0   2   0   2   0   0
 MK-2-12                2   2   0   0   2   0   2   2   2   0   0   2   2   2   2   0   0   0   2   0   2   0   2   2   0   2   2   0   0   2   2   0   2   0   2   2   0   2   2   2   0   0   2   0   2   0   0   2   2   0   0   2   2   0   0   0   2   2   2   0   2   0   0   2   0   0   2   0   2   2   2   0   0   2   2   2   2   2   0   2   2   0   2   2   0   0   2   2   2   0   0   2   0   0   2   0   0   0   0   0   2   2   2   0   2   2   2   2   0   2   0   0   2   0   2   0   0   2   0   0   0   0   0   0   2   0   2   0   0   2   0   0   0   2   0   0   0   0   2   2   0   0   0   2   2   2   2   0   2   0   0   0   0   0   0   2   2   0   0   2   2   0   0   2   0   0   0   2   2   2   2   2   2   2   2   2   2   2   2   2   2   0   0   2   0   0   2   2   0   2   0   0   0   0   0   2   0   2   0   0
 MK-2-13                2   2   0   0   2   0   2   2   2   0   0   0   2   2   2   0   0   0   2   0   2   0   0   2   0   2   2   0   0   2   2   0   2   0   2   2   0   2   2   2   0   0   2   0   2   0   0   2   2   0   0   2   2   0   0   0   2   2   2   0   0   0   0   2   0   0   2   0   2   2   2   0   0   2   2   2   2   2   0   2   2   0   2   2   0   0   0   2   2   0   2   2   0   0   2   0   2   0   0   0   2   2   2   0   2   2   2   2   0   2   0   0   2   0   2   0   0   2   0   0   2   0   0   0   2   2   2   0   0   2   0   0   0   2   0   0   2   0   2   2   0   0   0   2   0   2   0   0   2   0   0   0   2   0   0   2   2   0   0   2   2   0   0   2   0   0   0   2   2   2   2   2   2   2   2   2   2   2   2   2   2   0   0   2   2   0   0   2   0   2   0   0   0   0   0   2   0   2   0   0
 MK-2-14                2   2   0   0   2   0   2   2   2   0   0   0   2   2   2   0   0   0   2   0   2   0   0   0   2   2   2   0   0   2   2   0   2   0   2   2   0   2   2   2   0   0   0   0   2   0   0   0   2   0   0   2   2   0   0   0   2   2   2   0   0   0   0   0   0   0   2   2   2   2   2   0   0   2   2   0   2   2   0   2   2   0   2   2   0   0   0   2   2   0   0   2   2   0   2   0   0   0   0   0   2   2   2   0   0   2   2   2   2   0   0   0   2   0   2   0   0   2   0   2   0   0   0   0   2   2   0   0   0   2   0   2   2   2   0   0   2   0   0   2   0   0   0   2   0   2   0   2   2   0   0   0   2   0   0   2   0   0   0   2   2   0   0   2   0   0   0   0   2   2   2   2   0   2   2   2   2   0   2   2   2   0   0   2   2   0   0   2   0   2   0   0   0   0   0   2   0   2   0   0
 MK-2-15                2   0   0   0   2   0   2   2   2   0   0   0   2   2   2   2   0   0   2   0   2   0   0   2   0   0   2   0   0   2   2   0   2   0   2   2   0   2   2   2   0   0   0   0   2   0   0   0   2   0   0   2   2   0   0   0   2   2   2   0   0   0   0   0   0   0   2   2   2   2   2   0   2   2   2   0   2   2   0   2   2   0   2   2   2   0   0   2   2   0   0   2   2   0   2   0   0   0   0   0   2   2   2   0   0   2   2   0   0   0   0   0   2   0   2   0   0   0   0   2   0   0   0   0   2   2   0   0   0   2   0   2   2   2   0   0   2   0   0   2   0   0   0   2   0   2   0   2   2   0   0   0   2   0   0   0   0   0   0   2   2   0   0   2   0   0   0   0   2   2   2   2   0   2   2   2   2   0   2   2   2   2   0   2   2   0   0   2   0   2   0   0   0   2   0   2   0   2   0   0
 MK-2-16                2   0   0   0   2   0   2   2   2   0   0   0   0   2   2   2   2   0   2   0   2   0   0   2   0   0   2   0   0   2   2   0   2   0   2   2   0   2   0   2   0   2   0   0   2   0   2   0   2   2   0   2   2   0   0   0   0   2   2   0   0   0   0   0   0   0   2   2   0   2   2   0   2   2   2   0   0   2   0   2   2   0   2   2   2   0   2   2   2   0   0   2   2   2   0   0   0   2   0   0   2   2   0   0   0   2   2   0   0   2   0   0   2   0   0   2   0   0   0   2   0   2   0   0   0   2   0   0   0   2   0   2   2   2   0   0   2   0   0   2   0   0   0   2   2   2   0   2   2   0   0   0   2   0   2   0   2   0   0   2   2   0   0   2   0   0   0   0   2   2   2   2   0   2   2   2   2   0   2   2   2   2   0   0   2   0   0   2   0   2   0   0   0   2   0   2   2   2   0   2
 MK-3-1                 0   2   2   0   2   0   2   2   2   0   2   0   2   2   2   0   0   2   0   2   0   0   2   2   2   0   0   2   0   0   2   0   2   0   2   2   2   0   0   0   0   0   2   0   2   2   0   2   0   0   2   0   0   2   2   0   0   0   0   0   2   2   2   2   0   2   0   0   0   2   2   2   0   2   0   0   2   2   2   0   0   2   2   0   2   0   2   0   0   0   2   2   2   2   2   0   2   0   0   0   2   2   0   0   2   0   2   0   0   2   0   2   0   2   0   0   2   0   0   0   0   0   2   2   0   0   2   0   2   2   0   0   0   2   0   2   0   0   0   0   2   0   0   0   2   2   0   0   0   2   2   2   2   0   0   2   0   0   2   2   0   0   2   0   0   2   2   2   2   2   0   2   2   2   2   0   2   2   2   0   0   2   2   0   2   2   0   2   0   2   0   0   0   0   2   0   2   0   2   0
 MK-3-2                 0   2   2   0   2   0   2   2   2   0   2   2   2   0   2   0   0   2   0   2   0   0   2   2   0   0   0   2   0   0   2   0   2   0   0   2   2   2   0   0   0   0   2   0   2   2   0   2   0   0   2   0   0   2   2   0   0   2   0   0   2   2   2   2   0   2   0   0   0   2   2   2   0   2   0   0   2   2   2   0   0   2   2   0   2   0   2   0   0   0   2   2   2   2   2   0   2   0   0   0   2   2   0   0   2   0   2   0   0   2   0   2   0   2   0   0   2   0   0   0   0   0   2   2   0   0   2   0   2   2   0   0   0   2   0   0   0   0   0   0   0   0   0   0   2   2   0   0   0   2   2   2   0   0   0   2   0   0   2   2   0   0   0   0   0   2   2   2   2   2   0   2   0   2   2   0   2   2   2   2   0   2   2   0   2   2   0   2   2   2   0   0   0   0   2   0   2   0   0   0
 MK-3-3                 0   2   0   0   2   0   2   2   2   0   2   2   2   0   2   0   0   2   0   2   0   0   2   2   0   0   0   2   0   0   2   2   2   0   0   2   2   0   0   0   0   0   2   0   2   2   0   2   0   0   2   0   2   2   2   0   0   2   0   0   2   2   2   2   0   2   0   0   0   2   2   2   0   2   0   0   2   2   2   0   2   2   2   0   0   0   2   2   0   0   2   2   2   2   2   0   2   0   0   0   2   2   2   0   2   0   2   0   0   2   0   2   0   2   0   0   2   0   0   0   0   0   2   2   0   0   2   0   2   2   0   0   0   2   0   0   0   0   0   0   0   0   0   0   2   0   0   0   0   2   2   2   0   0   0   0   0   0   2   2   0   0   0   0   0   2   2   2   2   0   0   2   0   2   2   0   2   2   2   2   2   2   2   0   2   2   0   0   2   2   0   0   0   0   2   0   2   0   2   0
 MK-3-4                 0   2   0   0   2   0   2   2   2   0   2   2   2   0   2   0   0   2   0   2   0   0   2   2   0   0   0   2   0   0   2   2   2   0   2   2   2   0   0   0   0   0   2   0   2   2   0   2   0   0   2   0   2   2   2   0   0   2   0   0   2   2   2   2   0   2   2   0   0   2   2   0   0   2   0   2   2   2   2   0   2   2   2   0   0   2   2   2   0   0   2   2   2   0   2   0   2   0   0   0   2   2   2   0   2   0   2   0   0   2   2   2   0   2   2   0   2   0   0   0   0   0   2   2   2   0   0   0   2   2   0   0   0   2   0   0   0   0   0   0   0   0   0   0   2   2   0   0   0   2   2   2   0   0   0   0   0   0   2   2   0   0   0   0   0   2   2   2   2   0   0   2   0   2   2   0   2   2   2   2   2   2   2   0   2   2   0   0   0   2   0   0   0   0   2   0   2   0   2   0
 MK-3-5                 0   2   0   0   0   0   2   2   2   0   2   2   2   0   2   0   0   2   2   0   0   0   2   2   0   2   0   2   0   0   2   2   2   0   2   2   2   0   0   0   0   0   2   0   2   2   2   2   0   0   2   0   2   2   2   0   0   2   0   0   2   2   2   2   0   2   2   0   0   2   2   0   0   2   0   2   2   2   2   0   2   2   2   0   0   2   2   2   0   0   2   0   2   0   2   0   2   0   0   0   2   2   0   0   2   0   2   0   0   2   2   2   0   2   2   0   2   0   0   0   0   0   2   2   2   0   0   0   2   2   0   2   0   2   0   0   2   2   0   0   0   2   0   0   2   2   0   2   0   0   2   2   0   2   0   0   0   0   2   2   0   0   0   0   0   2   2   2   2   0   0   2   0   2   2   0   2   2   0   2   2   2   2   0   2   2   0   0   0   0   0   0   0   0   2   2   2   0   2   2
 MK-3-6                 0   2   0   0   0   0   2   2   2   0   0   0   2   0   2   0   0   2   2   0   0   0   2   2   2   2   0   2   0   0   2   0   2   0   2   2   2   0   0   2   0   0   2   2   2   2   2   0   0   0   2   0   2   2   2   0   0   2   0   0   2   2   2   2   0   2   2   0   0   2   2   0   0   2   0   2   2   2   2   0   2   2   2   2   0   2   2   2   0   0   2   0   2   0   2   0   2   0   0   0   2   2   0   0   0   0   2   0   0   2   2   2   0   2   2   0   2   2   0   0   0   0   2   2   2   0   0   2   2   2   2   2   0   2   0   0   2   0   0   0   0   2   0   2   0   2   0   2   0   0   2   2   2   2   2   0   0   0   2   2   0   0   0   0   2   2   2   2   2   0   0   2   0   2   2   0   2   2   0   2   2   2   2   0   2   2   0   0   0   0   0   0   0   0   2   0   2   0   2   2
 MK-3-7                 0   2   0   0   0   0   2   2   2   0   0   2   2   2   2   0   0   2   2   0   0   0   2   2   2   0   0   2   0   0   2   0   2   0   2   2   2   0   0   2   2   0   2   2   2   2   2   0   0   0   2   0   2   2   2   0   0   0   0   0   2   2   2   2   0   2   2   2   2   2   2   0   2   2   0   2   2   2   2   0   2   2   2   2   0   0   2   2   0   0   2   0   2   0   2   0   2   2   2   0   2   2   0   0   0   0   2   0   0   2   2   2   0   0   0   0   2   2   0   0   0   0   2   2   2   0   0   2   2   2   2   2   0   2   0   0   2   0   0   0   2   2   2   0   0   0   0   2   0   0   2   2   2   2   2   0   2   2   2   2   0   0   0   2   2   2   2   2   2   0   0   2   0   2   2   0   2   2   0   0   2   2   2   2   2   2   0   0   0   0   0   0   2   0   2   0   2   0   2   2
 MK-3-8                 0   2   0   0   0   0   2   2   2   0   0   2   2   2   2   2   0   2   2   0   0   0   2   2   0   0   0   2   0   0   2   2   2   0   2   2   2   0   0   2   2   0   2   2   2   2   2   0   0   0   0   0   2   0   2   0   0   0   2   0   2   2   2   0   0   2   0   2   2   0   2   0   2   2   0   2   2   2   2   0   2   0   2   2   0   0   0   2   0   0   2   0   2   0   2   0   2   2   2   0   2   2   2   0   0   0   2   0   0   2   2   2   0   0   0   0   2   2   0   0   0   0   2   2   2   0   2   2   2   0   2   2   0   2   0   0   2   0   0   0   2   2   2   0   0   0   0   2   0   0   2   2   2   2   2   0   0   2   2   2   0   0   0   2   2   2   2   2   2   0   0   2   0   2   2   0   2   2   0   0   2   2   2   2   2   2   0   0   0   0   0   2   0   0   0   0   2   0   2   2
 MK-3-9                 0   2   2   2   0   0   2   2   2   0   0   0   2   2   2   2   0   2   2   0   0   0   2   2   0   0   0   2   0   0   2   2   2   0   2   2   2   0   0   0   2   0   2   2   2   2   2   0   0   0   0   0   0   0   2   0   0   0   0   0   2   2   0   0   0   2   0   2   2   0   2   0   2   2   2   2   2   2   2   0   2   0   0   2   0   0   0   2   0   0   2   0   2   0   2   0   2   2   0   0   2   2   2   0   0   0   2   0   0   2   2   2   0   0   0   0   2   0   0   0   0   0   2   2   0   0   2   2   2   0   2   2   0   2   0   0   2   0   0   0   2   2   0   0   0   0   0   2   0   0   2   2   0   2   2   0   0   2   2   2   0   0   0   2   0   2   2   2   2   0   0   2   0   2   2   0   2   2   0   0   2   2   2   2   2   2   0   2   0   0   0   2   0   0   0   0   2   0   2   2
 MK-3-10                0   2   2   2   0   0   2   2   2   0   0   0   2   0   2   0   0   2   2   0   0   0   2   2   2   0   0   2   0   0   2   2   2   0   2   2   2   0   0   0   2   0   2   2   2   0   0   0   0   0   0   0   0   0   2   0   0   0   2   0   2   2   0   0   0   2   0   2   2   0   0   0   2   2   2   0   2   2   2   0   0   0   0   2   0   0   0   2   2   0   2   0   2   2   2   0   2   2   0   0   2   2   2   0   0   0   2   0   0   2   2   2   0   0   0   0   0   0   0   0   0   0   2   2   0   0   2   2   2   0   2   2   0   2   0   0   2   0   0   0   2   2   2   0   0   0   0   2   0   0   2   2   0   2   2   0   0   2   2   2   2   0   0   2   0   2   2   2   2   0   2   2   0   2   2   0   2   2   0   0   2   2   2   2   2   2   0   2   2   0   0   2   0   0   0   0   2   0   2   2
 MK-3-11                0   2   0   2   0   0   2   2   2   0   0   0   2   0   2   0   2   2   2   0   0   0   2   0   0   0   0   2   2   0   2   2   2   0   2   2   2   0   0   0   2   0   2   0   2   0   2   0   0   0   0   0   0   2   2   0   0   0   2   0   2   2   0   0   0   2   0   2   2   0   0   0   2   2   2   2   2   2   2   0   0   0   2   2   0   0   0   2   2   0   2   2   0   2   2   0   2   2   2   0   2   2   2   0   0   0   2   0   0   2   2   2   0   0   0   0   0   0   0   0   0   0   2   2   0   0   2   2   2   0   2   2   0   2   0   0   2   0   0   0   2   2   2   0   0   0   0   2   0   0   2   2   0   2   2   0   0   2   2   2   2   0   0   2   0   2   2   2   2   0   2   2   0   2   2   0   2   2   0   0   2   2   2   2   2   2   0   2   2   0   0   2   0   0   0   0   2   0   2   2
 MK-3-12                0   0   0   2   0   0   0   2   2   0   0   0   2   0   2   0   2   2   0   0   0   0   2   0   0   0   0   2   2   0   2   2   2   0   2   2   2   0   0   0   2   0   2   0   2   0   2   0   0   0   0   2   0   2   2   2   0   0   2   0   2   2   0   0   0   0   0   2   2   0   0   2   2   2   2   2   2   2   2   2   0   0   0   2   0   0   0   2   2   0   2   2   0   0   2   0   2   2   2   0   2   2   2   0   0   2   2   0   0   2   2   2   0   0   0   0   0   0   0   0   0   0   0   2   0   0   2   2   2   0   2   2   0   2   0   0   2   0   0   0   2   2   2   0   0   0   0   2   0   0   2   2   0   2   2   0   0   2   2   2   2   0   0   0   0   2   0   2   0   0   2   2   0   0   2   0   2   2   0   0   2   2   2   2   2   2   0   2   0   0   0   2   0   0   0   2   2   0   2   2
 MK-3-13                0   0   0   2   0   0   0   0   2   0   0   0   2   0   2   0   2   2   0   0   0   0   2   0   0   0   0   2   0   0   2   2   2   0   2   2   2   0   2   2   0   0   2   0   2   0   2   0   0   0   0   2   0   0   0   2   0   0   2   0   2   2   0   0   0   0   0   2   2   0   0   2   2   2   2   2   2   2   2   2   0   0   0   2   0   2   0   2   2   0   2   2   0   0   2   0   2   2   2   0   2   2   2   0   0   2   2   0   0   2   2   0   0   0   0   0   0   0   0   0   0   0   0   0   0   0   2   2   2   0   2   2   0   2   2   0   2   0   0   0   0   2   2   0   0   0   0   2   0   0   2   2   0   2   2   0   0   2   2   2   2   0   0   0   0   2   0   2   0   0   2   2   0   0   2   0   0   2   0   0   2   2   2   2   0   2   0   2   2   0   0   2   0   0   0   2   2   0   2   2
 MK-3-14                2   0   0   2   0   0   0   0   2   0   0   2   0   2   2   0   2   2   0   0   0   0   2   0   0   2   0   2   0   0   2   2   2   0   2   2   2   0   2   2   0   0   2   0   0   0   2   0   0   0   0   2   0   0   0   2   0   0   2   0   2   2   0   0   2   0   0   2   2   0   0   2   2   2   2   2   2   2   2   2   2   0   0   2   2   2   0   0   0   0   2   2   0   2   2   0   2   2   2   0   2   0   2   0   0   2   2   0   0   0   2   0   0   0   0   0   0   0   0   0   0   0   0   0   2   0   2   2   2   0   2   0   0   2   2   0   2   0   0   0   0   2   2   0   0   0   0   2   0   0   2   2   0   2   0   0   0   2   2   2   2   0   0   0   0   2   0   0   0   0   2   2   0   0   2   0   0   0   0   0   2   2   2   2   0   2   0   2   2   0   0   2   0   0   0   2   2   0   2   2
 MK-3-15                0   0   0   2   0   0   0   0   2   0   0   0   0   2   2   0   2   2   0   2   0   0   2   0   0   2   0   2   0   0   2   2   2   0   2   2   2   0   2   0   0   0   2   0   0   0   2   0   0   0   0   2   0   0   0   2   0   0   2   0   2   2   0   0   0   0   0   2   2   0   0   0   2   2   2   2   2   2   2   2   2   0   0   2   2   2   0   0   0   0   0   2   0   2   2   0   2   2   2   0   2   0   2   0   0   2   2   0   0   0   2   0   0   0   0   2   0   0   0   0   0   0   0   0   2   0   2   2   2   0   2   0   0   2   2   0   2   0   0   0   0   2   2   0   2   0   0   2   0   0   2   2   0   2   0   0   0   2   2   2   2   0   0   2   0   2   0   0   0   0   2   2   0   0   2   0   0   0   0   0   2   0   2   2   2   2   2   2   2   2   0   2   0   0   0   2   2   0   2   2
 MK-3-16                0   0   0   2   0   2   0   0   2   0   0   0   0   2   2   0   2   2   0   2   0   0   2   0   0   2   0   2   0   0   2   2   2   0   2   2   2   0   2   0   0   0   2   0   0   0   2   0   2   0   0   2   0   0   0   2   2   0   2   0   2   2   0   0   2   0   0   2   2   0   0   0   2   2   2   2   2   2   2   2   2   0   0   2   2   2   0   0   2   0   0   2   0   2   2   0   2   2   2   0   2   0   2   0   0   2   2   0   0   0   2   0   0   0   0   2   0   0   0   0   0   0   0   0   2   0   2   2   2   0   2   0   0   2   2   0   2   0   0   0   0   0   2   0   2   0   0   2   0   2   0   2   0   2   0   0   0   0   2   2   2   0   0   2   2   2   0   0   0   0   2   2   0   0   2   0   0   0   0   0   0   0   2   2   2   2   2   2   0   2   0   2   0   0   0   2   2   2   2   2
 MK-4-1                 2   0   0   0   0   0   2   2   0   0   2   0   2   0   0   0   0   0   0   0   0   0   0   0   0   0   2   0   0   2   0   2   2   2   0   0   0   0   2   2   0   2   0   2   2   2   0   0   2   0   0   0   0   2   0   0   2   0   0   2   0   2   2   0   0   0   2   0   0   2   2   0   0   0   0   2   2   2   2   2   2   0   0   2   0   2   2   0   0   0   0   2   0   0   2   2   0   0   0   2   2   0   2   2   2   2   2   0   0   0   0   2   0   2   2   2   2   0   0   0   2   0   2   0   0   2   2   2   0   2   2   2   0   0   0   0   2   0   2   0   0   2   2   0   2   2   2   0   2   2   0   0   0   2   0   0   2   0   2   2   2   0   2   2   0   2   0   2   0   2   2   2   0   2   2   0   2   0   0   0   0   2   0   0   0   2   0   2   2   0   0   2   0   0   0   0   2   0   0   0
 MK-4-2                 2   0   0   0   2   2   2   2   0   0   0   0   2   0   0   0   0   0   2   0   0   0   0   0   2   0   2   0   0   2   0   2   2   2   0   0   0   2   0   2   2   2   0   2   2   2   0   0   2   0   0   0   0   2   0   0   2   0   0   2   0   2   2   0   0   0   2   0   0   2   2   0   0   0   0   2   2   2   0   2   2   0   0   2   0   2   2   0   0   0   0   2   0   2   2   2   2   0   2   2   2   0   0   2   2   2   2   0   0   0   0   2   0   2   2   2   2   0   0   0   2   0   2   0   0   0   2   0   0   2   2   2   0   0   0   0   2   2   2   0   0   2   2   0   2   2   0   0   2   2   0   2   0   2   0   2   2   2   2   2   2   0   2   2   2   2   0   2   0   2   2   2   0   2   2   0   2   0   0   2   0   2   0   0   2   2   0   2   2   0   0   2   0   2   0   0   2   0   0   0
 MK-4-3                 2   0   0   0   2   2   2   2   0   2   0   0   2   0   0   0   0   0   2   0   0   0   0   0   2   2   2   2   0   2   0   2   2   2   0   0   0   2   0   2   2   2   0   2   2   2   0   0   0   2   0   0   0   2   0   0   0   0   0   2   0   2   2   0   0   0   2   0   0   2   2   0   0   0   0   2   2   2   0   2   2   0   0   2   0   2   2   0   0   0   0   2   0   2   2   2   2   0   2   2   0   0   2   0   2   2   0   0   0   0   0   2   0   2   2   2   2   0   0   2   2   0   2   0   0   0   0   0   0   2   2   2   0   0   0   0   0   2   2   0   0   2   2   0   2   2   0   0   0   2   2   2   0   2   0   2   2   2   2   2   2   0   2   2   2   2   2   2   0   0   2   2   0   2   2   0   0   0   0   2   0   0   0   0   2   2   0   2   2   0   0   2   0   2   0   0   2   0   0   0
 MK-4-4                 2   0   0   0   2   2   2   2   0   2   0   0   2   0   0   0   2   0   2   0   0   0   0   0   2   2   0   0   0   2   2   0   2   2   2   0   0   2   0   0   2   2   0   2   2   2   0   0   0   2   0   0   0   2   0   0   0   0   0   2   0   2   2   2   0   0   2   0   0   2   2   0   0   0   0   2   2   2   2   2   0   0   0   0   0   2   2   0   0   0   0   0   0   2   2   2   2   0   2   0   2   0   2   0   0   2   0   0   2   0   0   2   2   2   2   2   2   0   0   2   2   0   2   0   0   0   0   0   0   2   2   2   2   0   0   0   0   2   2   0   0   2   2   0   2   2   2   0   0   2   2   2   0   2   0   2   2   2   2   2   2   0   0   2   2   2   2   2   0   0   2   2   0   0   2   0   0   0   0   2   0   0   0   0   2   2   0   2   2   0   0   2   0   0   0   0   2   0   0   0
 MK-4-5                 2   0   0   0   2   2   2   2   0   2   2   0   2   0   2   2   2   0   2   0   2   0   0   0   2   2   0   0   2   2   2   0   2   2   2   0   0   2   0   0   2   2   0   2   2   2   0   0   0   2   0   2   0   2   0   2   0   0   0   2   0   2   2   2   0   0   2   0   0   2   2   2   0   0   0   2   2   2   2   2   0   0   0   0   0   2   2   0   0   0   0   0   0   2   2   2   2   0   2   0   2   0   0   2   0   0   0   0   2   0   0   2   2   2   2   2   2   2   0   2   2   2   2   0   0   0   2   0   0   2   2   0   2   0   2   0   0   2   2   0   0   2   2   0   2   2   0   2   0   2   2   2   0   0   0   2   2   2   2   2   2   0   0   2   2   2   2   2   0   0   2   2   2   0   2   2   0   0   0   2   2   0   0   0   0   2   0   2   2   0   0   2   0   0   2   0   2   0   0   0
 MK-4-6                 2   0   0   0   2   2   2   2   0   2   2   0   2   0   0   2   2   0   2   0   2   0   0   0   0   2   0   0   2   2   2   0   2   2   2   0   0   2   0   0   2   2   0   2   2   2   0   0   0   2   0   0   0   2   0   2   0   0   0   2   0   2   2   2   0   0   2   0   2   2   0   2   0   0   0   2   2   2   2   2   0   0   0   0   2   2   2   0   0   0   0   0   2   2   2   0   2   0   2   0   2   0   2   2   0   0   0   0   2   0   0   2   2   2   0   2   2   2   0   2   0   2   2   0   0   0   0   0   0   2   2   0   2   0   2   0   0   2   2   0   0   2   0   0   2   2   2   2   0   2   2   2   0   0   0   2   2   2   2   2   2   0   2   2   2   0   0   2   0   2   2   2   2   0   2   2   0   0   2   2   2   0   0   0   0   2   2   0   2   0   0   2   2   2   2   0   2   0   0   0
 MK-4-7                 2   0   0   0   2   2   2   2   0   2   2   0   2   0   0   2   2   0   0   2   2   0   0   0   0   0   0   0   2   2   2   0   0   2   2   0   2   2   0   0   0   2   0   2   2   2   0   0   0   2   0   0   0   2   0   2   0   0   0   2   0   2   2   2   0   0   2   2   2   2   0   2   0   0   0   2   2   2   2   2   0   0   0   0   2   2   0   0   0   0   0   0   2   2   2   0   2   0   2   0   2   0   2   2   0   0   0   0   2   0   2   0   2   2   0   2   2   2   0   2   0   2   2   0   0   0   0   0   2   2   2   0   2   0   2   0   0   2   2   0   0   2   0   0   2   2   2   2   0   2   2   2   0   2   0   0   2   2   2   2   0   0   2   2   2   0   0   2   0   2   2   2   2   0   2   2   0   0   0   2   2   0   0   0   0   2   2   0   2   0   0   2   2   2   2   0   2   0   0   0
 MK-4-8                 2   0   0   0   2   2   2   2   0   2   2   0   2   0   0   2   2   0   2   0   2   0   0   0   0   2   0   0   2   2   0   0   0   2   2   0   0   2   0   0   0   2   0   2   2   2   0   0   0   2   0   0   0   2   0   2   0   0   0   2   0   2   2   2   0   0   2   2   2   0   0   2   0   0   0   0   0   2   2   2   0   2   0   0   2   2   0   0   0   0   0   0   2   2   2   0   2   0   2   0   2   0   2   2   0   0   0   0   2   0   2   0   0   2   0   2   0   2   0   2   0   2   2   2   0   0   0   0   2   2   2   0   2   0   2   0   0   0   2   0   0   2   0   0   2   2   2   2   0   2   2   2   0   2   0   0   2   2   0   2   0   2   2   2   2   0   0   2   0   2   2   2   2   0   2   2   0   0   0   2   2   0   0   0   0   2   2   0   2   0   0   2   2   2   2   0   0   0   0   0
 MK-4-9                 2   0   0   0   2   2   2   2   0   2   2   0   2   0   0   2   2   0   2   0   2   0   0   0   0   2   0   0   2   2   0   0   0   2   2   0   0   2   2   0   0   2   0   2   2   2   0   0   0   2   0   2   0   2   0   2   0   0   0   2   0   2   2   2   0   0   2   0   2   0   0   2   0   0   0   2   0   2   0   2   2   2   0   0   2   2   0   0   2   0   0   0   2   2   2   2   2   0   2   0   2   0   2   2   0   0   0   0   2   0   2   0   0   2   0   2   2   2   0   2   0   2   2   2   0   0   0   0   2   2   2   0   2   0   2   0   0   0   2   0   0   2   0   0   2   2   0   2   0   0   2   2   0   2   0   0   2   2   0   2   0   0   2   2   2   0   0   2   0   2   2   2   2   0   2   2   0   0   0   2   2   0   0   0   0   2   2   2   2   0   0   2   2   2   2   0   0   0   0   0
 MK-4-10                2   0   0   0   2   2   2   2   0   2   2   0   2   0   2   2   2   0   0   0   2   0   2   0   0   2   0   0   2   2   0   0   0   0   2   0   0   2   2   2   2   2   0   2   2   2   0   0   0   2   0   2   2   2   0   2   0   0   0   2   0   2   2   2   0   0   2   0   2   0   2   0   2   0   0   2   0   2   0   2   2   2   0   0   0   2   0   0   2   0   0   0   0   2   2   2   0   2   2   0   2   0   2   0   0   0   0   0   2   0   2   0   0   2   0   2   2   2   0   2   0   2   2   2   0   0   0   0   2   2   0   0   2   0   2   2   0   0   2   0   0   2   0   0   2   2   0   2   0   0   0   0   0   2   0   0   2   2   0   2   0   0   2   2   2   0   0   0   0   2   2   2   2   0   2   2   0   0   0   2   2   0   0   0   0   2   2   2   2   0   2   2   2   2   2   0   0   0   0   0
 MK-4-11                2   0   0   0   2   2   2   2   0   2   2   0   2   0   2   2   2   0   0   0   0   0   2   0   0   2   0   0   2   2   0   0   2   0   2   0   0   2   2   0   2   2   0   2   2   2   0   0   0   0   0   2   2   2   0   2   0   0   0   2   0   2   0   2   0   0   0   0   2   0   2   0   2   0   2   2   0   2   0   2   2   2   0   0   0   0   0   0   2   0   0   0   0   2   2   2   0   2   2   0   2   0   2   0   0   0   0   0   2   0   2   2   0   2   0   2   2   0   0   2   2   2   2   2   0   0   0   0   2   2   0   0   2   0   2   2   0   0   2   0   0   2   0   0   2   2   0   2   0   0   0   0   0   2   0   2   2   2   0   2   0   0   2   2   2   0   2   0   0   2   2   2   2   0   2   2   0   0   0   0   2   0   0   0   0   2   2   2   2   0   2   2   2   2   2   0   0   0   0   0
 MK-4-12                2   0   2   0   2   2   2   2   0   2   2   2   2   0   2   2   2   0   0   0   0   0   2   0   0   2   0   0   2   2   0   0   2   0   2   0   0   2   2   0   2   0   0   2   2   2   0   0   0   0   0   2   2   2   0   2   0   0   0   2   2   2   0   2   2   0   0   0   2   0   2   0   2   0   2   2   2   2   0   2   2   2   0   0   0   0   0   0   2   0   0   0   0   2   2   2   2   2   2   0   2   0   2   0   0   0   0   0   2   0   2   2   0   0   0   2   2   0   0   2   2   2   2   2   0   0   0   0   2   2   0   0   2   0   2   2   0   0   2   0   0   2   0   0   2   2   0   2   0   0   0   0   0   2   0   0   2   2   0   2   0   0   2   0   2   0   2   0   2   2   2   2   2   0   2   0   0   0   0   2   2   0   0   0   0   2   2   2   2   0   2   2   2   2   2   0   0   0   0   0
 MK-4-13                2   0   0   0   2   2   2   2   0   2   2   2   2   0   2   2   2   0   0   0   0   0   2   0   0   0   0   0   2   2   0   0   2   0   0   0   0   2   2   0   2   0   0   2   0   0   0   0   0   0   0   2   2   0   0   2   0   0   0   2   0   2   0   2   2   2   0   2   2   0   2   0   2   0   2   2   2   0   0   2   2   2   0   0   0   0   0   0   2   0   0   0   0   2   2   2   2   0   0   0   0   0   2   0   0   0   0   0   2   0   2   2   0   2   0   2   2   2   0   2   2   2   2   2   0   0   0   0   2   2   2   0   2   0   2   2   0   2   2   0   0   2   0   0   2   2   0   2   0   0   0   0   0   2   0   2   2   2   0   0   0   0   2   2   2   0   2   0   2   2   2   2   2   0   2   0   0   0   0   2   2   0   0   0   0   2   2   2   2   0   0   2   2   2   2   0   0   0   0   0
 MK-4-14                2   0   0   0   2   2   2   2   0   2   0   0   2   0   2   2   2   0   0   0   0   0   2   0   0   2   0   0   2   2   0   0   2   2   0   0   0   2   2   0   2   0   0   2   0   0   2   0   0   0   0   2   2   0   0   2   0   0   0   2   0   2   0   2   2   2   2   2   2   0   2   0   2   2   2   2   2   0   0   2   2   2   0   0   0   0   0   0   2   0   0   0   0   2   2   2   2   0   0   0   0   0   2   0   0   0   0   0   2   0   2   2   0   2   0   0   2   0   0   2   2   2   2   2   0   0   0   0   2   2   2   0   2   2   2   2   0   2   2   0   0   2   0   0   2   2   0   2   0   0   0   0   0   2   2   2   2   2   0   0   0   0   2   2   2   0   2   0   2   0   2   2   0   0   2   0   0   0   0   2   0   2   0   0   0   2   2   2   2   0   0   0   2   2   2   0   0   0   0   0
 MK-4-15                2   0   0   0   2   2   2   2   0   2   0   0   2   2   2   2   2   0   0   0   0   0   2   0   0   2   0   2   2   2   0   0   2   2   0   0   0   2   2   0   2   0   0   2   0   0   2   0   0   0   0   2   2   0   0   2   0   0   0   2   0   2   0   2   2   2   2   2   2   0   2   0   2   2   2   2   2   0   0   2   2   0   0   0   0   0   0   0   2   0   0   2   0   2   2   2   2   0   0   0   0   0   2   0   0   0   0   0   2   0   2   2   0   0   0   0   2   0   0   2   2   2   2   2   0   0   2   0   2   2   2   0   2   2   2   2   0   2   2   0   0   2   0   2   2   0   0   2   0   2   0   0   0   2   2   2   2   2   0   0   0   0   2   2   2   2   2   0   2   0   2   2   0   0   2   0   0   2   0   2   0   2   0   0   0   2   2   2   2   0   2   0   2   2   2   0   0   0   0   0
 MK-4-16                2   0   0   0   2   2   2   0   0   2   0   0   2   2   0   2   2   0   0   0   0   0   2   0   0   2   0   2   2   2   0   0   2   2   0   0   0   0   0   0   2   0   0   2   0   0   2   0   0   0   0   2   2   0   0   2   0   0   0   2   0   2   0   2   2   2   2   2   2   0   2   0   2   2   2   2   2   0   0   2   2   0   0   0   0   0   0   0   2   0   0   2   0   2   2   2   2   0   0   0   0   0   2   0   0   0   0   0   2   2   2   2   0   0   0   0   2   0   0   2   2   2   2   2   0   0   2   0   2   2   2   0   2   2   0   0   0   2   0   0   0   2   0   2   0   0   0   2   0   2   2   0   0   2   2   2   2   2   0   0   0   0   2   2   2   2   2   0   2   2   2   2   0   0   2   0   0   2   0   2   0   2   0   0   0   2   2   2   2   2   2   0   2   2   2   0   2   0   0   0
 MK-5-1                 2   0   2   0   0   2   0   2   2   0   0   0   2   0   2   2   0   2   0   2   0   2   0   2   0   2   2   0   0   2   2   0   2   2   0   2   0   0   2   0   0   0   2   2   2   2   2   0   2   2   0   2   0   2   2   2   2   0   0   0   2   2   0   2   2   0   2   0   2   0   0   2   2   2   2   0   0   0   2   2   2   2   0   2   2   0   0   2   0   0   0   2   0   2   2   0   0   2   2   2   2   0   0   0   0   2   2   2   0   2   0   2   2   2   2   0   0   2   0   2   0   2   2   2   0   0   0   2   2   0   0   0   0   2   2   2   0   0   0   2   0   2   2   0   2   2   2   2   0   0   0   0   0   2   2   2   0   2   2   0   0   0   0   2   0   0   0   2   2   0   2   0   2   2   2   0   2   2   0   2   0   0   0   0   2   2   0   0   2   0   2   2   2   0   0   0   0   0   0   2
 MK-5-2                 0   0   2   0   0   2   2   2   2   0   0   0   2   0   2   2   0   2   0   2   0   2   0   2   0   2   2   0   0   0   2   0   2   2   0   2   0   0   2   0   0   0   2   2   2   2   2   0   2   2   0   2   2   2   2   2   2   0   2   0   2   2   0   0   2   0   2   0   2   0   0   2   2   2   2   0   2   0   0   2   2   0   0   2   2   0   0   2   0   0   0   0   0   2   2   0   0   2   2   2   2   2   0   0   0   2   2   2   0   2   0   0   2   0   2   0   0   2   0   2   2   2   2   2   0   0   0   2   2   0   0   0   0   2   2   2   0   0   0   2   0   2   2   0   2   2   2   2   2   0   0   0   0   2   2   0   0   2   2   0   0   0   0   2   0   0   2   2   2   0   2   0   2   2   2   0   2   2   0   0   0   2   0   0   2   2   0   0   2   2   2   2   2   2   2   0   0   0   0   2
 MK-5-3                 0   0   2   0   0   2   2   2   2   2   0   0   0   2   2   2   0   2   0   2   0   2   0   2   0   2   2   0   0   2   2   0   2   2   0   2   0   0   0   0   2   0   2   2   2   2   2   0   2   2   0   2   2   2   2   2   2   0   2   0   2   2   0   0   2   0   2   0   2   0   0   2   2   2   2   0   0   0   0   2   2   0   0   2   2   0   0   2   0   0   0   0   0   2   2   2   0   2   2   2   2   2   0   0   0   2   2   2   0   2   0   0   2   2   2   0   0   2   0   2   2   0   2   2   0   0   0   2   2   0   0   2   0   0   2   2   0   0   0   2   0   2   2   0   2   2   2   2   2   0   0   0   0   2   2   0   0   2   2   0   0   2   2   2   0   0   2   2   0   0   2   0   2   2   2   0   2   0   0   2   0   2   0   0   2   2   0   2   2   0   2   2   2   2   2   0   0   0   0   2
 MK-5-4                 0   0   2   0   0   2   2   2   2   2   0   2   0   2   2   2   0   2   0   2   0   2   0   2   0   2   2   0   2   2   2   0   0   2   0   2   0   0   0   0   0   0   2   2   2   0   2   0   2   2   0   2   2   2   2   0   2   0   2   0   0   2   0   2   0   0   2   0   2   0   0   2   2   2   2   0   0   0   0   2   2   0   2   2   2   2   0   2   0   0   0   0   0   2   2   2   0   2   0   2   0   2   2   0   0   2   2   2   0   0   0   0   2   2   2   0   2   2   0   2   2   0   2   0   0   0   0   2   2   2   0   2   0   0   2   2   2   0   0   2   0   2   2   0   2   2   2   2   2   2   0   0   0   2   2   0   0   2   2   0   0   2   2   2   0   0   2   2   0   0   0   0   2   0   2   2   2   0   0   2   0   2   0   2   2   2   0   2   2   0   2   2   2   2   2   2   0   0   0   0
 MK-5-5                 0   0   2   0   0   2   2   2   2   2   0   0   0   2   2   2   0   0   0   0   0   2   2   2   0   2   2   0   2   2   0   0   0   2   0   2   0   0   0   0   0   0   0   2   2   2   2   0   2   2   0   2   2   2   2   0   2   0   2   0   0   2   2   2   0   0   2   0   2   0   0   2   2   2   2   0   0   0   0   2   2   0   2   2   2   2   0   2   0   2   0   0   0   2   2   2   0   2   0   2   0   2   2   0   0   2   0   2   0   0   0   0   2   2   0   0   2   2   0   2   2   0   0   0   0   0   0   2   2   2   0   2   0   0   2   2   0   0   0   2   0   2   2   0   2   0   0   2   2   2   0   0   0   2   2   2   0   2   2   0   0   2   2   2   0   0   2   2   0   0   0   0   2   0   2   2   0   0   0   2   0   2   0   2   0   2   0   2   2   0   2   2   0   2   0   0   0   0   0   0
 MK-5-6                 0   0   2   0   0   2   0   2   2   2   0   0   2   2   2   2   0   0   2   0   0   2   2   2   0   2   2   0   2   2   0   0   2   0   0   2   0   0   0   0   0   2   0   2   2   2   2   0   2   2   0   2   2   2   2   0   2   0   2   0   0   2   2   2   0   0   2   0   2   0   0   2   2   2   2   2   0   0   0   2   2   0   0   2   2   2   0   2   0   0   0   0   0   2   0   2   0   2   0   0   0   2   2   0   0   2   0   2   0   0   0   0   2   2   0   0   2   2   2   2   2   0   0   0   0   0   0   2   2   2   0   2   0   0   2   2   0   0   0   2   2   2   2   2   2   0   0   2   2   2   0   0   2   2   0   0   0   2   2   0   2   2   2   2   0   2   2   2   0   0   0   2   0   0   2   2   0   0   0   2   0   2   0   2   0   2   0   0   0   0   2   2   0   2   0   0   0   0   2   0
 MK-5-7                 0   0   2   0   0   2   0   2   2   2   0   0   2   2   2   2   0   0   2   0   0   2   2   2   2   2   2   0   2   2   2   0   2   0   0   2   0   0   0   0   0   2   0   2   2   2   2   0   2   2   0   2   2   2   2   0   2   0   2   0   0   2   2   0   0   0   2   2   2   0   0   2   2   2   2   2   0   0   0   2   2   0   0   2   2   2   0   2   0   0   0   0   0   2   0   2   2   2   0   0   0   2   2   0   0   2   0   2   0   0   2   0   2   2   0   0   2   2   2   2   2   0   0   0   0   0   0   2   2   2   0   2   0   0   2   2   0   0   2   2   2   2   2   2   2   0   0   2   2   2   0   0   2   2   0   0   0   2   2   0   2   2   2   2   0   2   2   2   0   0   0   2   0   0   2   2   2   0   0   2   0   2   0   2   2   2   0   0   0   2   2   2   0   2   0   0   0   2   2   2
 MK-5-8                 0   0   2   0   0   2   0   2   2   0   0   0   2   2   2   2   0   2   2   0   0   2   2   2   2   2   0   0   2   2   2   0   2   0   0   2   0   0   0   0   0   2   0   2   2   2   2   0   2   2   0   2   2   2   2   0   2   0   2   0   0   2   2   0   2   0   2   2   0   0   2   2   0   0   2   2   0   2   0   2   2   0   0   2   2   2   0   2   0   0   0   0   0   2   0   2   2   2   0   0   0   0   2   2   0   2   0   2   0   0   2   0   2   2   0   0   2   2   2   2   2   0   0   0   0   0   0   0   2   2   0   2   0   0   2   2   0   0   2   2   2   2   2   2   2   0   0   2   2   2   0   0   2   2   0   0   0   2   2   0   2   2   2   2   0   2   2   2   2   0   0   2   0   0   2   2   2   0   0   2   0   2   0   0   2   2   0   0   0   2   2   2   0   2   0   0   0   2   2   2
 MK-5-9                 0   0   2   0   0   2   0   2   2   0   2   0   2   2   2   2   0   2   2   0   0   2   2   2   2   2   0   0   2   0   2   0   2   0   0   2   0   0   0   0   0   2   0   2   2   2   2   0   2   2   0   2   2   2   2   0   2   0   2   0   0   2   2   0   2   0   2   2   0   0   2   2   0   0   2   2   0   2   0   2   2   0   0   2   2   2   0   0   0   0   0   0   2   2   0   2   2   2   0   2   2   2   0   2   0   0   0   2   0   0   2   0   2   2   0   0   2   0   2   2   0   0   0   0   0   0   0   0   2   2   0   0   0   0   0   2   0   2   2   2   2   0   2   0   2   0   0   2   2   2   0   0   2   2   0   0   0   0   2   2   2   2   2   0   0   2   2   2   2   0   0   2   0   0   2   2   2   2   0   2   0   2   0   0   2   2   0   0   0   2   2   2   0   2   0   2   0   2   2   2
 MK-5-10                0   2   2   0   0   2   0   2   2   0   2   0   0   2   2   2   0   2   2   0   0   2   2   2   2   2   2   0   2   0   2   0   2   0   0   2   0   0   0   0   0   2   0   2   2   2   2   0   2   2   0   2   2   2   0   0   2   0   2   2   0   2   2   0   2   2   2   2   0   0   2   2   0   0   2   2   0   2   0   2   2   0   0   2   2   2   0   0   0   0   0   0   0   0   0   2   2   2   0   0   2   2   0   2   0   0   0   2   0   0   2   0   2   2   0   0   2   0   0   2   0   0   0   0   0   0   0   0   0   2   0   0   0   0   0   0   0   2   2   2   0   0   2   0   2   2   0   2   2   2   0   0   2   2   0   0   0   0   2   0   2   2   2   0   0   2   2   2   2   2   0   2   2   0   0   2   2   2   0   0   0   2   2   0   2   2   0   0   0   2   0   2   0   0   0   2   0   2   2   2
 MK-5-11                2   2   2   0   0   2   0   2   2   0   2   0   0   2   2   2   0   2   2   0   0   2   2   0   2   0   2   0   2   0   2   0   2   0   0   0   0   0   0   0   0   2   0   2   2   2   2   0   2   2   0   2   2   2   0   2   2   0   2   0   0   2   0   0   2   2   2   0   0   0   2   2   0   0   2   2   0   2   0   2   2   2   0   2   2   2   0   0   2   0   0   0   0   0   0   2   0   2   0   0   2   2   0   2   0   2   0   2   0   0   2   0   2   2   2   0   2   0   0   0   2   0   2   2   0   0   0   0   0   2   0   0   0   0   0   0   0   2   2   2   0   0   2   0   2   2   0   2   2   2   0   0   2   2   0   0   0   0   2   0   2   2   2   0   0   2   2   0   2   2   0   0   2   0   0   2   2   2   0   0   0   2   2   0   0   2   0   0   0   2   0   2   0   2   0   2   0   2   2   2
 MK-5-12                2   2   0   0   0   2   0   2   2   0   2   0   0   2   2   2   0   2   2   0   0   0   2   0   2   0   2   0   2   0   2   0   2   0   0   0   0   0   0   0   0   2   0   0   2   2   2   0   2   2   0   2   2   2   0   0   2   0   2   0   0   2   0   0   2   2   2   0   0   0   2   2   2   0   0   0   0   2   2   2   0   2   0   2   2   2   2   0   2   0   0   0   0   0   0   2   0   2   0   0   2   2   0   2   0   2   0   2   0   0   0   0   2   2   2   0   0   0   0   0   2   2   2   2   0   2   0   0   0   2   0   0   0   0   0   0   2   2   2   2   0   0   2   0   2   2   0   0   0   2   0   0   2   2   0   0   0   0   2   2   2   2   2   0   2   2   2   0   0   2   0   2   2   0   0   2   2   2   2   0   0   2   2   0   0   0   0   0   2   0   0   2   0   2   0   2   0   2   2   2
 MK-5-13                2   2   0   0   0   0   0   2   2   0   2   0   0   2   2   2   2   2   2   0   0   0   2   0   2   2   2   0   2   0   2   0   2   0   0   0   0   0   0   0   0   2   0   2   2   2   2   0   2   2   0   2   2   2   0   0   2   2   2   2   0   2   0   0   2   2   2   0   0   0   0   2   2   0   0   0   0   0   2   2   0   2   0   2   2   2   0   0   2   0   0   0   0   0   2   2   0   2   0   0   2   2   0   2   0   2   0   2   0   0   0   0   2   0   2   0   0   0   2   0   2   2   2   2   0   2   0   0   0   2   2   0   0   0   0   0   2   2   2   0   2   0   0   0   2   2   0   0   0   2   0   0   2   2   0   0   0   0   2   2   2   2   0   0   2   2   2   0   0   2   0   2   0   0   0   2   2   0   0   0   0   2   0   0   0   0   0   0   2   0   0   2   0   2   0   2   0   2   2   2
 MK-5-14                2   2   0   0   0   0   0   2   2   0   2   0   0   2   2   2   2   2   2   0   0   0   2   0   2   2   2   0   2   0   2   0   2   2   2   0   0   0   0   0   0   2   0   2   2   2   2   0   2   2   2   0   2   0   0   0   2   2   2   2   0   2   0   0   2   2   2   0   0   0   0   2   2   2   0   0   0   0   2   2   2   2   0   2   2   2   0   0   2   0   0   0   0   2   2   2   0   2   0   0   2   2   2   2   0   2   0   2   0   0   0   0   0   2   2   0   0   0   2   0   2   2   2   0   0   2   0   0   0   2   2   0   0   0   0   0   2   2   2   0   2   0   0   0   2   2   0   0   0   2   0   0   2   2   0   0   0   0   2   2   2   2   0   0   0   2   2   0   0   2   0   2   0   0   2   2   2   0   0   2   0   2   0   0   0   0   0   0   2   0   0   2   0   2   2   2   0   2   2   2
 MK-5-15                2   0   0   0   0   0   0   2   2   0   2   0   0   2   2   2   2   2   2   0   0   0   2   0   2   2   2   0   2   0   2   0   2   2   2   0   0   0   0   0   0   0   0   2   2   2   2   0   2   2   2   0   0   0   0   2   2   2   2   2   0   2   0   0   2   2   2   0   0   0   0   2   2   2   0   0   0   0   2   2   0   2   0   2   2   2   0   2   0   0   0   0   0   2   0   2   0   2   2   0   2   2   2   2   0   2   0   2   0   0   2   0   0   2   2   2   2   0   2   0   2   2   2   0   2   2   0   0   0   2   2   0   0   0   0   0   2   2   0   0   2   0   2   0   0   2   0   0   0   0   0   0   2   0   2   0   2   0   2   2   2   2   0   0   0   2   2   0   0   2   0   2   0   0   2   2   2   0   0   2   0   2   0   2   0   0   0   0   2   0   0   2   0   2   2   2   0   2   2   2
 MK-5-16                2   0   0   0   0   0   0   2   2   0   0   0   0   2   2   2   2   2   2   0   0   0   0   0   2   2   2   0   2   0   2   2   2   2   2   0   0   0   0   2   0   0   0   2   2   2   2   0   2   2   2   0   0   0   0   2   2   2   2   2   0   2   0   2   0   2   2   0   0   0   0   2   2   2   2   0   0   0   2   2   0   2   0   2   2   2   0   0   0   0   0   0   0   2   0   2   0   2   0   0   2   2   2   2   0   2   0   2   0   0   0   0   0   2   2   2   2   0   2   0   2   2   2   0   2   2   0   0   0   2   2   0   0   0   2   0   2   2   0   0   2   0   0   0   0   2   0   0   0   0   0   0   2   0   2   2   0   0   2   2   0   2   0   0   0   2   2   0   0   2   0   2   0   0   2   2   2   0   0   2   0   2   0   2   0   0   0   0   2   0   0   2   0   0   2   2   0   2   2   2
 MK-6-1                 0   0   2   0   2   2   2   0   0   2   2   0   0   0   2   2   0   2   0   0   2   0   0   2   0   2   2   0   2   0   0   0   2   0   0   0   0   2   0   0   0   0   2   2   2   2   0   0   0   0   2   2   0   2   2   0   2   0   0   2   2   2   2   2   2   0   2   2   2   0   2   0   0   0   2   0   2   2   2   0   0   0   2   2   2   0   0   2   2   0   0   2   2   0   2   2   2   0   2   2   2   0   2   2   0   0   2   0   0   2   0   0   2   0   0   0   2   0   0   0   2   2   2   0   0   0   2   2   0   0   0   2   2   2   2   0   2   0   0   0   2   0   2   0   0   2   0   0   2   0   0   0   2   0   0   2   2   2   0   2   0   0   0   0   2   0   0   2   2   0   2   2   2   0   0   0   0   2   2   0   2   2   0   2   2   0   2   2   2   2   0   0   0   2   0   2   2   0   2   2
 MK-6-2                 0   0   0   0   2   2   2   0   0   2   2   0   0   2   0   2   0   2   0   0   2   0   0   2   0   2   2   0   2   0   0   0   0   0   0   0   0   2   0   0   0   0   2   2   2   2   0   0   0   0   2   2   0   2   2   0   2   0   0   2   2   2   2   2   2   0   2   2   2   0   2   0   0   0   2   0   2   2   2   0   0   0   2   2   2   0   0   2   2   0   0   2   2   2   2   2   2   0   2   2   2   0   2   2   0   0   2   0   0   2   0   0   2   2   0   0   2   0   0   0   2   2   2   0   0   0   2   2   0   0   0   2   2   2   2   0   2   0   0   0   0   2   2   0   0   2   0   0   0   0   0   0   2   0   0   2   2   2   2   2   0   0   0   0   2   0   0   2   2   0   2   2   2   2   0   0   0   0   2   0   2   2   0   2   2   0   2   2   2   0   0   0   0   2   0   2   2   0   2   2
 MK-6-3                 0   0   0   0   2   2   2   0   0   2   2   0   0   0   0   2   0   0   0   0   2   0   0   2   0   2   2   0   0   2   0   0   0   0   0   0   0   2   0   0   0   0   2   2   2   2   0   0   0   0   0   2   0   0   2   0   2   0   0   0   2   2   2   2   2   0   2   2   2   0   2   0   2   0   0   0   2   2   2   0   0   0   2   2   2   0   0   0   2   0   0   2   2   2   2   2   2   0   2   2   2   0   2   2   0   0   2   0   0   0   0   0   2   2   0   0   2   0   0   0   2   2   2   0   0   0   2   2   0   0   2   2   0   2   0   0   2   2   0   0   0   2   2   0   0   2   0   2   0   0   2   0   0   0   0   2   2   2   2   2   2   0   0   2   0   2   0   2   2   0   2   2   2   2   0   2   0   0   2   0   2   2   0   2   2   0   2   2   0   0   0   0   2   2   0   2   0   0   2   2
 MK-6-4                 0   0   0   0   2   2   2   0   0   2   2   2   0   0   0   2   0   0   2   0   2   0   0   2   0   2   2   0   0   2   2   0   0   0   0   0   0   2   0   0   0   0   2   2   2   2   0   0   0   0   0   2   0   0   2   0   2   0   0   2   2   2   0   2   2   0   2   2   2   0   2   0   2   0   0   0   2   2   0   0   0   0   2   2   2   0   0   0   2   0   0   2   2   2   2   2   2   0   2   2   2   0   2   2   0   0   2   0   0   0   0   0   2   2   2   0   0   0   0   0   2   2   2   2   0   0   2   2   0   0   2   2   0   2   0   0   2   2   0   0   0   2   2   0   0   2   0   2   0   0   2   0   0   0   0   2   2   2   2   2   2   0   0   0   0   2   0   2   2   0   2   2   2   2   0   2   0   0   2   0   2   2   0   2   2   0   0   0   0   2   0   0   2   2   0   2   0   0   2   0
 MK-6-5                 0   0   0   0   2   2   2   0   0   2   2   2   0   0   0   2   0   0   2   2   0   0   0   2   0   2   2   2   0   2   2   0   0   0   0   0   0   2   0   0   2   0   2   2   2   2   0   2   0   2   0   2   2   0   0   0   2   0   0   2   2   2   0   2   2   0   2   2   2   0   2   0   2   0   2   0   2   2   0   0   0   0   2   2   2   0   0   0   2   0   0   2   2   2   2   0   2   0   2   2   2   0   2   0   0   0   2   0   2   0   0   0   2   2   2   0   0   0   0   0   2   2   2   2   0   0   2   2   0   0   2   2   0   2   0   0   2   2   2   0   0   2   2   0   0   0   0   2   2   2   2   0   0   0   0   2   2   2   2   2   2   0   0   0   0   2   0   2   2   0   2   2   2   2   0   2   0   0   2   0   2   2   0   0   2   0   0   2   0   2   0   0   2   2   0   2   0   2   2   0
 MK-6-6                 0   0   0   2   2   2   2   2   0   2   2   2   0   0   0   2   0   0   2   2   0   0   2   2   0   2   2   0   2   2   2   0   0   0   0   2   2   2   0   0   2   0   2   2   2   2   0   2   0   2   0   2   2   0   0   0   2   0   0   2   2   2   0   2   2   0   2   2   2   0   2   0   0   0   2   0   2   2   0   0   0   0   2   2   2   0   0   0   2   0   0   2   2   2   2   0   0   0   2   2   2   0   2   0   0   0   2   0   2   0   0   2   2   2   2   0   0   0   0   0   2   2   2   2   0   0   2   2   2   0   2   0   0   2   0   0   2   2   2   0   0   2   2   0   0   0   0   2   2   2   2   0   0   2   0   2   2   2   2   2   2   0   0   0   0   2   0   2   2   0   2   2   2   2   0   2   0   0   2   0   2   2   0   0   2   0   0   2   0   2   0   0   2   2   0   2   0   2   0   0
 MK-6-7                 0   0   0   2   2   2   2   2   0   2   2   2   0   0   0   2   0   0   0   2   0   0   0   2   0   0   2   0   0   2   2   0   0   0   2   2   2   2   0   0   2   0   0   2   2   2   0   2   0   2   0   2   2   0   0   0   2   0   0   2   0   2   0   2   2   0   2   2   2   0   2   0   0   0   2   0   2   2   0   0   0   0   2   2   2   0   0   0   2   0   0   2   2   2   2   0   0   0   2   2   2   0   2   0   0   0   2   0   0   0   0   2   2   0   2   0   0   0   0   0   2   2   2   2   0   2   2   2   2   0   2   0   0   2   0   2   2   2   2   0   0   2   2   0   0   0   0   0   2   2   2   0   0   2   0   2   2   2   2   2   2   0   0   0   0   2   0   2   2   0   2   2   2   2   0   2   0   2   2   0   2   2   0   0   2   0   0   2   0   2   2   2   2   2   0   2   0   2   0   0
 MK-6-8                 0   0   0   2   2   0   2   2   0   2   2   2   0   0   0   2   0   0   0   2   0   0   0   2   0   0   2   0   0   2   2   0   0   0   2   0   2   2   0   0   2   0   0   2   0   2   0   2   0   2   0   2   2   0   0   0   2   0   0   2   0   2   0   2   2   0   2   2   2   0   0   0   0   0   2   2   2   2   0   0   0   0   2   2   0   0   0   0   2   0   0   2   2   2   2   0   2   0   2   2   2   0   2   0   0   0   2   0   0   0   0   2   2   0   0   0   2   0   0   0   2   2   2   2   0   2   2   2   2   0   2   0   0   2   2   0   2   2   2   0   0   2   2   0   0   0   0   0   2   2   2   0   0   2   0   2   2   2   2   2   2   0   2   0   0   2   0   2   2   2   2   2   0   2   0   2   0   2   2   0   2   2   0   2   2   0   0   2   2   2   2   2   2   2   0   2   0   2   2   0
 MK-6-9                 0   0   0   2   2   0   2   2   0   2   2   2   0   0   0   2   0   2   0   2   0   0   0   2   0   0   2   0   2   2   2   0   0   0   2   0   0   2   0   0   2   0   0   2   0   2   0   2   0   2   0   2   0   0   0   0   2   0   2   2   0   2   0   0   2   0   2   0   2   0   0   0   0   0   2   2   2   2   0   0   0   2   2   2   0   0   0   0   2   0   0   2   2   2   2   0   2   0   2   2   2   0   2   0   0   2   2   2   0   0   0   2   2   0   0   0   2   2   0   0   2   2   2   2   0   2   2   2   2   0   2   0   0   2   2   0   2   2   2   0   0   2   2   0   0   0   0   0   2   2   2   0   0   2   0   2   2   2   2   2   2   0   2   0   0   2   0   2   2   2   2   2   0   2   0   2   0   2   2   0   2   2   0   0   0   0   0   2   2   2   2   2   2   2   0   2   0   2   2   0
 MK-6-10                0   0   0   2   2   0   2   2   0   2   2   0   0   0   0   2   0   2   0   2   0   0   0   2   0   0   2   2   2   2   2   0   0   0   2   0   0   2   0   0   0   0   0   2   0   2   0   2   0   2   0   2   0   0   0   2   2   0   2   0   0   2   0   0   2   0   0   0   2   0   0   0   0   0   2   0   2   0   0   0   0   2   2   2   0   0   2   2   2   0   0   2   2   2   2   0   0   0   2   2   2   0   2   0   2   2   2   2   0   0   0   2   2   0   0   0   2   2   0   0   2   2   0   0   0   2   2   2   2   0   2   0   0   2   2   0   2   2   0   0   0   2   2   0   0   0   0   0   2   2   2   2   0   2   0   2   2   2   2   2   2   2   2   0   0   2   0   2   2   0   2   2   0   2   0   2   2   2   2   2   2   2   0   2   0   0   0   0   2   2   2   2   0   2   0   2   0   0   2   0
 MK-6-11                0   0   0   2   2   0   2   2   0   2   2   2   0   0   0   0   0   2   0   2   0   0   0   2   0   0   2   2   2   0   2   2   0   0   2   2   0   2   0   0   0   0   0   2   0   2   0   2   0   2   0   2   2   0   0   2   2   0   2   0   2   2   0   0   2   0   0   0   2   2   2   0   2   0   0   2   2   0   0   0   0   2   2   2   0   0   2   2   2   0   0   2   0   0   2   0   2   0   2   2   2   0   2   0   2   2   2   2   0   0   0   2   2   0   2   0   2   2   0   0   2   2   0   0   0   2   2   2   2   0   2   0   0   2   2   0   2   2   0   0   2   2   2   2   0   0   0   2   2   2   2   2   0   2   0   2   2   2   2   2   2   0   2   0   0   2   0   2   2   0   0   2   0   2   0   0   2   2   2   2   2   2   0   2   0   0   0   0   2   2   2   2   2   2   0   2   0   0   0   0
 MK-6-12                0   0   0   0   2   0   2   2   0   2   2   2   0   0   0   0   0   0   2   2   0   0   2   0   0   0   2   2   2   0   2   2   0   0   2   2   0   2   0   2   2   0   0   2   0   2   0   2   0   2   0   2   0   0   0   2   2   0   2   0   2   2   0   0   2   0   0   0   0   2   2   0   2   2   0   0   2   0   0   0   2   2   2   2   0   0   2   2   2   0   0   2   0   2   2   0   2   0   2   2   2   0   2   0   2   0   2   2   0   0   0   2   2   2   0   0   2   2   0   0   2   2   2   0   0   0   2   2   2   0   0   0   0   2   2   0   2   2   0   0   2   2   2   2   0   0   2   2   2   2   2   2   0   2   0   2   2   2   0   2   2   0   2   2   2   0   0   2   2   0   0   2   0   0   0   0   0   2   2   2   0   2   0   2   0   2   0   2   2   2   2   2   2   2   0   2   0   2   0   0
 MK-6-13                0   0   0   0   2   0   2   2   0   2   2   2   0   0   0   0   0   0   2   2   0   0   2   0   0   2   2   2   2   0   2   2   0   0   2   2   0   2   2   2   2   0   0   2   0   2   0   0   0   2   0   2   0   0   0   2   2   0   2   0   2   2   0   0   2   0   0   0   0   2   2   0   2   2   0   0   2   2   0   0   2   2   2   2   0   2   2   2   2   0   0   2   0   2   2   0   2   0   2   2   0   0   2   0   2   0   2   2   0   0   0   2   2   0   2   0   2   2   0   0   2   2   0   0   0   0   2   2   2   0   0   0   0   2   2   0   0   2   0   0   2   2   2   2   2   2   2   2   2   0   0   2   0   2   0   2   0   2   0   2   0   0   2   0   2   0   0   2   2   0   0   0   0   0   2   0   0   2   2   2   0   2   0   2   0   2   0   2   2   2   2   2   0   2   0   2   0   2   2   0
 MK-6-14                0   0   0   0   2   0   2   2   0   2   2   2   0   0   0   0   0   0   2   2   0   0   2   0   0   2   0   2   2   0   2   0   0   0   2   0   0   2   2   2   2   0   0   2   0   0   0   0   0   2   0   2   2   0   0   2   2   0   2   0   2   2   0   0   2   0   0   0   0   2   2   0   0   2   0   0   2   2   0   0   2   2   2   0   0   2   2   2   2   0   0   2   0   2   2   0   0   0   2   2   0   0   2   0   2   2   2   0   2   0   0   2   0   0   2   0   2   0   2   0   2   0   0   0   0   0   2   2   2   0   0   0   0   2   2   0   0   2   0   0   2   2   2   2   2   2   2   2   2   0   0   2   0   0   0   2   0   2   0   2   0   0   2   0   2   0   0   2   2   0   2   0   0   0   2   2   0   2   2   2   0   2   0   2   0   2   0   2   2   2   2   2   2   2   0   2   0   2   0   0
 MK-6-15                0   0   0   0   2   2   2   2   0   2   2   2   0   0   0   0   0   0   2   2   0   2   2   0   0   2   0   2   2   0   2   2   0   2   0   0   0   2   2   0   2   0   0   2   0   0   0   0   0   2   2   2   2   0   0   2   2   0   2   0   2   0   0   0   2   0   0   0   0   2   2   0   0   2   0   0   2   2   0   0   2   2   2   0   0   0   2   2   2   2   0   2   0   2   2   0   0   0   0   2   0   0   2   0   2   2   2   0   2   0   0   0   0   0   2   0   2   0   2   0   0   2   0   0   0   0   2   2   2   0   0   0   0   2   2   0   0   2   0   0   2   2   2   2   2   2   0   2   2   0   0   2   0   0   0   2   0   2   0   2   0   0   2   0   2   0   0   2   2   0   2   0   2   0   2   2   0   2   2   2   0   2   0   2   0   2   0   2   2   2   2   2   2   2   0   2   0   2   0   0
 MK-6-16                0   0   0   0   2   2   2   2   0   2   2   2   0   2   0   0   0   0   2   2   0   2   0   0   0   2   0   2   2   0   2   2   2   2   0   0   0   2   2   0   2   0   0   2   0   0   0   0   0   2   2   2   2   0   0   2   2   0   2   0   2   0   0   0   2   0   0   0   2   0   2   0   0   2   0   0   2   2   0   0   2   2   2   0   0   0   0   2   2   2   0   2   0   2   2   0   0   0   0   0   0   0   2   0   2   2   0   0   2   0   0   0   0   0   2   0   2   0   2   0   0   2   0   0   0   0   2   2   0   0   0   0   0   0   2   0   2   2   0   0   2   0   2   2   2   2   0   2   2   0   2   2   2   0   0   2   0   2   0   2   0   0   2   0   2   0   0   2   2   0   2   0   2   0   2   2   0   2   2   2   0   2   0   2   0   0   0   2   2   2   2   2   2   2   0   2   0   2   0   0
 
!****************************************** Phenotypic Data **********************************************************
!-100.0 is resevred for missing phenotype
SimulatedTrait1        11.4108    8.0152    7.0486    8.4856   10.0868   11.2747   11.5284   10.1408   10.8335    9.6402    9.8507   11.3010   10.3727   10.2113    9.2609    8.0904    8.0723    8.6099    9.0891    9.6485   10.4576    8.2451   12.3952    8.5875    8.0892   10.6149   10.0460    9.4319    9.8340   11.9188    9.5785    9.5844    9.6539   10.7348    9.9581   11.5047    8.7268    9.8616    9.1241    9.1075    8.6796    9.5789    9.3940   12.4822   10.8331    8.4731    8.9932    9.5866    7.8427   10.2551    9.8116    9.0096    9.4015   11.3907    9.7212   10.0435   10.9747    8.8422    9.9478    8.3540   11.6219    8.6874   12.6688   12.1789    9.6415    8.9207   11.7419    8.3966    9.0575    9.2853   10.0369   10.7736   10.7185   10.7790    9.5553   11.5546   10.5981    9.1552    9.5718   10.1111    9.9036    9.1386    8.9733   12.1653    9.7826    9.1954    9.1536    8.0731    8.7224    8.3374    7.8290    9.1326   10.0520    9.7077   11.8492    9.3641   11.8408   11.5762    7.9642    9.8119    8.4700    9.7063   10.4761    7.9114    9.6040    9.5544   10.4252   10.2399    8.9754   10.1563   10.2672    8.6697    9.8481   12.9342    8.2860   12.2573    9.8580    8.3508    9.2185   10.6380   12.2914    7.4011   11.2125    9.9169    8.3695    9.7449    8.0715    8.3206    9.9870   10.8373    9.1150   12.8370    6.7119    9.0560    9.0248    8.1090    9.7782    9.9887    9.6507   11.0872    8.3037   10.8446   10.8047    7.9494    9.3956    8.7430   12.8341    8.6731    8.9892    9.6590    9.3816   10.1336    9.6038   10.2444   10.6537    9.7676    9.4741   11.0655   11.2529   10.2213    9.0254    8.4982   10.8410   11.9635    9.7505   10.6792   12.0392   12.3148    9.9918    8.7848    8.6451    8.3136    8.7124    8.3400   11.6337    9.1262   10.3266   10.2459    7.7252   11.3284    7.6164   12.0983    9.1101    9.6686   10.7574    9.6533    8.9839   10.9673    8.9970   10.6167    8.0119   12.2959    8.0502   12.5676    7.3425    9.4081   10.7708    7.6516    6.9619    8.4784
SimulatedTrait2        12.8977   17.7013   15.1910   16.3039   15.8856   13.5224   18.1686   15.8993   15.4471   16.4024   14.4773   17.9117   16.5708   15.2448   16.1248   15.4314   13.3117   15.8705   15.4352   17.6308   13.7234   14.9091   16.8325   16.2606   13.4791   15.5475   14.9439   16.3048   14.6134   15.6977   14.4376   13.4302   14.3559   14.3104   14.8488   15.0564   16.6386   14.7101   13.2913   12.5860   14.7336   15.0086   18.1191   15.1940   14.3321   16.6179   15.4806   17.0828   15.6265   16.8391   15.4216   15.0318   14.2786   17.0875   15.4905   16.2617   15.2649   15.3947   14.1605   11.2914   14.4662   15.8634   15.4192   15.8282   12.5050   16.4561   15.5200   13.7911   13.4435   14.0664   15.5724   14.9685   14.1031   14.5339   14.2087   15.4378   14.4831   14.5556   17.1155   15.7950   18.0703   15.2451   15.0258   15.7532   13.7677   16.5726   16.0684   17.8328   14.1621   17.5208   14.4445   14.6367   13.4277   14.6571   16.7703   16.0251   13.6487   14.9959   14.7398   15.0972   17.2929   14.8398   15.8784   15.2292   15.7487   12.6041   14.4775   16.2020   14.7253   14.9390   16.4431   14.6005   16.0030   14.0605   13.2945   14.8433   15.7628   16.3164   14.8970   14.5665   15.0843   14.7904   14.5437   15.5071   17.0232   12.1617   13.3815   13.5881   13.7897   16.4348   13.7849   15.1869   13.5542   15.6872   14.6329   14.7855   16.0478   14.9690   14.8966   13.8676   14.5181   14.4400   16.3361   14.2365   16.7153   18.5689   14.8460   15.3690   15.2976   17.6881   16.5425   14.6009   14.9476   14.3221   15.0889   12.7361   16.6065   16.3097   16.0131   12.9249   12.7482   13.7587   13.8462   16.7265   14.3483   14.5844   15.9573   13.3399   15.1585   14.4687   13.7563   14.2010   18.2205   15.9946   17.3873   14.1327   14.1416   14.1736   12.7524   15.1232   14.3347   16.6044   12.4916   17.9345   15.0281   16.3266   12.8901   14.7157   14.7830   15.6139   16.3455   15.0791   13.7182   13.5526   13.2566   12.9220   15.1935   12.7310   13.6591   15.6072
 
