# Supplementary material for: Inclusive Composite Interval Mapping of QTL by Environment Interactions in Biparental Populations
Source: PLoS One. 2015 Jul 10;10(7):e0132414. doi: 10.1371/journal.pone.0132414 (PMC4498613; doi:10.1371/journal.pone.0132414)
Supplement: S3 File — (ZIP) [file pone.0132414.s003.zip › Simulation for unliked model/Simulated popualtions/run_00190.met]

!**********************Note: lines staring with "!" are remarks and will be ignored in the program********************
!*********************************General Information**********************************
!Assuming F1 = P1 x P2, populations available in QTL IciMapping are: 
!  1, P1BC1F1 = P1 x F1, the first backcrossing where P1 is used as the recurrent parent;
!  2, P2BC1F1 = P2 x F1, the first backcrossing where P2 is used as the recurrent parent;
!  3, F1DH, F1-derived doubled haploids; 
!  4, RIL or F1RIL, recombination inbred lines through the repeated selfing of F1;
!  5, P1BC1RIL, recombination inbred lines through the repeated selfing of P1BC1F1;
!  6, P2BC1RIL, recombination inbred lines through the repeated selfing of P2BC1F1;
!  7, F2, the selfing generation of F1;
!  8, F3, the selfing generation of F2;
!  9, P1BC2F1, the second backcrossing where P1 is used as the recurrent parent; 
! 10, P2BC2F1, the second backcrossing where P2 is used as the recurrent parent;
! 11, P1BC2RIL, recombination inred lines through the repeated selfing of P1BC2F1; 
! 12, P2BC2RIL, recombination inred lines through the repeated selfing of P2BC2F1; 
! 13, P1BC1F2, the selfing generation of P1BC1F1; 
! 14, P2BC1F2, the selfing generation of P2BC1F1; 
! 15, P1BC2F2, the selfing generation of P1BC2F1; 
! 16, P2BC2F2, the selfing generation of P2BC2F1; 
! 17, P1BC1DH, P1BC1F1-derived doubled haploids; 
! 18, P2BC1DH, P2BC1F1-derived doubled haploids; 
! 19, P1BC2DH, P1BC2F1-derived doubled haploids; 
! 20, P2BC2DH, P2BC2F1-derived doubled haploids; 
   3      !Mapping Population (see remarks above)
   2      !Mapping Function (1 for Kosambi; 2 for Haldane; 3 for Morgan)
   2      !Marker Space Type (1 for intervals; 2 for positions)
   1      !Marker Space Unit(1 for centiMorgans; 2 for Morgan)
   6      !Number of Chromosomes (or Linkage Groups)
 200      !Size of the mapping population
   2      !Number of environments
 
!***************************************** Chromosomes and Linkage Maps **********************************************
!Chromosome                 NumMarkers
-CH1                        16
-CH2                        16
-CH3                        16
-CH4                        16
-CH5                        16
-CH6                        16
!Linkage map (Marker name followed by position or the interval length)
 MK-1-1                1     0.000
 MK-1-2                1    10.000
 MK-1-3                1    20.000
 MK-1-4                1    30.000
 MK-1-5                1    40.000
 MK-1-6                1    50.000
 MK-1-7                1    60.000
 MK-1-8                1    70.000
 MK-1-9                1    80.000
 MK-1-10               1    90.000
 MK-1-11               1   100.000
 MK-1-12               1   110.000
 MK-1-13               1   120.000
 MK-1-14               1   130.000
 MK-1-15               1   140.000
 MK-1-16               1   150.000
 MK-2-1                2     0.000
 MK-2-2                2    10.000
 MK-2-3                2    20.000
 MK-2-4                2    30.000
 MK-2-5                2    40.000
 MK-2-6                2    50.000
 MK-2-7                2    60.000
 MK-2-8                2    70.000
 MK-2-9                2    80.000
 MK-2-10               2    90.000
 MK-2-11               2   100.000
 MK-2-12               2   110.000
 MK-2-13               2   120.000
 MK-2-14               2   130.000
 MK-2-15               2   140.000
 MK-2-16               2   150.000
 MK-3-1                3     0.000
 MK-3-2                3    10.000
 MK-3-3                3    20.000
 MK-3-4                3    30.000
 MK-3-5                3    40.000
 MK-3-6                3    50.000
 MK-3-7                3    60.000
 MK-3-8                3    70.000
 MK-3-9                3    80.000
 MK-3-10               3    90.000
 MK-3-11               3   100.000
 MK-3-12               3   110.000
 MK-3-13               3   120.000
 MK-3-14               3   130.000
 MK-3-15               3   140.000
 MK-3-16               3   150.000
 MK-4-1                4     0.000
 MK-4-2                4    10.000
 MK-4-3                4    20.000
 MK-4-4                4    30.000
 MK-4-5                4    40.000
 MK-4-6                4    50.000
 MK-4-7                4    60.000
 MK-4-8                4    70.000
 MK-4-9                4    80.000
 MK-4-10               4    90.000
 MK-4-11               4   100.000
 MK-4-12               4   110.000
 MK-4-13               4   120.000
 MK-4-14               4   130.000
 MK-4-15               4   140.000
 MK-4-16               4   150.000
 MK-5-1                5     0.000
 MK-5-2                5    10.000
 MK-5-3                5    20.000
 MK-5-4                5    30.000
 MK-5-5                5    40.000
 MK-5-6                5    50.000
 MK-5-7                5    60.000
 MK-5-8                5    70.000
 MK-5-9                5    80.000
 MK-5-10               5    90.000
 MK-5-11               5   100.000
 MK-5-12               5   110.000
 MK-5-13               5   120.000
 MK-5-14               5   130.000
 MK-5-15               5   140.000
 MK-5-16               5   150.000
 MK-6-1                6     0.000
 MK-6-2                6    10.000
 MK-6-3                6    20.000
 MK-6-4                6    30.000
 MK-6-5                6    40.000
 MK-6-6                6    50.000
 MK-6-7                6    60.000
 MK-6-8                6    70.000
 MK-6-9                6    80.000
 MK-6-10               6    90.000
 MK-6-11               6   100.000
 MK-6-12               6   110.000
 MK-6-13               6   120.000
 MK-6-14               6   130.000
 MK-6-15               6   140.000
 MK-6-16               6   150.000
!*********************************** Marker Types ********************************************************************
!Co-dominant marker: When heterozygote F1 is present, P1 is coded as 2, F1 is coded as 1, and P2 is coded as 0; Otherwise, P1 is coded as 2, and P2 is coded as 0. 
!Dominant marker: When heterozygote F1 is present, P1 and F1 are coded as 12, and P2 is coded as 0; Otherwise, P1 is coded as 2, and P2 is coded as 0.  
!Recessive markers: When heterozygote F1 is present, P1 is coded as 2, and F1 and P2 are coded as 10; Otherwise, P1 is coded as 2, and P2 is coded as 0. 
!Missing marker is coded as -1. 
 MK-1-1                 2   0   2   0   0   2   2   2   0   0   2   0   2   2   2   2   2   2   0   2   2   2   2   2   2   0   2   0   0   2   0   2   2   2   2   0   0   2   2   2   0   2   0   0   2   2   0   0   2   0   0   0   2   0   2   2   0   2   0   0   2   2   0   0   0   0   2   2   0   0   2   2   2   0   0   0   0   0   0   2   0   0   0   0   0   0   2   0   2   2   2   0   2   2   2   2   0   2   2   2   2   0   0   0   0   2   0   0   2   0   2   2   0   2   0   0   0   0   2   2   2   0   2   2   0   0   2   2   2   0   0   2   2   0   2   2   2   2   2   2   0   2   0   0   0   2   2   2   0   2   0   2   0   0   2   0   2   2   2   2   0   0   0   2   2   2   2   2   2   2   0   0   2   2   0   2   2   0   0   0   2   2   0   2   2   2   0   2   0   0   2   2   0   2   2   0   0   2   2   0
 MK-1-2                 0   0   2   0   0   2   2   2   0   0   2   2   2   2   2   2   2   2   0   2   2   2   2   2   2   0   2   2   0   2   0   2   2   2   2   0   0   2   2   2   0   2   2   0   2   2   0   0   2   0   0   0   2   0   2   2   0   2   0   0   2   2   0   0   0   0   2   0   0   0   2   2   2   0   0   0   0   0   0   2   0   0   0   0   0   0   2   0   0   2   2   2   2   2   2   2   0   2   2   2   2   0   0   0   0   2   0   0   2   0   2   2   0   2   0   0   0   0   2   2   2   0   2   2   0   0   2   2   2   0   0   0   2   0   2   2   0   2   2   2   0   2   0   0   0   2   2   2   0   2   0   2   2   0   2   0   2   2   2   2   0   0   0   2   0   2   2   2   2   2   0   2   2   2   0   2   0   0   0   0   2   2   0   2   2   2   0   0   0   0   2   2   0   0   2   0   0   2   2   0
 MK-1-3                 0   0   2   0   0   2   2   2   2   0   2   2   2   2   2   2   2   2   0   2   2   2   0   2   2   0   2   2   0   0   0   2   2   2   2   0   0   2   2   2   0   2   2   0   2   0   0   0   2   0   0   0   2   0   0   2   0   2   0   0   2   2   0   0   0   0   2   0   0   0   2   2   2   0   2   0   0   0   0   2   0   0   0   2   0   0   2   0   0   2   2   2   2   0   2   0   0   0   2   2   0   0   0   0   0   2   0   0   2   0   2   2   0   2   0   0   2   0   2   2   2   0   0   2   2   0   2   2   2   0   2   0   2   0   2   2   0   2   2   2   0   2   0   0   0   2   2   2   0   2   0   2   2   0   0   0   0   2   2   2   0   0   2   2   0   0   0   2   0   2   2   2   2   0   0   2   2   0   0   0   0   2   0   2   2   2   0   0   0   0   2   2   0   0   2   0   0   0   2   0
 MK-1-4                 0   0   2   0   0   2   2   2   2   0   2   2   2   2   2   2   2   2   0   2   2   2   0   2   2   0   2   2   0   0   2   2   0   2   2   0   0   2   0   2   0   2   2   0   2   0   0   0   2   0   0   0   2   0   0   2   0   2   0   0   2   2   0   0   0   0   2   0   2   2   0   2   2   0   2   0   0   0   0   2   0   0   0   2   0   0   2   0   0   2   2   2   2   2   2   0   0   0   2   2   0   0   0   0   0   2   0   0   2   0   2   2   0   2   0   0   2   0   2   2   2   0   0   2   2   0   2   2   2   2   0   0   0   0   2   2   0   2   2   2   2   2   0   0   0   2   0   2   0   2   0   2   2   0   0   0   0   2   2   2   2   0   2   2   0   2   0   0   2   2   2   2   0   0   0   2   2   0   0   0   0   2   0   2   2   2   0   0   0   0   0   2   0   0   2   0   0   0   2   0
 MK-1-5                 0   0   0   0   0   2   2   2   2   0   0   2   2   2   2   2   2   2   0   2   0   2   0   2   2   0   2   2   2   0   2   2   2   2   2   0   0   2   0   2   2   2   2   0   2   0   0   0   2   0   0   0   2   0   0   2   0   2   0   0   2   0   0   0   0   0   2   0   0   2   0   2   2   0   2   0   0   0   0   2   0   0   0   2   0   0   2   0   0   2   0   2   2   2   2   0   0   0   2   0   0   0   0   0   0   2   0   0   2   0   2   2   0   2   0   0   2   0   2   2   2   2   0   2   2   0   2   2   2   2   0   0   0   0   2   2   0   2   2   2   2   0   0   0   0   2   0   2   0   2   0   2   2   0   0   0   0   2   2   2   0   0   2   2   0   0   0   0   2   2   2   2   0   0   0   2   2   0   0   0   0   2   0   2   2   2   0   0   2   2   0   0   0   0   2   0   0   0   2   0
 MK-1-6                 0   0   0   0   0   2   2   2   2   0   0   2   2   2   2   2   2   0   0   2   0   2   0   2   2   0   2   2   2   0   2   2   2   0   2   0   0   2   0   2   2   2   2   0   2   0   0   0   2   0   0   0   0   0   0   0   0   2   0   0   2   0   0   0   0   0   2   0   0   2   0   2   2   0   2   0   2   0   0   2   2   0   0   2   0   0   2   2   0   2   0   2   0   2   2   2   0   0   2   0   0   0   0   0   0   2   0   0   2   0   2   2   0   2   0   0   2   0   2   2   2   0   2   2   2   0   2   2   2   2   0   0   0   0   2   2   0   2   2   2   2   0   0   0   0   2   0   2   0   2   0   2   2   0   2   0   0   2   2   2   0   0   2   2   0   2   0   0   2   2   2   2   2   2   0   2   2   0   0   0   2   0   0   2   2   2   0   0   2   2   0   0   0   0   2   0   0   0   2   0
 MK-1-7                 0   0   0   0   0   2   2   2   2   0   0   2   2   2   2   2   2   0   0   2   0   2   0   2   2   0   2   2   2   0   2   2   2   0   2   0   0   2   0   2   2   2   2   0   2   0   0   0   2   0   0   0   0   0   0   0   0   2   0   0   2   0   2   0   0   0   2   0   0   2   0   2   2   2   2   0   2   0   0   2   2   0   2   2   0   0   0   2   0   2   2   2   0   2   0   2   0   0   2   0   0   0   2   0   0   2   0   0   2   0   2   2   0   2   0   0   2   0   2   2   2   0   2   2   2   0   2   2   2   2   0   2   0   0   2   2   0   2   2   2   2   0   2   0   0   0   0   2   0   2   2   2   2   0   2   0   0   2   2   2   0   0   2   2   0   2   0   0   2   2   2   2   0   2   0   0   2   0   2   0   2   0   0   2   2   2   0   0   2   2   0   0   0   0   2   0   0   0   2   0
 MK-1-8                 0   0   0   0   0   2   2   2   2   0   2   2   2   2   2   2   0   0   2   2   0   2   0   2   0   0   2   2   2   0   2   2   2   0   0   0   0   2   0   2   2   2   2   0   2   0   0   0   2   0   0   0   0   0   0   0   0   2   0   0   2   0   2   0   0   2   2   0   0   2   2   2   2   2   2   0   2   2   0   2   2   0   2   2   0   0   0   2   0   2   2   2   0   2   0   2   0   0   2   0   0   0   2   0   0   2   0   0   2   0   2   2   0   2   0   2   2   0   2   0   2   0   2   2   2   0   2   2   2   0   2   2   0   0   2   2   0   0   2   2   2   0   2   0   0   0   0   2   0   2   2   2   0   0   2   0   0   2   2   2   0   0   2   2   0   0   0   0   2   2   2   2   0   2   0   0   2   0   2   0   2   0   0   2   2   0   2   0   2   0   0   2   0   0   2   0   0   0   2   0
 MK-1-9                 0   0   0   0   0   2   2   2   0   0   0   2   2   2   2   2   0   0   2   2   0   2   0   0   0   0   2   2   2   0   2   2   2   0   0   0   0   2   0   2   2   2   0   0   2   0   0   0   2   2   0   0   0   0   2   0   0   2   0   0   2   2   2   2   0   2   2   0   0   2   2   2   2   2   2   0   2   2   0   2   2   2   2   2   0   0   0   2   0   2   2   2   0   2   0   2   0   0   2   0   0   0   2   0   0   2   0   0   2   0   2   0   0   2   0   2   2   0   2   0   2   0   2   2   2   0   2   2   2   0   2   2   0   0   2   2   0   0   2   0   2   0   2   0   0   0   0   2   0   2   2   2   0   2   2   0   0   0   2   2   0   0   2   2   0   0   0   0   2   2   2   2   0   2   0   0   2   0   2   0   2   0   0   2   0   0   2   0   2   0   0   2   0   0   2   0   0   0   2   0
 MK-1-10                0   2   0   0   0   2   2   2   0   0   0   2   2   2   2   2   0   0   2   2   0   2   0   0   0   0   2   2   2   2   2   2   0   0   0   0   0   2   0   2   2   2   0   0   2   0   0   0   2   2   0   0   0   0   2   0   0   2   0   0   2   2   2   2   0   2   0   0   0   2   2   2   2   2   2   0   2   2   0   2   2   2   2   2   0   0   0   2   0   2   2   2   0   2   0   2   0   0   2   0   0   0   2   0   0   2   0   0   2   0   2   0   0   2   0   2   2   0   2   0   2   0   2   2   2   0   2   2   0   2   0   2   0   0   2   2   0   0   0   0   2   0   2   0   0   0   2   0   0   2   2   0   0   2   2   0   0   0   2   2   0   0   2   2   0   2   0   0   2   2   2   2   0   2   0   0   2   0   2   0   2   0   0   2   0   0   2   0   2   0   0   2   0   0   2   0   0   0   2   0
 MK-1-11                0   0   0   2   0   2   2   2   0   0   0   2   0   2   2   2   0   0   2   2   0   2   0   0   0   0   0   2   2   2   2   2   0   0   0   0   0   2   0   2   2   2   0   0   0   0   0   0   2   2   2   0   0   0   2   0   0   2   0   0   0   2   2   2   0   2   0   0   0   2   2   2   2   2   2   0   2   2   0   2   2   2   0   2   2   0   0   2   0   2   2   2   0   2   0   2   0   0   2   0   0   0   2   0   0   2   0   0   2   0   2   0   0   2   0   2   2   2   2   0   2   0   2   2   2   0   2   2   0   0   0   2   0   0   2   2   0   0   0   0   2   2   2   0   0   0   2   0   0   2   2   0   0   2   2   2   0   0   2   2   0   0   2   0   0   2   2   0   2   2   2   2   0   2   0   0   2   0   0   0   2   0   0   2   2   0   2   0   2   0   0   2   0   0   2   0   0   0   2   0
 MK-1-12                0   0   2   0   0   0   2   2   0   0   0   2   2   2   2   0   0   0   2   2   0   2   0   0   0   0   0   2   2   2   2   2   0   0   0   0   0   2   2   2   2   2   0   0   0   2   0   0   2   2   2   0   0   0   2   2   0   2   0   0   0   2   2   2   0   2   0   0   0   2   2   2   0   2   2   0   2   2   0   2   0   0   0   2   2   0   0   2   0   2   2   2   0   0   0   2   0   0   2   0   0   0   2   0   0   2   0   0   2   0   2   0   0   2   0   2   2   2   2   0   2   0   2   2   2   0   2   2   2   0   0   2   0   0   2   2   0   2   0   0   2   2   2   0   0   0   2   0   0   2   2   0   0   2   2   2   0   2   2   2   0   0   2   0   0   2   2   0   2   2   2   0   2   2   2   0   2   0   2   0   2   0   0   0   2   0   2   0   2   0   0   2   0   0   2   0   0   0   2   0
 MK-1-13                0   0   0   0   0   0   2   2   0   0   0   2   2   2   2   0   0   0   2   2   0   0   0   0   0   0   0   2   2   2   2   0   0   0   0   2   0   2   2   2   2   2   0   0   0   2   0   0   2   2   2   0   0   0   2   2   0   2   0   0   0   2   2   2   0   2   0   0   0   2   2   0   0   2   2   0   2   2   0   2   0   0   0   2   2   0   0   2   0   2   2   2   0   0   0   2   0   0   2   0   0   0   2   0   0   2   0   0   2   0   2   0   0   2   2   2   2   2   2   0   2   0   2   2   2   0   2   2   2   0   0   2   0   0   2   2   0   2   0   0   2   2   2   0   0   0   2   0   0   2   2   0   0   2   2   2   0   2   2   2   0   0   2   0   0   2   2   0   2   2   2   0   2   2   2   0   2   0   2   0   2   0   0   0   2   0   2   0   2   0   0   0   0   0   2   0   0   0   2   0
 MK-1-14                2   0   0   0   2   0   2   2   0   0   0   2   2   2   2   0   0   0   2   2   0   0   0   0   0   2   0   2   2   2   2   0   0   0   0   2   0   2   2   2   2   2   2   0   0   2   0   0   2   2   2   0   0   0   2   2   0   2   0   0   0   2   2   2   2   2   0   0   0   2   2   0   0   2   2   0   2   2   0   0   0   0   0   2   2   2   0   0   0   2   2   2   0   0   0   2   0   0   2   0   0   0   2   0   0   2   0   0   2   0   2   0   0   2   2   2   2   2   2   0   2   0   2   2   2   0   2   2   2   0   0   2   0   0   2   2   0   2   0   0   2   2   2   2   0   0   2   0   2   2   2   0   0   2   2   2   0   2   2   0   0   0   2   0   0   2   2   0   2   2   0   0   2   2   2   0   2   2   2   0   2   0   0   0   2   0   2   0   0   0   0   0   0   0   2   0   0   0   2   0
 MK-1-15                0   0   0   0   2   0   2   2   0   0   2   2   2   2   2   0   0   0   2   2   0   2   2   0   0   2   0   2   2   2   2   0   0   0   0   2   2   2   2   2   2   2   2   0   0   2   2   2   2   2   2   0   0   0   2   2   0   2   2   2   0   2   0   2   2   0   0   0   0   2   2   0   0   2   2   0   0   2   0   0   0   0   0   2   0   2   0   0   0   2   2   2   0   2   0   2   0   0   2   0   0   0   2   0   2   2   0   0   2   0   0   0   0   2   2   0   2   2   2   0   2   0   2   2   2   0   2   2   2   2   0   2   0   0   2   2   0   2   0   0   0   2   2   2   0   2   2   2   2   2   2   0   0   2   2   2   2   2   2   0   0   0   0   0   0   2   2   0   2   2   0   0   2   0   2   0   2   0   2   0   2   0   0   2   2   0   2   0   0   0   0   0   0   0   2   0   0   2   2   0
 MK-1-16                0   0   0   0   2   0   2   2   0   0   2   2   2   2   2   0   2   0   0   2   0   2   2   0   0   2   0   2   2   2   2   0   2   2   0   2   2   2   2   2   2   2   2   0   0   2   2   2   2   2   2   0   2   0   2   2   0   2   2   2   0   2   0   2   2   0   0   0   0   2   0   0   0   2   2   0   0   2   0   0   0   2   0   2   0   2   0   2   0   2   2   2   0   2   0   2   0   0   2   0   0   0   2   0   0   2   0   0   2   0   0   0   0   2   2   0   0   2   2   0   2   0   2   2   2   0   2   2   2   2   0   2   0   0   2   2   0   2   0   0   0   2   2   2   0   2   2   2   2   2   2   0   0   2   2   2   2   2   2   0   0   0   0   0   0   2   2   0   2   2   0   0   2   0   2   0   2   0   2   0   2   0   0   0   2   0   2   0   0   0   0   0   0   0   2   0   0   2   2   0
 MK-2-1                 0   2   2   2   2   0   0   0   0   0   2   2   2   0   0   0   2   2   2   2   2   2   0   2   2   2   0   0   0   0   0   0   0   0   2   2   2   0   2   2   2   2   2   0   2   0   2   2   0   0   2   0   0   0   2   0   0   0   2   2   0   2   0   2   0   0   2   0   0   2   0   0   0   2   0   0   0   2   2   0   0   2   2   2   0   0   2   0   2   0   0   0   0   2   0   0   2   2   2   0   2   0   0   0   0   0   2   2   2   2   0   2   2   0   2   0   0   0   0   0   0   2   0   2   0   2   2   2   0   2   0   0   0   0   0   0   0   2   2   2   0   0   2   0   2   2   0   0   0   0   0   2   2   2   2   0   2   2   0   0   2   2   0   2   0   0   2   0   2   0   0   2   0   2   2   2   0   0   0   2   0   2   2   2   2   2   0   0   0   0   2   2   0   2   2   2   0   2   2   0
 MK-2-2                 0   2   2   2   2   2   2   0   0   0   2   2   0   0   0   0   0   0   2   2   2   2   0   2   0   2   0   0   0   0   0   0   0   0   2   2   2   0   2   2   2   0   2   0   2   0   2   2   2   0   2   2   0   0   2   2   0   0   2   2   0   0   0   2   0   0   2   0   0   2   0   0   0   2   0   0   0   2   2   0   2   2   0   2   0   0   2   0   2   2   0   0   0   2   0   0   2   2   2   0   2   0   0   0   0   0   0   2   2   2   0   2   2   0   2   0   0   0   2   0   0   2   0   2   0   2   2   2   0   2   0   0   2   0   0   0   0   2   2   2   0   0   2   0   2   2   0   0   0   0   0   0   2   2   2   0   2   2   0   0   2   2   0   2   0   0   2   0   2   0   0   2   0   2   2   2   0   0   0   2   0   2   2   2   2   2   0   0   0   0   2   2   0   2   2   2   0   2   2   0
 MK-2-3                 0   2   2   2   2   2   2   0   0   0   2   2   0   0   0   0   0   0   2   0   2   2   0   2   0   2   0   0   0   0   0   0   0   0   0   2   2   0   2   2   2   0   0   0   2   2   2   2   2   0   2   2   0   0   2   0   0   0   2   2   0   0   0   2   0   0   2   0   0   2   0   0   0   2   0   0   0   2   2   0   2   2   0   2   0   0   2   0   2   2   0   0   0   2   0   0   2   2   2   0   0   0   0   0   0   0   0   2   2   2   0   2   0   0   2   0   0   0   2   0   0   2   0   2   0   2   2   2   0   2   0   0   2   0   0   0   0   2   2   2   0   2   2   0   2   2   0   0   0   0   0   0   2   2   2   2   2   2   0   0   2   2   0   2   0   0   2   0   2   0   0   0   0   2   2   2   0   0   0   2   0   2   2   2   2   0   2   0   0   0   2   2   0   0   2   2   2   2   2   0
 MK-2-4                 0   2   2   2   2   2   2   0   0   0   2   2   0   0   0   0   0   0   2   0   2   2   0   2   2   2   0   0   0   0   0   0   0   0   0   2   0   0   2   2   2   0   2   0   2   2   2   2   2   0   2   0   0   0   2   2   0   0   2   2   0   2   0   2   0   0   0   0   0   2   0   0   0   0   0   0   0   2   2   0   2   2   0   2   0   0   2   0   2   2   0   0   0   0   0   0   2   2   2   0   0   0   0   0   0   0   2   2   2   2   0   2   0   0   2   0   0   0   0   0   0   2   2   2   0   2   0   2   0   2   0   0   2   0   0   0   0   2   2   2   0   2   2   0   2   2   2   0   0   0   0   0   2   2   2   2   2   2   0   0   2   2   0   2   0   0   2   0   0   0   0   0   0   2   2   2   0   0   0   0   0   2   2   0   2   0   2   0   0   0   2   2   0   0   2   0   2   2   2   0
 MK-2-5                 0   2   2   2   2   2   2   0   0   2   2   2   0   0   0   0   0   0   0   0   2   2   0   2   2   0   0   0   0   0   0   0   0   0   0   2   0   0   2   2   2   0   2   0   0   2   2   2   0   0   2   0   0   0   2   2   0   2   2   2   0   2   2   2   0   0   0   0   0   2   2   0   0   0   2   0   0   2   2   0   2   2   0   2   0   0   2   0   2   2   0   0   0   0   0   0   2   2   2   0   0   0   0   2   0   0   2   2   2   2   0   2   0   0   2   0   2   0   0   0   0   2   2   2   0   2   0   2   0   2   0   0   2   0   0   0   0   0   2   2   0   2   2   0   2   2   2   0   0   0   0   0   0   2   2   2   2   2   0   2   2   2   0   2   0   0   2   2   0   0   0   0   0   2   2   2   0   0   0   0   0   2   2   0   0   0   2   0   0   0   2   2   0   0   2   0   2   0   2   0
 MK-2-6                 0   2   2   2   2   2   2   0   0   2   2   2   0   2   0   0   0   0   0   0   0   2   0   2   2   0   0   0   0   0   0   0   0   0   0   2   0   0   2   2   2   0   2   0   0   0   2   2   0   0   2   0   2   0   2   2   0   2   2   2   0   2   2   0   0   0   0   0   0   2   2   0   0   0   2   0   0   2   2   0   2   2   0   0   0   0   2   0   2   2   0   0   0   0   0   0   2   2   2   0   0   0   0   2   0   0   2   2   2   2   0   2   0   0   2   0   2   0   0   2   0   2   2   2   0   2   0   2   2   2   0   0   2   0   0   0   2   0   0   2   0   2   2   0   0   2   2   0   0   0   0   0   0   2   2   2   2   2   2   2   2   2   0   2   0   0   2   2   0   0   0   2   0   2   2   2   0   0   0   0   0   2   2   0   0   2   0   0   0   0   2   2   0   0   2   0   2   0   0   0
 MK-2-7                 0   2   2   2   0   2   2   0   0   2   2   2   0   2   2   0   0   0   0   0   0   2   0   2   2   2   0   0   0   0   0   2   0   0   0   2   0   0   2   2   2   0   2   0   0   0   2   2   0   0   0   0   2   2   2   2   0   2   2   2   0   2   2   0   0   0   0   0   0   2   0   0   0   0   2   0   0   2   2   0   2   2   0   2   0   0   2   0   2   2   0   0   0   0   0   0   2   2   2   0   0   0   0   2   0   2   2   2   2   2   0   2   0   0   2   0   2   0   0   0   0   2   2   2   0   2   0   2   2   2   0   0   2   0   0   0   2   0   0   2   0   2   2   2   0   2   2   0   0   0   0   0   0   2   2   2   2   2   2   2   2   2   0   2   0   0   2   2   0   0   0   2   0   2   2   2   0   0   0   2   0   2   2   0   0   2   0   0   2   2   2   2   0   0   2   0   2   0   0   0
 MK-2-8                 0   2   2   2   0   2   2   0   0   2   2   2   0   2   2   0   0   2   2   0   0   2   0   2   2   2   2   0   0   0   0   2   0   0   0   2   0   0   2   0   2   0   0   0   0   0   2   2   0   2   0   0   2   2   2   0   0   2   2   2   0   2   2   0   0   0   0   0   0   2   0   0   0   0   2   0   0   2   2   0   2   2   0   2   0   0   2   0   2   2   2   0   0   2   0   2   2   2   0   0   0   0   0   2   0   2   2   2   2   2   0   2   0   0   2   0   2   0   0   0   0   2   2   2   0   2   2   0   2   2   0   0   0   0   2   0   2   0   0   2   0   2   2   2   0   2   0   0   0   0   0   0   0   2   2   2   2   2   2   2   2   2   0   2   0   0   2   2   0   0   0   0   0   0   2   2   0   0   0   2   0   2   0   0   2   2   0   0   0   2   2   2   0   0   2   0   2   0   0   0
 MK-2-9                 0   2   2   2   0   2   2   2   0   2   2   2   0   2   2   0   0   2   2   0   0   2   0   2   2   0   2   2   0   0   0   2   0   0   0   2   0   0   2   0   2   0   0   0   0   0   2   2   0   2   0   0   2   2   2   0   0   0   2   2   0   2   2   0   2   2   0   0   0   2   0   2   0   0   2   0   0   2   2   0   2   2   0   2   0   0   2   0   2   2   0   0   0   0   0   2   2   2   0   0   0   0   0   2   0   2   2   2   2   2   0   2   0   0   2   0   2   0   0   0   0   2   2   2   0   2   2   0   2   2   0   0   0   0   0   0   2   0   0   2   0   2   2   2   0   2   0   0   0   0   0   0   0   2   0   2   2   2   2   2   2   2   0   2   0   0   2   2   0   0   0   0   0   0   2   2   0   0   0   2   0   2   0   0   2   2   0   0   0   2   2   0   0   2   2   0   2   0   0   0
 MK-2-10                0   2   2   2   2   2   2   2   0   2   2   2   0   2   2   0   0   2   2   0   0   0   0   2   2   0   2   2   0   0   0   2   0   0   0   2   0   0   0   0   2   0   2   0   0   0   2   2   0   2   0   0   2   2   2   0   0   0   2   2   2   2   2   0   2   2   0   0   0   2   0   2   0   0   2   0   0   2   2   0   2   2   0   2   0   0   2   0   0   0   0   0   2   0   0   2   2   2   2   0   0   0   0   2   0   0   2   2   2   2   0   2   0   0   0   0   2   0   0   0   0   2   0   2   0   2   2   0   2   2   0   2   2   0   0   0   2   0   0   2   2   2   2   2   0   2   0   0   0   0   0   0   0   2   0   2   2   2   2   2   2   2   2   2   0   0   2   2   0   0   0   0   0   0   2   2   0   0   0   2   0   2   2   0   2   2   0   2   0   2   2   0   0   2   2   0   2   0   0   0
 MK-2-11                2   2   0   2   2   2   2   2   0   2   2   2   2   2   2   0   0   2   2   0   0   0   0   2   2   0   0   2   0   0   2   2   0   0   0   2   0   0   0   0   2   0   2   0   0   0   2   2   0   2   0   0   2   2   2   0   0   0   2   2   2   0   2   0   2   2   0   0   0   2   0   2   0   0   2   0   0   0   0   0   2   2   0   2   0   2   2   0   2   0   0   0   2   0   0   2   2   2   2   0   2   2   0   2   0   0   2   2   0   2   0   2   0   0   0   0   2   0   0   0   0   2   0   2   0   2   2   0   2   2   0   2   2   0   0   0   2   0   2   2   2   2   2   2   0   2   0   0   0   0   0   0   0   2   0   2   2   2   2   2   2   2   2   0   0   0   0   2   0   0   0   0   0   0   2   0   0   0   0   2   0   2   2   2   2   2   0   0   0   2   2   0   0   2   2   0   2   0   0   0
 MK-2-12                2   2   0   2   2   2   2   2   0   2   2   2   0   0   2   0   0   2   2   0   0   0   2   0   2   0   0   2   0   0   2   2   0   0   0   2   0   0   0   0   2   0   2   0   0   2   2   2   0   2   0   0   2   2   2   0   2   0   2   2   2   2   2   0   2   2   0   2   2   2   0   2   0   0   2   0   0   0   0   0   2   2   0   2   0   2   2   0   2   0   0   0   2   2   0   2   2   2   2   0   2   2   0   2   2   0   2   2   0   2   0   2   2   2   2   0   2   0   0   0   0   2   0   2   0   2   2   0   2   2   2   2   2   0   0   0   2   0   2   0   2   2   2   0   0   2   0   0   2   0   0   0   0   2   2   2   2   2   2   2   0   2   2   0   0   0   0   2   0   0   0   0   0   0   2   0   0   0   0   2   0   2   2   2   2   2   0   0   0   2   2   0   0   2   2   0   2   0   0   0
 MK-2-13                2   2   0   2   2   2   2   2   0   2   2   2   0   0   2   0   0   2   2   0   0   0   2   0   2   0   0   2   0   0   2   2   0   0   0   2   0   0   0   2   2   0   2   2   2   2   2   2   0   2   0   0   2   2   2   2   2   0   2   2   2   2   2   0   2   2   0   2   2   2   0   2   0   0   2   0   0   0   0   0   2   2   0   2   0   2   2   0   2   0   0   0   2   2   0   2   2   2   2   2   2   2   0   2   2   0   2   2   0   2   0   2   2   2   0   0   2   0   0   0   0   2   0   2   0   2   0   2   2   2   2   2   2   0   0   0   2   0   2   0   2   2   2   0   0   2   0   0   2   0   2   0   0   2   2   2   2   2   2   0   0   2   2   0   0   0   0   2   0   2   0   0   0   0   2   2   0   0   0   2   0   0   2   2   2   2   0   2   0   2   2   0   2   0   2   0   2   0   0   0
 MK-2-14                2   2   0   2   2   2   2   2   0   2   2   2   0   0   2   0   0   2   2   0   0   0   2   0   2   2   0   2   0   0   2   2   2   0   0   2   0   0   0   2   2   0   2   0   2   2   2   2   0   2   0   0   2   2   2   2   2   0   2   2   2   2   2   0   2   2   0   2   2   2   0   2   0   0   2   0   0   0   0   0   2   2   0   2   0   2   2   0   0   0   0   0   2   2   0   2   2   2   2   2   2   2   0   2   2   0   2   2   0   2   0   2   2   2   0   0   2   0   0   0   0   2   0   2   0   0   0   2   0   2   2   2   2   0   0   0   2   0   2   2   2   2   2   0   0   2   0   0   2   0   2   0   0   0   0   2   2   2   2   0   2   2   2   0   0   0   2   2   0   2   0   0   0   0   2   2   0   2   0   2   0   0   0   2   2   0   0   2   0   2   2   0   2   0   2   0   2   0   2   0
 MK-2-15                2   2   0   2   2   2   2   2   0   2   2   2   0   0   2   2   0   2   2   0   0   0   2   0   2   2   0   2   0   0   2   2   2   0   0   2   0   0   0   2   2   0   2   0   2   2   2   2   0   2   0   0   2   2   2   2   2   0   2   2   2   2   2   0   2   2   0   2   0   2   0   2   0   0   2   0   0   0   0   0   2   0   2   2   0   2   2   0   0   0   0   2   2   2   0   2   2   2   2   2   2   2   0   2   2   0   2   2   0   0   0   2   2   2   0   0   2   0   0   2   2   2   0   2   0   0   0   0   0   2   2   2   2   0   0   0   2   0   2   2   2   2   2   0   2   2   0   0   2   0   2   0   0   0   0   2   2   2   2   0   2   2   2   0   0   0   2   2   0   2   0   0   0   0   2   2   0   2   0   2   0   0   0   2   2   0   0   2   0   2   0   0   2   0   2   0   2   0   2   0
 MK-2-16                2   2   0   2   2   2   2   2   0   2   2   2   2   2   2   2   0   2   2   2   0   0   2   0   2   2   0   2   2   0   2   2   2   0   0   2   2   0   0   2   2   0   2   0   2   2   2   2   0   2   0   0   2   2   2   2   2   0   2   2   2   2   2   0   2   2   0   2   0   2   0   2   0   0   0   0   0   2   0   0   0   0   2   2   0   2   2   0   0   0   0   2   2   2   0   2   2   2   2   2   2   0   0   2   2   0   2   0   0   0   0   2   2   0   0   0   2   0   0   2   2   2   0   2   0   0   0   0   0   2   2   2   2   0   0   0   2   0   2   2   2   2   2   0   2   2   0   0   2   0   0   0   2   0   0   2   2   2   0   0   2   2   2   0   0   0   0   2   0   2   0   0   0   0   2   2   0   2   0   2   0   0   0   2   2   2   0   2   0   2   0   0   2   0   2   0   2   0   2   0
 MK-3-1                 2   2   2   2   0   2   0   2   0   2   2   2   0   0   0   2   2   0   2   0   2   0   0   0   2   0   0   0   2   2   2   2   2   0   0   2   0   2   2   0   0   0   0   0   2   2   0   2   2   2   2   0   2   0   0   2   0   0   0   2   2   2   2   0   2   2   0   2   2   0   2   0   2   0   0   0   0   0   2   0   2   2   2   2   2   2   2   2   2   0   2   2   0   0   0   0   2   0   0   2   0   2   0   2   2   0   0   2   0   0   0   0   2   0   2   0   0   0   2   2   0   0   2   0   2   2   0   0   0   2   0   2   2   2   2   0   2   0   2   2   2   0   2   0   0   0   2   0   2   2   0   0   0   0   0   2   2   0   0   0   2   0   0   2   0   0   0   2   2   2   2   2   0   0   2   2   2   2   0   2   2   2   0   0   0   2   0   2   2   2   2   0   0   0   0   0   2   0   2   2
 MK-3-2                 2   2   2   2   0   0   0   0   2   2   2   2   0   0   2   2   2   0   2   0   2   0   0   0   0   0   0   0   2   2   2   2   2   2   0   2   0   2   2   0   0   0   0   0   2   2   0   0   2   2   2   0   2   0   0   2   0   0   0   2   2   2   2   2   2   2   0   2   2   0   2   0   2   0   0   0   0   0   2   0   2   2   2   0   2   2   2   2   2   0   2   2   2   0   0   0   2   0   0   2   0   0   0   0   2   2   0   2   0   0   0   0   2   0   2   0   0   0   2   2   0   0   0   0   2   2   0   0   0   2   0   2   2   2   0   0   2   0   2   0   2   0   2   0   0   0   0   0   2   2   2   0   0   0   2   2   2   0   0   0   2   0   0   2   0   0   0   2   2   2   2   2   0   0   2   2   2   2   0   2   2   0   0   2   2   2   0   0   2   2   2   0   0   0   0   0   2   0   0   2
 MK-3-3                 2   2   2   2   0   0   0   0   2   2   2   2   0   0   2   2   2   0   2   0   2   0   0   0   0   0   0   0   2   2   2   2   2   2   0   2   0   0   2   0   0   0   0   0   2   2   0   0   0   2   2   0   2   0   0   2   0   0   0   2   2   2   2   2   2   2   0   2   2   0   0   0   2   0   0   0   0   0   2   0   2   2   2   0   2   2   2   2   2   0   2   2   2   0   2   0   2   0   0   0   0   0   0   2   2   2   0   2   2   0   0   0   2   2   2   0   0   0   2   2   0   0   2   0   2   2   0   0   2   2   0   2   2   2   0   2   2   0   2   0   2   0   2   0   2   0   0   0   2   2   0   0   0   0   2   0   0   0   0   0   2   0   2   2   2   0   0   2   2   2   2   2   2   0   2   2   2   2   2   2   2   0   0   2   2   2   0   0   2   2   2   0   0   0   0   0   2   0   0   0
 MK-3-4                 2   2   2   2   0   0   0   0   2   2   2   2   0   0   2   2   2   0   2   2   2   0   0   0   0   0   0   0   0   2   2   2   2   2   0   2   0   0   2   0   0   0   0   0   2   2   0   0   0   2   2   0   0   0   0   0   0   0   0   2   2   2   2   2   2   2   0   2   2   0   0   0   2   0   0   0   2   0   2   0   2   2   2   2   0   2   2   2   2   0   2   2   2   0   2   0   2   0   0   0   0   0   0   2   2   2   0   0   2   2   0   0   2   2   2   0   0   0   2   2   0   0   2   0   2   2   0   0   2   2   0   2   2   2   0   2   2   0   2   0   2   0   2   0   2   2   0   0   2   2   0   2   0   0   2   0   0   0   0   0   2   0   2   2   0   0   0   2   2   2   2   2   2   2   2   2   2   2   2   2   0   0   0   2   0   2   0   0   0   2   2   0   2   0   0   0   2   0   0   0
 MK-3-5                 2   2   2   2   0   0   0   0   2   2   2   2   2   2   2   2   2   0   2   0   2   0   0   0   0   0   0   0   2   2   2   2   2   2   2   2   0   0   2   0   2   0   0   0   2   2   0   0   0   2   2   0   0   0   0   0   0   0   0   2   2   2   2   2   2   2   0   2   2   0   0   0   2   0   0   0   2   0   2   0   2   2   2   2   0   2   2   2   2   0   2   2   2   0   2   0   0   0   0   0   0   0   0   2   2   2   0   2   2   2   0   0   2   2   2   0   0   0   2   2   0   0   2   0   2   2   0   2   2   2   0   2   2   2   0   2   0   0   2   2   2   0   2   0   2   0   0   2   2   0   0   0   0   0   2   0   0   0   0   0   2   0   2   2   0   0   2   2   2   2   2   2   2   2   2   0   0   2   2   2   0   0   0   2   2   0   0   0   0   2   2   0   2   0   0   0   2   0   0   0
 MK-3-6                 2   2   2   2   0   0   0   0   2   2   2   2   2   2   2   2   2   0   2   0   2   0   2   2   0   0   2   0   2   2   2   2   2   2   2   2   0   0   2   0   2   0   2   0   2   2   0   0   0   2   2   0   0   0   2   0   2   0   0   2   2   2   2   2   2   2   0   2   2   0   0   0   2   0   0   0   2   0   2   0   2   2   2   2   0   2   2   2   2   0   2   2   2   0   2   0   2   0   0   0   0   0   0   0   2   2   0   2   2   2   0   0   2   2   2   0   0   0   2   0   0   2   2   0   2   2   0   2   2   2   0   2   2   0   0   2   0   0   2   0   2   0   2   0   2   0   0   2   2   0   2   0   0   0   2   0   0   0   0   0   2   0   2   2   0   0   2   2   2   2   2   2   2   2   2   0   0   2   2   2   0   0   0   2   2   0   0   0   0   2   2   0   2   0   0   0   2   0   0   2
 MK-3-7                 2   2   2   2   0   0   0   0   2   2   2   2   2   0   2   2   2   0   2   0   2   0   2   0   0   0   2   0   2   2   2   2   0   2   2   2   0   0   2   0   2   0   2   0   2   2   0   0   2   2   2   0   0   0   2   0   2   0   0   0   2   2   2   2   2   2   0   2   2   0   0   0   2   0   0   0   2   0   2   0   2   2   2   2   0   2   2   2   2   0   2   0   2   0   2   0   2   0   0   2   0   0   2   0   2   2   0   2   2   2   0   0   0   2   2   0   0   0   2   0   0   0   2   2   2   2   0   2   2   2   0   2   2   0   0   2   0   2   2   2   2   0   2   0   2   0   0   2   2   0   2   0   0   0   2   0   0   0   0   0   2   2   2   2   0   0   2   2   0   2   2   2   2   2   2   0   0   2   2   2   0   0   0   2   2   0   0   0   0   2   2   0   2   2   0   0   2   0   2   2
 MK-3-8                 2   2   2   2   0   0   0   0   2   2   0   2   2   2   2   2   2   0   0   0   2   0   2   0   0   2   2   0   2   2   2   2   2   2   2   2   0   0   2   0   2   0   2   0   2   0   0   0   2   2   2   0   0   0   2   2   2   0   0   2   2   2   2   2   2   2   0   2   2   0   0   0   2   0   0   0   2   2   2   0   2   2   2   0   0   2   2   2   2   0   2   0   2   0   2   0   2   0   0   2   0   0   2   0   2   2   0   2   2   2   0   0   0   0   2   0   0   0   2   2   0   0   2   2   2   2   0   2   2   2   0   2   2   0   0   2   0   2   2   0   2   0   2   0   2   0   0   2   2   0   2   0   0   0   2   0   0   0   0   0   2   2   2   0   0   0   2   0   0   2   2   2   2   2   2   2   0   2   2   2   0   0   0   2   2   2   0   0   2   2   2   0   2   2   0   0   2   0   2   2
 MK-3-9                 2   2   2   0   0   2   0   0   2   2   0   2   2   2   2   2   2   0   0   0   2   0   2   0   0   2   2   0   2   2   2   2   2   2   2   2   0   0   2   0   2   0   2   0   2   0   0   0   2   2   2   0   0   0   2   2   2   0   0   2   2   2   2   2   2   2   0   2   2   0   0   0   2   0   0   0   0   2   2   0   2   2   2   0   2   2   2   2   2   0   2   2   2   0   0   0   2   0   0   2   0   0   2   0   2   2   0   2   2   2   0   0   0   0   0   0   0   0   2   2   0   2   0   2   2   0   0   2   2   2   0   2   2   0   0   2   0   2   2   0   2   0   2   0   0   0   0   2   2   0   2   0   2   0   2   2   0   0   0   0   2   2   0   0   2   0   2   2   2   2   2   2   2   2   2   2   0   2   0   0   0   0   0   2   2   2   0   0   2   0   2   0   2   2   0   0   2   0   2   2
 MK-3-10                2   2   2   2   0   2   2   0   2   2   0   2   2   2   2   2   2   0   0   0   2   0   2   0   0   2   0   0   2   2   2   2   2   2   2   2   0   0   0   0   2   0   2   0   2   0   0   0   2   2   2   0   0   2   2   0   2   0   0   2   2   2   2   2   2   2   0   2   2   2   0   0   2   0   0   0   0   2   2   0   2   2   2   2   2   0   2   2   2   0   2   2   0   0   0   0   2   0   0   0   0   0   2   0   2   2   0   2   0   2   0   0   0   0   0   0   0   0   2   2   0   2   0   2   2   0   0   2   2   2   0   2   2   0   0   2   0   2   2   0   2   0   2   2   0   0   0   2   2   0   2   0   0   0   2   0   0   0   0   0   2   2   0   0   2   0   2   2   2   0   2   2   2   2   2   2   0   2   2   0   0   2   0   2   2   2   0   0   2   0   2   0   2   2   0   0   2   0   2   2
 MK-3-11                2   2   2   2   0   2   2   0   2   2   0   2   2   2   2   2   0   0   0   0   2   0   2   0   0   2   0   0   2   2   2   2   2   2   2   2   0   2   0   0   2   0   2   0   2   2   0   0   2   2   2   0   0   2   2   0   2   0   0   2   2   0   2   2   2   2   0   2   2   2   0   0   2   0   0   0   0   2   2   0   2   2   2   2   2   0   2   0   2   0   2   2   0   0   2   2   2   0   0   0   0   0   2   0   2   2   2   2   0   2   0   0   2   0   0   0   0   0   2   2   0   2   0   2   2   0   0   2   2   2   0   2   2   2   0   2   0   2   2   0   2   2   2   2   0   0   0   2   2   0   2   0   0   0   2   0   0   0   0   0   2   2   2   0   2   0   2   2   0   0   2   2   2   2   2   0   0   2   2   0   0   2   0   2   2   2   0   0   2   2   2   0   2   2   0   0   2   2   2   2
 MK-3-12                2   0   2   2   0   2   2   0   2   2   0   2   2   2   2   2   0   0   0   0   2   0   2   0   0   0   0   0   2   2   2   2   2   2   2   2   0   2   0   0   2   0   0   0   2   2   0   0   2   2   2   0   0   2   2   0   2   0   0   2   2   0   2   0   2   2   0   2   2   2   0   0   2   0   0   0   0   2   2   0   2   2   2   2   2   2   2   0   0   0   2   2   0   0   2   2   2   0   0   0   0   0   2   0   2   2   0   2   0   0   0   0   2   0   0   0   0   0   2   0   0   2   2   0   2   0   0   2   2   2   2   2   2   2   0   2   0   2   2   0   2   2   2   2   0   2   0   2   2   0   2   0   0   0   2   0   0   0   0   0   2   2   0   0   2   2   2   2   0   0   2   2   2   2   2   0   0   2   2   0   2   2   0   2   0   2   0   0   2   2   2   0   2   2   2   0   2   2   2   2
 MK-3-13                2   0   2   2   0   2   2   0   2   2   0   2   2   2   2   2   0   0   0   2   2   0   2   0   0   0   0   0   2   0   2   2   2   2   0   2   0   2   0   0   2   0   0   0   2   2   0   2   2   2   2   2   0   2   2   0   2   0   0   2   2   0   2   0   2   0   2   2   2   2   0   0   2   0   0   0   0   2   2   0   0   2   2   2   2   2   2   2   0   0   0   2   0   0   2   2   2   0   0   0   0   0   2   0   2   2   0   2   0   0   0   0   2   0   0   0   0   0   2   0   0   2   2   0   2   0   0   2   2   0   2   2   2   2   0   2   2   2   2   0   2   0   2   0   0   0   0   2   2   0   2   0   0   0   2   0   0   0   0   0   2   2   0   0   2   0   2   2   0   0   2   2   2   2   2   0   0   2   2   0   2   2   0   2   0   2   0   0   2   2   0   0   2   2   2   0   2   2   2   2
 MK-3-14                2   0   2   2   0   0   2   0   2   2   0   2   2   2   2   2   0   0   0   2   2   0   2   0   0   2   0   0   2   0   2   2   2   2   0   2   0   0   0   0   2   0   0   0   2   2   0   2   2   2   2   2   0   0   2   0   2   0   2   2   2   0   2   2   0   0   2   2   0   2   0   0   2   2   0   0   0   2   2   0   0   0   2   2   2   2   2   2   0   0   0   2   0   0   2   2   2   0   0   0   0   0   2   0   2   2   0   2   0   0   0   0   2   0   0   0   0   2   2   0   0   2   2   0   2   0   0   0   2   0   2   2   2   2   0   2   2   2   2   2   2   0   2   0   0   0   0   2   2   0   2   0   0   0   2   0   0   0   0   0   2   2   0   0   0   0   2   2   0   0   2   0   2   2   2   0   0   2   2   0   2   2   0   2   0   2   0   0   2   2   0   0   2   2   2   0   2   2   2   0
 MK-3-15                2   0   2   2   0   0   2   2   2   2   0   0   2   0   2   2   0   0   0   2   2   0   2   0   0   2   0   0   2   0   2   2   2   2   0   2   0   0   0   0   2   0   0   0   2   2   0   2   2   2   2   2   0   0   2   0   2   0   0   2   0   0   2   2   0   0   2   2   0   2   0   0   2   2   0   0   0   2   2   0   0   0   2   2   2   2   2   2   0   0   0   2   0   0   2   2   2   0   0   2   0   2   0   0   0   2   0   2   0   0   0   0   2   0   0   0   0   2   2   0   0   2   2   0   2   0   2   0   2   0   2   2   2   2   0   2   2   2   2   2   2   2   2   0   0   2   0   0   2   0   2   0   0   0   0   0   0   0   0   0   2   2   0   2   0   0   2   2   2   0   2   0   2   2   2   0   0   2   2   0   2   2   2   2   0   2   0   0   2   0   0   0   2   2   2   0   0   2   2   2
 MK-3-16                2   0   2   2   0   0   2   2   2   2   0   0   2   0   2   2   0   0   0   2   2   0   2   0   0   2   0   0   2   0   2   2   2   2   0   2   0   0   0   0   2   2   0   0   2   0   0   2   2   2   2   2   0   0   2   2   0   2   0   2   0   0   2   2   0   0   2   0   0   2   0   0   0   2   0   0   0   0   2   0   0   2   2   2   2   2   2   2   0   0   0   2   0   0   0   2   2   0   2   0   0   2   0   0   0   2   0   2   0   2   0   0   2   0   0   0   0   0   2   0   0   2   2   0   2   0   2   0   2   0   2   2   2   2   0   2   2   2   2   2   2   2   2   0   2   2   0   0   2   0   2   0   0   0   0   0   0   0   0   0   2   2   0   2   0   0   2   0   2   0   2   0   2   2   2   0   0   2   2   0   2   2   2   2   0   2   2   0   0   0   0   0   2   2   0   0   0   2   2   2
 MK-4-1                 2   0   2   2   0   2   2   0   0   2   0   2   2   2   2   2   2   2   2   0   0   0   0   0   2   2   0   0   0   2   0   0   2   2   0   0   0   0   2   2   0   0   2   0   0   2   0   2   2   2   2   2   2   0   0   0   0   0   2   0   2   0   2   0   2   0   2   2   2   0   2   2   2   2   2   2   2   2   2   0   2   0   2   2   2   0   0   0   2   0   0   0   0   0   2   0   0   2   2   0   0   2   2   2   0   0   0   2   2   2   0   2   0   0   2   0   0   2   0   0   2   0   0   2   0   2   2   0   2   0   0   0   0   2   0   0   0   0   2   0   2   2   0   0   0   0   2   2   0   0   0   2   0   2   2   0   2   2   2   0   0   0   2   0   0   0   0   2   0   2   0   2   2   0   2   2   0   2   0   0   2   0   2   2   0   2   0   2   2   2   2   0   0   2   0   0   0   2   0   2
 MK-4-2                 2   0   2   2   0   2   2   0   2   2   0   2   2   2   2   2   2   0   0   0   0   0   0   2   2   2   0   2   0   2   0   0   2   2   0   0   2   0   2   2   0   0   2   0   0   2   0   2   2   2   2   2   2   0   0   0   0   2   2   0   2   0   2   2   2   0   2   2   2   0   2   2   2   2   2   2   2   2   2   0   2   0   2   2   2   0   0   0   2   0   0   0   0   0   0   0   0   2   2   0   0   2   2   2   0   0   0   2   2   2   0   0   0   0   2   0   0   2   0   0   2   0   0   2   0   2   2   0   2   0   2   0   0   0   0   0   0   0   2   0   2   2   0   2   0   0   2   2   0   0   0   2   2   2   2   0   2   2   2   0   0   0   2   0   0   2   0   2   0   2   0   2   2   0   2   2   0   2   0   0   2   0   2   2   0   2   0   2   2   2   0   0   2   2   0   0   0   2   0   2
 MK-4-3                 2   0   2   2   0   2   2   0   2   2   0   2   2   2   2   2   2   0   0   0   0   0   0   2   2   0   0   2   0   2   2   0   2   2   0   0   2   0   2   2   2   0   2   0   0   2   0   2   0   2   2   2   2   0   0   0   0   2   2   0   2   0   2   2   2   0   2   2   2   0   2   2   2   2   2   2   2   2   2   2   2   0   2   2   2   0   0   0   2   0   0   0   0   0   0   0   0   2   2   0   2   2   2   2   0   0   0   2   2   2   0   0   0   0   2   0   0   2   0   0   2   0   0   2   0   2   2   0   2   0   2   0   0   0   0   2   0   0   2   0   2   2   0   2   0   0   2   2   0   0   2   2   2   2   0   0   0   2   2   0   0   0   2   0   0   2   2   2   2   2   0   2   2   0   2   2   0   0   0   0   2   2   0   2   2   2   0   2   2   2   0   2   0   2   0   0   0   2   0   2
 MK-4-4                 2   0   2   2   0   2   2   0   2   2   0   0   2   2   2   2   2   0   0   0   0   0   0   2   0   0   0   2   0   2   2   2   2   2   0   0   2   0   2   2   2   0   2   0   0   2   0   2   0   2   0   2   2   0   0   2   0   2   0   0   0   0   2   2   2   0   2   2   2   2   2   2   2   2   2   2   2   2   2   2   2   2   2   2   2   0   0   0   2   0   0   0   0   0   0   0   0   2   2   0   2   2   2   2   0   0   0   0   2   2   0   2   0   0   2   0   0   2   0   0   2   0   0   2   0   2   0   0   2   0   2   0   0   0   0   2   0   0   2   0   2   2   0   2   0   0   2   2   0   0   2   0   2   2   2   0   2   2   2   0   0   0   2   2   0   2   2   2   2   2   0   2   0   2   2   2   2   0   0   0   2   2   0   2   2   2   0   2   2   2   0   2   0   2   0   0   0   2   0   2
 MK-4-5                 0   0   2   2   0   2   2   0   2   2   0   0   2   2   0   2   2   0   0   2   0   0   0   2   0   0   0   2   0   2   2   0   2   2   0   0   2   0   2   2   2   0   2   0   0   2   0   2   0   2   0   2   2   0   0   2   0   2   0   0   0   0   2   2   2   0   2   0   2   2   2   2   2   2   2   2   2   2   2   2   2   2   2   2   2   0   0   0   2   0   0   0   0   0   0   0   0   2   2   0   2   2   2   2   0   0   0   2   2   2   0   2   0   0   2   0   0   2   0   0   2   0   0   2   0   2   0   0   2   0   2   0   0   0   0   2   0   2   2   0   2   0   0   2   0   0   2   2   0   2   2   0   2   2   2   0   2   2   2   0   0   0   2   2   0   2   2   2   2   2   0   2   0   2   2   2   2   0   0   0   2   2   0   2   2   2   0   2   2   2   0   2   2   2   0   0   0   2   0   2
 MK-4-6                 0   2   2   2   2   2   2   0   2   0   0   0   2   2   2   2   2   0   2   2   0   0   0   2   0   0   0   2   0   2   2   2   2   0   0   0   2   0   2   2   2   0   2   0   0   2   0   2   0   2   0   2   2   0   0   2   0   2   2   0   0   0   2   0   2   0   2   0   2   2   2   2   2   2   2   2   2   2   0   2   2   2   2   2   2   0   0   0   2   0   0   0   0   0   2   0   0   2   2   0   2   2   2   0   0   0   2   2   2   2   0   0   0   0   2   0   0   2   0   0   2   0   0   2   0   2   0   0   2   0   2   2   0   0   0   2   2   2   2   0   2   0   0   2   0   0   0   2   0   2   0   2   2   2   2   0   2   2   2   0   0   0   2   2   0   2   2   2   2   2   0   2   0   2   2   2   2   0   2   0   2   2   0   0   0   2   0   2   2   2   0   2   2   0   0   0   0   2   0   2
 MK-4-7                 0   2   2   2   2   2   2   0   2   0   0   0   2   2   0   2   2   0   2   2   0   0   0   2   0   0   0   2   0   2   2   2   2   0   0   0   2   0   2   2   2   0   2   0   0   0   0   2   0   2   0   2   2   2   2   2   0   2   2   0   2   2   2   0   2   0   2   0   0   2   2   2   2   2   2   2   2   2   0   2   2   2   2   2   2   0   0   0   2   0   0   0   0   0   2   0   2   2   2   0   2   2   2   0   0   0   2   2   2   2   2   0   0   0   2   0   2   2   0   0   2   0   0   0   0   2   0   2   0   0   2   2   0   0   0   2   2   2   2   0   0   0   0   2   2   0   0   2   0   2   0   2   2   2   2   0   2   2   2   0   0   0   2   2   0   2   2   2   2   2   0   2   0   2   2   2   2   0   2   0   2   2   0   0   0   2   0   0   2   2   0   2   2   0   0   0   0   2   0   2
 MK-4-8                 0   2   2   0   0   2   2   0   2   0   0   0   2   2   0   0   2   0   2   2   0   0   0   2   0   0   0   2   0   2   0   2   2   0   2   0   2   0   2   2   2   0   2   0   0   0   0   2   0   2   0   0   2   2   2   0   2   2   2   0   2   2   0   2   2   0   2   0   0   2   2   2   2   2   2   2   2   2   0   2   2   2   2   2   2   0   0   0   2   0   0   0   0   0   2   0   2   0   2   2   2   2   0   0   0   0   2   2   0   2   2   0   2   0   2   0   0   2   0   0   2   0   0   2   0   2   0   2   0   0   2   2   0   0   0   2   2   2   2   2   0   0   0   2   2   0   0   2   0   2   0   2   2   2   2   0   2   2   2   0   0   0   2   2   0   2   2   2   2   2   0   2   0   2   2   2   2   0   2   0   2   0   0   0   0   2   0   0   2   2   2   2   2   2   0   2   0   2   0   2
 MK-4-9                 0   2   2   0   0   2   2   0   0   0   0   0   2   2   0   2   2   0   2   2   0   0   0   2   0   0   0   2   0   2   2   2   2   0   2   0   2   0   2   2   2   0   0   0   0   0   0   2   0   0   0   0   2   2   2   0   2   2   2   0   2   2   0   2   2   0   0   0   0   2   2   2   2   2   2   2   2   2   2   2   2   2   2   2   2   0   0   0   2   0   0   0   0   0   2   0   2   0   2   2   2   2   0   0   0   0   2   2   0   2   2   0   2   2   2   0   0   2   0   2   2   0   0   2   0   2   0   0   0   0   2   0   0   0   0   2   2   2   2   0   0   0   2   2   2   0   0   2   0   2   0   2   2   2   2   0   2   2   2   2   0   0   2   2   0   0   2   2   2   2   0   2   0   2   0   2   0   2   2   0   0   0   0   0   2   2   0   0   2   2   2   2   2   2   0   2   0   0   0   2
 MK-4-10                0   2   2   0   0   0   2   0   0   0   0   2   2   2   0   2   2   0   2   2   0   0   0   2   0   0   0   2   0   2   2   2   2   0   2   0   2   0   2   0   2   0   2   0   2   0   0   0   0   0   0   0   2   0   2   0   2   2   2   0   2   2   0   2   2   0   0   0   0   2   2   2   2   2   2   2   2   2   2   2   2   2   2   2   2   0   0   0   2   0   0   0   0   0   2   0   2   0   2   2   2   2   0   0   0   0   2   2   0   2   0   0   2   2   0   0   0   0   0   2   2   0   0   2   0   2   0   0   0   0   2   2   2   2   0   2   2   2   2   0   0   0   2   2   2   0   0   2   0   2   0   2   2   2   2   2   0   2   2   2   0   2   2   2   0   0   0   2   2   2   2   2   0   2   0   2   0   2   2   0   0   0   0   0   2   0   2   0   2   2   2   2   0   2   0   2   0   0   0   2
 MK-4-11                0   0   2   0   2   0   2   2   0   0   0   2   2   2   0   0   2   0   2   2   0   0   0   2   0   0   0   2   0   2   2   2   0   0   2   2   2   0   0   0   2   0   2   2   2   0   0   0   0   0   0   0   2   0   2   0   2   2   2   0   2   2   0   2   2   0   0   0   0   0   2   2   2   0   2   2   2   2   2   2   2   0   2   2   2   0   0   0   2   2   0   0   0   0   2   0   2   0   2   0   2   2   0   0   0   0   2   2   0   2   0   0   2   2   0   0   0   0   0   2   2   0   0   2   0   2   0   0   0   0   2   2   2   2   0   2   2   2   2   0   0   0   2   2   2   0   2   2   0   2   0   2   2   0   2   2   0   2   2   0   0   2   2   2   0   0   0   2   2   2   2   2   0   0   0   2   0   2   2   0   0   0   0   0   2   0   2   0   2   2   2   0   0   0   0   0   0   0   0   2
 MK-4-12                0   0   2   0   2   0   2   2   0   0   0   0   2   2   0   0   2   0   2   2   0   0   0   2   0   0   0   2   0   2   2   2   0   0   2   2   2   0   0   0   2   0   2   2   2   0   0   0   0   0   0   0   2   0   2   0   2   2   2   0   2   2   0   2   2   0   0   0   2   0   2   2   2   0   2   2   2   2   2   2   2   0   2   2   2   0   0   0   2   2   0   0   0   0   2   0   2   0   2   0   2   2   0   2   2   0   2   2   0   2   0   0   2   2   0   0   0   2   2   2   2   0   0   0   0   2   0   0   0   2   2   0   2   2   0   2   2   2   0   0   0   0   2   2   2   0   2   2   2   2   0   2   2   0   2   2   0   2   2   0   0   0   2   2   0   0   0   2   2   2   2   2   0   0   0   2   0   2   2   0   0   0   0   0   2   0   2   0   2   2   2   2   0   0   0   0   0   2   0   2
 MK-4-13                0   0   2   0   2   0   2   2   0   0   0   0   2   2   0   0   2   0   2   2   0   0   0   2   0   0   0   2   0   0   2   2   0   0   2   2   2   0   2   0   2   0   2   2   2   0   0   0   0   0   0   0   0   0   2   0   0   0   2   0   2   2   0   2   2   0   0   2   2   0   2   2   2   0   2   2   0   2   2   2   2   0   0   2   2   2   0   0   2   2   0   0   0   0   2   0   2   0   2   0   2   2   2   2   0   2   2   2   0   2   0   0   2   2   0   0   0   2   2   2   2   0   0   0   0   2   0   0   0   2   2   0   2   2   0   2   2   2   0   0   0   2   2   2   2   0   2   2   2   2   0   2   2   0   2   2   0   2   2   0   2   0   0   2   0   2   0   2   2   2   0   0   2   2   0   0   0   0   2   0   0   2   2   0   2   0   2   0   2   2   2   2   0   0   0   0   0   2   0   2
 MK-4-14                0   0   2   0   2   0   2   2   0   0   0   0   2   2   0   2   0   0   0   2   0   0   0   2   0   0   0   2   0   0   2   2   0   0   2   2   0   0   2   0   2   0   2   2   2   0   0   0   0   2   0   0   0   0   2   0   0   0   2   0   2   2   0   2   2   0   0   0   2   0   2   0   2   0   2   2   0   2   2   2   2   2   0   2   0   2   0   0   2   2   0   0   0   0   2   0   2   0   2   0   2   2   2   2   2   2   2   2   0   2   2   0   2   2   0   0   0   0   2   2   2   0   0   2   0   2   0   2   2   2   2   0   2   2   0   2   2   2   2   0   0   2   2   2   2   0   2   2   2   2   0   2   2   0   0   0   0   0   2   0   2   0   0   2   0   2   0   2   2   2   2   0   2   2   0   0   0   0   2   2   2   2   2   0   2   0   2   0   2   2   2   2   0   0   0   0   0   2   0   0
 MK-4-15                2   0   2   0   2   2   2   2   0   0   0   0   2   2   0   2   0   0   0   2   0   0   0   2   0   0   0   2   0   0   2   2   0   0   2   2   0   2   2   0   2   0   2   0   2   0   0   0   0   2   2   0   0   0   2   0   0   0   2   0   0   2   0   2   2   0   0   0   2   0   2   0   2   0   2   2   2   2   2   2   2   2   0   2   2   0   0   0   2   2   0   0   0   0   2   0   2   0   2   2   2   2   2   2   2   2   2   2   0   2   2   0   2   2   0   0   0   2   2   2   0   0   0   2   0   2   0   2   2   2   2   0   2   2   0   2   2   2   2   0   0   2   2   2   2   0   2   2   0   2   0   2   2   0   0   0   0   0   2   0   2   0   0   2   0   2   0   2   2   2   2   0   2   2   0   2   0   0   2   2   2   2   2   0   2   0   2   0   0   2   2   0   2   0   0   0   0   2   0   0
 MK-4-16                2   2   2   0   2   0   2   2   0   0   2   0   2   2   0   2   0   2   0   2   0   0   0   2   2   2   0   2   0   0   2   2   0   0   2   2   0   2   2   0   2   0   0   0   2   0   0   0   0   2   2   0   0   0   2   0   0   0   2   0   0   2   0   2   2   0   0   0   2   0   2   0   0   0   2   2   2   2   0   2   2   2   0   2   2   2   0   0   2   2   0   0   0   2   2   0   2   0   2   2   2   2   2   2   2   2   2   2   0   2   2   0   2   2   0   0   2   2   2   2   0   0   0   2   0   2   0   2   2   2   2   0   2   2   0   2   2   2   2   0   0   2   0   2   2   0   2   2   0   2   0   2   2   0   0   0   0   0   2   0   2   0   0   2   0   2   2   2   2   2   2   2   2   2   0   2   0   0   2   2   2   2   2   0   2   0   2   0   0   2   2   0   2   0   0   0   0   2   0   0
 MK-5-1                 0   0   2   2   0   0   2   0   0   2   0   0   2   0   0   2   0   0   2   0   0   2   0   2   2   0   0   0   2   0   0   2   2   2   2   0   2   2   0   2   0   2   2   0   0   0   2   2   0   0   2   2   0   0   2   2   0   2   0   0   2   0   0   2   2   2   0   0   0   2   0   0   2   2   2   0   0   0   0   2   0   0   0   0   0   2   0   2   0   0   2   2   0   2   2   0   2   0   2   2   2   0   0   2   2   2   2   0   2   2   2   2   0   2   2   2   2   0   2   0   2   2   2   0   0   0   0   2   2   2   2   2   2   2   0   2   0   2   2   2   2   0   2   2   2   2   0   0   0   2   2   0   2   0   0   0   0   2   2   0   2   0   0   0   2   2   2   0   2   0   0   2   2   0   0   2   2   0   0   0   2   2   0   2   2   0   2   2   2   0   0   0   2   0   0   2   2   0   0   2
 MK-5-2                 0   0   2   2   0   0   2   2   0   2   2   0   0   0   0   2   0   0   2   0   0   2   2   2   2   0   0   0   2   0   0   2   2   2   2   0   2   0   0   2   2   2   2   0   0   2   2   0   0   2   0   2   0   0   2   2   0   2   0   0   2   0   0   2   2   0   0   0   0   2   2   0   2   2   2   0   0   0   0   2   0   0   0   0   0   2   0   2   0   0   2   2   0   2   2   0   2   0   2   2   2   0   0   2   2   2   0   0   2   2   2   2   0   2   2   2   2   0   2   0   2   2   2   0   0   0   0   2   2   2   2   2   2   2   0   2   0   2   2   2   2   0   2   2   2   2   0   0   0   2   2   0   2   0   0   0   0   2   2   0   2   0   2   0   2   0   2   0   2   0   0   2   2   0   0   0   2   0   2   0   2   2   0   2   2   2   2   2   2   0   0   0   2   0   2   2   2   0   0   2
 MK-5-3                 0   0   2   2   0   0   2   2   0   2   2   0   0   0   0   2   0   0   2   0   0   2   2   2   2   0   0   0   2   0   2   2   2   2   2   0   2   0   0   2   2   2   0   2   0   2   2   0   0   2   0   2   0   0   2   2   2   2   0   0   2   0   0   2   2   0   2   0   0   2   2   0   2   2   2   0   0   0   0   2   2   0   0   2   0   2   0   2   0   0   2   2   0   2   2   0   2   0   2   2   2   0   0   2   2   2   0   0   2   2   2   2   0   2   2   0   2   0   2   0   2   2   2   0   0   0   0   2   0   2   2   2   2   2   0   2   0   2   2   2   2   2   2   2   2   0   0   0   0   0   2   0   2   0   0   0   2   2   2   0   2   2   2   2   2   0   2   0   2   0   0   2   2   0   0   0   2   0   2   0   2   0   0   2   2   2   2   2   2   0   0   0   2   0   2   2   2   0   0   2
 MK-5-4                 0   0   2   2   0   0   2   2   2   2   2   0   0   0   0   2   0   2   2   0   0   2   2   2   2   0   0   0   2   2   2   2   0   2   2   0   2   0   0   2   2   2   0   2   0   2   2   0   0   2   0   2   0   0   2   2   2   2   0   0   2   0   0   2   0   2   2   0   0   2   2   0   2   2   2   0   0   0   0   2   2   0   0   2   0   2   0   2   0   0   2   0   0   2   2   0   2   0   2   2   2   0   0   2   2   2   0   0   2   2   2   2   0   2   2   0   2   0   2   0   2   2   2   0   0   0   0   2   2   2   0   2   2   2   0   0   0   2   2   2   2   2   2   2   2   0   0   0   0   0   2   0   2   0   0   0   2   2   2   0   2   2   2   2   2   0   2   2   2   0   0   2   2   0   0   0   2   0   2   0   2   0   0   2   2   2   2   2   2   0   2   0   2   0   2   2   2   0   0   2
 MK-5-5                 0   0   2   2   2   0   2   2   2   2   2   0   0   0   0   2   0   2   2   0   0   2   2   2   2   0   0   0   2   2   2   0   0   2   2   2   2   0   0   2   2   2   0   2   0   2   2   0   0   0   0   2   0   0   2   2   2   2   0   0   2   0   0   2   0   2   2   0   0   0   0   0   2   2   2   0   0   0   0   2   2   0   0   2   0   2   0   2   0   0   2   0   0   2   2   0   2   0   2   2   2   2   0   2   2   2   0   2   2   2   0   2   0   2   2   0   0   0   2   0   2   2   2   0   0   2   0   2   2   2   0   2   2   2   0   0   0   0   0   2   0   2   2   2   2   0   0   2   2   0   2   0   2   0   0   0   2   2   2   0   2   2   2   2   2   0   2   2   2   0   0   2   2   0   0   0   2   0   2   0   2   0   2   2   2   2   2   2   2   0   2   0   2   0   2   2   2   0   0   0
 MK-5-6                 0   0   2   2   2   2   2   2   2   2   2   0   0   0   0   2   0   2   2   0   0   2   2   2   0   0   0   0   0   2   2   0   0   0   2   2   2   0   0   2   2   2   0   2   2   2   2   2   0   2   2   2   0   0   2   2   2   2   0   0   2   0   0   0   0   2   2   0   0   2   0   0   2   2   2   2   0   0   0   2   2   0   0   2   0   2   0   2   0   0   2   0   0   2   2   0   2   0   0   2   2   2   0   2   2   2   0   2   2   2   0   2   0   2   2   2   2   0   2   0   2   2   2   0   0   2   0   2   2   2   0   0   2   2   0   0   0   0   2   0   0   0   2   2   2   0   0   2   2   0   2   0   2   0   2   0   2   2   2   0   2   2   2   2   2   0   2   2   2   0   0   2   2   0   0   0   2   0   2   0   2   0   0   2   2   2   2   2   2   0   2   0   2   0   2   2   2   0   2   0
 MK-5-7                 0   0   2   2   2   2   2   2   2   2   2   0   0   2   0   0   0   2   2   0   0   2   2   2   0   0   0   0   0   2   2   0   2   0   2   2   2   0   0   2   2   2   0   2   2   2   2   2   0   0   2   2   0   0   2   2   2   2   0   0   2   0   0   0   0   2   2   0   0   2   2   0   2   2   2   2   0   0   0   2   2   0   0   2   0   2   0   2   0   0   2   0   0   2   2   0   2   0   0   2   2   2   0   2   2   2   0   0   2   2   0   0   0   0   2   2   2   0   2   0   2   2   0   0   0   2   0   2   2   2   0   0   2   0   0   0   0   0   2   0   0   0   2   2   2   0   0   2   2   0   2   0   2   0   2   2   2   2   0   0   2   2   2   2   2   0   2   2   2   0   0   2   2   0   0   0   2   0   2   0   2   0   0   2   2   2   2   2   2   0   0   0   2   2   2   2   2   0   2   0
 MK-5-8                 0   0   2   0   2   2   2   2   2   2   2   2   0   2   0   0   0   2   0   0   0   2   2   2   0   0   0   0   2   2   2   0   0   0   2   2   0   0   0   2   2   2   0   2   2   2   2   2   0   2   2   2   0   0   2   2   2   2   0   0   2   0   0   2   2   2   2   0   0   2   2   2   2   2   2   2   0   0   0   0   2   0   0   2   0   2   0   2   0   0   2   0   0   0   2   0   2   0   0   2   2   2   0   2   2   2   0   0   2   2   0   0   2   2   2   2   2   0   2   0   2   2   0   0   0   2   0   2   2   2   2   0   2   0   0   0   0   0   2   0   0   0   0   2   2   0   0   0   2   0   2   0   2   0   2   2   2   2   0   2   2   2   2   2   2   0   2   2   2   0   0   2   2   0   0   0   2   2   2   0   0   0   0   2   2   2   2   2   2   0   0   0   2   2   2   2   2   0   2   0
 MK-5-9                 0   0   2   0   2   2   2   2   2   2   2   2   0   2   0   0   0   2   0   0   0   2   2   2   0   0   2   0   2   2   2   0   0   0   2   2   0   0   0   2   2   2   0   0   2   0   2   2   0   2   2   2   0   0   2   0   0   0   0   0   2   0   0   2   2   2   2   0   0   2   2   2   2   0   2   0   0   0   0   0   2   0   0   2   0   2   2   2   0   0   2   0   2   0   2   0   2   0   0   2   2   2   0   0   2   2   0   0   2   2   0   0   2   2   2   2   0   0   2   0   2   2   0   2   0   2   0   2   2   2   2   0   2   0   0   0   0   0   2   0   0   0   0   2   2   2   0   2   0   0   2   0   2   0   2   2   2   0   0   2   2   2   2   2   2   0   2   0   2   0   0   2   0   0   0   0   2   2   2   0   0   0   0   2   2   2   2   0   2   2   0   0   2   2   2   2   2   0   2   0
 MK-5-10                0   0   2   0   2   2   0   2   2   0   2   2   0   2   0   0   0   2   0   0   0   2   2   2   0   0   2   0   2   2   2   0   0   0   0   2   0   0   0   2   2   0   0   2   2   0   2   2   2   2   2   0   2   0   2   0   0   0   0   0   0   0   0   2   2   2   2   0   0   2   2   2   2   0   2   0   0   2   0   0   2   0   0   2   0   2   2   2   0   0   2   0   2   0   2   2   2   0   0   2   2   0   0   0   2   2   0   0   0   2   0   0   2   2   2   2   0   0   2   0   2   2   0   2   0   2   0   2   0   2   2   0   0   0   0   0   0   0   2   2   0   0   0   2   2   2   0   2   0   0   2   0   2   0   2   2   2   0   0   2   2   2   0   2   0   0   2   0   0   0   2   2   0   2   0   0   2   2   2   0   0   0   0   0   2   2   2   0   2   2   0   0   2   2   2   2   2   0   2   0
 MK-5-11                0   0   2   0   2   2   0   2   2   2   2   2   2   0   0   0   0   2   0   0   0   2   2   2   0   0   2   0   2   2   2   0   0   2   0   2   0   0   0   2   2   2   0   0   2   0   2   2   2   2   0   2   2   0   2   2   0   0   0   0   0   0   0   2   2   2   2   0   0   2   0   2   2   2   2   0   0   2   0   0   2   0   0   2   0   2   2   2   0   0   2   0   2   0   2   2   2   0   2   2   2   0   0   2   0   2   0   0   0   0   0   2   2   2   2   2   0   0   2   0   2   2   0   2   0   2   0   2   0   2   2   0   0   0   0   0   2   0   2   2   0   0   0   2   2   2   0   0   2   0   2   0   2   0   2   2   2   0   0   2   2   2   0   2   0   0   2   0   0   0   2   2   0   2   0   0   2   2   0   0   0   0   0   0   2   2   2   0   2   2   0   0   2   0   2   2   2   0   0   0
 MK-5-12                0   0   2   0   2   2   0   2   0   2   2   2   2   0   0   0   0   2   0   0   0   2   2   2   0   0   2   2   2   2   2   2   2   2   0   2   0   2   0   2   2   2   0   2   2   0   2   2   2   2   0   2   0   0   2   2   0   2   0   0   0   0   0   2   2   2   2   0   0   2   0   0   0   2   2   0   0   2   0   0   2   2   0   2   0   2   0   2   0   0   2   0   2   0   0   2   2   0   2   2   2   0   2   2   2   2   0   2   0   0   0   2   2   2   2   2   0   0   2   2   2   2   2   0   0   2   0   2   0   0   0   2   0   0   0   0   2   0   2   2   0   0   2   2   2   2   0   0   2   0   2   0   2   0   2   2   2   0   0   2   2   0   0   2   0   0   2   0   0   0   2   2   0   2   2   0   2   2   0   0   0   0   0   0   2   2   2   0   2   2   2   2   2   0   2   2   2   2   0   0
 MK-5-13                2   0   2   0   2   2   0   2   0   2   2   2   0   0   0   0   0   2   0   0   0   2   0   2   0   0   2   2   2   2   2   2   2   2   0   0   0   2   0   2   2   2   2   2   2   2   2   2   0   2   0   2   0   0   0   2   0   2   0   2   0   2   0   2   0   2   2   0   0   2   0   0   0   2   2   0   0   2   0   2   2   2   0   2   0   0   2   2   0   0   2   0   2   0   0   2   2   0   2   2   2   0   2   2   2   2   0   2   0   0   0   2   2   2   2   2   0   2   2   0   2   2   2   0   0   2   0   2   0   0   0   2   0   2   0   0   2   0   2   2   0   2   2   2   2   2   0   0   2   0   2   0   2   0   2   2   2   0   0   2   2   0   0   0   0   0   2   0   0   0   2   2   0   2   2   0   2   2   0   0   0   0   0   0   2   2   2   0   2   2   2   2   0   0   2   2   2   2   2   2
 MK-5-14                2   0   2   0   2   2   0   2   0   2   2   2   0   0   0   0   0   2   0   0   0   2   0   2   0   0   2   2   2   2   2   2   2   2   0   0   0   2   0   2   2   2   2   2   2   2   2   2   0   0   0   2   0   0   0   2   0   2   0   2   0   2   2   2   0   2   2   0   0   2   0   0   0   2   2   2   0   2   0   2   2   2   0   2   0   0   2   2   0   0   2   0   2   0   0   2   2   0   2   0   2   0   2   2   2   2   0   2   0   0   0   2   2   2   2   2   0   2   2   2   2   2   2   0   0   2   0   0   0   2   0   2   0   2   0   0   2   0   2   2   0   2   2   2   2   2   0   0   2   0   2   0   2   0   2   0   2   0   0   2   2   0   0   0   0   0   2   0   2   0   2   2   0   2   2   0   2   2   0   0   0   0   0   0   2   2   2   0   2   2   2   2   0   0   2   2   2   2   2   2
 MK-5-15                2   0   0   0   2   2   0   0   0   2   2   2   0   0   0   0   0   2   0   0   0   2   0   2   0   0   0   2   2   2   2   2   2   0   0   0   0   2   2   2   2   2   2   2   2   2   2   2   2   0   0   2   0   0   0   2   2   2   0   2   0   0   2   2   0   2   2   0   0   2   0   0   0   2   2   2   0   2   0   0   2   2   0   0   0   0   2   2   0   0   2   0   2   0   0   2   2   0   2   0   2   0   2   2   2   2   0   0   0   0   0   2   2   2   2   2   0   2   2   0   2   2   0   0   0   2   0   0   0   2   0   2   0   2   0   0   2   0   2   2   2   2   2   2   2   2   0   0   2   0   2   0   2   0   2   0   2   0   0   2   2   0   0   0   0   0   2   0   0   0   2   2   0   2   2   0   2   2   0   0   2   0   0   0   2   2   2   0   2   2   2   2   0   0   2   0   2   0   2   2
 MK-5-16                2   0   0   0   2   2   0   0   2   2   2   2   0   0   0   0   0   2   0   0   0   0   2   0   0   0   0   2   2   2   2   2   2   0   0   0   0   2   2   2   0   2   2   2   2   2   2   2   2   0   2   2   2   0   2   2   2   2   0   0   0   2   2   2   0   2   2   2   0   2   0   0   0   2   2   2   0   2   0   0   2   2   0   0   0   0   2   2   0   0   2   0   2   0   0   2   2   0   2   0   2   0   2   2   2   2   2   2   0   0   0   2   2   2   2   0   0   2   2   0   2   2   0   0   0   2   2   0   0   2   0   2   0   2   0   0   2   0   2   2   2   2   2   2   0   2   0   0   2   0   2   0   2   2   2   0   2   2   0   2   2   0   0   0   0   0   2   0   0   0   2   2   0   2   2   0   2   2   0   0   2   0   0   0   2   2   2   0   2   2   2   2   0   0   2   0   2   0   2   2
 MK-6-1                 0   0   0   0   2   2   2   2   0   2   0   0   0   0   0   2   2   0   0   2   2   2   0   0   0   0   2   2   2   2   0   0   2   0   0   2   0   0   0   0   2   2   0   2   0   2   2   2   0   0   0   2   0   2   0   2   2   0   0   2   2   0   2   2   2   2   2   0   2   2   0   2   2   2   0   0   0   0   2   0   0   2   2   2   0   0   0   0   0   2   2   2   0   2   0   2   0   2   2   0   0   0   2   0   2   0   0   0   0   0   2   0   0   0   2   2   2   2   0   2   0   2   2   0   0   0   0   0   2   2   0   2   2   0   0   2   2   0   0   0   0   0   2   0   2   0   0   2   2   0   2   2   0   2   0   0   2   2   0   0   0   2   0   0   0   0   0   0   0   2   0   2   2   0   2   2   0   2   2   0   2   0   0   2   0   2   0   2   0   0   0   2   0   0   0   2   2   0   2   0
 MK-6-2                 0   2   0   0   2   2   2   2   0   2   0   0   0   0   0   2   2   0   0   0   0   2   0   0   0   0   2   2   2   2   0   0   2   0   0   2   0   0   0   0   2   2   0   2   0   2   2   2   0   0   2   2   2   2   0   2   2   0   0   2   0   0   2   2   2   2   2   0   2   2   0   2   2   2   2   0   0   0   2   0   2   2   2   2   0   0   0   0   0   2   2   2   2   2   0   2   0   0   2   0   0   0   2   0   2   0   0   0   0   0   2   0   0   0   2   2   0   2   0   2   0   2   2   0   0   2   0   2   2   2   0   2   2   0   0   2   2   0   2   0   0   0   2   0   2   0   0   2   2   0   2   2   0   2   0   0   2   2   0   0   2   2   0   2   0   0   0   0   0   0   0   2   0   0   2   2   0   2   0   0   2   0   0   2   0   2   0   2   0   0   0   0   0   0   0   2   2   0   2   0
 MK-6-3                 0   2   0   0   2   2   0   2   0   2   0   0   0   2   2   0   0   0   0   0   0   2   0   0   0   0   2   2   2   2   0   0   2   0   0   2   0   0   0   0   2   2   0   2   0   2   2   0   0   0   2   2   2   2   0   2   2   0   0   2   0   0   2   2   2   2   2   0   2   2   0   2   2   0   2   0   0   0   2   0   2   2   2   2   2   0   0   0   0   2   2   2   2   2   0   2   0   0   2   0   0   0   2   0   2   0   0   0   0   2   2   0   0   0   2   2   0   2   0   2   0   2   0   0   0   2   0   2   2   2   0   2   2   0   0   2   2   0   2   0   0   0   2   0   2   2   2   2   2   2   2   2   0   2   0   0   0   2   0   0   2   2   0   2   0   0   0   0   0   0   0   0   0   2   2   2   0   2   0   0   2   0   0   2   0   2   0   2   0   0   0   0   0   0   0   2   2   0   2   0
 MK-6-4                 0   2   2   0   2   2   0   2   0   2   0   0   0   2   2   0   0   0   0   0   0   2   0   0   0   2   2   2   2   0   0   0   2   0   2   2   2   0   0   0   2   2   0   2   0   2   2   2   0   0   2   0   2   2   2   2   0   0   0   2   0   0   2   2   2   2   2   2   2   2   0   0   2   0   2   0   0   0   0   0   2   2   2   0   2   0   0   0   0   0   2   2   2   2   0   2   0   0   2   0   0   0   0   0   2   0   0   0   0   0   2   0   0   0   2   2   0   2   0   2   0   2   0   0   0   2   0   2   2   2   0   2   2   0   0   2   2   0   2   0   0   0   2   0   2   2   2   2   2   2   2   2   0   2   0   0   0   2   0   0   2   2   0   2   0   0   0   0   0   2   0   0   0   2   2   0   0   2   0   0   2   2   0   2   0   2   0   2   0   0   0   0   0   0   0   2   0   2   2   0
 MK-6-5                 0   2   2   0   2   2   0   2   0   2   0   0   0   2   2   0   0   0   2   0   0   2   0   0   2   2   2   2   2   0   0   0   2   0   2   2   2   0   0   0   2   2   0   2   0   2   0   2   0   0   2   0   2   2   2   2   0   0   0   2   0   0   2   0   2   2   2   2   2   2   0   0   2   0   2   2   0   0   0   0   2   2   2   0   2   0   0   0   0   0   2   0   2   2   0   2   0   0   2   0   0   0   0   0   2   0   0   0   0   0   2   0   0   2   2   2   0   2   0   2   0   2   0   0   0   0   0   2   2   2   0   2   0   0   2   2   2   2   2   0   0   0   2   0   2   2   2   2   2   2   2   2   0   2   0   2   0   2   0   0   2   2   0   2   0   0   0   0   0   2   0   0   0   2   2   0   0   2   0   0   2   2   0   2   0   2   0   2   0   0   0   0   0   2   0   2   0   2   2   0
 MK-6-6                 0   2   2   0   2   2   0   2   2   2   0   0   0   2   2   0   0   0   2   0   0   2   0   0   2   2   2   2   2   0   0   0   2   0   2   2   2   0   0   0   2   2   0   2   0   2   0   2   0   0   0   0   2   2   2   2   0   0   0   2   2   0   2   0   2   2   2   2   2   2   0   0   2   0   2   2   0   0   0   0   2   2   0   0   2   0   0   0   0   0   2   0   0   2   0   2   2   0   2   2   0   0   0   0   2   0   0   0   0   0   2   0   0   2   2   2   0   2   0   2   0   2   0   0   0   2   0   2   2   2   0   2   0   0   2   2   2   2   2   0   0   0   0   0   2   2   2   2   2   2   0   0   0   2   0   2   0   2   0   0   2   2   0   2   0   0   0   0   0   2   2   0   0   2   2   0   0   2   0   0   2   2   0   2   0   2   0   2   0   0   0   2   0   2   0   2   0   2   2   0
 MK-6-7                 0   2   2   2   2   2   0   2   0   2   0   0   0   2   2   0   0   2   2   0   0   0   0   0   2   2   2   2   2   0   0   0   2   0   2   0   2   0   0   0   2   2   0   2   0   2   0   2   2   0   0   0   2   2   2   2   0   0   0   2   2   0   2   0   2   2   2   2   2   2   0   0   2   0   2   2   0   0   0   0   2   2   2   0   2   0   0   0   0   2   2   0   0   2   0   2   2   0   2   2   0   0   0   0   2   0   0   0   0   0   0   0   0   2   0   2   0   2   0   2   0   2   2   0   0   2   0   2   2   2   0   2   0   0   2   2   2   2   2   0   0   2   0   0   0   2   2   2   2   2   0   0   2   2   0   2   0   2   0   0   2   0   0   2   2   0   0   0   0   2   2   0   0   2   2   0   0   2   0   0   0   2   0   2   0   2   0   2   0   0   0   2   0   2   0   2   0   2   2   0
 MK-6-8                 0   2   2   2   2   2   0   2   0   2   0   0   2   2   2   0   0   2   0   0   0   0   0   0   0   2   2   2   2   0   0   0   2   0   2   0   0   0   0   0   2   2   0   2   0   2   0   2   2   0   0   0   2   2   2   2   0   0   0   0   2   2   2   0   2   2   2   2   2   2   0   0   2   2   2   2   0   0   0   0   2   2   2   0   2   0   0   0   0   2   2   2   0   2   0   2   2   0   2   2   2   2   0   0   2   0   0   0   2   0   0   0   0   2   0   2   0   2   0   2   0   2   2   0   0   2   0   0   2   2   0   2   0   0   2   2   0   2   2   0   0   2   0   0   0   2   2   2   2   2   0   0   2   0   0   2   0   2   0   0   2   0   0   2   2   0   0   0   0   2   0   0   0   2   2   0   0   2   0   0   2   2   0   2   0   2   0   2   0   0   0   2   0   2   0   2   0   2   2   0
 MK-6-9                 0   2   2   2   2   0   2   2   0   2   0   0   2   2   2   0   0   2   0   0   0   0   0   0   0   2   2   0   2   0   0   0   2   0   2   2   0   0   2   2   2   2   0   2   0   2   0   2   2   2   0   2   0   2   2   2   0   0   0   0   2   2   2   0   2   2   2   2   2   0   0   0   2   2   2   2   0   0   0   0   2   0   2   0   2   0   0   0   0   2   2   2   0   2   0   2   2   2   2   2   2   2   0   0   2   0   0   0   2   0   2   0   0   2   0   2   2   2   0   2   0   2   2   0   0   2   2   0   2   2   0   2   0   2   2   0   0   2   2   0   0   2   0   0   0   2   2   2   2   2   0   0   2   0   0   0   0   2   0   0   2   0   0   2   2   2   0   0   0   2   0   0   0   0   2   0   0   2   0   0   2   2   0   2   0   2   0   2   0   0   0   2   2   2   0   2   0   2   2   0
 MK-6-10                0   2   2   2   2   0   0   2   0   0   0   0   2   2   0   2   0   2   0   0   0   0   0   0   0   2   2   2   2   0   0   0   2   0   2   0   0   2   2   2   2   2   0   0   0   2   0   2   0   2   0   2   0   2   2   2   0   0   0   0   2   2   2   0   2   2   2   2   2   0   0   0   2   2   2   0   0   0   0   0   2   0   2   0   2   0   0   0   0   2   2   2   2   2   0   2   2   2   2   2   2   2   0   0   0   2   0   0   2   0   2   2   0   2   0   2   2   2   2   2   0   2   2   0   0   2   2   0   0   2   0   2   2   2   0   2   0   0   2   0   0   0   0   0   0   2   2   2   2   2   2   0   2   0   0   0   0   2   0   0   2   0   0   2   2   2   0   0   0   2   0   0   0   0   2   0   0   2   0   0   2   2   0   2   2   2   0   2   2   0   0   2   2   0   0   2   2   0   2   0
 MK-6-11                0   2   2   2   2   0   0   2   0   0   0   0   2   2   0   2   0   2   0   0   0   0   0   2   0   2   2   2   2   2   0   0   2   0   2   0   0   2   2   2   2   2   0   0   0   2   0   0   0   2   0   2   0   0   0   2   0   2   0   0   2   2   2   0   2   2   2   2   2   0   0   0   2   2   2   0   0   2   2   0   2   0   0   0   0   0   0   0   0   0   2   2   2   2   0   2   2   2   2   2   2   2   0   0   0   2   0   0   2   0   2   2   0   2   0   2   2   2   0   2   0   2   2   0   0   2   2   0   2   2   0   2   2   2   0   2   0   0   2   0   0   2   0   0   0   2   2   2   2   2   2   0   2   0   0   0   0   2   2   0   0   0   0   2   2   0   0   0   0   2   0   0   0   0   2   0   0   2   0   0   2   2   0   0   2   2   0   2   2   0   0   2   0   0   0   2   2   0   2   0
 MK-6-12                0   2   2   2   2   2   0   2   0   0   0   0   2   2   0   2   0   2   0   0   0   0   0   2   0   2   2   2   2   2   0   0   2   0   2   0   0   2   2   2   2   2   2   2   0   2   0   0   0   2   0   0   0   0   0   2   0   2   0   0   2   2   2   2   2   2   2   2   2   0   0   0   2   2   2   0   0   2   0   0   2   0   0   0   0   0   0   0   0   2   0   2   2   2   0   0   0   2   2   2   0   2   0   0   0   2   0   0   2   0   2   2   2   2   0   2   2   2   2   2   0   2   2   0   0   2   2   0   0   2   0   2   2   0   0   2   2   0   2   0   0   0   0   0   0   2   2   0   2   2   2   0   2   0   0   0   0   2   0   0   0   2   0   2   2   0   0   2   0   2   0   0   0   0   0   0   0   2   0   0   2   2   0   0   2   2   0   2   2   0   0   2   0   0   0   0   2   2   2   0
 MK-6-13                0   2   2   2   2   2   0   0   0   0   0   0   2   2   2   2   0   2   0   0   0   0   0   2   0   2   2   2   0   2   0   0   2   0   2   0   0   2   2   2   2   2   2   2   0   2   0   0   0   2   0   2   0   2   0   2   0   2   0   0   2   2   2   0   2   2   2   2   2   2   0   0   2   0   2   0   0   0   0   0   2   0   2   0   0   0   0   0   0   2   0   2   2   2   0   0   2   0   0   2   0   0   0   0   2   2   0   0   2   0   2   2   2   2   0   0   2   2   2   0   0   2   2   0   0   2   2   2   0   2   0   2   2   0   0   2   2   0   2   0   0   0   0   0   0   2   0   0   0   2   2   0   2   0   0   0   0   2   0   0   0   2   0   2   2   0   0   2   0   2   0   0   0   0   0   0   0   2   0   0   2   2   0   0   2   2   0   2   2   0   0   2   0   0   0   2   2   2   2   2
 MK-6-14                0   2   2   2   2   2   0   0   0   2   0   0   2   2   2   2   0   2   0   0   0   2   2   0   0   2   2   2   2   2   0   0   2   0   2   0   0   2   2   2   2   2   2   2   2   2   0   0   0   2   2   2   0   0   0   2   0   2   0   0   2   2   2   0   2   0   2   2   2   2   0   0   2   0   2   0   0   0   0   0   2   0   0   0   0   0   0   0   0   2   0   2   2   2   0   0   2   0   0   2   2   0   0   0   2   2   0   0   2   2   2   2   2   2   2   0   2   2   2   0   0   2   2   2   0   2   2   2   2   2   0   0   0   0   0   2   2   0   2   0   2   0   0   0   0   2   0   0   0   2   2   0   2   0   0   0   0   2   0   0   0   2   0   2   2   0   0   2   0   0   0   0   0   0   0   2   0   2   0   0   2   2   0   0   2   0   2   2   2   0   0   2   2   0   0   2   2   2   2   2
 MK-6-15                0   2   2   2   2   0   0   2   0   2   0   0   2   2   2   2   0   2   0   0   0   2   2   0   0   2   2   2   2   2   2   0   2   0   0   0   0   2   2   2   2   2   2   2   2   2   0   2   2   2   2   2   0   0   0   2   2   0   0   0   2   2   2   0   2   0   2   2   2   2   0   0   2   0   2   0   0   0   0   0   2   0   0   0   0   0   0   0   0   2   0   2   2   2   0   0   2   0   0   2   2   2   0   0   2   2   0   0   2   2   2   2   2   2   2   2   2   0   2   0   0   2   2   2   0   2   2   2   2   2   0   2   0   0   0   2   2   0   2   0   2   0   0   0   0   2   0   0   2   2   2   0   2   0   0   0   0   2   0   2   0   2   0   2   2   0   0   2   2   0   0   0   0   0   0   2   0   2   0   0   2   2   2   0   2   0   2   2   2   0   0   0   2   0   0   2   2   2   2   2
 MK-6-16                0   2   2   2   2   0   0   2   0   2   0   0   2   2   2   0   0   2   0   0   2   2   2   0   0   0   2   2   2   2   2   0   0   0   2   0   0   2   2   2   2   2   0   2   2   2   0   2   2   2   2   2   0   0   2   0   2   0   0   0   2   2   2   0   2   0   2   2   2   2   0   0   2   0   2   0   0   2   0   0   2   0   0   0   2   0   0   0   0   2   0   0   2   0   0   2   2   0   0   2   2   2   0   0   2   2   0   2   2   2   2   2   2   2   2   2   2   0   2   0   0   2   2   0   2   2   2   2   2   2   0   2   0   0   0   2   2   0   2   0   2   0   0   0   0   2   0   0   2   2   2   0   2   0   0   0   2   2   0   2   0   2   0   2   2   0   0   2   2   0   0   0   0   0   0   2   0   2   0   0   2   0   2   0   2   0   2   2   2   0   0   0   2   2   0   2   2   0   2   2
 
!****************************************** Phenotypic Data **********************************************************
!-100.0 is resevred for missing phenotype
SimulatedTrait1         8.5891    9.8474   11.8956    9.2822   11.4395   10.2234   11.5356   10.2566   10.9853   10.8152   10.3055   10.8426   12.4689   10.4459   12.6059   11.5986   10.2576    9.4660    9.8854   10.0728    9.4224   11.1671   10.1637   10.0341    8.8431    8.7087    8.5297   10.4637    9.5148    9.6782    9.0075    9.2140    9.5647   11.5314   11.9934    9.2489   12.3405    8.1076   10.7486   10.9011   11.9302   10.3942   12.5379    8.6129    9.2124    9.3361   10.4472   11.4520   10.2902    9.0069    9.8693   11.0829    8.2897    7.6040    8.5457   11.4273    6.0257   11.7157   11.3110    8.5811   11.6910    9.1832    8.0130   11.2767    9.8824    9.9317    8.7297    7.4610    9.5192    8.2325   11.5053   10.4141   10.8082   12.9309   10.2537    8.5852    9.9294   10.6682    7.6307   12.0487   12.3964   10.0978   11.4138   12.8295    9.4070    9.2664   10.0455    7.3806   10.4189   11.0624   11.2756    9.8685    7.9486   10.9436    8.5972    8.3821    8.8925   11.2087   11.7505    8.6693    9.9643   10.5226    9.7120   11.5629    7.3973   11.3240    8.8925    8.5750   11.9653   11.2769    9.6097   11.1297    9.2511   10.6419   10.5470    8.1604    6.3915    9.1221   11.1475    9.4889   10.0564   10.9598   11.6472   11.4856    8.9294   10.9120   10.9152   10.1328   10.8916    8.5301    8.9252    8.4846   11.4593    9.5988    9.3353    9.1676    8.0113   11.1192   10.9312    9.9068   10.2299   11.5685   10.7039   11.1140   10.7225    9.1670    9.6278   12.0693    7.9091    9.2962    8.7625   10.6506   12.6694   11.5855   10.1546    9.0965   13.2866   10.8640   10.3939    9.1458   10.9618    9.5100    8.8707   12.4197   10.7467    7.5681   11.5638   11.3114   11.3860    9.2059    7.0154   12.1908   11.5596   10.0954    8.2419   11.1225   10.3247    6.4913   10.4297    9.1496    9.1398   11.6587    8.2025   12.9502   12.1930   13.0324    8.6487    9.4020    8.7328    7.5215   12.3715   11.5271   10.6065    9.9564   12.2249    8.8841    7.8493   10.9521    9.7366   10.9332
SimulatedTrait2        15.4836   14.4800   17.0882   14.7742   13.4227   12.7357   15.0846   16.0770   18.2858   16.9207   15.2300   15.3417   13.6841   13.9558   15.7597   18.3379   13.6478   15.3172   14.5498   14.2371   14.4475   14.0396   15.1043   15.3257   15.7429   13.7522   15.8373   15.8248   15.1663   16.4724   15.8717   16.3555   13.8754   18.5813   16.9733   13.7955   13.6065   14.2881   11.9539   14.4592   16.9080   15.6068   14.4278   15.3982   14.8901   15.2697   14.5537   11.8900   14.4072   14.6574   14.2297   14.6499   15.1456   14.0267   12.6296   15.2135   13.9971   16.1613   13.5958   16.0509   16.8877   18.3207   13.9516   13.6999   15.3878   17.8005   13.9083   17.8669   16.4083   13.2839   16.1649   14.4541   17.5323   14.8261   15.5751   13.1092   15.4556   12.9107   15.0759   15.4776   16.6124   14.0636   11.7322   16.8293   14.0952   16.4974   13.5538   13.1997   14.2263   14.3797   17.7335   16.6062   15.7857   13.9634   16.6250   14.8087   13.7892   11.1632   16.0391   16.5653   12.6271   15.5765   14.4716   16.3215   14.7716   16.4116   11.4555   12.5850   17.5923   16.8292   15.6347   15.4877   14.6455   15.9065   13.4094   13.4680   11.5914   12.6851   17.3703   15.2638   14.6217   14.4045   17.5337   13.7838   14.6426   15.6247   13.4401   14.5519   19.0358   14.7529   13.8766   17.3113   17.1659   15.4278   13.7941   15.8168   14.6913   12.8710   15.6271   15.7092   15.6004   16.7917   15.1540   15.5104   15.9507   13.3566   15.3387   16.9063   14.1891   16.3674   16.0203   13.5606   14.3270   13.0963   13.8234   13.1758   15.4759   15.7527   16.2581   14.2972   15.2737   13.2186   16.8213   15.8312   14.4079   15.7134   15.6173   17.0094   14.1801   16.8601   15.0751   15.3640   17.6064   13.4977   13.2593   14.6116   18.7394   15.4578   17.2807   13.4060   15.2949   14.2651   12.7865   16.0427   15.7076   17.1131   14.4179   14.5398   15.8505   14.7868   17.1174   13.5569   16.9113   13.7236   15.6653   14.7372   16.9495   13.3153   12.1248   15.3711
 
