# Supplementary material for: Inclusive Composite Interval Mapping of QTL by Environment Interactions in Biparental Populations
Source: PLoS One. 2015 Jul 10;10(7):e0132414. doi: 10.1371/journal.pone.0132414 (PMC4498613; doi:10.1371/journal.pone.0132414)
Supplement: S3 File — (ZIP) [file pone.0132414.s003.zip › Simulation for unliked model/Simulated popualtions/run_00191.met]

!**********************Note: lines staring with "!" are remarks and will be ignored in the program********************
!*********************************General Information**********************************
!Assuming F1 = P1 x P2, populations available in QTL IciMapping are: 
!  1, P1BC1F1 = P1 x F1, the first backcrossing where P1 is used as the recurrent parent;
!  2, P2BC1F1 = P2 x F1, the first backcrossing where P2 is used as the recurrent parent;
!  3, F1DH, F1-derived doubled haploids; 
!  4, RIL or F1RIL, recombination inbred lines through the repeated selfing of F1;
!  5, P1BC1RIL, recombination inbred lines through the repeated selfing of P1BC1F1;
!  6, P2BC1RIL, recombination inbred lines through the repeated selfing of P2BC1F1;
!  7, F2, the selfing generation of F1;
!  8, F3, the selfing generation of F2;
!  9, P1BC2F1, the second backcrossing where P1 is used as the recurrent parent; 
! 10, P2BC2F1, the second backcrossing where P2 is used as the recurrent parent;
! 11, P1BC2RIL, recombination inred lines through the repeated selfing of P1BC2F1; 
! 12, P2BC2RIL, recombination inred lines through the repeated selfing of P2BC2F1; 
! 13, P1BC1F2, the selfing generation of P1BC1F1; 
! 14, P2BC1F2, the selfing generation of P2BC1F1; 
! 15, P1BC2F2, the selfing generation of P1BC2F1; 
! 16, P2BC2F2, the selfing generation of P2BC2F1; 
! 17, P1BC1DH, P1BC1F1-derived doubled haploids; 
! 18, P2BC1DH, P2BC1F1-derived doubled haploids; 
! 19, P1BC2DH, P1BC2F1-derived doubled haploids; 
! 20, P2BC2DH, P2BC2F1-derived doubled haploids; 
   3      !Mapping Population (see remarks above)
   2      !Mapping Function (1 for Kosambi; 2 for Haldane; 3 for Morgan)
   2      !Marker Space Type (1 for intervals; 2 for positions)
   1      !Marker Space Unit(1 for centiMorgans; 2 for Morgan)
   6      !Number of Chromosomes (or Linkage Groups)
 200      !Size of the mapping population
   2      !Number of environments
 
!***************************************** Chromosomes and Linkage Maps **********************************************
!Chromosome                 NumMarkers
-CH1                        16
-CH2                        16
-CH3                        16
-CH4                        16
-CH5                        16
-CH6                        16
!Linkage map (Marker name followed by position or the interval length)
 MK-1-1                1     0.000
 MK-1-2                1    10.000
 MK-1-3                1    20.000
 MK-1-4                1    30.000
 MK-1-5                1    40.000
 MK-1-6                1    50.000
 MK-1-7                1    60.000
 MK-1-8                1    70.000
 MK-1-9                1    80.000
 MK-1-10               1    90.000
 MK-1-11               1   100.000
 MK-1-12               1   110.000
 MK-1-13               1   120.000
 MK-1-14               1   130.000
 MK-1-15               1   140.000
 MK-1-16               1   150.000
 MK-2-1                2     0.000
 MK-2-2                2    10.000
 MK-2-3                2    20.000
 MK-2-4                2    30.000
 MK-2-5                2    40.000
 MK-2-6                2    50.000
 MK-2-7                2    60.000
 MK-2-8                2    70.000
 MK-2-9                2    80.000
 MK-2-10               2    90.000
 MK-2-11               2   100.000
 MK-2-12               2   110.000
 MK-2-13               2   120.000
 MK-2-14               2   130.000
 MK-2-15               2   140.000
 MK-2-16               2   150.000
 MK-3-1                3     0.000
 MK-3-2                3    10.000
 MK-3-3                3    20.000
 MK-3-4                3    30.000
 MK-3-5                3    40.000
 MK-3-6                3    50.000
 MK-3-7                3    60.000
 MK-3-8                3    70.000
 MK-3-9                3    80.000
 MK-3-10               3    90.000
 MK-3-11               3   100.000
 MK-3-12               3   110.000
 MK-3-13               3   120.000
 MK-3-14               3   130.000
 MK-3-15               3   140.000
 MK-3-16               3   150.000
 MK-4-1                4     0.000
 MK-4-2                4    10.000
 MK-4-3                4    20.000
 MK-4-4                4    30.000
 MK-4-5                4    40.000
 MK-4-6                4    50.000
 MK-4-7                4    60.000
 MK-4-8                4    70.000
 MK-4-9                4    80.000
 MK-4-10               4    90.000
 MK-4-11               4   100.000
 MK-4-12               4   110.000
 MK-4-13               4   120.000
 MK-4-14               4   130.000
 MK-4-15               4   140.000
 MK-4-16               4   150.000
 MK-5-1                5     0.000
 MK-5-2                5    10.000
 MK-5-3                5    20.000
 MK-5-4                5    30.000
 MK-5-5                5    40.000
 MK-5-6                5    50.000
 MK-5-7                5    60.000
 MK-5-8                5    70.000
 MK-5-9                5    80.000
 MK-5-10               5    90.000
 MK-5-11               5   100.000
 MK-5-12               5   110.000
 MK-5-13               5   120.000
 MK-5-14               5   130.000
 MK-5-15               5   140.000
 MK-5-16               5   150.000
 MK-6-1                6     0.000
 MK-6-2                6    10.000
 MK-6-3                6    20.000
 MK-6-4                6    30.000
 MK-6-5                6    40.000
 MK-6-6                6    50.000
 MK-6-7                6    60.000
 MK-6-8                6    70.000
 MK-6-9                6    80.000
 MK-6-10               6    90.000
 MK-6-11               6   100.000
 MK-6-12               6   110.000
 MK-6-13               6   120.000
 MK-6-14               6   130.000
 MK-6-15               6   140.000
 MK-6-16               6   150.000
!*********************************** Marker Types ********************************************************************
!Co-dominant marker: When heterozygote F1 is present, P1 is coded as 2, F1 is coded as 1, and P2 is coded as 0; Otherwise, P1 is coded as 2, and P2 is coded as 0. 
!Dominant marker: When heterozygote F1 is present, P1 and F1 are coded as 12, and P2 is coded as 0; Otherwise, P1 is coded as 2, and P2 is coded as 0.  
!Recessive markers: When heterozygote F1 is present, P1 is coded as 2, and F1 and P2 are coded as 10; Otherwise, P1 is coded as 2, and P2 is coded as 0. 
!Missing marker is coded as -1. 
 MK-1-1                 2   0   2   0   0   2   2   2   0   2   0   2   0   0   2   2   0   0   2   2   0   2   0   0   0   2   2   2   2   0   0   2   2   0   0   2   2   2   2   0   0   2   2   0   0   0   0   0   2   0   2   2   0   2   0   0   0   2   0   2   0   2   0   2   0   0   0   2   0   0   2   0   2   0   0   2   0   0   0   0   0   0   0   0   0   2   2   0   2   2   2   2   0   2   0   0   2   2   2   2   2   0   0   0   2   0   2   0   0   2   0   2   0   0   2   0   2   2   0   2   0   2   0   0   0   0   0   2   0   0   0   0   2   2   0   0   2   0   2   2   0   0   2   2   0   2   2   0   2   0   2   2   2   0   2   0   2   2   0   0   2   0   0   2   2   2   2   2   2   2   0   2   0   2   0   2   0   2   2   2   0   0   0   0   0   0   0   2   2   0   2   0   2   2   2   2   2   0   0   2
 MK-1-2                 2   0   2   0   0   2   2   2   0   2   0   2   0   0   2   2   0   0   2   2   0   2   0   0   0   0   2   2   0   0   0   2   2   0   0   2   2   2   2   0   0   2   2   0   2   0   0   2   2   0   2   2   0   0   0   0   0   2   2   2   0   2   0   2   0   0   0   0   0   0   2   0   2   0   0   2   0   0   0   0   0   2   0   0   0   2   2   0   2   2   2   2   2   2   2   0   2   2   2   2   2   0   0   0   0   0   2   0   2   2   0   2   0   2   2   0   2   2   0   2   0   2   0   0   2   0   0   0   0   0   0   0   2   2   0   0   2   2   2   2   0   0   2   2   0   2   2   0   2   0   2   2   0   0   2   0   2   2   0   0   0   2   0   2   2   2   0   2   2   2   0   2   0   2   0   2   0   2   2   0   0   0   2   0   0   0   0   2   2   0   2   0   2   2   2   2   2   0   0   2
 MK-1-3                 2   0   2   0   0   2   0   2   2   2   0   2   0   0   2   2   0   0   2   2   0   2   2   0   0   0   2   2   0   0   0   2   2   0   0   2   2   2   2   0   0   2   2   0   2   0   0   0   2   0   0   2   0   2   0   0   0   2   2   2   0   2   0   2   0   0   0   0   0   0   2   0   2   0   0   2   0   0   2   0   0   2   0   2   0   2   2   0   2   2   2   0   2   2   0   0   2   2   2   2   2   0   2   2   0   0   2   0   2   2   0   2   2   2   2   2   2   2   0   2   0   2   0   0   2   0   0   0   2   0   0   0   2   2   0   0   2   2   2   2   0   0   2   2   0   2   2   0   2   0   0   2   0   0   2   0   2   2   0   0   0   2   0   2   0   2   0   2   2   2   0   2   0   2   2   2   0   2   2   0   0   0   2   0   0   0   0   2   2   0   2   0   2   2   2   2   2   0   0   0
 MK-1-4                 2   0   2   0   0   0   0   2   2   2   0   2   2   0   2   2   0   0   2   2   0   2   2   0   0   0   2   2   0   0   0   2   0   0   0   2   2   2   2   0   0   2   2   0   2   0   0   2   2   0   2   2   2   2   0   0   0   2   0   2   0   2   2   2   0   0   0   0   0   2   2   0   2   0   0   2   0   0   2   0   0   2   2   2   0   2   2   0   2   2   2   2   2   2   2   0   2   2   0   2   2   0   2   0   0   0   2   0   2   2   0   2   2   2   2   2   2   2   0   2   0   2   0   0   2   0   0   0   2   0   0   0   2   2   0   0   2   2   2   0   0   0   2   2   0   2   2   0   2   0   0   2   2   0   2   0   2   2   0   0   0   2   0   2   0   2   0   2   2   0   0   2   0   2   2   2   0   2   2   0   0   0   2   0   0   0   0   2   2   0   2   0   0   2   2   2   2   0   0   0
 MK-1-5                 2   0   2   0   0   0   0   2   2   2   0   2   2   0   2   0   0   0   2   2   0   2   2   0   0   0   2   0   0   0   2   2   0   0   0   2   2   2   2   0   0   2   2   0   2   0   0   2   2   0   2   2   2   2   0   0   0   0   0   2   0   2   2   0   0   2   0   0   0   2   2   0   2   0   2   2   0   0   2   2   2   0   2   2   0   2   2   0   2   2   2   2   2   2   2   0   2   2   0   2   2   0   2   0   0   0   2   0   2   2   0   2   2   2   2   2   2   2   0   2   0   2   0   0   2   2   0   0   2   0   0   0   2   2   0   0   2   2   2   0   2   0   2   2   0   2   2   0   2   0   0   0   2   0   2   0   2   2   2   0   0   2   0   2   2   2   0   2   2   0   0   2   0   2   2   2   0   2   2   0   0   0   2   0   0   0   0   2   2   0   2   0   0   2   2   2   2   0   0   0
 MK-1-6                 2   0   2   0   0   0   0   2   2   2   0   2   2   0   2   0   0   2   2   2   0   2   2   2   0   0   2   0   0   0   2   0   0   0   0   2   2   2   2   0   0   2   2   0   2   0   0   2   2   0   2   2   2   2   0   0   0   0   0   2   0   2   2   0   0   0   2   0   0   2   0   0   2   0   2   2   0   0   2   2   2   0   2   2   0   2   2   0   2   2   2   2   2   2   2   0   2   2   2   2   0   0   2   0   0   0   2   0   2   2   0   0   2   2   2   2   2   0   0   2   0   2   0   0   2   2   0   0   2   0   0   0   0   2   0   0   2   2   2   0   0   0   2   2   0   2   2   0   2   0   0   0   2   0   2   0   2   2   2   0   0   2   0   0   2   0   0   2   2   0   0   0   0   2   2   2   0   2   2   0   2   0   2   0   0   0   0   0   2   0   2   0   0   2   0   2   2   0   0   0
 MK-1-7                 2   0   2   0   0   0   0   2   2   2   0   2   2   2   2   0   0   2   2   2   0   2   2   2   0   0   2   0   0   0   2   0   2   0   0   2   2   2   2   0   0   2   2   0   0   0   0   2   2   0   2   2   2   2   0   2   0   0   0   2   2   2   2   0   0   0   2   0   0   2   2   0   2   0   2   2   2   0   2   2   2   2   2   2   0   2   2   0   2   2   2   2   2   2   2   0   2   2   2   0   0   0   2   0   0   0   2   0   0   0   0   0   2   2   2   2   0   2   0   2   0   2   0   0   2   2   2   0   2   0   0   0   2   2   0   0   2   2   2   0   0   2   2   2   0   2   2   0   2   0   0   0   2   0   0   0   2   2   2   2   0   2   0   0   2   0   0   2   2   0   0   0   0   2   2   2   0   2   2   0   2   0   2   0   0   0   0   0   2   0   2   0   0   2   0   2   2   0   0   0
 MK-1-8                 2   0   2   0   0   0   0   2   2   2   0   2   2   2   2   0   0   2   2   2   0   2   2   2   0   0   2   0   0   0   2   0   2   0   0   2   2   2   2   0   0   2   2   0   0   0   0   2   2   0   2   2   2   2   0   2   0   0   0   2   2   2   2   2   0   0   2   0   0   2   2   0   2   0   2   2   2   0   2   2   2   2   2   2   0   2   0   0   2   2   0   2   2   2   2   0   2   2   2   0   0   0   2   2   0   2   2   0   0   0   0   0   2   2   2   2   0   2   0   2   0   2   0   0   2   0   2   2   2   0   0   0   2   2   0   0   2   0   2   0   0   2   0   2   0   2   0   0   2   0   0   0   0   0   0   0   2   2   0   2   0   2   0   0   2   0   0   2   2   0   0   0   0   2   2   2   0   2   2   0   2   0   2   0   0   0   0   0   2   0   2   0   0   2   0   2   2   0   0   0
 MK-1-9                 2   0   2   0   0   0   0   2   2   2   0   2   2   2   0   0   0   0   2   2   0   2   2   2   2   0   2   0   0   0   2   0   2   0   0   2   2   2   2   0   0   0   2   0   0   0   0   2   2   0   2   2   2   2   0   2   2   0   0   0   2   2   2   2   0   0   2   0   0   2   2   0   2   0   2   2   2   0   2   2   0   2   2   2   0   2   0   0   2   2   0   2   2   2   2   0   2   0   2   0   0   2   2   2   0   2   2   0   0   0   0   0   2   2   2   2   0   2   0   2   0   2   0   2   0   0   2   2   2   0   0   0   2   2   0   2   2   0   2   0   0   2   0   2   0   2   0   0   2   0   0   0   0   2   0   0   2   0   0   2   0   2   0   0   2   0   0   2   2   0   0   0   0   2   2   2   0   2   2   0   2   0   2   0   0   0   0   0   2   0   2   0   0   2   0   2   2   0   0   0
 MK-1-10                2   0   0   2   0   0   0   2   2   2   0   2   2   2   0   2   0   0   2   2   0   0   2   2   2   0   2   2   0   0   2   0   2   0   0   2   2   2   2   0   2   0   2   0   0   0   0   2   2   0   2   2   2   2   0   2   2   2   0   0   2   0   2   2   0   0   0   0   0   2   2   2   2   0   2   2   2   2   2   2   2   2   0   2   0   0   0   2   2   2   0   2   0   2   2   0   2   0   2   0   0   2   2   2   0   2   2   0   0   0   0   0   2   2   2   2   0   2   0   0   0   2   0   2   0   0   2   2   2   0   0   0   0   0   0   2   2   0   2   0   0   2   0   2   2   2   0   0   2   0   0   0   0   2   0   0   2   0   0   2   0   2   0   0   2   0   0   2   0   0   0   0   0   0   2   0   0   2   2   2   2   0   2   0   0   0   0   0   2   0   2   0   2   2   0   2   2   2   0   0
 MK-1-11                2   0   2   2   0   2   0   2   2   2   0   2   2   2   0   2   0   0   2   0   0   0   2   2   2   0   2   2   0   0   2   0   2   2   0   2   2   2   2   0   2   0   2   0   0   0   0   2   2   0   2   2   2   2   0   2   2   2   0   0   2   0   0   2   0   0   0   0   0   2   2   2   2   0   2   2   2   2   2   2   2   2   0   2   0   2   0   2   2   2   0   2   0   2   2   0   2   0   2   0   2   2   2   2   0   2   2   0   0   2   0   0   2   2   2   2   0   0   0   0   0   2   0   2   0   0   2   2   2   0   0   0   0   0   0   2   2   0   2   2   0   2   2   2   2   2   0   0   2   0   0   0   0   2   2   0   0   2   0   2   0   2   0   0   2   0   0   2   0   0   0   0   0   0   2   0   0   2   2   2   2   0   2   0   0   0   0   0   2   0   0   0   2   2   0   2   2   2   0   0
 MK-1-12                2   0   2   2   0   2   2   2   2   2   2   0   0   2   0   2   2   0   2   0   0   2   2   0   2   0   2   2   0   0   2   0   2   2   0   2   2   0   2   0   2   0   2   0   0   0   0   2   2   0   2   2   2   2   0   2   2   2   0   0   2   0   0   0   0   0   0   0   0   0   2   2   2   0   2   2   2   2   2   2   2   2   0   2   0   2   0   2   2   2   0   2   2   2   2   0   2   0   2   0   2   2   2   2   0   2   2   2   0   2   0   0   2   2   2   2   0   0   0   0   0   0   0   0   0   0   2   2   2   0   0   0   0   0   0   2   2   0   2   2   2   2   2   2   2   2   0   0   2   0   0   0   0   2   2   0   0   2   2   0   0   2   0   0   2   0   2   2   0   2   0   0   0   0   0   0   0   2   2   2   2   0   2   0   0   0   2   0   2   2   0   0   2   2   0   2   0   2   0   0
 MK-1-13                2   0   2   2   0   2   2   2   2   2   2   0   0   2   0   2   2   0   2   0   0   2   2   0   2   0   2   2   0   0   2   0   2   2   0   2   2   0   0   0   2   0   2   0   0   0   0   2   2   0   2   2   2   2   0   2   2   2   0   0   0   0   0   0   0   0   0   0   0   2   2   2   0   0   2   2   2   2   2   2   2   2   0   2   0   2   0   2   2   2   0   2   2   2   2   0   2   0   2   2   2   2   2   0   0   2   2   2   0   2   0   0   2   0   2   2   0   0   0   0   0   0   0   0   0   0   2   2   2   0   0   0   0   0   2   2   2   0   2   2   2   2   2   2   2   2   0   0   2   0   0   0   0   2   2   0   0   0   0   0   2   2   0   0   2   2   2   0   0   2   0   0   0   0   0   0   0   2   2   0   2   0   2   0   0   0   2   0   2   2   0   2   2   2   0   2   0   2   0   0
 MK-1-14                2   0   2   2   0   2   2   2   2   2   2   2   0   2   0   2   2   0   2   0   0   2   2   2   2   0   2   2   0   0   2   0   2   2   0   2   2   0   0   0   2   0   2   0   2   2   0   2   2   0   0   2   2   2   2   2   2   2   0   0   0   0   0   0   0   0   0   0   0   2   2   2   0   0   2   2   2   2   2   2   2   2   0   2   0   2   0   2   2   2   0   0   2   2   2   0   2   0   2   2   2   0   2   2   0   2   2   2   0   2   0   0   2   0   2   2   0   0   0   0   0   0   0   0   2   0   2   2   2   0   0   0   0   0   2   2   2   0   0   2   2   2   2   2   2   2   0   0   0   0   0   0   0   2   0   0   2   0   2   0   2   0   0   0   2   2   2   0   0   2   2   0   0   2   0   0   0   2   2   0   2   0   2   0   0   0   0   2   2   2   0   2   2   2   0   2   2   2   2   2
 MK-1-15                2   0   2   2   0   2   2   2   0   2   2   2   0   2   0   2   2   0   2   0   0   2   2   2   2   0   2   2   0   0   2   0   2   2   0   2   2   0   0   0   2   2   2   2   2   2   0   2   2   0   0   2   2   2   0   2   2   2   0   0   0   0   0   0   0   0   0   0   0   0   2   2   0   2   2   2   2   2   2   2   2   2   0   2   0   0   0   2   2   2   0   0   2   2   2   0   2   0   2   2   2   0   2   2   0   2   2   0   0   2   0   0   2   0   2   2   0   2   0   0   0   0   0   0   2   0   2   2   2   0   0   0   0   0   0   2   2   0   2   2   2   0   2   2   0   2   0   0   0   0   0   0   0   2   0   0   0   0   2   0   2   0   0   0   2   2   2   0   0   2   0   0   2   2   0   0   0   2   2   0   0   0   2   0   0   0   0   2   2   0   0   2   0   0   0   2   2   2   2   2
 MK-1-16                2   0   2   2   0   2   2   2   0   2   0   2   0   0   0   2   2   0   2   0   0   2   2   2   2   0   2   2   0   0   2   0   2   2   0   2   2   0   0   0   2   2   2   2   2   2   2   2   2   0   0   2   2   2   0   2   2   2   0   0   0   0   0   0   0   0   0   0   0   0   2   2   2   2   2   2   2   2   2   2   0   2   2   2   0   0   0   2   2   2   0   0   2   2   2   0   2   0   2   2   2   0   2   2   0   2   2   0   2   2   0   2   2   0   2   2   0   2   0   0   0   0   2   0   2   0   2   2   2   0   0   0   0   0   0   2   2   2   0   2   2   0   2   2   0   2   0   0   0   0   0   0   2   2   0   0   0   0   2   0   2   0   0   0   0   2   2   0   0   2   0   2   2   0   0   0   0   2   2   0   2   0   2   0   0   0   0   0   2   0   0   2   0   0   0   2   2   2   2   2
 MK-2-1                 0   0   2   2   2   2   0   2   0   0   2   2   2   0   2   2   0   2   2   0   2   0   2   0   2   2   0   0   2   2   0   0   2   0   0   0   0   2   2   0   0   0   2   2   0   0   2   0   0   0   2   2   0   2   0   0   0   2   2   0   2   0   2   2   0   0   0   0   2   2   2   0   0   2   0   0   2   0   2   2   0   0   2   2   2   2   2   2   2   2   2   2   0   2   2   2   0   2   0   2   2   2   2   2   0   0   0   2   2   0   2   2   0   0   0   0   2   0   2   0   0   2   0   0   0   0   0   2   0   2   2   2   0   2   0   0   2   0   2   2   0   0   2   0   0   2   2   2   2   0   0   0   0   2   0   0   0   2   0   0   2   0   2   2   0   0   2   2   0   0   0   2   2   2   0   0   2   0   2   0   2   2   2   2   2   2   2   2   0   2   0   2   0   0   0   0   0   2   2   2
 MK-2-2                 2   0   2   2   2   2   0   2   0   0   2   2   0   0   0   2   0   0   2   0   2   0   2   2   2   2   0   0   2   2   0   0   2   0   0   0   0   2   2   0   0   0   2   2   0   0   0   0   0   0   2   2   0   2   2   0   0   0   2   0   2   0   0   2   0   0   0   0   2   2   2   0   2   2   0   0   2   0   2   2   0   0   2   0   0   0   2   2   2   2   0   2   0   2   2   2   0   2   0   2   2   2   0   0   0   0   0   2   2   0   2   2   0   0   0   0   2   2   2   0   0   2   0   0   0   0   0   2   0   2   2   2   0   2   0   2   2   0   2   2   0   0   2   0   0   2   2   2   2   0   0   0   0   2   0   0   0   2   0   0   2   2   2   2   0   0   2   2   2   0   0   2   2   2   0   0   0   0   2   2   2   0   0   2   2   2   2   2   0   2   0   2   0   0   0   0   0   2   2   2
 MK-2-3                 2   0   2   2   2   2   0   2   0   0   2   2   0   0   0   2   2   0   2   0   2   0   2   2   0   2   0   0   2   2   0   0   2   0   0   0   0   2   2   0   2   0   2   2   0   0   0   2   0   0   2   2   0   2   2   0   0   0   2   0   2   0   0   2   0   0   0   0   2   2   2   0   2   2   0   0   2   0   2   2   0   0   2   0   0   2   2   2   2   2   0   2   0   2   2   2   0   2   0   2   2   2   0   0   0   0   0   2   2   0   2   2   0   0   0   0   2   2   2   0   0   2   0   0   0   0   0   0   0   2   2   2   0   2   2   2   0   0   2   0   0   0   2   0   0   2   2   2   2   0   0   0   0   2   0   0   0   2   0   0   2   2   2   2   0   0   2   2   2   0   0   2   2   2   0   0   0   0   2   2   2   0   0   2   2   2   2   0   0   2   0   2   0   0   0   0   2   2   2   0
 MK-2-4                 2   0   2   2   2   2   0   2   0   0   2   2   2   0   0   2   2   2   0   0   2   0   2   2   0   2   0   2   2   2   0   0   0   0   0   2   0   2   2   0   2   0   2   2   0   0   0   2   0   2   2   2   0   2   2   0   0   0   2   0   2   2   0   2   0   0   0   0   2   2   2   0   2   2   0   0   2   0   2   2   2   0   2   0   0   2   2   2   2   2   0   2   0   2   2   2   2   2   0   0   2   2   0   0   0   0   0   2   2   0   2   2   0   0   0   0   2   2   0   0   0   2   2   0   0   0   2   2   0   2   2   2   0   0   2   2   0   0   2   0   0   0   2   0   0   2   2   2   2   0   0   0   0   2   0   0   0   0   0   0   2   0   2   0   0   0   2   2   2   0   0   2   2   2   0   0   0   0   2   2   2   0   0   2   2   2   0   0   0   2   0   2   0   0   0   0   2   2   2   0
 MK-2-5                 2   0   2   2   2   2   0   2   2   0   2   2   0   0   0   2   2   2   0   0   2   0   0   2   0   2   2   2   2   2   0   0   0   0   0   2   0   2   2   0   2   0   2   2   0   0   0   2   2   2   2   0   0   2   2   0   0   0   2   2   2   2   0   2   2   0   0   0   2   2   2   0   2   2   0   0   0   0   2   2   2   0   2   0   0   2   2   2   2   2   0   0   0   2   2   2   2   2   0   0   2   0   0   0   0   0   0   0   2   0   2   2   2   0   0   0   2   0   0   0   0   0   2   0   0   0   2   2   0   2   0   2   0   0   2   2   0   0   2   0   0   2   2   0   0   2   2   0   2   0   0   0   0   2   0   0   0   0   0   0   2   0   2   0   0   0   2   2   2   0   0   2   2   0   0   0   2   0   2   2   2   0   2   2   2   2   0   0   0   2   0   2   0   0   0   2   2   2   2   0
 MK-2-6                 2   0   2   0   2   0   0   2   2   0   2   2   0   0   0   2   2   0   0   2   2   0   0   2   0   2   2   2   2   0   0   0   0   0   0   0   0   2   2   0   2   0   2   2   0   0   0   0   2   2   2   0   0   2   2   0   0   0   2   2   2   0   0   2   2   0   0   0   2   2   2   0   2   2   0   0   0   0   0   2   2   0   2   0   0   2   2   2   2   2   2   0   0   2   2   2   2   0   0   0   2   0   0   0   0   0   0   0   2   0   2   2   2   0   0   0   2   0   0   0   0   0   2   0   0   0   2   2   0   2   0   2   0   0   0   2   0   0   2   0   0   0   2   0   0   0   0   0   2   0   0   0   2   2   0   0   0   0   0   0   2   0   2   0   0   2   2   2   2   0   2   2   2   0   0   0   2   2   2   2   0   0   2   2   2   2   2   0   0   2   0   0   0   0   0   2   2   2   2   0
 MK-2-7                 2   0   2   0   2   0   0   2   2   0   2   2   0   0   0   2   2   0   0   2   0   0   0   2   0   2   2   2   2   0   0   0   0   0   0   0   0   2   2   0   2   0   2   2   2   0   0   0   2   2   0   0   0   2   0   0   0   0   2   2   2   0   0   2   2   0   0   0   2   0   2   0   2   2   0   0   0   0   0   2   2   0   2   2   0   2   2   2   2   2   2   2   0   2   2   2   2   0   2   0   2   0   0   0   0   2   0   0   2   2   2   2   2   0   0   0   2   0   0   0   0   2   2   0   2   0   2   2   0   2   0   2   0   0   2   2   0   0   2   2   0   0   2   0   0   0   0   0   2   0   0   0   2   2   0   0   2   0   0   0   2   0   2   0   0   2   2   2   2   0   2   2   2   0   0   0   2   2   2   2   0   0   2   2   2   2   2   0   0   2   0   2   0   0   0   2   2   2   2   0
 MK-2-8                 2   0   0   0   2   0   0   2   2   0   2   2   0   2   0   2   2   0   0   2   0   0   0   2   0   2   2   2   2   0   0   0   0   0   0   0   0   2   2   0   2   2   2   2   2   0   0   0   2   2   0   0   0   2   0   0   0   0   2   2   2   0   0   2   2   0   0   0   2   0   2   0   2   0   0   0   0   2   0   2   2   0   2   2   0   2   2   2   0   2   2   2   0   2   2   2   2   0   2   0   2   0   0   0   0   2   0   0   2   2   2   2   2   0   0   0   2   0   0   0   0   2   0   0   2   0   2   2   0   2   0   2   0   0   2   2   0   0   2   2   0   0   2   0   0   0   0   0   2   0   0   0   2   2   2   0   2   0   2   0   2   0   2   0   0   2   2   2   2   0   2   2   2   0   0   0   2   2   2   2   0   0   0   2   2   2   2   0   0   2   0   2   0   0   0   2   2   2   2   0
 MK-2-9                 2   0   0   0   0   0   0   2   2   0   0   2   0   2   0   2   2   0   0   2   0   0   0   2   0   2   2   0   2   0   2   0   0   0   0   0   0   2   2   0   2   2   2   2   2   0   0   0   2   2   0   0   0   2   0   0   0   0   2   0   2   0   0   2   0   0   0   0   2   0   2   0   2   0   0   0   0   0   0   0   2   0   2   2   2   2   2   2   0   2   2   2   0   2   2   2   2   0   2   0   2   0   0   0   0   2   0   2   2   0   2   2   2   0   0   0   0   0   0   0   0   2   0   0   2   0   2   2   0   2   0   2   0   2   2   2   0   0   2   2   0   0   2   0   0   0   0   2   2   0   0   0   2   2   2   0   2   0   2   0   2   0   2   0   0   2   2   2   2   0   2   2   2   0   0   0   2   2   2   2   0   0   0   0   2   2   2   0   0   2   0   2   0   0   0   2   2   2   0   0
 MK-2-10                2   0   0   0   0   0   0   2   2   0   0   2   0   2   0   2   0   0   0   2   0   0   0   2   0   2   2   0   2   0   2   0   0   0   0   0   0   2   2   0   0   2   2   2   2   0   0   0   2   2   0   0   0   2   0   0   0   0   2   0   2   0   0   2   0   0   0   0   2   0   2   0   2   0   0   0   0   0   0   2   2   0   2   0   2   2   2   2   0   2   2   2   0   2   2   2   2   0   2   0   2   0   0   0   2   2   0   2   2   2   2   0   2   0   0   0   0   0   0   2   0   2   2   0   2   0   2   2   0   2   0   2   0   2   2   2   0   0   2   0   0   0   2   0   0   0   0   2   2   0   2   0   2   2   2   0   2   0   2   0   2   0   0   0   0   0   2   2   2   0   2   2   2   0   0   0   2   2   2   2   0   0   0   0   2   2   2   0   0   2   0   0   0   0   0   2   2   2   0   0
 MK-2-11                2   0   0   0   0   0   0   2   2   0   0   2   0   2   0   2   0   0   0   2   0   0   0   2   0   2   2   0   2   0   2   0   0   0   0   0   0   2   2   0   0   2   0   2   2   0   0   0   2   2   2   0   0   2   0   2   2   0   2   0   2   0   0   2   0   0   0   2   2   0   2   0   0   0   0   0   0   0   0   2   2   0   2   0   2   0   2   2   0   0   0   0   0   2   2   2   2   0   2   0   2   0   0   2   0   2   0   2   2   2   2   0   2   0   0   0   0   0   2   2   0   0   2   0   2   0   2   2   0   2   0   2   0   2   2   2   0   2   0   0   0   2   2   0   0   0   0   2   0   2   2   0   2   0   2   0   2   0   2   0   2   0   0   0   0   2   2   2   2   0   2   2   2   0   0   0   2   2   2   2   0   0   0   0   2   2   2   0   0   2   0   0   0   0   0   2   2   2   0   0
 MK-2-12                2   0   0   0   2   0   0   2   2   0   0   2   0   2   0   2   0   0   0   2   0   0   0   2   0   2   2   0   2   0   2   0   0   0   0   0   0   2   2   0   0   2   0   2   2   0   0   0   0   2   0   0   0   2   0   2   0   0   2   0   2   0   0   2   0   0   0   2   2   0   2   0   0   0   0   0   0   0   0   2   2   0   2   0   2   0   2   2   0   0   0   0   0   2   2   0   2   0   2   0   2   0   0   2   0   2   0   0   2   0   2   0   2   0   0   0   0   0   2   2   0   0   2   0   2   0   2   2   0   2   0   2   0   2   2   2   0   0   0   0   0   2   2   0   0   0   0   2   0   2   2   0   2   0   2   2   2   2   2   0   2   0   0   2   0   2   2   2   2   0   2   2   2   0   2   0   2   2   2   2   0   0   0   0   2   0   2   0   0   2   0   0   0   0   0   2   2   0   0   0
 MK-2-13                2   2   0   0   0   0   2   2   0   0   0   2   0   2   0   2   0   0   0   2   0   0   0   2   0   2   2   0   2   0   2   0   0   0   0   0   0   2   2   0   0   0   0   2   2   0   0   0   0   0   0   0   0   2   0   0   0   0   2   0   2   0   0   2   0   0   0   0   2   0   2   0   0   0   0   0   0   2   0   0   2   0   0   0   2   0   2   2   2   0   0   2   0   2   2   0   2   0   2   0   0   0   2   2   0   2   0   0   2   0   2   0   2   0   0   0   0   0   2   2   0   0   2   2   2   0   2   2   0   2   2   2   0   2   2   2   0   0   0   0   0   2   2   0   0   0   0   2   0   2   2   0   2   0   2   0   2   2   2   0   2   0   0   2   0   2   2   2   2   0   2   2   2   0   2   0   2   2   2   2   0   0   0   0   2   0   2   0   0   2   0   0   0   0   0   2   2   0   0   0
 MK-2-14                0   2   0   0   0   0   2   2   0   0   0   2   0   2   0   2   0   2   0   2   0   0   0   2   0   2   2   0   2   0   2   0   0   0   0   0   0   2   2   0   0   0   0   0   2   0   0   0   0   2   0   0   0   2   0   0   2   0   2   0   2   0   0   2   0   0   0   0   2   0   2   0   0   0   0   0   0   2   0   0   2   2   0   0   2   0   2   2   2   0   0   2   0   2   2   0   2   0   2   0   0   0   2   2   2   2   0   0   2   0   2   0   2   0   0   0   0   0   2   2   0   0   2   2   2   0   2   2   2   2   0   0   0   2   2   2   0   0   0   0   0   2   2   0   0   0   0   2   0   2   2   0   0   0   0   0   2   2   2   0   2   0   0   0   0   2   2   2   2   0   2   2   2   0   2   0   2   2   0   2   0   0   0   2   2   0   2   0   0   2   2   0   0   2   0   2   0   2   0   0
 MK-2-15                0   2   0   0   0   0   2   2   0   0   0   2   0   2   2   2   2   2   0   2   2   0   0   2   0   2   2   0   2   0   2   2   0   0   0   0   0   2   2   0   0   0   0   0   2   0   0   0   0   2   0   0   0   2   0   0   2   0   0   2   0   0   0   2   0   0   0   0   2   2   2   0   0   0   0   0   0   2   0   0   0   2   0   0   2   0   2   2   2   0   0   0   0   2   2   0   2   0   2   0   0   0   2   0   0   2   0   0   0   0   2   0   2   0   0   0   0   2   2   2   2   0   2   0   2   0   2   2   2   0   0   0   0   2   2   2   0   0   0   0   0   2   2   0   0   0   0   2   0   2   2   0   0   0   0   0   2   0   2   0   2   0   2   0   0   2   2   2   2   0   2   2   2   0   2   0   2   2   0   2   0   0   0   2   2   0   2   0   0   2   2   0   2   2   0   2   0   2   0   0
 MK-2-16                0   2   0   0   0   0   2   0   0   2   0   2   2   2   0   2   2   0   0   2   2   0   0   2   0   2   2   0   2   0   2   2   0   0   0   0   0   2   2   2   0   0   2   0   2   2   0   0   0   2   0   0   0   2   0   0   0   0   0   2   0   0   0   2   0   0   0   0   2   2   2   0   0   0   0   0   0   2   0   0   0   2   0   0   2   0   2   2   2   0   0   0   0   2   2   0   2   0   2   2   0   0   2   0   0   2   0   0   0   0   2   0   2   0   0   0   0   0   2   2   2   0   2   0   0   0   2   2   2   0   0   0   0   2   2   2   2   0   0   0   0   2   2   0   0   0   0   2   0   2   0   2   0   0   0   0   2   0   2   0   2   0   2   0   0   2   2   2   2   2   2   2   2   0   2   0   0   2   0   2   0   0   0   0   2   0   2   0   0   2   0   0   0   2   2   2   0   2   0   0
 MK-3-1                 2   2   2   2   2   2   0   0   0   0   0   0   0   0   0   0   0   2   2   2   0   2   2   0   0   2   0   2   2   0   0   2   0   2   2   2   2   2   2   0   2   2   0   0   2   2   2   2   2   0   0   2   2   2   0   2   0   0   0   0   0   2   0   2   0   0   2   2   2   2   0   0   0   0   2   2   2   0   0   0   2   2   0   2   2   2   0   2   2   0   0   0   0   0   2   2   0   2   0   0   2   0   0   2   0   2   0   0   0   0   0   0   0   2   2   0   0   0   2   0   0   0   0   2   2   2   0   0   2   0   2   0   2   0   0   0   2   0   2   2   0   2   0   0   0   2   0   0   0   0   2   2   0   2   0   0   0   0   0   0   0   0   0   0   2   0   2   0   0   2   0   2   2   2   0   2   0   2   2   0   2   2   2   2   0   2   2   0   2   0   0   2   2   0   2   2   2   0   2   2
 MK-3-2                 2   2   2   2   2   2   0   0   0   2   0   0   2   0   0   2   0   2   2   2   0   2   2   2   0   2   0   2   2   2   0   2   0   2   2   2   2   2   2   0   0   2   0   0   2   2   2   2   2   0   0   2   2   2   0   0   0   0   0   0   0   2   0   2   0   0   2   2   2   2   0   0   0   0   2   2   2   0   0   0   0   2   0   0   2   2   0   2   2   0   0   0   0   0   2   2   0   2   0   0   2   0   0   2   0   2   0   0   0   0   2   0   0   2   2   0   0   0   2   0   0   0   0   2   2   2   2   0   2   0   2   0   2   2   0   0   2   0   2   2   0   2   0   0   0   2   0   0   0   0   0   2   0   2   0   0   0   0   0   0   0   0   0   2   2   0   2   0   0   2   0   2   2   2   0   2   0   2   2   0   2   2   2   2   0   2   2   0   2   0   0   2   2   0   2   2   2   0   2   2
 MK-3-3                 0   2   2   2   2   2   0   0   0   2   0   0   2   2   0   2   0   0   2   2   0   2   2   2   0   2   0   2   2   2   0   2   0   2   2   2   2   2   2   0   0   0   0   0   2   2   2   2   2   0   0   2   2   2   0   0   0   0   0   0   0   0   0   2   0   0   2   2   0   2   0   0   0   0   2   2   2   0   0   0   0   2   0   0   2   2   0   2   2   0   0   0   0   0   0   2   0   2   0   0   2   0   0   2   0   2   0   0   0   0   2   0   0   2   2   0   0   0   2   0   2   0   2   0   2   2   2   0   2   0   2   0   0   2   0   0   2   0   2   2   0   2   0   0   0   2   0   0   0   0   2   2   0   2   0   0   0   0   0   0   0   0   0   2   2   0   2   0   0   0   0   2   2   2   0   2   0   2   2   0   2   2   2   2   0   2   0   0   2   0   0   2   2   0   2   2   2   0   2   2
 MK-3-4                 0   2   2   2   2   2   0   0   0   2   2   0   0   2   0   2   0   0   2   2   0   2   2   2   0   2   0   2   2   2   0   0   0   2   2   2   2   2   2   0   0   0   0   0   2   2   2   2   2   0   0   2   0   2   0   0   0   2   0   0   0   0   0   2   0   0   2   2   0   2   0   0   0   0   2   2   2   0   2   0   0   2   0   0   2   2   0   2   2   0   0   0   0   0   0   2   0   2   0   0   2   0   0   2   0   2   0   0   0   0   2   0   0   2   2   0   0   0   2   0   2   0   2   0   2   2   2   0   2   2   2   0   0   2   0   0   2   0   2   2   0   0   0   0   0   2   0   2   0   0   2   2   0   0   0   0   0   0   0   2   0   0   0   0   0   0   2   0   0   0   0   2   2   2   0   2   0   2   2   0   2   2   2   0   0   2   0   0   2   0   2   2   2   0   2   2   2   0   2   2
 MK-3-5                 2   2   2   2   2   2   0   0   0   2   2   0   2   2   2   2   0   0   2   2   0   2   2   2   0   2   0   2   2   0   0   0   0   2   2   2   2   2   2   0   2   0   2   0   2   2   2   2   2   0   0   2   0   2   0   2   2   2   0   0   0   0   0   2   0   0   2   0   0   2   0   0   0   2   2   2   2   0   2   0   0   2   2   0   2   2   0   2   2   0   0   0   0   0   0   2   0   2   2   2   2   0   0   2   0   2   0   0   0   0   2   2   0   0   2   0   0   0   2   0   2   0   2   0   2   2   2   2   2   2   2   0   2   2   0   0   2   0   2   2   2   0   0   0   0   2   0   2   0   2   2   2   0   0   2   0   0   0   0   2   0   0   0   0   0   0   2   0   0   0   0   2   2   2   0   2   0   2   2   0   2   2   2   0   0   2   0   0   2   0   2   2   2   0   2   2   2   0   2   2
 MK-3-6                 2   2   2   2   2   2   0   0   2   2   2   0   2   2   2   2   2   0   2   2   0   2   0   2   0   0   0   2   2   0   0   0   0   2   2   2   2   2   2   0   2   0   2   0   2   2   2   2   2   0   0   2   0   2   0   2   0   2   0   0   0   0   2   2   0   0   2   0   0   2   0   0   0   2   0   2   2   0   0   0   0   2   2   0   2   2   0   2   2   0   2   0   0   0   0   2   0   2   0   2   2   0   0   2   0   2   0   0   0   0   2   2   2   0   2   0   0   0   2   0   2   0   2   0   2   2   2   2   2   0   2   0   2   2   2   0   2   0   2   2   2   0   0   0   0   2   0   2   0   2   2   0   0   0   2   0   0   0   0   2   0   0   0   0   0   0   2   0   0   0   0   2   2   2   0   2   0   2   2   0   2   2   2   2   0   2   0   0   2   0   2   2   2   0   0   2   2   2   2   2
 MK-3-7                 2   2   2   0   2   2   0   0   2   2   0   2   2   2   2   2   2   0   2   2   0   2   0   2   0   0   0   2   2   0   0   0   0   2   2   2   2   2   2   0   2   0   2   0   0   2   2   2   0   0   0   2   0   2   2   2   0   0   0   0   0   0   2   2   2   0   2   0   0   2   0   0   0   2   0   2   2   0   0   2   0   2   0   0   2   2   2   2   2   0   0   0   0   0   0   2   0   2   2   2   2   0   0   2   0   2   0   0   0   0   2   2   2   0   2   0   2   0   2   0   2   0   0   0   2   2   0   2   2   0   2   0   2   2   2   0   2   0   2   2   2   0   0   0   0   2   0   2   0   2   2   0   0   0   2   0   0   0   0   2   0   0   0   0   0   0   2   0   0   0   0   2   2   2   0   2   0   2   2   0   2   2   2   2   0   2   0   0   2   2   0   2   2   0   0   2   2   2   2   2
 MK-3-8                 2   2   2   0   2   2   2   0   2   2   0   2   2   2   0   2   2   0   2   2   0   2   0   2   0   2   0   2   2   0   0   0   0   0   2   2   2   2   2   0   2   0   2   0   0   2   2   2   0   0   2   2   0   2   2   0   0   0   0   0   0   0   0   2   2   0   2   0   0   0   0   0   0   0   0   2   2   0   0   2   0   2   0   0   2   2   2   2   2   0   0   0   0   0   0   2   0   2   2   2   2   0   0   2   0   0   0   0   0   0   2   2   2   2   2   0   2   2   2   0   2   0   0   0   2   2   0   2   2   0   2   0   2   2   2   0   2   0   2   2   2   0   0   0   0   2   0   2   0   2   0   0   0   0   2   0   0   0   0   2   0   2   0   0   0   0   2   0   0   0   0   2   0   0   0   2   0   2   2   0   2   2   2   2   0   2   0   0   0   2   0   2   2   0   0   2   2   0   2   2
 MK-3-9                 2   0   2   0   2   2   2   0   2   2   0   2   2   0   0   2   2   0   2   2   0   2   0   2   0   2   0   0   2   2   0   0   0   0   2   2   2   2   2   0   2   2   2   0   0   2   2   2   0   0   2   2   0   2   2   0   0   0   0   0   0   0   0   2   2   0   2   2   0   0   0   0   0   0   0   0   2   0   0   2   0   0   0   0   2   2   2   2   2   0   0   0   0   0   0   2   0   2   2   2   2   0   0   0   0   2   0   0   2   0   2   0   0   2   2   0   2   2   2   0   2   0   0   0   2   2   0   2   2   0   2   0   2   2   2   0   2   0   2   0   2   0   0   0   0   2   0   2   0   2   0   0   0   0   2   0   0   0   0   2   0   2   0   0   0   0   2   0   2   0   0   2   0   0   0   2   0   2   2   0   2   2   2   2   0   2   0   0   0   2   0   2   2   0   2   2   2   0   2   2
 MK-3-10                2   0   0   0   2   2   2   0   2   0   0   2   2   0   0   2   2   0   2   2   0   2   0   2   0   2   0   0   2   2   0   0   2   0   2   2   2   2   2   0   2   2   2   0   2   2   2   2   0   0   2   2   0   2   2   0   0   2   0   0   0   0   0   2   2   0   2   2   0   0   0   0   0   0   0   0   2   0   0   2   0   0   0   0   2   0   2   2   2   0   0   0   2   0   0   2   0   2   2   2   2   2   0   0   0   2   0   2   2   0   2   2   0   2   2   0   2   2   2   0   2   0   0   2   2   2   0   2   2   0   2   0   2   2   2   0   2   0   2   2   2   0   0   0   0   2   0   2   0   2   0   0   0   2   2   0   0   0   0   2   0   0   0   0   0   0   2   0   2   0   0   2   2   0   0   2   0   2   0   0   2   2   0   2   0   2   0   0   0   2   0   2   2   0   2   2   0   0   2   2
 MK-3-11                0   0   0   0   2   2   2   0   2   0   0   2   2   0   0   2   2   0   2   2   0   2   0   2   0   2   0   0   2   2   0   0   2   0   2   2   2   2   2   0   2   2   2   2   2   2   2   2   0   0   2   2   0   2   2   0   0   2   0   0   0   0   0   2   2   2   0   2   0   2   0   0   0   0   0   2   2   2   0   2   0   0   0   0   2   0   2   2   2   0   0   0   2   2   0   2   0   2   2   2   2   2   0   0   0   2   0   2   2   0   2   2   0   2   2   0   2   2   0   0   2   0   0   2   2   2   0   2   2   0   2   0   0   2   0   0   2   0   2   2   2   0   0   0   2   2   0   2   0   0   0   0   0   2   2   0   0   0   0   2   0   0   2   0   0   0   2   0   2   0   0   2   2   2   0   2   0   2   0   0   2   2   0   2   0   2   0   0   0   2   0   2   2   0   2   2   0   0   0   2
 MK-3-12                0   0   0   0   2   2   2   0   2   0   0   2   2   0   0   2   2   0   0   2   2   2   0   2   0   2   0   0   2   2   0   0   2   0   2   2   2   2   2   0   2   2   2   2   2   2   2   2   0   0   2   2   2   2   2   2   0   2   0   2   0   0   0   2   2   2   0   2   0   2   2   0   0   0   0   2   2   2   0   2   0   0   0   0   2   0   2   2   2   0   0   0   2   2   0   2   0   2   2   2   2   2   0   0   0   2   0   2   2   0   2   2   0   2   2   2   2   2   0   0   2   0   0   2   2   2   0   2   2   0   2   0   0   2   0   0   0   2   2   2   2   0   2   0   2   2   0   2   0   0   0   0   0   2   2   2   0   0   0   2   0   0   2   0   0   0   2   0   2   0   0   2   2   2   0   2   0   2   2   0   2   2   0   2   0   2   0   0   0   2   0   2   2   0   2   2   0   0   0   2
 MK-3-13                0   0   2   0   2   2   2   0   2   0   0   2   2   0   0   2   2   0   0   2   2   0   0   2   0   2   0   0   2   2   2   0   2   0   2   2   2   2   2   0   2   2   2   0   2   2   2   2   0   0   2   2   2   2   2   2   0   2   0   2   0   0   0   2   0   2   0   2   0   2   2   0   0   0   0   2   2   2   0   2   0   0   0   0   2   0   2   2   2   2   0   0   2   2   0   2   0   2   2   2   2   2   0   0   0   2   0   2   2   0   0   2   0   2   2   2   0   2   0   0   2   0   0   2   2   2   0   2   2   0   2   0   0   2   0   0   0   2   2   2   2   0   2   0   2   2   0   2   0   2   0   0   0   2   2   2   0   0   0   2   0   0   2   0   0   0   2   0   0   2   0   2   2   0   0   2   0   2   2   0   2   2   0   2   0   2   0   0   0   2   0   2   2   0   0   2   0   0   0   2
 MK-3-14                0   0   2   0   2   2   2   0   2   2   0   2   2   0   0   2   0   0   0   2   2   0   0   2   0   2   0   0   2   2   2   0   2   0   2   0   2   2   2   0   2   2   2   0   2   0   2   2   0   0   2   2   2   0   2   2   0   2   0   2   0   0   0   2   0   2   0   2   0   2   2   0   0   0   0   2   2   2   0   2   2   0   0   0   2   0   2   2   2   2   0   0   2   2   0   2   0   2   2   2   2   2   0   0   2   2   0   2   2   0   0   2   0   2   2   2   0   2   0   2   2   0   0   2   2   2   0   2   2   0   2   2   0   2   0   0   0   2   2   2   0   0   2   0   2   2   0   2   0   0   0   0   0   2   2   2   0   0   0   2   0   0   2   0   0   0   2   0   0   2   0   2   2   0   0   2   0   2   2   0   2   2   0   2   0   2   0   0   0   2   0   2   2   0   0   2   0   0   0   0
 MK-3-15                0   0   2   0   2   2   2   0   2   2   0   2   2   0   0   2   0   0   0   2   2   0   0   0   0   2   0   0   0   2   2   2   2   0   2   0   2   2   2   0   2   2   2   0   2   0   2   2   0   0   2   2   2   0   2   2   0   2   0   2   0   0   0   2   0   2   0   2   0   2   2   0   0   2   0   0   2   2   0   2   2   0   0   0   2   0   2   2   2   2   0   0   2   2   0   0   0   2   2   2   2   2   0   2   2   2   0   0   2   0   0   2   0   2   2   2   0   0   0   2   2   2   0   2   2   2   0   2   2   0   2   2   0   2   0   0   0   2   2   2   0   0   2   0   2   2   0   2   0   0   0   0   0   2   2   0   0   0   0   2   0   0   2   0   0   0   2   0   0   2   0   2   2   2   0   2   0   2   2   0   2   2   0   2   0   2   0   0   0   2   0   2   2   0   0   2   0   0   0   0
 MK-3-16                0   0   2   0   2   2   2   0   2   2   0   0   2   0   0   2   0   0   0   2   2   0   0   0   0   2   0   0   0   2   0   2   2   2   2   2   2   2   2   0   2   2   2   0   2   0   2   2   0   0   2   2   2   0   2   2   2   2   2   2   2   0   0   2   0   2   0   2   2   2   2   0   0   2   0   0   2   2   0   2   2   0   0   0   2   0   2   2   2   0   0   0   2   2   2   0   0   2   2   2   2   2   0   2   2   2   2   0   0   0   0   2   0   2   2   2   0   0   0   2   2   2   0   2   2   2   0   2   0   0   2   2   0   2   0   0   0   2   2   2   0   0   2   2   2   2   0   2   0   0   0   0   2   2   0   0   0   0   0   2   0   0   2   0   0   0   2   0   0   2   0   2   2   2   0   2   0   2   2   0   2   2   0   2   0   2   0   0   0   2   0   2   0   0   0   2   2   0   0   0
 MK-4-1                 2   2   0   0   0   2   0   2   2   0   0   2   0   0   2   0   0   2   2   2   2   0   0   0   2   0   0   0   2   0   0   0   0   2   0   2   2   0   0   2   2   0   2   0   0   0   2   2   0   0   0   2   0   2   2   0   2   0   0   2   2   2   2   2   2   0   2   0   2   2   0   0   2   2   2   2   0   0   0   2   0   0   0   0   0   2   0   2   0   2   2   0   2   0   2   0   2   0   2   0   2   0   2   2   2   0   0   2   0   0   0   0   2   0   0   2   0   2   0   2   2   0   2   0   0   0   2   0   2   2   2   2   0   2   2   0   0   2   0   2   0   2   2   2   2   0   0   2   2   0   2   2   0   2   2   2   0   2   2   0   0   2   0   0   2   0   0   2   2   2   2   2   0   2   2   2   0   2   2   0   0   2   0   2   2   0   0   2   2   2   2   0   2   0   2   0   2   0   2   2
 MK-4-2                 2   2   2   0   0   2   0   2   2   0   0   2   0   0   2   0   0   2   0   2   2   2   0   2   2   0   0   0   2   0   0   0   0   2   0   2   0   0   0   2   2   0   2   0   2   0   2   0   0   0   0   2   0   2   2   2   2   0   0   2   2   2   0   2   2   0   2   2   2   2   0   0   2   2   2   2   0   2   0   2   0   0   0   0   0   2   0   2   2   2   2   0   2   0   2   0   2   0   2   0   2   2   2   0   2   0   0   2   0   0   0   0   2   0   0   2   0   2   0   2   2   0   2   0   0   0   2   0   0   2   2   2   0   2   2   2   0   2   2   2   0   2   2   0   2   0   0   2   0   0   2   2   0   2   2   2   0   2   2   0   2   2   2   0   2   0   0   2   2   2   2   2   0   2   2   2   2   2   2   0   0   2   0   2   2   0   2   2   2   2   2   0   2   0   2   0   2   0   2   0
 MK-4-3                 2   2   2   0   0   2   0   2   2   0   0   2   0   0   2   0   0   2   2   2   2   2   0   2   2   0   0   0   0   0   0   0   0   2   0   2   0   0   0   2   2   0   2   0   2   0   2   0   0   0   0   2   0   2   2   2   2   0   0   2   2   2   0   2   0   0   2   0   2   2   0   0   0   2   2   2   0   2   0   0   0   0   0   0   0   2   0   2   2   2   0   0   2   0   2   0   2   0   2   0   0   2   2   0   2   0   0   2   0   0   0   0   2   0   0   2   2   0   0   2   2   2   2   0   0   0   2   2   0   2   2   2   0   2   2   2   0   0   2   0   0   2   2   0   2   0   0   2   0   0   2   2   0   2   2   2   2   2   2   2   2   2   2   0   2   0   0   2   2   2   2   2   0   2   2   2   2   2   2   0   0   2   0   2   2   0   2   2   2   2   0   0   2   2   2   0   2   0   2   2
 MK-4-4                 2   2   2   0   0   2   2   2   2   0   0   2   0   0   2   0   0   2   2   2   2   2   0   2   0   0   0   0   0   0   2   0   0   2   0   2   0   0   0   2   2   0   2   0   2   0   2   0   0   0   0   2   0   2   2   2   2   0   0   2   2   2   0   2   0   0   2   0   2   2   0   0   0   0   2   2   0   2   0   0   0   0   0   0   0   2   0   2   2   2   0   0   2   0   0   0   2   0   2   0   0   2   2   0   2   0   0   2   0   0   0   2   0   0   0   2   2   0   2   2   2   2   2   2   0   0   2   2   0   2   2   2   0   2   2   2   0   2   2   0   0   2   2   0   0   0   0   2   0   0   2   2   0   2   0   2   2   2   2   0   2   2   2   0   2   0   0   2   2   2   2   2   0   2   0   2   2   2   2   2   0   2   0   2   2   0   2   2   2   2   2   0   2   2   2   0   2   0   0   2
 MK-4-5                 2   2   2   0   0   2   2   2   2   0   2   2   0   0   2   0   2   2   2   2   2   2   0   2   0   0   0   0   0   0   2   0   0   2   2   2   0   0   0   2   2   0   2   2   2   2   2   0   0   2   0   2   0   2   2   2   0   0   0   2   2   2   2   2   0   0   2   0   2   2   0   0   0   0   2   2   0   0   0   0   0   0   0   0   0   2   0   2   2   2   0   0   2   0   0   0   2   0   2   0   0   2   0   2   2   0   0   2   0   0   0   2   0   0   0   2   2   0   2   2   2   2   2   2   0   0   2   2   0   2   2   2   0   2   2   2   0   0   2   0   2   2   0   0   0   0   0   2   0   0   2   2   0   2   0   0   2   2   2   0   2   2   2   2   2   0   0   2   2   2   2   2   0   2   0   2   2   2   2   2   0   2   0   2   0   0   2   0   2   2   2   0   2   2   2   0   2   0   0   2
 MK-4-6                 2   2   2   0   0   2   2   2   2   0   2   2   0   2   2   0   2   2   2   2   2   2   0   2   0   0   0   0   0   0   0   0   0   2   2   2   0   0   0   2   2   0   2   2   2   2   2   0   0   2   0   2   0   2   2   2   0   0   0   2   0   2   0   2   0   0   2   2   2   2   0   0   0   0   2   2   0   0   0   0   0   0   2   2   0   2   0   2   2   2   0   0   2   0   0   0   2   0   2   0   0   2   0   2   2   0   0   2   0   0   0   2   0   0   0   2   2   0   2   2   2   2   0   2   0   0   2   2   2   2   2   2   2   2   2   2   0   0   2   0   2   2   0   0   0   0   0   2   0   0   2   2   0   2   0   0   2   2   2   0   2   2   2   2   2   0   2   2   2   2   0   2   0   2   0   2   2   2   2   2   0   2   0   0   2   0   2   2   2   2   2   0   2   2   2   0   2   0   0   2
 MK-4-7                 2   2   2   0   0   2   2   2   2   0   2   2   0   2   0   0   2   2   2   2   2   2   0   2   0   0   0   0   0   0   0   0   0   2   2   2   0   0   0   0   2   2   2   2   2   0   2   0   0   2   0   2   0   2   2   2   2   0   0   2   0   0   0   2   0   0   0   0   2   2   2   2   0   2   2   2   0   0   0   0   0   0   2   2   0   2   0   2   2   2   0   0   2   0   2   0   2   2   2   0   0   2   0   2   2   0   0   2   2   2   2   2   0   0   0   2   2   0   2   2   2   2   0   2   0   0   2   2   2   0   2   2   2   2   2   2   2   0   2   0   2   2   2   0   0   0   0   2   0   0   2   2   0   2   0   0   2   2   2   0   2   0   2   2   2   2   2   0   2   2   2   2   0   2   0   2   0   2   2   2   0   2   0   0   2   0   2   2   2   0   2   0   0   2   2   0   2   0   0   2
 MK-4-8                 2   2   2   0   0   0   2   2   2   0   2   2   0   2   0   0   2   2   2   2   2   2   0   2   0   2   0   0   0   0   0   0   0   0   2   2   0   0   0   0   0   2   2   2   2   0   2   0   0   2   0   2   0   2   2   2   2   0   0   2   0   2   0   2   0   0   0   0   2   2   2   0   0   2   2   2   0   0   2   0   0   0   2   2   0   2   0   2   0   2   0   0   2   0   2   0   2   2   2   0   0   2   0   2   2   0   0   2   2   2   2   2   0   0   2   2   2   0   2   2   2   2   0   2   0   0   2   2   2   0   2   2   2   2   2   2   0   0   2   0   2   2   2   0   0   0   2   2   2   0   2   2   0   2   0   0   2   0   2   0   2   0   2   2   2   2   2   0   2   2   0   2   0   2   0   2   0   2   2   2   0   2   2   0   2   0   0   2   2   0   2   0   0   2   2   2   2   0   0   0
 MK-4-9                 2   2   2   2   0   0   2   2   2   0   2   2   0   2   2   0   2   2   2   2   2   2   0   2   0   2   0   0   0   0   0   0   0   0   2   2   0   0   0   0   0   2   2   0   2   0   2   0   0   2   0   2   0   2   2   2   2   0   0   2   0   2   2   2   0   0   0   0   2   2   2   0   0   2   2   0   0   0   2   0   0   0   2   2   2   2   0   2   0   2   0   0   2   0   2   2   2   2   2   0   0   2   2   2   2   0   0   2   2   2   2   0   0   0   2   2   2   2   2   2   2   2   2   2   0   0   2   2   2   0   2   2   2   2   2   2   0   0   0   0   2   2   2   0   0   0   2   2   2   0   2   2   0   2   0   0   2   0   2   0   2   0   2   2   2   2   2   0   2   2   0   2   0   2   0   2   0   2   2   2   0   2   0   0   2   0   0   2   2   0   2   0   2   2   2   2   2   0   0   0
 MK-4-10                2   2   2   2   0   0   2   2   2   0   2   2   0   2   2   0   2   2   2   2   2   2   0   2   0   2   0   0   0   0   0   0   0   0   2   2   0   0   2   0   0   2   2   0   2   0   2   0   0   2   0   2   2   2   0   2   2   0   2   2   0   2   2   2   0   0   2   2   2   0   0   0   0   2   2   0   0   0   2   0   0   0   2   2   2   2   0   2   0   2   2   0   2   2   2   2   2   2   2   0   0   2   2   2   0   0   0   2   2   2   2   0   0   0   2   2   2   2   2   2   2   2   2   0   0   0   2   2   2   2   2   2   2   2   2   2   0   0   0   0   2   2   0   0   0   0   2   2   2   0   2   2   0   0   0   0   2   0   2   0   2   0   2   2   2   2   2   0   2   2   0   2   0   0   0   2   2   2   2   2   0   2   0   0   2   0   0   2   2   2   2   0   2   2   2   2   0   0   0   0
 MK-4-11                2   2   2   2   0   0   2   2   0   0   2   0   0   2   2   0   2   2   2   2   2   2   0   2   0   2   0   0   0   0   2   2   0   0   2   2   0   0   2   2   2   2   2   0   2   0   2   0   0   2   0   2   2   2   0   2   2   0   2   2   0   2   2   2   0   0   2   2   2   0   0   0   0   2   2   0   0   0   2   2   0   2   2   2   2   2   0   2   0   0   2   0   2   2   2   2   0   2   2   0   0   2   2   2   0   0   0   2   2   2   2   0   0   0   2   2   2   2   2   2   2   2   2   0   0   0   2   2   2   2   2   2   2   2   2   2   0   0   2   0   2   2   0   0   0   2   2   2   2   0   2   2   2   0   0   0   2   0   2   0   2   0   2   0   2   2   2   0   2   2   0   0   0   0   0   2   0   2   0   2   0   2   0   2   2   0   0   2   2   2   2   0   2   2   2   2   0   0   0   0
 MK-4-12                2   2   2   2   0   0   2   0   0   2   2   0   0   2   2   0   2   2   2   2   0   2   0   2   0   2   0   0   0   0   2   2   0   0   2   2   0   0   2   2   2   2   2   0   2   0   2   0   0   2   0   2   0   2   0   2   2   0   2   2   0   0   2   0   0   0   2   2   2   0   2   0   0   2   2   0   0   0   2   2   0   0   2   2   2   2   0   2   0   0   2   0   2   2   2   2   2   2   2   0   0   2   0   2   0   2   0   2   2   2   2   0   0   0   0   2   0   2   2   2   2   2   2   0   0   2   2   2   2   2   0   2   2   2   2   2   0   0   2   0   2   2   0   0   0   2   2   2   2   0   0   2   2   0   0   0   2   0   0   2   2   0   2   0   2   2   2   0   2   0   0   0   0   0   0   2   0   2   0   2   0   0   2   2   2   0   0   2   2   2   2   0   2   2   2   2   0   0   0   0
 MK-4-13                2   2   2   2   0   0   2   0   0   2   2   0   0   2   2   0   2   2   2   2   0   2   0   2   2   2   0   0   0   0   2   2   0   0   2   2   0   0   2   2   2   2   2   0   2   0   2   2   0   2   0   2   0   2   0   2   2   0   2   2   0   0   2   0   0   0   2   2   2   0   2   0   0   2   2   0   0   0   2   2   0   0   2   2   2   2   0   2   0   0   2   2   2   2   2   2   0   2   2   0   0   2   0   2   0   2   0   2   2   2   2   0   0   0   0   2   0   2   2   2   2   2   2   0   0   2   2   2   2   2   0   2   2   2   2   0   0   0   2   0   2   2   0   0   0   2   2   2   2   0   2   2   2   0   0   0   2   0   0   2   2   0   2   0   2   2   2   0   2   0   0   0   0   0   0   2   0   2   0   0   0   0   2   2   2   0   0   2   2   2   0   0   2   2   2   2   0   0   0   0
 MK-4-14                0   2   2   2   0   0   2   0   0   2   2   0   2   2   2   0   2   2   2   2   0   2   0   2   2   2   0   0   0   0   2   2   0   0   2   2   0   0   2   2   2   2   2   0   2   0   2   0   0   2   0   2   0   2   0   2   2   0   2   2   0   0   2   0   0   0   2   2   0   0   2   0   0   2   2   0   0   0   2   2   0   0   2   2   2   2   2   2   0   0   2   0   2   2   2   2   0   2   2   0   2   0   0   2   2   2   0   2   2   2   2   2   0   2   0   2   0   2   2   2   2   2   2   0   0   2   2   2   2   2   0   2   2   2   2   0   0   0   2   0   2   2   0   0   0   2   2   2   2   0   2   2   2   0   0   0   2   0   0   2   2   0   2   0   2   2   0   0   2   0   0   0   0   0   0   2   0   0   0   0   0   0   2   2   2   0   0   2   0   2   2   0   2   2   2   2   2   0   0   0
 MK-4-15                0   2   2   2   0   0   2   0   2   2   2   0   2   2   2   0   2   2   2   2   0   2   0   2   2   2   0   0   0   0   2   2   0   0   2   2   2   2   2   2   0   2   2   0   2   2   2   0   0   2   0   0   2   2   0   2   2   0   2   2   0   0   2   0   0   0   2   2   0   0   2   0   0   2   2   0   2   0   2   0   0   0   0   2   2   2   2   2   0   0   2   0   2   2   2   2   0   2   0   0   0   0   0   2   0   2   0   2   2   2   2   2   0   2   0   2   0   2   2   2   2   2   2   0   0   2   2   2   2   2   0   2   2   2   2   0   0   0   2   0   2   2   0   0   0   2   2   2   2   0   2   2   2   0   0   0   2   2   0   2   2   0   2   0   2   2   0   0   2   0   0   0   0   0   0   2   0   0   0   0   2   2   2   2   2   0   0   2   0   2   2   0   2   2   2   2   2   0   0   0
 MK-4-16                0   2   2   2   0   0   2   0   2   2   2   2   0   2   2   2   2   2   2   2   0   2   0   0   2   2   0   0   0   0   2   2   0   0   2   2   2   2   2   2   0   2   2   0   2   2   2   0   0   2   2   0   2   2   2   2   2   0   2   2   0   0   2   0   0   0   2   2   0   0   2   0   0   0   2   0   2   0   2   0   0   0   0   2   2   2   2   2   0   0   2   0   2   2   2   2   0   2   0   0   0   0   0   2   2   2   0   2   2   2   0   2   0   2   0   2   0   2   2   2   2   2   2   0   0   2   0   2   0   2   0   2   2   2   2   0   0   0   2   0   2   2   0   0   0   2   2   2   2   0   2   2   2   0   0   2   2   2   0   2   2   2   2   0   2   2   0   0   0   0   0   0   0   0   2   2   2   0   0   0   2   2   2   2   2   0   0   2   0   2   2   0   2   2   2   2   2   0   0   0
 MK-5-1                 0   2   0   0   2   0   0   0   0   0   0   0   2   0   0   0   2   0   2   0   2   0   0   0   0   2   2   2   0   2   2   0   0   2   0   2   2   0   2   0   0   2   0   0   0   0   0   0   2   2   0   0   0   2   0   0   2   2   0   2   0   2   2   0   2   0   0   2   0   0   0   0   0   2   0   0   0   0   0   2   0   2   0   2   2   2   2   2   2   0   0   0   0   0   2   2   0   2   0   0   0   0   0   2   0   2   0   2   2   2   0   0   2   0   2   2   2   2   0   0   0   0   2   2   0   0   2   2   2   0   2   0   0   2   0   0   2   2   2   2   2   2   0   2   0   2   0   2   0   0   2   2   2   0   0   2   0   0   2   0   0   0   2   2   2   2   0   2   0   0   0   0   2   0   2   0   0   2   2   2   2   2   2   2   2   0   0   2   2   2   2   2   0   2   0   2   0   0   2   2
 MK-5-2                 0   2   0   0   2   0   0   0   0   0   0   2   2   0   0   0   2   0   2   0   2   2   0   0   0   2   2   2   0   2   2   0   0   2   0   2   2   0   2   0   0   0   0   0   0   2   0   0   2   2   0   0   0   0   0   0   2   2   0   2   0   0   0   0   2   0   0   2   0   0   0   0   0   2   0   0   0   0   2   2   0   2   0   2   2   2   2   2   2   0   0   0   0   0   2   2   0   2   0   2   0   0   2   2   0   2   0   2   2   2   0   0   2   0   2   2   2   2   0   0   0   0   2   0   2   0   2   2   2   0   2   0   0   2   0   2   2   2   2   2   2   2   2   2   0   2   0   0   0   0   0   2   2   0   0   2   0   0   2   0   2   0   2   0   2   2   0   2   0   0   0   0   2   0   0   0   0   2   2   2   2   2   2   2   2   0   2   2   2   2   2   2   2   2   0   0   0   0   2   2
 MK-5-3                 0   2   0   0   2   0   0   2   0   0   0   2   2   0   0   0   2   2   2   0   2   2   0   0   2   2   2   2   0   2   2   0   2   2   0   2   2   0   2   0   0   0   0   0   0   0   2   0   2   0   0   0   0   0   2   0   2   2   0   2   0   0   0   0   2   0   0   2   0   0   0   0   0   2   0   0   0   0   2   2   2   2   0   2   2   2   2   2   2   0   0   0   2   0   2   2   0   2   0   2   0   0   2   0   0   2   0   2   2   2   0   0   2   0   2   2   2   2   0   0   0   0   2   0   0   0   2   2   2   0   2   0   0   2   0   2   2   2   2   2   2   2   2   2   0   2   0   0   2   0   0   0   2   0   0   2   0   0   2   0   2   0   2   0   2   0   0   2   2   0   0   0   2   2   0   0   0   2   0   2   2   2   2   2   2   0   2   2   2   2   2   2   2   2   0   0   0   0   2   2
 MK-5-4                 0   2   2   0   2   0   0   2   0   0   0   2   2   0   0   0   2   2   2   0   0   2   0   0   2   2   2   2   0   2   2   0   0   2   2   2   2   0   2   0   0   0   0   0   0   0   2   0   2   0   0   0   0   0   2   0   0   2   0   2   0   0   0   0   2   0   0   2   0   0   0   0   0   0   0   0   0   0   2   2   2   2   0   2   2   2   2   0   2   0   0   0   2   0   2   0   0   2   0   2   0   0   2   0   0   2   0   2   0   0   0   0   2   0   2   2   2   2   0   0   0   0   2   0   0   0   2   2   2   0   2   0   0   2   0   2   2   2   2   2   2   2   2   2   0   2   0   0   2   0   0   2   2   0   0   2   0   0   2   0   2   0   2   0   2   0   0   2   2   0   2   2   2   2   2   2   0   2   0   2   2   2   2   2   2   2   2   2   2   2   2   2   2   0   0   0   0   0   0   2
 MK-5-5                 0   2   2   0   2   0   2   2   0   0   0   2   2   0   0   0   2   2   2   0   2   2   0   0   2   2   2   2   0   0   2   0   0   2   2   2   2   0   2   0   0   0   2   0   0   0   2   0   2   0   0   0   0   0   2   0   0   2   0   2   2   0   0   0   2   0   0   2   2   0   0   0   0   0   0   0   0   0   2   2   0   2   0   2   2   0   2   0   2   0   0   0   2   0   2   2   0   2   0   2   0   0   2   0   0   2   0   2   0   0   0   0   2   0   2   0   0   2   0   0   0   0   2   0   0   0   2   2   2   0   2   0   0   2   0   2   2   2   2   2   2   0   2   2   0   2   0   0   2   0   0   2   2   0   0   2   0   0   2   0   2   0   2   0   0   0   0   2   2   2   2   2   2   2   2   2   0   0   0   2   2   2   2   2   2   2   2   2   2   2   2   2   2   2   0   2   0   0   0   2
 MK-5-6                 2   2   2   0   2   0   0   2   0   0   0   2   2   0   0   0   2   2   2   0   2   2   0   0   0   2   2   2   0   2   2   0   0   2   2   2   2   0   2   0   0   2   2   0   0   0   2   0   2   0   0   0   0   0   2   0   0   2   0   2   2   0   0   0   2   0   2   2   2   0   0   2   0   0   2   0   2   0   2   2   0   2   0   2   2   0   2   0   2   0   0   0   2   0   0   2   0   2   0   2   0   0   2   0   0   2   0   2   0   0   0   0   2   0   2   0   0   2   0   0   0   0   2   0   0   0   2   2   2   2   2   0   0   0   0   2   2   0   2   2   2   0   0   2   0   2   0   0   2   0   0   2   2   0   2   2   0   0   2   0   0   0   2   0   0   0   0   2   2   2   0   2   2   2   2   2   0   0   0   2   2   2   2   2   2   2   2   2   2   2   2   2   0   2   0   2   0   0   0   2
 MK-5-7                 2   2   2   0   2   0   0   0   0   0   0   2   2   0   0   0   2   2   2   0   2   2   0   0   0   2   2   2   0   2   2   0   0   2   2   2   2   0   2   0   0   2   2   2   0   2   2   0   2   0   0   0   0   0   2   0   0   2   0   0   2   0   0   0   2   0   2   0   2   0   0   2   0   2   2   0   2   0   2   2   0   2   0   0   2   0   2   0   2   0   0   0   2   0   0   0   0   2   0   2   0   0   2   0   0   2   0   2   0   0   0   0   2   0   2   0   0   2   0   0   0   0   0   0   0   0   2   2   2   2   2   0   0   0   0   2   2   0   2   0   2   0   0   0   0   2   2   0   2   2   0   2   2   0   2   2   0   0   2   0   0   0   2   0   2   0   0   0   2   2   0   2   0   2   2   2   0   0   0   2   0   2   2   2   2   2   2   2   2   2   2   2   0   2   0   2   0   0   0   2
 MK-5-8                 2   2   2   0   2   0   0   0   0   0   2   2   2   0   0   0   0   2   2   0   2   2   2   2   0   2   2   2   0   2   2   0   0   2   2   0   2   0   2   0   0   2   2   2   0   2   0   0   2   0   0   0   0   0   2   0   0   2   0   0   2   0   2   0   2   0   2   0   2   0   0   2   0   2   2   0   2   0   2   2   0   2   0   0   2   0   2   0   2   0   0   0   2   0   0   0   0   2   0   2   0   0   2   0   0   2   0   2   0   0   0   0   2   0   2   0   0   2   0   0   0   0   0   0   0   0   2   0   2   2   2   0   0   0   2   2   2   0   2   0   2   0   0   0   0   0   2   0   2   2   0   2   2   0   2   2   0   0   2   0   2   0   0   0   2   0   0   0   0   2   0   2   0   2   2   2   0   0   0   2   2   0   2   2   2   2   2   2   2   2   2   2   0   2   0   2   0   0   0   2
 MK-5-9                 2   2   2   0   2   0   0   0   0   0   2   0   2   0   0   0   0   0   2   0   2   2   2   2   0   2   2   2   0   2   2   0   0   2   2   0   2   0   2   2   0   2   2   2   2   2   0   0   2   0   0   0   0   0   2   0   0   2   2   0   0   0   2   0   2   0   2   2   2   0   0   0   0   2   0   0   2   0   2   2   0   2   0   0   2   0   2   0   2   0   0   0   2   0   0   0   0   0   0   2   0   0   2   0   0   2   0   2   0   2   2   2   2   0   2   0   0   2   0   0   0   0   0   0   0   0   2   0   2   2   2   0   0   2   2   2   2   2   2   0   2   0   0   0   0   0   2   0   2   2   0   2   0   0   0   2   0   2   0   0   2   0   0   0   2   0   0   0   0   2   0   2   0   0   2   2   0   0   0   2   2   0   2   2   2   2   2   0   2   2   2   2   0   2   0   2   0   0   0   2
 MK-5-10                2   2   2   0   2   0   0   0   0   0   2   0   2   0   0   0   2   0   2   0   2   2   2   2   2   2   2   2   0   2   2   0   0   2   2   0   2   2   2   2   0   2   2   2   2   2   0   0   2   0   0   0   0   0   2   0   0   2   2   0   0   0   2   0   2   0   2   2   2   0   0   0   0   2   0   0   2   0   2   2   0   2   0   0   2   0   2   0   2   2   0   0   2   0   0   0   0   0   0   2   0   0   2   0   0   2   0   2   0   2   2   2   0   0   2   0   0   2   0   0   2   0   0   0   0   0   2   0   2   2   2   2   0   2   0   2   2   2   2   2   2   0   0   0   0   0   0   2   0   2   0   2   0   0   0   2   0   2   0   0   2   0   0   0   2   0   0   0   0   2   0   0   0   0   2   2   0   0   0   2   2   0   2   2   2   0   2   0   2   2   2   2   0   2   0   2   2   0   0   2
 MK-5-11                2   2   2   0   2   0   0   0   0   0   2   0   2   0   2   0   2   0   2   2   2   2   2   2   2   2   2   2   0   2   2   2   2   2   2   0   2   2   0   2   0   2   2   2   2   2   0   0   2   0   0   0   0   0   2   0   0   2   2   0   0   0   2   2   0   0   2   2   2   0   0   0   0   2   0   2   2   0   2   2   0   2   0   0   2   0   2   0   2   0   2   0   2   0   0   0   0   0   0   0   0   0   2   0   0   2   0   2   0   2   2   2   0   0   0   0   0   2   0   0   2   0   0   0   0   0   2   0   2   2   2   2   0   2   0   2   2   2   2   2   2   0   0   0   0   0   0   2   0   2   0   2   0   0   0   0   0   0   0   2   2   0   0   0   2   0   0   0   0   0   0   0   0   0   2   2   0   0   0   2   2   0   0   2   2   0   0   0   2   2   2   2   0   2   0   2   2   0   0   2
 MK-5-12                2   2   2   0   2   2   0   0   0   0   2   0   2   0   2   0   2   0   2   2   2   2   2   2   2   2   2   2   0   2   2   0   2   2   2   0   2   2   0   2   0   2   2   2   2   2   0   0   2   0   2   0   0   0   0   0   0   0   2   0   0   0   2   2   0   0   2   2   2   0   0   0   0   2   0   2   2   0   2   2   2   2   0   0   2   0   2   2   2   0   2   0   2   0   0   0   0   0   0   0   0   0   0   0   0   2   0   0   0   2   2   2   0   0   0   0   0   0   0   0   2   2   0   0   0   0   2   0   2   2   2   2   0   2   0   2   2   2   0   2   2   2   0   0   2   0   0   2   0   2   0   0   0   0   0   0   0   0   2   2   2   0   0   0   2   0   0   0   0   2   0   0   0   0   2   0   0   0   0   2   2   2   0   2   2   0   2   0   2   2   2   2   0   2   0   2   2   0   0   2
 MK-5-13                2   2   2   0   2   2   0   0   0   0   2   2   2   0   0   0   2   0   2   2   2   2   2   2   2   0   2   0   0   0   2   0   2   2   2   0   2   2   0   2   0   2   0   2   2   2   0   0   2   0   2   0   0   0   0   0   0   0   2   0   0   0   2   2   0   0   0   2   2   0   0   0   0   2   2   2   2   0   2   2   0   2   0   0   2   0   2   2   2   0   2   0   2   0   0   0   0   0   0   0   0   2   2   0   0   2   0   0   0   0   2   2   0   0   0   0   2   0   0   0   2   2   0   0   0   0   2   0   2   2   2   2   0   2   0   0   2   2   0   2   2   2   0   0   2   0   0   2   0   2   0   0   0   0   0   0   0   0   2   2   0   0   0   0   2   0   0   0   0   2   0   0   0   0   2   0   0   0   0   2   2   2   0   2   2   0   2   0   0   2   2   2   0   2   0   2   2   0   0   2
 MK-5-14                2   2   2   0   0   0   0   0   0   0   2   2   2   0   0   0   2   0   2   2   2   2   2   0   2   0   2   0   0   0   2   0   2   2   2   2   2   0   2   2   0   2   0   2   2   0   0   0   2   0   2   0   0   0   0   0   0   0   2   0   0   0   2   2   0   2   0   2   2   2   0   0   0   2   2   2   2   0   2   2   0   2   0   0   2   0   2   2   2   0   2   0   2   0   0   0   0   0   0   0   0   0   2   0   0   2   0   0   0   0   2   2   0   2   2   0   2   0   0   0   2   2   0   0   0   0   2   0   2   2   2   0   0   0   0   0   2   2   0   2   2   2   2   0   2   0   0   2   0   2   0   0   0   0   0   2   0   0   0   2   0   0   0   2   2   0   0   0   2   2   0   0   2   0   2   0   0   2   0   2   2   2   0   2   2   0   0   0   0   2   2   2   0   2   0   0   2   2   0   2
 MK-5-15                0   2   2   0   2   0   0   0   0   0   2   2   2   0   0   0   2   0   2   2   2   2   2   0   2   2   2   0   0   0   0   0   2   2   2   2   2   0   2   2   0   2   0   2   0   0   0   0   2   0   0   0   0   0   0   2   2   0   2   0   0   2   2   2   0   2   0   2   0   2   0   2   0   2   2   0   2   0   2   2   0   2   0   0   2   0   2   0   2   0   2   0   0   0   0   0   0   0   0   0   0   2   2   2   0   2   0   0   0   0   2   2   0   2   2   2   2   0   0   0   2   0   0   0   0   0   2   0   2   2   2   0   0   0   0   0   2   2   0   2   2   2   0   0   2   0   0   2   0   2   0   0   0   0   0   2   0   0   0   2   0   0   0   2   2   0   0   0   2   2   0   0   2   0   2   0   0   2   0   2   2   2   0   2   2   0   0   0   0   2   2   2   0   2   0   0   2   2   0   2
 MK-5-16                0   0   0   0   2   0   0   0   0   2   2   2   2   2   0   2   2   2   2   0   2   2   2   0   2   2   2   0   0   0   0   0   0   2   2   2   2   0   2   2   0   2   0   2   0   0   0   0   2   0   0   2   2   0   0   2   2   0   2   0   0   2   2   2   2   2   0   2   2   0   0   2   0   2   2   0   2   0   2   2   0   0   0   0   2   0   2   0   2   0   2   0   0   0   0   0   0   0   0   0   2   2   2   0   0   2   0   0   0   0   2   2   0   2   2   2   2   2   0   0   2   0   0   0   0   0   2   0   2   2   2   0   0   0   0   0   2   0   0   2   0   2   0   0   2   0   0   2   0   2   0   0   0   0   0   2   0   0   0   2   0   0   0   2   0   0   0   0   2   2   0   0   2   0   2   0   0   2   0   2   2   2   0   2   2   0   0   0   0   2   2   2   0   2   0   2   2   2   0   2
 MK-6-1                 2   0   0   2   2   0   0   2   2   2   0   0   2   0   0   2   2   2   0   2   0   0   2   0   0   0   0   0   0   2   2   2   0   2   2   2   2   2   2   0   0   2   0   2   2   0   0   0   0   0   2   2   0   0   0   2   0   2   2   2   2   2   2   2   0   2   0   0   0   0   2   2   0   0   2   2   0   2   2   2   2   0   0   2   0   2   2   0   0   0   0   2   0   0   0   2   2   0   2   0   0   0   2   2   0   0   0   0   2   2   2   0   0   2   0   2   0   0   0   0   2   2   0   2   0   0   0   0   2   0   2   2   0   0   0   2   0   0   0   2   2   2   2   2   0   2   0   0   2   2   0   2   2   2   0   2   0   0   2   0   2   0   2   0   2   0   0   2   0   0   2   0   0   0   2   0   2   0   0   2   0   0   2   2   2   2   2   0   2   0   2   2   2   2   0   2   2   0   0   0
 MK-6-2                 2   0   0   2   2   0   0   0   2   2   0   0   2   0   0   2   2   2   0   2   0   0   2   0   0   0   0   2   0   2   2   2   0   2   2   2   2   2   2   0   0   2   0   2   2   0   0   0   0   0   2   2   0   0   0   2   0   2   2   0   2   0   2   2   0   2   0   0   2   0   2   2   0   0   2   2   2   2   2   2   0   0   2   2   0   2   2   0   0   0   0   2   0   0   0   2   2   0   2   0   0   0   2   2   0   0   0   0   2   2   2   0   0   2   0   2   0   0   0   0   2   2   0   0   0   0   0   2   2   0   2   2   0   0   0   0   0   0   0   2   2   2   2   2   0   2   0   0   2   2   0   2   2   2   2   2   0   0   2   0   2   0   2   0   0   0   2   2   0   0   2   0   0   0   2   2   2   0   0   2   0   0   2   2   2   2   2   0   2   2   0   2   2   2   0   2   2   2   0   0
 MK-6-3                 0   0   0   2   2   0   0   0   2   2   0   0   2   0   0   2   2   2   0   2   0   0   2   0   0   0   0   2   0   2   0   2   0   0   2   2   2   2   2   0   0   2   0   2   2   0   0   0   0   0   2   2   0   0   0   2   0   2   2   0   0   2   2   2   0   2   0   0   2   0   2   2   0   0   2   2   2   2   2   2   2   0   2   2   0   2   0   0   0   0   0   2   0   2   0   2   2   0   2   0   0   0   2   2   0   0   0   0   2   2   2   0   2   0   0   2   0   0   0   0   2   2   0   0   0   2   0   2   2   0   2   0   0   0   0   2   0   0   0   2   2   2   0   2   2   2   0   0   2   2   0   2   2   2   2   0   0   0   0   0   0   0   2   0   0   0   2   2   2   0   2   0   0   0   2   2   2   0   0   2   0   0   0   2   2   2   0   0   2   2   0   2   2   2   0   2   2   2   0   0
 MK-6-4                 0   2   0   2   2   2   0   2   2   0   0   0   2   0   0   2   2   2   0   2   0   0   2   0   0   0   0   2   2   2   0   2   0   0   2   2   0   2   2   0   0   2   0   2   0   0   0   0   0   0   2   2   2   0   2   2   0   2   2   0   0   2   2   2   0   2   0   2   2   2   0   2   0   0   2   0   2   2   2   2   2   0   2   2   0   0   0   0   0   0   0   2   0   2   0   2   2   0   2   0   0   0   2   2   0   0   0   0   2   2   2   0   2   2   0   2   0   0   0   0   2   2   2   0   0   2   0   2   2   0   2   0   0   0   0   2   0   0   0   2   2   2   0   2   2   2   0   0   2   2   0   2   2   2   2   2   0   0   2   0   0   0   2   0   0   0   2   2   2   0   2   0   0   0   2   2   2   0   2   2   0   0   0   2   2   2   0   0   2   2   0   2   2   2   0   2   2   2   0   0
 MK-6-5                 0   2   0   2   2   2   0   2   2   0   0   0   2   0   2   2   2   2   0   0   0   0   2   0   0   0   0   2   2   2   0   2   0   0   2   2   0   2   2   0   0   2   0   2   0   0   0   0   0   0   2   0   2   2   2   2   0   2   2   0   0   2   2   0   0   2   0   2   2   2   0   2   0   0   2   0   2   2   2   0   0   0   2   2   0   0   0   0   0   0   0   2   0   2   0   2   2   0   2   0   0   0   2   2   0   0   0   2   2   2   2   0   2   2   0   2   0   0   0   0   2   2   2   0   0   2   0   2   2   0   2   0   0   0   0   2   0   0   0   2   2   2   0   2   0   0   0   0   2   2   2   2   2   2   0   0   0   0   2   0   0   0   0   0   2   0   2   2   2   0   2   0   0   0   2   2   2   0   2   2   0   0   0   2   2   2   0   2   2   2   0   2   2   2   2   0   2   2   0   0
 MK-6-6                 2   2   0   2   2   2   0   2   2   0   0   0   2   0   2   2   2   2   0   0   0   0   2   0   0   0   0   2   2   0   0   2   0   0   2   2   0   2   2   0   0   2   0   2   0   2   0   0   0   0   2   0   0   0   2   2   0   2   2   0   0   2   2   0   0   2   0   0   2   2   0   0   0   0   0   0   2   2   2   0   0   0   2   2   0   0   0   0   0   0   0   2   0   2   2   2   2   0   2   0   0   0   2   2   0   0   0   2   2   2   2   0   2   2   0   2   0   0   0   0   2   2   2   0   0   2   0   2   2   0   2   0   2   0   0   2   0   0   0   2   0   2   0   0   0   0   2   0   2   2   2   2   0   2   0   0   0   2   2   0   0   0   0   0   2   0   2   2   2   0   2   0   0   0   2   2   2   0   2   2   0   2   0   0   2   2   0   2   2   2   0   2   2   2   2   0   2   2   0   0
 MK-6-7                 2   2   0   0   2   2   0   0   2   0   0   0   2   0   2   2   0   2   0   0   0   0   0   0   0   0   2   2   2   0   0   2   0   0   2   2   0   2   2   0   0   2   0   2   2   2   0   0   0   0   2   0   0   0   2   2   2   2   2   0   0   2   2   0   0   2   0   0   2   2   2   0   0   2   0   2   2   2   0   0   0   0   2   2   0   0   0   0   0   0   0   2   0   2   2   2   2   0   2   0   0   0   2   2   0   0   0   2   2   2   2   0   2   2   0   2   0   0   0   0   2   2   2   0   0   2   0   2   2   0   2   0   2   0   0   2   0   0   0   0   0   2   0   0   0   0   2   0   2   2   2   2   0   2   2   0   0   0   2   0   0   0   0   0   2   2   2   2   2   2   2   0   0   0   2   2   2   2   2   2   2   2   0   2   2   2   0   2   2   2   2   2   2   2   2   0   2   0   0   0
 MK-6-8                 2   0   0   0   2   2   0   0   2   0   0   0   2   0   0   2   0   2   0   0   0   0   0   0   2   0   2   2   2   0   0   2   2   0   2   0   0   2   2   0   0   2   0   2   2   2   0   2   0   0   2   0   0   0   2   2   2   0   2   0   0   2   2   0   2   2   0   0   2   2   2   0   0   2   0   2   2   2   0   0   0   0   2   2   0   0   0   0   0   0   2   2   0   2   2   2   2   0   2   0   2   0   2   2   0   0   0   0   2   2   2   0   2   2   0   2   0   0   0   2   2   2   2   0   0   2   0   2   2   0   2   0   2   0   0   2   0   0   0   0   0   2   0   0   2   0   2   0   2   2   2   2   0   2   2   0   0   0   2   0   0   0   0   0   2   2   2   2   2   2   0   0   0   0   2   2   2   2   2   2   0   0   0   2   2   2   0   2   2   2   0   2   2   2   2   0   2   0   0   0
 MK-6-9                 2   0   0   0   2   0   0   0   2   0   0   0   2   0   2   0   0   2   0   0   0   0   0   0   2   0   2   2   2   0   0   2   2   0   2   0   0   2   2   0   0   2   0   2   2   2   0   2   0   0   2   0   0   0   2   2   2   0   0   0   2   2   2   0   0   2   0   0   2   0   2   2   0   2   0   2   2   2   0   0   0   0   2   2   0   0   0   2   0   0   2   2   0   2   0   2   2   0   2   0   2   0   2   2   0   0   0   2   2   2   2   0   2   2   0   2   0   0   0   0   2   2   2   0   0   0   0   2   2   0   2   0   2   2   0   2   0   0   0   2   0   2   0   0   2   0   2   0   2   0   2   2   0   2   2   0   0   0   2   0   0   0   0   0   2   2   2   2   0   2   0   0   0   0   2   0   2   2   0   2   0   0   2   0   2   2   0   2   2   2   0   2   2   2   2   0   0   0   2   0
 MK-6-10                2   0   0   0   2   0   0   0   2   0   0   0   2   0   2   0   0   2   0   0   0   0   0   0   0   0   2   0   2   0   2   2   2   0   2   2   0   2   2   0   0   2   0   2   2   2   0   2   0   0   2   0   0   0   2   2   2   0   2   0   2   2   2   0   0   2   2   0   2   0   2   2   0   2   0   2   2   2   2   0   0   0   2   2   0   2   0   2   0   0   0   2   0   2   0   2   2   0   2   0   2   2   2   2   0   0   0   2   2   2   2   0   2   2   0   2   0   0   0   0   2   2   2   0   0   2   0   2   2   2   2   0   2   2   2   0   2   0   2   2   0   2   0   0   2   0   2   0   2   0   2   2   0   2   2   0   0   0   2   0   0   0   0   0   2   2   2   0   0   2   2   0   0   0   0   0   2   0   0   2   0   0   2   0   2   2   0   2   2   2   0   2   2   2   2   0   0   0   0   2
 MK-6-11                0   0   0   0   2   0   0   0   2   0   0   0   2   0   2   0   0   2   0   0   0   0   0   0   0   0   2   0   2   0   2   2   2   0   2   0   0   2   2   0   0   2   0   2   0   2   0   2   0   0   2   0   0   0   2   2   2   0   2   0   2   2   2   0   2   2   2   0   2   0   2   2   0   2   0   2   2   2   2   0   0   0   2   0   0   2   0   2   0   0   0   2   0   2   0   2   2   0   2   0   2   2   2   2   0   0   0   2   2   2   2   0   2   0   0   2   0   0   0   0   2   2   0   2   0   2   0   2   2   2   2   0   2   2   2   0   2   0   2   2   0   2   0   0   2   0   2   0   2   0   2   2   0   2   2   0   0   2   2   0   0   0   2   2   2   2   2   0   0   2   2   0   2   2   0   0   2   0   0   0   0   0   0   0   2   2   0   2   2   2   0   0   2   2   2   0   0   0   0   2
 MK-6-12                0   0   0   0   2   0   0   2   2   0   0   0   2   0   2   0   0   2   0   0   0   0   2   0   0   0   0   0   0   0   2   2   2   2   2   0   0   2   2   0   0   2   0   0   0   2   0   2   0   0   2   0   0   0   2   2   2   0   2   0   2   2   2   0   2   2   2   0   2   0   2   2   0   2   0   2   2   2   2   0   0   0   2   0   2   2   0   2   0   0   2   0   0   2   0   2   2   0   2   0   2   2   2   2   0   0   0   2   2   2   2   2   2   0   0   2   2   0   2   0   2   2   0   0   0   2   0   2   2   2   2   0   2   2   2   0   2   0   2   2   0   2   0   0   0   0   2   0   2   0   2   2   0   0   2   0   0   2   2   0   0   0   2   2   2   2   0   0   0   2   2   0   2   2   0   0   2   0   0   2   0   0   0   0   2   2   0   2   2   2   0   2   2   2   2   0   0   0   0   2
 MK-6-13                0   2   0   0   2   0   0   2   2   0   0   0   2   0   2   0   0   2   0   2   0   2   2   0   0   0   0   0   0   0   2   2   2   2   0   0   0   0   2   0   0   2   0   0   0   2   0   2   0   0   2   0   0   0   2   2   0   0   2   0   2   2   2   0   2   2   2   0   0   0   2   2   2   2   2   2   2   2   2   0   0   0   2   0   2   2   0   2   0   0   2   0   2   2   0   0   2   0   2   2   2   2   2   2   0   0   0   2   2   2   2   2   2   0   0   2   2   0   2   0   2   2   0   0   0   2   0   2   2   2   0   0   2   2   2   0   2   0   2   2   0   2   0   2   0   0   2   0   2   0   2   2   0   0   2   0   0   2   2   2   0   0   2   2   2   2   0   0   0   2   2   2   2   2   0   0   2   0   0   2   0   0   0   0   2   2   0   2   2   2   0   2   0   2   2   0   0   0   0   2
 MK-6-14                0   2   0   0   2   0   0   2   2   0   2   0   2   0   0   0   0   2   0   2   0   2   2   0   0   0   0   0   0   0   2   2   2   2   0   0   0   2   2   0   0   2   0   0   0   2   2   0   0   0   0   0   0   0   2   2   0   0   2   0   2   2   2   0   2   2   2   0   0   0   0   2   2   0   2   2   2   2   2   0   0   0   2   0   2   0   0   2   0   0   0   0   2   2   0   0   2   2   2   2   2   0   2   2   0   0   0   2   2   0   2   2   2   0   0   2   2   0   2   0   2   2   0   0   0   2   0   2   2   0   0   0   2   2   2   0   0   0   2   2   0   2   2   2   0   0   2   0   2   0   2   2   2   0   2   0   0   2   2   2   0   0   2   2   2   2   0   0   0   2   2   2   2   2   0   0   2   0   2   2   0   0   0   0   2   2   0   2   2   2   0   0   0   2   2   0   0   0   0   2
 MK-6-15                0   2   0   0   2   2   0   2   2   0   2   0   2   2   0   0   0   2   0   2   0   0   2   0   0   0   0   0   0   2   2   2   2   2   0   0   2   2   2   0   0   0   0   0   0   2   2   0   0   0   0   0   0   2   0   2   0   0   2   0   2   2   2   0   2   2   2   0   0   0   0   0   2   0   2   2   0   2   2   0   0   0   2   0   2   0   0   2   0   0   0   0   2   2   0   0   2   2   2   2   2   0   2   2   0   0   0   2   2   0   2   2   2   0   2   2   2   0   2   0   2   2   0   0   0   2   0   2   2   0   0   2   2   2   2   0   0   0   2   2   0   2   2   2   0   0   2   2   2   0   2   2   2   0   2   0   0   2   2   2   0   0   2   2   2   2   0   0   0   2   2   2   2   2   0   0   0   2   2   2   0   0   0   0   2   2   0   2   2   2   0   0   0   2   2   0   0   0   0   2
 MK-6-16                0   2   0   0   2   2   0   2   2   0   0   0   2   2   0   0   0   2   0   2   0   0   2   0   0   0   0   0   0   2   2   2   2   2   0   0   2   0   2   0   0   0   2   0   2   2   0   0   0   0   0   0   0   2   0   0   0   2   2   0   2   2   2   0   2   2   2   0   0   0   0   2   2   2   2   2   0   2   2   0   0   0   2   0   2   0   0   2   0   0   0   0   2   2   0   0   2   2   2   0   2   0   2   2   0   0   0   2   2   0   2   2   2   0   2   2   2   0   2   0   2   2   0   0   0   2   0   2   2   0   2   2   2   2   2   0   0   0   2   0   0   2   2   2   0   0   2   2   2   2   2   2   2   0   2   0   0   2   2   2   0   0   2   2   0   2   2   0   0   2   2   2   2   2   0   0   2   2   0   2   0   0   0   0   2   2   0   2   0   2   0   0   0   2   2   0   0   0   0   2
 
!****************************************** Phenotypic Data **********************************************************
!-100.0 is resevred for missing phenotype
SimulatedTrait1        11.4423    9.1262   10.6859    9.1027   11.1131   10.7203    7.9471   12.6278    9.1718    9.5668    8.8803   11.5118   10.1863    8.1742   11.0107    9.4630    9.2524   11.7713   12.1129    9.5463   12.4634   12.1617    7.7163   11.5320    9.7175    8.8031   10.3612   10.5834    9.7892    8.6392   10.2707    7.7391    9.6301   11.0048    9.5501   10.1652   10.8548    9.2799   11.9140    9.4519    9.1971    9.6464   10.3005   10.3923    9.3082    6.5364   10.2280    7.0687    9.2106    8.4547    8.9388   12.0846    8.7425   11.6416   11.6101    9.9358   10.4458    9.3110    9.9092   10.3853    8.9035   10.5449    9.6336   11.0458    9.8412    8.7837    9.2423    8.6822    8.8389    9.3272   10.4284    8.1036   10.6633    9.4573    8.4400   10.3883    8.4079    9.8562    9.5990    7.7072    8.5137    9.5483    9.6937    9.8583   10.4382   11.5887    9.2272   10.5809   13.1665    9.0817    9.4600    9.8432   11.2473   10.8724   10.7239   10.5641   12.2501   11.3534   10.2301   10.1190   10.0191   10.3103   10.6309    9.3670    9.2001    8.1542    8.8546   11.5211   11.0621    8.9668    9.5053   11.7560   11.0209    8.8005   10.9958   11.6176   12.1651    9.7044    9.2349   10.1517    9.6283   11.7640    8.5962    8.5508    9.0943    8.0238   11.0678   10.1112    9.4484   11.4018   13.1217    9.4158    7.5967   11.3412    8.3525    7.9854   12.0628    9.7086   13.7132   11.9248    8.5612    9.1936   10.1003    9.8432    9.6202   12.2130    9.5394    9.0059   10.2346    9.1847    9.9000   10.8295    8.7518    8.5091    9.1006   11.8326   11.3978   12.0485    9.5581    6.0962   12.2443   10.0703   11.4706   11.3610   11.1875    9.8933    9.8295   10.5715   10.0389   10.2129   10.6793    9.8631   11.9086   12.4523    8.6376   12.8159   11.1495   11.3399    9.9838   10.6897   11.5670    9.7334   11.2137    9.5158   11.6922    9.5811   12.2793   10.5173   12.6488   10.0570   10.5710   10.0625   11.1874    9.8409    9.6794    7.0076   10.2063    8.4709   11.4902   12.9432
SimulatedTrait2        13.0676   16.5663   15.0537   13.3845   15.1599   15.7542   15.2312   15.8335   14.5264   14.9439   14.0098   16.2657   13.1240   15.4763   14.3195   14.4174   13.8584   13.3192   16.5377   14.6869   15.4426   16.6965   14.5136   15.0187   13.3024   15.0939   16.8333   17.1518   15.4004   13.3276   16.3426   15.0170   15.5645   15.2703   15.3636   16.5950   17.2447   15.6890   15.1042   14.2209   14.8899   16.2337   14.5447   15.0904   16.1978   14.7631   15.9755   15.0243   15.9425   15.3466   13.5523   16.0349   13.8527   13.4285   16.3685   13.5610   14.0550   14.1026   15.0414   16.0152   12.1622   15.3947   13.5396   15.0891   13.5190   13.9582   16.1853   16.0208   13.1665   13.7278   13.9800   11.8302   15.5454   13.6477   16.9249   17.0466   13.5386   11.5403   16.9297   13.5860   13.4997   15.4742   13.4957   13.9805   13.6698   14.0776   14.5114   13.2394   17.7707   15.1459   13.0992   12.4649   14.2366   13.7134   13.6144   14.2622   15.7659   15.3097   16.2466   14.3365   16.4156   12.1951   16.5163   15.9589   13.3685   14.4986   15.3431   14.1351   13.6853   16.6983   13.5759   14.7621   14.6052   15.0972   15.4077   12.6905   15.5285   15.7753   14.6517   14.6865   16.4345   15.2951   15.6477   13.1374   15.9962   14.9922   17.1562   13.9713   15.3338   15.2392   12.3226   14.2142   14.4387   16.6955   14.5950   14.8253   17.4625   16.7776   18.6420   15.8491   13.9208   15.5421   16.0205   16.2763   13.0616   16.6353   14.2139   13.8618   13.5981   14.5465   16.9824   18.5939   13.4450   14.0656   16.7784   16.0196   13.8470   13.7634   14.6103   14.1381   12.7933   12.7935   13.5351   13.6992   13.3826   15.2039   12.8112   16.2849   15.8381   14.9596   14.5999   16.4216   14.8928   15.2437   14.4614   17.8616   13.3210   17.5726   14.6788   13.5528   15.8048   17.0031   15.9593   13.7588   13.6568   13.8404   13.7242   13.0119   18.2020   14.7342   16.0435   15.0829   17.2109   14.1628   16.7979   16.5478   14.7942   12.5983   12.9273   15.3257
 
