# Supplementary material for: Inclusive Composite Interval Mapping of QTL by Environment Interactions in Biparental Populations
Source: PLoS One. 2015 Jul 10;10(7):e0132414. doi: 10.1371/journal.pone.0132414 (PMC4498613; doi:10.1371/journal.pone.0132414)
Supplement: S3 File — (ZIP) [file pone.0132414.s003.zip › Simulation for unliked model/Simulated popualtions/run_00192.met]

!**********************Note: lines staring with "!" are remarks and will be ignored in the program********************
!*********************************General Information**********************************
!Assuming F1 = P1 x P2, populations available in QTL IciMapping are: 
!  1, P1BC1F1 = P1 x F1, the first backcrossing where P1 is used as the recurrent parent;
!  2, P2BC1F1 = P2 x F1, the first backcrossing where P2 is used as the recurrent parent;
!  3, F1DH, F1-derived doubled haploids; 
!  4, RIL or F1RIL, recombination inbred lines through the repeated selfing of F1;
!  5, P1BC1RIL, recombination inbred lines through the repeated selfing of P1BC1F1;
!  6, P2BC1RIL, recombination inbred lines through the repeated selfing of P2BC1F1;
!  7, F2, the selfing generation of F1;
!  8, F3, the selfing generation of F2;
!  9, P1BC2F1, the second backcrossing where P1 is used as the recurrent parent; 
! 10, P2BC2F1, the second backcrossing where P2 is used as the recurrent parent;
! 11, P1BC2RIL, recombination inred lines through the repeated selfing of P1BC2F1; 
! 12, P2BC2RIL, recombination inred lines through the repeated selfing of P2BC2F1; 
! 13, P1BC1F2, the selfing generation of P1BC1F1; 
! 14, P2BC1F2, the selfing generation of P2BC1F1; 
! 15, P1BC2F2, the selfing generation of P1BC2F1; 
! 16, P2BC2F2, the selfing generation of P2BC2F1; 
! 17, P1BC1DH, P1BC1F1-derived doubled haploids; 
! 18, P2BC1DH, P2BC1F1-derived doubled haploids; 
! 19, P1BC2DH, P1BC2F1-derived doubled haploids; 
! 20, P2BC2DH, P2BC2F1-derived doubled haploids; 
   3      !Mapping Population (see remarks above)
   2      !Mapping Function (1 for Kosambi; 2 for Haldane; 3 for Morgan)
   2      !Marker Space Type (1 for intervals; 2 for positions)
   1      !Marker Space Unit(1 for centiMorgans; 2 for Morgan)
   6      !Number of Chromosomes (or Linkage Groups)
 200      !Size of the mapping population
   2      !Number of environments
 
!***************************************** Chromosomes and Linkage Maps **********************************************
!Chromosome                 NumMarkers
-CH1                        16
-CH2                        16
-CH3                        16
-CH4                        16
-CH5                        16
-CH6                        16
!Linkage map (Marker name followed by position or the interval length)
 MK-1-1                1     0.000
 MK-1-2                1    10.000
 MK-1-3                1    20.000
 MK-1-4                1    30.000
 MK-1-5                1    40.000
 MK-1-6                1    50.000
 MK-1-7                1    60.000
 MK-1-8                1    70.000
 MK-1-9                1    80.000
 MK-1-10               1    90.000
 MK-1-11               1   100.000
 MK-1-12               1   110.000
 MK-1-13               1   120.000
 MK-1-14               1   130.000
 MK-1-15               1   140.000
 MK-1-16               1   150.000
 MK-2-1                2     0.000
 MK-2-2                2    10.000
 MK-2-3                2    20.000
 MK-2-4                2    30.000
 MK-2-5                2    40.000
 MK-2-6                2    50.000
 MK-2-7                2    60.000
 MK-2-8                2    70.000
 MK-2-9                2    80.000
 MK-2-10               2    90.000
 MK-2-11               2   100.000
 MK-2-12               2   110.000
 MK-2-13               2   120.000
 MK-2-14               2   130.000
 MK-2-15               2   140.000
 MK-2-16               2   150.000
 MK-3-1                3     0.000
 MK-3-2                3    10.000
 MK-3-3                3    20.000
 MK-3-4                3    30.000
 MK-3-5                3    40.000
 MK-3-6                3    50.000
 MK-3-7                3    60.000
 MK-3-8                3    70.000
 MK-3-9                3    80.000
 MK-3-10               3    90.000
 MK-3-11               3   100.000
 MK-3-12               3   110.000
 MK-3-13               3   120.000
 MK-3-14               3   130.000
 MK-3-15               3   140.000
 MK-3-16               3   150.000
 MK-4-1                4     0.000
 MK-4-2                4    10.000
 MK-4-3                4    20.000
 MK-4-4                4    30.000
 MK-4-5                4    40.000
 MK-4-6                4    50.000
 MK-4-7                4    60.000
 MK-4-8                4    70.000
 MK-4-9                4    80.000
 MK-4-10               4    90.000
 MK-4-11               4   100.000
 MK-4-12               4   110.000
 MK-4-13               4   120.000
 MK-4-14               4   130.000
 MK-4-15               4   140.000
 MK-4-16               4   150.000
 MK-5-1                5     0.000
 MK-5-2                5    10.000
 MK-5-3                5    20.000
 MK-5-4                5    30.000
 MK-5-5                5    40.000
 MK-5-6                5    50.000
 MK-5-7                5    60.000
 MK-5-8                5    70.000
 MK-5-9                5    80.000
 MK-5-10               5    90.000
 MK-5-11               5   100.000
 MK-5-12               5   110.000
 MK-5-13               5   120.000
 MK-5-14               5   130.000
 MK-5-15               5   140.000
 MK-5-16               5   150.000
 MK-6-1                6     0.000
 MK-6-2                6    10.000
 MK-6-3                6    20.000
 MK-6-4                6    30.000
 MK-6-5                6    40.000
 MK-6-6                6    50.000
 MK-6-7                6    60.000
 MK-6-8                6    70.000
 MK-6-9                6    80.000
 MK-6-10               6    90.000
 MK-6-11               6   100.000
 MK-6-12               6   110.000
 MK-6-13               6   120.000
 MK-6-14               6   130.000
 MK-6-15               6   140.000
 MK-6-16               6   150.000
!*********************************** Marker Types ********************************************************************
!Co-dominant marker: When heterozygote F1 is present, P1 is coded as 2, F1 is coded as 1, and P2 is coded as 0; Otherwise, P1 is coded as 2, and P2 is coded as 0. 
!Dominant marker: When heterozygote F1 is present, P1 and F1 are coded as 12, and P2 is coded as 0; Otherwise, P1 is coded as 2, and P2 is coded as 0.  
!Recessive markers: When heterozygote F1 is present, P1 is coded as 2, and F1 and P2 are coded as 10; Otherwise, P1 is coded as 2, and P2 is coded as 0. 
!Missing marker is coded as -1. 
 MK-1-1                 0   0   2   2   2   0   0   0   0   0   0   2   0   2   2   2   2   0   0   2   2   2   2   2   2   2   0   2   0   0   0   2   0   0   2   2   2   0   0   2   0   2   2   0   2   0   2   2   0   0   2   2   0   2   0   2   2   2   2   2   2   2   2   0   0   2   2   2   2   0   0   0   0   0   2   0   0   2   2   2   2   0   0   0   0   2   0   2   0   2   2   0   0   0   2   0   2   0   0   2   0   2   2   2   2   0   2   0   2   0   2   0   2   0   2   2   2   2   0   0   0   2   2   2   2   2   0   2   2   0   0   0   0   2   2   2   0   2   2   0   2   0   0   0   0   2   2   2   2   0   2   2   0   2   2   2   2   2   2   2   0   2   0   2   0   2   2   0   0   2   0   0   0   0   0   2   2   2   2   2   0   0   2   0   2   2   0   2   2   2   2   0   0   0   2   0   0   0   0   2
 MK-1-2                 0   0   2   2   0   0   0   0   0   0   0   2   0   2   2   2   2   2   0   2   2   2   2   2   2   2   0   2   0   2   0   2   0   0   2   0   2   2   0   2   0   2   2   0   2   0   2   2   0   2   2   2   0   2   0   2   2   2   0   2   2   2   0   0   0   2   2   2   2   0   0   0   0   0   2   0   0   0   2   0   2   0   0   0   0   2   0   2   0   2   0   0   0   0   2   0   2   0   0   2   0   2   2   2   0   0   2   2   2   0   2   0   2   2   2   0   2   2   0   2   0   2   2   2   2   2   0   2   2   0   0   0   0   2   2   2   0   2   2   0   2   0   0   0   0   2   2   2   2   0   2   2   0   0   2   2   2   2   0   2   0   2   0   0   0   2   2   0   0   2   0   0   0   0   0   2   2   2   2   2   0   0   2   0   2   2   0   2   2   2   2   0   0   0   2   0   0   0   0   2
 MK-1-3                 0   0   2   2   0   0   0   0   0   0   0   2   0   0   2   2   2   2   0   2   0   2   2   2   2   2   0   2   0   2   0   2   0   0   2   0   2   2   0   2   0   2   2   0   2   0   2   2   0   2   0   2   0   2   0   2   2   2   2   2   2   0   0   0   0   2   0   2   2   0   0   0   0   0   2   0   2   0   0   0   2   0   0   0   0   2   2   0   0   2   0   0   0   0   2   0   2   0   0   0   0   2   2   2   0   0   2   0   2   0   2   0   2   2   2   0   2   2   0   2   0   2   2   2   0   2   0   2   2   0   2   0   0   2   2   2   0   2   2   0   0   0   0   0   0   2   2   2   2   0   2   2   0   0   2   2   2   0   0   0   0   0   0   0   0   2   2   0   0   0   0   0   0   0   0   2   2   0   2   2   0   0   2   2   2   2   2   2   2   2   2   0   0   0   2   0   2   0   0   2
 MK-1-4                 0   0   0   2   0   0   0   0   0   0   0   2   0   2   2   2   2   2   0   2   0   0   2   2   2   2   0   2   0   2   0   0   0   0   2   0   2   2   2   2   0   2   2   0   2   0   2   2   0   2   0   2   0   0   0   2   2   2   2   2   0   0   0   0   0   2   0   2   2   0   0   0   0   0   2   0   2   0   0   0   2   2   0   0   0   2   0   0   0   2   0   0   0   0   2   0   2   0   0   0   0   2   2   2   0   0   2   0   2   0   2   0   2   2   2   0   2   2   0   0   0   2   2   2   0   2   0   2   2   0   2   0   0   2   2   2   0   2   2   0   0   0   0   0   0   2   2   2   0   0   2   2   0   0   2   2   2   2   0   0   0   0   0   0   0   2   2   0   0   0   0   0   0   0   0   0   2   0   2   2   0   0   2   2   2   2   2   2   2   2   2   0   0   0   2   0   2   0   0   0
 MK-1-5                 0   2   0   2   0   0   0   2   0   0   0   2   0   2   2   2   2   2   0   2   0   0   2   2   2   2   0   2   0   2   0   0   0   0   2   0   2   2   2   2   0   2   2   0   2   0   2   2   0   2   0   2   0   0   0   0   2   2   2   2   0   0   0   0   0   2   0   2   2   2   0   0   0   0   2   0   2   0   0   0   2   2   0   0   0   2   0   0   0   2   0   0   0   0   2   0   2   0   0   0   0   2   2   2   0   0   0   0   2   0   2   0   2   2   2   0   2   2   2   0   0   2   2   0   0   2   0   2   0   0   2   0   0   0   2   2   0   0   2   0   0   0   0   0   2   2   2   2   0   0   2   2   0   0   2   2   2   2   0   2   0   0   0   0   0   0   0   0   0   0   0   0   0   0   0   0   2   2   2   2   0   0   2   0   2   2   2   2   2   2   2   2   2   0   2   0   2   0   0   0
 MK-1-6                 0   2   0   2   0   0   0   2   0   0   0   2   0   0   2   0   2   0   0   2   0   0   2   2   2   2   2   2   0   2   0   0   0   0   2   2   2   2   2   2   0   2   2   0   2   0   2   2   0   2   0   2   0   2   0   0   2   2   2   2   0   0   0   0   0   2   0   2   0   2   0   0   0   0   2   0   2   0   0   0   2   0   0   0   0   2   0   0   0   2   0   2   0   0   2   0   2   0   0   0   0   2   0   2   0   2   0   0   2   0   2   0   2   2   2   0   2   2   2   0   0   2   2   0   2   2   0   2   2   0   2   0   0   0   2   2   0   0   2   0   0   0   2   0   0   2   0   2   0   0   2   2   0   0   2   2   2   2   0   2   0   0   0   0   0   0   0   0   0   0   0   2   0   0   0   0   2   2   2   2   0   0   2   0   2   2   2   2   2   2   2   2   2   0   2   0   2   0   0   0
 MK-1-7                 0   2   0   2   0   0   0   2   0   0   0   2   0   2   2   0   2   0   0   2   0   0   0   2   2   2   2   2   0   2   0   0   0   0   2   2   2   2   2   2   0   0   2   0   2   0   2   0   0   2   0   2   0   2   0   0   2   2   2   2   2   0   0   0   0   2   0   2   0   2   0   0   0   0   2   2   2   0   2   0   2   2   0   0   0   2   0   0   0   2   0   2   0   0   2   2   2   0   0   0   0   2   0   0   0   2   0   0   2   0   2   0   2   2   2   0   2   2   2   0   0   2   0   0   2   2   0   2   2   0   2   0   0   0   2   2   0   0   2   0   0   0   2   0   0   2   0   2   0   0   2   2   0   0   2   2   2   2   0   2   0   0   0   0   0   0   0   0   0   0   0   2   0   0   0   0   2   2   2   2   0   0   2   0   2   2   0   2   2   2   2   2   2   0   2   0   2   0   0   0
 MK-1-8                 0   2   0   2   0   0   0   2   0   0   0   2   0   2   2   0   2   0   0   2   0   0   0   0   2   2   0   0   0   2   0   0   0   0   2   2   2   2   2   2   0   0   2   0   2   0   2   0   0   0   0   2   0   2   0   0   2   2   2   2   2   0   0   0   0   2   0   2   0   2   0   0   0   2   2   2   2   0   2   0   2   2   0   0   0   2   0   0   0   2   0   2   0   0   2   2   2   0   0   0   0   2   0   0   0   2   0   0   2   0   2   2   2   2   2   0   2   2   2   0   0   2   0   0   2   2   0   2   2   2   0   2   0   0   2   2   0   0   2   2   0   0   2   0   0   0   0   2   0   0   2   2   0   0   2   2   2   2   0   2   0   0   2   0   0   0   0   0   0   0   0   2   0   0   0   0   2   2   0   2   0   0   2   0   2   2   0   2   2   2   2   2   2   0   2   0   2   0   0   0
 MK-1-9                 2   2   2   2   0   0   0   2   0   0   0   2   0   2   2   0   2   0   0   2   0   0   0   0   2   2   0   0   0   2   0   0   0   0   2   2   2   2   2   2   0   0   2   0   2   0   2   0   0   0   0   2   0   2   0   0   2   2   2   2   2   0   2   0   0   2   0   2   0   2   0   0   0   2   2   2   2   0   2   0   2   0   2   0   0   2   0   0   0   2   0   2   0   0   2   0   2   0   0   0   0   2   0   0   0   2   0   0   2   0   2   2   2   2   2   2   2   2   2   0   0   2   0   0   2   2   0   2   2   2   0   2   0   0   2   2   0   0   2   2   0   0   2   0   2   0   0   2   0   0   2   2   2   0   2   2   2   2   0   0   0   0   2   0   0   0   0   0   0   0   0   2   0   0   0   0   2   2   0   0   0   0   2   0   2   2   0   2   2   0   2   2   2   0   2   0   2   0   0   0
 MK-1-10                2   2   2   2   0   0   0   2   0   0   0   2   0   2   2   0   2   0   0   2   0   0   0   0   2   2   0   0   0   2   0   2   0   0   2   2   0   2   2   2   0   2   2   0   2   0   2   0   0   0   0   2   0   2   0   0   2   0   2   2   2   0   2   0   0   2   2   2   2   2   0   0   0   2   2   2   2   0   2   0   2   0   0   0   0   2   0   0   0   2   0   2   0   0   2   0   2   0   0   0   0   2   0   0   0   2   0   0   2   0   2   2   2   2   2   2   2   0   2   0   0   2   0   0   2   2   0   2   2   2   0   2   0   0   2   2   0   0   2   2   0   0   0   0   2   0   0   0   2   0   0   2   2   0   2   0   2   2   0   0   0   0   2   0   0   0   0   2   0   0   0   0   0   0   0   0   2   2   0   0   0   0   2   0   2   2   0   2   0   0   2   2   2   0   2   0   2   0   0   0
 MK-1-11                0   2   2   2   0   0   0   2   0   0   0   2   0   0   2   0   2   0   0   2   0   0   0   0   2   2   0   0   0   2   0   2   0   0   2   2   0   2   2   2   0   0   2   0   2   0   2   0   0   0   0   2   0   2   0   0   0   0   2   2   2   0   2   0   0   2   2   2   2   2   0   0   0   2   2   2   2   0   2   0   2   0   0   0   0   2   0   0   0   2   0   2   0   0   2   0   2   0   0   0   0   2   0   0   0   2   0   0   2   0   2   2   2   2   2   2   2   0   2   0   0   2   0   0   2   2   2   2   2   2   0   2   0   0   2   2   2   0   2   2   0   0   0   0   2   0   0   0   2   0   0   0   2   0   2   0   0   2   0   0   0   0   0   0   0   0   0   2   0   0   0   0   0   0   0   2   2   2   0   0   0   2   2   0   2   2   0   2   0   0   2   2   2   0   2   0   2   0   0   0
 MK-1-12                0   2   2   2   0   0   0   2   0   0   0   0   0   0   2   0   2   0   0   2   0   2   0   2   2   2   0   0   0   2   2   2   2   0   2   2   0   2   2   2   0   0   2   0   2   0   0   0   0   0   0   2   0   2   0   0   0   0   2   2   2   0   2   0   2   2   2   2   2   2   0   0   0   2   2   2   2   0   2   0   2   0   0   0   0   2   0   2   0   2   0   2   0   0   2   0   2   0   0   0   0   2   0   0   0   2   0   0   2   0   2   2   2   0   2   2   2   0   2   0   0   2   0   0   2   2   2   2   2   2   0   2   0   0   2   2   2   2   2   2   0   0   0   0   2   0   0   0   2   0   0   0   2   0   2   0   0   2   0   0   2   0   0   0   0   0   2   0   0   0   0   0   0   0   0   2   2   2   0   0   0   2   2   0   0   0   0   2   0   2   2   2   2   0   2   0   2   0   0   0
 MK-1-13                0   2   0   2   0   0   0   2   0   0   0   2   0   0   2   0   0   0   0   2   2   2   0   2   2   2   0   0   0   2   2   2   2   0   2   2   0   2   2   2   0   0   0   0   2   0   0   0   0   0   0   2   0   2   0   0   0   0   2   2   2   2   2   0   2   2   2   2   2   2   0   0   0   2   2   2   2   2   2   0   2   0   0   0   2   2   0   2   0   2   0   2   0   0   2   0   2   0   0   0   0   0   0   0   0   2   0   0   2   0   2   2   2   0   0   0   2   0   2   0   0   2   0   0   0   2   2   2   2   2   0   2   0   0   2   2   2   2   2   2   0   0   0   0   2   0   0   0   2   2   0   0   2   0   2   0   0   2   0   0   2   0   0   0   0   0   2   0   0   0   0   0   2   0   0   2   2   2   0   0   2   2   2   0   2   0   0   2   0   2   2   0   2   0   2   2   2   0   0   2
 MK-1-14                0   2   0   2   2   2   0   2   0   0   0   2   0   0   2   0   0   0   0   2   2   2   0   2   2   2   0   0   2   2   2   2   2   0   2   2   0   2   2   2   0   0   0   0   2   0   0   0   0   0   0   2   0   2   0   0   0   0   2   2   2   2   2   0   2   2   2   2   2   2   0   0   0   2   2   2   2   2   0   0   2   0   0   0   2   2   0   2   0   2   0   2   0   0   2   0   0   0   0   0   0   0   0   0   0   2   0   0   2   0   2   2   0   0   0   0   2   0   2   0   0   2   2   0   0   2   2   2   2   2   0   2   0   0   2   2   2   0   2   0   0   0   2   0   2   0   0   2   2   2   0   0   2   0   2   0   0   2   2   0   2   0   0   0   2   0   0   0   0   2   0   0   2   2   0   2   2   2   0   0   2   2   2   0   2   0   0   2   0   2   2   0   2   0   2   2   2   0   0   2
 MK-1-15                0   2   0   2   2   2   0   2   0   0   0   2   0   0   2   0   0   0   0   2   2   2   0   2   2   2   0   0   2   2   2   2   2   0   2   2   0   2   2   2   0   0   0   2   2   0   0   0   0   0   2   2   0   2   0   0   0   0   2   2   0   2   2   0   2   2   2   2   2   2   0   0   0   2   2   2   2   2   0   0   2   2   0   0   2   2   0   2   0   0   0   0   2   0   2   0   0   0   0   0   0   0   0   0   0   2   0   0   2   0   2   0   0   0   0   0   2   0   0   0   0   2   2   0   0   2   2   0   2   0   0   2   0   0   0   2   2   0   2   2   0   0   2   0   2   0   0   2   2   0   0   0   2   0   2   0   0   2   2   0   2   0   0   0   2   0   0   0   0   0   0   0   2   2   0   2   0   2   0   0   2   2   2   0   2   0   0   2   0   2   2   0   2   0   2   2   2   0   0   2
 MK-1-16                0   2   0   0   2   2   0   2   0   0   0   2   0   0   2   0   0   0   0   2   2   2   0   2   2   2   0   0   2   2   2   2   2   0   0   2   0   2   2   2   0   0   0   2   2   0   0   0   0   0   2   0   2   2   0   0   2   0   2   2   0   2   2   0   2   2   2   2   2   2   0   0   2   0   0   2   2   2   0   0   2   2   0   0   2   2   0   0   0   0   0   0   2   0   2   0   0   0   0   0   0   0   0   0   0   2   0   0   2   0   2   0   0   0   0   0   2   0   0   0   0   2   2   0   0   2   2   0   2   0   0   2   0   0   0   2   2   0   2   0   0   0   2   0   2   0   0   2   2   0   0   0   2   0   2   0   0   0   2   0   2   0   0   0   2   0   0   0   0   0   0   0   2   2   0   2   2   2   2   0   2   2   2   0   2   0   0   2   0   2   2   0   2   0   2   2   2   0   2   2
 MK-2-1                 0   0   0   0   2   2   2   0   0   0   2   0   0   2   2   2   0   2   2   2   2   2   0   2   2   2   0   0   0   0   0   0   0   2   0   2   0   2   0   2   0   2   2   2   2   0   0   0   2   2   0   0   2   0   0   2   0   2   0   0   0   0   2   2   0   0   0   2   0   2   0   2   0   2   0   2   2   2   2   2   0   0   2   2   0   0   0   2   0   0   0   2   2   2   2   0   2   0   0   2   0   0   2   0   2   0   2   2   2   0   0   0   2   2   2   0   0   2   0   2   0   2   2   2   0   2   0   2   2   0   2   0   2   0   2   2   0   2   2   0   2   0   0   2   0   2   2   2   0   2   2   0   0   2   0   0   0   2   2   0   2   0   2   2   2   0   0   0   2   2   0   0   2   0   2   2   2   0   0   2   0   2   0   0   2   0   0   0   0   2   2   0   2   0   0   2   2   0   0   2
 MK-2-2                 0   0   0   0   2   2   2   0   0   2   2   0   0   2   2   2   0   2   2   0   2   2   0   2   2   2   0   0   0   0   0   0   0   2   0   2   0   2   0   2   0   2   2   2   2   0   0   0   2   2   0   0   2   0   0   2   0   2   0   0   2   0   2   2   0   0   0   2   0   2   0   2   0   2   0   2   2   2   0   2   0   0   2   2   0   0   0   2   0   0   0   2   2   2   0   0   2   0   0   2   0   0   2   0   2   0   2   2   2   0   0   0   0   2   2   0   0   2   0   2   0   2   2   0   0   2   0   2   2   0   2   0   2   0   2   2   2   2   2   0   2   0   0   2   0   2   2   2   2   2   2   0   0   2   0   0   0   2   2   0   2   0   2   2   2   2   0   0   2   2   0   0   2   0   2   2   2   0   0   2   0   2   0   0   2   0   0   0   0   2   2   2   2   2   0   2   2   0   0   2
 MK-2-3                 0   0   0   0   2   2   2   2   0   2   2   0   0   2   2   2   0   2   2   0   2   2   0   2   0   2   2   0   0   0   0   0   0   2   0   2   0   2   0   2   0   2   0   2   2   0   0   0   2   2   0   0   2   0   2   2   0   2   0   0   2   0   2   2   0   0   0   2   0   2   0   2   0   2   0   2   2   2   0   2   0   0   2   0   0   0   0   2   2   0   2   2   2   2   0   0   2   0   0   0   0   0   0   0   2   0   2   2   0   0   0   0   0   2   2   0   0   2   0   2   0   2   2   0   0   2   0   2   2   0   2   0   2   0   2   2   2   2   2   0   2   0   0   2   2   2   2   2   2   2   2   0   0   2   0   0   2   2   2   2   0   2   2   2   0   2   0   0   2   0   0   0   2   0   2   2   2   0   0   2   0   2   0   0   2   0   0   0   0   2   2   2   2   2   0   2   2   0   0   2
 MK-2-4                 0   0   0   0   2   2   2   2   0   0   2   0   2   0   2   2   0   2   2   0   0   2   0   2   0   2   2   0   0   0   0   0   0   2   0   2   0   2   0   2   0   2   0   2   2   0   0   2   2   2   0   0   2   0   2   2   0   2   0   0   2   0   2   2   0   0   0   2   2   2   0   2   0   2   0   2   2   2   0   2   0   0   2   2   0   0   0   2   2   0   2   2   2   2   0   0   2   0   0   0   0   0   0   0   2   0   2   0   0   2   0   0   0   2   2   0   0   2   0   2   0   2   2   0   0   2   0   2   2   0   2   0   2   0   2   2   2   0   0   0   2   0   0   2   2   2   2   0   2   2   2   0   0   2   0   0   2   2   2   2   0   2   2   2   0   2   0   0   2   0   0   0   2   0   2   2   2   0   0   2   0   2   0   0   0   0   0   0   0   2   2   2   2   2   0   0   2   0   2   2
 MK-2-5                 0   0   0   0   2   0   2   2   0   0   2   0   2   0   2   2   0   2   2   0   0   2   0   0   0   2   0   0   0   0   0   0   0   2   0   2   0   2   0   2   0   0   0   2   2   0   0   2   2   2   0   0   2   0   2   2   0   2   0   0   2   0   2   2   0   0   0   2   2   2   2   2   0   2   0   2   2   2   0   2   0   0   2   0   0   0   0   2   2   2   2   0   2   2   0   0   2   2   0   0   0   0   0   0   0   0   2   0   2   2   0   0   0   2   2   0   0   2   0   2   0   2   2   0   0   2   0   2   0   0   2   0   2   0   2   2   2   2   0   2   2   2   0   2   2   2   2   0   2   2   2   0   0   2   0   0   2   2   2   2   0   2   2   2   0   2   0   0   2   0   0   0   2   2   2   2   2   0   0   2   0   2   0   2   0   0   0   0   0   2   2   2   2   2   0   0   2   0   2   2
 MK-2-6                 0   0   0   0   2   2   2   2   0   0   2   0   2   2   2   2   0   2   2   0   0   2   0   0   0   2   0   0   0   0   0   0   0   2   0   0   0   2   0   2   0   2   0   2   0   0   0   2   2   2   0   0   2   0   2   2   2   2   0   0   2   0   2   2   2   2   0   0   2   0   2   0   0   2   0   2   2   2   0   2   0   2   2   2   0   0   0   2   2   2   2   0   2   2   0   0   2   2   0   0   0   0   0   0   0   0   2   0   2   2   0   0   0   2   2   0   0   2   0   2   0   2   2   0   0   2   0   2   0   0   2   0   2   0   2   2   2   2   0   0   0   2   0   2   2   0   2   0   2   2   2   0   0   2   2   0   2   2   2   2   0   2   2   2   0   2   0   0   2   0   0   0   2   2   2   2   2   0   0   2   0   2   0   2   0   0   0   0   0   2   0   2   2   2   0   0   2   2   0   2
 MK-2-7                 0   0   0   0   2   0   2   2   0   0   2   0   2   2   2   2   0   2   2   0   0   0   0   0   0   0   0   2   0   0   0   0   0   2   2   2   2   2   2   2   0   2   0   2   0   0   0   2   2   2   0   0   2   0   0   2   2   2   0   2   0   0   0   2   2   2   0   0   2   0   2   0   2   2   0   2   2   2   0   2   0   2   0   2   0   0   0   2   2   2   2   2   2   2   0   0   2   2   0   0   0   0   0   0   0   2   2   0   2   2   0   0   0   2   2   0   0   2   0   2   0   2   2   0   0   2   0   2   0   0   2   0   0   0   0   2   2   2   0   0   0   2   0   2   2   0   0   0   2   2   2   0   0   2   2   0   2   2   2   2   0   2   2   0   0   2   0   0   2   2   0   0   2   2   2   2   2   0   0   2   0   2   0   2   0   0   0   2   2   2   0   0   0   2   0   0   2   0   0   2
 MK-2-8                 0   0   0   0   2   2   2   2   0   0   2   0   2   2   2   2   0   2   2   0   0   0   0   0   2   0   0   2   0   2   0   0   0   2   2   0   2   2   2   2   0   2   0   2   0   0   0   2   2   2   0   2   2   0   0   2   0   2   0   2   0   2   2   2   2   2   2   0   0   0   2   0   2   2   0   2   2   2   0   0   0   2   0   2   0   0   0   2   2   0   2   2   2   2   0   0   2   2   0   0   0   0   0   0   0   0   2   0   2   2   0   0   0   2   2   0   0   2   0   2   0   2   2   0   0   2   0   2   0   0   2   0   2   0   2   2   2   2   0   0   0   2   2   2   2   0   0   0   2   2   2   0   0   2   0   0   2   2   0   2   0   0   2   0   0   2   0   0   2   2   0   0   2   2   2   0   2   0   0   2   0   2   0   2   0   0   0   2   2   2   0   0   0   2   0   0   2   0   0   2
 MK-2-9                 0   0   0   0   2   2   2   2   0   0   0   0   2   2   2   2   0   0   2   0   0   0   0   0   2   0   0   2   0   2   0   0   0   2   2   0   2   2   2   2   0   2   0   2   2   0   0   2   2   2   0   2   2   0   2   2   0   2   0   2   0   2   2   0   2   2   2   0   0   0   2   0   2   2   2   2   2   2   0   0   0   2   2   2   0   0   0   2   2   0   2   0   2   2   2   0   2   2   2   0   0   0   0   0   0   0   2   0   2   2   0   0   0   2   2   0   0   2   0   2   0   2   2   0   0   2   0   2   0   2   2   0   0   0   2   2   2   2   0   0   0   2   2   2   2   0   0   0   2   2   2   0   0   2   0   0   0   2   0   0   0   0   2   2   0   2   0   0   2   2   0   0   2   2   2   0   2   0   0   2   0   2   0   2   0   0   0   0   2   2   0   0   0   2   0   0   2   0   0   2
 MK-2-10                0   2   0   0   0   2   2   2   0   0   2   0   2   2   2   2   2   0   2   0   0   2   0   2   2   0   0   2   0   2   0   0   0   2   2   0   2   2   2   2   0   2   2   0   2   0   0   2   2   2   2   2   2   0   2   2   0   2   0   2   0   2   2   0   2   0   0   0   0   0   0   0   2   2   2   2   2   2   0   2   0   2   2   2   0   0   0   2   2   0   2   0   2   2   2   0   2   2   0   0   0   0   0   0   0   0   2   0   2   2   0   0   0   2   2   0   0   2   0   2   0   2   2   0   0   2   2   2   0   2   2   0   0   0   2   2   2   2   0   0   2   2   2   2   2   0   0   2   2   2   2   0   0   2   0   0   2   2   0   2   0   0   2   2   2   2   0   0   2   2   0   0   2   2   2   0   2   2   0   2   0   2   2   2   0   0   0   0   2   2   2   0   0   0   0   0   2   2   0   2
 MK-2-11                0   2   0   0   0   0   2   2   0   0   0   0   2   2   2   2   2   0   2   0   0   2   0   2   2   2   0   2   0   2   0   0   0   2   2   0   2   2   2   2   0   2   2   0   2   0   0   2   2   0   2   2   2   0   2   2   0   2   0   2   0   2   2   0   0   0   0   0   0   2   0   0   2   2   2   2   2   2   0   2   0   2   0   2   0   0   0   0   2   0   2   0   2   2   2   0   2   2   0   0   0   0   0   0   2   0   2   0   2   2   0   0   0   2   0   0   0   2   0   2   0   2   2   0   0   2   2   2   0   2   2   0   0   0   2   2   2   2   0   2   2   2   2   2   2   0   0   2   2   2   2   0   0   2   0   0   2   2   0   2   0   0   2   2   2   2   0   2   2   2   0   0   2   2   2   0   2   2   0   2   0   2   2   2   0   0   0   2   2   2   2   0   0   0   2   2   2   2   0   2
 MK-2-12                0   2   0   0   0   0   2   2   0   0   0   0   2   2   2   2   2   0   2   0   0   2   0   2   2   2   0   0   0   2   0   0   0   2   2   0   2   2   2   2   0   2   2   0   2   2   0   2   2   0   2   2   2   0   0   2   0   2   0   2   2   2   2   0   0   0   2   0   0   2   0   0   2   2   2   2   2   2   0   2   0   2   0   2   0   0   0   0   2   0   2   0   2   2   2   0   2   0   0   0   0   0   0   0   2   0   0   0   0   0   0   0   0   2   0   0   0   2   0   2   0   2   2   0   0   2   2   2   0   2   2   0   0   0   2   2   2   2   2   2   0   2   2   2   2   0   0   2   2   2   2   0   0   2   0   0   2   2   2   2   0   0   2   2   2   2   0   2   2   2   0   0   2   0   2   0   2   2   0   2   0   2   2   2   0   0   0   2   2   2   0   0   0   0   2   2   0   2   0   2
 MK-2-13                0   2   0   0   0   2   2   2   0   0   2   0   2   2   2   2   2   0   2   0   0   2   0   2   2   2   0   0   2   2   0   0   0   2   2   0   2   2   2   2   0   2   2   2   2   2   0   2   0   0   2   2   2   0   0   2   0   2   0   2   2   2   2   0   0   0   0   0   0   2   0   0   2   2   2   2   2   0   0   2   0   2   0   0   0   0   0   0   2   0   2   2   2   2   2   0   2   0   0   0   0   0   2   0   2   0   0   0   0   0   0   0   0   2   0   0   0   2   2   2   0   2   2   0   0   2   2   2   0   2   2   0   0   0   2   2   2   2   2   2   0   2   2   2   0   0   0   2   2   2   2   0   0   2   0   2   2   2   2   2   0   0   2   2   0   2   0   2   0   2   0   0   2   0   0   0   0   2   0   2   0   2   2   2   0   0   0   2   2   2   0   0   0   0   2   2   0   2   0   2
 MK-2-14                0   2   0   0   2   2   2   2   0   0   2   0   2   2   2   2   2   0   2   2   0   2   0   2   2   2   0   0   2   2   0   0   0   2   2   0   2   0   2   2   0   2   2   2   2   2   0   2   0   0   2   2   2   0   0   2   0   2   0   2   2   2   0   0   0   0   0   0   0   2   0   0   2   2   2   2   2   0   0   2   0   2   0   0   0   0   0   0   2   0   2   2   2   2   2   2   0   0   0   0   0   0   2   0   2   0   0   0   0   0   2   0   0   2   0   0   0   2   2   2   0   2   2   0   0   0   2   2   0   2   2   0   0   0   2   2   2   2   2   2   0   2   2   2   0   0   0   2   2   2   0   0   0   2   0   2   2   2   2   2   0   0   2   2   2   0   0   2   0   2   0   0   2   0   0   0   0   2   2   2   0   2   2   2   0   0   0   2   0   2   0   0   2   0   0   2   0   2   0   2
 MK-2-15                0   2   2   0   2   2   2   2   0   0   2   0   2   0   2   2   2   0   2   2   2   2   0   2   2   2   0   0   2   2   0   0   0   2   2   0   2   0   2   2   0   2   2   2   0   2   0   0   0   0   2   0   2   0   0   2   0   2   0   2   2   0   0   0   0   0   0   0   0   2   0   0   2   2   2   2   2   0   2   2   0   2   0   0   0   2   2   0   2   0   2   2   2   2   2   2   0   0   0   0   0   0   2   0   2   0   0   0   0   0   2   0   2   2   0   2   0   0   2   2   0   2   2   0   0   0   2   2   0   2   2   0   0   0   2   2   2   2   2   2   0   0   2   2   0   0   0   2   2   2   0   0   0   2   0   2   2   2   0   2   0   0   2   2   2   2   0   2   0   2   0   0   2   0   0   0   0   2   2   2   0   0   2   2   0   0   0   2   0   2   2   0   2   0   0   2   0   2   0   0
 MK-2-16                0   2   2   0   2   0   2   2   0   0   2   0   2   0   2   2   2   0   2   2   2   2   0   2   2   2   0   0   2   2   0   0   0   2   2   0   2   0   0   2   0   2   2   2   0   2   0   0   0   0   2   0   2   0   0   0   0   2   0   2   2   0   0   0   0   0   0   0   0   2   0   0   2   2   2   2   2   0   2   2   0   2   0   0   0   2   2   0   0   0   2   2   0   0   2   2   0   0   0   0   0   0   0   0   0   0   0   0   0   0   2   0   2   2   0   2   0   0   2   2   0   2   2   0   0   2   2   2   0   2   2   0   0   0   2   2   2   0   2   2   0   0   2   2   0   0   0   2   2   2   0   0   0   2   0   2   2   2   0   2   0   0   2   2   2   2   2   2   0   2   0   0   2   0   0   0   0   2   2   2   0   0   2   2   0   0   0   0   0   2   2   0   2   2   0   2   0   2   0   0
 MK-3-1                 2   0   2   2   2   2   0   2   2   0   2   0   2   0   2   2   2   0   0   2   0   0   0   2   2   2   0   2   2   2   2   2   0   2   0   0   0   0   0   2   2   2   0   0   2   2   2   2   2   0   0   0   0   2   2   0   0   2   2   0   2   2   2   0   0   2   0   2   0   2   0   2   2   2   2   2   2   0   0   2   2   0   0   0   2   2   2   0   2   0   2   2   0   2   0   2   0   0   2   2   2   2   0   0   2   2   2   0   0   0   2   0   0   0   2   0   0   0   2   0   0   0   0   2   0   0   0   2   0   2   2   2   0   2   0   0   2   0   2   0   0   2   0   0   0   0   0   0   0   2   2   2   0   2   0   2   0   0   2   2   0   2   2   0   0   0   2   2   2   2   2   0   0   0   2   2   0   0   2   0   0   0   2   0   2   0   2   0   0   2   2   2   0   0   0   0   2   0   0   2
 MK-3-2                 2   0   0   2   0   2   0   2   2   0   2   0   2   0   2   2   2   0   0   2   0   0   0   2   2   2   0   2   2   2   2   2   0   2   0   0   0   0   0   2   2   2   0   0   2   0   2   2   2   0   0   0   0   0   2   0   0   2   2   0   2   2   2   0   0   2   0   2   0   2   0   2   2   2   0   2   2   0   0   2   2   0   0   0   2   2   2   0   2   0   2   2   0   2   0   2   0   0   2   2   2   2   0   0   2   0   2   2   0   2   2   0   0   0   2   2   0   0   2   0   0   0   0   2   0   0   0   2   0   2   2   0   2   2   0   0   2   2   2   0   0   2   0   0   0   0   0   0   0   2   2   2   0   2   0   0   0   0   2   2   0   2   2   0   0   0   2   2   2   2   2   0   0   0   2   0   0   0   2   0   0   0   0   0   2   0   2   0   0   2   2   2   0   0   0   0   2   0   0   2
 MK-3-3                 2   0   2   2   0   2   0   2   2   0   2   0   2   0   0   2   2   0   0   2   2   0   0   0   2   2   0   2   2   2   2   2   0   2   0   2   0   0   0   2   2   2   2   0   2   0   2   2   2   0   0   0   0   0   2   0   0   2   2   0   2   2   2   0   0   2   0   2   0   2   0   2   2   2   0   2   2   0   0   2   2   0   0   0   2   2   2   0   2   0   2   2   0   2   0   2   0   2   0   2   2   2   0   0   2   0   2   2   0   2   2   0   0   0   2   2   2   0   2   0   0   0   0   2   0   0   2   2   0   2   2   0   2   2   0   0   2   2   2   0   0   2   0   0   0   0   0   0   0   2   2   2   0   2   0   0   0   0   2   2   0   2   2   0   0   0   2   2   2   2   2   0   0   0   2   0   2   0   2   0   0   0   0   0   2   0   2   0   0   2   2   2   0   0   0   0   2   0   0   0
 MK-3-4                 2   0   2   2   0   2   0   2   2   0   2   0   2   0   0   2   2   0   0   2   2   0   0   0   2   2   0   0   2   2   2   2   0   2   0   2   0   2   0   2   2   2   2   0   2   0   2   2   2   0   2   0   0   0   2   0   0   2   2   0   2   2   2   0   0   2   2   2   0   2   0   0   2   2   0   2   2   0   0   2   2   0   0   0   2   0   2   0   2   0   2   2   0   2   0   2   0   2   0   2   2   2   0   0   2   2   2   2   0   2   2   0   0   0   2   0   2   2   2   0   0   0   0   2   0   0   2   0   0   0   0   0   2   2   0   0   2   2   2   0   0   0   0   2   0   2   0   0   0   2   2   2   0   2   2   0   0   0   2   2   0   0   2   0   0   0   2   2   2   2   2   0   0   0   2   0   2   2   2   0   0   0   0   0   2   0   2   0   0   2   2   2   0   0   0   0   2   0   0   2
 MK-3-5                 2   0   2   2   0   2   0   2   0   0   2   0   2   0   0   2   2   0   0   2   2   2   0   0   2   2   0   0   2   0   2   2   0   2   0   2   0   2   0   2   2   2   2   0   2   2   2   2   2   0   0   2   0   0   2   0   0   2   2   0   2   2   2   0   0   2   2   2   0   2   0   0   2   2   0   2   2   0   0   2   0   2   0   0   2   0   2   0   2   2   2   2   0   2   0   2   2   2   0   2   2   2   0   0   2   2   2   2   0   0   2   0   2   0   2   0   2   2   2   0   0   0   0   2   2   0   2   2   0   0   0   0   2   2   0   0   2   2   0   0   0   0   0   2   0   2   0   0   0   2   2   2   0   2   0   0   0   2   2   2   0   0   2   0   2   0   2   2   2   0   2   0   0   0   2   0   2   2   2   0   0   0   0   0   2   0   2   2   0   2   0   2   0   0   2   0   2   0   0   2
 MK-3-6                 2   2   2   2   0   2   0   2   0   0   2   0   2   0   0   2   2   0   0   2   2   2   0   0   2   2   0   0   2   0   2   2   2   2   0   2   0   2   0   0   2   2   2   0   2   2   2   2   2   0   0   2   0   0   2   0   0   0   2   0   2   2   2   2   0   0   2   2   0   2   0   2   2   2   0   2   2   0   0   0   0   2   0   0   2   0   2   0   2   2   2   2   0   2   2   0   2   2   0   0   2   2   0   0   2   2   2   2   0   0   2   0   2   0   2   0   2   2   2   0   0   0   0   2   2   0   2   0   0   0   0   2   2   2   0   0   2   2   0   0   0   0   0   0   0   2   0   0   0   2   2   2   0   2   0   0   0   0   2   2   0   0   2   0   2   0   2   2   2   0   2   0   0   0   2   0   2   2   2   0   0   0   0   0   2   0   2   2   0   2   0   2   0   0   2   0   2   0   0   2
 MK-3-7                 2   2   2   2   0   2   0   0   0   0   2   0   2   0   2   2   2   0   0   2   2   2   0   0   2   2   0   0   2   0   2   2   2   2   0   2   0   0   0   0   2   2   2   0   2   2   2   2   2   0   0   2   0   0   2   0   0   0   2   0   2   2   2   2   0   0   2   2   0   2   0   2   0   2   0   2   2   0   0   0   0   2   0   0   2   0   2   2   2   2   2   2   0   2   2   0   2   2   0   2   2   2   0   0   2   2   2   2   0   0   0   0   2   0   0   0   2   2   2   0   0   0   0   2   0   0   0   0   0   0   0   0   0   2   0   2   2   2   0   0   0   0   0   0   0   2   2   0   0   2   0   2   0   2   0   0   0   0   2   2   0   0   2   0   2   0   2   2   0   0   2   0   0   0   2   0   2   2   2   0   0   0   0   0   2   0   2   2   0   2   0   2   0   0   2   0   2   0   0   2
 MK-3-8                 2   2   2   2   0   2   0   0   0   0   2   0   2   0   2   2   2   0   0   2   2   2   0   0   2   2   0   0   2   0   2   0   2   2   2   2   2   2   0   0   2   2   2   2   2   2   2   2   0   2   0   2   0   0   2   0   0   2   2   0   2   2   2   2   0   0   2   2   0   2   2   0   0   2   0   2   2   0   0   0   0   2   0   0   2   0   2   2   2   2   2   2   0   2   2   0   2   2   0   2   2   2   0   0   2   2   2   2   0   0   0   2   2   0   0   0   2   2   2   0   0   0   2   2   2   0   0   0   2   0   0   0   0   2   0   2   2   2   2   2   0   0   0   0   0   2   2   0   0   2   0   2   0   2   0   0   0   0   2   2   0   0   2   0   2   0   2   2   0   0   2   0   0   0   2   2   2   2   2   0   2   0   0   0   2   0   2   2   0   2   0   2   0   0   2   0   2   0   0   2
 MK-3-9                 2   2   2   2   0   2   0   0   2   0   0   0   2   0   2   0   0   0   0   2   2   2   2   0   2   2   0   0   2   0   2   0   2   2   2   2   2   2   2   0   2   2   2   2   2   2   2   2   0   2   0   2   2   2   2   0   0   2   2   0   2   2   2   2   0   0   2   2   0   2   2   0   2   0   0   2   2   0   0   0   0   2   0   0   2   0   2   2   2   2   0   2   0   2   2   0   0   2   0   0   2   2   0   0   2   2   2   0   0   0   0   0   2   0   0   0   2   2   2   0   0   0   2   2   2   0   0   0   0   0   0   0   0   2   0   2   2   2   2   2   0   0   2   0   0   2   2   0   0   2   0   2   0   2   0   2   0   0   0   2   2   0   0   0   2   0   2   2   0   2   0   0   2   0   2   2   2   2   2   0   2   0   0   0   2   0   2   2   2   2   0   2   0   0   2   0   2   0   0   2
 MK-3-10                2   2   0   2   0   2   2   0   2   0   0   0   2   0   0   2   0   0   0   2   2   2   2   0   2   2   0   0   2   0   2   0   2   2   2   2   2   2   2   0   0   2   2   2   2   2   2   2   0   2   0   2   2   0   2   0   0   2   0   0   2   2   2   2   0   0   0   2   0   2   2   0   2   0   0   2   2   0   0   0   0   2   0   0   2   0   2   2   2   2   2   2   0   0   2   0   0   2   2   0   2   0   2   2   2   2   2   0   0   0   0   0   2   0   0   0   2   2   0   0   2   0   2   2   2   0   0   0   0   0   0   2   0   2   0   2   0   2   2   2   0   0   0   0   0   2   2   0   2   2   0   2   2   2   0   2   0   0   0   2   2   0   0   0   2   0   2   2   2   2   0   0   2   0   0   2   0   2   2   0   2   0   0   0   2   0   2   2   2   2   0   2   0   0   0   0   2   0   2   2
 MK-3-11                2   2   0   2   2   2   2   2   2   0   0   0   2   0   0   2   0   0   0   2   2   2   2   2   2   2   0   0   2   0   2   0   2   2   2   2   2   2   2   2   2   2   2   2   2   2   2   0   0   2   0   2   2   0   2   2   0   2   0   0   2   2   2   2   0   2   0   2   0   2   2   0   2   0   0   2   2   0   0   0   0   2   0   0   2   0   0   2   2   2   2   2   0   0   2   0   0   2   2   0   2   0   2   2   2   2   2   0   0   0   0   0   2   0   0   0   2   2   0   0   2   0   2   2   2   0   0   0   0   0   0   2   2   2   0   2   0   2   2   2   0   0   0   0   0   2   2   0   2   2   0   2   2   2   0   2   0   0   0   2   2   0   0   0   2   2   2   2   2   2   0   0   2   0   2   2   0   2   2   2   2   0   0   0   0   0   2   2   2   0   0   2   0   0   0   0   2   0   2   2
 MK-3-12                2   2   0   2   2   2   2   2   2   0   0   2   2   0   0   2   0   0   0   2   2   2   2   2   2   2   0   0   2   0   2   0   2   2   2   2   0   2   2   2   2   2   2   2   2   2   0   0   0   2   0   2   2   0   2   2   2   2   0   0   0   2   2   2   0   2   2   2   0   2   2   0   2   0   0   2   0   0   0   0   2   2   0   0   2   0   0   2   2   2   2   2   0   0   2   0   0   2   2   0   2   2   2   2   2   2   2   0   0   0   0   0   2   0   0   0   2   2   0   0   2   0   2   2   2   0   0   0   0   0   0   2   2   2   0   2   0   2   2   2   0   0   0   0   0   2   2   0   2   0   0   2   2   2   0   2   0   0   0   2   2   0   2   0   2   2   2   2   2   2   0   0   2   0   0   2   0   2   2   2   2   0   0   0   2   0   2   2   2   0   0   2   0   0   2   0   2   0   2   0
 MK-3-13                2   2   0   2   2   2   2   2   2   0   0   2   2   0   0   2   0   0   0   2   2   2   2   2   2   2   0   0   0   0   2   0   2   2   2   2   0   2   2   2   2   2   2   2   2   2   0   0   0   2   0   2   2   0   2   2   2   2   0   0   0   2   2   2   0   2   2   2   0   2   2   0   2   0   0   2   0   0   0   0   2   0   0   0   2   0   0   2   2   2   2   2   0   0   2   2   0   2   2   0   2   0   2   2   2   2   2   0   0   0   0   0   2   0   0   0   0   2   0   0   2   0   2   2   2   0   0   0   0   2   2   0   0   2   0   2   2   2   2   2   0   0   2   2   0   2   2   0   2   0   2   2   2   2   0   2   0   0   0   2   2   0   2   0   2   2   2   2   2   2   0   0   2   0   0   2   0   2   2   2   2   0   0   0   2   0   2   2   2   0   0   2   0   0   2   0   2   0   2   0
 MK-3-14                2   2   0   2   2   2   2   0   0   0   2   2   2   0   0   2   0   0   0   2   2   2   2   2   2   2   0   0   0   0   2   0   2   2   2   2   0   0   2   2   2   2   2   2   2   2   0   0   0   2   0   0   2   0   2   0   2   2   0   0   0   2   2   2   0   2   2   2   0   2   2   0   2   0   0   2   0   0   0   0   0   0   0   0   2   2   0   2   2   2   2   2   0   0   2   2   0   2   2   2   2   2   2   2   2   2   2   2   0   0   0   0   2   0   0   0   0   2   0   0   0   0   2   2   2   0   0   0   0   2   2   0   0   2   0   2   2   2   2   2   0   0   2   2   0   2   0   0   2   0   2   2   2   2   0   2   0   2   0   2   2   0   0   0   2   2   2   2   2   2   0   0   2   0   0   2   0   2   2   2   0   0   0   0   2   0   2   2   2   0   0   0   0   0   2   0   2   0   2   0
 MK-3-15                2   2   0   2   2   0   2   0   2   0   2   2   2   0   0   2   2   0   0   0   0   2   2   2   2   2   0   2   0   0   2   0   2   2   2   2   0   0   2   2   2   2   2   2   2   2   2   0   0   2   0   0   2   0   2   0   0   2   0   0   0   2   2   0   0   2   2   2   0   0   2   0   2   0   0   2   0   0   0   0   0   0   0   0   0   2   2   2   2   2   2   2   0   0   2   2   0   2   2   2   2   2   2   2   2   2   2   2   2   0   0   0   2   0   0   0   0   2   0   0   2   0   2   2   2   0   0   0   0   2   2   0   0   2   0   2   2   2   0   0   0   0   2   2   0   2   0   0   2   0   2   2   2   2   2   2   0   2   0   2   2   0   0   0   2   2   2   2   2   2   0   0   2   0   0   2   0   2   2   2   0   2   0   0   2   0   0   0   0   0   0   0   0   0   2   0   2   0   0   0
 MK-3-16                2   2   2   2   2   0   2   0   0   2   2   2   2   0   0   2   2   0   0   0   0   2   2   2   2   2   0   2   0   0   2   0   2   2   2   2   0   0   2   2   2   2   2   2   2   0   2   0   0   2   0   0   2   0   0   0   2   2   0   0   0   2   2   0   0   2   2   2   0   0   2   2   2   2   0   2   0   0   0   0   0   0   0   0   0   2   2   2   2   2   2   2   0   0   2   2   0   2   2   2   2   2   2   2   2   0   2   2   2   0   0   0   2   0   0   0   0   2   2   0   2   0   2   0   2   0   2   2   0   2   2   0   0   2   0   2   2   2   0   0   0   2   2   2   0   2   2   0   2   0   2   0   2   2   2   2   0   2   0   0   2   0   0   0   2   2   2   2   0   2   0   0   0   0   0   2   0   2   2   2   0   0   0   0   2   0   0   0   0   0   0   2   0   0   2   0   2   0   0   0
 MK-4-1                 2   0   0   2   2   2   0   2   2   2   0   0   2   2   0   2   0   2   2   0   2   2   0   2   2   0   0   2   0   0   2   2   2   2   2   2   2   2   2   0   0   2   0   0   2   0   2   0   2   0   2   2   0   0   0   2   2   2   2   0   2   0   2   2   0   2   2   0   0   2   2   2   2   2   2   2   0   2   0   0   2   2   0   0   2   2   0   0   0   0   2   0   2   0   2   2   0   2   0   0   2   2   0   2   0   0   0   0   2   2   2   2   0   0   0   2   0   2   2   0   0   2   0   0   0   0   0   0   0   0   2   0   2   0   0   2   0   0   0   2   2   2   2   0   0   0   2   2   2   2   0   0   0   2   2   0   2   0   0   0   2   2   0   0   0   2   2   2   0   0   0   0   0   0   0   0   0   0   2   2   2   0   0   0   0   2   0   2   0   0   0   0   0   0   0   0   2   2   0   2
 MK-4-2                 2   0   0   2   2   2   0   0   2   2   0   0   2   2   2   2   0   2   0   0   2   2   0   2   2   0   0   2   2   0   0   2   2   2   2   2   2   2   0   0   0   2   2   0   2   0   2   2   2   0   2   2   0   0   0   2   2   2   2   0   2   0   2   0   0   2   2   0   0   2   2   2   2   2   2   2   0   2   0   2   2   2   0   0   2   2   0   0   0   0   2   0   2   0   2   2   0   2   0   0   2   2   2   2   0   0   0   2   2   2   2   2   0   0   0   2   0   2   2   0   0   2   0   0   2   0   0   0   0   2   2   0   0   0   0   2   0   0   0   2   2   2   2   0   0   0   2   2   2   2   0   2   0   2   2   0   0   0   0   0   2   2   0   2   0   2   2   2   0   0   0   0   0   2   0   0   0   0   2   2   2   0   0   0   0   2   0   2   0   0   2   0   0   0   2   0   2   2   0   2
 MK-4-3                 2   0   2   2   2   2   0   0   2   2   0   0   2   2   2   2   0   2   0   0   2   2   0   2   2   0   0   2   2   2   0   2   2   2   2   0   2   2   0   0   0   2   0   0   2   0   2   2   2   0   2   2   0   0   0   2   2   2   2   0   2   0   2   0   2   2   2   0   0   0   2   2   2   2   2   2   2   2   0   2   2   0   0   0   2   2   0   2   2   2   2   0   2   0   2   2   2   2   0   0   2   2   2   2   0   0   0   2   2   0   2   0   0   0   0   0   0   2   0   0   0   2   0   0   2   0   0   0   2   2   2   0   2   0   0   2   0   0   0   0   2   2   2   0   0   0   2   2   2   2   0   2   0   2   2   0   0   0   0   0   0   0   0   2   0   2   2   2   0   0   0   0   2   2   0   0   0   0   2   2   2   0   0   2   0   0   0   2   0   0   0   0   0   0   0   0   0   2   0   2
 MK-4-4                 0   0   2   0   2   2   0   0   2   2   2   0   2   2   2   2   2   2   0   0   2   2   0   2   2   0   0   0   2   2   0   2   2   2   2   0   0   2   0   0   0   2   0   0   2   0   2   2   2   0   2   2   0   0   0   2   2   2   2   0   2   0   2   0   0   2   2   0   0   0   2   2   2   2   2   2   2   0   0   2   2   0   0   0   0   2   2   2   2   2   2   0   2   0   2   2   2   2   0   0   2   2   2   2   0   0   0   2   2   0   2   0   0   0   0   0   0   2   0   0   0   0   0   0   2   0   0   0   2   2   2   2   2   0   0   2   0   0   0   0   2   2   2   0   0   0   2   2   2   2   0   2   0   2   2   0   0   0   0   0   0   2   0   2   0   2   2   0   0   0   0   0   0   2   0   0   0   0   2   2   2   2   0   2   2   2   0   2   0   0   0   0   0   0   0   0   0   2   0   2
 MK-4-5                 0   0   2   0   2   2   2   0   0   2   2   0   2   2   2   2   2   2   2   0   2   2   2   2   2   0   0   0   0   2   0   2   2   0   2   0   0   2   0   0   0   2   0   0   2   0   2   2   2   0   2   2   0   0   0   2   2   2   2   0   2   0   2   0   0   2   2   0   0   0   2   2   2   0   2   2   2   0   0   2   2   0   0   0   0   0   2   2   2   2   0   0   0   0   2   2   2   2   0   2   0   2   2   2   0   0   2   2   2   0   2   2   0   2   0   0   0   2   0   0   0   0   0   0   2   0   0   0   2   2   2   2   2   0   0   2   0   0   0   0   2   2   2   0   0   0   2   2   2   2   0   2   0   2   2   0   0   2   0   0   0   2   0   2   0   2   2   0   2   0   2   0   2   0   0   0   2   0   2   2   0   2   0   0   2   2   0   2   0   0   0   0   0   0   0   0   0   2   0   2
 MK-4-6                 0   0   2   0   2   2   2   0   0   2   2   0   2   2   2   0   2   2   2   0   2   2   2   2   2   0   0   2   0   2   0   2   2   0   2   0   0   2   2   0   0   2   0   0   2   0   2   2   2   0   2   2   0   0   0   2   2   2   2   0   2   0   2   0   0   2   2   2   0   0   2   2   2   0   2   2   2   0   0   2   2   0   0   0   0   0   2   2   2   2   0   0   0   0   2   2   2   2   0   2   0   2   2   2   0   0   0   2   2   0   2   2   0   2   2   2   2   2   0   0   0   0   0   0   2   0   0   0   2   2   0   2   2   0   0   2   0   2   0   0   2   2   2   0   2   0   2   2   0   2   0   2   0   2   2   0   0   2   0   0   0   0   2   2   0   2   2   0   2   0   2   0   2   0   0   0   2   2   2   2   0   2   0   0   0   2   0   0   0   0   0   0   0   0   0   0   0   0   0   0
 MK-4-7                 2   0   2   0   0   0   2   0   0   2   2   0   0   2   2   0   0   2   2   0   2   2   2   2   2   0   0   2   0   2   0   2   2   2   0   0   0   2   2   2   0   2   0   0   2   0   2   2   2   0   2   2   0   0   2   2   2   2   2   0   2   0   2   0   0   2   2   2   0   0   2   2   2   0   2   0   2   0   0   2   2   0   0   2   0   2   2   0   2   2   2   0   0   0   2   2   0   2   0   2   2   2   2   2   0   0   0   0   2   0   2   0   0   2   2   2   2   2   0   0   0   0   0   0   2   0   0   2   2   2   0   2   2   2   0   2   2   2   0   0   2   2   2   2   2   0   2   2   0   2   0   2   0   2   2   0   2   2   0   0   0   0   2   2   0   0   0   0   0   0   2   0   2   2   0   0   2   2   2   2   0   2   0   2   0   2   2   0   2   0   2   2   0   0   0   0   0   0   0   2
 MK-4-8                 2   0   2   0   0   0   2   0   0   2   2   2   0   2   2   0   0   2   0   0   2   2   2   2   2   0   0   2   0   2   0   2   0   0   0   0   0   2   2   2   0   2   0   0   2   0   2   2   0   0   2   2   0   0   2   2   2   2   2   0   2   0   2   0   0   0   2   2   0   0   2   2   2   0   2   2   2   0   0   2   0   0   0   2   0   2   2   0   2   2   2   0   0   0   0   2   0   2   2   2   2   2   2   2   0   0   0   0   2   0   2   0   0   2   0   2   2   2   0   0   0   0   0   0   2   0   0   2   2   2   0   2   2   2   0   2   2   2   0   0   2   0   0   2   2   0   2   2   0   2   0   2   0   2   2   0   2   2   0   0   0   0   0   2   0   0   0   0   0   0   2   0   2   2   0   0   2   2   2   2   0   0   2   2   0   2   2   0   2   0   2   2   2   0   0   0   0   0   0   2
 MK-4-9                 2   0   2   0   0   0   2   0   0   2   2   0   0   2   2   2   0   2   0   0   2   2   2   2   2   0   0   2   0   2   0   2   0   0   0   0   0   2   2   2   0   2   0   0   2   0   2   2   0   0   2   2   0   0   2   2   2   2   2   0   0   0   2   0   0   0   2   2   0   0   2   2   2   0   2   0   2   0   0   2   0   0   0   2   0   0   2   2   2   2   2   0   0   0   0   2   0   2   2   2   2   2   2   2   0   0   0   0   2   2   2   0   0   2   0   2   2   2   0   0   0   0   0   0   0   0   2   2   2   2   0   2   2   2   0   2   2   2   0   0   2   0   0   2   2   2   2   2   2   2   0   2   0   2   0   0   2   2   0   2   0   0   0   2   0   0   0   0   0   0   0   0   2   2   0   0   2   2   2   0   0   0   2   2   0   2   2   0   2   0   2   2   2   2   0   0   0   0   0   2
 MK-4-10                2   0   2   0   0   0   2   0   0   2   2   0   0   2   2   2   0   2   0   0   2   2   2   2   0   0   0   2   0   2   0   2   0   0   0   0   0   2   2   2   0   2   2   0   2   0   2   2   0   0   2   2   0   0   2   2   2   2   2   0   0   0   2   0   0   0   2   2   0   0   2   2   2   0   0   0   2   0   0   0   0   0   0   2   2   0   2   0   2   2   0   2   0   0   0   2   0   2   2   2   2   2   2   2   0   0   0   0   2   2   2   0   0   2   2   2   2   2   0   0   0   0   0   0   0   0   2   2   2   2   0   2   2   2   0   0   0   2   0   0   2   0   0   2   2   2   2   2   2   2   0   2   0   0   0   0   2   2   0   2   0   0   0   2   0   0   0   0   0   0   0   0   2   2   0   0   2   2   2   0   0   0   2   2   0   2   2   0   2   0   2   0   2   2   0   0   0   0   0   2
 MK-4-11                2   0   2   0   0   0   2   0   2   2   2   0   0   2   2   2   0   2   0   0   2   2   2   2   0   0   0   2   2   2   0   2   0   0   0   0   0   2   2   2   0   2   2   0   2   0   2   2   0   0   0   2   0   0   2   2   2   2   2   2   0   0   2   0   2   0   2   2   0   0   2   2   0   0   0   0   2   0   0   0   2   0   0   2   2   0   2   0   2   2   0   2   0   2   0   2   0   0   2   2   0   2   2   2   2   0   2   0   2   2   2   0   0   2   2   2   2   2   0   0   0   0   0   0   0   0   2   2   2   2   0   2   2   2   0   0   0   2   0   0   2   0   0   2   2   2   2   2   2   2   0   2   0   0   0   0   0   2   0   2   0   0   0   0   0   0   2   0   0   0   0   0   2   2   2   0   2   2   2   0   0   0   2   2   0   2   2   2   2   0   2   0   2   2   0   0   2   0   0   2
 MK-4-12                2   0   2   0   0   2   2   0   2   2   2   0   0   2   2   2   0   2   0   0   2   2   2   2   0   0   0   2   2   2   0   2   0   0   0   0   0   2   2   2   0   2   2   0   2   0   2   2   0   0   0   2   0   0   2   2   2   0   2   2   0   0   2   0   2   0   2   2   0   0   0   0   0   0   0   0   2   2   0   0   2   0   0   2   2   0   2   0   2   2   0   2   0   0   0   2   0   0   2   2   0   2   2   2   2   0   2   2   2   2   2   2   0   2   2   2   2   2   0   0   0   0   0   0   0   0   2   2   2   2   0   2   2   2   0   0   2   2   2   0   2   2   0   0   2   2   2   2   2   2   0   2   0   0   0   0   0   0   0   2   0   0   0   0   0   0   2   0   0   0   2   2   2   2   2   0   2   2   2   2   0   0   0   2   0   2   2   2   2   0   2   0   2   2   0   2   2   0   0   0
 MK-4-13                2   0   2   0   0   2   2   0   2   2   2   0   0   2   2   2   0   2   0   0   2   2   2   2   0   0   0   2   2   2   0   2   0   0   2   0   0   0   2   2   0   2   2   0   2   0   2   2   0   0   0   2   0   0   2   2   2   0   2   2   0   2   2   0   2   0   2   2   0   0   0   0   0   0   0   0   2   2   0   0   2   0   0   2   2   0   2   0   2   2   2   2   0   0   2   2   0   0   2   2   0   2   0   2   2   2   2   2   2   2   2   2   0   0   2   2   2   2   0   0   0   0   0   0   0   0   2   2   2   2   0   2   2   2   2   0   2   2   2   0   2   2   0   0   2   2   2   2   2   2   0   0   0   2   0   0   0   0   0   0   2   0   0   0   0   0   2   0   0   0   2   2   2   2   2   0   2   2   2   2   2   0   0   2   0   2   2   2   2   0   2   0   2   2   0   2   2   0   0   0
 MK-4-14                2   0   2   0   0   2   2   0   0   2   2   0   0   2   0   2   0   2   0   0   2   2   2   2   0   0   0   2   2   2   0   2   0   0   2   0   0   0   2   2   2   2   2   0   2   0   2   2   0   0   0   2   0   0   2   2   2   0   2   2   2   2   0   0   2   0   2   2   0   0   0   0   0   0   0   0   2   2   0   0   2   0   0   2   2   0   2   0   2   2   2   2   2   0   2   2   0   0   2   2   0   2   0   2   2   2   2   0   2   2   2   2   0   0   2   2   2   2   0   0   0   0   0   0   2   0   2   0   2   2   0   2   2   2   2   0   2   2   2   0   2   2   0   0   2   0   2   2   2   2   0   0   0   2   0   2   0   0   2   0   2   0   0   0   0   0   2   0   0   0   2   0   2   2   2   0   2   2   2   2   2   0   2   0   2   2   2   2   2   0   2   2   2   0   0   2   2   2   0   0
 MK-4-15                2   0   0   0   2   2   2   0   0   2   0   0   0   2   0   2   0   2   0   0   2   2   2   2   0   0   0   2   2   2   0   0   2   0   0   2   0   0   2   2   2   2   2   0   2   0   2   2   0   0   0   0   0   0   2   2   2   0   2   0   2   2   2   0   2   0   2   2   0   0   0   0   0   2   0   0   2   2   2   0   2   0   0   2   2   0   2   2   2   2   2   2   2   0   2   2   2   0   2   2   0   0   0   2   2   0   2   0   2   2   2   2   0   0   0   2   2   2   0   2   0   0   0   0   2   0   2   0   2   0   0   2   2   2   2   0   2   2   2   0   0   2   2   0   2   0   2   2   2   2   0   0   0   2   0   2   0   0   2   0   2   0   0   0   0   0   2   0   0   0   2   0   2   2   2   0   2   2   2   2   2   0   2   0   0   2   2   2   2   0   2   2   2   0   0   2   2   2   0   0
 MK-4-16                2   0   0   0   2   2   2   0   0   2   0   0   0   2   0   0   0   2   0   0   2   2   2   2   0   0   0   0   2   2   0   0   2   2   0   2   0   2   2   2   2   2   2   0   2   0   2   2   2   0   0   2   0   2   2   2   2   0   2   2   2   0   2   0   2   0   2   2   2   0   0   0   0   2   0   0   2   2   2   0   2   0   0   2   2   0   0   2   2   2   2   0   2   0   0   2   2   0   2   2   0   0   0   2   2   0   2   2   2   2   2   2   0   0   0   2   2   2   0   2   0   2   0   0   0   0   2   2   2   0   2   2   2   2   2   0   0   2   2   0   0   2   0   0   2   0   2   2   2   2   0   0   0   2   0   0   0   0   2   0   2   0   0   0   0   0   2   0   0   0   2   0   2   0   0   0   2   2   2   2   2   0   2   0   0   2   2   2   2   0   2   2   2   0   0   2   0   2   0   0
 MK-5-1                 0   0   2   2   2   0   0   0   0   2   2   0   2   0   0   2   0   2   2   2   0   0   2   0   0   2   2   0   2   2   0   0   2   2   0   0   0   0   0   0   0   2   0   2   0   0   0   0   2   2   2   0   2   2   0   2   2   2   0   0   0   0   0   2   0   0   2   2   2   2   2   2   2   2   2   0   2   0   0   0   2   0   2   0   2   2   2   2   0   0   2   0   2   0   2   0   0   0   0   0   0   2   2   2   2   2   2   0   0   2   2   0   2   0   0   2   2   2   2   2   2   0   0   2   2   0   0   0   0   0   2   2   0   0   2   0   2   0   2   2   2   0   2   0   2   2   0   0   2   2   0   0   0   0   2   0   0   2   0   2   0   0   2   2   0   2   0   2   0   2   2   0   2   0   0   0   0   2   2   2   2   0   2   2   2   2   2   2   0   0   0   0   2   0   0   0   0   0   0   2
 MK-5-2                 0   0   2   2   2   0   0   0   2   2   0   0   2   0   0   2   0   2   2   0   0   0   2   0   0   2   0   0   2   2   0   0   2   2   0   2   0   2   0   0   2   2   2   2   0   2   0   0   2   2   2   0   2   2   0   2   2   2   0   0   0   0   0   2   0   0   2   2   2   2   2   2   2   2   2   0   2   0   0   0   2   0   2   0   2   2   2   2   0   0   2   0   0   0   2   0   0   0   0   0   0   2   2   2   2   2   2   0   0   2   2   0   2   0   0   2   0   2   2   2   2   0   0   2   0   0   0   0   0   0   2   2   0   0   2   0   0   0   2   2   2   0   2   0   2   2   0   0   2   2   0   2   0   2   2   0   0   2   0   2   0   0   2   2   0   2   0   2   0   2   2   0   2   0   0   0   0   2   2   2   2   0   2   2   2   2   2   2   0   0   0   2   2   0   0   0   0   0   0   0
 MK-5-3                 0   2   0   2   2   0   0   0   2   2   0   0   2   0   0   2   0   2   2   0   2   0   2   0   0   2   0   0   2   2   0   0   2   2   0   2   2   2   0   0   2   2   2   2   0   0   0   0   2   2   2   0   2   2   0   2   2   2   0   2   0   0   0   0   0   0   2   2   2   2   2   2   2   2   2   2   0   0   0   2   2   0   2   0   2   2   2   2   0   0   2   0   0   0   2   0   0   0   0   0   0   2   2   2   2   2   2   0   0   2   2   0   2   0   0   2   0   2   2   2   2   0   0   2   0   0   0   0   0   0   2   2   0   0   2   0   0   0   2   2   2   0   2   0   2   2   0   0   2   0   0   2   0   2   0   0   0   0   0   2   0   2   2   2   0   2   0   2   0   2   2   0   2   0   0   0   0   2   2   2   2   0   2   2   0   2   2   2   0   0   0   2   2   0   0   0   0   0   0   0
 MK-5-4                 0   2   0   2   2   0   0   0   2   2   0   0   0   0   0   2   0   2   2   0   2   0   2   0   0   2   0   0   2   2   0   0   2   2   2   2   2   2   2   0   2   2   2   2   0   0   0   0   2   2   2   0   2   2   0   2   2   2   0   2   0   2   0   0   0   2   2   2   2   2   2   2   2   2   2   2   0   0   0   0   2   0   2   0   2   2   2   0   0   0   2   0   0   0   2   0   0   0   0   0   0   2   2   2   2   2   0   0   0   2   2   0   2   0   0   2   0   2   2   2   2   0   0   2   0   0   0   0   0   0   0   2   0   0   2   0   0   0   2   2   2   0   2   0   2   2   0   0   2   0   0   2   0   2   0   2   0   0   0   2   0   2   2   2   0   2   0   2   0   2   2   2   2   0   0   0   0   2   2   0   2   2   2   2   0   2   2   2   0   0   0   2   2   0   0   0   0   2   0   0
 MK-5-5                 0   2   0   0   2   0   2   0   2   2   0   2   0   0   0   2   0   2   2   2   0   0   2   0   0   2   0   2   2   2   0   0   2   0   2   2   0   2   2   0   2   2   2   2   0   0   0   0   0   2   2   0   2   2   0   2   2   2   0   2   0   2   0   0   0   0   2   2   2   2   2   2   2   2   2   2   0   0   2   0   2   0   2   0   0   0   2   0   0   2   2   0   0   0   2   0   0   0   0   0   0   2   2   2   2   2   0   2   0   2   2   0   2   0   0   2   2   2   2   2   2   0   0   2   0   0   0   0   0   0   0   2   0   0   0   0   0   0   2   2   2   0   2   0   2   2   0   0   2   0   0   2   0   2   0   2   0   0   0   2   0   2   2   2   0   2   0   2   0   2   2   2   2   0   0   0   0   2   0   0   2   2   2   2   0   2   2   0   0   0   0   2   2   0   0   0   0   2   0   0
 MK-5-6                 0   2   0   0   2   0   2   0   2   2   0   0   0   2   0   2   0   2   2   2   2   0   2   0   0   2   0   2   2   2   0   0   2   0   2   2   0   2   2   0   2   2   2   2   0   0   0   0   0   2   2   0   0   0   0   2   0   2   0   2   0   2   0   0   2   0   2   2   2   2   2   2   2   2   2   2   2   0   2   0   2   0   2   2   0   0   2   0   0   2   2   0   0   0   0   0   0   0   0   0   0   0   2   2   0   2   0   2   0   2   2   0   2   0   0   2   2   2   2   2   2   0   0   2   0   0   0   0   0   0   0   2   2   0   0   0   0   0   2   2   2   0   2   0   2   2   0   0   2   0   0   0   0   2   0   2   0   0   0   2   0   2   2   2   0   2   0   2   0   2   2   2   2   0   0   0   0   2   0   0   2   2   2   2   0   2   0   0   0   0   0   2   2   0   0   0   0   0   0   0
 MK-5-7                 0   0   0   0   2   0   2   0   2   2   0   0   0   2   0   2   0   2   2   2   2   0   2   0   0   0   2   2   0   2   0   0   2   0   2   2   0   2   2   0   2   2   2   2   2   2   0   0   0   2   2   0   0   0   0   2   0   2   2   2   0   2   0   0   2   0   2   2   2   0   2   2   2   0   2   2   2   0   2   2   2   2   2   2   0   0   2   0   0   2   0   0   0   0   0   0   0   0   0   0   0   0   2   2   0   2   0   2   0   2   2   0   2   0   0   2   2   2   2   2   2   0   0   2   0   2   0   0   0   0   0   2   2   0   2   0   0   0   2   2   2   0   2   0   2   2   0   0   2   0   2   2   0   0   0   2   0   0   0   2   0   2   2   2   2   2   0   2   0   2   2   2   2   0   0   0   2   0   2   0   2   2   2   2   0   2   0   0   0   0   0   2   2   0   0   2   0   0   0   0
 MK-5-8                 0   0   0   0   2   0   2   0   2   2   2   0   2   2   0   2   0   2   2   2   2   0   2   0   0   0   2   2   0   2   0   0   2   0   2   2   0   2   0   2   2   2   2   2   2   2   0   0   0   2   2   2   0   0   0   2   0   2   2   2   0   2   0   0   2   0   2   2   2   0   2   2   2   0   2   2   0   0   2   2   2   2   2   2   0   0   2   0   0   2   0   0   0   0   0   0   0   0   0   0   0   0   2   2   0   2   0   2   0   2   2   0   2   0   0   2   2   2   2   2   2   0   2   2   0   2   0   0   2   2   2   2   2   2   2   0   0   0   2   2   2   0   2   0   2   2   0   0   2   2   2   2   0   0   0   2   0   0   0   2   0   2   2   2   2   2   0   2   0   2   0   2   2   0   0   0   2   0   2   0   2   2   2   2   0   2   0   0   0   0   0   2   2   0   0   2   0   0   0   0
 MK-5-9                 0   0   0   0   2   0   2   0   2   2   2   0   2   2   0   2   0   0   2   2   0   0   2   0   0   0   2   2   0   2   0   0   2   0   2   2   0   2   0   2   2   2   2   0   0   2   0   0   0   2   2   2   0   0   2   2   0   2   0   2   0   2   0   0   2   0   2   2   2   0   2   2   2   0   2   2   2   0   2   2   2   2   2   2   0   2   2   0   0   2   0   0   0   2   0   0   0   2   0   0   0   2   0   2   0   2   0   2   0   2   2   2   2   0   0   2   2   2   2   2   2   0   2   2   0   2   0   0   0   2   2   2   2   2   2   0   0   0   2   2   2   0   2   0   2   2   0   0   2   2   2   2   0   0   0   0   0   0   0   2   0   2   2   2   2   0   2   2   0   0   0   2   2   0   0   0   2   0   0   2   2   2   2   2   0   0   0   0   0   0   0   2   2   0   0   2   0   0   0   0
 MK-5-10                0   0   0   0   2   0   0   0   2   2   2   0   2   2   0   2   0   0   2   0   0   0   2   0   0   2   2   2   0   2   0   2   2   0   2   2   0   2   0   2   2   2   2   0   2   2   0   0   0   2   2   2   0   0   2   2   0   2   0   2   0   2   0   0   0   0   2   0   2   0   2   2   2   0   2   2   2   0   2   2   2   2   2   2   0   2   2   0   2   2   0   0   0   2   0   0   0   2   0   0   0   2   2   2   2   0   0   2   0   2   2   2   2   0   0   2   0   2   0   2   2   2   2   2   0   2   0   0   0   2   0   2   2   2   2   0   0   2   2   2   2   0   2   0   2   0   2   0   2   2   2   2   2   0   0   0   0   0   0   2   0   2   2   2   2   0   2   2   0   2   0   2   0   0   0   0   2   0   0   2   2   2   2   2   0   0   0   0   0   0   2   2   2   0   0   2   0   0   0   0
 MK-5-11                0   0   0   0   2   0   0   0   2   2   2   0   2   2   0   2   0   0   2   0   0   0   0   2   0   2   2   2   0   2   0   2   2   0   2   2   2   2   0   0   2   2   2   0   2   2   0   0   0   0   2   2   0   0   2   2   0   2   0   2   0   2   0   0   0   0   0   0   2   0   0   2   2   0   2   2   2   0   2   2   2   2   2   2   2   2   0   2   2   2   2   0   0   2   0   0   0   2   0   2   0   2   2   2   2   0   0   2   0   2   2   2   2   0   0   2   0   2   0   2   2   2   2   0   0   0   0   0   2   2   0   2   2   2   2   0   0   2   2   2   2   0   0   0   2   0   2   0   0   2   2   2   2   0   0   2   0   0   2   2   0   2   2   2   2   0   0   2   0   2   0   2   0   0   0   0   2   0   0   2   2   2   2   2   0   0   0   2   0   0   2   2   2   0   0   2   0   0   0   0
 MK-5-12                0   0   2   0   2   0   0   0   2   0   2   0   2   2   0   2   0   0   2   0   0   0   0   2   0   0   2   2   0   2   0   2   2   0   2   2   2   2   0   0   2   2   2   0   2   0   0   0   0   0   0   2   0   0   2   2   0   2   0   2   0   2   0   2   0   0   0   0   2   0   0   2   0   0   2   2   2   0   2   2   2   2   2   2   2   2   0   2   2   0   2   0   0   2   0   0   0   2   0   2   0   2   2   2   2   0   0   2   0   2   2   2   2   0   0   2   0   0   0   2   2   2   2   0   0   0   0   0   0   2   0   2   2   2   0   2   0   2   2   2   0   0   0   0   2   0   2   0   0   0   0   2   2   0   0   2   0   0   2   2   0   2   2   2   2   0   0   2   0   2   0   2   0   0   0   0   2   0   0   2   2   2   2   2   2   0   0   0   0   0   2   2   2   0   0   2   0   0   0   0
 MK-5-13                0   0   2   0   0   0   0   0   2   0   0   0   2   2   0   2   0   2   2   2   0   0   0   2   0   0   2   2   0   2   0   2   2   0   2   2   2   2   0   0   2   0   2   0   0   0   0   0   0   0   0   0   2   0   2   2   0   2   0   2   0   2   0   2   0   0   0   0   2   0   0   2   0   0   2   2   2   0   2   2   2   2   2   2   2   0   0   0   2   0   2   0   0   0   0   0   0   2   0   2   0   2   2   2   2   0   0   2   0   2   2   2   0   2   0   2   0   2   0   2   2   2   2   0   0   0   0   0   0   2   0   2   2   2   2   2   0   2   2   2   0   0   0   0   2   0   0   0   2   0   0   2   2   0   0   2   0   0   2   2   2   2   2   2   2   0   0   2   0   2   0   2   2   0   0   2   2   0   0   2   2   2   2   2   2   2   0   0   0   0   2   2   2   0   2   2   0   0   0   0
 MK-5-14                2   2   2   0   0   0   0   0   2   0   0   0   2   2   0   2   0   2   2   0   0   0   0   2   0   0   2   2   0   2   0   2   2   2   2   2   2   0   0   0   2   0   2   0   0   0   0   0   0   0   0   0   2   0   2   0   0   2   0   2   0   2   0   2   0   0   0   0   2   0   0   0   0   0   2   2   2   0   2   2   2   2   2   2   2   0   0   0   2   0   2   0   0   0   0   0   0   2   0   2   0   2   2   2   2   0   0   2   0   2   2   2   0   2   0   2   0   2   0   2   2   2   2   0   0   0   0   2   0   2   0   2   2   2   2   0   0   0   2   2   0   2   2   2   0   0   2   0   2   2   0   0   2   0   0   2   0   2   2   2   2   2   2   2   2   0   0   2   0   2   0   2   2   2   0   2   2   0   0   2   2   0   2   2   2   2   2   0   0   0   2   2   2   0   0   2   0   0   0   0
 MK-5-15                2   2   2   0   0   0   0   0   2   0   0   0   2   2   0   2   0   2   2   0   0   0   0   2   0   0   2   0   0   0   0   2   2   2   2   2   2   0   2   0   2   0   2   0   0   0   0   0   0   0   0   0   2   0   2   0   0   2   0   2   0   0   0   2   2   0   0   0   2   0   0   0   0   2   2   2   2   0   2   2   2   2   2   2   0   0   0   0   2   0   2   0   0   2   0   0   0   0   0   2   0   2   2   2   2   2   0   2   0   2   2   2   0   2   0   2   0   2   0   2   2   2   2   0   0   2   0   2   0   2   0   2   2   2   2   0   0   0   2   2   0   2   2   2   0   0   2   0   2   2   0   0   0   2   0   2   0   2   2   0   2   2   2   2   2   0   0   2   0   2   0   2   0   2   2   2   2   0   0   2   2   0   0   2   2   2   2   0   0   0   2   2   2   0   2   2   0   0   0   0
 MK-5-16                2   2   2   0   0   0   0   0   2   0   0   0   2   2   0   2   2   2   0   0   0   0   0   2   0   0   2   2   0   0   0   2   2   2   2   2   2   0   0   2   2   0   2   0   0   0   0   2   0   0   0   0   2   0   2   0   0   2   2   2   0   0   0   2   2   0   0   0   2   0   2   0   2   2   2   2   2   0   2   2   2   2   2   2   0   0   0   0   2   0   0   0   0   2   0   0   0   0   0   2   0   2   2   2   2   2   0   2   2   2   2   2   2   2   2   2   0   2   0   2   2   2   0   0   0   2   2   2   0   2   0   2   2   0   2   0   0   0   0   0   2   2   2   2   0   0   2   0   2   2   0   0   0   2   0   2   0   2   2   0   2   2   2   2   2   0   0   2   0   2   2   2   0   2   2   2   2   0   0   0   2   0   0   2   0   0   2   0   0   0   2   2   2   0   2   2   0   0   2   0
 MK-6-1                 0   0   0   0   2   0   2   0   0   2   2   0   0   2   2   0   0   0   2   2   0   2   2   2   2   2   2   0   2   0   0   0   0   2   0   0   0   0   0   2   0   0   2   2   0   0   2   0   0   0   2   2   2   2   0   2   0   2   0   2   2   0   0   0   2   0   0   2   0   2   0   0   2   0   2   0   0   0   0   2   2   0   2   2   0   2   2   2   0   2   2   0   0   2   0   0   0   0   2   2   2   0   2   2   0   2   2   2   2   0   2   2   0   2   2   0   0   0   0   2   2   2   2   2   0   0   0   0   2   2   0   2   2   2   0   2   2   0   0   0   2   2   0   0   2   0   2   2   2   2   2   0   0   0   2   0   2   0   2   2   0   2   2   0   0   2   0   0   0   0   2   2   0   2   0   0   0   2   0   0   2   0   0   2   0   0   0   2   2   0   0   0   2   0   2   2   2   2   0   2
 MK-6-2                 0   0   0   0   2   0   2   0   0   2   2   0   2   2   2   0   0   2   2   2   0   2   2   2   2   2   2   0   2   0   0   0   0   2   0   0   0   0   0   2   0   0   2   0   0   0   2   2   0   0   2   2   2   2   0   2   0   2   0   2   2   2   0   0   2   0   2   2   2   2   0   0   2   2   2   0   0   0   0   2   2   0   2   2   0   2   2   2   2   0   2   0   0   2   0   0   0   0   2   2   2   0   2   2   0   2   2   2   2   0   2   2   0   2   2   2   0   0   0   2   2   2   2   2   2   0   0   0   2   2   0   2   2   2   0   2   2   0   0   0   2   2   0   0   2   0   2   2   2   2   2   0   0   0   2   2   2   0   2   2   0   2   2   2   0   2   0   0   0   2   2   2   0   2   0   0   0   0   0   0   2   0   0   2   0   0   2   2   2   0   0   0   2   0   2   2   0   2   0   2
 MK-6-3                 0   0   0   0   2   0   0   0   0   2   2   0   2   0   2   0   0   2   2   2   0   0   2   0   2   2   2   0   2   0   0   2   0   2   0   0   0   0   0   2   0   2   2   0   2   0   2   2   0   0   2   2   2   2   2   2   0   2   0   2   2   2   0   0   2   0   2   0   2   2   0   0   2   2   2   0   0   0   0   2   2   0   2   0   2   2   2   2   2   0   0   0   0   2   0   0   0   0   2   2   2   0   0   2   0   2   2   2   2   0   2   2   0   2   2   2   0   0   0   0   2   2   2   0   2   0   0   0   2   2   0   0   0   2   0   2   2   0   0   0   2   2   0   0   2   0   2   2   2   2   2   0   0   0   2   2   2   0   2   2   0   2   2   2   0   0   0   0   0   2   2   2   2   2   0   0   0   0   0   0   2   0   0   0   0   0   2   2   2   0   0   0   2   0   2   2   0   2   0   0
 MK-6-4                 0   0   0   0   2   0   0   0   2   2   2   0   2   0   2   0   0   2   2   2   0   0   2   0   2   0   2   0   0   0   0   2   0   2   0   2   0   0   0   2   0   2   2   0   2   0   2   2   0   0   2   2   2   0   2   0   2   2   0   2   2   2   0   0   2   0   2   0   2   2   0   0   2   2   2   0   0   0   0   2   2   0   2   2   2   2   2   2   0   0   0   0   0   2   0   0   2   0   2   2   2   0   0   2   0   2   2   2   2   0   2   2   0   2   2   2   2   0   0   0   2   2   2   0   2   0   2   0   2   0   0   0   0   2   0   2   0   0   0   0   2   2   0   0   2   0   2   2   2   2   2   0   0   0   2   2   2   2   2   2   0   0   2   2   0   0   0   0   0   0   2   2   2   2   2   0   2   0   0   0   2   0   0   2   0   0   2   2   0   0   0   0   2   0   2   2   0   2   0   0
 MK-6-5                 0   0   0   2   2   0   0   0   2   2   2   0   2   0   2   0   0   0   2   2   0   0   2   0   2   0   0   0   0   0   0   2   0   0   0   2   0   0   2   2   0   2   2   0   2   0   2   2   0   0   2   2   2   0   2   0   2   2   0   2   2   2   0   0   2   0   2   0   2   2   0   0   2   0   2   0   0   0   0   2   2   0   2   2   2   2   2   2   0   0   0   0   0   2   0   2   2   0   2   0   2   0   0   0   0   2   2   2   2   0   2   2   2   2   2   2   2   0   0   0   2   2   2   0   2   0   2   0   2   0   0   0   0   2   0   0   0   0   0   0   2   0   0   0   2   0   2   0   2   2   2   0   0   0   2   2   2   2   2   2   0   0   2   0   0   0   0   0   2   0   2   2   2   2   2   0   2   0   0   0   2   0   0   2   0   0   2   2   0   0   0   0   2   0   2   2   0   0   2   0
 MK-6-6                 0   0   0   2   2   0   0   0   2   2   2   0   2   0   2   0   0   0   2   2   0   0   2   0   2   0   0   0   0   0   0   2   0   0   0   2   2   0   2   2   0   2   2   0   2   0   2   2   0   2   2   2   2   0   2   0   0   0   0   2   2   2   0   0   2   0   2   0   2   2   0   2   2   0   2   0   0   0   0   2   2   0   2   2   0   2   2   2   0   0   0   0   0   2   0   2   2   0   2   0   2   0   0   0   0   2   2   2   2   0   2   2   2   0   2   2   2   0   0   0   2   0   2   0   2   0   2   2   2   2   2   0   0   2   0   0   0   0   0   0   2   0   0   0   2   0   2   2   2   2   0   0   0   0   2   2   2   2   2   2   0   0   2   0   0   0   0   2   2   0   0   2   2   2   2   0   2   0   0   0   2   0   0   2   0   0   2   2   0   2   0   0   2   0   2   2   0   0   2   0
 MK-6-7                 0   0   0   2   2   0   2   0   2   2   2   0   2   2   2   0   0   0   2   2   0   0   2   0   2   2   2   0   0   0   0   2   0   0   0   2   2   0   0   2   0   2   2   0   2   0   2   2   0   2   0   2   2   0   2   0   0   0   2   2   2   2   0   0   2   0   2   0   2   2   0   2   2   0   2   0   0   0   0   2   2   0   0   2   2   2   2   2   0   0   0   0   2   2   0   0   2   0   2   0   2   0   0   0   0   2   2   2   2   0   2   2   2   0   2   2   0   0   0   0   2   0   2   0   2   0   2   2   2   2   2   0   0   2   0   0   0   2   0   0   0   0   0   0   2   0   2   2   2   2   0   0   0   0   2   2   2   2   2   2   0   0   2   0   0   0   0   2   2   0   0   2   2   2   2   0   2   0   0   0   0   0   0   2   0   0   2   2   0   2   0   0   2   2   2   2   0   0   2   0
 MK-6-8                 0   0   0   2   2   0   2   0   0   2   2   0   2   2   2   2   0   0   2   2   0   0   2   0   2   0   2   2   0   0   0   2   0   0   0   2   2   0   0   2   0   2   2   0   2   0   2   2   2   2   0   2   2   0   2   0   0   0   2   2   2   2   0   2   2   2   2   2   2   2   0   2   2   0   2   0   0   2   0   2   2   2   0   2   2   2   2   2   2   0   0   0   2   2   0   0   2   0   2   0   2   2   0   0   0   2   2   2   2   0   2   2   2   2   0   2   0   0   0   0   2   0   2   0   2   0   2   2   2   2   2   0   0   2   0   0   0   2   0   0   2   0   0   0   2   0   0   2   2   2   0   0   0   2   0   2   2   2   2   2   0   0   2   0   0   0   0   2   2   0   0   2   2   2   2   0   2   0   0   0   0   0   0   2   0   0   2   0   0   2   0   0   2   0   0   2   0   0   2   0
 MK-6-9                 0   0   0   2   2   0   2   0   0   2   2   2   2   2   2   2   0   0   2   2   0   0   2   0   2   0   2   2   0   0   0   0   0   0   0   2   0   0   0   2   0   2   2   0   2   2   2   2   2   2   0   2   0   0   2   0   0   2   2   2   2   2   0   2   0   2   2   2   2   2   0   2   2   0   2   0   0   2   0   0   2   2   0   2   2   2   2   2   2   0   0   0   2   2   0   0   0   0   2   2   2   2   2   0   2   2   2   2   2   0   2   2   2   2   0   2   0   0   0   0   2   0   2   2   2   0   2   2   2   2   2   0   0   2   0   0   0   2   0   0   2   0   0   0   2   0   0   2   2   2   0   2   0   2   0   2   0   2   2   0   0   0   2   0   0   0   0   2   2   2   0   2   2   2   2   0   2   0   0   0   0   0   2   2   0   0   0   0   0   2   0   0   2   0   0   2   0   0   2   0
 MK-6-10                0   0   0   2   0   0   2   0   0   2   0   2   2   2   2   0   0   0   2   2   0   0   2   0   2   0   2   0   0   0   0   0   2   0   0   2   0   0   0   2   0   2   2   2   2   2   2   2   2   2   0   2   0   0   2   0   0   2   2   2   2   2   0   2   0   2   2   2   2   2   0   2   2   0   2   0   0   2   2   0   2   2   0   2   2   2   2   2   2   2   0   0   2   2   0   0   0   0   2   2   2   2   2   0   2   0   2   2   2   0   0   2   2   2   0   2   2   0   0   0   0   0   2   2   2   0   2   2   2   2   2   2   0   2   0   0   0   2   0   2   2   0   0   0   2   0   0   2   2   0   0   2   0   0   0   2   0   2   2   0   0   0   2   0   0   0   0   2   2   2   0   2   2   2   2   0   2   0   0   0   0   0   2   2   2   0   0   0   0   2   0   0   2   0   0   2   0   0   2   0
 MK-6-11                0   0   0   2   0   2   2   0   0   2   2   2   2   2   2   0   0   0   0   2   0   0   2   0   2   0   2   0   0   0   0   0   0   0   0   0   0   0   0   0   0   2   2   2   2   2   2   2   0   2   0   2   0   0   2   0   0   2   2   2   2   2   0   2   2   2   2   2   2   2   0   2   2   0   2   0   0   2   2   0   2   2   0   2   2   2   2   2   2   2   2   0   2   2   0   0   0   0   2   2   2   0   2   0   0   0   0   2   0   0   0   2   2   2   2   2   0   0   0   0   0   2   2   2   2   0   2   2   2   0   2   2   0   2   0   0   0   2   0   0   2   2   0   0   2   0   0   2   2   0   0   2   0   0   0   2   0   2   2   0   0   0   2   0   0   0   0   2   2   2   0   2   2   0   2   0   2   0   0   0   0   0   2   2   2   0   0   0   0   0   2   2   2   0   0   2   0   0   2   0
 MK-6-12                0   0   0   2   0   2   0   0   0   2   2   2   2   2   2   0   0   0   0   2   0   0   2   0   2   0   2   0   0   0   0   2   0   0   0   0   0   0   0   0   0   2   2   2   2   2   0   2   0   2   0   2   0   0   2   0   0   2   2   2   2   0   0   2   0   2   2   2   2   2   2   2   2   0   2   0   0   2   0   0   2   2   0   2   2   2   2   2   2   2   2   0   2   2   2   0   0   0   2   2   2   0   2   2   0   0   0   2   0   0   0   2   2   2   2   2   0   0   0   0   0   2   2   2   2   0   2   2   2   0   2   2   0   2   0   0   0   2   2   0   2   2   0   0   2   0   0   0   2   0   0   2   0   0   0   0   0   2   2   0   0   0   2   0   0   0   0   0   0   2   0   2   2   0   2   0   2   0   0   0   0   0   0   2   2   0   0   0   0   0   2   2   0   0   0   0   0   0   0   0
 MK-6-13                0   2   0   2   0   2   0   0   0   2   0   2   2   2   2   0   0   2   0   2   0   0   2   0   2   0   2   0   0   0   0   2   0   0   0   0   0   0   0   0   0   2   2   2   2   2   0   2   0   2   0   2   0   0   2   0   0   2   2   2   2   0   0   2   0   2   2   2   2   2   2   2   2   0   2   0   0   2   0   0   2   2   0   2   2   2   2   2   2   2   2   0   2   2   2   0   0   0   2   2   2   2   2   2   0   0   0   0   0   0   0   2   2   0   2   2   0   0   0   0   0   2   2   2   2   0   2   2   2   0   2   0   0   2   0   0   0   2   2   2   2   2   0   0   2   0   0   0   0   2   0   2   0   0   0   0   0   2   2   0   0   0   2   2   0   0   0   0   0   2   0   2   0   0   0   0   2   0   2   0   0   0   0   2   2   0   0   0   2   0   2   2   0   0   0   0   0   0   0   2
 MK-6-14                0   2   0   0   2   2   0   0   0   2   0   2   2   2   2   0   2   2   0   2   0   0   2   0   2   0   2   0   2   0   0   2   0   2   0   0   0   0   0   0   0   2   2   2   2   2   0   2   2   2   2   2   0   0   2   2   0   2   2   2   2   0   0   2   0   0   2   2   2   2   2   2   2   0   2   0   0   2   0   0   2   0   0   2   0   2   2   2   2   2   2   0   0   2   2   0   0   0   2   2   0   0   0   0   0   0   0   0   2   0   0   2   2   0   0   2   0   0   0   2   0   2   2   2   2   2   2   2   0   0   2   0   0   2   0   0   0   0   2   2   2   0   0   0   2   0   2   0   0   2   2   2   2   0   2   2   0   2   2   0   0   0   2   2   0   0   0   2   0   2   0   0   0   2   0   0   2   0   2   0   0   0   0   0   2   0   0   0   2   0   2   0   2   0   0   0   0   0   2   2
 MK-6-15                0   2   0   0   2   2   0   0   0   2   0   2   0   2   2   0   2   2   0   0   0   0   2   2   2   2   2   0   2   0   0   2   0   2   0   2   0   0   2   0   0   2   2   2   2   2   0   2   2   2   2   2   2   0   2   2   0   2   2   2   2   0   0   2   0   0   2   2   2   2   2   2   2   0   2   0   0   2   0   0   2   0   0   2   0   0   2   2   2   2   2   0   0   2   2   0   0   0   2   2   0   0   0   0   0   0   0   0   2   0   0   2   0   0   0   2   0   0   0   2   0   2   2   2   2   2   2   2   0   2   2   0   0   2   0   0   0   0   0   2   2   0   2   2   2   2   2   0   2   2   2   2   2   0   2   2   2   2   2   2   0   0   2   0   0   0   0   2   0   2   0   0   0   2   0   0   2   0   2   0   0   0   0   0   2   0   0   2   2   0   2   0   2   0   0   0   0   0   0   2
 MK-6-16                0   2   0   0   2   2   2   0   0   2   0   2   0   2   2   0   2   2   0   0   2   0   2   2   0   2   2   0   2   0   0   2   0   2   0   2   0   0   2   2   0   2   2   2   2   0   2   2   2   2   2   2   2   2   2   2   0   2   2   2   2   0   0   2   0   2   2   0   2   2   2   2   2   0   2   0   0   0   0   0   2   0   2   2   0   0   2   2   2   2   2   0   0   2   2   0   0   0   0   0   0   0   0   2   0   0   0   0   2   0   2   2   2   0   0   0   0   0   0   2   0   2   2   2   2   0   0   2   0   2   2   0   0   2   0   0   0   0   0   2   2   0   0   2   2   2   2   0   2   2   2   2   2   0   2   2   2   0   2   0   0   0   2   0   0   0   0   2   0   2   0   0   0   2   0   0   2   0   2   2   0   0   0   2   2   0   0   2   2   0   2   0   2   0   0   0   0   0   0   2
 
!****************************************** Phenotypic Data **********************************************************
!-100.0 is resevred for missing phenotype
SimulatedTrait1         8.5991    9.3699   10.8868   11.4937   10.3821   10.9645   10.2173    9.3981   11.2216   11.7327    9.0921    9.5659    8.5979    9.6563   12.0777   11.8414    9.7844   14.1714    8.8224    9.6027   10.9869   10.2949   10.1435   10.9238   10.7152   13.1781    7.1976   10.5151   10.1906   11.4425    8.0016    9.4499   10.8814   10.7768   10.6886   11.4359    9.1423   12.9906    9.9198   12.2085    9.7005   10.7495   11.5180    8.9410   10.1220    7.8941   11.0316    9.8626   10.6861   12.8672    8.7233   10.7671   11.0492   10.0768    6.5741   12.4960   10.5584   11.9877    9.4449    9.8002   11.2200   10.2414   10.2531    8.1831    9.5040   12.0307   10.2793   10.9482   11.7360    9.8788   10.0981   12.4507    9.9725   10.7146   11.4740    9.6085   10.1013    9.8000    8.5016   10.0939   11.6398    9.8789   11.0521    7.8930    9.6542   10.7635   10.4272   11.6368    8.9859    9.9576   10.5860    9.2580   10.8811    8.6186   11.5504    9.9430   10.3464    8.5458    8.5313    7.6915    9.9556   11.0908   13.9116   11.8563   11.4214    8.7965    9.3891   10.4636   10.1997   10.1427   11.5739    7.7131    9.5427    9.1180    9.4878    7.5473    7.8741   12.5578    8.9830    9.8254   11.1638    9.2621   11.2792   12.0228    8.7166   10.6482    7.6894    9.8054   12.5489    8.0775   10.4088   11.7901    9.0977    8.2405   10.3819   10.9891    8.3448    9.3628   13.6779    9.9945   10.5611    7.5807   10.4600    9.2088    8.1501   11.3327   11.4838    8.3915   11.2087    9.9715    8.1636   10.6773    8.4143   11.0701   11.7274   10.2587    9.4612    7.7291   10.4743   10.7437    9.2115    9.7471   10.8142   11.0126    9.5655   11.7740    9.2150    8.2589    9.0793    9.3358    8.7495    9.0319   10.0007    8.8208    8.6451    9.8817    9.2188    9.3931    9.9905    9.8247   10.1226   10.2449    9.2985   12.2005    8.6959   12.8094    7.4229   10.6172   10.0191    9.5776    9.0905    7.4507   10.6171    7.4001    9.6982    9.9132    8.6727   11.3173    7.6204   11.0671
SimulatedTrait2        15.5269   15.6424   14.7191   18.0643   13.5798   15.9594   14.0099   16.1420   15.7969   14.2431   14.4720   14.6512   16.2574   13.8258   14.1739   15.6298   14.0420   16.6220   13.7510   13.7328   13.8468   13.8675   16.2840   12.7966   15.6212   14.8437   16.0364   16.0827   17.9112   18.6815   15.1136   15.6080   14.8555   14.3149   14.4187   13.9666   15.1598   17.7832   13.7632   15.5078   15.0354   15.8911   15.9294   13.6960   16.8878   13.9895   15.0674   14.9985   14.0842   14.4733   16.1069   16.1716   12.8145   16.8651   15.5833   15.1867   15.6517   16.1579   17.1256   16.9488   15.9247   16.7457   14.1323   13.0120   13.8280   17.1992   15.9899   16.5181   17.2061   14.9684   16.1028   12.7932   17.7362   15.8098   14.9351   14.9676   14.7500   13.3147   14.6867   14.6033   15.7259   13.5860   12.8297   13.7297   14.3412   15.0239   16.3291   13.9388   14.3028   15.9514   14.9069   14.4888   11.0026   14.0041   16.2402   14.6981   15.2749   13.8400   13.7904   14.0454   14.4408   18.0593   16.0563   18.5674   14.5955   16.6502   16.8101   15.1768   12.1257   17.7927   16.7576   15.9654   15.7228   14.4238   14.0403   15.2431   17.6776   15.4997   16.0373   14.6068   15.6667   13.8473   15.1879   17.6903   14.1304   14.2844   15.1938   13.8659   13.5142   12.4434   14.8145   14.6994   12.6878   15.3872   15.0712   14.5375   14.1494   15.5854   14.9529   15.3426   14.2479   14.1086   16.7377   14.3793   14.6820   17.4957   12.3660   12.5498   14.5798   14.4536   15.2135   16.8021   14.2807   16.5553   15.2557   15.3682   16.1815   14.1836   13.0546   16.6544   12.4967   14.7771   15.5252   14.1693   13.6641   16.7990   17.2039   15.5947   13.1810   16.5924   17.4298   14.9452   13.2159   13.0808   15.8590   12.4921   14.1250   14.5125   16.7644   16.0874   14.7767   13.0322   15.4894   16.5617   15.7488   16.7771   15.2189   14.9370   15.7277   14.1050   14.2228   16.6340   14.4401   15.1559   16.0480   13.1716   12.1315   14.8240   13.8738   14.1085
 
