# Supplementary material for: Inclusive Composite Interval Mapping of QTL by Environment Interactions in Biparental Populations
Source: PLoS One. 2015 Jul 10;10(7):e0132414. doi: 10.1371/journal.pone.0132414 (PMC4498613; doi:10.1371/journal.pone.0132414)
Supplement: S3 File — (ZIP) [file pone.0132414.s003.zip › Simulation for unliked model/Simulated popualtions/run_00193.met]

!**********************Note: lines staring with "!" are remarks and will be ignored in the program********************
!*********************************General Information**********************************
!Assuming F1 = P1 x P2, populations available in QTL IciMapping are: 
!  1, P1BC1F1 = P1 x F1, the first backcrossing where P1 is used as the recurrent parent;
!  2, P2BC1F1 = P2 x F1, the first backcrossing where P2 is used as the recurrent parent;
!  3, F1DH, F1-derived doubled haploids; 
!  4, RIL or F1RIL, recombination inbred lines through the repeated selfing of F1;
!  5, P1BC1RIL, recombination inbred lines through the repeated selfing of P1BC1F1;
!  6, P2BC1RIL, recombination inbred lines through the repeated selfing of P2BC1F1;
!  7, F2, the selfing generation of F1;
!  8, F3, the selfing generation of F2;
!  9, P1BC2F1, the second backcrossing where P1 is used as the recurrent parent; 
! 10, P2BC2F1, the second backcrossing where P2 is used as the recurrent parent;
! 11, P1BC2RIL, recombination inred lines through the repeated selfing of P1BC2F1; 
! 12, P2BC2RIL, recombination inred lines through the repeated selfing of P2BC2F1; 
! 13, P1BC1F2, the selfing generation of P1BC1F1; 
! 14, P2BC1F2, the selfing generation of P2BC1F1; 
! 15, P1BC2F2, the selfing generation of P1BC2F1; 
! 16, P2BC2F2, the selfing generation of P2BC2F1; 
! 17, P1BC1DH, P1BC1F1-derived doubled haploids; 
! 18, P2BC1DH, P2BC1F1-derived doubled haploids; 
! 19, P1BC2DH, P1BC2F1-derived doubled haploids; 
! 20, P2BC2DH, P2BC2F1-derived doubled haploids; 
   3      !Mapping Population (see remarks above)
   2      !Mapping Function (1 for Kosambi; 2 for Haldane; 3 for Morgan)
   2      !Marker Space Type (1 for intervals; 2 for positions)
   1      !Marker Space Unit(1 for centiMorgans; 2 for Morgan)
   6      !Number of Chromosomes (or Linkage Groups)
 200      !Size of the mapping population
   2      !Number of environments
 
!***************************************** Chromosomes and Linkage Maps **********************************************
!Chromosome                 NumMarkers
-CH1                        16
-CH2                        16
-CH3                        16
-CH4                        16
-CH5                        16
-CH6                        16
!Linkage map (Marker name followed by position or the interval length)
 MK-1-1                1     0.000
 MK-1-2                1    10.000
 MK-1-3                1    20.000
 MK-1-4                1    30.000
 MK-1-5                1    40.000
 MK-1-6                1    50.000
 MK-1-7                1    60.000
 MK-1-8                1    70.000
 MK-1-9                1    80.000
 MK-1-10               1    90.000
 MK-1-11               1   100.000
 MK-1-12               1   110.000
 MK-1-13               1   120.000
 MK-1-14               1   130.000
 MK-1-15               1   140.000
 MK-1-16               1   150.000
 MK-2-1                2     0.000
 MK-2-2                2    10.000
 MK-2-3                2    20.000
 MK-2-4                2    30.000
 MK-2-5                2    40.000
 MK-2-6                2    50.000
 MK-2-7                2    60.000
 MK-2-8                2    70.000
 MK-2-9                2    80.000
 MK-2-10               2    90.000
 MK-2-11               2   100.000
 MK-2-12               2   110.000
 MK-2-13               2   120.000
 MK-2-14               2   130.000
 MK-2-15               2   140.000
 MK-2-16               2   150.000
 MK-3-1                3     0.000
 MK-3-2                3    10.000
 MK-3-3                3    20.000
 MK-3-4                3    30.000
 MK-3-5                3    40.000
 MK-3-6                3    50.000
 MK-3-7                3    60.000
 MK-3-8                3    70.000
 MK-3-9                3    80.000
 MK-3-10               3    90.000
 MK-3-11               3   100.000
 MK-3-12               3   110.000
 MK-3-13               3   120.000
 MK-3-14               3   130.000
 MK-3-15               3   140.000
 MK-3-16               3   150.000
 MK-4-1                4     0.000
 MK-4-2                4    10.000
 MK-4-3                4    20.000
 MK-4-4                4    30.000
 MK-4-5                4    40.000
 MK-4-6                4    50.000
 MK-4-7                4    60.000
 MK-4-8                4    70.000
 MK-4-9                4    80.000
 MK-4-10               4    90.000
 MK-4-11               4   100.000
 MK-4-12               4   110.000
 MK-4-13               4   120.000
 MK-4-14               4   130.000
 MK-4-15               4   140.000
 MK-4-16               4   150.000
 MK-5-1                5     0.000
 MK-5-2                5    10.000
 MK-5-3                5    20.000
 MK-5-4                5    30.000
 MK-5-5                5    40.000
 MK-5-6                5    50.000
 MK-5-7                5    60.000
 MK-5-8                5    70.000
 MK-5-9                5    80.000
 MK-5-10               5    90.000
 MK-5-11               5   100.000
 MK-5-12               5   110.000
 MK-5-13               5   120.000
 MK-5-14               5   130.000
 MK-5-15               5   140.000
 MK-5-16               5   150.000
 MK-6-1                6     0.000
 MK-6-2                6    10.000
 MK-6-3                6    20.000
 MK-6-4                6    30.000
 MK-6-5                6    40.000
 MK-6-6                6    50.000
 MK-6-7                6    60.000
 MK-6-8                6    70.000
 MK-6-9                6    80.000
 MK-6-10               6    90.000
 MK-6-11               6   100.000
 MK-6-12               6   110.000
 MK-6-13               6   120.000
 MK-6-14               6   130.000
 MK-6-15               6   140.000
 MK-6-16               6   150.000
!*********************************** Marker Types ********************************************************************
!Co-dominant marker: When heterozygote F1 is present, P1 is coded as 2, F1 is coded as 1, and P2 is coded as 0; Otherwise, P1 is coded as 2, and P2 is coded as 0. 
!Dominant marker: When heterozygote F1 is present, P1 and F1 are coded as 12, and P2 is coded as 0; Otherwise, P1 is coded as 2, and P2 is coded as 0.  
!Recessive markers: When heterozygote F1 is present, P1 is coded as 2, and F1 and P2 are coded as 10; Otherwise, P1 is coded as 2, and P2 is coded as 0. 
!Missing marker is coded as -1. 
 MK-1-1                 0   0   2   0   2   2   0   2   2   0   2   2   2   0   2   0   2   2   2   2   0   0   0   2   0   2   2   0   2   0   0   0   0   0   0   0   0   0   0   0   0   0   0   0   2   2   2   2   0   2   2   0   2   0   2   2   2   0   2   0   0   2   0   0   0   2   2   0   2   0   0   2   2   0   2   2   0   2   2   2   0   0   2   0   0   2   2   0   0   0   2   0   0   0   0   2   0   0   2   2   0   2   0   2   0   2   2   0   0   2   0   2   0   0   2   0   0   2   0   0   0   0   2   2   0   2   2   2   2   0   2   0   2   0   0   2   0   2   2   2   2   2   2   0   2   0   0   0   2   0   0   0   2   0   0   0   2   2   0   2   0   2   2   2   2   0   2   2   0   0   2   2   0   2   0   0   0   2   2   0   0   0   0   0   2   2   2   2   0   0   2   2   2   0   0   0   2   0   0   0
 MK-1-2                 2   0   2   0   2   0   0   2   0   0   2   2   2   0   2   0   2   2   2   2   0   0   0   2   0   2   2   2   2   0   0   0   0   0   0   0   0   2   0   2   0   2   0   0   2   2   2   2   2   0   2   0   2   0   2   2   2   0   2   0   0   2   0   0   0   2   2   0   2   0   0   2   2   0   2   2   0   2   2   2   0   0   2   0   0   2   0   0   0   0   2   0   0   0   0   2   0   0   2   2   0   2   0   2   0   2   2   0   0   2   0   2   0   0   0   0   0   2   0   0   0   0   2   2   0   2   2   2   2   0   2   2   2   0   0   2   0   0   2   2   2   2   2   0   2   0   0   0   2   0   0   0   2   0   0   0   2   2   0   2   0   2   2   2   2   0   2   2   0   0   0   2   0   2   0   0   0   2   2   0   0   0   0   2   2   2   0   2   0   0   2   2   2   0   0   0   2   0   0   0
 MK-1-3                 0   0   2   0   2   0   0   2   0   0   2   2   2   2   2   0   2   2   2   0   0   0   0   0   0   2   2   2   2   0   0   0   0   0   0   0   0   0   0   2   0   2   0   0   2   2   2   0   2   0   0   0   2   0   2   2   2   0   2   0   0   0   0   0   0   2   0   0   2   0   0   2   2   0   2   2   0   2   2   2   0   0   2   0   0   2   0   0   2   0   2   0   0   0   2   2   0   0   2   0   0   2   0   0   0   2   2   2   0   2   2   2   0   0   0   0   0   2   0   0   0   0   0   2   0   2   2   2   2   0   0   2   2   0   0   2   0   0   2   2   2   2   2   0   2   0   0   0   2   0   0   0   2   0   0   2   2   2   0   2   0   0   2   2   2   0   2   2   2   0   0   2   0   0   0   0   0   2   2   0   0   0   0   2   2   2   0   2   0   0   0   2   2   0   0   0   2   0   0   0
 MK-1-4                 0   0   2   0   2   0   0   2   2   0   2   2   2   0   2   0   2   2   2   0   2   0   0   0   0   2   2   2   0   0   0   0   0   0   0   0   0   0   0   2   0   2   0   0   2   0   2   0   2   0   0   0   2   0   2   2   2   2   2   2   0   0   0   0   0   2   0   0   2   0   0   2   2   0   2   2   0   2   2   2   0   2   0   0   0   2   0   0   2   2   2   0   2   0   2   2   2   0   2   2   0   2   2   0   0   2   2   2   0   2   0   2   0   0   0   0   0   0   0   0   0   0   0   2   0   2   2   2   2   0   2   2   2   0   0   2   0   0   2   2   2   2   2   0   2   0   2   0   2   0   0   0   2   0   0   2   2   2   0   2   0   0   2   2   2   0   2   2   2   0   0   2   2   0   0   0   0   2   2   2   0   0   0   0   2   2   0   2   0   0   0   2   2   0   0   0   2   0   0   0
 MK-1-5                 0   0   2   0   2   0   0   2   2   0   2   2   2   0   0   2   2   2   2   0   2   0   2   0   0   2   2   2   0   0   0   0   0   0   0   0   0   0   0   2   0   2   0   0   2   0   2   0   2   0   0   0   2   0   2   2   2   2   2   2   0   0   0   0   0   2   2   0   2   0   0   2   2   0   2   2   0   0   2   2   0   2   0   0   0   0   0   0   2   2   2   0   2   0   2   2   2   0   2   2   0   0   2   0   0   2   2   2   0   2   2   2   2   0   0   0   0   0   0   0   0   0   0   0   0   0   0   2   2   0   2   2   2   0   0   2   0   0   2   2   0   2   2   0   2   0   2   0   2   0   0   0   0   0   0   2   2   2   0   2   0   0   2   2   2   0   2   2   2   0   0   0   0   0   0   0   0   2   0   2   0   0   0   0   2   2   0   2   0   0   0   2   2   0   0   2   2   0   0   0
 MK-1-6                 0   0   2   0   2   0   0   2   2   0   2   2   2   0   0   2   2   2   2   0   2   0   0   0   0   2   2   2   0   0   0   0   0   0   0   0   0   0   2   2   0   2   0   0   2   0   2   0   2   0   0   0   2   0   2   2   2   0   2   2   0   0   0   2   0   2   2   0   2   0   0   2   2   2   0   2   0   0   2   2   0   2   0   0   0   0   0   0   2   2   2   0   2   0   0   2   2   0   2   2   0   0   0   2   0   0   2   2   0   2   2   2   2   0   0   0   0   0   0   0   0   0   2   0   0   0   0   2   2   0   2   2   2   2   0   2   0   0   2   2   2   2   2   0   2   0   2   0   2   0   0   0   0   0   2   2   2   2   0   2   0   2   2   0   2   0   2   2   2   2   0   2   0   2   0   0   2   2   2   2   0   0   0   0   2   2   2   0   0   0   0   0   2   0   0   2   2   0   2   0
 MK-1-7                 0   0   2   0   0   0   0   0   2   0   2   2   2   0   0   2   2   2   2   0   2   0   0   0   0   2   2   2   0   0   0   0   0   0   0   0   2   0   2   2   0   2   0   0   2   0   2   0   2   0   0   0   2   0   2   2   2   0   2   2   0   0   0   2   0   2   0   0   2   0   0   2   2   2   0   0   0   0   2   2   0   0   0   0   0   0   0   0   2   2   2   0   2   0   0   2   2   0   2   2   0   0   0   2   0   2   0   2   0   2   2   2   2   0   0   0   0   0   0   0   0   0   2   0   0   0   2   2   2   0   2   2   2   2   2   2   0   0   2   2   2   2   2   0   2   0   2   0   2   2   0   0   0   0   2   2   2   2   0   0   0   2   2   0   2   0   2   2   2   0   0   2   0   2   0   2   2   2   2   2   0   0   0   0   0   0   2   0   0   0   0   0   2   0   0   2   2   0   2   0
 MK-1-8                 0   0   2   0   0   0   2   0   2   0   0   2   2   2   0   2   2   2   2   0   2   0   0   0   0   2   2   2   0   0   0   0   0   0   0   0   2   0   2   2   0   2   0   0   0   0   2   0   2   0   0   0   2   0   2   2   2   0   2   0   2   0   0   2   0   2   0   0   2   0   0   0   2   2   0   0   0   0   2   2   0   0   0   0   0   2   0   2   2   2   2   0   2   2   0   2   0   0   2   2   0   2   0   2   0   0   2   2   0   2   2   2   2   0   2   0   0   0   0   0   0   0   2   0   0   0   2   2   2   0   2   2   2   2   2   2   0   0   2   2   2   2   2   0   2   0   2   0   2   2   0   0   0   0   2   2   2   2   0   0   0   0   2   0   2   0   2   2   2   0   0   2   0   2   2   2   2   2   2   2   0   2   0   0   0   0   2   0   0   0   0   0   2   0   0   2   2   0   0   0
 MK-1-9                 0   0   2   0   0   0   2   0   0   0   0   2   0   2   0   2   2   2   2   0   2   0   0   0   0   2   2   2   2   0   2   0   0   0   0   0   2   0   2   2   0   2   0   0   0   0   2   0   2   0   0   0   2   0   2   2   2   0   2   0   2   0   0   2   0   2   0   0   2   0   0   0   2   2   0   0   0   0   2   2   0   0   0   0   0   2   0   2   0   2   2   0   2   2   0   2   2   0   2   2   0   2   0   2   0   0   2   2   0   2   2   2   2   0   2   0   2   0   0   0   2   0   2   2   0   0   2   2   2   0   2   2   2   2   2   2   0   2   2   2   2   2   2   0   2   2   2   0   2   2   0   0   2   0   2   0   2   2   0   0   0   0   2   0   2   0   2   2   0   0   0   2   0   2   2   2   2   2   2   2   0   2   0   0   2   0   2   0   0   0   0   0   2   0   0   2   2   0   0   0
 MK-1-10                0   0   2   0   0   0   2   0   2   0   0   2   0   2   0   2   2   0   0   0   2   2   0   0   0   2   2   0   0   0   0   0   0   0   0   0   2   0   2   2   2   2   0   0   0   2   2   0   0   0   0   0   2   0   2   2   2   0   2   0   2   0   0   2   0   2   0   0   2   0   2   0   2   2   0   0   0   0   2   2   0   0   0   0   0   2   0   2   0   2   2   0   2   2   0   2   2   0   2   2   0   2   2   2   0   0   2   2   0   2   2   2   2   2   2   0   2   0   0   0   2   0   2   2   0   0   0   2   2   0   2   2   2   2   2   2   0   2   2   2   0   2   2   0   2   2   2   0   2   2   0   0   2   0   2   0   2   2   0   0   0   0   2   0   2   2   2   2   0   0   0   0   0   2   0   2   2   2   2   2   0   2   0   0   2   0   2   0   0   0   0   0   0   0   0   2   2   2   0   0
 MK-1-11                0   2   2   0   0   0   2   0   2   2   0   2   0   2   0   2   2   0   0   0   2   2   0   0   0   2   2   0   0   0   0   0   2   0   2   0   2   0   2   2   0   2   0   0   0   2   2   0   0   0   0   0   2   0   2   2   2   0   2   0   2   0   0   2   0   2   2   0   2   2   2   0   2   2   0   0   0   0   2   2   0   0   0   0   0   2   0   2   0   2   2   0   2   2   0   2   2   0   0   2   0   2   0   0   0   0   2   2   0   2   2   2   2   2   2   0   2   0   0   0   2   0   2   2   0   0   0   2   2   0   2   2   2   2   2   2   0   2   2   2   0   2   2   0   2   2   2   0   2   0   0   0   2   0   2   2   2   2   0   0   2   0   2   0   2   2   2   2   0   0   0   2   0   2   0   2   2   2   2   0   0   2   0   0   2   0   2   0   0   0   0   2   0   0   0   2   2   2   0   0
 MK-1-12                0   2   2   0   0   0   2   0   2   0   0   2   0   2   0   2   0   0   0   0   2   2   0   0   0   2   2   0   2   2   0   0   2   0   2   0   2   2   2   2   0   2   0   0   0   2   0   0   0   0   0   0   2   0   2   2   2   0   0   2   0   0   0   2   0   2   0   0   2   2   2   0   2   2   2   0   2   0   2   2   0   0   0   0   0   2   0   2   0   2   2   0   2   0   0   0   2   0   0   2   0   2   0   0   0   0   2   2   0   2   2   2   2   2   2   0   2   0   0   0   2   0   0   0   0   0   0   2   2   0   2   0   2   2   2   2   0   0   2   2   0   0   2   0   2   0   0   0   2   0   0   0   2   0   2   2   2   2   0   0   2   0   2   0   2   2   2   2   0   0   0   2   0   2   0   2   2   2   2   2   0   0   0   0   0   0   2   0   0   0   0   2   0   0   0   2   2   0   0   0
 MK-1-13                0   0   0   0   0   0   2   0   2   0   0   2   0   2   0   2   0   2   0   0   2   0   0   0   0   2   2   0   2   2   0   0   2   0   2   0   2   2   2   0   0   2   0   0   0   0   0   0   0   0   0   0   2   0   2   2   2   0   0   2   0   0   2   2   0   2   0   0   2   2   2   0   2   2   2   0   2   0   2   0   0   0   0   0   0   0   0   2   0   2   2   2   2   0   0   0   2   2   0   2   0   2   0   0   0   0   0   2   0   2   2   2   2   2   0   0   2   0   0   0   2   0   0   0   0   0   0   2   2   0   2   0   2   2   2   2   0   0   2   2   2   0   2   2   0   2   0   0   0   0   0   0   2   0   2   2   2   0   0   2   2   0   2   0   2   2   2   2   0   0   0   2   0   2   0   2   2   2   2   2   0   0   0   0   0   0   2   0   0   0   0   2   0   0   0   2   2   0   0   0
 MK-1-14                0   0   0   0   0   0   2   0   2   0   0   2   2   2   0   2   0   2   0   0   2   0   0   0   0   2   2   0   2   2   0   0   2   0   2   0   2   2   2   0   0   2   0   0   0   0   0   0   0   0   0   0   2   0   2   0   2   0   0   2   0   2   0   2   0   2   0   0   2   2   2   0   2   2   2   0   2   0   2   0   0   2   0   2   0   0   0   2   0   2   2   2   0   0   0   0   0   2   2   2   0   2   0   0   0   0   0   2   0   2   2   2   2   2   0   0   2   0   2   0   2   0   0   2   0   0   0   2   2   0   2   0   2   2   2   2   0   0   2   2   2   0   2   0   0   2   0   0   0   0   0   0   2   2   0   2   2   0   2   2   2   0   2   0   2   2   2   2   0   0   0   2   2   0   0   0   2   0   2   2   0   0   0   0   2   0   2   0   0   0   0   2   0   0   0   2   2   0   0   0
 MK-1-15                0   0   0   0   0   0   2   0   2   2   0   2   2   2   0   2   0   2   0   0   0   0   0   0   0   2   2   0   2   2   2   0   2   0   2   0   0   2   2   0   0   2   0   0   2   0   0   0   0   0   0   0   2   0   2   0   0   0   0   2   0   2   0   2   0   2   0   0   2   2   2   0   2   2   0   0   2   0   2   0   0   2   0   2   0   0   0   2   2   2   2   2   0   0   0   2   0   2   2   2   0   2   0   2   0   0   0   2   0   2   2   2   0   2   0   0   2   2   2   0   2   0   0   2   0   0   0   2   2   0   2   0   0   2   2   2   0   0   2   2   2   0   2   0   0   2   0   0   0   0   0   0   2   2   0   2   2   0   0   2   2   0   2   0   2   2   0   2   0   0   0   2   2   0   0   2   2   0   2   0   0   0   0   0   2   0   2   0   2   0   0   2   0   0   0   2   2   0   2   0
 MK-1-16                2   0   0   0   2   0   2   0   2   2   0   2   2   2   0   2   0   2   0   0   0   0   0   0   0   2   2   0   2   2   2   0   2   0   2   0   0   2   2   0   0   2   0   0   2   0   2   0   0   0   0   0   0   0   2   0   0   0   0   2   0   2   0   2   2   2   0   0   0   2   2   0   2   2   2   0   2   0   2   0   0   2   2   2   0   0   0   2   2   2   2   2   0   0   0   2   0   2   2   2   0   2   0   2   0   0   0   2   0   2   2   2   0   0   0   0   2   2   2   0   2   0   0   2   0   0   2   2   2   0   2   0   0   2   2   0   0   0   2   2   2   0   2   0   0   2   0   2   0   0   2   0   2   2   0   2   2   0   0   2   2   0   2   0   2   2   2   2   0   0   0   2   2   0   0   2   2   0   2   2   0   2   2   0   0   0   2   0   2   0   0   0   0   2   0   2   0   0   2   0
 MK-2-1                 2   2   0   2   2   2   2   2   0   2   0   0   0   0   2   2   0   0   2   2   2   0   2   2   2   2   0   0   2   0   2   2   0   2   0   2   2   2   2   0   2   0   2   0   0   0   2   0   0   2   2   0   0   2   2   2   2   0   0   0   2   2   0   2   0   2   2   0   2   0   2   2   0   2   2   0   2   2   0   2   2   0   2   0   2   2   0   2   2   0   2   2   2   2   2   0   0   0   0   0   2   0   0   2   2   2   2   0   2   2   0   2   0   0   0   2   2   2   0   2   0   2   2   0   2   2   2   2   0   2   2   0   0   2   2   0   0   0   2   2   2   2   0   0   0   0   2   0   2   2   2   0   2   0   2   2   0   2   2   2   2   0   0   0   2   0   0   0   0   2   2   0   2   2   0   0   0   0   0   2   0   2   2   0   0   0   0   2   0   2   0   0   0   0   0   0   0   2   0   0
 MK-2-2                 2   2   0   2   0   2   2   2   0   2   0   2   0   0   2   2   0   2   2   2   2   0   2   2   2   2   0   2   2   0   2   2   0   2   0   2   2   2   2   2   2   0   2   0   0   0   2   0   0   2   0   0   0   2   2   2   2   2   0   0   2   2   0   0   0   0   2   0   2   0   2   2   2   2   2   0   2   2   0   2   2   0   2   0   2   2   0   2   2   0   2   2   2   2   2   0   0   0   0   0   2   0   0   2   2   2   2   0   2   2   0   2   2   0   0   2   2   2   2   0   0   2   2   0   2   2   2   2   0   2   2   0   0   2   2   2   0   2   2   2   2   0   0   0   0   2   2   0   2   0   2   0   2   0   2   2   0   0   2   2   0   0   0   0   2   0   0   0   0   2   2   0   2   2   2   0   0   0   2   2   0   2   2   0   0   0   0   2   0   2   2   0   0   0   0   0   0   2   0   0
 MK-2-3                 2   2   0   2   0   2   2   2   0   2   0   2   0   0   2   2   0   2   2   2   2   0   2   2   2   2   0   2   2   0   2   0   0   2   0   0   2   2   2   2   2   0   0   0   0   0   2   0   0   2   0   0   0   2   2   2   2   0   0   0   2   2   0   0   2   0   0   0   0   2   2   2   2   2   2   0   2   2   0   2   2   0   2   0   2   2   0   2   2   2   2   2   2   2   2   0   0   0   0   0   2   0   2   2   2   2   2   0   2   0   0   2   2   0   0   2   2   0   2   0   0   2   2   0   2   2   2   2   0   2   2   0   0   2   2   2   0   2   2   2   2   0   0   0   0   2   2   0   2   0   2   0   0   0   2   2   0   0   2   2   0   0   0   0   2   0   0   2   0   2   2   0   2   2   2   0   0   0   2   2   0   2   2   0   0   0   0   2   0   2   2   0   2   0   0   0   0   2   0   0
 MK-2-4                 2   2   0   2   0   2   2   2   0   0   2   2   0   0   2   2   0   2   2   2   2   0   2   2   2   2   0   2   2   0   2   0   0   0   0   0   2   2   2   2   2   0   0   0   0   0   2   0   0   2   0   0   2   2   2   0   2   0   0   0   2   2   0   0   2   0   0   0   2   2   2   2   2   2   2   0   2   2   0   2   0   0   2   2   2   2   0   2   2   2   2   0   2   2   2   0   0   0   0   2   2   0   0   2   2   2   2   0   2   0   0   2   2   2   0   0   2   0   0   0   0   2   2   0   2   2   2   2   0   2   2   0   0   2   0   2   0   2   2   2   2   0   0   0   0   2   2   0   2   0   0   0   0   0   2   2   0   0   2   2   0   0   0   0   2   0   0   0   2   2   2   0   2   2   2   0   0   0   2   2   0   2   2   0   0   0   0   2   0   2   2   0   0   2   0   2   0   0   0   0
 MK-2-5                 2   2   0   2   0   2   2   2   0   0   2   2   0   0   2   2   0   2   2   2   2   0   2   0   2   2   0   2   2   0   2   0   0   0   0   0   2   2   2   2   0   2   0   0   0   0   2   0   0   2   0   0   2   2   2   0   2   0   0   0   2   2   0   2   2   0   2   0   2   2   2   2   2   0   2   2   2   2   2   2   0   0   2   2   0   2   0   2   2   2   0   0   0   2   2   0   2   0   0   0   2   0   2   2   2   2   2   0   2   2   0   2   2   2   0   2   2   0   2   0   0   0   2   0   2   2   2   2   0   2   0   0   2   2   0   2   2   2   2   2   2   0   0   0   0   2   2   0   2   0   0   0   0   0   2   2   0   0   2   2   0   0   2   0   2   0   0   0   2   2   0   0   2   0   2   0   0   2   2   2   0   2   2   0   0   0   0   2   0   2   2   0   0   2   0   2   0   0   0   0
 MK-2-6                 2   2   0   2   0   2   2   2   0   0   2   2   0   0   2   2   0   2   0   2   2   0   2   0   2   2   0   2   2   0   2   0   0   0   0   0   2   2   0   2   0   2   0   0   0   0   2   0   0   2   2   0   2   2   2   2   2   0   0   2   0   2   0   2   2   0   2   0   2   2   2   2   0   0   2   2   2   2   0   2   0   2   2   2   0   2   0   2   2   0   0   0   0   2   2   0   2   0   2   0   2   2   2   2   2   2   2   0   2   2   0   2   2   2   0   0   2   0   2   0   0   0   2   0   2   2   0   2   0   2   0   0   2   2   0   2   2   2   2   2   2   0   0   0   0   2   2   2   2   0   0   0   0   0   2   2   0   0   2   2   0   0   2   0   2   2   0   0   2   2   0   0   2   0   0   2   0   2   2   2   0   2   2   0   0   2   0   2   0   2   0   0   0   2   0   2   0   0   2   0
 MK-2-7                 2   2   0   2   0   2   2   2   0   0   2   2   0   0   2   2   0   2   0   2   2   0   2   0   2   2   0   2   2   0   2   0   0   0   0   0   2   2   0   2   0   2   0   0   0   0   2   0   0   2   2   0   2   2   2   2   2   0   0   2   0   2   2   2   2   0   2   0   2   2   0   2   0   0   2   2   2   2   0   2   0   2   2   2   0   0   0   2   0   0   0   0   0   2   0   2   2   0   2   0   2   2   2   2   2   2   2   0   2   2   0   0   2   2   0   0   2   0   2   0   0   0   2   0   2   2   0   2   0   2   0   0   2   2   0   2   2   2   2   2   2   0   0   0   2   2   2   2   2   0   0   0   0   0   2   2   0   2   2   2   0   0   2   0   2   2   0   0   2   2   0   0   2   0   0   2   0   2   2   2   0   2   2   0   0   2   2   2   0   2   0   0   0   2   0   2   0   0   2   0
 MK-2-8                 2   2   0   2   0   2   2   2   0   0   2   2   0   0   2   2   0   2   0   2   2   0   2   0   2   2   0   2   2   0   2   0   0   0   0   0   2   2   0   2   0   2   0   2   0   0   0   0   0   2   2   2   2   2   2   2   2   0   0   2   0   2   2   2   2   0   2   0   2   2   0   2   0   0   2   2   2   2   0   2   0   2   0   2   2   2   0   0   2   0   0   0   0   2   2   2   2   0   2   0   2   2   2   2   2   2   0   0   2   0   0   0   2   2   0   0   2   0   2   0   0   2   2   0   2   2   0   2   2   2   0   0   2   2   0   2   2   2   2   2   2   0   0   0   2   2   0   2   2   0   0   0   0   0   2   0   0   2   2   2   0   0   2   0   2   2   0   0   2   2   0   0   2   0   0   2   0   2   2   2   0   2   2   0   0   2   2   2   0   2   0   0   0   2   0   2   0   0   2   0
 MK-2-9                 2   2   0   0   0   2   2   2   0   0   2   0   0   0   2   2   0   2   0   0   2   0   0   0   2   2   0   2   2   0   2   0   0   0   0   0   2   2   0   2   0   2   0   2   0   0   0   0   0   2   2   2   2   2   2   2   2   0   0   2   0   2   2   2   2   0   2   0   2   2   0   2   0   0   2   2   2   0   0   2   0   0   0   0   2   2   0   0   2   0   0   2   0   2   2   2   2   0   2   0   2   2   2   2   2   2   0   0   2   0   0   0   2   2   2   2   2   0   2   0   0   2   0   0   2   2   0   2   2   0   0   0   2   2   0   2   2   0   2   2   2   0   0   0   2   2   0   2   2   0   0   0   0   0   2   2   0   2   2   2   0   0   2   0   2   2   2   0   2   2   0   0   0   2   0   0   0   2   0   2   0   2   2   0   0   2   2   2   0   2   0   0   0   2   0   2   0   0   2   0
 MK-2-10                2   2   0   0   0   2   2   2   0   0   2   0   0   0   2   2   0   2   0   0   2   0   0   0   2   2   0   2   2   0   2   0   0   0   0   2   2   2   0   2   0   2   0   2   0   0   0   0   0   2   2   2   2   2   2   2   2   0   0   2   0   2   0   2   2   0   2   0   2   0   0   2   2   0   2   2   2   0   0   2   0   0   0   0   2   2   0   0   0   0   0   2   2   2   2   2   2   0   2   0   2   2   2   0   2   2   2   0   2   0   0   0   2   2   2   0   2   0   2   0   0   0   0   0   2   2   0   0   2   0   0   0   2   2   0   2   2   0   2   2   0   0   0   0   2   2   0   2   2   0   0   0   0   0   2   2   0   2   2   2   0   0   2   0   2   2   2   0   2   2   2   0   2   2   0   2   0   2   0   2   0   2   2   0   0   2   0   2   0   2   0   0   0   2   0   2   0   0   2   0
 MK-2-11                2   2   0   0   2   2   2   2   2   0   2   2   2   0   2   2   0   2   0   0   2   2   0   0   2   2   0   2   2   0   0   0   0   0   0   2   2   2   0   2   0   2   0   2   0   0   0   0   0   2   2   2   2   2   2   2   2   2   0   2   0   2   0   2   2   2   2   0   0   0   0   2   2   0   2   2   2   0   0   2   0   0   0   0   2   2   2   0   0   0   2   2   2   2   2   2   0   0   2   0   2   2   2   0   2   2   2   0   2   0   0   0   2   2   2   2   2   0   2   0   0   0   0   0   2   2   0   0   2   0   0   0   2   2   0   2   2   0   2   2   0   0   0   2   2   2   0   2   2   0   0   0   0   0   2   2   0   2   2   2   0   2   2   0   2   0   2   0   2   2   2   0   2   2   2   2   2   2   2   2   0   2   2   0   0   2   0   2   2   2   0   0   2   2   0   2   0   0   2   0
 MK-2-12                2   0   0   2   2   2   2   2   2   0   2   2   2   0   2   2   0   0   0   0   0   2   0   0   0   2   0   2   2   0   0   0   0   0   0   2   2   2   2   2   0   2   0   2   0   0   2   0   0   2   2   2   2   0   2   2   2   2   0   2   0   2   0   2   2   2   2   0   2   0   0   0   2   0   2   2   2   0   0   2   0   0   0   0   2   2   2   0   0   0   2   2   2   2   2   2   2   0   2   0   0   2   2   0   2   2   2   0   0   0   2   0   2   2   2   2   2   0   0   0   0   2   0   0   2   2   2   0   2   0   0   0   2   2   0   2   2   0   2   2   0   0   0   2   2   2   0   2   0   0   0   0   0   0   2   0   0   2   2   0   0   2   2   0   2   0   2   0   2   2   2   0   2   2   2   2   2   2   2   2   0   2   0   0   0   2   0   2   2   2   0   0   2   2   0   2   0   0   2   0
 MK-2-13                2   0   0   2   2   2   2   2   2   0   0   0   2   0   0   2   0   0   0   0   0   2   0   0   0   2   0   2   2   0   0   0   0   0   0   2   2   2   2   2   0   2   0   2   0   0   2   0   0   2   2   2   2   0   2   0   2   2   2   2   0   2   0   2   2   2   2   0   2   0   0   0   2   0   2   2   2   0   0   2   0   0   0   0   2   2   2   0   0   0   2   2   2   2   2   2   2   0   2   0   0   2   2   0   2   2   2   0   0   2   2   0   0   2   2   2   2   0   0   0   0   2   2   0   2   2   2   2   2   0   0   0   2   2   0   2   2   2   2   2   0   0   0   2   2   2   0   2   0   0   0   0   0   0   0   0   0   2   2   0   0   2   2   0   2   2   2   2   2   2   2   0   2   2   2   2   2   2   2   2   0   2   0   0   2   2   2   2   2   2   0   0   2   2   2   2   0   0   2   0
 MK-2-14                0   0   0   2   2   2   2   2   2   2   0   0   2   0   0   0   0   2   0   0   2   2   0   0   0   2   0   2   2   0   0   0   0   0   0   2   2   2   2   2   0   2   0   2   0   0   2   0   0   2   2   0   0   0   2   0   2   2   2   2   2   2   0   2   2   2   2   0   2   0   0   0   2   0   2   2   2   0   0   2   0   0   0   0   2   2   2   0   0   0   2   2   2   0   2   2   2   0   2   0   0   2   2   0   2   2   2   0   0   2   2   0   0   2   2   2   2   0   0   0   0   2   0   0   2   2   0   2   2   0   0   2   2   0   0   2   2   0   2   2   0   0   0   2   2   2   0   2   0   0   2   0   0   0   0   0   0   2   2   0   2   2   2   0   2   2   2   2   2   2   2   0   2   2   2   2   2   2   2   2   0   2   0   2   2   2   2   2   2   2   0   0   2   2   2   0   0   0   2   0
 MK-2-15                0   0   0   2   2   2   2   2   0   2   0   0   2   0   0   0   0   2   0   0   2   2   0   0   0   2   0   2   2   0   0   0   0   0   0   2   2   0   2   2   2   0   0   2   2   0   2   0   0   2   2   0   0   0   2   0   2   2   2   2   0   2   0   2   2   2   2   0   2   2   0   0   2   0   2   0   2   0   0   2   0   0   0   0   2   2   2   0   0   0   2   2   0   0   2   2   2   0   2   0   0   0   2   0   2   2   2   0   0   0   2   0   0   2   2   2   2   0   0   0   0   2   0   0   2   2   0   2   2   0   2   2   2   0   0   2   2   0   2   2   0   2   0   2   2   2   0   2   0   0   2   0   0   0   0   0   0   2   2   0   2   2   2   0   2   2   2   2   2   2   2   0   2   2   2   2   0   2   2   2   0   2   0   0   2   2   2   2   2   2   0   0   0   2   2   0   0   0   2   0
 MK-2-16                0   0   0   2   2   2   2   2   0   2   0   0   2   0   0   0   0   0   0   0   2   2   0   0   0   2   0   2   2   0   0   0   0   0   2   2   2   0   2   2   2   0   0   2   2   0   2   0   0   2   2   0   0   0   2   0   2   2   2   2   0   2   0   2   2   2   0   0   2   2   0   0   2   0   2   0   2   0   0   0   0   0   0   0   2   2   2   2   0   0   2   2   0   2   2   2   2   0   0   0   0   2   0   0   0   2   2   0   0   0   0   0   0   2   2   0   2   0   0   0   0   2   2   0   2   2   0   2   2   0   0   2   2   0   0   2   2   0   2   2   0   2   0   2   2   2   0   2   0   0   0   0   0   0   0   0   0   2   2   0   0   2   2   0   0   0   0   2   0   2   2   0   2   2   2   2   0   2   2   2   2   2   0   0   2   2   2   2   2   2   0   0   0   2   2   0   2   0   2   0
 MK-3-1                 0   2   0   0   0   0   2   0   0   0   2   0   2   0   0   2   0   0   2   0   0   2   2   2   0   0   2   2   0   0   0   0   2   2   2   2   2   2   0   0   0   2   2   2   0   0   0   0   0   0   0   2   2   2   2   2   2   2   2   0   2   2   2   2   2   0   0   0   0   2   0   0   0   2   0   0   0   0   0   2   0   0   2   0   2   0   0   2   0   2   0   0   0   0   2   2   2   0   0   0   2   2   2   2   0   2   2   0   2   2   2   0   2   0   0   0   0   2   2   0   0   0   0   2   2   2   0   2   0   0   2   0   2   0   0   0   2   2   2   0   0   0   0   0   0   2   2   0   2   2   0   0   2   0   0   0   0   0   2   2   0   0   0   0   0   2   2   0   2   0   0   0   2   2   0   2   2   0   0   2   0   2   0   0   2   0   2   2   0   2   0   2   2   0   2   2   0   0   0   0
 MK-3-2                 0   2   0   0   0   0   2   0   0   0   2   0   2   2   0   2   0   0   2   0   0   2   2   0   2   0   2   2   0   0   0   0   2   2   2   2   2   2   2   0   0   2   2   2   0   0   0   0   0   2   0   2   2   2   2   0   2   2   0   2   2   2   2   2   2   0   0   0   2   2   0   0   0   2   0   2   0   0   0   2   0   0   2   0   2   0   0   2   0   2   0   0   0   2   2   2   2   0   0   0   2   2   2   2   0   2   2   0   2   2   2   0   2   0   0   0   0   2   2   0   0   0   0   2   2   2   0   2   0   0   2   0   2   0   0   0   2   2   2   0   0   0   0   0   0   2   2   0   2   0   2   0   0   0   0   0   0   0   2   2   0   0   2   0   0   2   2   2   0   0   0   2   2   2   0   2   2   0   0   2   0   2   0   0   2   0   2   2   2   2   0   2   2   2   2   2   0   2   0   0
 MK-3-3                 0   2   2   0   0   0   2   0   0   0   2   2   2   2   0   2   2   0   2   0   2   2   2   0   2   0   2   2   0   0   0   0   2   2   0   2   0   2   2   0   0   2   2   2   0   0   0   0   0   2   2   2   2   2   2   0   2   2   0   2   2   2   2   2   2   0   0   0   2   2   0   0   0   2   0   2   0   0   0   2   0   0   2   0   2   0   0   2   0   2   0   0   0   2   2   2   2   0   0   0   2   2   2   2   0   2   2   0   2   2   0   0   2   0   0   0   2   2   2   0   0   0   0   2   2   2   0   2   0   0   2   0   0   0   0   2   2   2   2   0   0   0   0   0   0   2   2   0   2   0   2   0   0   0   0   0   0   2   2   2   2   0   2   0   0   2   0   2   0   0   0   2   0   2   0   2   0   0   0   2   2   0   0   0   2   0   0   2   2   2   0   2   2   2   2   2   0   2   0   0
 MK-3-4                 0   2   2   0   0   0   2   0   0   2   2   2   2   2   0   2   2   0   2   0   0   2   2   0   2   0   2   2   0   0   0   0   2   2   0   2   0   2   2   0   2   2   2   2   0   0   0   0   0   2   2   2   0   0   2   0   2   2   0   2   2   2   2   2   2   0   0   0   2   2   0   0   0   0   0   2   0   0   0   2   0   0   2   0   2   0   2   2   0   2   0   0   0   2   2   2   2   0   0   0   2   2   2   2   0   2   2   0   2   2   0   0   2   0   0   2   2   2   2   0   0   0   0   2   2   2   0   2   0   2   2   0   0   0   0   2   2   2   2   0   0   2   0   0   0   2   2   2   2   0   2   0   0   0   0   0   2   2   2   2   2   0   2   0   0   2   2   0   0   0   0   2   0   2   0   2   0   0   0   2   2   0   2   0   2   0   0   2   2   2   2   2   2   2   2   2   0   2   2   0
 MK-3-5                 2   2   2   0   0   0   2   0   0   2   2   2   2   2   0   2   2   0   0   0   0   2   2   0   2   0   2   2   0   0   0   0   2   2   0   2   2   2   2   0   2   2   0   2   0   0   0   0   0   2   2   2   0   0   0   0   2   2   0   2   2   2   2   2   2   0   0   0   2   0   0   0   0   0   0   2   0   0   0   2   0   0   2   0   2   0   0   2   0   2   0   0   0   2   2   2   2   0   0   0   2   2   2   0   2   0   2   0   2   0   0   0   2   0   0   0   2   2   2   0   0   0   0   2   2   0   0   2   0   2   2   0   0   0   0   2   2   2   2   0   0   0   2   0   0   2   2   2   2   2   2   2   0   0   0   0   2   2   2   2   2   2   2   2   0   2   0   0   0   2   0   2   0   0   0   2   0   0   0   2   2   0   2   2   2   0   0   2   2   0   2   2   2   2   2   2   0   2   2   0
 MK-3-6                 2   2   2   0   0   2   2   0   0   2   2   2   2   2   0   2   2   2   0   0   0   2   2   0   2   0   2   2   0   0   0   0   2   2   0   0   2   2   2   0   2   0   0   2   2   0   0   0   0   2   2   2   0   0   0   0   2   2   0   0   2   2   2   2   2   0   0   0   2   0   0   0   0   0   0   2   0   0   0   0   0   0   0   0   2   0   0   2   0   2   0   0   0   2   2   2   2   0   0   0   2   2   2   0   2   0   2   0   2   0   0   0   2   0   0   0   2   2   2   0   0   0   0   0   2   2   0   2   0   2   2   0   0   0   0   2   2   2   2   0   0   0   2   0   0   2   2   2   2   2   2   2   0   0   0   0   2   2   2   2   2   2   2   2   0   2   0   0   0   2   0   2   0   0   0   2   0   0   0   0   2   2   2   2   2   0   0   2   2   2   2   2   2   2   2   2   0   2   2   0
 MK-3-7                 2   2   2   0   0   2   2   0   0   2   2   2   2   2   0   2   2   2   0   2   0   2   2   0   2   0   2   2   2   0   0   0   2   2   0   0   2   0   2   0   2   0   0   2   2   0   0   0   0   2   2   2   0   0   0   0   2   0   0   0   2   2   2   2   2   0   0   0   2   0   0   0   0   0   0   2   0   0   0   0   0   2   2   0   2   0   0   2   2   2   0   0   2   2   2   2   2   0   0   0   2   2   0   0   2   0   2   0   2   0   0   0   2   0   0   0   2   2   2   0   0   0   0   0   2   2   0   2   0   2   2   0   0   0   0   2   2   2   2   0   0   0   2   0   0   2   2   2   2   2   2   2   0   0   0   0   2   2   2   2   2   2   2   2   0   2   0   0   0   2   0   2   0   2   0   0   0   0   0   0   2   2   2   2   2   2   0   2   2   2   2   2   2   2   2   2   0   2   2   0
 MK-3-8                 2   0   2   0   0   2   2   0   0   2   0   2   2   2   0   2   2   2   0   2   0   2   2   0   2   0   2   2   0   0   0   0   2   2   0   0   0   0   2   0   2   0   2   0   2   2   0   0   0   2   2   2   0   0   0   0   2   0   0   0   2   2   2   0   2   0   0   0   2   0   0   0   0   0   2   0   0   2   0   0   0   0   2   2   2   0   0   0   2   2   0   0   2   2   2   2   2   0   0   0   2   2   0   0   2   0   2   0   2   0   0   0   2   0   0   0   2   2   0   0   0   0   2   0   2   0   0   0   0   2   0   0   0   0   0   2   0   0   2   0   0   0   2   0   2   2   0   2   2   2   2   2   0   0   0   0   0   2   2   2   0   2   2   2   2   2   2   0   2   2   0   2   2   2   0   0   0   0   0   0   2   2   2   2   2   2   0   2   2   2   2   2   2   2   2   2   0   2   2   0
 MK-3-9                 2   0   2   2   0   2   2   0   0   2   0   2   2   0   0   2   2   2   0   2   0   2   2   0   0   0   2   2   0   0   0   0   2   2   0   0   0   0   2   0   0   0   2   0   2   0   2   0   2   2   2   2   0   0   0   0   0   0   0   0   2   2   2   0   2   0   0   2   2   0   0   0   2   0   0   0   0   2   0   0   0   0   2   2   2   2   0   0   2   2   0   0   2   2   2   2   2   0   0   0   2   2   0   0   2   0   2   0   2   2   0   0   2   0   0   0   2   2   0   0   0   0   2   0   2   0   0   0   0   2   2   0   0   2   2   2   0   0   2   0   0   0   2   0   2   2   0   2   2   2   2   2   0   0   0   0   0   2   2   0   2   0   2   2   2   2   2   0   2   2   0   2   2   2   0   0   0   0   0   0   2   2   2   2   2   2   0   2   2   2   2   2   2   0   2   2   0   2   0   0
 MK-3-10                2   0   2   2   0   2   2   0   0   2   0   2   2   0   0   0   2   2   0   2   2   2   2   0   0   0   2   2   0   0   2   0   2   2   0   0   0   0   2   0   2   0   2   0   2   0   2   0   2   2   2   2   0   0   0   0   0   0   0   0   2   2   0   0   2   0   0   2   2   0   0   0   2   0   0   0   0   0   0   0   0   0   2   0   2   2   0   0   0   0   0   0   2   2   2   2   2   0   0   0   2   2   0   0   2   2   2   0   2   2   0   2   2   0   0   0   2   2   0   0   0   0   2   0   2   0   0   0   0   2   2   2   0   2   2   2   0   0   2   0   0   0   2   0   2   2   0   2   2   2   2   2   0   0   0   0   0   0   2   0   2   0   2   0   2   2   2   0   2   2   0   2   2   2   0   0   0   0   0   0   2   2   2   2   2   2   0   2   2   2   2   2   2   0   2   2   0   2   2   0
 MK-3-11                2   0   2   2   0   2   2   0   0   2   0   2   2   0   0   0   2   2   0   2   2   0   2   0   0   2   2   2   0   0   2   0   2   0   0   0   0   0   2   0   2   0   2   0   2   0   2   0   2   2   2   2   0   0   0   0   0   0   0   0   2   2   0   2   0   0   0   2   2   2   0   2   2   0   0   0   0   0   0   0   0   0   2   0   2   2   0   0   0   2   0   0   2   0   2   2   2   0   0   0   2   2   0   0   0   2   2   0   2   2   0   2   2   0   0   0   2   2   0   0   0   0   2   0   2   0   0   0   0   2   2   2   0   2   2   2   0   0   0   0   0   0   2   0   2   2   0   2   0   2   2   2   0   0   2   0   0   0   0   0   2   0   2   0   2   2   0   0   0   0   0   2   2   2   0   0   2   0   0   0   2   2   2   2   2   2   0   0   2   2   2   2   2   0   2   2   0   2   2   0
 MK-3-12                2   0   2   2   0   2   2   0   0   2   0   2   2   2   0   0   2   2   0   2   2   0   2   0   0   2   2   2   0   0   0   0   2   0   0   0   0   0   0   0   2   0   2   2   0   0   2   0   2   2   2   0   0   0   0   0   0   0   2   0   2   2   0   2   0   2   0   2   2   2   0   2   2   0   0   0   0   0   2   0   0   0   2   0   2   2   0   0   0   2   0   0   2   0   2   2   2   0   0   0   0   2   0   0   0   2   2   0   2   2   0   2   2   0   0   0   2   2   0   2   2   0   2   0   2   0   0   2   0   2   2   2   0   2   2   2   0   0   0   0   0   0   2   0   2   2   0   2   0   2   2   2   0   0   2   0   2   0   0   0   2   0   2   0   2   2   0   0   0   0   2   2   0   2   0   0   2   0   0   0   2   2   2   2   2   2   0   0   2   2   2   2   2   0   2   2   0   2   2   0
 MK-3-13                2   0   2   2   0   0   2   0   0   2   0   2   2   2   2   0   2   2   0   2   2   0   2   0   0   2   0   2   0   0   2   0   0   0   0   0   0   0   0   0   2   0   2   0   0   2   2   0   2   2   0   0   0   0   0   0   0   0   2   0   2   2   0   2   0   2   0   2   2   2   0   2   2   0   0   2   0   0   2   0   0   0   2   0   2   2   2   0   0   0   0   0   2   0   2   2   2   0   0   0   0   0   0   0   2   2   2   0   2   2   2   2   2   0   0   0   2   2   0   2   2   0   2   0   2   0   0   2   0   2   2   2   2   2   2   2   0   0   0   0   0   2   0   0   2   2   0   2   0   2   2   2   0   0   2   0   0   0   2   2   2   2   2   0   2   2   0   0   0   0   0   2   0   2   0   0   2   0   0   0   2   2   0   2   2   2   0   0   2   2   2   2   2   0   2   2   0   2   2   0
 MK-3-14                0   2   2   2   2   0   2   0   0   2   0   2   2   2   2   0   2   2   0   2   2   0   2   0   0   2   0   0   0   0   0   0   2   0   0   0   0   0   0   0   2   0   2   0   0   2   2   0   0   2   0   0   0   0   0   0   2   0   2   0   2   2   0   0   0   2   0   2   2   2   0   2   0   0   0   2   0   0   2   0   0   0   0   0   2   2   2   0   0   0   0   0   2   0   2   2   2   0   0   0   0   0   0   0   2   2   2   0   2   2   2   2   2   0   0   0   2   2   0   2   2   0   2   0   2   0   0   2   0   2   0   2   2   2   0   2   0   0   0   0   0   2   0   2   2   2   0   2   0   2   2   2   0   0   2   0   0   0   2   2   2   2   2   0   2   2   0   0   0   0   0   2   0   2   0   0   0   0   0   0   2   2   2   2   2   2   0   0   2   2   2   2   2   0   2   2   0   2   2   0
 MK-3-15                0   2   2   2   2   0   0   0   0   2   0   0   2   2   2   0   0   2   0   0   2   2   2   0   0   2   0   0   0   0   0   0   2   0   0   0   0   0   0   0   2   2   2   0   0   2   2   0   0   2   2   0   2   2   0   0   2   0   2   0   2   2   0   2   0   2   0   2   2   2   2   0   0   0   0   2   0   0   2   0   2   0   0   0   2   2   2   0   0   0   0   0   2   0   2   2   2   0   0   0   0   2   0   0   2   2   2   0   2   2   2   2   2   0   0   0   2   2   2   2   2   0   2   0   2   0   0   2   0   2   0   2   2   0   0   2   0   0   0   0   0   2   0   2   2   2   0   2   0   2   2   2   0   0   2   0   0   0   2   2   2   2   2   0   2   2   0   0   0   0   0   2   0   2   2   0   0   0   0   0   2   2   2   2   2   2   0   0   0   2   2   2   2   0   2   2   0   2   2   0
 MK-3-16                0   2   2   2   2   0   2   2   0   2   0   0   0   2   2   0   0   2   0   0   2   2   2   2   0   2   0   0   0   0   0   0   2   0   2   0   0   0   0   0   0   2   2   0   2   2   2   0   0   2   2   0   2   2   0   2   2   0   2   0   2   0   0   2   0   2   0   2   2   2   2   0   0   0   0   2   2   0   2   0   2   0   0   0   2   2   2   0   0   0   0   0   2   0   2   2   2   0   0   0   2   2   0   0   2   2   2   0   2   2   2   2   0   0   0   0   2   2   2   2   2   0   2   0   2   0   2   2   0   2   0   2   2   0   0   2   0   2   0   0   0   0   0   2   2   2   0   2   0   2   2   2   0   0   2   0   0   0   2   2   2   2   2   0   0   2   2   0   0   0   0   0   0   2   2   0   0   0   0   0   2   2   2   2   2   2   0   0   0   2   2   2   2   0   2   2   0   2   2   0
 MK-4-1                 0   0   0   0   0   2   0   2   2   2   2   2   2   2   0   0   2   0   2   2   0   2   0   0   0   2   2   2   2   0   0   2   0   0   0   2   2   0   0   0   0   2   0   2   0   2   2   2   0   0   0   0   0   0   0   2   2   0   0   0   2   2   0   0   2   2   2   0   0   2   0   0   2   2   2   2   2   2   0   0   2   0   2   2   0   0   2   0   2   2   0   2   0   0   2   2   0   0   0   2   2   2   0   0   2   2   0   2   0   0   0   0   0   0   2   0   0   0   2   2   2   0   2   2   0   2   0   2   0   0   0   2   0   0   2   0   0   2   0   2   0   0   0   2   2   2   0   0   2   2   2   2   0   2   0   0   2   2   0   0   0   0   2   0   2   2   2   2   2   2   0   0   0   0   0   2   2   0   2   2   2   0   0   2   0   0   0   2   0   2   2   2   0   2   0   2   2   2   2   2
 MK-4-2                 0   0   0   0   0   2   0   2   2   2   2   2   2   2   0   0   2   0   2   0   0   2   2   0   0   2   2   2   2   0   0   2   0   0   0   2   2   0   0   0   2   2   0   0   0   2   0   2   2   2   0   0   0   2   2   2   2   0   0   0   2   2   0   0   2   2   2   0   0   0   0   0   2   0   2   2   2   2   0   0   2   0   2   2   0   0   2   0   2   2   0   0   2   0   2   2   0   0   2   2   2   2   2   0   2   2   0   2   0   0   0   0   0   0   2   0   0   0   2   2   0   0   2   0   0   2   0   2   0   0   0   2   0   0   2   0   0   2   0   2   0   0   0   2   2   2   0   0   2   2   2   2   0   2   0   0   2   2   0   0   0   0   2   0   2   2   0   2   2   2   0   0   0   0   0   2   2   0   2   2   2   0   0   2   2   0   0   2   2   2   2   2   0   2   0   2   2   2   2   2
 MK-4-3                 2   0   0   0   0   2   0   2   2   2   2   2   2   2   0   0   2   0   2   0   2   2   2   0   0   2   2   0   2   0   0   2   0   0   0   2   2   0   0   0   2   2   0   0   0   0   0   2   2   2   0   0   0   2   0   2   2   0   0   0   2   2   0   2   2   0   2   0   0   0   0   0   2   0   2   2   2   2   0   0   2   0   2   2   0   0   0   0   0   2   0   0   2   0   2   0   0   0   2   2   2   2   0   0   2   2   0   2   0   0   0   0   0   0   2   0   0   0   2   2   0   0   2   0   2   0   2   0   0   0   0   2   0   0   2   0   0   2   0   2   0   2   0   2   2   2   0   0   2   2   2   2   0   2   0   0   2   0   0   0   0   0   0   0   2   2   0   2   2   2   0   0   0   0   0   2   2   0   2   2   2   2   0   2   2   0   0   2   2   2   2   2   0   2   0   2   2   2   2   2
 MK-4-4                 2   2   0   0   0   2   0   0   2   2   2   2   2   2   0   2   2   0   2   0   2   2   2   0   0   2   2   0   2   0   0   2   0   0   0   2   2   0   0   0   2   2   0   0   0   0   0   2   0   2   0   0   0   2   0   2   2   0   0   0   2   2   0   2   2   0   2   0   0   0   0   0   2   0   2   0   2   2   0   0   2   0   0   2   0   0   0   0   0   2   0   0   2   0   2   0   0   0   2   2   2   2   0   0   2   2   0   2   0   0   0   0   0   0   2   0   0   0   2   0   0   0   0   0   2   2   2   0   0   0   0   2   0   2   2   0   0   2   0   2   0   2   0   2   2   2   0   0   0   2   2   2   0   0   0   0   2   0   0   0   0   0   0   0   2   2   0   0   2   2   0   0   0   0   0   2   2   0   0   2   0   0   0   2   2   0   2   2   2   2   2   2   2   2   0   2   2   2   2   0
 MK-4-5                 2   2   0   0   0   2   0   0   2   2   2   0   0   2   0   2   2   0   2   0   2   2   2   0   0   2   2   0   2   0   0   2   0   0   0   0   2   0   0   0   2   2   0   0   0   0   0   0   0   2   0   0   0   2   0   0   2   0   0   0   2   2   2   2   2   2   2   0   2   0   0   0   2   2   2   0   2   2   0   0   2   2   0   2   0   0   0   0   0   2   0   0   2   0   2   0   0   0   2   2   2   2   0   0   2   2   0   2   0   0   0   0   0   0   2   0   0   0   0   0   0   0   0   0   2   2   2   0   0   0   0   0   0   2   2   2   0   0   0   2   0   2   0   2   2   2   0   0   0   2   2   2   0   0   0   0   2   2   0   0   0   0   0   0   2   2   0   0   2   2   0   0   0   0   0   2   2   0   0   2   0   0   0   2   2   0   0   2   2   2   2   2   2   2   0   2   2   2   2   0
 MK-4-6                 2   2   0   0   0   2   0   0   2   2   2   0   0   2   0   2   2   0   2   0   2   2   2   0   0   2   2   0   2   0   0   2   0   0   0   2   2   0   0   0   0   2   0   0   0   0   0   0   0   2   2   0   0   2   0   0   2   0   2   2   2   2   2   2   2   2   2   0   2   0   0   0   2   2   2   0   2   2   0   0   2   2   0   2   0   0   0   0   0   2   0   0   2   0   2   0   0   0   2   2   0   2   0   0   0   2   0   0   0   0   0   0   0   0   2   0   0   0   0   0   0   0   2   0   2   2   2   0   0   0   0   0   0   2   2   2   0   0   0   2   0   2   0   0   2   2   0   0   0   2   2   2   0   0   0   0   2   2   0   0   2   0   0   0   2   2   0   0   2   2   0   0   0   0   0   2   2   0   0   2   2   0   0   2   2   0   0   2   2   2   2   2   2   2   0   2   2   2   2   0
 MK-4-7                 2   2   0   0   0   2   0   0   2   2   2   0   0   2   0   2   2   0   2   2   2   0   2   0   0   2   2   0   2   0   0   2   0   0   0   2   2   2   0   2   0   2   0   0   0   2   0   0   2   2   2   0   0   2   0   0   2   0   0   0   2   2   2   2   2   2   2   0   2   0   0   0   0   2   2   0   2   2   0   0   2   2   0   2   0   0   0   0   0   2   2   0   2   0   2   0   0   0   2   2   0   2   0   0   0   2   0   0   0   0   0   0   0   0   2   0   2   0   0   0   0   0   2   0   2   2   2   0   0   0   0   0   0   2   2   2   0   0   0   2   0   2   0   0   2   2   0   2   0   2   2   2   0   0   0   0   2   2   0   2   2   0   0   0   0   2   0   0   2   2   0   0   0   0   0   2   2   0   0   2   2   2   0   2   2   0   0   0   2   0   2   2   2   2   0   0   2   2   2   0
 MK-4-8                 2   2   0   0   0   2   0   2   2   2   2   0   0   2   0   2   2   0   2   2   2   0   2   0   0   2   2   0   2   0   0   2   0   0   0   2   2   2   0   2   0   2   0   0   0   2   0   0   2   2   2   0   0   2   0   0   2   0   0   0   2   2   2   2   2   2   2   0   2   0   0   0   0   2   2   0   2   2   0   0   2   2   0   0   0   2   0   0   0   2   2   0   2   2   2   0   0   0   0   2   0   2   0   0   0   2   0   0   0   0   0   0   0   0   2   2   2   0   0   0   0   0   2   0   2   2   2   2   0   0   0   0   0   2   2   2   0   2   0   0   0   2   0   0   2   2   0   0   0   2   2   2   2   0   0   0   2   2   0   2   2   0   0   0   0   2   2   0   0   2   0   0   0   0   0   2   2   2   0   2   2   2   2   2   2   0   0   0   2   0   2   2   2   2   0   0   2   2   2   0
 MK-4-9                 2   0   0   0   0   2   0   2   2   2   2   0   0   2   0   2   2   0   2   2   2   2   2   0   0   0   2   0   2   0   2   2   2   0   0   2   0   0   0   2   0   2   0   0   0   0   0   0   2   2   2   2   0   2   0   0   2   0   0   0   2   2   2   2   2   2   2   0   2   0   0   0   0   2   2   0   2   2   0   0   2   2   0   0   0   2   0   0   0   2   2   0   2   2   2   0   0   0   0   2   2   2   0   0   0   2   0   0   0   0   0   0   0   0   2   2   2   0   0   0   0   0   2   0   2   2   2   2   2   0   0   0   0   2   2   2   0   2   0   0   0   2   0   0   2   2   0   0   0   2   2   0   2   0   0   0   2   2   0   2   2   0   0   0   0   2   2   0   0   2   0   0   0   2   0   0   2   2   0   2   0   2   2   2   2   0   0   0   2   0   2   2   2   2   0   0   2   2   2   0
 MK-4-10                2   0   0   0   0   2   0   2   2   2   0   0   0   2   0   0   2   0   2   2   2   0   2   0   0   0   2   0   2   0   2   0   2   0   0   2   0   0   0   2   0   2   0   0   0   0   0   0   2   2   2   2   0   0   0   0   2   0   0   0   2   2   2   2   2   2   2   0   2   0   0   0   0   2   0   0   2   2   0   0   0   2   0   0   0   2   2   0   0   2   2   0   2   2   2   0   0   0   0   2   2   2   0   0   0   2   0   0   0   0   0   2   0   0   2   2   2   0   0   0   0   0   2   0   2   2   2   0   2   0   0   0   0   2   0   2   0   2   0   0   0   2   0   0   2   2   0   0   0   2   2   2   2   0   0   2   2   2   0   2   2   2   0   0   0   2   2   0   0   2   0   0   0   2   0   0   2   2   0   2   0   2   2   2   2   0   0   0   2   0   2   2   2   2   0   0   2   0   2   0
 MK-4-11                2   2   0   2   0   2   0   2   2   2   0   0   0   2   0   0   2   2   2   2   2   0   2   0   0   0   2   0   2   0   2   0   2   0   0   0   0   0   0   0   0   2   0   0   0   0   0   0   2   2   2   2   0   0   0   0   2   0   2   0   2   2   2   2   2   2   2   0   2   0   0   0   2   0   0   0   2   2   0   2   0   2   0   0   0   2   2   0   0   0   2   0   2   2   2   0   0   0   0   2   2   2   2   0   0   2   0   0   0   0   0   2   0   0   2   2   2   2   0   0   0   0   2   0   2   2   2   0   2   0   0   0   0   2   0   2   0   2   0   0   0   2   0   0   2   0   0   0   0   2   2   2   2   0   0   2   2   2   0   2   2   2   0   0   0   2   2   0   0   2   0   0   0   2   0   0   2   2   0   2   0   2   2   2   2   0   0   0   0   0   2   2   2   2   2   0   2   0   2   0
 MK-4-12                2   2   0   2   0   2   0   2   2   2   0   0   0   2   0   0   2   2   2   2   2   0   2   0   0   2   2   0   2   0   2   0   2   0   0   0   0   0   2   0   0   2   0   0   2   0   0   0   2   2   2   2   0   0   2   0   2   0   2   0   2   2   2   2   0   2   0   0   0   2   0   0   2   0   0   0   2   2   0   2   0   2   0   0   0   2   2   0   0   2   2   0   2   2   2   0   0   0   0   2   2   0   2   0   0   2   0   0   0   0   0   2   0   0   2   2   2   2   0   0   0   2   2   0   2   2   2   0   2   0   0   0   0   2   0   2   0   2   0   0   0   2   2   0   2   0   0   0   0   0   2   2   2   0   0   2   2   2   0   2   2   2   0   2   0   2   2   0   0   2   2   0   0   2   0   0   0   2   0   0   2   2   2   2   2   0   0   2   0   0   2   2   2   2   2   0   2   0   2   0
 MK-4-13                2   2   0   2   0   2   0   2   2   0   0   2   0   2   0   0   2   2   2   2   2   0   2   0   0   2   2   0   2   0   2   2   2   0   2   0   0   0   2   0   0   2   0   0   0   0   0   0   0   2   2   2   0   0   0   0   2   2   2   0   2   0   2   2   0   2   0   0   0   2   0   0   2   0   0   0   0   0   0   2   0   2   0   0   0   2   2   2   0   2   2   0   2   0   2   0   0   0   0   2   2   0   2   0   0   2   0   0   0   0   0   2   0   0   2   2   2   2   0   0   0   2   2   0   2   2   2   0   2   0   0   0   0   2   0   2   0   2   0   0   0   2   2   0   2   0   0   0   0   0   2   2   2   0   0   2   2   2   0   0   2   2   0   2   0   2   2   0   2   2   2   0   0   2   0   0   0   2   0   0   2   2   0   2   2   0   0   2   0   0   2   2   2   2   2   2   2   0   2   0
 MK-4-14                2   2   0   2   0   2   0   2   0   0   0   2   0   2   0   0   2   2   2   2   2   0   2   0   0   2   2   0   2   0   2   2   2   0   2   0   0   0   2   0   0   2   0   0   0   0   0   0   2   2   2   2   0   0   0   2   2   0   2   0   2   0   2   2   0   2   0   0   0   2   0   0   2   0   0   0   0   2   0   2   0   2   0   0   2   2   2   2   0   2   2   0   2   0   2   0   0   0   0   2   0   0   2   0   0   2   0   0   0   0   0   2   0   0   2   2   2   2   0   0   2   0   2   0   2   2   2   0   2   0   0   0   0   2   0   2   0   2   0   0   0   2   2   0   2   0   0   0   0   0   2   2   2   0   0   2   2   2   0   0   2   2   0   2   0   2   2   0   2   2   2   0   0   2   0   0   0   2   0   0   2   2   0   2   2   0   0   2   0   0   2   2   2   2   2   2   2   0   2   0
 MK-4-15                2   2   0   2   0   2   0   2   0   0   0   2   0   2   0   0   2   2   0   2   2   0   2   0   0   2   2   0   0   0   2   2   2   0   2   2   0   0   2   0   0   2   0   0   0   0   0   0   2   2   2   0   0   0   0   2   2   0   2   0   2   0   2   2   0   2   0   0   0   2   0   0   2   0   0   2   0   2   0   2   0   2   0   0   2   0   2   2   0   2   2   0   2   0   2   2   0   0   0   2   0   0   2   0   0   2   0   0   0   0   2   2   0   0   2   2   0   2   0   0   2   0   2   0   0   2   2   0   0   0   0   0   0   2   0   2   0   2   0   0   2   2   2   2   2   0   0   0   0   2   2   2   2   0   0   2   2   2   0   0   2   2   0   2   2   2   2   0   2   2   2   0   0   2   0   0   0   2   0   0   2   2   0   2   2   0   0   2   0   0   2   2   2   2   2   2   0   0   2   0
 MK-4-16                2   2   2   2   0   2   0   2   0   0   0   2   0   2   2   0   2   2   0   2   2   0   2   0   0   2   2   0   0   0   2   2   0   0   2   2   0   0   2   0   0   2   0   0   0   0   0   0   2   0   2   0   0   0   0   2   2   0   2   0   2   2   2   2   0   2   0   0   0   2   0   0   2   0   0   2   0   0   0   2   0   2   0   0   2   0   2   2   0   2   2   0   2   0   2   2   0   0   0   2   0   0   0   0   2   2   0   0   0   0   2   0   0   0   0   2   2   2   2   0   2   0   2   0   0   2   2   0   0   0   0   0   0   2   0   2   0   2   0   0   2   0   2   2   0   0   0   0   0   0   2   2   2   0   0   2   0   2   0   0   2   2   0   2   2   2   2   0   2   2   2   0   0   2   0   0   0   2   0   0   2   2   0   2   0   0   2   2   0   0   2   2   2   0   2   2   0   0   2   0
 MK-5-1                 0   0   0   0   2   2   0   2   0   0   2   2   2   0   0   2   0   0   0   2   2   2   0   2   0   0   2   0   2   2   0   0   0   2   2   0   2   2   2   2   2   0   2   2   0   2   0   0   2   2   0   0   0   0   2   0   2   0   2   2   2   0   2   2   2   2   0   0   2   0   2   2   0   2   2   0   0   0   0   2   2   2   0   2   0   0   0   2   0   0   2   2   2   2   2   2   0   0   0   2   2   2   2   0   2   2   0   0   2   0   2   0   2   0   0   0   0   2   0   2   0   2   0   2   0   0   0   0   0   2   0   2   0   0   2   2   2   2   2   2   0   2   0   2   2   2   0   2   0   0   0   0   2   0   0   2   2   0   2   2   0   2   0   2   0   0   2   2   0   0   0   0   2   2   2   0   0   2   2   2   2   2   2   2   0   2   2   0   2   2   2   0   2   0   2   2   0   2   2   0
 MK-5-2                 0   0   0   0   2   2   0   2   0   0   2   2   2   0   2   0   0   0   0   2   2   2   0   2   0   0   2   0   0   2   0   0   0   2   2   0   2   2   2   2   2   0   2   2   0   2   0   2   2   0   0   0   0   0   2   2   2   0   2   2   2   0   2   2   2   2   0   0   2   0   2   2   0   2   2   0   0   2   0   2   2   2   0   0   0   0   0   2   0   0   2   2   2   2   2   2   0   2   0   2   2   2   2   0   2   2   0   0   2   0   0   0   2   0   0   0   0   2   0   2   0   0   2   2   0   0   2   0   0   2   2   0   0   0   2   2   2   0   2   2   0   2   0   2   2   2   0   2   0   0   2   0   2   0   0   2   2   0   2   2   0   2   0   2   0   0   0   2   0   0   0   0   2   2   0   0   2   2   2   2   2   2   2   2   0   2   2   0   2   2   2   0   2   0   2   2   0   2   2   0
 MK-5-3                 0   0   0   0   2   0   0   2   0   0   2   2   2   0   2   0   0   0   0   2   2   2   0   2   0   0   2   0   0   2   0   0   0   2   2   0   2   2   2   2   0   0   2   2   0   2   0   2   2   0   0   0   0   0   0   2   2   0   2   2   2   0   2   2   2   2   0   0   2   0   2   2   0   2   2   0   0   2   0   2   0   2   0   0   0   0   0   2   0   0   2   0   2   2   2   2   0   2   0   2   2   0   2   0   2   2   0   0   2   0   0   0   2   0   0   0   2   2   0   0   0   0   2   2   2   0   2   0   0   2   0   2   0   0   2   2   2   0   2   2   0   0   0   2   2   2   0   2   0   0   2   0   2   0   0   2   2   0   2   2   0   0   0   2   0   0   2   2   0   2   0   0   2   2   0   0   2   2   2   2   0   2   0   2   0   2   2   2   2   2   2   0   2   0   2   2   0   2   2   0
 MK-5-4                 0   0   2   0   2   0   0   2   0   2   2   2   2   0   2   0   0   0   0   2   2   2   2   2   0   0   2   0   2   2   0   0   0   2   2   0   2   2   2   2   0   0   2   2   0   2   0   2   2   0   0   2   0   0   2   2   2   0   2   2   2   0   2   2   0   0   0   0   2   0   2   2   0   2   2   0   0   2   0   2   0   2   0   0   0   0   0   2   0   2   2   0   2   2   2   2   0   2   0   2   2   0   2   0   2   2   0   2   2   0   0   0   2   0   0   0   2   2   2   0   0   0   2   0   2   0   2   0   0   2   0   2   0   0   2   2   2   0   2   0   0   0   0   0   2   2   0   0   0   0   0   2   2   0   0   2   2   0   2   2   0   0   0   2   0   0   2   2   0   2   0   0   2   2   0   0   2   2   2   2   0   2   0   2   0   2   2   0   2   2   2   0   2   0   2   2   0   2   2   0
 MK-5-5                 2   0   2   0   0   0   0   2   0   2   2   2   2   0   2   0   0   0   0   2   2   2   2   2   0   2   2   0   0   2   0   0   0   0   0   0   2   2   2   2   0   0   2   2   0   2   0   2   2   0   0   2   0   0   2   2   2   0   2   2   2   0   0   2   0   2   0   0   2   0   2   2   0   2   2   0   0   2   0   2   0   2   0   0   0   0   0   2   0   2   2   0   2   2   2   0   0   2   0   2   2   0   2   0   2   2   0   2   2   0   0   0   2   2   0   0   2   2   2   0   0   0   2   0   2   0   2   0   0   2   0   2   0   0   2   2   2   0   2   0   0   0   2   0   2   2   0   0   0   0   0   0   2   2   0   2   2   2   2   2   2   0   0   2   0   0   2   2   0   2   2   0   2   2   0   0   2   2   2   2   0   2   0   2   0   0   2   0   2   2   2   0   2   0   2   2   0   2   2   0
 MK-5-6                 2   0   0   0   0   0   0   2   0   2   2   0   2   2   2   0   0   0   0   2   2   2   2   2   0   2   2   0   0   2   0   0   0   0   0   0   2   2   2   2   0   0   2   2   0   2   0   2   2   0   0   2   0   0   2   2   2   2   2   2   2   2   0   0   0   2   0   0   0   0   2   2   0   2   2   0   0   2   2   2   0   0   0   0   0   0   0   2   0   2   2   0   2   2   2   0   0   2   2   0   2   0   2   2   2   2   2   2   2   2   0   0   2   2   0   0   2   2   2   0   0   0   2   2   2   0   2   2   0   2   0   2   0   2   2   2   2   0   2   0   0   0   0   0   2   2   0   0   0   0   0   0   2   2   2   2   2   0   2   2   2   2   0   2   0   0   2   2   0   2   2   0   2   2   0   0   2   0   2   2   0   2   2   2   0   0   2   0   2   2   2   0   2   0   2   2   0   2   2   0
 MK-5-7                 2   0   0   0   0   0   0   0   0   2   2   0   0   0   2   0   0   0   0   2   2   0   2   2   0   2   2   0   0   0   2   0   0   0   0   0   2   2   2   2   0   0   2   2   2   2   0   2   2   0   0   2   0   0   2   0   2   0   2   2   2   2   0   0   0   2   0   0   0   0   2   2   0   2   2   0   0   2   2   2   0   0   0   0   0   0   0   2   0   0   2   0   2   2   2   0   0   2   2   2   2   0   2   2   2   2   2   2   0   0   0   0   2   2   0   2   2   2   2   0   0   0   2   2   2   0   2   2   0   2   0   2   0   2   2   2   2   0   2   2   0   0   0   0   2   2   0   0   0   0   0   0   2   2   2   2   2   0   2   2   2   2   0   2   0   0   2   2   0   2   2   0   2   0   0   0   2   0   2   2   0   2   2   2   0   0   0   0   2   2   2   0   2   0   2   2   0   2   2   0
 MK-5-8                 2   0   0   0   0   0   2   0   0   2   2   0   0   0   2   0   0   0   0   2   0   2   2   2   0   2   2   0   0   0   2   0   0   0   0   0   2   2   2   2   0   2   2   2   2   2   2   0   2   0   0   2   0   0   2   0   2   2   0   2   2   2   0   0   2   2   0   0   0   2   2   2   0   2   2   0   0   2   2   2   0   2   0   2   0   2   0   2   0   2   0   0   2   2   2   0   0   2   2   2   2   0   2   2   0   2   2   2   0   0   0   0   2   2   0   2   0   2   2   0   0   0   2   2   2   0   2   0   2   2   0   2   2   2   2   2   0   0   2   2   0   0   0   0   2   2   0   0   0   0   0   2   2   2   2   2   2   0   2   2   2   2   0   2   0   0   2   2   0   2   2   0   2   2   0   0   2   0   2   2   0   2   2   2   2   0   0   0   2   2   2   2   2   0   2   2   0   2   2   0
 MK-5-9                 2   0   0   0   0   2   2   0   0   2   2   0   0   0   2   0   0   0   0   2   0   2   2   2   0   2   2   0   0   0   2   0   0   0   0   0   2   2   2   2   0   2   0   2   2   2   2   0   2   0   0   2   0   0   0   0   0   2   0   2   2   2   0   0   2   2   0   0   0   2   0   0   0   2   2   0   0   0   0   2   2   2   0   2   2   2   0   2   0   2   0   0   2   2   2   0   0   2   0   2   2   0   2   2   0   2   2   2   0   0   0   0   0   2   2   0   0   2   2   0   0   0   2   0   2   0   2   0   2   2   0   2   2   2   2   2   0   0   2   2   0   0   0   0   2   2   0   0   0   0   0   2   2   2   2   2   2   0   2   2   2   2   0   2   0   0   2   2   0   2   2   0   2   2   0   0   2   0   2   2   0   2   2   2   2   0   0   2   2   0   2   2   2   0   2   2   0   2   2   0
 MK-5-10                2   0   0   0   0   2   2   0   0   2   2   2   0   0   2   0   2   0   0   2   2   0   2   2   2   2   2   2   0   0   0   0   2   0   0   0   2   2   2   2   0   2   0   2   2   2   2   0   2   0   0   2   0   0   0   0   0   2   0   2   0   2   0   0   2   2   0   0   0   2   0   0   0   2   2   0   0   0   0   2   2   2   0   2   2   2   2   2   0   2   0   0   2   2   0   2   0   2   0   2   2   0   2   2   0   2   2   2   0   0   0   0   0   2   2   0   0   2   2   0   0   0   2   0   2   0   2   0   2   2   0   2   2   2   2   2   2   0   2   2   0   2   0   0   2   2   2   0   0   0   0   2   2   2   2   0   2   0   2   2   2   2   0   2   0   0   2   2   0   2   2   0   2   0   0   0   2   0   0   2   0   2   2   2   2   0   0   2   2   2   2   0   2   0   2   2   0   2   2   2
 MK-5-11                2   0   0   0   0   2   2   2   2   2   2   2   0   0   2   0   2   0   0   0   0   0   2   2   2   2   2   2   0   0   0   0   0   0   0   0   0   2   2   2   0   2   0   2   2   2   2   0   2   0   0   0   0   0   0   0   0   2   2   2   0   2   0   0   2   2   0   0   0   2   2   0   0   2   2   0   0   0   0   0   2   0   0   2   0   2   2   2   0   2   0   0   2   2   0   2   0   2   0   2   2   0   2   2   0   2   2   2   0   0   0   0   0   0   2   2   0   2   2   0   0   0   2   0   2   0   2   2   2   2   0   2   2   2   2   2   2   0   2   0   0   2   0   0   2   2   2   0   0   0   0   2   2   2   2   0   2   0   2   2   2   2   0   2   0   2   2   2   0   2   2   0   2   0   0   0   2   0   0   0   0   2   2   2   2   0   0   2   2   2   2   0   2   0   2   2   0   2   2   2
 MK-5-12                2   0   0   0   2   2   2   2   2   2   2   2   2   2   2   2   2   0   0   0   0   2   2   2   2   0   2   2   0   0   0   0   0   0   0   0   0   2   2   2   0   2   0   0   0   2   2   0   2   0   0   0   0   0   0   0   0   2   0   2   0   2   0   0   2   2   2   0   2   2   0   0   0   2   2   0   0   0   0   0   2   0   0   2   0   2   2   2   0   2   0   0   2   2   0   2   0   2   0   2   2   0   0   2   0   2   0   0   0   0   0   0   0   0   2   2   0   0   2   0   0   0   2   0   2   0   2   2   2   2   0   2   2   2   2   2   2   0   2   0   0   0   0   0   2   2   2   0   0   0   0   2   2   2   2   0   2   0   2   2   2   2   0   2   0   2   2   2   0   0   2   0   2   0   0   0   2   0   0   0   0   2   2   0   2   0   0   2   2   2   2   2   2   2   2   2   2   2   2   2
 MK-5-13                2   0   0   0   2   2   2   2   0   2   2   2   2   2   2   2   2   0   0   0   0   2   2   2   2   2   2   2   0   0   0   0   0   0   0   0   2   2   2   2   0   2   0   0   0   2   2   0   0   0   0   0   0   0   0   0   0   2   0   2   0   2   0   0   2   2   2   0   2   2   0   0   0   2   2   0   2   0   0   0   2   0   0   2   0   2   2   2   0   2   0   0   2   2   0   0   0   2   0   2   2   0   0   0   0   2   0   0   0   0   0   0   0   0   2   2   0   0   2   0   0   0   2   0   2   0   2   0   2   2   2   2   2   2   2   2   2   0   0   0   0   0   2   0   2   2   2   0   0   0   0   2   2   2   2   2   2   0   2   2   2   2   0   2   0   2   2   2   0   0   2   0   2   0   0   0   0   0   0   0   0   0   2   0   2   0   0   2   2   2   2   2   2   0   2   2   2   2   2   2
 MK-5-14                2   0   0   0   2   2   2   2   0   2   2   2   2   2   2   2   2   0   0   0   0   2   2   2   2   2   2   2   2   0   0   0   0   0   0   0   2   2   0   2   0   2   0   0   0   2   2   0   0   0   0   0   0   0   0   0   0   2   0   2   0   2   0   0   2   2   2   0   2   2   0   0   2   2   2   0   2   0   0   0   2   2   2   2   0   2   2   2   0   2   0   0   2   2   0   0   0   2   0   2   2   0   0   0   0   2   0   0   2   0   0   2   0   0   2   2   0   0   0   0   0   0   2   0   2   2   2   0   2   2   2   2   2   2   2   2   2   0   0   0   0   0   2   0   2   2   2   0   0   0   0   2   2   2   2   2   2   0   2   2   2   2   2   2   2   2   2   2   0   2   2   0   2   2   0   0   2   2   0   0   0   0   0   0   2   0   0   2   2   2   2   2   2   0   2   2   2   2   2   2
 MK-5-15                2   0   0   0   2   2   2   2   0   2   2   2   2   2   2   2   2   0   0   0   0   2   2   2   2   0   2   2   2   2   0   2   0   0   0   2   2   2   0   2   0   2   0   0   0   2   0   0   0   0   0   0   2   0   0   0   0   2   0   2   0   2   0   0   2   2   2   0   2   2   0   0   2   2   2   0   2   0   0   0   2   2   2   2   0   2   2   2   0   2   0   0   2   2   0   0   0   0   0   2   2   0   0   0   0   2   0   0   2   0   0   2   0   0   2   2   0   0   0   0   0   0   2   0   2   2   2   0   2   2   2   2   2   0   2   2   2   0   0   0   0   0   0   0   2   2   2   0   0   2   0   2   2   2   2   2   2   0   2   2   0   2   2   2   2   2   2   2   0   2   2   0   2   2   0   2   2   2   0   0   0   0   0   0   2   0   0   2   2   2   0   2   2   0   2   2   0   2   2   2
 MK-5-16                2   0   0   0   2   2   2   2   0   2   2   2   2   2   2   2   2   0   0   0   0   2   2   2   2   0   2   2   2   2   0   0   0   0   0   2   2   0   0   2   0   2   0   0   0   2   0   0   2   0   0   0   2   0   0   0   0   2   0   2   0   2   0   2   0   2   2   0   2   2   0   0   2   2   2   0   2   0   0   0   2   2   2   2   0   2   2   2   0   2   0   0   2   0   0   0   0   2   0   2   0   0   0   0   0   2   0   0   2   0   0   2   0   0   0   2   0   0   0   2   0   0   2   0   2   2   2   0   2   2   2   2   2   0   2   2   2   0   0   0   0   0   0   0   2   0   2   0   0   2   2   2   2   2   2   2   2   0   2   2   0   2   2   0   2   2   2   2   0   2   2   2   2   2   0   2   2   2   2   0   0   0   2   0   2   0   0   2   2   0   0   2   2   0   2   2   0   2   2   2
 MK-6-1                 2   0   2   2   0   2   2   0   2   0   0   2   0   0   2   2   2   0   2   0   2   2   0   0   0   0   0   0   0   2   0   2   0   0   2   2   0   0   2   0   0   2   2   0   2   2   0   0   0   0   2   2   2   2   0   0   2   2   0   2   2   2   0   2   2   2   2   2   2   2   2   0   2   2   2   0   2   2   0   0   0   0   2   2   2   0   0   2   2   2   0   2   2   0   0   2   0   2   0   0   2   0   2   0   0   2   0   2   2   2   0   0   2   2   0   0   0   0   0   0   2   2   0   0   2   0   0   2   0   0   0   0   2   2   2   0   2   2   2   2   2   0   2   0   2   0   2   0   0   2   2   2   0   0   0   0   0   0   0   2   0   0   2   0   2   2   2   0   0   2   0   0   2   2   0   0   2   0   0   0   2   2   2   0   2   2   2   2   0   0   2   0   0   0   0   0   0   0   0   0
 MK-6-2                 2   0   2   2   0   2   2   0   2   2   0   2   0   0   2   2   2   0   2   0   2   2   0   0   0   0   0   0   0   2   0   2   0   0   2   2   0   0   2   0   0   0   2   0   2   2   0   0   0   0   2   2   2   2   0   0   2   2   2   2   2   2   0   2   2   2   2   2   0   2   2   0   2   2   2   0   2   2   2   0   2   0   2   2   2   0   0   2   2   2   0   2   2   0   0   2   2   0   0   0   2   0   2   0   0   2   0   2   2   2   0   0   2   2   2   0   0   0   0   2   2   2   0   0   2   2   0   2   0   0   0   0   2   2   0   0   2   2   2   2   2   0   2   0   2   0   2   0   2   2   2   0   0   0   0   0   2   0   0   2   0   0   2   0   2   2   2   0   2   2   0   0   2   2   0   0   2   0   0   0   2   2   2   0   2   2   2   2   0   0   2   0   0   0   0   0   0   0   0   0
 MK-6-3                 2   0   2   2   0   2   2   0   2   2   2   2   2   0   2   2   2   2   2   2   2   2   0   0   0   0   0   0   0   2   0   2   0   0   2   2   0   0   2   0   0   0   2   0   2   2   2   0   0   0   2   2   2   2   0   0   2   2   2   0   2   0   0   2   2   2   2   2   0   2   2   0   2   2   2   0   2   2   2   0   2   0   2   2   2   0   0   2   2   2   0   2   2   0   2   2   0   0   0   0   2   2   0   0   0   2   0   2   2   2   0   0   2   2   2   0   2   0   0   2   2   2   0   0   2   2   0   2   0   0   0   0   2   2   0   0   0   2   2   2   2   0   0   0   0   0   2   0   2   2   2   0   0   0   0   0   2   0   0   2   0   0   2   0   2   2   0   0   2   0   0   2   2   2   0   0   2   2   0   0   2   2   2   0   2   2   2   2   0   2   2   0   0   0   0   0   0   2   0   0
 MK-6-4                 2   0   2   2   0   2   2   0   2   2   2   2   2   0   2   2   2   2   2   2   2   2   0   2   0   2   0   0   0   2   0   2   0   0   2   2   0   0   2   0   0   0   2   0   2   2   2   0   0   0   2   2   2   2   0   0   2   2   2   0   2   0   2   2   2   2   2   2   0   2   0   0   2   2   0   0   2   2   2   0   0   0   2   2   2   2   0   2   2   2   0   2   2   0   2   2   0   0   0   0   2   2   0   0   0   2   0   2   2   2   0   0   2   2   2   0   2   0   0   2   2   2   0   0   2   2   0   2   0   0   0   0   2   2   0   0   0   2   2   2   2   0   0   0   0   0   2   0   2   2   2   0   0   0   0   0   2   2   0   2   0   0   2   0   2   2   0   2   2   0   0   2   2   2   2   0   2   2   0   0   2   2   2   0   2   2   2   2   2   2   2   0   0   0   0   2   0   0   0   0
 MK-6-5                 2   0   2   2   0   2   2   0   2   2   2   0   2   0   2   2   2   2   0   2   2   2   0   2   0   0   0   0   0   2   0   2   0   0   2   2   0   2   2   0   0   0   2   0   0   0   2   0   0   0   2   2   2   2   0   0   2   2   2   0   2   0   2   2   2   2   2   0   0   2   0   0   2   2   0   0   2   2   2   0   0   2   2   2   2   2   0   2   2   2   0   2   2   0   2   2   0   0   0   0   2   2   0   0   0   2   0   2   2   2   0   0   2   2   2   0   2   0   0   0   2   2   0   2   0   2   0   0   0   0   0   0   2   2   0   2   0   0   0   2   2   0   0   0   0   0   0   0   2   2   2   0   0   2   0   0   2   2   0   2   0   0   0   0   2   2   0   0   2   0   0   2   2   2   2   0   2   2   2   0   2   2   2   0   2   2   2   2   2   2   2   0   0   0   0   2   0   0   0   0
 MK-6-6                 0   0   2   2   0   2   2   0   2   2   2   0   2   0   0   2   0   2   0   2   2   2   0   2   2   0   0   0   0   2   0   2   0   2   2   2   0   0   2   0   0   0   2   0   0   0   0   0   0   0   0   2   2   2   0   0   2   2   2   0   2   0   2   0   2   2   0   0   0   2   0   0   2   2   0   0   2   2   2   0   0   2   2   2   2   2   0   2   2   2   0   2   2   0   2   0   0   0   0   0   2   2   0   0   0   2   0   2   2   2   0   0   2   2   2   0   2   0   0   0   2   2   0   2   0   2   0   0   0   0   2   0   2   2   0   2   0   0   0   2   2   0   0   0   0   0   0   0   2   2   2   0   0   2   2   2   2   2   0   2   2   0   0   0   0   2   0   0   2   0   0   2   2   2   2   0   2   2   2   0   2   2   2   2   0   0   2   2   2   2   2   0   2   0   0   2   0   0   2   0
 MK-6-7                 2   0   2   2   0   2   2   2   2   2   2   0   2   0   0   2   0   2   0   2   2   2   0   2   2   0   2   0   0   2   0   2   0   2   2   2   0   0   2   0   0   0   2   0   2   0   0   0   0   0   0   2   2   2   0   0   2   2   2   0   0   0   2   0   2   2   2   0   0   2   0   0   2   2   0   0   0   2   2   0   0   2   2   2   2   2   0   2   2   2   2   2   0   0   0   0   0   0   2   2   2   2   0   2   0   2   0   2   2   2   0   0   2   2   2   0   2   0   2   2   2   2   0   2   0   2   0   0   0   0   2   0   2   2   0   2   0   0   0   2   2   2   0   0   2   0   0   0   2   2   2   0   0   2   2   2   2   2   0   2   2   0   0   0   0   2   0   0   2   0   0   2   0   2   2   0   2   2   2   0   2   2   2   2   0   0   2   2   0   2   2   0   2   0   0   2   0   0   2   0
 MK-6-8                 2   0   0   2   2   2   2   2   2   2   2   0   2   0   0   2   0   2   2   2   2   2   0   2   2   0   0   0   0   2   0   2   2   2   2   2   0   0   2   0   0   0   2   0   2   0   0   2   0   0   0   0   2   2   0   0   2   2   2   0   0   0   2   0   2   0   2   0   0   2   0   0   2   2   0   0   0   2   2   0   0   2   2   2   2   2   0   2   2   2   2   2   0   0   0   2   0   0   2   2   2   2   2   2   0   2   0   0   2   2   0   0   2   2   2   2   2   0   2   2   2   2   0   2   0   2   0   0   0   0   2   0   2   2   0   2   0   2   0   2   2   2   0   0   2   0   0   0   2   2   2   0   0   2   2   2   2   2   0   2   2   0   0   0   0   2   0   0   2   0   0   0   0   2   2   0   2   0   2   0   2   2   2   2   0   0   2   2   0   2   2   0   2   0   0   2   0   0   2   0
 MK-6-9                 2   0   0   2   2   2   2   2   2   2   2   0   2   2   0   2   0   2   2   2   2   2   0   2   2   0   0   2   0   2   0   2   2   2   2   2   2   0   2   0   2   0   2   0   2   0   0   0   0   0   0   0   2   2   0   0   2   2   2   0   0   0   2   0   0   0   2   2   0   0   0   0   2   2   2   2   0   2   2   0   0   2   2   2   2   2   0   2   2   2   2   0   0   0   0   2   0   0   2   2   2   2   2   2   0   0   0   0   0   2   2   0   2   2   2   2   2   0   2   2   2   2   0   2   0   2   2   0   0   0   2   0   0   2   0   2   0   2   0   2   2   2   2   0   2   0   2   0   2   2   2   0   0   2   2   2   2   2   0   2   2   0   2   0   0   2   0   0   2   0   0   0   0   2   2   0   2   0   2   0   2   2   2   2   0   0   0   2   2   2   2   0   2   0   0   0   0   0   2   0
 MK-6-10                2   0   0   2   2   2   2   0   2   2   2   0   2   2   0   2   0   2   2   0   2   2   0   2   2   0   0   2   0   2   0   2   2   2   2   2   2   0   2   2   2   0   2   0   0   0   0   0   2   0   0   0   2   0   0   0   2   2   2   0   0   0   2   0   0   0   2   2   0   0   0   0   2   2   2   2   0   2   2   0   0   2   2   2   2   2   0   2   2   2   2   0   0   0   0   2   0   0   2   2   0   2   2   0   0   0   0   0   0   2   2   0   2   2   2   2   2   0   2   2   2   2   0   2   0   2   2   0   0   0   0   0   0   2   0   2   0   2   0   2   0   2   2   2   2   0   2   0   2   2   2   0   0   2   2   2   2   2   0   0   2   0   2   0   0   2   0   0   2   0   0   0   0   0   2   0   2   0   2   0   2   2   0   0   0   2   0   0   2   2   2   0   2   0   0   0   0   0   0   0
 MK-6-11                2   0   0   2   2   2   0   0   2   2   2   0   2   2   0   2   0   2   2   0   2   2   0   2   2   0   0   2   0   2   0   0   2   2   2   2   2   0   2   2   2   2   2   2   0   0   0   0   2   0   0   2   2   0   0   0   2   2   2   0   0   0   2   0   0   0   2   2   2   0   0   0   2   2   2   2   0   2   2   0   0   2   0   2   2   2   0   2   0   2   2   0   0   0   2   2   0   0   2   2   0   2   2   0   0   0   0   0   0   2   2   0   2   2   2   2   2   0   2   2   2   2   0   2   2   2   2   0   0   0   0   0   0   2   0   2   0   2   0   2   0   2   0   2   2   0   2   0   0   2   2   2   0   2   2   2   2   2   0   0   2   0   0   0   0   2   0   0   2   0   0   0   0   0   2   2   2   0   2   0   2   2   0   0   0   2   0   0   2   2   2   0   2   2   0   0   0   0   0   0
 MK-6-12                0   0   0   2   2   2   0   0   2   2   2   0   2   2   0   2   0   2   2   0   2   2   0   2   2   0   0   2   0   2   2   0   2   2   2   2   2   0   2   2   2   2   2   2   0   0   0   0   2   0   0   2   2   0   0   0   2   2   2   0   2   0   2   0   0   0   2   2   2   0   0   2   0   0   2   2   0   2   2   0   0   0   0   2   2   2   0   2   0   2   2   0   0   0   2   2   0   0   2   0   0   2   2   2   0   0   0   0   0   2   2   0   0   2   2   2   2   0   2   2   2   2   0   2   2   2   2   0   0   0   0   0   0   2   0   2   0   2   0   2   0   2   0   2   2   0   2   0   0   2   2   2   0   2   0   2   2   2   0   0   2   0   0   0   0   2   0   0   2   0   2   2   0   0   2   2   2   0   2   0   2   2   0   0   0   2   0   0   0   0   2   0   2   2   0   2   0   0   2   0
 MK-6-13                2   0   0   2   2   2   0   0   2   2   2   0   2   2   0   2   0   2   2   0   2   2   0   2   2   0   0   2   0   2   2   0   2   2   2   2   2   0   2   2   2   2   2   2   0   0   0   0   2   0   0   2   2   0   0   2   2   2   0   0   2   0   2   0   0   0   2   2   2   0   0   2   0   0   2   2   0   2   2   0   0   0   0   2   0   2   0   2   0   2   0   2   0   0   0   2   0   0   2   2   2   2   2   2   0   0   0   0   0   2   2   0   0   2   2   2   2   0   2   2   2   2   0   2   2   2   2   0   0   0   0   0   0   0   2   2   0   2   0   2   0   2   2   2   2   0   2   2   0   2   2   2   2   2   0   2   2   2   0   0   2   2   0   0   0   2   0   0   2   0   2   2   0   0   2   2   2   0   2   0   2   2   0   0   0   2   0   0   2   0   2   0   2   2   0   0   0   0   2   0
 MK-6-14                2   0   0   2   2   2   0   0   2   2   2   0   2   2   0   2   0   2   2   2   2   2   0   2   2   0   0   2   0   2   2   0   2   2   2   2   2   2   2   2   2   2   2   2   0   0   0   2   2   0   0   2   2   2   0   2   0   2   0   0   2   0   2   0   0   0   2   2   2   0   2   2   2   0   2   2   0   2   2   0   0   0   0   0   0   0   0   2   0   2   0   2   0   0   0   2   0   0   2   2   2   2   2   2   0   0   0   0   0   2   2   2   0   2   2   0   2   0   2   2   2   2   0   2   2   2   2   0   0   0   0   0   0   0   2   2   0   2   0   0   0   2   2   0   2   0   2   2   0   2   2   2   2   2   0   2   2   2   0   2   2   2   0   0   0   0   0   0   2   0   2   2   0   0   2   2   2   0   2   0   2   2   0   0   0   2   0   0   2   0   2   0   2   2   0   0   2   0   2   0
 MK-6-15                2   0   0   2   2   2   0   0   2   2   2   2   2   2   0   2   0   2   2   2   2   2   0   2   2   0   0   2   0   0   2   0   2   2   2   2   2   2   2   2   2   2   2   2   0   0   0   2   2   0   0   2   2   2   0   2   0   2   0   0   2   0   2   0   0   0   2   2   2   0   2   2   2   0   2   2   0   2   0   0   0   0   0   0   0   0   0   2   0   2   0   2   0   0   0   2   0   0   2   2   2   2   2   2   0   0   0   2   0   2   2   2   0   2   2   0   0   0   2   2   2   0   0   2   2   2   2   2   0   0   0   0   0   0   2   2   0   2   0   0   0   2   2   0   2   2   2   2   0   0   2   2   2   2   0   2   2   2   0   2   2   2   0   0   0   0   0   0   0   0   0   2   0   0   0   2   2   0   0   0   2   2   0   2   2   2   0   0   2   0   0   0   2   2   0   0   2   0   2   0
 MK-6-16                0   0   0   2   2   2   0   0   2   2   2   2   2   2   0   2   0   2   2   2   2   2   0   2   0   0   0   2   0   0   0   0   2   2   2   2   0   2   2   0   2   2   2   2   0   0   0   2   2   0   0   0   2   2   0   2   0   2   0   0   2   0   0   0   0   0   2   2   2   0   2   2   2   0   2   2   0   2   0   0   0   0   0   0   0   0   0   2   0   2   0   2   0   0   0   2   0   0   2   2   2   0   2   2   0   2   0   2   0   2   2   2   0   0   2   0   0   0   2   2   2   0   0   2   2   2   2   2   0   0   0   0   0   0   2   2   0   2   0   0   2   2   2   0   2   2   2   2   2   0   2   2   2   2   0   2   2   2   0   2   2   2   0   0   0   0   0   0   0   0   0   2   0   0   0   2   2   2   0   0   0   2   0   2   0   2   0   0   2   0   0   0   0   2   0   0   2   0   2   0
 
!****************************************** Phenotypic Data **********************************************************
!-100.0 is resevred for missing phenotype
SimulatedTrait1         8.6004    8.8692    9.4317    7.6250    8.8842   10.7706    8.7535   11.0197   10.6343   11.5074    9.4591   13.3731   11.5822   10.1060   11.5919    9.7251    9.9514   10.7314   11.8191    9.9023   11.7276   11.2777   11.1957   10.4592    8.9335    9.7371   11.6965    7.0924   14.2420    9.4294    9.4422   12.0504    7.1412   10.4621    9.0664    8.8357   11.5064    9.7289    9.3599   10.3399   10.0483   10.7198   12.1984    9.2747    9.4576    9.0825    9.2508   12.0196   11.7626   10.4547    6.8005    7.3999    8.7211    9.7141   12.2551   11.3920   12.8543    9.2723   10.5257    9.6034   11.4160    8.9184    8.5162   10.2572    9.1100   11.1863    9.3080    8.6403    9.5114    8.6092   10.7315   10.5633   11.3970    9.7667   11.0989    8.6187    9.5756   11.7729    8.5078    9.1299    9.5288    9.0264   11.1783   11.6566    7.7511   10.4101    7.6445   10.4015    9.3596    9.3969    9.4194    9.3995    9.9060   10.5164   11.1405   11.2254    8.4254   11.4871    9.5428    9.3250   10.1830    9.4020    9.9861   10.9165   12.3496   12.3681    9.7318   12.1876   11.0539    9.0951    8.1500    8.3348    8.8763    7.5353    9.6531    9.3162   10.3613   10.0668   11.1505    9.3713    7.8519    8.7461   12.5974    7.9372   10.2104   11.3577   14.2450    9.5346    8.4725    9.5934    6.9369    9.3021    9.9486    7.5557   10.8002   10.0363   11.1236    8.5110   10.7735   12.7160    8.9665    9.5467    9.1875    9.2171   10.0429    8.8866    9.3781    5.6600   11.2244   12.3043    9.9786    8.5046   10.6164   10.3825    9.4592   12.1574   10.5593   10.8878    9.9759    9.6572    9.4989    6.9858    6.6201   10.3766   10.6408    8.3034   11.2913   13.0059    9.1387   10.0853    9.5895    9.5635   10.1348    9.0110    6.4660    7.8118   10.0830   11.6546    7.7314   11.1017    9.8064    9.5131    8.5300    9.2918    9.5287    7.4252    9.3013   11.6433    9.7085   12.5599   11.1224   10.3470   10.1882   10.9424   10.0942   10.6368   10.1636    9.8349   10.2012    9.9405
SimulatedTrait2        13.3267   12.7970   17.5023   13.9079   14.3469   12.1355   14.8057   16.0339   12.7482   14.7391   15.6298   15.9807   16.3134   16.3379   13.4352   12.4129   15.8348   14.6640   15.4015   14.2628   13.7929   15.0831   13.6973   16.9631   15.5514   12.5793   17.9933   16.0835   14.1734   15.3776   13.9782   12.8713   15.6383   13.5633   14.8592   12.7607   14.4103   13.7240   12.9727   14.9682   13.5163   15.3886   15.0215   14.6280   16.0872   16.3702   13.1394   14.7727   16.5953   15.7133   15.6644   15.0235   14.5908   11.6991   13.5811   14.9926   15.7825   15.7755   15.4189   17.3851   14.7279   13.8158   13.3520   15.2453   15.7286   13.2031   12.2049   14.0014   16.5737   15.2095   12.5993   16.5212   15.3360   14.8711   13.5215   16.5900   13.8668   14.8754   14.4932   15.5534   11.1484   13.2572   15.3243   12.2560   14.0189   14.8988   14.0199   15.2209   13.9608   17.7364   15.0010   14.0083   13.8048   14.3514   16.2357   17.3232   14.2729   15.6025   14.3167   14.8472   15.1335   14.5928   15.7183   13.2328   15.6028   14.9267   15.6078   16.7215   15.2359   14.8555   14.2975   15.2466   16.8930   13.5435   15.6466   12.5056   16.0268   15.9475   14.2066   14.1066   13.5647   10.6790   13.9808   16.3514   14.1213   14.6325   14.2813   14.9008   14.6191   14.8275   13.0023   16.5519   14.2865   13.4716   14.7367   16.5843   14.3829   15.2098   17.7781   14.8299   16.3506   14.9677   13.7489   12.5322   15.3835   15.2882   12.4210   14.1951   14.4126   13.4222   14.0634   12.9333   15.0922   15.1520   14.2587   15.4052   17.1769   15.9071   14.8384   13.8406   13.7747   13.6639   16.7866   15.1177   14.0732   14.3276   16.0154   15.4647   15.4742   15.3045   13.8372   15.0271   16.0725   14.8265   14.4246   14.3306   14.5149   15.3552   15.6613   14.2909   16.2226   13.9262   14.8795   17.8483   15.2714   13.8720   15.2883   15.1892   15.8515   13.8011   15.7926   14.4452   18.0750   16.7587   17.5421   15.2861   14.1666   17.1442   17.4077   15.4566
 
