# Supplementary material for: Inclusive Composite Interval Mapping of QTL by Environment Interactions in Biparental Populations
Source: PLoS One. 2015 Jul 10;10(7):e0132414. doi: 10.1371/journal.pone.0132414 (PMC4498613; doi:10.1371/journal.pone.0132414)
Supplement: S3 File — (ZIP) [file pone.0132414.s003.zip › Simulation for unliked model/Simulated popualtions/run_00195.met]

!**********************Note: lines staring with "!" are remarks and will be ignored in the program********************
!*********************************General Information**********************************
!Assuming F1 = P1 x P2, populations available in QTL IciMapping are: 
!  1, P1BC1F1 = P1 x F1, the first backcrossing where P1 is used as the recurrent parent;
!  2, P2BC1F1 = P2 x F1, the first backcrossing where P2 is used as the recurrent parent;
!  3, F1DH, F1-derived doubled haploids; 
!  4, RIL or F1RIL, recombination inbred lines through the repeated selfing of F1;
!  5, P1BC1RIL, recombination inbred lines through the repeated selfing of P1BC1F1;
!  6, P2BC1RIL, recombination inbred lines through the repeated selfing of P2BC1F1;
!  7, F2, the selfing generation of F1;
!  8, F3, the selfing generation of F2;
!  9, P1BC2F1, the second backcrossing where P1 is used as the recurrent parent; 
! 10, P2BC2F1, the second backcrossing where P2 is used as the recurrent parent;
! 11, P1BC2RIL, recombination inred lines through the repeated selfing of P1BC2F1; 
! 12, P2BC2RIL, recombination inred lines through the repeated selfing of P2BC2F1; 
! 13, P1BC1F2, the selfing generation of P1BC1F1; 
! 14, P2BC1F2, the selfing generation of P2BC1F1; 
! 15, P1BC2F2, the selfing generation of P1BC2F1; 
! 16, P2BC2F2, the selfing generation of P2BC2F1; 
! 17, P1BC1DH, P1BC1F1-derived doubled haploids; 
! 18, P2BC1DH, P2BC1F1-derived doubled haploids; 
! 19, P1BC2DH, P1BC2F1-derived doubled haploids; 
! 20, P2BC2DH, P2BC2F1-derived doubled haploids; 
   3      !Mapping Population (see remarks above)
   2      !Mapping Function (1 for Kosambi; 2 for Haldane; 3 for Morgan)
   2      !Marker Space Type (1 for intervals; 2 for positions)
   1      !Marker Space Unit(1 for centiMorgans; 2 for Morgan)
   6      !Number of Chromosomes (or Linkage Groups)
 200      !Size of the mapping population
   2      !Number of environments
 
!***************************************** Chromosomes and Linkage Maps **********************************************
!Chromosome                 NumMarkers
-CH1                        16
-CH2                        16
-CH3                        16
-CH4                        16
-CH5                        16
-CH6                        16
!Linkage map (Marker name followed by position or the interval length)
 MK-1-1                1     0.000
 MK-1-2                1    10.000
 MK-1-3                1    20.000
 MK-1-4                1    30.000
 MK-1-5                1    40.000
 MK-1-6                1    50.000
 MK-1-7                1    60.000
 MK-1-8                1    70.000
 MK-1-9                1    80.000
 MK-1-10               1    90.000
 MK-1-11               1   100.000
 MK-1-12               1   110.000
 MK-1-13               1   120.000
 MK-1-14               1   130.000
 MK-1-15               1   140.000
 MK-1-16               1   150.000
 MK-2-1                2     0.000
 MK-2-2                2    10.000
 MK-2-3                2    20.000
 MK-2-4                2    30.000
 MK-2-5                2    40.000
 MK-2-6                2    50.000
 MK-2-7                2    60.000
 MK-2-8                2    70.000
 MK-2-9                2    80.000
 MK-2-10               2    90.000
 MK-2-11               2   100.000
 MK-2-12               2   110.000
 MK-2-13               2   120.000
 MK-2-14               2   130.000
 MK-2-15               2   140.000
 MK-2-16               2   150.000
 MK-3-1                3     0.000
 MK-3-2                3    10.000
 MK-3-3                3    20.000
 MK-3-4                3    30.000
 MK-3-5                3    40.000
 MK-3-6                3    50.000
 MK-3-7                3    60.000
 MK-3-8                3    70.000
 MK-3-9                3    80.000
 MK-3-10               3    90.000
 MK-3-11               3   100.000
 MK-3-12               3   110.000
 MK-3-13               3   120.000
 MK-3-14               3   130.000
 MK-3-15               3   140.000
 MK-3-16               3   150.000
 MK-4-1                4     0.000
 MK-4-2                4    10.000
 MK-4-3                4    20.000
 MK-4-4                4    30.000
 MK-4-5                4    40.000
 MK-4-6                4    50.000
 MK-4-7                4    60.000
 MK-4-8                4    70.000
 MK-4-9                4    80.000
 MK-4-10               4    90.000
 MK-4-11               4   100.000
 MK-4-12               4   110.000
 MK-4-13               4   120.000
 MK-4-14               4   130.000
 MK-4-15               4   140.000
 MK-4-16               4   150.000
 MK-5-1                5     0.000
 MK-5-2                5    10.000
 MK-5-3                5    20.000
 MK-5-4                5    30.000
 MK-5-5                5    40.000
 MK-5-6                5    50.000
 MK-5-7                5    60.000
 MK-5-8                5    70.000
 MK-5-9                5    80.000
 MK-5-10               5    90.000
 MK-5-11               5   100.000
 MK-5-12               5   110.000
 MK-5-13               5   120.000
 MK-5-14               5   130.000
 MK-5-15               5   140.000
 MK-5-16               5   150.000
 MK-6-1                6     0.000
 MK-6-2                6    10.000
 MK-6-3                6    20.000
 MK-6-4                6    30.000
 MK-6-5                6    40.000
 MK-6-6                6    50.000
 MK-6-7                6    60.000
 MK-6-8                6    70.000
 MK-6-9                6    80.000
 MK-6-10               6    90.000
 MK-6-11               6   100.000
 MK-6-12               6   110.000
 MK-6-13               6   120.000
 MK-6-14               6   130.000
 MK-6-15               6   140.000
 MK-6-16               6   150.000
!*********************************** Marker Types ********************************************************************
!Co-dominant marker: When heterozygote F1 is present, P1 is coded as 2, F1 is coded as 1, and P2 is coded as 0; Otherwise, P1 is coded as 2, and P2 is coded as 0. 
!Dominant marker: When heterozygote F1 is present, P1 and F1 are coded as 12, and P2 is coded as 0; Otherwise, P1 is coded as 2, and P2 is coded as 0.  
!Recessive markers: When heterozygote F1 is present, P1 is coded as 2, and F1 and P2 are coded as 10; Otherwise, P1 is coded as 2, and P2 is coded as 0. 
!Missing marker is coded as -1. 
 MK-1-1                 0   2   2   0   2   0   2   2   2   0   2   2   0   2   2   0   0   2   0   0   2   0   0   0   0   0   2   0   2   2   0   0   2   0   0   0   2   0   0   0   0   2   2   2   0   2   0   2   0   0   2   2   2   0   2   2   2   0   0   2   2   0   2   0   2   2   2   2   0   2   0   2   0   0   2   0   2   0   0   0   2   0   2   0   2   2   0   0   0   2   0   0   0   2   0   2   2   2   2   0   2   2   2   2   2   2   0   0   2   2   0   0   2   0   0   0   0   0   2   0   2   2   2   0   2   0   0   2   2   0   2   2   0   0   0   0   2   0   0   0   2   2   2   0   0   0   2   0   2   2   2   0   0   2   0   2   2   0   2   0   0   2   0   0   2   0   2   0   0   0   0   2   2   0   2   0   2   0   2   0   0   0   0   0   0   0   0   2   2   2   0   0   0   0   0   2   0   0   2   2
 MK-1-2                 0   2   2   0   2   0   2   2   2   2   2   2   0   2   2   0   0   2   0   0   2   2   0   0   0   0   2   0   2   2   0   0   0   0   0   2   2   0   0   0   2   2   2   2   0   2   0   2   0   0   2   2   2   0   2   2   0   0   0   0   2   0   2   0   0   2   2   2   0   2   0   2   0   0   0   0   2   0   0   0   2   0   2   0   2   2   0   0   0   2   0   0   0   2   0   0   2   0   2   2   2   2   2   2   2   2   0   0   2   2   2   0   2   0   0   0   0   0   2   2   2   0   2   0   2   0   2   2   2   0   2   2   0   0   0   0   2   0   0   0   0   2   2   0   0   0   2   0   2   2   2   0   2   2   0   2   2   0   2   0   0   2   0   0   2   0   2   0   0   0   0   2   2   0   2   0   2   0   2   0   0   0   0   0   0   0   0   2   2   2   0   0   0   0   0   2   0   0   2   2
 MK-1-3                 0   2   2   0   2   2   2   2   0   2   2   2   0   0   2   0   0   2   0   0   2   2   0   0   0   0   2   0   2   0   0   0   0   0   0   2   2   0   0   0   2   2   2   2   0   2   0   2   0   0   2   2   2   0   2   2   0   0   0   0   2   0   2   0   0   2   2   2   0   2   0   2   0   0   0   0   2   0   0   0   2   0   2   0   2   2   0   0   0   2   0   0   0   2   0   0   2   0   2   2   2   2   2   2   2   2   0   0   2   2   2   0   2   0   0   0   0   0   2   2   2   0   0   0   0   0   2   2   2   0   2   0   0   0   0   0   2   0   0   0   0   2   2   0   0   0   2   2   2   2   0   0   2   2   0   2   2   0   2   0   2   2   0   0   2   2   0   0   0   0   0   2   2   0   2   0   2   0   2   0   0   0   0   0   0   0   0   2   2   2   0   0   0   0   0   2   0   0   2   2
 MK-1-4                 0   2   2   2   2   2   2   0   0   2   2   0   0   2   2   0   0   2   0   0   2   2   0   0   0   2   2   0   2   0   0   0   0   0   0   2   2   0   0   0   2   2   2   2   2   2   2   2   0   0   0   2   2   0   2   2   0   2   0   0   2   0   2   0   0   2   2   2   2   2   0   2   0   0   0   2   2   0   0   0   2   0   2   0   2   2   2   0   0   2   0   0   0   2   0   0   2   0   2   2   2   0   2   2   2   2   0   0   2   2   2   0   2   0   0   0   0   0   2   2   2   0   0   0   0   0   2   2   2   0   2   0   0   0   0   0   2   0   0   0   0   2   0   0   0   0   2   2   2   2   0   0   2   0   2   2   0   0   2   0   2   2   0   0   2   2   0   0   0   0   0   2   2   0   2   0   2   0   2   0   0   0   2   0   0   0   0   2   2   2   0   0   0   0   0   2   0   0   2   2
 MK-1-5                 0   2   2   2   0   2   2   0   0   2   2   2   0   2   2   2   0   2   0   0   2   2   0   0   0   2   2   0   2   0   0   0   0   0   2   2   2   0   0   0   2   2   2   2   2   0   2   2   0   0   0   2   2   0   2   2   0   2   2   2   2   0   2   0   0   2   0   2   2   2   0   0   0   0   0   0   2   0   0   0   2   0   2   0   2   2   2   0   0   2   0   0   0   2   0   0   2   0   2   2   2   0   2   2   2   2   0   0   2   2   2   0   2   0   0   0   0   0   2   2   2   0   0   0   0   0   2   2   2   0   2   0   0   0   0   0   2   0   0   0   0   2   0   0   0   0   2   2   0   2   0   0   2   0   2   2   0   0   2   2   2   2   0   0   2   2   0   0   0   0   2   2   2   0   0   0   2   0   2   0   0   2   2   0   0   0   0   0   2   2   0   0   0   0   0   2   0   2   2   2
 MK-1-6                 0   2   2   2   2   0   2   0   0   2   2   2   0   2   2   2   0   2   0   0   2   2   0   0   0   2   2   0   2   0   0   0   0   0   2   2   2   0   0   0   2   2   2   2   2   0   2   2   2   0   0   2   2   0   2   2   0   2   2   2   2   2   2   0   0   2   0   2   2   0   0   2   0   0   0   0   2   2   0   0   2   0   2   0   2   2   2   0   0   2   0   0   0   2   0   0   2   0   2   2   2   0   2   2   2   2   0   0   2   2   2   0   2   0   2   0   0   0   0   2   2   0   0   0   2   0   2   2   2   0   2   0   0   0   0   0   2   0   0   0   0   2   0   0   0   0   2   2   0   2   2   0   2   0   2   2   0   0   2   2   2   2   0   2   2   2   0   0   0   0   2   0   2   0   0   2   2   0   2   0   0   2   2   0   0   2   0   0   2   2   0   0   0   0   0   2   0   2   2   2
 MK-1-7                 0   2   2   2   2   0   2   0   0   2   2   2   0   2   2   2   0   2   0   0   2   2   0   0   0   2   2   0   2   0   0   0   0   0   2   2   0   0   0   0   2   2   2   0   2   0   2   2   0   0   0   2   2   0   2   2   0   2   0   2   0   2   2   0   0   2   0   2   2   0   0   2   0   0   0   0   0   2   0   0   2   0   2   0   2   2   2   0   0   2   0   0   0   0   0   0   2   0   2   2   2   0   2   2   2   2   0   0   2   2   2   0   2   0   2   0   0   2   0   2   2   0   0   0   2   0   2   2   2   0   2   0   0   0   0   0   2   0   0   0   0   0   0   2   0   0   2   2   0   2   2   0   2   0   2   2   0   0   2   2   2   2   2   2   2   2   0   0   2   0   2   2   2   0   0   2   2   0   2   0   0   2   2   0   0   2   0   0   2   2   0   0   0   2   2   2   0   2   2   2
 MK-1-8                 0   0   2   2   2   2   2   0   0   2   2   2   0   2   2   2   0   2   0   2   2   2   0   0   0   2   2   0   2   0   0   0   0   0   2   2   0   0   0   0   2   2   2   0   2   0   2   2   0   0   0   2   2   0   2   2   0   2   0   2   2   0   2   0   0   2   0   2   2   0   0   2   0   0   0   0   0   2   0   0   2   0   2   0   2   2   2   0   2   2   0   0   0   2   0   0   2   0   2   2   2   2   2   2   0   2   0   0   2   2   2   0   2   0   2   0   0   2   0   2   2   0   0   0   2   0   2   2   0   0   2   0   0   0   2   0   2   0   0   0   0   0   0   2   0   0   0   2   0   2   2   0   2   0   2   2   0   0   0   2   2   2   2   2   2   2   0   0   2   0   2   2   2   0   0   2   2   0   2   2   0   2   2   0   2   2   0   2   2   0   0   0   0   2   2   0   0   2   2   0
 MK-1-9                 0   0   2   2   2   2   0   0   0   2   2   2   0   2   2   2   0   2   0   2   2   2   0   0   0   2   2   0   0   0   0   0   0   0   2   2   0   0   0   0   0   2   2   0   2   0   2   2   2   0   0   2   2   0   2   2   0   2   0   2   2   2   0   0   0   2   0   2   2   0   0   2   0   0   0   2   0   2   0   2   2   0   2   0   2   2   2   0   0   2   0   0   0   2   2   0   0   0   2   2   2   2   2   2   2   2   0   0   2   2   2   0   2   0   2   0   0   2   0   2   2   0   0   0   2   0   2   2   0   0   2   2   0   0   2   0   2   0   0   2   0   0   0   2   0   0   0   2   0   2   2   0   2   0   2   2   0   0   0   2   2   2   2   2   2   2   0   0   2   0   0   2   2   2   0   2   2   0   2   0   0   2   2   0   2   2   0   2   2   2   0   0   0   2   2   0   0   2   0   0
 MK-1-10                0   2   2   2   2   2   0   0   2   0   2   2   0   2   2   2   0   2   0   2   2   2   0   2   0   2   2   0   0   0   0   0   0   0   2   2   0   0   0   0   0   0   2   0   2   0   2   2   2   2   0   2   2   0   2   2   0   2   0   2   0   2   0   0   2   2   0   2   0   0   0   2   0   0   0   2   0   2   0   2   2   0   2   0   2   2   2   0   0   2   0   0   0   2   2   0   2   0   2   2   2   2   2   2   2   2   2   0   2   2   2   0   2   0   2   0   0   2   0   2   2   0   0   0   2   0   2   2   0   0   2   2   0   0   2   0   2   0   0   2   0   0   2   2   0   0   0   2   0   2   2   0   2   0   2   2   0   0   2   2   2   2   2   0   2   2   0   0   2   0   0   2   2   2   0   2   2   2   2   0   0   2   0   0   2   2   0   2   2   2   0   0   2   2   2   0   0   0   0   2
 MK-1-11                0   2   2   2   0   2   0   0   2   0   2   0   2   2   2   2   2   0   0   2   2   2   2   2   0   2   0   0   0   0   0   0   0   0   2   0   0   0   0   0   0   0   2   0   2   0   2   2   2   2   0   2   2   0   2   2   0   2   0   2   0   2   0   0   2   2   0   2   0   0   0   2   0   0   0   2   0   2   0   2   2   0   2   0   2   2   2   0   0   2   2   0   0   2   2   0   2   0   2   2   2   2   0   2   2   2   0   0   2   0   2   0   2   0   2   0   2   2   0   2   2   0   0   0   2   0   0   2   0   0   2   2   0   0   2   0   2   0   0   2   0   0   2   2   0   0   0   0   0   2   2   0   2   2   2   2   0   0   2   2   2   2   2   0   2   2   0   0   2   0   0   2   2   2   0   2   2   2   0   0   0   0   0   0   0   2   0   2   2   2   2   0   2   0   2   0   0   0   0   2
 MK-1-12                2   2   2   2   0   0   0   0   2   0   2   0   2   2   2   2   2   0   0   2   2   2   2   2   0   2   0   0   0   0   0   0   0   0   2   0   0   0   0   0   2   0   2   0   2   0   2   2   2   2   0   2   2   2   2   2   0   2   0   2   0   2   0   0   2   2   0   2   0   0   2   2   0   0   2   2   2   2   0   2   2   0   2   0   0   2   2   0   0   0   2   0   0   2   2   0   2   0   2   2   2   2   0   2   2   2   0   0   0   0   2   0   2   0   2   0   0   0   2   2   2   0   0   0   2   0   0   2   0   0   2   0   0   0   2   0   2   0   0   2   0   0   2   2   0   0   0   0   2   2   2   0   0   2   2   2   0   0   2   2   2   2   0   0   2   2   0   0   2   0   0   2   2   2   0   2   2   2   0   0   2   0   0   0   2   2   0   2   2   0   2   0   2   0   2   0   0   0   0   2
 MK-1-13                2   2   2   2   2   2   0   2   2   0   2   0   2   2   2   2   2   0   0   2   2   2   2   2   2   2   0   0   0   0   0   0   0   2   2   0   0   0   0   2   2   0   2   0   2   0   2   2   2   2   0   2   2   2   2   2   0   0   0   2   0   2   0   0   2   2   0   2   0   0   2   2   0   0   2   2   2   2   0   2   2   0   0   0   0   2   2   0   2   0   2   0   0   2   2   0   2   0   2   2   2   2   0   2   2   2   0   0   0   0   2   0   2   0   2   2   0   0   2   2   2   0   0   0   2   0   0   2   0   0   2   0   0   0   0   0   2   0   0   2   0   0   2   2   0   0   0   0   2   2   2   0   0   2   2   2   2   0   0   2   2   2   2   0   2   2   0   0   2   0   0   2   2   2   0   2   2   2   0   0   2   0   0   0   0   2   0   2   2   0   2   0   2   0   2   0   0   2   0   2
 MK-1-14                2   2   2   2   0   2   0   2   0   0   2   0   2   2   2   2   2   2   0   2   2   2   2   2   2   2   0   0   0   0   0   0   0   2   2   0   0   0   0   2   0   0   2   0   0   0   2   2   2   2   0   2   2   2   2   2   0   0   0   2   0   2   0   0   2   2   0   2   2   0   2   2   0   0   0   2   2   2   0   2   0   0   0   0   0   0   2   0   2   0   0   0   0   2   2   0   0   0   2   2   2   2   0   2   2   2   2   0   0   0   2   0   2   0   2   2   0   0   2   2   2   0   0   0   2   0   0   2   0   0   2   0   0   0   0   2   0   0   0   2   0   0   2   2   0   0   0   2   2   2   2   0   0   2   2   2   2   0   0   2   2   2   2   0   2   2   0   0   2   0   0   2   2   2   2   2   2   2   0   0   2   0   0   0   0   2   0   2   2   0   2   0   2   0   2   0   0   2   0   2
 MK-1-15                2   2   2   2   0   2   0   0   0   0   2   0   2   2   2   2   2   2   0   2   2   2   2   2   2   2   0   0   0   0   0   0   0   2   2   2   0   0   0   2   0   0   0   0   0   0   2   2   2   2   0   2   2   2   2   2   0   0   2   2   0   0   0   0   2   2   0   0   2   0   2   0   0   0   2   2   2   2   0   2   0   0   0   0   0   0   2   0   2   2   0   0   0   2   2   2   0   0   2   2   2   2   0   2   2   0   2   2   0   2   2   0   2   0   2   2   0   0   2   2   2   0   0   0   2   0   0   2   0   0   2   0   0   0   0   2   0   0   0   2   0   0   2   2   0   0   0   2   2   2   0   0   0   2   2   2   2   0   0   2   2   2   2   0   2   2   0   0   2   0   0   2   2   2   2   2   2   2   0   0   2   0   0   0   0   2   0   2   2   0   2   0   0   0   2   2   0   2   0   2
 MK-1-16                2   2   2   2   0   2   0   0   0   0   2   2   2   2   2   2   2   2   0   2   2   2   2   2   2   2   0   2   0   0   0   0   0   2   2   2   2   0   0   2   0   0   0   0   0   0   2   2   2   2   0   2   2   2   2   2   0   0   2   2   0   0   0   0   2   2   0   0   2   0   2   0   0   0   2   2   2   2   0   2   0   0   0   0   0   0   2   0   2   2   0   0   0   2   2   0   0   0   2   2   2   2   2   2   2   0   0   2   0   2   2   0   2   0   2   2   0   0   2   2   2   0   0   0   2   0   0   2   0   2   2   0   0   0   0   2   0   0   0   2   0   0   2   2   0   0   0   2   2   0   0   0   0   2   2   2   2   0   0   2   2   2   2   0   2   2   0   0   2   0   0   2   2   0   2   2   2   2   0   0   2   0   0   0   0   2   0   2   2   0   0   0   0   0   2   2   0   2   0   2
 MK-2-1                 2   0   0   0   2   0   2   0   0   0   2   0   0   2   0   2   0   0   2   2   2   2   2   0   2   0   0   2   0   2   2   2   0   2   0   2   2   0   2   2   0   2   0   2   2   2   0   2   0   0   2   0   0   2   0   0   0   2   0   0   2   0   0   2   0   2   2   0   0   0   0   2   0   0   0   2   0   2   2   0   0   0   0   0   2   2   0   0   2   2   0   0   0   2   2   0   2   0   2   0   0   2   2   0   2   0   0   0   2   2   2   2   0   2   2   0   0   0   0   0   0   0   2   0   0   2   2   2   0   2   2   2   0   2   2   2   0   2   2   2   2   2   2   0   0   0   2   0   2   0   0   2   2   0   2   0   0   0   0   2   0   0   2   2   0   2   0   0   2   2   2   0   0   2   2   0   2   2   0   2   2   0   0   2   2   2   2   0   2   2   2   0   2   0   2   2   2   0   0   2
 MK-2-2                 2   2   2   0   2   0   2   0   0   0   2   0   2   2   0   2   0   0   2   2   2   2   2   2   2   0   0   2   0   0   2   0   0   2   2   2   2   2   2   0   0   2   0   2   2   2   0   2   0   0   2   0   0   2   0   0   0   2   0   0   2   0   0   2   0   2   2   0   0   0   0   2   0   0   0   0   0   2   2   0   2   0   0   0   0   2   0   0   0   2   0   2   0   2   2   2   2   0   2   0   0   2   2   0   2   0   0   0   2   2   2   0   0   2   2   0   0   2   2   0   0   0   2   0   0   2   0   2   0   2   2   2   0   2   2   2   0   0   0   2   2   2   2   0   0   0   2   0   2   0   0   2   2   0   2   0   0   0   0   2   0   0   2   0   0   0   0   0   2   2   2   0   0   2   2   0   2   2   0   2   0   0   0   2   2   2   2   0   2   2   2   2   2   0   2   2   2   0   0   2
 MK-2-3                 2   2   2   0   2   0   2   0   0   0   2   2   2   2   0   2   0   0   2   2   2   2   2   2   2   2   0   2   0   0   2   0   0   2   2   2   2   2   2   0   0   2   2   2   2   0   0   2   0   0   2   0   0   2   2   0   0   2   0   0   2   0   0   2   0   2   2   0   0   0   0   2   0   0   0   0   0   2   2   0   2   0   0   2   0   2   2   0   0   2   0   2   0   2   0   0   2   0   2   2   0   2   2   0   2   0   0   0   2   2   2   0   2   2   2   0   0   2   2   0   0   0   2   0   0   2   0   2   2   2   2   0   0   2   2   2   0   0   0   2   2   2   2   0   0   0   0   0   2   0   0   2   2   0   2   0   0   0   0   2   0   0   2   0   0   0   0   0   0   2   2   0   0   2   2   0   0   2   0   2   0   0   0   2   2   2   2   0   2   2   2   2   2   2   2   2   2   0   0   2
 MK-2-4                 2   2   2   0   2   2   2   2   0   0   2   2   2   2   0   2   0   0   2   2   2   2   2   2   2   2   0   2   0   0   0   0   0   2   2   2   2   2   2   0   0   2   2   2   2   0   2   2   0   0   2   0   0   0   2   0   0   2   0   2   2   0   0   2   0   2   2   0   0   0   0   2   0   0   0   0   0   2   2   0   2   0   0   2   0   2   2   0   0   2   0   2   0   2   0   0   2   0   2   2   0   2   2   0   0   0   0   0   2   2   2   0   2   2   2   0   0   2   2   0   0   0   2   0   0   2   0   2   2   2   2   0   0   2   0   2   2   0   0   2   2   2   2   0   0   0   0   0   2   0   0   2   2   0   2   0   0   0   0   2   0   0   2   0   0   0   0   0   0   2   2   0   0   2   0   0   0   2   0   2   0   0   0   2   2   2   2   0   2   2   2   2   0   2   2   2   2   0   0   0
 MK-2-5                 2   2   2   0   2   2   2   2   0   0   0   2   2   2   0   2   0   0   2   0   0   2   2   2   2   2   0   2   0   0   0   0   0   2   2   2   2   2   2   2   0   2   2   2   2   0   2   2   0   0   2   2   0   0   2   0   0   2   0   2   0   0   0   0   0   2   0   0   0   0   0   2   0   2   0   0   0   0   2   0   2   0   0   2   0   2   2   0   0   2   0   2   0   2   0   0   2   0   2   2   0   2   2   0   0   0   0   0   2   2   2   2   2   2   2   0   0   2   2   0   0   0   2   0   0   2   0   2   2   2   2   0   0   2   0   2   2   0   0   2   2   2   2   0   0   0   0   0   2   0   0   2   2   0   2   0   0   0   0   2   0   0   2   0   0   0   2   0   0   2   0   0   0   2   0   0   0   2   0   2   0   0   0   2   2   2   2   0   2   2   2   2   0   2   2   2   2   0   0   0
 MK-2-6                 0   2   0   0   2   2   2   2   0   0   0   2   2   0   0   2   0   0   2   0   0   0   2   2   2   2   0   2   0   0   0   0   0   2   2   2   2   2   2   2   0   2   2   2   2   2   2   2   2   2   2   2   0   0   2   0   0   2   0   2   0   0   0   0   0   2   0   0   0   0   0   2   0   2   0   0   0   0   2   0   2   0   0   2   0   2   2   0   0   2   0   2   0   2   0   0   2   0   2   2   0   2   2   0   0   0   0   0   2   2   2   2   2   2   2   0   0   2   2   0   0   2   2   0   0   0   0   2   2   2   2   0   0   2   0   2   2   0   0   2   2   2   2   0   0   2   0   0   2   0   0   2   2   0   2   0   0   0   0   2   0   0   2   0   0   0   2   0   0   2   0   0   2   2   0   0   2   2   0   2   0   0   0   2   0   2   2   0   2   2   2   2   0   2   2   2   2   0   0   0
 MK-2-7                 0   2   2   0   2   2   0   2   0   0   0   2   2   0   0   2   0   0   2   0   0   0   2   2   2   2   2   2   0   0   0   2   0   2   2   2   0   2   0   2   0   2   2   2   2   2   2   2   2   2   2   2   0   0   2   0   0   2   0   2   0   2   0   0   2   2   0   0   0   0   0   2   0   2   0   0   0   2   2   0   2   0   2   0   0   2   2   0   0   2   0   2   0   2   0   0   0   0   2   2   0   2   0   0   0   0   0   2   2   2   2   2   2   2   2   0   0   2   2   0   0   2   2   2   0   0   0   2   2   2   2   0   0   2   0   2   2   0   0   0   2   2   2   0   0   2   0   0   2   0   0   2   2   0   2   0   0   0   0   0   0   0   0   0   0   0   2   0   0   2   0   0   2   0   0   0   2   2   0   2   0   0   0   2   2   2   2   2   2   2   2   2   2   0   2   2   2   0   0   0
 MK-2-8                 0   2   2   0   2   2   0   2   0   0   0   2   2   0   0   2   0   0   0   0   0   0   2   2   2   2   2   2   0   0   0   2   0   2   2   2   0   2   0   2   0   2   2   2   2   2   2   2   2   2   2   2   0   0   2   0   0   2   0   0   0   2   0   0   2   2   0   0   0   0   0   0   0   2   0   0   0   2   2   0   2   0   2   0   0   2   2   0   0   2   0   2   0   2   0   0   0   0   2   2   0   2   0   0   0   2   0   2   2   2   2   2   0   2   2   0   0   2   2   0   0   2   2   2   0   0   0   2   2   2   0   0   0   2   0   2   2   0   0   0   0   2   2   0   0   2   2   0   2   0   0   2   2   0   2   0   0   0   0   0   0   0   0   0   0   0   0   0   0   2   0   0   2   0   0   0   2   2   0   2   0   0   0   2   2   2   2   2   2   0   2   2   2   0   2   2   2   0   0   0
 MK-2-9                 0   2   0   0   2   2   2   2   0   0   0   2   2   0   0   0   0   0   0   0   0   0   2   2   2   2   2   2   0   0   0   2   0   2   2   2   0   2   0   2   2   2   2   2   2   2   2   2   2   2   2   2   0   0   2   0   0   2   0   0   0   2   0   0   2   2   0   0   0   0   0   0   0   2   0   0   0   2   2   0   2   0   2   0   0   2   2   0   2   2   0   2   0   2   0   0   0   0   2   2   0   2   0   0   0   2   0   2   2   2   2   0   0   2   2   0   0   2   2   0   2   2   2   2   0   0   0   0   2   2   0   0   0   2   0   2   2   0   0   0   0   2   2   0   0   2   2   2   2   0   0   2   2   0   2   0   0   0   0   0   0   0   0   0   0   0   0   0   0   2   0   0   0   2   0   0   0   2   0   2   0   0   0   2   2   2   0   2   2   0   2   2   2   0   0   2   2   0   0   0
 MK-2-10                0   2   0   0   2   0   2   2   2   0   0   2   2   0   0   0   0   0   0   0   0   0   2   2   2   2   2   2   0   0   0   2   0   2   2   2   0   2   2   2   2   2   2   2   2   2   2   2   2   2   2   2   0   0   2   0   0   2   0   0   0   0   0   0   2   2   0   0   0   0   0   0   0   2   0   0   0   2   2   0   2   0   2   0   0   2   0   0   2   2   0   2   0   2   0   0   0   0   2   2   0   0   0   0   0   2   0   2   2   2   2   0   2   2   2   2   0   2   2   0   2   2   2   2   0   0   0   0   2   2   0   0   0   0   0   2   2   0   2   0   0   2   2   0   0   2   2   0   2   0   0   2   2   0   2   0   0   0   0   0   0   0   0   2   2   0   0   0   0   2   0   0   0   0   0   0   0   2   0   2   0   0   0   2   2   2   0   0   2   0   2   2   2   0   0   2   2   0   0   0
 MK-2-11                0   2   0   0   0   0   2   2   2   0   0   2   2   0   0   0   0   0   0   0   0   0   2   2   2   2   2   2   0   0   0   2   0   2   2   2   0   2   2   2   2   2   2   2   0   2   2   2   2   0   2   2   0   0   2   2   0   2   0   0   0   0   0   0   2   2   0   2   0   0   0   2   0   2   0   0   0   0   2   0   2   0   2   0   2   2   0   0   2   0   0   0   0   2   0   0   0   0   2   2   0   0   0   2   0   2   2   2   2   2   2   0   2   2   2   2   0   0   2   0   2   2   2   2   0   0   0   0   2   2   0   0   0   0   0   2   2   0   2   0   0   2   2   2   2   2   2   0   2   0   0   0   2   0   0   0   0   0   0   0   0   0   0   2   2   0   0   0   0   2   0   0   0   0   0   0   0   2   0   2   0   0   0   2   2   2   0   2   2   0   2   2   2   0   0   2   2   0   0   2
 MK-2-12                0   2   0   0   0   2   2   2   2   0   0   2   2   0   0   0   0   0   0   0   0   0   2   2   2   2   2   2   2   0   0   2   2   2   2   2   0   2   2   0   2   2   2   2   0   2   2   2   2   2   2   0   0   0   2   2   0   2   0   0   0   0   0   0   2   2   0   2   0   0   2   2   0   2   2   0   0   0   2   0   2   0   2   0   2   2   0   0   2   0   0   0   0   2   0   0   2   0   2   2   0   0   0   2   2   2   2   2   2   2   2   0   2   0   2   2   0   0   2   0   2   2   2   2   2   0   0   0   2   2   0   2   0   0   0   2   2   2   2   0   0   2   2   2   2   2   2   0   2   0   0   0   2   0   0   0   0   0   0   0   2   0   0   0   2   0   0   0   0   2   2   0   0   0   0   0   0   0   0   2   0   0   0   2   2   2   0   2   2   0   2   2   2   0   0   2   2   0   0   2
 MK-2-13                0   2   0   0   0   2   2   0   2   0   0   2   2   0   0   0   0   0   0   0   2   0   2   2   2   2   2   2   2   0   0   2   2   0   2   2   0   2   2   0   2   0   2   0   0   0   2   2   2   2   2   0   0   0   2   2   2   2   0   2   0   0   0   0   2   2   0   2   0   0   2   2   0   2   2   0   0   0   0   0   2   0   2   0   2   2   0   0   2   0   0   0   0   2   0   0   2   0   2   2   2   0   0   2   2   2   2   2   2   2   2   0   2   2   2   2   0   0   2   0   2   2   2   0   2   0   0   0   2   2   0   2   0   0   0   2   2   2   2   0   0   2   2   2   2   2   2   0   0   0   0   0   2   2   0   0   0   0   0   2   2   0   0   0   2   0   0   0   0   0   2   0   0   2   0   0   0   0   0   2   0   2   0   2   2   2   0   2   2   0   2   2   2   2   0   2   2   0   0   2
 MK-2-14                0   2   2   0   0   2   2   0   0   0   2   2   2   0   0   0   2   0   0   0   0   0   2   2   2   2   2   2   2   0   0   2   2   0   2   2   0   2   2   0   2   0   2   0   0   0   0   2   2   2   2   0   0   0   2   2   2   2   0   2   0   0   0   2   2   2   0   2   0   0   2   2   0   2   2   0   0   0   0   0   2   0   2   0   0   2   0   0   2   0   0   2   0   2   0   0   2   0   2   0   2   0   0   2   2   2   2   0   2   2   2   0   2   2   2   2   0   2   2   0   2   0   2   0   2   0   0   0   2   2   0   2   0   0   0   2   2   2   2   0   0   2   2   2   2   2   2   0   0   0   0   0   2   2   0   0   0   0   0   2   2   0   0   0   2   0   0   0   0   2   2   2   0   2   2   0   0   0   0   2   0   2   0   2   2   2   0   2   2   0   2   2   2   2   0   2   2   0   0   2
 MK-2-15                0   2   2   2   0   2   2   0   0   0   0   2   2   0   0   0   2   0   0   0   0   0   2   2   2   2   2   2   2   0   0   2   2   0   2   2   0   0   2   0   0   2   2   2   0   0   0   2   2   2   2   0   0   0   2   2   2   2   0   2   2   0   0   2   2   2   0   2   0   2   2   2   0   2   2   0   0   0   0   0   2   0   2   0   0   2   0   0   2   2   2   2   0   2   0   0   2   0   2   0   2   0   0   0   2   2   2   0   2   2   2   0   0   2   2   2   0   2   2   0   2   0   0   0   2   2   0   0   2   2   0   2   0   0   2   2   2   2   2   0   0   2   2   2   2   2   2   0   0   0   0   0   2   2   0   0   0   0   0   2   2   0   0   0   2   0   0   0   0   2   2   2   2   2   0   0   0   0   0   2   2   2   0   2   2   0   0   2   2   0   2   0   2   2   0   2   2   0   0   2
 MK-2-16                0   2   2   2   0   2   2   0   0   0   0   2   2   2   0   0   2   0   0   0   0   0   2   2   0   2   2   2   2   0   0   0   2   0   2   2   0   0   0   2   0   2   2   2   0   0   0   2   2   2   2   2   2   0   2   2   0   2   0   2   2   0   0   2   2   2   0   2   0   2   2   2   0   0   2   0   0   0   0   0   2   0   2   0   0   2   0   2   2   2   2   2   0   2   0   0   2   0   2   0   2   2   0   0   2   2   2   0   2   2   0   0   2   2   2   2   0   2   2   0   2   0   0   0   2   2   0   0   2   2   0   2   0   0   2   2   2   0   0   0   2   2   2   2   2   0   2   0   0   0   0   0   2   0   0   0   0   0   0   2   2   0   0   2   2   0   0   0   0   2   2   2   2   2   0   0   0   0   0   2   2   2   2   2   2   0   0   2   2   0   2   0   2   2   0   2   2   0   0   2
 MK-3-1                 0   2   0   0   0   2   0   2   2   2   2   2   2   2   2   0   0   0   0   2   2   0   0   0   0   2   0   0   0   0   2   2   0   2   0   0   0   2   0   2   2   2   0   0   0   2   2   2   2   0   0   0   2   0   2   0   2   2   2   0   0   2   2   2   2   2   2   2   0   0   2   2   2   2   2   2   0   0   2   2   0   2   2   0   0   0   2   2   0   0   0   0   0   0   2   2   0   2   0   0   0   2   2   2   2   2   0   0   0   2   0   0   2   2   2   0   2   0   0   0   2   0   0   0   2   0   0   0   0   2   0   2   2   2   2   2   2   2   2   0   2   0   2   2   2   2   0   2   0   2   0   2   2   2   2   2   0   2   2   2   0   2   2   0   0   0   2   2   2   0   2   0   2   0   0   2   0   2   0   0   2   2   0   0   0   2   0   2   0   2   0   2   2   2   2   2   0   2   0   2
 MK-3-2                 0   2   0   0   0   0   2   2   2   2   2   2   2   2   2   0   0   0   0   2   2   0   0   0   0   2   0   2   0   0   2   2   0   2   0   0   0   2   2   2   2   2   0   0   0   2   2   2   2   0   0   0   2   0   2   2   0   2   2   0   0   2   2   2   0   2   2   2   0   2   2   2   0   0   2   2   0   0   2   0   0   2   2   0   0   0   0   2   0   0   0   0   0   0   2   2   0   2   0   0   0   2   2   0   2   2   0   2   0   2   0   0   2   2   0   0   2   0   0   0   2   2   0   2   2   0   0   2   0   2   2   0   2   2   0   0   2   2   2   0   2   0   2   0   2   2   0   2   0   2   0   2   2   2   2   2   0   2   2   2   2   0   2   0   0   0   2   2   2   0   2   0   2   0   0   2   0   2   0   0   2   2   0   0   0   2   0   2   0   2   0   2   2   2   2   2   0   2   0   2
 MK-3-3                 0   2   0   0   0   0   2   2   2   2   2   2   2   2   2   0   0   0   0   2   2   0   2   0   0   2   2   2   2   0   2   2   0   2   0   0   0   2   2   2   2   2   0   0   0   2   0   2   2   0   0   0   2   0   2   2   2   2   2   0   0   2   2   2   0   2   2   2   0   2   2   2   0   0   2   0   2   0   2   0   2   2   2   0   0   0   2   2   0   0   2   0   2   0   2   2   0   2   2   0   0   2   2   0   0   2   0   2   0   2   0   0   2   0   0   0   2   2   0   2   2   2   0   2   2   0   0   2   0   2   2   0   2   2   0   0   2   0   2   2   2   2   2   0   0   2   0   2   2   2   0   2   2   2   2   2   0   2   2   0   2   0   2   0   0   0   2   2   0   0   2   0   0   0   0   2   0   2   0   0   2   2   0   0   0   2   2   2   0   2   0   2   2   0   2   2   0   0   0   2
 MK-3-4                 2   2   0   2   0   0   2   2   2   2   2   2   2   2   0   0   0   0   2   2   2   0   2   0   0   2   2   2   2   0   2   2   0   2   0   0   2   2   2   2   2   2   0   2   0   2   0   2   2   0   2   0   0   0   2   2   2   2   2   0   2   2   2   2   0   2   2   2   0   2   2   2   0   0   2   2   2   0   2   0   2   2   2   0   0   0   2   2   0   0   2   0   0   0   2   2   0   2   2   0   0   2   2   0   2   2   0   2   0   2   0   0   2   0   0   0   2   2   0   2   2   2   0   2   2   0   0   2   0   2   2   0   2   2   0   0   2   2   2   2   2   2   2   0   0   2   0   2   2   2   0   2   2   2   2   2   0   2   2   2   2   0   2   2   0   2   2   2   0   0   2   0   0   2   0   2   0   2   0   0   2   2   0   0   0   2   2   2   0   2   2   2   2   0   2   2   0   0   0   2
 MK-3-5                 2   2   0   2   0   0   2   2   2   0   2   2   2   0   0   0   0   0   2   2   2   0   2   0   0   2   0   2   2   0   2   2   0   2   0   0   2   2   0   2   0   2   0   2   0   2   0   2   2   0   2   0   0   0   2   2   2   2   2   0   2   2   2   2   0   2   2   2   0   2   2   2   0   0   2   2   2   0   2   0   2   0   2   0   0   0   2   2   0   0   2   0   0   0   2   2   0   2   2   0   0   2   2   0   2   2   0   2   0   0   0   0   2   0   2   0   2   2   0   0   2   0   0   0   2   0   0   0   0   2   2   0   2   2   0   0   2   2   2   2   2   2   2   0   0   2   0   2   2   2   0   2   2   2   2   2   2   2   2   0   0   0   2   2   0   2   2   0   0   0   2   0   0   0   0   2   2   2   0   0   2   2   0   0   0   2   2   2   2   2   2   0   2   2   2   2   0   0   0   2
 MK-3-6                 2   2   0   2   2   0   2   2   2   0   2   2   2   2   0   0   0   0   2   2   2   2   2   2   0   2   0   2   2   0   0   2   2   2   0   0   2   2   0   2   0   2   0   2   0   0   2   2   2   0   2   0   0   0   2   2   2   2   2   0   2   2   2   2   0   2   2   2   0   2   0   2   0   0   2   0   2   0   2   0   0   0   0   0   0   0   2   2   0   0   0   2   0   0   2   2   0   2   2   0   0   2   0   0   2   2   0   2   0   0   0   2   2   0   2   0   2   2   0   0   2   0   0   0   2   0   0   0   0   2   2   0   2   2   0   0   2   0   2   2   2   2   2   0   0   2   0   2   2   2   0   2   2   2   2   0   2   2   2   0   0   0   2   2   0   2   2   0   0   2   2   2   0   2   0   2   2   2   0   0   2   0   0   0   0   2   2   2   2   2   2   2   2   2   2   2   0   0   0   2
 MK-3-7                 2   2   0   2   2   0   2   2   2   0   2   2   2   0   2   0   0   0   0   2   2   2   2   2   0   2   0   2   2   2   2   2   2   2   0   0   2   2   0   2   0   2   2   2   2   0   0   2   2   0   2   0   0   0   2   2   2   2   2   0   2   2   2   2   0   2   2   2   0   2   0   2   0   0   2   0   0   0   2   2   0   0   0   0   0   0   2   2   0   0   0   2   0   0   2   2   0   2   2   0   0   2   0   0   2   2   0   2   0   0   0   2   2   0   2   0   0   2   0   0   2   2   0   0   2   0   0   0   0   2   2   0   2   0   0   0   2   0   2   2   2   2   2   0   0   2   0   2   2   2   0   0   2   2   2   0   2   2   2   2   0   0   2   2   0   0   2   2   2   0   2   2   0   2   0   2   2   2   0   2   2   2   0   0   2   2   2   2   2   2   2   2   2   2   2   2   0   0   0   2
 MK-3-8                 2   2   0   2   2   0   2   2   2   0   2   2   2   0   2   0   0   0   0   2   2   2   2   2   0   2   2   2   2   2   2   2   2   2   0   0   2   2   0   0   0   0   2   0   2   0   0   2   2   0   2   0   0   0   0   2   2   2   2   0   2   2   2   2   0   2   2   2   0   2   0   2   0   0   2   0   0   0   2   2   0   0   0   0   0   0   2   2   0   0   0   2   0   0   2   0   0   2   2   0   0   2   0   0   2   2   0   0   0   0   0   2   0   0   2   0   0   2   0   0   2   2   0   0   2   2   0   0   0   2   2   0   2   0   0   0   2   0   2   2   2   2   2   0   0   2   0   2   2   2   2   0   2   2   2   0   2   2   0   0   2   0   2   2   0   0   2   2   2   0   2   2   0   2   0   0   0   2   0   2   2   2   0   0   2   2   0   2   2   2   2   2   0   2   2   2   0   0   0   2
 MK-3-9                 2   2   0   0   2   0   2   2   2   0   2   2   2   0   2   0   0   0   0   2   2   2   2   2   0   2   2   2   2   2   0   2   2   2   0   2   2   2   0   0   2   0   2   2   2   0   0   2   2   0   0   0   0   2   0   2   2   2   2   0   2   2   2   2   0   2   2   2   0   2   0   2   0   0   2   0   0   0   2   2   0   0   2   0   0   0   2   2   0   0   0   2   2   0   2   0   0   2   2   0   0   2   0   0   2   2   0   0   0   0   0   2   2   0   2   0   2   2   0   2   2   2   0   0   2   2   0   0   0   2   2   2   2   0   0   0   0   0   2   2   2   2   2   0   0   2   0   2   2   0   2   0   2   2   2   0   0   0   0   0   2   0   2   2   0   0   2   2   2   0   0   2   0   2   0   0   0   2   0   2   2   2   2   0   2   0   2   2   2   2   2   2   0   2   2   0   0   0   0   2
 MK-3-10                2   2   0   0   2   2   2   2   2   0   2   2   2   0   2   2   0   0   0   2   2   2   2   2   0   2   2   2   2   2   0   2   2   2   0   2   0   2   0   0   0   0   2   2   2   0   0   2   2   0   0   0   0   2   0   2   0   2   2   0   2   2   2   0   0   2   2   2   0   2   0   2   0   2   2   0   0   0   2   2   0   0   2   2   0   0   2   2   2   0   2   2   2   0   2   0   0   2   2   0   0   2   0   0   2   2   0   0   0   0   0   2   2   0   2   0   2   2   0   2   2   2   0   0   2   2   0   0   0   2   2   2   2   0   0   0   0   0   2   2   2   2   2   0   0   2   0   2   2   0   2   0   2   2   2   0   0   0   2   0   0   0   2   2   0   0   2   2   0   0   0   0   0   2   0   0   2   0   2   2   2   2   2   0   2   0   2   2   2   2   2   2   0   2   2   0   2   0   0   2
 MK-3-11                2   2   0   0   2   2   2   2   2   0   2   2   2   0   2   2   0   0   0   2   2   2   2   2   0   2   2   2   2   2   0   2   2   2   0   2   0   2   0   0   0   0   2   2   0   2   0   2   2   2   0   0   2   2   2   0   0   2   2   0   2   0   2   0   0   2   2   2   0   2   0   2   0   2   2   0   0   0   2   0   0   0   2   0   0   0   2   2   2   0   2   2   2   0   2   0   0   2   2   2   0   2   0   0   2   2   2   0   0   0   0   2   2   0   2   0   2   2   0   2   2   2   0   0   2   2   0   0   0   2   2   2   2   0   0   0   0   0   2   0   2   2   0   0   0   2   0   2   2   0   2   0   2   2   2   0   0   0   2   0   0   0   2   2   0   2   2   2   0   0   0   0   0   2   0   0   0   0   2   2   0   2   2   0   2   0   2   0   2   2   2   2   0   2   2   0   2   0   0   2
 MK-3-12                2   0   0   0   2   2   2   2   2   0   2   2   2   0   2   2   0   0   0   2   2   2   2   2   0   2   2   2   2   2   0   2   2   2   0   2   0   2   0   0   0   2   2   2   0   2   0   2   2   2   0   0   0   2   0   0   0   2   2   0   2   2   2   0   0   2   2   2   2   2   0   2   2   0   2   0   0   0   2   0   0   0   2   0   0   0   2   2   2   0   2   2   2   2   2   0   0   2   2   2   0   2   0   0   0   2   2   0   0   0   0   2   0   0   2   2   2   2   0   2   2   2   0   0   2   2   0   2   0   2   2   2   2   0   0   0   2   0   2   0   2   2   0   0   0   2   0   2   0   0   2   0   0   2   2   0   0   0   2   0   0   0   2   2   0   2   2   2   2   0   0   0   0   2   0   0   0   0   2   2   0   2   2   0   2   0   2   0   2   2   2   2   0   2   2   0   2   0   0   2
 MK-3-13                2   0   0   0   2   0   2   2   2   0   2   2   2   0   2   2   0   0   0   2   2   2   2   0   0   2   2   2   2   2   2   2   2   2   0   2   0   2   0   0   0   2   2   2   0   2   2   2   2   2   0   0   0   2   0   0   0   2   2   0   2   2   2   0   0   2   2   2   2   2   0   2   2   0   2   0   0   0   2   0   0   0   2   0   0   0   2   2   2   0   2   2   2   2   0   0   0   0   0   2   0   2   0   0   0   2   2   0   0   0   0   2   0   0   2   2   2   2   0   2   2   2   0   0   2   2   0   2   0   2   2   2   2   2   0   0   2   0   2   0   2   2   0   2   0   2   0   2   0   0   2   0   0   0   2   0   0   0   2   0   0   0   2   2   0   2   2   2   0   0   0   0   0   2   0   0   0   0   2   2   0   2   2   0   2   0   2   0   2   2   0   2   0   2   2   0   2   0   0   0
 MK-3-14                2   0   0   2   2   0   0   2   2   2   2   2   2   2   2   2   2   0   0   2   2   2   2   0   0   0   2   2   2   2   2   2   2   0   0   2   0   2   0   0   0   2   2   2   0   2   2   2   2   2   0   0   0   2   0   0   0   2   2   0   2   2   2   0   0   2   2   2   2   2   0   2   2   0   2   0   0   2   2   0   0   0   2   0   0   0   2   2   2   0   2   2   2   2   0   0   2   0   0   2   0   2   0   0   0   2   2   0   0   0   2   2   0   0   2   2   0   2   0   0   2   2   0   0   2   0   0   2   0   2   0   2   2   2   0   0   2   0   2   0   2   2   0   2   0   2   0   0   0   0   2   2   0   0   2   0   0   0   2   0   0   0   2   2   0   0   2   2   2   0   2   0   0   0   0   2   0   0   2   2   0   2   2   0   2   0   2   0   2   2   0   2   0   2   2   0   2   0   0   0
 MK-3-15                2   0   0   2   2   0   0   2   2   2   2   2   2   0   0   2   2   0   0   2   2   2   2   0   0   0   2   2   2   2   2   2   2   0   0   2   0   2   0   0   0   2   2   2   0   2   2   2   2   2   0   0   0   2   0   0   0   2   2   2   2   2   2   0   0   2   2   0   2   2   0   2   0   0   2   0   0   2   0   0   0   0   2   0   0   2   2   2   2   0   2   2   2   2   0   0   2   0   2   2   2   2   2   0   0   2   2   0   0   0   2   2   2   2   2   0   0   2   0   0   2   0   0   0   2   2   0   2   0   2   0   2   0   2   2   0   2   0   2   0   0   2   0   2   0   0   0   0   0   0   2   2   0   0   2   0   0   0   2   2   0   0   2   2   0   0   2   2   2   0   2   0   0   0   0   2   0   0   2   2   0   2   2   0   2   0   2   0   2   2   0   2   2   2   2   0   2   0   0   0
 MK-3-16                2   0   0   2   2   0   0   2   2   2   2   2   2   0   0   2   2   0   0   2   2   2   2   2   0   0   2   0   2   2   2   2   2   0   0   2   0   2   0   0   0   2   2   2   0   2   2   2   2   2   0   0   0   2   0   0   0   2   0   2   2   2   2   0   0   2   2   0   0   2   0   2   0   2   0   0   0   2   0   0   0   0   2   0   0   2   2   0   2   0   2   2   2   2   0   0   2   0   2   2   2   2   2   0   0   2   2   0   0   0   2   2   2   0   2   0   0   2   0   0   2   0   0   2   2   2   2   2   0   2   0   2   0   2   2   0   2   0   2   0   0   2   0   0   0   0   2   0   0   0   2   2   0   0   2   0   0   0   2   2   0   0   2   2   0   0   2   2   2   0   2   0   0   0   0   2   0   0   2   2   0   2   2   0   2   0   2   0   2   2   0   2   2   2   2   0   2   0   0   0
 MK-4-1                 2   2   2   0   2   2   2   2   0   0   0   0   2   2   0   0   0   0   2   0   2   2   0   0   2   2   2   2   0   2   0   2   2   0   0   0   0   2   2   0   0   0   0   2   2   2   2   0   2   0   0   2   2   0   2   2   2   2   2   2   0   0   0   2   2   0   2   2   0   2   2   2   0   0   2   2   2   2   2   2   0   0   2   0   2   2   0   0   0   0   0   0   2   0   0   0   2   0   0   2   0   0   0   0   0   0   0   0   0   2   2   0   2   0   2   0   2   0   2   2   0   2   0   0   0   2   0   0   2   2   0   0   2   2   0   2   2   0   0   0   0   2   0   2   0   2   2   0   0   2   2   0   0   0   0   0   2   0   2   0   0   2   0   2   2   0   0   0   2   0   0   2   0   0   2   0   0   2   2   2   0   2   0   2   2   0   0   2   2   0   2   2   2   2   2   2   0   2   0   2
 MK-4-2                 2   2   2   0   2   2   2   2   0   0   0   0   2   2   0   0   0   0   2   0   2   2   0   0   2   2   2   0   0   2   0   0   2   0   0   0   0   0   2   0   2   0   0   2   2   2   2   0   2   2   0   2   2   0   2   2   2   0   2   2   2   0   0   2   2   0   2   0   0   2   2   2   0   0   2   0   2   2   2   2   0   0   2   0   0   2   0   0   0   0   0   0   2   0   0   0   2   0   0   2   0   0   0   0   2   0   0   0   0   2   2   0   2   0   2   0   2   0   2   2   0   2   0   0   2   2   0   0   2   2   0   0   2   2   0   2   2   0   0   0   0   0   0   0   0   2   2   0   0   2   2   0   0   0   0   0   2   0   2   0   0   2   0   2   2   0   0   0   2   0   0   2   0   0   2   0   0   2   2   2   0   2   0   0   2   0   0   2   2   0   2   2   2   2   2   2   0   0   0   2
 MK-4-3                 0   2   2   0   2   2   0   2   0   0   0   2   2   2   0   0   2   0   2   2   2   2   2   0   2   2   2   0   0   2   2   0   2   0   0   0   2   0   2   0   2   0   0   0   2   2   2   0   2   2   0   2   2   0   2   2   0   0   2   2   2   2   0   0   2   0   2   2   0   2   2   2   0   0   2   0   2   2   2   2   0   0   2   0   0   2   0   0   0   0   0   0   2   0   0   0   2   0   0   2   0   0   0   2   2   0   2   0   2   0   2   0   2   0   2   0   2   0   2   2   0   2   0   2   2   2   0   0   2   2   0   0   2   2   0   2   0   0   0   0   0   0   0   0   0   2   2   0   0   2   2   0   0   0   0   0   2   0   2   0   0   2   0   2   2   0   0   0   2   0   0   2   0   0   2   0   0   2   2   2   0   0   0   0   2   0   2   2   2   0   2   2   2   2   2   2   2   0   0   2
 MK-4-4                 0   0   2   0   2   2   2   0   2   0   0   2   2   2   0   0   2   0   2   2   2   2   2   0   2   2   2   0   0   0   2   0   0   0   2   0   2   0   2   0   2   0   0   0   2   2   2   0   0   2   0   2   2   0   2   2   0   2   2   2   2   2   0   0   2   0   2   2   0   2   0   2   2   0   0   0   2   2   2   2   0   0   2   0   0   2   2   0   0   0   0   0   2   0   0   0   2   0   0   2   0   0   0   2   2   0   2   2   2   0   2   0   2   0   2   0   0   0   2   2   0   2   0   2   2   2   0   0   2   2   0   0   2   2   0   2   0   0   0   0   2   0   0   0   0   2   2   0   0   2   2   0   0   0   0   0   2   0   2   0   0   0   0   2   2   0   0   0   2   0   0   2   0   0   2   0   0   2   2   2   0   0   2   0   2   0   2   2   2   2   2   2   2   0   2   2   2   0   0   2
 MK-4-5                 0   0   2   0   2   2   2   0   2   2   0   2   2   2   0   0   2   0   2   2   2   2   2   0   2   2   0   0   2   0   2   0   0   0   2   0   2   2   2   0   2   0   0   0   2   2   2   0   0   2   0   2   2   0   2   2   0   2   2   2   2   2   0   2   2   0   2   2   0   2   0   2   2   2   0   0   2   2   2   2   0   0   2   0   0   0   0   0   0   0   0   0   0   0   0   0   0   0   2   2   0   0   0   2   2   2   2   2   2   0   2   2   2   0   2   0   0   0   2   2   0   2   0   2   2   2   0   0   2   2   0   0   2   2   0   2   0   0   0   0   2   0   0   0   0   2   2   0   0   2   2   0   0   0   0   0   2   0   2   0   0   2   0   2   2   0   2   0   2   0   0   2   0   0   2   0   0   2   2   2   0   0   2   0   2   0   2   2   2   0   2   2   2   0   2   2   2   0   0   2
 MK-4-6                 0   0   0   0   2   2   2   0   2   2   0   2   2   2   0   0   2   2   2   2   2   2   2   0   2   2   0   0   2   0   2   0   2   0   2   0   2   2   2   0   2   0   0   0   2   2   2   0   0   2   0   2   2   0   2   2   2   2   2   2   2   2   0   2   2   0   0   2   2   2   0   2   2   2   0   0   2   2   2   2   0   0   2   0   0   0   0   0   0   0   0   0   0   0   0   0   0   0   2   2   0   0   2   2   2   2   2   2   2   2   2   0   2   0   2   2   0   0   2   2   0   2   0   2   2   2   0   0   2   2   0   0   2   2   0   2   0   0   0   0   2   0   0   0   0   0   2   0   2   2   2   0   0   0   0   0   2   0   0   0   0   2   0   2   2   0   2   0   2   0   2   2   0   0   2   0   0   2   2   2   0   0   2   0   0   2   2   2   2   0   2   0   2   0   2   2   2   0   0   2
 MK-4-7                 0   0   0   0   2   2   0   0   2   2   0   2   2   0   0   0   2   0   2   2   2   2   2   0   2   2   0   0   2   0   0   0   2   0   2   0   2   2   2   0   2   0   0   0   2   2   0   0   0   2   0   2   2   0   2   2   2   2   2   2   2   2   0   2   2   0   0   2   2   2   0   2   2   2   0   0   2   2   0   2   0   0   2   0   0   0   0   0   0   0   0   0   0   0   0   0   0   0   2   2   0   0   2   0   2   2   2   0   2   2   2   0   2   0   2   2   0   0   2   2   0   2   0   2   2   2   0   0   2   0   0   0   2   2   0   2   0   0   0   0   2   0   0   0   0   0   2   0   2   2   2   0   0   0   0   0   2   0   0   0   0   2   2   2   2   0   2   0   2   0   2   2   0   0   2   0   2   2   2   2   0   0   2   0   0   2   2   2   2   0   2   0   2   0   2   2   2   0   0   2
 MK-4-8                 0   0   0   0   2   2   0   0   2   2   0   2   2   0   0   0   2   0   2   2   2   2   2   0   2   2   0   0   2   0   0   0   2   0   2   0   2   2   0   0   2   0   0   0   2   2   0   0   0   0   0   2   2   0   2   2   2   2   2   2   2   2   0   2   2   0   0   2   2   2   0   2   2   2   0   0   2   0   0   2   0   0   2   0   0   0   0   0   2   0   0   0   0   0   2   0   0   2   2   2   0   0   2   0   2   2   2   0   2   2   2   0   2   0   2   2   0   0   2   2   0   2   0   2   2   2   0   0   2   0   0   0   2   2   0   2   0   0   0   0   2   0   0   0   0   0   2   2   2   2   0   0   0   0   0   0   2   0   0   0   0   0   2   2   2   0   2   0   2   0   2   2   0   0   2   0   2   2   2   2   0   0   2   0   0   2   2   2   2   0   2   0   2   0   2   2   2   2   2   0
 MK-4-9                 0   0   0   0   2   2   0   0   2   2   0   2   2   0   2   0   2   0   2   2   2   0   2   0   2   2   0   0   2   2   0   0   2   0   2   0   2   0   0   2   2   0   0   0   0   0   0   2   2   0   0   2   2   0   2   2   2   2   2   2   2   0   0   2   2   0   0   2   2   2   0   2   2   2   0   0   2   0   0   2   0   0   2   2   2   2   0   0   2   0   0   0   0   0   2   0   0   2   2   2   0   0   2   2   2   2   2   0   2   2   2   0   2   0   2   2   0   0   2   2   0   2   0   2   2   2   0   0   2   0   0   0   2   0   0   2   0   0   0   0   2   0   0   0   0   0   2   2   2   2   2   0   0   0   0   0   2   0   0   0   0   0   2   2   2   0   2   0   2   0   2   2   0   0   2   0   2   2   2   2   0   0   2   0   0   2   2   2   2   0   2   0   2   0   2   0   2   2   2   0
 MK-4-10                0   2   2   2   2   2   0   0   2   2   0   2   2   0   2   0   2   0   2   2   2   0   2   0   2   2   0   0   2   0   0   0   2   0   2   0   2   0   0   2   2   0   0   0   0   0   0   0   2   0   0   2   2   0   2   2   2   2   2   2   2   0   0   2   2   0   0   0   2   2   0   2   2   2   0   0   2   0   0   2   0   0   2   2   2   2   0   0   2   0   0   0   0   0   2   0   0   2   2   0   2   0   2   2   2   2   2   0   2   2   0   0   0   0   2   2   0   0   2   2   0   2   0   2   0   2   0   2   2   0   0   0   2   0   2   2   0   0   0   0   2   0   0   0   0   0   2   2   2   2   2   0   0   0   0   0   2   0   0   0   0   0   2   2   2   0   2   0   2   0   2   2   0   0   2   0   2   2   2   2   2   0   2   0   0   2   2   2   2   0   2   0   2   0   2   2   2   2   2   0
 MK-4-11                0   2   2   2   2   2   0   0   2   2   0   2   2   0   2   0   0   0   2   2   0   0   2   0   2   2   0   0   2   0   0   0   2   0   2   0   2   0   0   2   2   0   0   0   0   0   0   0   2   0   0   2   2   0   2   2   2   2   2   2   2   0   0   2   2   0   0   0   0   0   2   2   2   2   0   0   2   0   0   2   0   0   2   2   2   2   0   0   0   0   0   0   0   0   2   0   0   0   2   0   2   0   0   2   0   2   2   0   0   2   0   0   0   2   2   2   0   0   2   2   0   2   0   2   0   2   0   2   2   0   0   0   2   0   2   2   0   0   2   0   0   0   0   0   0   0   2   2   2   2   2   0   0   0   2   2   2   0   0   0   0   0   2   2   2   0   2   0   0   0   2   2   0   0   2   0   2   2   2   2   2   0   2   0   0   2   2   2   2   0   2   0   2   0   2   2   2   2   2   2
 MK-4-12                0   2   2   2   2   2   2   0   2   2   0   2   2   0   0   2   0   0   2   2   0   0   2   0   2   2   0   0   2   0   2   0   2   0   2   0   2   0   0   2   2   0   2   0   0   0   0   0   2   0   0   2   2   0   0   2   2   2   2   2   2   0   0   2   2   0   0   0   0   0   2   2   2   2   0   0   2   0   0   2   2   2   2   2   2   2   0   0   0   0   0   0   0   0   2   2   0   0   2   0   2   0   0   2   2   2   2   0   2   2   0   0   0   0   2   2   0   0   0   2   0   2   0   2   2   2   0   2   2   0   0   0   2   0   2   2   0   0   2   0   0   0   0   0   0   0   2   2   2   2   2   0   0   0   2   2   2   0   0   0   0   0   0   2   2   0   2   0   0   0   2   0   0   0   2   0   2   2   2   2   2   0   2   0   0   2   2   2   2   0   2   0   2   0   2   2   2   2   2   2
 MK-4-13                0   2   2   2   0   2   2   0   2   2   0   2   2   0   0   2   0   0   2   2   0   2   2   0   2   2   0   0   2   0   0   0   2   0   2   0   2   2   0   2   2   0   0   2   0   0   0   0   0   0   0   2   2   0   0   2   2   2   2   2   2   0   0   2   2   0   0   0   0   0   2   2   2   2   0   0   2   0   0   2   2   2   2   0   2   2   0   0   2   0   0   0   0   0   2   2   2   2   2   0   0   0   0   2   2   2   0   0   2   0   0   0   0   0   2   2   0   0   0   0   0   2   0   2   2   2   0   2   0   2   0   0   2   0   0   2   0   0   2   0   0   0   0   0   0   0   2   2   2   0   2   0   2   0   2   2   2   0   0   0   0   0   0   2   2   0   2   0   0   0   2   0   0   0   2   0   2   2   2   2   0   0   0   0   0   2   2   2   2   0   2   0   2   0   2   2   2   2   2   2
 MK-4-14                0   2   2   0   0   2   2   0   2   2   0   2   2   0   0   2   0   0   2   2   0   2   2   0   2   2   0   2   2   0   0   0   2   0   2   0   2   2   0   2   2   0   0   2   0   0   0   2   2   0   0   2   2   0   0   2   2   0   2   2   2   0   0   2   2   0   0   0   0   0   2   2   2   0   0   0   2   0   2   2   2   2   2   0   2   2   0   0   0   0   0   2   0   2   2   2   2   2   0   0   2   0   0   2   2   2   0   0   2   0   0   0   0   0   2   2   0   0   2   0   0   2   0   2   2   2   0   2   0   2   0   0   2   0   0   2   0   0   2   0   0   0   0   0   0   0   2   2   2   0   2   0   2   0   2   2   2   0   0   2   0   0   0   2   2   0   2   0   0   0   2   0   0   0   2   0   2   2   2   2   0   2   0   0   0   2   2   2   0   2   2   0   2   0   2   2   0   2   2   2
 MK-4-15                0   2   2   0   0   2   2   0   2   2   0   0   2   0   0   2   0   2   2   2   0   2   2   0   2   2   0   2   2   0   2   0   2   0   2   0   2   2   0   0   2   2   0   2   0   2   2   2   2   2   0   2   0   0   0   2   2   0   2   2   2   0   0   2   2   2   2   0   0   0   2   2   2   0   0   0   2   0   0   2   2   0   2   0   2   0   0   0   0   2   0   2   0   2   2   2   2   2   0   0   2   0   0   0   0   2   0   0   2   0   2   0   0   2   2   2   2   0   2   0   2   2   0   2   2   0   0   2   2   2   0   0   2   0   0   2   0   0   2   0   0   0   0   2   0   0   2   2   2   0   2   2   2   0   2   2   0   0   0   2   0   0   0   2   2   0   2   0   0   0   2   0   0   0   2   0   2   2   2   2   0   2   0   0   0   0   2   2   0   2   2   0   2   0   0   2   0   2   2   2
 MK-4-16                0   2   2   0   0   0   2   0   2   2   0   2   2   0   0   2   0   2   2   2   2   0   2   2   2   2   0   2   2   0   2   0   2   0   2   0   2   2   0   2   2   2   2   2   0   2   2   2   2   2   0   2   0   0   0   0   2   0   2   2   2   0   0   0   2   2   0   0   0   2   2   2   2   0   0   0   2   2   0   2   2   0   2   0   2   0   2   0   0   2   0   2   0   2   2   2   2   2   0   0   2   0   0   0   0   2   0   0   2   0   0   0   0   2   2   2   2   0   2   0   2   2   0   2   0   0   0   2   2   0   2   0   2   2   0   2   0   0   2   2   0   0   0   2   0   0   0   2   2   0   0   2   2   0   2   2   0   0   0   2   0   0   0   2   2   0   2   2   0   0   2   0   2   0   2   0   2   0   2   2   0   2   0   0   0   0   2   2   2   2   2   0   2   0   2   2   0   2   2   2
 MK-5-1                 0   2   0   0   2   0   2   2   0   0   0   2   2   0   2   0   2   0   0   0   0   2   0   2   0   2   0   2   0   0   0   2   0   0   2   0   2   0   0   2   2   2   2   2   0   0   0   2   2   2   0   2   0   2   2   2   2   0   0   2   0   0   2   0   0   0   2   0   2   0   0   2   0   2   0   2   0   0   0   0   2   0   0   2   2   0   0   0   2   2   2   0   0   0   0   2   0   0   2   0   0   2   2   0   2   0   2   0   0   2   2   0   2   0   2   2   0   2   0   2   2   2   2   2   0   0   0   0   2   2   0   2   2   0   2   2   0   2   2   2   0   0   0   0   2   0   2   2   0   2   2   2   2   2   2   0   0   2   2   0   2   2   2   0   0   0   0   2   0   2   2   0   2   2   2   0   0   0   2   2   2   0   0   2   2   2   0   0   0   2   2   2   0   0   0   0   2   2   0   0
 MK-5-2                 0   2   0   0   2   0   2   2   0   0   0   2   2   0   0   0   2   0   0   0   0   2   2   2   0   2   0   2   0   0   0   0   0   0   2   0   2   0   0   2   2   2   2   2   0   0   0   2   0   2   0   0   0   2   2   2   2   0   0   2   0   0   2   0   0   0   2   0   2   0   0   2   0   2   0   2   0   0   0   0   2   0   0   2   2   0   0   0   2   2   0   0   0   0   0   2   0   0   2   0   0   2   2   0   2   0   2   0   0   2   2   0   2   0   2   2   0   2   0   0   0   0   2   2   0   2   0   0   2   2   0   0   2   0   2   2   2   2   2   2   0   2   0   0   2   0   2   2   0   2   2   2   2   2   2   0   0   2   2   0   2   2   2   0   0   0   0   2   0   2   0   0   2   2   2   0   2   0   2   2   2   0   0   2   2   2   0   0   0   2   2   2   0   0   0   0   2   2   0   0
 MK-5-3                 0   2   0   0   2   0   2   0   0   0   0   2   2   0   0   0   2   0   0   0   0   2   2   2   0   2   0   2   0   0   0   2   0   0   0   0   0   0   0   2   2   2   2   0   0   0   0   2   0   2   0   0   0   2   2   2   2   0   0   2   2   0   2   0   0   0   2   0   2   0   0   2   0   0   0   2   0   2   0   2   2   0   0   2   2   0   0   0   2   2   0   0   0   0   0   2   0   0   2   2   0   2   2   0   2   2   2   0   0   2   2   0   2   0   2   2   0   2   0   0   0   0   2   2   0   2   0   2   2   2   0   0   2   0   2   2   2   2   2   2   2   2   0   0   2   2   0   2   2   0   2   2   0   2   2   0   0   0   2   0   2   2   2   2   0   0   0   2   0   2   2   0   2   2   0   0   2   0   2   0   2   0   0   2   2   2   2   0   0   2   2   2   0   0   0   0   0   2   0   0
 MK-5-4                 0   2   2   0   2   0   2   0   0   0   2   2   2   0   0   0   2   0   0   0   0   2   2   2   0   0   0   2   0   0   0   2   0   0   0   0   0   0   0   2   2   2   2   0   0   0   0   2   0   2   0   0   0   0   2   2   2   2   0   2   2   2   2   0   0   0   2   0   2   0   0   2   2   0   0   2   0   2   2   2   2   0   0   2   2   0   0   0   2   2   2   0   0   0   0   2   0   0   0   0   0   2   2   0   2   2   2   0   0   0   2   0   2   0   2   2   0   2   0   0   0   0   2   2   0   2   2   2   2   2   0   0   2   0   2   2   2   2   2   2   0   2   2   0   2   2   0   0   2   0   2   2   0   2   2   0   0   0   2   0   2   2   2   2   0   2   0   2   0   2   2   0   2   2   0   0   2   0   2   0   0   0   0   2   0   0   2   0   0   2   2   2   0   0   0   2   2   2   2   0
 MK-5-5                 0   2   2   0   2   2   2   0   0   0   2   2   2   0   2   0   2   0   2   0   0   2   2   0   0   0   0   2   0   0   0   2   0   0   0   0   0   2   0   2   2   2   2   0   0   0   0   2   0   2   0   0   0   0   2   2   2   2   0   2   2   2   2   0   0   0   2   0   2   0   0   2   2   0   0   2   2   2   2   2   0   0   2   2   2   2   0   0   2   2   2   0   0   0   0   2   0   0   0   0   0   2   2   0   2   2   2   0   0   0   2   0   2   2   2   2   0   2   0   2   0   2   2   2   0   2   2   2   2   0   0   0   2   0   2   2   2   2   2   2   0   2   2   0   2   2   0   0   2   0   2   2   0   2   2   2   2   2   2   0   2   2   2   2   0   0   0   0   0   2   2   0   2   2   0   0   2   0   2   0   0   0   0   0   0   2   2   0   0   2   2   0   0   0   0   2   2   2   2   0
 MK-5-6                 0   2   2   0   2   2   2   0   0   0   2   2   2   0   2   0   2   2   2   0   0   2   2   0   0   0   0   2   0   0   0   2   0   0   0   0   0   2   0   2   2   2   0   0   2   0   0   2   0   2   0   0   0   0   2   2   2   2   0   2   2   2   2   0   2   2   2   0   0   0   0   2   0   0   2   0   2   2   2   2   0   0   2   2   2   2   0   0   2   0   2   0   0   0   0   2   0   0   0   0   0   0   2   0   2   2   2   0   2   2   2   0   2   2   2   2   0   2   0   2   0   2   2   2   0   2   2   2   2   0   0   2   2   0   2   2   0   2   0   2   0   2   0   0   2   2   0   0   0   0   2   2   0   2   0   2   2   2   2   0   2   2   2   2   0   0   0   0   2   2   2   0   2   2   0   0   2   0   2   2   0   0   2   0   0   2   2   2   0   2   2   0   0   0   0   2   2   2   2   0
 MK-5-7                 0   2   0   2   2   2   2   0   0   0   2   2   0   0   2   0   2   2   2   0   0   2   2   0   0   0   0   2   0   0   0   2   2   0   0   0   0   2   0   2   2   2   0   0   2   0   2   2   0   2   0   0   0   0   2   2   2   0   0   2   2   2   2   0   2   2   2   0   0   0   2   2   0   0   2   0   2   2   2   2   0   0   2   2   2   2   0   0   2   0   2   0   0   0   0   2   0   0   0   0   0   0   2   0   2   2   2   0   2   0   2   0   2   2   2   2   0   2   0   2   0   2   2   2   0   2   2   2   2   0   0   2   2   0   2   2   0   2   0   2   0   2   0   0   2   2   0   0   0   2   2   2   0   2   0   2   2   2   2   0   0   2   2   2   0   0   0   0   2   2   2   0   2   2   0   0   0   0   2   2   0   0   2   0   0   2   2   2   0   2   2   2   0   0   0   2   2   2   2   0
 MK-5-8                 0   2   0   2   2   2   2   2   0   0   2   2   0   0   2   0   2   2   2   0   0   2   2   0   0   0   0   2   0   0   0   2   2   0   0   0   0   2   0   2   2   2   0   0   2   2   2   2   0   2   0   0   0   0   2   2   2   0   2   2   0   2   2   0   2   2   2   0   0   0   2   0   0   0   2   0   0   2   2   2   0   0   2   2   2   2   0   0   2   0   2   0   0   0   0   2   2   0   0   0   0   0   2   0   0   2   2   0   2   0   2   0   2   2   2   2   0   2   0   2   0   2   2   2   0   2   2   2   2   0   0   2   2   0   2   2   2   2   0   2   0   2   0   0   2   0   2   0   0   2   2   2   0   2   2   2   2   2   2   0   0   2   2   2   0   0   0   0   2   2   2   0   2   2   0   0   0   0   2   2   0   0   0   0   0   2   2   0   0   2   0   2   0   2   0   2   2   2   2   0
 MK-5-9                 0   2   0   2   2   2   2   2   2   0   2   2   0   0   2   0   2   2   2   0   0   2   2   0   0   0   0   2   0   0   0   2   2   2   0   2   0   2   0   2   2   0   0   0   2   2   2   2   0   2   2   0   0   2   0   2   2   0   2   2   0   2   2   0   2   0   2   0   0   0   2   0   0   0   2   0   0   2   2   2   0   0   2   2   2   0   0   0   2   0   0   0   0   0   0   2   2   0   0   0   0   0   2   0   0   2   2   0   2   0   2   0   2   0   0   2   0   2   0   2   0   2   2   2   0   2   2   0   2   0   0   2   2   0   0   2   2   2   0   2   0   2   0   0   2   0   2   0   0   2   2   2   0   2   0   2   2   2   2   0   0   2   2   2   0   0   0   0   2   2   2   0   2   2   0   0   0   0   2   2   0   0   0   0   0   2   2   0   0   0   0   2   0   2   0   2   2   2   2   2
 MK-5-10                0   2   0   2   2   2   2   2   2   0   2   2   0   0   2   0   2   2   2   0   0   2   2   0   0   0   0   2   2   0   0   2   2   2   0   2   0   2   0   2   2   0   0   0   2   0   2   2   2   2   2   0   0   2   0   2   2   0   2   2   0   2   2   0   2   0   2   0   0   0   2   0   0   0   2   0   0   2   2   0   0   0   2   2   2   0   2   0   2   0   0   0   0   0   0   2   0   0   0   0   0   0   2   0   0   2   2   0   2   0   2   0   2   0   0   2   0   0   0   2   0   2   2   2   0   2   2   0   2   0   0   2   2   0   0   2   2   2   0   2   0   0   0   0   2   0   2   0   0   2   2   2   0   2   0   2   2   2   2   0   0   2   0   2   0   0   2   0   2   2   2   0   2   2   0   2   0   0   2   2   0   0   0   0   0   2   2   2   0   2   2   2   0   2   0   2   2   2   0   2
 MK-5-11                0   2   0   2   2   0   2   2   2   0   2   2   0   0   2   0   2   2   2   0   0   2   2   0   0   0   0   0   2   0   0   2   2   2   0   2   0   2   2   2   0   0   0   0   2   0   2   2   2   2   2   0   0   2   0   2   2   0   2   2   0   2   2   0   2   0   2   0   0   0   2   2   0   0   2   0   0   2   2   0   0   0   2   2   2   0   2   0   2   0   0   0   0   2   0   2   0   0   0   0   0   0   2   0   0   2   2   2   2   0   2   0   2   0   0   2   0   2   0   2   0   2   2   2   0   0   2   0   2   0   0   2   2   0   0   2   2   2   0   2   2   0   0   0   2   0   2   0   0   2   2   0   0   2   0   2   2   2   2   0   0   2   0   2   0   0   2   0   2   2   2   0   2   2   0   2   0   0   2   2   0   0   0   2   0   2   2   2   0   0   2   2   2   0   0   2   2   2   0   2
 MK-5-12                0   2   0   2   2   0   2   2   0   0   2   2   2   0   2   0   2   2   2   0   2   2   2   0   0   0   0   0   2   0   0   2   2   2   0   2   0   2   2   2   0   0   0   0   2   0   2   2   2   0   2   0   0   2   0   2   2   0   0   2   0   2   2   0   2   0   2   0   0   0   2   2   0   0   0   0   0   2   2   0   0   0   0   2   2   0   2   0   2   0   0   0   0   2   0   2   0   0   0   0   0   0   2   0   0   2   2   2   0   0   2   0   2   0   0   2   0   2   0   0   0   2   2   2   2   0   2   0   0   0   0   2   2   0   0   0   0   2   0   2   0   0   2   0   2   0   2   0   0   2   2   0   0   2   0   2   2   2   2   2   0   2   0   2   0   0   2   2   2   2   0   0   2   2   0   0   0   0   2   2   0   0   0   0   0   0   2   2   0   0   2   2   2   2   0   2   2   2   0   0
 MK-5-13                0   2   0   2   2   2   2   2   0   0   2   2   2   0   2   0   2   2   2   0   2   0   2   0   0   0   0   0   2   0   0   2   2   0   0   2   2   2   2   2   0   0   0   0   2   0   2   2   2   0   2   0   0   0   0   2   2   0   0   2   2   2   2   0   2   0   2   0   0   0   0   2   2   0   0   0   0   2   2   0   0   0   0   2   2   0   2   2   2   0   0   0   0   2   0   2   0   0   2   2   0   0   2   0   0   2   2   2   0   0   2   0   2   0   0   2   0   2   0   2   0   2   2   2   2   0   2   0   0   2   0   2   2   0   0   2   0   2   2   0   0   0   2   0   2   2   2   0   0   2   2   0   0   2   0   2   2   2   2   2   0   2   2   2   0   0   2   2   0   2   0   0   2   2   0   0   2   0   2   2   0   0   0   0   0   0   2   2   0   0   2   2   2   2   0   2   2   2   0   0
 MK-5-14                0   2   0   2   2   2   2   2   0   0   2   2   2   0   2   0   2   2   2   0   2   0   2   0   0   0   0   0   2   0   0   2   2   0   0   2   0   2   2   2   0   0   0   2   0   0   2   2   2   0   2   0   0   0   2   2   2   2   2   2   2   2   2   0   2   0   0   0   0   0   0   2   2   0   0   0   0   2   2   0   0   0   0   2   2   0   2   2   2   0   0   0   0   2   0   2   0   0   2   2   2   0   2   0   0   2   2   2   0   0   2   0   2   0   0   2   0   0   0   2   0   2   2   2   2   0   2   0   0   2   0   2   2   0   0   2   0   0   0   0   0   0   2   0   2   2   2   0   2   2   2   0   0   2   0   2   2   2   2   2   2   2   2   2   0   0   2   2   0   2   0   0   2   2   0   0   2   0   2   2   0   0   0   0   2   0   0   2   0   0   2   2   2   2   0   2   2   0   0   0
 MK-5-15                0   2   0   2   2   2   2   2   0   0   0   2   2   0   2   0   2   2   2   2   2   0   2   0   0   0   0   0   2   0   0   2   2   0   0   2   0   0   2   2   0   0   0   2   0   0   2   2   2   0   2   0   0   0   2   2   2   2   2   2   2   2   2   0   2   0   0   0   0   0   0   2   2   0   0   0   0   2   2   0   0   0   0   2   2   0   2   2   2   0   0   0   0   2   0   2   0   0   2   2   2   0   2   0   2   2   2   2   0   0   2   0   2   0   0   2   0   0   0   2   2   2   2   2   2   0   2   0   2   2   2   2   2   0   0   2   0   0   0   0   0   0   2   2   0   2   2   0   2   2   2   0   0   2   0   2   0   2   2   2   2   0   2   2   0   0   0   2   0   2   0   0   2   2   0   0   2   0   2   2   0   0   0   2   0   0   0   2   0   2   2   2   2   2   0   2   2   0   0   0
 MK-5-16                0   0   0   2   2   2   2   2   0   0   0   2   2   0   2   0   2   2   2   2   0   0   2   0   0   0   0   0   2   0   0   2   2   0   2   2   0   2   2   2   0   0   0   2   0   0   2   2   2   2   2   0   0   0   2   2   2   2   2   2   2   2   2   0   2   0   0   0   0   0   2   0   2   0   0   0   0   2   2   0   0   0   0   2   2   0   2   2   2   2   0   0   0   2   0   2   0   0   2   0   2   0   0   0   2   2   2   2   0   0   2   0   2   0   2   0   0   0   0   2   2   2   2   2   2   0   2   0   2   2   2   2   2   0   2   2   0   0   0   0   0   0   2   2   0   2   2   0   0   2   2   0   0   2   0   2   0   2   2   2   2   0   2   2   0   0   0   2   0   2   0   2   2   2   0   0   2   0   0   2   0   2   0   2   2   0   0   2   0   2   2   2   2   2   0   2   2   0   0   0
 MK-6-1                 2   0   0   2   0   2   2   2   2   2   0   0   2   0   0   2   0   2   2   0   2   2   0   2   0   2   2   0   0   0   2   2   2   0   0   0   2   0   2   0   0   2   0   0   0   2   0   0   0   0   0   0   0   0   2   0   0   0   0   0   0   2   0   2   0   0   0   2   0   0   2   0   0   0   2   2   0   0   0   2   2   0   2   0   0   0   0   2   0   0   0   0   0   0   2   0   0   2   0   0   2   2   2   2   0   2   2   0   0   2   0   2   2   2   2   2   0   0   0   0   2   0   0   2   0   2   2   2   0   0   0   2   2   0   2   2   0   2   2   2   0   0   2   2   0   0   0   2   2   0   0   0   2   2   0   2   0   0   0   2   0   2   0   2   2   2   0   0   2   2   0   2   0   2   0   2   2   0   0   0   0   2   0   0   2   2   0   2   0   0   0   0   2   2   0   2   0   0   2   2
 MK-6-2                 2   2   0   2   0   2   2   2   2   2   2   2   0   0   0   2   2   2   2   0   2   2   0   2   0   2   2   0   0   0   2   2   2   0   0   0   2   0   2   0   0   2   0   0   2   2   0   0   0   0   0   0   2   0   2   0   0   0   0   0   0   2   0   2   0   0   0   2   0   0   2   0   0   0   2   2   0   0   0   0   2   0   2   0   0   0   0   2   0   0   2   0   0   0   2   0   0   2   0   0   2   2   2   2   0   2   2   0   0   2   0   2   2   0   2   2   0   0   0   0   2   0   0   2   2   2   2   2   0   0   2   2   2   0   2   2   0   0   0   2   0   0   2   2   2   0   0   2   2   0   0   0   0   2   0   2   0   0   0   2   0   2   0   2   2   2   0   0   2   2   0   2   0   2   0   2   2   0   0   2   0   2   0   0   2   2   0   2   0   0   0   0   2   2   0   0   0   0   2   2
 MK-6-3                 2   2   0   0   0   0   0   2   2   2   2   2   0   0   0   2   2   2   2   0   2   2   0   2   0   2   2   0   0   0   0   0   2   0   0   0   2   0   2   0   0   2   0   0   2   2   0   0   0   0   0   2   2   0   2   0   0   2   0   0   0   2   0   2   2   0   0   2   0   0   2   0   0   0   2   2   0   0   0   0   2   0   2   0   0   0   0   2   0   2   2   0   0   0   2   2   0   2   0   0   2   2   2   2   0   2   2   0   0   2   0   2   2   0   2   2   0   0   2   0   2   2   0   2   2   0   2   2   0   0   2   2   2   0   2   2   0   0   0   2   0   0   0   0   2   2   0   2   2   0   2   0   0   2   0   2   0   0   0   2   0   2   0   2   2   2   0   0   0   2   0   2   0   2   2   2   2   0   0   2   0   2   0   0   2   2   0   2   0   0   0   0   0   2   0   0   0   0   2   2
 MK-6-4                 2   2   0   0   0   0   0   2   2   2   2   2   0   0   0   2   2   2   2   0   2   2   0   2   0   2   0   0   0   2   0   0   2   0   0   0   2   0   2   0   0   0   0   0   2   2   0   0   0   0   0   2   2   2   2   0   2   0   0   0   0   2   0   2   2   0   0   2   0   0   2   2   0   2   2   2   0   0   0   0   2   0   2   0   0   0   0   2   2   2   2   0   0   0   2   0   0   2   0   0   2   2   2   2   2   2   2   0   0   2   0   2   0   0   0   2   0   0   2   0   2   2   0   2   2   0   2   2   0   0   2   2   2   0   2   2   0   0   0   2   0   0   0   2   2   2   0   2   2   0   2   0   0   2   0   2   0   0   0   2   0   2   0   2   2   2   0   0   0   2   0   2   0   2   2   2   2   0   0   2   0   2   0   0   2   0   0   2   0   0   0   0   2   2   0   0   0   0   2   2
 MK-6-5                 2   2   0   0   0   0   0   2   2   2   2   2   0   2   0   2   2   2   2   0   2   2   0   2   2   2   0   0   0   2   0   0   2   0   0   0   2   0   2   0   2   0   0   0   2   2   0   0   0   0   0   0   2   2   2   0   2   0   0   0   0   2   0   2   2   0   0   0   0   2   2   2   0   2   2   2   2   0   0   0   2   0   2   0   2   0   0   2   2   2   2   0   0   0   2   0   0   2   0   0   2   2   2   0   2   2   2   0   0   2   0   2   2   0   0   2   2   0   2   0   2   2   2   2   2   0   2   2   0   0   2   2   2   0   2   2   2   2   0   2   2   2   0   2   2   2   0   2   2   0   2   2   0   2   0   2   0   0   0   2   0   2   0   0   2   2   0   0   0   2   0   2   2   0   2   2   2   0   0   2   0   0   0   0   0   0   0   2   0   0   0   0   2   2   0   0   0   0   2   2
 MK-6-6                 2   2   0   0   0   0   0   0   2   2   2   2   0   2   0   2   2   2   2   0   2   2   0   2   2   2   0   0   0   2   0   0   2   0   0   0   2   0   2   0   2   0   0   0   2   2   0   0   0   0   0   0   0   2   2   0   2   0   0   0   0   2   0   2   0   0   0   0   0   2   2   2   0   2   2   2   2   0   0   0   2   0   2   0   2   0   0   2   2   2   2   0   0   0   0   0   2   2   2   2   2   0   2   2   2   2   2   0   0   2   0   2   2   2   0   2   2   0   2   2   2   2   2   2   2   0   2   2   2   0   0   2   2   0   2   2   2   0   0   2   2   2   0   2   2   2   0   2   2   0   2   0   0   2   0   2   0   0   0   2   0   2   0   0   2   2   0   0   0   2   0   2   2   0   2   2   2   2   0   2   0   0   0   0   0   2   0   2   0   0   0   0   2   2   2   0   0   0   2   2
 MK-6-7                 2   2   0   0   0   0   0   0   0   0   0   2   0   0   0   2   2   2   2   0   2   2   0   2   2   2   0   0   0   2   0   0   2   0   0   0   2   0   2   0   2   0   0   2   2   2   0   0   0   0   2   2   0   2   2   0   0   0   2   0   0   2   0   2   0   0   0   0   0   2   2   2   0   2   2   2   2   0   0   2   2   2   2   0   2   0   0   2   2   2   0   0   0   0   2   0   2   0   2   2   2   0   2   2   2   2   2   0   0   2   0   2   2   2   0   0   2   0   2   2   2   2   2   2   2   0   0   2   2   0   0   2   2   0   2   2   2   0   0   2   2   2   0   0   2   0   0   2   2   0   2   0   0   2   0   2   0   0   0   2   0   0   2   0   2   2   0   0   2   2   0   2   2   0   2   2   2   2   0   2   0   0   0   0   0   2   0   2   0   0   2   0   2   2   2   0   0   0   2   0
 MK-6-8                 2   2   0   0   0   0   0   0   0   0   0   0   0   0   0   2   2   2   2   0   2   2   0   2   2   2   2   0   0   2   0   0   2   0   0   0   2   0   2   0   2   0   0   2   2   2   0   0   0   0   2   2   0   2   2   2   0   0   2   0   0   2   0   2   0   0   0   0   0   0   2   2   0   2   2   2   2   2   2   2   2   2   2   0   2   0   2   2   2   2   0   0   0   0   2   0   0   0   2   2   2   0   2   2   2   2   2   0   0   2   0   2   2   2   0   0   2   0   2   2   2   2   2   2   2   0   0   2   2   0   0   2   2   2   0   2   2   0   0   2   2   2   0   0   2   0   0   2   2   0   2   0   0   2   0   2   0   0   0   2   0   0   2   0   2   2   0   0   2   2   0   2   2   2   2   0   2   2   0   2   0   0   0   0   0   2   0   2   0   0   2   0   2   2   2   0   0   0   2   0
 MK-6-9                 2   2   0   0   0   0   0   0   0   2   0   0   0   0   0   2   2   2   2   0   2   2   0   2   2   2   2   0   2   2   0   0   2   0   0   0   0   0   2   0   2   0   0   2   2   2   0   0   0   0   2   2   0   0   2   2   0   0   2   0   0   2   2   2   0   0   0   0   0   0   2   2   2   2   2   2   2   2   2   2   0   2   2   0   2   0   2   2   2   2   2   0   0   0   2   0   0   2   2   2   2   0   2   2   0   2   2   0   0   2   0   2   2   2   0   0   2   2   2   2   2   0   2   2   2   0   0   2   2   2   0   2   2   2   0   0   2   0   0   2   2   0   0   0   2   0   2   2   2   0   2   2   0   2   0   2   0   0   0   0   0   0   2   0   2   2   0   0   2   2   0   2   2   2   2   2   2   0   0   2   0   0   0   2   0   2   0   2   0   0   0   0   2   2   2   0   0   0   2   0
 MK-6-10                2   2   0   0   2   0   0   0   0   2   0   0   0   0   0   2   2   0   2   0   2   2   0   2   2   0   2   0   2   2   0   0   2   0   0   0   0   0   2   0   2   0   0   2   2   2   0   0   0   0   2   2   0   0   2   2   0   0   2   0   0   2   2   2   0   0   0   0   0   0   0   0   2   2   2   2   2   2   2   2   0   2   2   0   2   0   2   2   2   2   2   0   0   0   2   0   0   0   2   2   2   0   2   2   0   2   2   0   0   0   0   2   2   2   0   0   2   2   2   2   2   0   2   2   2   0   0   2   2   2   2   2   2   2   0   2   2   0   0   0   2   0   0   2   2   0   2   2   2   0   2   2   0   2   2   2   0   0   2   0   0   0   2   0   2   2   0   0   0   2   0   2   2   0   2   2   2   0   0   2   0   0   0   2   0   2   0   2   0   0   0   0   2   2   2   0   0   0   0   0
 MK-6-11                2   2   0   0   2   0   2   0   0   2   0   0   0   0   0   2   0   0   2   0   2   2   0   2   0   0   2   2   2   2   0   0   2   0   0   0   0   0   2   2   2   0   0   2   2   2   0   2   0   0   2   2   0   0   2   2   0   0   0   0   2   2   2   2   0   2   0   0   0   0   0   0   2   2   2   2   2   2   0   0   0   2   2   0   0   0   2   2   2   2   2   2   0   0   2   0   0   0   2   2   2   0   2   2   0   2   2   0   0   0   0   2   2   2   0   0   2   2   0   2   2   0   2   2   2   0   0   2   2   2   2   2   2   2   0   2   0   0   0   0   0   0   0   2   2   0   2   2   2   0   2   2   0   2   2   2   0   2   2   0   0   0   2   0   2   2   0   0   0   2   0   2   2   0   2   2   2   2   0   2   0   0   0   2   0   2   0   2   0   0   0   0   2   2   2   0   0   0   0   0
 MK-6-12                2   2   0   0   2   0   2   0   0   2   0   2   0   0   0   0   0   0   2   0   2   2   0   0   0   0   2   2   2   2   0   0   2   0   0   0   2   0   2   2   2   0   0   2   2   2   0   2   0   0   2   2   0   0   0   2   0   0   0   0   2   2   2   2   0   2   0   0   0   0   0   0   2   2   2   0   2   2   0   0   0   2   2   0   0   0   2   2   2   2   2   2   0   0   2   0   0   0   2   2   2   0   2   2   0   2   2   0   0   0   0   2   2   2   0   0   2   2   0   2   2   0   2   2   2   0   2   2   2   2   2   2   2   2   2   2   0   0   0   0   0   2   0   2   2   0   2   2   2   0   2   2   0   2   2   0   0   0   2   0   0   2   2   0   0   2   0   0   2   2   0   2   0   0   2   2   2   2   0   2   0   0   0   2   0   2   0   2   0   0   0   0   2   2   2   0   0   0   0   2
 MK-6-13                2   2   0   0   2   0   2   0   2   0   0   2   0   0   0   0   0   0   2   0   2   2   2   0   0   0   2   2   0   2   0   0   0   2   0   0   2   0   2   2   2   0   0   2   2   2   0   0   0   0   2   2   0   0   0   2   0   0   0   0   2   2   2   2   0   2   0   0   0   0   0   0   2   2   2   0   2   2   0   0   0   2   2   0   0   0   2   2   2   2   2   2   0   0   2   0   0   0   2   2   2   2   2   2   0   2   0   0   0   0   0   2   0   2   0   0   2   2   0   2   2   0   2   2   2   0   2   0   2   2   2   2   2   2   2   2   0   0   0   0   2   2   0   2   2   0   2   2   2   0   2   2   0   2   2   0   0   0   2   0   0   2   2   0   0   2   0   0   2   2   0   2   0   0   2   2   2   2   0   0   0   0   0   2   0   2   0   2   0   0   0   0   2   2   2   0   2   0   0   2
 MK-6-14                2   2   0   0   2   0   2   0   2   0   0   2   0   2   0   0   0   0   2   0   2   0   2   0   0   0   2   2   0   2   0   0   0   2   0   0   2   0   2   2   2   0   0   2   2   2   0   0   0   0   2   2   0   2   0   2   0   0   0   2   2   2   2   2   0   2   2   0   0   0   0   0   2   2   2   0   2   2   0   2   0   0   2   0   0   0   2   2   2   2   0   0   0   0   2   0   0   0   2   2   2   2   2   2   0   2   0   0   0   0   0   2   0   2   0   0   2   2   0   2   2   0   0   2   2   0   2   0   2   2   2   2   2   2   2   2   0   0   0   0   2   2   2   2   2   2   2   2   0   0   2   2   0   2   2   0   0   0   2   0   0   0   2   0   2   2   0   0   2   2   0   2   0   0   2   2   0   2   0   0   0   0   0   2   0   2   0   2   2   0   0   0   2   0   2   0   2   0   2   2
 MK-6-15                2   2   0   0   2   0   2   0   2   0   0   2   0   2   0   0   0   0   2   0   0   0   2   0   0   0   2   2   0   2   0   0   0   2   0   0   2   0   0   0   2   0   0   2   2   0   0   0   0   0   2   0   0   2   0   2   0   0   2   2   2   2   2   2   0   2   2   0   2   0   2   0   2   2   2   0   2   2   0   2   0   0   2   0   0   0   2   2   2   0   0   2   0   0   2   0   0   0   0   2   2   2   2   2   0   2   0   0   0   0   0   2   0   2   0   0   2   2   0   2   2   0   0   2   2   0   2   0   2   2   2   2   2   2   2   2   0   0   0   0   2   2   2   2   2   2   2   2   0   0   2   0   0   2   0   0   0   0   2   0   0   0   2   0   0   0   2   0   2   2   0   2   0   0   2   2   0   2   0   0   0   0   0   2   0   2   0   2   2   0   0   0   2   0   2   0   2   0   2   2
 MK-6-16                0   2   2   0   2   0   2   0   2   0   0   2   2   2   0   0   0   0   2   0   0   0   2   0   2   0   2   2   0   2   0   0   0   2   0   0   2   2   0   0   2   0   0   2   2   0   0   0   0   0   2   0   0   2   0   2   0   0   2   0   2   0   2   2   0   2   2   0   2   0   2   0   2   2   2   0   2   2   0   2   0   0   2   0   2   0   2   2   2   0   0   2   0   0   2   0   0   0   0   2   2   2   2   2   0   2   2   0   0   0   0   2   0   2   0   0   2   2   0   2   2   0   0   0   2   0   2   0   2   2   2   2   2   2   2   2   2   0   0   0   2   2   0   2   2   2   2   2   0   0   2   0   0   2   0   2   0   0   2   0   0   2   2   0   0   0   2   0   2   2   0   2   0   0   2   2   0   2   0   2   0   2   0   2   0   2   0   2   2   0   0   0   2   0   2   0   0   0   2   2
 
!****************************************** Phenotypic Data **********************************************************
!-100.0 is resevred for missing phenotype
SimulatedTrait1         9.1793   11.8047   11.6688    8.5788   12.8544   12.3078   10.0737    8.8857    9.9664    7.9838   11.6818   10.7654    9.1091   10.2696    8.1311    9.8608    9.3755    9.2928   10.9701   10.9594   11.3510   11.9477    9.2280    8.5238    8.5843    9.1132   10.2931    9.4143    9.4319    9.0204   10.9105    7.3057    8.2340   10.6755    7.8616    8.2705   10.0560    8.3020   10.3801    7.5843   11.6784   12.5069    9.7865    9.2342    8.9549   10.6002    8.8590   10.9180    8.2032   10.6031   10.0386    9.6324   10.6577    8.9457   11.3528   11.7990    8.7165    9.8741    8.6677    8.3726   11.5344    9.3173   10.8576    9.6867    6.4946    8.8178   10.8668   10.5955    9.2824    9.9881    7.3797   11.8907    8.4096    8.1640    8.2636    9.6819   10.0670   12.2098   11.9003    9.1850    9.4905    9.2458    8.8924    8.2537   10.6893   10.2517    9.4770    8.3042   10.1545   11.7453    8.6131    8.1793    9.3928    9.1801    9.3746   10.9878    9.4732    6.3513    9.6549    9.1528    9.1621    9.7730   10.8715   10.4647   13.5861    9.3765    8.9815    8.6509   10.5966    8.1870   12.3897    9.4581   10.0754    8.9652   11.2715    7.4154    9.1612    9.3858    9.8236    9.9316    9.5281   10.2013   11.9555    9.3328    8.6150   12.2218   11.5746   10.4198   10.7796    9.5546   10.8643    9.0633    8.8917   11.6727   10.1568   11.0393    7.9759   10.1746   11.1230   11.9816    6.6674   11.4915    9.2020    8.8632    7.6184    8.2772   13.8789    7.6600   11.9471   10.0271   10.5603    8.3100    8.6371   11.3849   10.0816   11.1153   11.6321    7.0051   10.7090    8.1840    9.3034   11.9572    9.9690   11.2744    8.0987   10.5817    9.1860    8.5206   11.7267   10.2255   10.1284    9.0711   11.7555    9.3530   12.4675    8.0544   10.3762   11.1630   10.1021    9.5178    8.7777    6.7134    8.9217    8.5352   10.3068   10.1257   11.3462    9.3049   11.3901   11.8553    9.7251   10.3781    8.7013    8.3258    9.8376   12.6924   10.5618    9.0364   10.0611   11.2541
SimulatedTrait2        13.6614   15.8530   14.5410   15.4330   16.2277   15.6328   15.4661   16.3696   16.1746   15.7182   17.3013   17.3795   14.9858   14.1606   15.7238   12.1246   14.4013   12.8785   14.7916   13.3250   16.0190   15.9663   14.4255   13.7776   12.4389   15.5082   16.6050   14.2035   14.5245   13.0627   14.6345   16.8097   12.8710   15.0747   13.8486   15.0915   13.8983   15.1760   14.0269   15.3675   17.5651   16.8932   15.9153   13.7344   13.1024   14.7077   14.6917   14.8740   15.6735   17.9962   14.2207   14.7368   14.9272   13.0645   17.7705   16.2255   15.8980   14.9437   16.3580   14.4528   15.9546   15.7366   19.0385   12.9590   13.4004   14.3975   16.1323   16.1909   14.9364   16.1642   14.7238   15.2726   14.8270   13.8154   14.9458   14.8855   17.1987   15.1214   13.8711   13.3366   13.9466   14.7952   15.3321   15.4933   14.5646   13.3879   17.1367   16.9309   16.5551   14.7541   16.4428   13.3719   13.7605   13.2353   13.2978   14.6850   14.5811   16.2490   14.7349   16.6772   16.5601   16.7488   15.8433   13.2229   15.0405   17.0311   14.3304   15.0121   15.4441   12.3236   15.2014   14.7686   17.1093   13.4869   15.0525   13.8346   15.4756   15.9865   15.8438   14.5396   16.7350   14.2908   14.1487   16.5261   14.0316   14.6791   16.0443   17.4152   14.7798   15.8222   16.1939   12.7131   15.7252   14.7428   13.8244   13.8090   17.3960   14.8447   14.2544   13.3433   13.3480   15.7417   15.5595   14.5233   13.9272   15.1109   14.7209   17.1286   15.6571   15.3661   17.3325   14.2075   16.4007   16.9606   15.5825   14.0382   16.5203   15.8330   17.8120   13.4413   14.3860   16.9116   14.4942   12.9821   14.2542   16.4485   16.3915   14.3601   11.5929   14.5975   14.9399   15.9488   15.2102   14.8011   14.3288   15.3944   13.0765   15.7056   14.4049   13.1910   13.9022   15.5561   14.4108   13.3990   11.7552   12.3768   15.5677   16.3984   13.3551   15.4394   14.8926   14.4945   13.5350   13.8954   13.1261   16.6456   13.2164   14.8330   16.4327   15.8833
 
