# Supplementary material for: Inclusive Composite Interval Mapping of QTL by Environment Interactions in Biparental Populations
Source: PLoS One. 2015 Jul 10;10(7):e0132414. doi: 10.1371/journal.pone.0132414 (PMC4498613; doi:10.1371/journal.pone.0132414)
Supplement: S3 File — (ZIP) [file pone.0132414.s003.zip › Simulation for unliked model/Simulated popualtions/run_00197.met]

!**********************Note: lines staring with "!" are remarks and will be ignored in the program********************
!*********************************General Information**********************************
!Assuming F1 = P1 x P2, populations available in QTL IciMapping are: 
!  1, P1BC1F1 = P1 x F1, the first backcrossing where P1 is used as the recurrent parent;
!  2, P2BC1F1 = P2 x F1, the first backcrossing where P2 is used as the recurrent parent;
!  3, F1DH, F1-derived doubled haploids; 
!  4, RIL or F1RIL, recombination inbred lines through the repeated selfing of F1;
!  5, P1BC1RIL, recombination inbred lines through the repeated selfing of P1BC1F1;
!  6, P2BC1RIL, recombination inbred lines through the repeated selfing of P2BC1F1;
!  7, F2, the selfing generation of F1;
!  8, F3, the selfing generation of F2;
!  9, P1BC2F1, the second backcrossing where P1 is used as the recurrent parent; 
! 10, P2BC2F1, the second backcrossing where P2 is used as the recurrent parent;
! 11, P1BC2RIL, recombination inred lines through the repeated selfing of P1BC2F1; 
! 12, P2BC2RIL, recombination inred lines through the repeated selfing of P2BC2F1; 
! 13, P1BC1F2, the selfing generation of P1BC1F1; 
! 14, P2BC1F2, the selfing generation of P2BC1F1; 
! 15, P1BC2F2, the selfing generation of P1BC2F1; 
! 16, P2BC2F2, the selfing generation of P2BC2F1; 
! 17, P1BC1DH, P1BC1F1-derived doubled haploids; 
! 18, P2BC1DH, P2BC1F1-derived doubled haploids; 
! 19, P1BC2DH, P1BC2F1-derived doubled haploids; 
! 20, P2BC2DH, P2BC2F1-derived doubled haploids; 
   3      !Mapping Population (see remarks above)
   2      !Mapping Function (1 for Kosambi; 2 for Haldane; 3 for Morgan)
   2      !Marker Space Type (1 for intervals; 2 for positions)
   1      !Marker Space Unit(1 for centiMorgans; 2 for Morgan)
   6      !Number of Chromosomes (or Linkage Groups)
 200      !Size of the mapping population
   2      !Number of environments
 
!***************************************** Chromosomes and Linkage Maps **********************************************
!Chromosome                 NumMarkers
-CH1                        16
-CH2                        16
-CH3                        16
-CH4                        16
-CH5                        16
-CH6                        16
!Linkage map (Marker name followed by position or the interval length)
 MK-1-1                1     0.000
 MK-1-2                1    10.000
 MK-1-3                1    20.000
 MK-1-4                1    30.000
 MK-1-5                1    40.000
 MK-1-6                1    50.000
 MK-1-7                1    60.000
 MK-1-8                1    70.000
 MK-1-9                1    80.000
 MK-1-10               1    90.000
 MK-1-11               1   100.000
 MK-1-12               1   110.000
 MK-1-13               1   120.000
 MK-1-14               1   130.000
 MK-1-15               1   140.000
 MK-1-16               1   150.000
 MK-2-1                2     0.000
 MK-2-2                2    10.000
 MK-2-3                2    20.000
 MK-2-4                2    30.000
 MK-2-5                2    40.000
 MK-2-6                2    50.000
 MK-2-7                2    60.000
 MK-2-8                2    70.000
 MK-2-9                2    80.000
 MK-2-10               2    90.000
 MK-2-11               2   100.000
 MK-2-12               2   110.000
 MK-2-13               2   120.000
 MK-2-14               2   130.000
 MK-2-15               2   140.000
 MK-2-16               2   150.000
 MK-3-1                3     0.000
 MK-3-2                3    10.000
 MK-3-3                3    20.000
 MK-3-4                3    30.000
 MK-3-5                3    40.000
 MK-3-6                3    50.000
 MK-3-7                3    60.000
 MK-3-8                3    70.000
 MK-3-9                3    80.000
 MK-3-10               3    90.000
 MK-3-11               3   100.000
 MK-3-12               3   110.000
 MK-3-13               3   120.000
 MK-3-14               3   130.000
 MK-3-15               3   140.000
 MK-3-16               3   150.000
 MK-4-1                4     0.000
 MK-4-2                4    10.000
 MK-4-3                4    20.000
 MK-4-4                4    30.000
 MK-4-5                4    40.000
 MK-4-6                4    50.000
 MK-4-7                4    60.000
 MK-4-8                4    70.000
 MK-4-9                4    80.000
 MK-4-10               4    90.000
 MK-4-11               4   100.000
 MK-4-12               4   110.000
 MK-4-13               4   120.000
 MK-4-14               4   130.000
 MK-4-15               4   140.000
 MK-4-16               4   150.000
 MK-5-1                5     0.000
 MK-5-2                5    10.000
 MK-5-3                5    20.000
 MK-5-4                5    30.000
 MK-5-5                5    40.000
 MK-5-6                5    50.000
 MK-5-7                5    60.000
 MK-5-8                5    70.000
 MK-5-9                5    80.000
 MK-5-10               5    90.000
 MK-5-11               5   100.000
 MK-5-12               5   110.000
 MK-5-13               5   120.000
 MK-5-14               5   130.000
 MK-5-15               5   140.000
 MK-5-16               5   150.000
 MK-6-1                6     0.000
 MK-6-2                6    10.000
 MK-6-3                6    20.000
 MK-6-4                6    30.000
 MK-6-5                6    40.000
 MK-6-6                6    50.000
 MK-6-7                6    60.000
 MK-6-8                6    70.000
 MK-6-9                6    80.000
 MK-6-10               6    90.000
 MK-6-11               6   100.000
 MK-6-12               6   110.000
 MK-6-13               6   120.000
 MK-6-14               6   130.000
 MK-6-15               6   140.000
 MK-6-16               6   150.000
!*********************************** Marker Types ********************************************************************
!Co-dominant marker: When heterozygote F1 is present, P1 is coded as 2, F1 is coded as 1, and P2 is coded as 0; Otherwise, P1 is coded as 2, and P2 is coded as 0. 
!Dominant marker: When heterozygote F1 is present, P1 and F1 are coded as 12, and P2 is coded as 0; Otherwise, P1 is coded as 2, and P2 is coded as 0.  
!Recessive markers: When heterozygote F1 is present, P1 is coded as 2, and F1 and P2 are coded as 10; Otherwise, P1 is coded as 2, and P2 is coded as 0. 
!Missing marker is coded as -1. 
 MK-1-1                 2   0   2   2   0   2   0   0   2   0   0   2   0   2   0   0   2   2   2   2   0   0   2   0   2   0   2   2   0   2   2   0   0   0   0   0   2   0   2   0   0   0   2   0   2   2   0   0   0   0   2   2   0   0   2   2   2   2   2   0   2   2   0   2   2   0   0   2   0   0   2   0   0   0   2   2   0   0   0   0   2   2   2   2   0   2   2   2   2   0   2   2   2   0   2   0   0   0   0   2   2   2   0   0   0   2   2   0   0   0   2   0   2   2   0   0   0   0   2   0   2   0   0   0   0   2   2   0   0   0   2   0   0   0   2   0   2   0   2   2   0   2   0   0   0   0   2   0   0   2   2   2   2   2   0   2   0   2   2   2   2   2   2   0   2   0   0   2   0   0   2   2   2   0   0   0   0   2   0   0   0   0   2   2   2   2   2   0   0   2   2   0   0   2   0   2   0   0   0   0
 MK-1-2                 2   0   2   2   0   0   0   2   2   2   0   2   0   2   0   0   2   2   0   2   0   0   2   0   2   0   2   2   0   2   2   0   0   0   0   0   0   2   2   0   0   0   2   0   2   2   0   0   0   0   2   2   0   0   2   2   0   2   2   0   0   2   0   0   2   0   0   2   0   0   2   0   2   0   2   2   0   0   0   0   0   2   2   2   0   2   2   2   2   0   2   2   0   0   2   0   0   0   0   2   2   2   0   0   0   0   2   0   0   0   0   0   2   2   2   2   0   0   2   0   2   0   0   0   0   2   2   0   0   0   2   0   2   0   2   0   2   0   0   2   0   2   0   0   0   0   2   0   0   2   2   2   2   2   0   2   0   2   2   2   0   2   2   0   2   2   0   2   0   2   2   0   2   0   2   0   0   2   0   0   0   0   2   2   2   2   2   0   0   2   2   0   0   2   2   0   0   0   0   0
 MK-1-3                 2   0   2   2   0   0   0   2   2   2   0   2   0   2   0   0   2   2   0   2   0   0   2   0   2   0   2   2   2   2   2   0   0   0   0   0   0   2   0   0   2   2   0   0   2   2   0   2   0   0   2   0   0   2   2   2   0   2   2   0   0   2   2   0   2   0   0   2   0   0   2   0   2   0   2   2   0   0   0   2   0   2   2   2   0   0   2   2   2   0   2   2   0   0   2   0   2   0   2   2   2   2   0   0   0   0   2   0   0   0   2   2   2   2   2   2   0   0   2   0   2   0   0   0   0   2   2   2   0   0   2   2   0   0   2   0   2   0   0   0   0   2   0   0   2   0   2   2   0   2   2   2   0   2   0   2   0   2   2   2   0   2   2   0   0   2   0   2   0   2   2   0   2   0   2   0   0   2   0   0   0   2   2   2   2   2   2   0   0   2   2   0   0   2   0   0   0   0   0   0
 MK-1-4                 2   0   0   2   0   0   0   2   2   2   0   2   0   2   2   0   2   2   0   2   0   0   2   0   2   0   0   2   0   2   2   0   0   0   0   0   0   2   0   0   2   2   0   0   2   0   0   2   0   2   2   0   0   2   2   2   0   2   2   0   0   2   2   0   2   0   0   2   0   0   2   0   2   0   2   2   2   0   0   2   0   2   2   2   0   0   2   2   2   0   2   2   0   0   2   2   2   2   2   2   2   2   0   0   0   0   0   0   0   0   2   2   2   2   2   2   0   0   2   0   2   0   0   0   0   2   2   2   0   0   0   2   0   0   0   0   2   0   0   0   0   2   0   0   2   0   2   2   0   2   2   2   0   2   0   2   0   2   0   2   0   2   2   0   0   2   0   0   0   2   2   0   2   0   2   0   0   2   0   2   0   2   2   0   2   2   2   0   2   2   2   0   0   2   0   0   0   0   0   0
 MK-1-5                 2   0   0   2   0   0   0   2   2   2   0   2   0   2   2   0   2   2   0   2   0   0   2   0   0   0   0   2   0   2   0   0   0   0   0   0   0   2   0   0   2   2   0   0   2   0   2   2   0   2   2   0   0   2   2   2   0   2   2   0   0   2   2   2   2   0   0   0   0   0   2   0   2   0   2   2   2   0   0   2   0   0   2   2   2   0   2   2   2   0   0   2   0   0   2   0   2   2   2   2   2   2   0   0   0   0   0   0   0   0   2   2   2   2   2   2   0   0   2   0   2   0   0   0   0   2   2   2   0   0   2   2   0   0   0   0   2   0   0   0   0   0   0   0   2   0   2   2   0   2   2   2   0   2   0   2   0   2   0   2   0   0   2   0   0   2   0   0   0   2   2   0   2   0   2   0   0   2   0   2   0   2   2   0   2   2   2   0   2   2   2   0   0   2   2   0   0   0   0   0
 MK-1-6                 2   0   0   2   2   0   0   2   2   2   0   0   0   2   2   0   2   2   0   2   0   0   2   0   2   0   0   0   0   2   0   0   0   0   0   0   0   0   0   2   2   2   0   0   2   0   2   2   2   2   2   2   2   2   2   2   0   2   2   0   0   2   0   2   2   0   0   0   0   0   2   0   2   0   2   2   2   0   0   2   0   2   2   2   2   0   2   2   2   2   0   2   0   0   2   0   2   2   2   0   2   2   0   2   0   0   0   0   2   0   2   2   2   2   0   2   0   0   2   2   2   0   0   0   0   2   2   2   0   0   2   2   0   0   0   0   2   2   0   0   0   0   0   0   2   0   2   2   0   0   0   2   0   2   0   2   0   2   0   2   0   0   2   0   0   2   0   0   0   2   2   0   2   0   2   0   0   2   0   2   0   2   2   0   2   2   2   0   2   2   2   2   0   2   2   0   0   0   0   0
 MK-1-7                 2   0   0   2   2   0   0   2   2   0   0   0   0   2   2   0   2   2   0   2   0   0   2   0   2   0   0   2   0   2   0   0   0   0   0   0   0   2   0   2   2   2   0   0   2   0   2   2   2   2   2   2   2   2   2   2   0   2   2   0   2   2   0   2   2   0   0   0   0   0   2   0   2   0   2   2   2   0   0   2   0   2   2   2   2   0   2   2   2   2   0   2   0   0   2   0   2   2   2   2   2   2   0   2   0   0   0   0   0   0   2   2   2   2   2   2   0   0   2   2   2   0   0   0   0   2   2   2   0   0   2   2   0   0   0   0   2   2   0   0   0   0   0   0   0   0   2   2   0   2   0   2   0   0   0   2   0   2   0   2   0   0   2   0   2   2   0   0   0   0   0   0   0   0   2   2   0   2   0   2   2   2   2   0   2   2   2   0   2   2   2   0   0   2   2   0   2   0   0   0
 MK-1-8                 2   0   0   2   2   0   0   2   2   2   0   2   0   2   2   0   2   2   0   2   0   0   2   0   2   0   0   2   0   2   0   0   0   0   0   0   0   2   0   2   2   2   0   2   2   0   2   2   2   2   2   2   2   2   2   2   0   2   2   0   2   0   2   2   2   0   0   0   0   0   2   0   2   0   2   0   2   0   0   2   0   2   2   2   2   0   2   2   2   2   0   2   0   0   2   0   2   2   2   2   2   2   0   2   0   0   0   0   0   0   0   0   2   2   2   2   2   0   2   2   2   0   0   0   0   0   2   2   0   2   2   2   0   0   0   0   2   2   0   0   0   0   0   0   0   0   2   2   0   2   0   2   0   0   0   2   0   2   0   2   0   0   2   0   0   2   2   0   0   0   2   0   0   0   2   2   0   2   0   2   0   2   2   0   0   2   2   0   2   2   2   0   0   2   0   0   2   0   0   0
 MK-1-9                 2   0   0   2   2   0   0   2   2   2   0   2   0   2   0   0   2   2   0   2   0   0   2   0   0   0   0   2   0   2   0   0   0   0   0   0   0   2   0   2   2   2   0   2   2   0   2   2   2   0   2   2   2   2   2   2   2   2   2   0   2   2   2   2   2   0   0   0   0   0   2   0   2   0   2   0   2   0   0   2   0   2   2   2   2   0   2   0   2   2   0   2   0   0   2   0   2   2   2   2   2   2   0   2   0   0   0   2   0   0   0   0   2   0   2   2   2   0   2   2   2   0   0   0   0   0   2   2   0   2   2   2   0   0   0   0   2   2   0   0   0   0   0   2   2   0   2   2   0   2   0   2   2   0   0   2   0   2   0   2   0   0   2   0   0   0   2   0   0   0   2   0   0   0   2   2   0   2   0   0   0   2   2   0   0   0   2   0   2   2   2   0   0   2   2   0   2   0   2   0
 MK-1-10                2   0   0   2   0   0   0   2   2   2   0   2   0   0   0   0   0   2   0   2   0   0   0   0   0   0   0   2   0   2   0   0   0   0   0   0   0   2   0   2   2   2   0   0   2   0   2   2   2   0   2   2   2   2   2   2   2   0   2   0   2   2   2   2   2   0   0   0   0   2   2   0   2   0   2   0   2   0   0   2   2   2   2   2   2   0   0   2   2   2   0   2   0   0   2   0   2   2   2   2   2   2   2   2   0   0   0   2   0   0   2   0   0   0   2   2   2   2   2   2   2   0   0   0   0   0   2   2   0   2   2   2   0   0   0   2   2   2   0   0   0   0   0   2   2   0   2   2   2   2   0   2   2   0   0   2   2   2   0   2   0   0   2   0   0   0   2   0   0   0   2   0   0   0   0   2   0   2   0   0   0   0   2   2   0   0   2   0   2   2   2   0   0   2   2   0   0   2   2   0
 MK-1-11                2   0   0   2   0   0   0   2   2   2   0   2   2   0   0   0   0   2   0   2   0   0   0   2   0   0   0   2   0   2   0   2   0   0   0   0   2   2   0   2   2   2   0   0   2   0   2   2   2   0   2   2   2   2   2   0   2   0   2   0   2   2   2   2   2   0   0   0   2   0   2   0   2   0   2   0   2   0   0   2   2   2   2   2   2   0   0   2   2   2   0   2   2   0   2   0   2   2   2   2   2   2   2   2   0   0   2   2   2   2   2   0   0   0   2   2   2   2   2   2   2   2   0   0   0   2   2   2   0   2   2   2   2   0   0   0   2   2   0   0   0   0   0   2   2   0   2   2   2   2   0   2   2   0   0   2   2   2   0   2   0   0   2   0   0   0   2   0   0   0   2   0   0   0   2   2   0   2   0   0   0   0   2   2   0   0   2   0   2   2   2   0   0   2   2   0   0   2   2   0
 MK-1-12                2   0   0   2   2   0   0   2   2   2   0   2   2   0   0   0   0   2   2   2   0   0   0   2   0   0   0   2   0   0   0   0   0   0   0   0   2   2   0   0   2   2   0   0   2   2   2   2   2   2   2   2   2   2   2   0   2   0   2   0   2   2   2   2   2   0   0   0   2   0   2   2   0   0   2   0   0   0   0   2   2   2   2   2   0   0   0   2   2   2   0   2   2   0   0   0   2   2   2   2   2   2   2   2   0   0   2   2   2   2   2   0   0   0   2   2   2   2   2   2   2   2   0   0   0   2   2   2   2   2   2   2   2   2   0   0   2   2   0   0   0   0   0   2   2   0   2   2   2   2   0   2   2   0   0   0   2   2   0   2   0   0   2   0   0   2   0   0   0   0   2   0   0   0   2   2   0   2   0   0   0   0   2   2   0   0   2   0   2   2   2   0   0   2   0   0   0   2   2   0
 MK-1-13                2   2   0   2   2   0   0   2   0   2   0   2   0   0   0   0   0   2   2   2   0   0   0   2   0   0   0   2   0   2   2   0   2   0   0   0   2   2   0   0   2   2   0   0   0   2   2   2   2   2   2   0   2   2   2   0   2   0   2   0   2   0   2   2   2   0   0   0   2   0   2   2   0   0   2   0   0   0   0   2   2   2   2   2   2   0   0   2   0   2   0   2   2   0   0   0   2   2   2   2   2   2   2   2   0   0   2   2   2   2   0   0   0   0   2   0   2   2   2   2   2   2   0   0   0   2   2   2   2   2   2   2   2   2   0   0   0   2   0   0   0   0   0   2   2   0   2   2   2   2   0   2   2   0   2   0   0   2   0   2   0   0   2   0   0   0   0   0   0   0   2   0   0   0   2   2   0   2   0   2   0   0   2   2   2   0   2   0   0   2   0   0   0   2   0   0   0   0   2   0
 MK-1-14                2   2   0   2   2   0   0   2   0   2   0   2   0   0   0   0   0   2   2   2   0   0   0   2   0   0   0   2   0   2   2   2   2   2   0   0   2   2   0   0   2   2   0   0   0   0   2   2   2   2   2   0   2   2   2   0   0   0   2   0   2   0   2   2   2   0   0   0   2   0   2   2   0   0   0   0   0   0   0   2   2   2   2   2   2   0   0   2   0   2   0   2   2   0   0   0   2   2   2   2   2   2   2   2   2   0   2   2   2   2   0   0   0   0   2   0   2   2   2   2   2   2   0   0   0   2   2   2   2   2   0   2   2   2   0   0   0   2   0   0   0   0   0   2   2   0   2   2   2   2   0   2   2   0   2   0   0   2   0   2   0   0   2   0   0   0   2   0   0   0   2   0   0   2   2   2   0   2   0   2   0   0   2   2   0   0   2   0   0   2   0   0   0   2   0   0   0   2   0   2
 MK-1-15                2   2   0   2   2   0   0   2   0   2   0   2   0   0   0   0   0   2   2   0   0   0   0   0   0   0   0   2   0   2   2   2   2   2   0   2   2   2   0   0   2   2   0   0   0   0   2   2   2   2   2   0   2   2   2   0   0   0   2   0   0   0   2   2   0   0   0   0   2   0   2   2   0   0   0   0   0   0   2   2   2   2   2   2   0   0   0   2   0   2   0   2   2   0   0   0   2   2   2   2   0   2   2   0   2   0   2   2   2   2   0   0   0   0   2   0   0   2   2   2   2   2   2   0   0   2   2   2   2   2   0   2   2   0   0   0   2   2   0   2   0   0   0   2   2   0   2   2   2   2   0   2   2   0   0   0   0   2   0   2   0   0   2   0   0   0   2   0   0   0   2   0   0   2   2   2   0   2   0   2   0   2   2   2   0   0   2   0   0   2   0   0   0   2   0   0   0   2   0   0
 MK-1-16                0   2   0   2   2   0   2   2   0   2   0   2   0   0   0   0   0   2   2   0   0   0   0   0   0   0   0   2   0   2   2   2   2   2   0   2   2   2   0   0   2   2   0   0   0   2   2   2   2   2   2   0   2   0   2   0   2   2   2   0   0   0   2   2   0   0   0   0   2   0   2   2   0   0   0   2   0   0   2   2   2   2   2   2   0   0   0   2   2   2   0   2   2   0   0   0   2   2   2   2   0   2   2   2   2   0   0   2   2   0   0   0   0   0   2   2   0   2   2   2   2   2   2   0   0   2   2   0   2   2   2   0   2   0   0   0   2   0   0   2   0   0   0   2   2   2   2   2   2   2   0   2   2   0   0   0   0   2   0   0   0   0   2   0   2   0   2   0   0   0   2   0   0   0   2   2   0   0   0   2   0   2   2   2   0   0   2   0   0   2   2   0   0   2   2   0   2   2   0   0
 MK-2-1                 0   2   0   2   2   2   0   2   2   0   2   2   2   2   2   0   2   0   0   0   0   2   2   2   2   2   0   2   2   2   0   0   2   2   0   0   2   2   2   0   0   2   0   2   0   2   0   2   2   0   2   0   2   0   0   2   0   0   0   2   0   0   0   2   0   0   2   2   2   0   0   0   0   0   0   0   2   2   0   2   2   0   0   2   0   2   2   2   2   0   0   0   0   0   2   0   0   2   2   2   0   0   2   0   2   0   0   0   2   2   0   2   0   0   2   0   2   0   0   0   0   2   0   0   2   0   2   2   0   0   0   2   0   2   0   0   2   0   0   2   0   2   0   0   0   0   2   2   2   0   2   2   0   2   2   0   0   0   0   2   0   2   2   2   0   0   2   2   2   0   2   0   0   2   2   2   2   2   2   0   0   0   0   0   0   2   0   2   2   0   0   0   2   0   2   0   2   2   2   2
 MK-2-2                 0   2   0   2   2   0   0   2   2   2   2   2   2   2   2   0   2   0   0   0   0   2   2   2   2   2   0   2   2   2   0   0   2   2   0   0   2   2   2   0   0   2   0   2   0   2   0   2   2   0   2   0   2   2   0   2   0   0   0   2   0   0   0   2   0   0   2   2   0   0   0   2   0   0   0   0   2   0   0   2   2   0   0   2   0   2   2   2   2   0   0   0   0   0   2   0   0   2   2   2   0   0   2   0   0   0   0   0   2   2   0   2   0   0   2   0   2   0   0   0   2   2   0   0   2   0   2   2   2   0   0   2   0   2   0   0   2   0   0   2   0   2   0   0   2   0   2   2   2   0   2   0   2   2   2   2   0   0   0   2   0   2   2   2   0   0   2   2   2   0   2   0   0   2   2   0   0   0   2   0   0   0   0   0   0   2   0   2   2   0   0   0   2   0   2   0   2   0   2   2
 MK-2-3                 0   2   0   2   2   0   0   2   2   2   2   2   2   2   2   0   2   0   0   0   0   2   0   0   2   2   0   2   2   2   0   0   2   2   0   0   2   2   2   0   0   2   0   2   0   2   0   2   2   0   2   0   2   2   0   2   2   0   0   2   0   0   0   0   0   0   2   2   0   0   0   2   0   0   0   0   2   0   0   2   2   0   0   2   0   2   2   2   2   0   0   0   2   0   2   0   0   2   2   2   0   0   2   0   2   0   0   0   2   2   0   2   2   0   2   0   2   0   2   0   2   0   0   0   0   2   2   2   2   0   0   0   2   2   0   0   2   0   0   2   0   2   0   0   0   0   2   2   2   2   2   0   2   2   2   2   0   2   0   2   0   2   2   2   0   0   2   2   2   0   2   0   0   2   0   0   0   2   2   0   0   0   0   0   0   2   0   2   2   0   0   0   2   0   2   0   2   2   2   2
 MK-2-4                 0   2   0   2   2   0   2   2   2   2   2   2   2   2   2   0   0   0   0   0   0   2   0   0   2   2   0   2   2   2   0   0   2   2   0   0   0   2   2   0   0   2   0   2   2   2   0   2   2   0   2   0   2   2   0   0   2   0   0   2   0   0   0   0   2   0   2   2   0   0   0   2   0   0   0   0   2   0   0   2   2   0   0   2   0   2   2   2   2   0   0   0   2   0   2   0   0   2   2   2   0   0   2   2   2   0   0   0   2   2   0   2   2   0   2   0   2   0   2   0   0   0   0   0   0   2   2   2   0   0   0   2   2   2   0   0   2   0   0   2   0   2   0   0   0   0   2   2   2   2   2   0   2   0   2   2   0   2   2   2   0   2   2   2   0   0   2   2   2   0   2   0   2   2   0   0   0   0   2   0   0   0   2   0   0   2   0   2   2   0   0   0   2   0   2   0   2   2   2   2
 MK-2-5                 0   2   0   0   2   0   2   2   2   2   2   2   0   2   2   2   0   0   0   0   0   2   0   0   2   2   2   2   2   2   0   0   2   2   0   0   0   2   0   0   0   0   0   2   2   2   2   2   2   0   0   0   2   2   0   0   2   2   0   2   0   0   0   0   2   0   2   2   0   0   0   0   0   2   0   0   2   2   2   2   2   0   2   2   0   2   2   0   2   0   0   0   2   0   2   0   0   2   2   2   0   0   2   2   2   0   0   0   2   2   0   2   2   0   2   0   2   0   2   2   0   0   0   0   0   2   2   2   0   0   0   2   2   2   0   0   2   0   0   2   0   2   0   0   0   0   2   2   2   2   2   0   2   0   2   2   0   2   2   2   0   2   2   2   0   0   2   2   2   0   2   0   2   2   2   0   0   0   2   0   0   2   2   0   0   2   0   2   2   0   2   2   2   0   2   0   2   2   2   2
 MK-2-6                 0   2   0   0   2   0   2   2   2   2   0   2   0   2   2   2   0   0   2   0   0   2   0   0   2   2   2   0   0   2   0   0   2   2   0   0   2   2   0   0   0   2   0   2   2   2   0   0   2   0   0   0   0   2   0   0   2   2   0   2   0   0   0   0   2   0   2   0   0   0   0   0   0   2   0   0   0   2   2   2   2   0   2   2   0   2   0   0   2   2   0   0   2   0   2   2   0   2   2   0   0   0   2   2   0   0   0   0   2   0   0   2   0   0   2   0   2   0   2   0   0   0   2   0   0   2   0   2   0   0   0   2   2   2   0   0   2   0   0   2   0   2   2   0   0   0   2   2   2   2   2   0   2   0   2   2   0   2   2   2   0   2   2   2   0   0   2   2   2   0   2   0   2   2   2   0   0   0   2   0   0   2   2   0   0   2   0   2   2   0   2   2   2   0   2   2   2   2   2   2
 MK-2-7                 0   2   0   0   2   0   2   2   2   2   0   0   0   2   2   2   0   0   2   0   0   0   2   0   2   2   2   0   0   2   0   0   2   2   0   0   0   2   0   0   0   2   2   2   2   2   0   0   2   0   2   0   0   2   0   0   2   2   0   2   0   0   0   0   2   0   0   0   0   0   0   0   0   2   0   2   0   2   2   2   2   0   2   2   0   2   0   2   2   2   0   0   2   0   2   2   2   2   2   0   0   0   2   2   0   0   0   2   2   0   2   2   0   0   2   2   0   0   2   0   0   0   2   0   0   0   0   2   2   0   0   0   2   2   2   0   2   0   0   2   0   2   2   0   0   0   2   0   2   0   2   0   2   0   2   2   0   0   2   2   0   2   2   0   0   0   2   2   2   0   2   0   2   2   2   0   0   0   2   0   0   2   2   0   0   2   0   0   2   0   2   2   0   0   2   2   2   2   2   2
 MK-2-8                 0   2   0   0   2   0   2   2   2   2   0   0   0   2   2   2   0   0   2   0   0   2   2   0   0   2   2   0   0   2   0   0   2   2   0   2   0   2   0   0   0   2   2   0   2   2   0   2   2   0   2   0   0   0   0   2   2   2   0   2   0   0   0   0   2   0   0   0   0   0   0   0   0   2   0   2   0   2   0   2   2   0   2   2   0   2   0   2   2   2   0   0   2   0   2   2   2   2   2   0   0   0   2   2   0   0   0   2   2   0   2   2   0   2   2   2   0   0   2   0   0   2   2   0   0   0   0   2   2   0   0   0   2   2   2   0   2   0   0   2   0   2   2   0   0   0   0   0   2   0   2   0   2   0   2   2   0   0   0   2   0   2   2   0   0   0   2   2   2   2   2   0   2   2   2   0   0   0   2   0   0   2   0   0   0   2   0   0   2   0   2   0   0   0   0   2   2   2   2   0
 MK-2-9                 0   2   0   0   2   2   2   2   0   2   2   0   0   2   0   2   0   0   0   0   0   2   2   0   0   2   2   0   0   2   0   0   0   2   0   2   0   2   0   0   0   2   2   0   2   2   0   2   2   0   0   0   0   0   0   2   2   2   0   2   0   0   0   0   2   0   0   0   0   0   0   0   0   2   0   2   0   2   0   2   2   0   2   2   0   2   0   2   2   2   0   0   2   0   2   2   2   2   2   0   0   0   2   2   0   0   0   2   2   0   2   0   0   0   2   2   0   0   2   0   0   2   0   0   0   0   0   2   2   0   2   0   0   2   2   2   2   0   0   2   0   2   2   0   0   0   0   0   2   0   2   0   2   0   2   2   0   2   0   2   2   2   2   2   2   0   2   2   2   2   2   2   2   2   2   0   0   0   2   0   0   2   0   0   0   2   0   2   0   0   2   0   0   0   0   2   2   2   2   0
 MK-2-10                2   2   0   0   2   2   2   2   0   2   2   0   0   2   0   2   0   0   0   0   0   2   2   0   0   2   2   0   0   2   0   0   0   2   0   2   0   2   0   0   0   2   2   0   2   2   0   2   0   0   0   0   0   0   0   2   0   2   0   2   0   0   2   0   2   0   0   0   2   0   0   0   0   2   0   2   0   2   0   2   2   0   2   2   0   2   2   2   2   2   2   0   2   0   2   2   2   2   0   0   0   2   2   2   0   0   0   2   2   0   2   0   0   2   2   2   0   0   2   2   0   2   0   0   0   0   0   0   2   0   2   2   0   0   0   2   2   0   0   2   0   2   2   0   0   2   0   0   0   0   2   2   2   0   2   2   0   2   0   2   0   2   2   2   2   0   2   2   2   2   2   2   2   2   2   0   0   0   0   0   0   2   0   0   0   2   2   2   0   0   2   0   2   2   0   2   2   2   2   0
 MK-2-11                2   2   0   0   2   2   2   2   0   2   2   0   0   2   0   2   0   0   0   0   0   2   0   0   0   2   2   0   0   2   0   0   0   2   0   0   2   2   0   0   0   2   2   0   2   2   2   2   0   0   0   0   0   0   0   2   0   2   0   2   0   0   2   0   2   0   0   0   2   2   0   0   0   2   0   2   0   2   0   2   2   0   2   2   0   2   2   2   2   0   2   0   2   0   2   2   2   2   0   0   0   2   2   0   0   0   0   2   2   0   2   0   0   2   2   0   0   2   2   2   0   2   0   0   0   0   0   0   2   2   2   2   0   0   0   2   2   0   0   2   0   2   2   0   2   2   0   2   2   2   2   2   2   0   2   2   0   2   0   2   0   2   2   2   2   0   2   2   2   2   2   2   2   2   2   0   0   0   0   2   0   2   0   0   0   2   2   2   0   0   2   0   2   2   0   2   2   2   2   0
 MK-2-12                2   2   0   0   2   2   2   0   0   2   2   0   0   2   0   2   0   2   0   0   0   2   0   0   2   2   0   0   2   0   0   2   0   2   0   0   0   2   0   2   0   2   2   0   2   2   2   2   0   0   0   0   2   0   0   2   0   2   0   2   0   2   2   0   2   0   0   0   2   2   0   0   0   2   0   2   0   2   0   2   2   0   2   2   0   2   2   2   2   0   2   0   2   0   0   2   2   2   0   0   0   2   2   0   0   0   0   2   2   0   2   2   0   2   2   0   0   2   2   2   0   2   2   0   0   0   0   2   2   2   2   2   0   0   0   2   2   0   0   2   0   2   2   0   2   2   0   2   2   2   2   2   2   0   2   0   0   2   0   2   0   2   2   2   0   0   2   2   2   2   0   2   0   2   2   0   2   0   0   2   0   2   0   0   0   2   2   2   0   0   2   0   2   2   2   2   0   2   2   0
 MK-2-13                2   2   0   0   0   2   2   0   0   0   2   0   2   2   0   2   0   2   0   0   0   2   0   0   2   2   0   0   2   0   2   2   0   0   0   0   0   2   2   2   0   0   2   0   2   2   2   2   0   2   0   0   2   2   0   2   2   2   0   2   0   2   2   0   2   0   0   0   2   0   0   0   0   2   0   2   0   0   0   0   2   0   2   2   0   2   2   2   2   2   2   0   2   0   0   2   2   2   0   0   0   2   2   0   0   2   0   2   2   0   2   2   0   2   2   0   0   2   2   0   0   2   2   0   2   0   2   2   2   2   0   2   0   0   0   0   2   0   0   2   0   2   2   0   2   0   0   2   2   2   2   2   2   2   0   0   0   2   0   2   0   2   2   2   0   0   2   2   2   2   0   0   0   2   0   0   2   0   2   2   0   2   0   0   0   2   2   2   0   0   2   0   2   2   2   2   0   2   2   0
 MK-2-14                2   2   0   0   0   2   2   0   0   0   2   0   2   2   0   2   0   0   0   0   0   0   0   2   2   2   0   0   0   0   2   2   0   0   0   0   0   2   2   2   0   2   0   2   2   2   2   2   0   0   0   0   0   2   0   2   2   2   0   2   0   2   2   0   2   0   0   0   2   0   0   0   0   2   2   2   0   0   0   2   2   0   2   2   0   0   2   2   2   2   2   0   2   0   0   0   2   2   0   0   0   2   2   0   0   2   0   2   2   0   0   2   0   2   2   0   0   2   2   0   0   2   2   2   2   0   2   2   2   2   0   2   0   0   0   0   2   0   0   2   2   2   2   2   2   0   2   2   2   2   2   0   2   2   0   0   0   2   0   2   0   2   2   2   0   0   2   2   2   2   0   0   0   2   0   0   2   0   2   2   0   2   0   0   0   2   2   2   0   0   2   0   0   2   2   2   0   2   2   0
 MK-2-15                2   2   0   2   2   0   2   0   0   0   2   0   2   2   0   2   0   0   0   0   2   0   0   2   2   2   0   0   0   0   2   2   0   0   0   0   0   2   2   2   0   0   0   2   2   2   2   2   0   0   2   0   0   2   0   2   2   2   0   2   0   2   2   0   2   0   0   0   2   0   0   2   0   2   2   2   0   0   0   2   2   0   2   2   0   0   2   0   2   0   2   0   2   0   0   0   2   2   0   0   0   2   2   0   0   2   0   2   2   0   0   2   0   2   2   2   0   2   2   0   0   2   2   2   2   0   2   2   2   2   0   2   2   0   0   0   2   0   0   2   2   0   2   2   2   0   2   2   0   2   2   0   2   2   0   0   0   2   0   2   0   2   2   2   0   0   2   2   2   2   2   0   0   2   0   0   2   0   2   2   0   2   0   0   0   2   2   2   0   0   2   0   0   2   2   2   0   2   2   2
 MK-2-16                2   2   0   2   2   0   2   0   0   0   2   0   2   2   0   2   0   0   0   0   0   0   0   2   2   2   0   0   0   0   2   2   0   0   0   0   0   2   2   2   0   0   2   2   0   2   2   2   0   2   2   0   0   2   0   2   2   0   0   2   0   2   2   0   2   2   0   0   2   0   0   2   0   2   2   2   2   0   0   2   2   0   2   2   0   0   0   0   2   2   2   0   2   0   0   0   2   2   0   0   0   2   2   0   0   2   0   2   2   0   0   2   0   2   0   2   0   2   2   2   0   2   2   2   0   0   2   2   2   2   0   2   0   0   0   0   2   0   0   2   2   0   2   2   2   0   2   2   0   2   2   0   2   2   0   0   0   2   0   2   0   2   2   2   0   0   2   2   2   2   2   0   0   2   0   0   2   0   2   0   0   2   2   0   0   2   2   2   0   0   2   0   0   2   2   0   0   2   2   0
 MK-3-1                 0   2   0   2   2   0   2   2   0   0   0   2   0   2   0   2   2   2   0   0   2   0   0   2   2   2   0   2   2   0   0   0   0   2   2   2   2   2   0   2   0   0   0   0   2   2   2   0   2   2   2   0   2   0   0   0   0   0   2   0   0   0   0   0   0   2   2   2   0   0   0   0   0   0   0   0   2   0   0   0   0   2   0   2   0   0   2   2   2   2   2   2   0   2   2   2   0   2   0   0   0   0   0   2   2   0   0   0   0   0   2   2   2   0   2   2   0   2   2   2   0   0   0   2   0   2   2   2   2   0   2   0   0   2   2   0   2   0   2   0   2   0   0   0   0   0   0   0   0   2   2   0   2   2   0   0   2   2   0   2   2   2   2   0   2   0   2   2   0   0   0   2   0   2   2   2   0   2   2   0   2   2   0   2   0   0   0   2   0   0   0   0   0   0   0   0   0   2   0   2
 MK-3-2                 0   2   0   2   2   0   2   0   0   0   0   0   0   2   0   2   2   2   0   0   2   0   0   2   2   2   0   2   2   0   0   0   0   2   0   2   2   2   2   2   0   0   0   0   2   2   2   0   2   2   2   0   2   0   2   0   0   0   2   0   0   0   0   0   0   2   0   2   2   0   0   0   0   0   0   0   0   0   0   2   0   2   0   2   0   0   2   2   2   2   2   2   0   2   2   2   0   2   0   0   0   2   0   2   2   0   0   0   0   0   2   2   0   0   2   2   0   2   2   2   0   2   0   2   0   2   2   2   2   0   2   0   0   2   2   0   2   0   2   0   2   0   2   0   0   0   0   2   0   0   0   0   2   2   2   0   2   2   0   2   2   2   2   0   2   0   2   2   0   0   2   2   0   2   0   2   0   2   2   0   2   2   0   2   0   0   0   2   0   2   0   0   0   0   0   0   0   2   0   2
 MK-3-3                 0   2   0   2   2   0   2   0   2   0   0   0   0   2   2   2   2   2   0   2   2   2   0   2   2   2   0   2   0   0   2   0   0   2   0   2   2   2   2   2   0   0   0   0   2   2   2   0   2   2   2   0   2   0   2   0   0   0   2   0   0   0   0   0   0   2   0   2   0   0   0   2   0   0   0   2   0   2   0   2   0   2   0   2   2   0   2   2   2   2   2   2   0   2   2   2   0   2   0   0   0   2   0   2   2   0   0   0   0   0   2   2   0   0   0   0   0   2   2   2   0   2   0   2   0   2   2   2   2   0   2   0   0   2   2   0   2   0   2   0   2   0   2   0   0   0   0   2   0   0   0   0   2   2   2   0   0   2   0   2   2   2   2   2   2   0   2   2   0   0   2   2   0   0   0   2   0   2   2   0   2   2   0   2   0   0   0   2   0   2   0   0   0   0   0   0   0   2   0   2
 MK-3-4                 0   2   0   0   2   0   2   0   2   0   0   0   0   2   0   2   2   2   0   2   2   2   0   2   2   2   0   2   0   0   2   0   0   0   0   2   2   2   2   2   0   0   0   0   2   2   2   0   2   2   2   0   2   0   2   0   0   0   2   0   0   0   0   0   0   2   0   2   0   0   0   2   0   2   0   2   2   2   0   2   2   2   2   2   0   0   2   2   2   2   2   2   0   2   2   2   0   2   0   0   0   2   0   2   2   2   0   0   0   0   2   2   0   2   0   2   0   2   2   2   0   2   0   0   0   2   2   2   2   0   2   0   0   2   2   0   2   0   2   0   2   0   2   0   0   0   0   2   0   2   0   2   2   2   2   0   2   2   0   2   2   0   2   2   2   0   0   2   0   0   2   2   0   0   0   2   0   2   2   0   2   2   0   2   0   0   0   2   0   2   2   0   0   0   0   2   0   0   0   0
 MK-3-5                 0   2   0   0   2   0   2   0   0   0   0   0   0   2   0   0   2   2   0   2   2   2   0   2   2   2   0   2   0   0   2   0   2   0   0   2   2   2   2   2   2   0   0   0   2   2   0   0   2   2   2   0   2   0   2   0   0   0   0   0   0   0   0   0   0   2   0   2   0   0   0   2   0   2   0   2   2   2   0   2   2   2   2   2   0   0   2   2   2   2   2   2   0   2   2   0   0   2   0   2   0   2   0   2   2   2   0   0   0   0   2   2   0   2   0   2   0   0   2   2   0   2   0   0   0   2   2   2   2   2   0   0   0   2   2   0   2   0   2   0   2   0   2   0   0   0   0   0   0   2   0   0   2   2   0   0   2   2   0   2   0   2   2   0   2   0   0   2   2   0   0   2   0   0   0   2   0   2   2   2   2   0   0   2   0   0   2   2   0   2   2   2   0   0   0   2   0   0   0   2
 MK-3-6                 0   2   0   0   2   2   2   0   0   0   0   0   0   2   0   0   2   2   0   2   2   2   0   2   2   2   0   2   0   0   0   0   2   0   0   2   2   0   2   0   2   0   0   0   2   2   0   0   2   2   2   0   2   0   2   0   0   0   2   0   0   0   0   0   0   2   0   2   0   0   0   2   0   2   2   0   2   0   0   2   2   2   2   2   0   2   2   2   2   2   2   2   0   0   2   0   0   2   0   2   0   2   0   2   2   2   0   0   2   0   2   2   0   2   0   2   0   0   2   2   0   2   0   0   0   2   2   2   2   2   0   0   0   2   2   2   2   0   2   0   2   0   2   0   0   2   0   0   0   2   0   0   2   2   0   0   2   2   2   2   0   2   2   0   2   0   0   2   2   0   2   2   0   0   2   2   0   2   2   2   2   0   0   2   0   0   0   2   0   2   2   2   0   2   0   2   0   0   0   2
 MK-3-7                 0   2   2   0   2   2   2   0   0   2   0   0   0   2   0   0   2   2   0   2   2   2   0   2   2   2   0   2   0   0   0   0   2   0   0   2   2   0   2   2   2   0   0   0   2   2   2   2   2   2   2   0   2   0   2   0   0   0   2   2   0   0   0   0   0   2   0   2   0   0   0   0   0   2   2   0   2   0   0   2   2   2   2   2   0   2   2   2   2   2   2   2   0   0   2   0   2   2   0   2   0   2   0   0   2   2   0   0   0   0   2   2   0   2   0   2   0   0   2   2   0   2   0   0   0   2   2   0   2   2   2   0   0   2   2   2   2   0   2   0   2   0   2   0   0   2   0   0   0   2   0   0   2   2   0   0   2   2   2   0   0   0   0   0   2   0   2   2   2   0   2   2   0   0   2   0   0   0   2   2   2   0   0   2   0   0   0   2   0   2   2   2   0   2   0   2   0   0   0   2
 MK-3-8                 0   2   2   0   2   2   2   0   0   2   0   0   0   2   0   0   2   2   0   2   2   2   0   2   2   2   0   2   0   0   0   0   2   2   0   2   2   0   2   2   2   0   0   0   2   2   2   2   0   2   2   0   0   0   2   0   0   0   2   2   0   0   0   0   0   0   0   2   0   0   2   0   0   2   2   0   2   0   0   2   2   2   2   2   2   0   2   2   0   2   2   2   0   0   2   0   2   2   0   0   0   2   0   0   2   2   0   0   0   2   2   2   0   2   0   0   2   0   2   2   0   2   0   0   0   2   2   0   2   2   2   0   0   2   2   2   2   0   2   0   2   0   2   0   0   2   0   0   0   2   2   0   2   2   0   0   2   2   2   0   0   0   0   0   2   2   0   2   2   0   2   2   0   0   0   0   0   0   2   2   2   2   0   0   0   0   0   2   0   2   2   2   0   2   0   2   2   0   0   2
 MK-3-9                 0   2   0   0   0   2   2   0   0   2   0   0   0   2   0   0   2   2   0   0   2   2   0   2   0   2   0   2   0   0   0   0   2   2   2   2   2   0   2   2   2   0   0   0   2   2   2   2   0   2   2   0   2   2   2   0   0   0   2   0   0   0   2   0   0   0   0   2   0   2   2   0   0   2   2   2   0   0   0   2   2   2   2   2   0   0   2   2   0   2   2   2   0   0   2   2   2   2   0   0   0   2   0   0   2   2   0   2   0   2   2   2   0   2   0   0   2   0   0   2   0   2   0   0   0   2   2   2   2   2   2   0   0   2   2   2   2   0   2   0   2   0   2   0   0   2   0   0   0   0   2   0   0   0   0   0   0   2   2   0   0   0   0   0   2   2   0   2   2   0   2   2   0   0   0   0   0   0   0   2   2   2   0   0   0   0   0   2   0   2   2   2   0   2   0   2   2   0   0   2
 MK-3-10                0   2   0   0   0   2   2   0   0   2   0   0   0   2   0   0   2   0   0   0   2   2   0   2   0   2   0   2   0   0   0   2   2   2   2   2   2   0   2   2   2   0   0   0   2   0   2   2   2   2   2   0   2   2   2   0   0   0   2   0   0   2   0   0   0   0   0   2   0   2   2   0   0   2   2   2   0   0   0   2   2   0   2   2   0   0   2   2   0   0   2   2   0   0   2   2   0   2   0   0   0   2   0   0   2   2   0   2   0   2   2   2   0   2   0   0   2   2   0   2   0   2   0   2   0   2   2   2   2   2   2   0   0   2   2   2   2   2   2   0   2   0   2   0   0   2   0   0   2   0   0   2   0   0   0   0   0   2   2   0   0   0   0   0   2   2   0   2   2   0   2   2   0   0   0   0   0   0   0   2   2   2   0   0   0   0   0   0   0   0   2   2   0   2   0   2   2   2   0   2
 MK-3-11                0   2   0   0   0   2   2   0   0   2   0   0   0   2   0   0   2   0   0   0   2   2   0   2   0   2   0   0   0   0   0   2   2   2   2   2   2   2   2   2   0   0   0   0   2   0   0   2   2   2   2   0   2   2   2   0   0   0   2   0   0   2   0   0   0   0   0   2   0   2   2   0   0   2   2   2   0   0   0   2   2   0   2   2   0   0   2   2   0   0   2   2   0   0   2   2   0   2   0   2   0   0   0   0   2   2   0   2   0   2   2   2   0   2   0   0   2   2   0   2   0   2   0   2   0   2   0   2   2   2   2   0   0   2   2   2   0   2   2   0   0   0   2   0   0   2   0   0   2   0   0   2   0   0   2   0   0   2   2   0   0   0   0   0   2   2   0   2   2   0   2   2   0   0   2   2   0   0   0   2   2   2   0   0   0   0   0   0   0   0   2   0   0   2   0   2   2   2   0   2
 MK-3-12                0   2   2   0   0   2   2   0   0   2   0   0   0   2   0   2   2   2   0   0   2   2   0   2   0   2   0   0   0   0   0   2   2   2   2   2   0   2   2   2   0   0   0   2   2   0   0   2   2   2   2   0   2   2   2   0   0   0   0   2   0   2   0   0   0   0   0   2   0   2   2   0   0   0   2   0   0   0   0   2   2   0   2   2   0   0   2   2   0   0   2   2   0   0   2   2   0   2   0   2   0   0   0   0   2   2   0   2   0   2   2   2   0   2   0   0   2   2   0   2   0   0   0   2   0   2   0   2   0   2   2   0   0   2   0   2   0   2   2   0   0   0   2   2   0   2   0   0   2   0   0   2   0   0   2   0   0   0   2   2   0   0   0   0   2   2   0   2   2   0   2   2   0   0   2   2   0   2   0   2   2   0   0   0   0   0   2   0   0   0   2   2   0   2   0   2   2   2   0   2
 MK-3-13                0   2   2   0   0   0   2   0   2   2   0   2   0   2   0   2   2   0   0   0   2   2   0   2   0   2   0   0   0   0   2   2   0   2   2   2   0   2   2   2   2   0   0   2   2   0   0   2   2   2   2   0   2   2   2   0   0   2   0   2   0   2   0   0   0   0   2   2   0   2   2   2   2   0   2   0   0   0   0   2   2   0   2   2   2   0   2   2   0   0   2   2   0   0   2   2   0   2   0   2   0   0   2   0   2   2   2   2   0   2   2   2   0   2   0   0   2   2   0   2   0   0   0   2   0   2   0   2   0   2   2   0   0   2   0   0   0   2   2   0   0   0   2   2   0   2   0   0   2   0   0   2   0   2   2   0   0   0   2   0   0   0   0   0   2   2   0   2   2   0   2   2   0   0   2   2   0   2   0   2   2   0   0   0   0   2   2   0   0   0   2   2   0   2   0   2   2   2   0   2
 MK-3-14                0   2   2   0   0   0   2   0   2   2   0   2   0   2   2   2   2   0   0   2   2   2   0   2   0   0   2   0   0   0   2   2   0   2   2   2   0   2   2   2   2   0   0   2   2   0   0   2   2   2   2   0   2   2   2   0   0   2   0   2   0   0   0   0   0   0   2   2   0   2   2   2   2   0   2   0   0   0   0   2   2   0   2   2   2   0   2   2   0   0   2   2   0   0   2   2   2   2   0   0   0   0   2   0   2   2   2   2   0   2   2   2   0   2   0   0   2   2   0   2   0   0   0   0   0   2   0   2   0   2   2   0   0   2   0   0   0   0   2   0   0   0   0   2   0   2   0   0   2   0   2   2   0   2   2   0   0   2   0   0   2   0   0   0   2   2   2   2   2   0   2   2   0   0   2   2   2   2   0   2   2   0   0   0   0   2   0   0   0   2   2   2   0   2   0   2   2   2   0   2
 MK-3-15                2   2   2   0   0   0   2   2   2   2   0   2   0   2   2   2   2   0   0   2   2   2   0   2   0   0   2   0   0   0   2   2   0   2   2   2   0   2   0   2   2   0   0   2   2   0   0   2   2   2   2   0   2   0   0   2   0   0   0   2   0   0   0   0   0   0   2   2   0   2   2   2   0   0   2   0   0   0   0   2   0   0   0   2   2   0   2   2   0   2   2   2   0   0   2   2   2   2   0   0   0   0   2   0   2   2   0   2   2   2   2   2   0   2   0   0   2   2   0   2   0   0   0   0   0   2   0   2   0   2   2   2   0   2   0   0   0   0   2   0   0   0   0   2   0   2   0   0   0   2   2   2   2   2   2   2   0   2   0   0   2   0   0   0   2   2   2   0   2   0   2   2   0   0   0   2   2   2   0   2   2   0   0   0   0   2   0   0   0   2   0   2   0   2   0   2   2   0   0   2
 MK-3-16                2   2   2   0   0   0   2   2   2   2   0   2   0   2   2   2   2   0   0   2   2   0   0   2   2   0   2   0   0   2   2   2   0   2   2   2   0   2   0   2   2   0   0   2   2   0   0   2   2   2   2   0   2   0   0   2   0   0   0   2   0   2   0   0   2   0   2   2   0   2   2   0   0   2   2   0   0   0   0   2   0   0   0   2   2   0   2   2   0   2   2   2   0   0   2   2   2   2   0   2   0   0   0   0   2   2   0   2   2   2   0   2   0   2   0   0   2   2   0   2   0   0   0   0   0   2   0   2   0   0   0   2   0   2   0   0   0   2   2   0   0   0   0   2   0   2   0   0   0   2   2   2   2   2   2   2   0   2   0   0   2   0   0   0   2   2   2   0   2   0   2   2   2   0   0   2   2   2   0   2   2   0   0   0   0   2   0   0   2   2   0   2   0   2   2   2   2   0   2   2
 MK-4-1                 2   0   0   0   2   2   0   2   0   0   0   2   2   2   2   0   2   2   0   0   0   2   2   0   0   2   2   2   2   2   2   0   2   0   2   0   0   0   0   2   0   0   2   2   0   2   0   2   2   2   2   0   2   2   2   2   2   0   2   2   0   2   0   2   0   2   0   0   0   2   2   0   2   0   0   0   0   0   2   2   0   2   2   2   0   0   0   2   2   2   0   0   0   0   2   0   0   0   2   0   0   0   0   2   0   2   2   0   0   0   0   0   0   2   0   2   2   2   2   0   2   0   0   2   2   2   2   0   0   2   0   0   0   2   2   2   2   2   0   2   2   2   0   2   0   0   0   0   0   0   0   2   2   0   0   0   0   0   0   2   2   2   2   2   0   0   0   0   0   2   0   0   2   0   2   2   0   0   0   0   0   0   0   0   0   2   2   0   0   2   2   2   2   2   2   2   2   2   0   2
 MK-4-2                 2   0   0   2   2   2   0   2   0   2   0   2   2   2   2   0   2   2   0   0   0   2   2   0   0   2   2   2   2   2   2   0   0   0   2   0   0   0   0   2   0   2   0   2   0   2   0   2   2   2   2   0   2   2   0   2   0   0   2   2   0   2   0   2   0   2   2   0   0   2   2   0   2   0   0   2   0   0   2   2   0   2   2   2   0   0   0   2   0   2   0   0   0   0   2   2   0   0   2   0   2   0   2   2   0   2   2   0   0   0   2   0   0   2   0   0   2   2   2   0   2   0   0   2   2   2   2   0   0   0   0   0   2   2   2   2   2   2   0   2   2   2   0   2   2   0   0   0   0   2   0   2   2   2   0   0   0   0   0   2   0   2   2   2   0   0   0   0   0   2   0   0   2   0   2   2   0   0   0   0   0   2   0   0   0   2   2   0   0   2   2   2   2   2   2   2   2   2   0   2
 MK-4-3                 2   0   0   2   2   2   0   2   0   0   0   2   2   2   2   0   2   2   0   2   0   2   2   0   0   2   2   2   2   2   2   0   0   0   2   2   0   0   0   0   0   2   2   2   0   2   2   0   2   2   2   0   2   2   0   2   0   0   2   2   0   2   0   2   0   2   2   0   0   2   2   0   2   0   0   0   0   0   2   2   0   2   2   2   0   0   0   2   0   2   0   2   0   0   2   0   2   0   2   2   2   0   2   2   2   2   2   0   0   0   2   0   0   2   0   0   2   2   0   0   2   0   0   2   2   2   2   0   0   0   0   0   2   0   0   2   2   2   0   0   2   2   0   2   2   0   0   0   0   2   0   2   2   2   2   2   0   0   0   0   0   2   2   2   0   0   0   0   0   2   0   0   0   2   2   2   0   0   0   0   0   0   0   0   0   2   2   0   0   2   2   2   2   2   2   2   0   2   0   2
 MK-4-4                 2   0   0   2   2   2   0   2   0   0   0   2   2   2   2   0   2   2   0   2   0   2   2   0   0   2   0   2   2   2   2   0   0   0   0   2   0   0   0   0   0   2   2   2   0   2   2   0   2   2   2   0   2   2   0   2   0   0   2   2   0   2   0   2   0   2   0   2   0   2   2   0   2   2   0   0   0   0   2   2   0   2   2   2   0   0   0   2   0   2   0   2   0   0   2   0   0   0   2   0   0   0   2   2   2   2   2   0   0   0   2   0   0   2   0   0   2   2   0   0   0   0   2   2   2   2   2   0   0   0   0   0   0   0   0   0   2   2   0   0   2   2   0   2   2   0   0   0   0   2   0   2   2   2   2   2   0   0   0   0   0   2   2   2   0   0   0   0   0   2   0   0   0   2   2   2   0   0   0   0   0   0   0   0   0   2   2   0   0   2   2   2   0   2   2   0   0   2   0   2
 MK-4-5                 2   0   0   2   2   0   0   2   0   0   0   2   2   2   2   0   2   2   0   2   0   2   2   0   0   2   0   2   2   2   2   0   0   0   0   2   0   0   2   0   0   2   2   2   0   2   2   0   2   2   2   0   2   2   0   0   0   0   2   2   0   2   0   0   0   2   0   2   2   2   2   0   2   2   0   0   0   0   2   2   0   2   2   2   0   0   2   2   0   2   2   2   0   0   0   0   0   0   2   0   2   0   2   0   2   2   2   0   0   0   2   0   0   2   0   0   2   2   0   2   0   0   2   2   2   2   2   0   0   0   0   0   0   0   2   0   2   2   0   2   2   2   0   2   0   0   0   0   2   2   0   2   2   2   0   2   0   0   0   0   0   2   2   2   0   0   0   0   0   2   0   2   2   2   0   2   0   0   2   0   0   0   0   0   0   2   2   0   0   2   2   2   0   0   2   0   0   2   0   2
 MK-4-6                 2   0   0   2   2   0   0   2   0   0   0   2   0   2   2   0   2   0   0   2   0   2   2   0   0   2   0   2   2   2   2   0   0   0   0   2   0   0   2   0   0   2   2   2   0   2   2   0   2   2   2   2   0   2   0   0   0   0   2   2   0   2   0   0   0   2   0   2   2   2   2   0   2   2   0   0   0   0   2   2   0   2   2   0   0   0   2   2   0   2   2   0   0   0   0   0   0   0   2   2   0   0   2   0   2   2   2   0   0   0   2   0   2   2   0   0   2   2   0   2   0   0   2   2   2   2   2   0   0   0   0   0   0   2   2   0   2   2   0   2   2   2   0   2   0   0   0   2   2   2   0   2   2   2   0   2   0   2   0   0   0   0   2   2   0   0   0   0   0   2   0   2   2   2   0   2   0   0   2   0   0   0   0   0   0   2   2   0   0   2   2   2   0   0   2   0   2   2   2   2
 MK-4-7                 2   0   0   2   2   0   0   2   0   0   0   2   0   2   2   0   2   0   0   2   0   2   2   0   0   2   0   2   2   2   2   0   0   0   2   2   0   0   2   0   0   2   2   2   0   2   2   0   2   2   2   2   0   2   0   0   0   0   2   2   0   2   0   0   0   2   0   2   2   2   2   2   2   2   0   0   0   0   2   2   0   0   2   0   0   2   2   2   0   2   2   0   0   0   0   0   2   0   2   2   0   0   2   2   2   2   2   0   0   0   2   0   2   2   0   2   0   2   0   2   0   2   2   2   2   2   0   0   0   0   0   0   0   2   2   0   2   0   0   2   2   2   0   2   0   0   0   2   2   2   0   2   2   2   0   2   0   2   0   0   0   0   2   2   0   0   0   0   2   2   2   2   2   2   0   2   0   2   2   0   0   0   0   0   0   2   2   0   0   2   2   2   0   0   2   2   2   2   2   2
 MK-4-8                 2   0   0   2   2   0   0   2   2   0   0   2   0   2   2   0   2   0   0   2   0   2   2   0   0   2   0   2   2   2   2   0   0   0   2   0   0   0   2   0   0   2   2   2   0   2   2   0   0   2   2   2   0   2   0   0   0   0   2   2   2   0   0   0   2   2   0   2   2   2   2   2   2   2   0   0   0   0   2   2   2   0   2   0   0   2   2   2   0   2   2   0   2   0   0   0   2   0   2   2   0   0   2   2   2   2   2   0   0   0   2   0   2   2   0   2   0   2   0   2   0   2   2   2   0   2   0   0   0   0   2   0   0   0   2   0   2   0   0   2   2   2   0   2   0   0   2   2   2   2   0   2   2   2   0   2   0   2   2   0   0   0   0   2   0   0   0   0   2   2   2   2   2   2   0   2   0   2   2   2   0   0   0   0   0   2   2   0   0   2   2   2   0   2   2   2   2   2   2   2
 MK-4-9                 2   0   0   0   2   0   0   2   2   0   0   2   0   0   2   0   2   0   0   2   0   0   2   0   0   2   0   2   2   2   0   0   0   0   2   0   0   0   2   0   0   2   2   2   0   2   2   0   0   0   2   2   2   0   0   0   0   0   2   0   2   0   0   0   2   2   0   2   2   2   2   0   2   2   0   0   0   0   2   2   2   0   2   0   0   2   0   2   0   2   2   0   2   0   0   2   2   0   2   2   2   2   2   2   2   2   2   0   0   0   2   0   2   2   0   2   0   2   0   2   0   2   2   2   0   2   2   0   0   0   2   0   0   0   2   0   2   0   0   2   2   2   0   2   0   2   2   2   2   2   0   2   2   2   0   2   0   2   2   0   0   0   0   2   0   0   2   0   2   2   2   0   2   2   0   2   0   2   2   2   0   0   0   0   0   2   2   0   0   2   0   2   2   2   2   2   2   2   2   2
 MK-4-10                2   0   0   0   2   0   0   2   2   0   0   2   2   0   2   0   0   0   0   2   2   0   2   0   0   2   0   2   2   2   0   0   0   0   2   0   2   0   2   0   0   2   0   0   0   2   0   0   0   0   2   0   2   0   0   2   0   0   2   0   2   0   0   0   2   2   0   2   2   2   0   0   2   2   0   0   2   0   2   2   2   0   2   0   0   2   2   0   0   2   2   0   2   2   0   2   2   2   2   2   2   2   2   2   2   0   2   0   0   0   2   0   2   2   0   2   0   2   0   2   0   0   2   2   0   2   2   0   0   2   2   0   0   0   0   2   2   2   0   2   2   2   0   0   0   2   0   2   2   2   0   2   2   2   2   2   0   0   2   0   0   0   0   0   0   0   2   0   2   2   2   0   2   2   0   2   0   2   2   2   0   0   0   0   0   2   2   0   0   2   0   2   2   2   2   2   2   2   2   2
 MK-4-11                2   0   0   0   2   0   0   0   2   0   0   2   2   0   2   0   0   0   0   2   2   0   2   0   0   2   0   0   2   0   0   0   0   0   0   0   2   0   2   0   2   2   0   2   0   0   2   0   0   0   0   0   2   0   0   2   0   0   2   0   2   0   0   0   0   2   0   2   2   2   0   0   2   2   0   0   2   0   2   2   2   0   2   2   0   2   2   0   0   2   2   0   2   2   0   2   2   2   2   2   2   2   0   2   2   0   2   0   0   0   0   0   2   0   0   2   0   2   0   2   0   0   2   0   0   2   0   0   2   2   2   0   0   0   0   2   2   2   0   2   2   2   0   0   0   2   0   2   2   2   0   2   2   2   2   2   0   0   2   0   0   0   0   0   0   0   2   0   2   2   2   0   2   2   0   2   0   2   2   2   0   0   0   0   0   2   2   0   0   2   0   2   2   2   2   2   2   2   0   2
 MK-4-12                2   0   0   0   2   0   0   0   2   0   0   2   2   0   2   0   0   0   0   2   0   0   2   0   0   2   0   0   2   0   0   0   0   0   0   0   2   0   2   0   2   2   0   2   0   0   2   0   0   2   0   2   2   0   0   2   0   0   2   0   2   0   2   0   0   2   0   2   2   2   0   0   2   2   0   0   2   0   2   2   0   0   0   2   0   2   2   0   2   2   2   0   2   2   0   2   2   2   2   2   2   2   0   2   2   0   2   0   0   0   0   2   2   0   2   2   0   2   0   0   0   0   2   0   0   2   0   0   2   2   0   0   0   0   0   2   0   2   2   2   2   2   0   0   0   2   0   2   2   2   0   2   2   2   2   2   0   0   2   0   0   0   0   0   0   0   2   0   2   2   2   0   0   2   0   2   0   0   2   2   0   0   2   0   0   2   2   0   0   2   0   2   2   2   2   2   2   2   2   0
 MK-4-13                2   0   0   0   2   0   0   0   2   0   2   2   2   0   2   0   0   0   0   2   0   0   2   0   0   2   0   0   2   0   0   0   0   0   0   0   2   0   2   0   2   2   2   2   0   0   2   0   0   2   0   2   2   0   0   2   2   0   2   2   2   0   2   0   0   2   0   2   2   2   0   0   2   2   0   0   2   0   2   2   0   0   0   2   0   2   2   0   2   2   2   0   2   2   0   2   2   0   2   2   2   2   0   2   2   0   0   0   0   0   0   2   2   0   2   2   0   2   0   0   0   0   2   0   0   2   0   0   2   2   0   0   0   2   0   2   0   2   2   2   2   2   0   0   0   2   0   2   2   2   0   0   2   2   2   2   2   0   2   0   0   0   0   0   0   0   2   0   2   2   2   0   0   2   0   2   0   0   2   2   0   0   2   2   0   2   2   0   0   0   0   2   2   0   2   2   2   2   2   0
 MK-4-14                2   0   0   0   2   0   0   0   2   2   2   2   2   0   2   0   0   0   0   0   0   0   2   0   0   2   0   0   2   0   0   0   0   0   0   0   2   0   2   0   2   2   2   2   0   0   2   0   0   2   0   2   2   0   2   2   0   0   2   2   2   0   0   0   0   0   0   2   2   2   0   0   2   2   0   0   2   2   2   2   0   0   0   2   0   2   2   0   2   2   2   0   2   2   0   2   2   0   2   2   2   2   0   2   2   0   0   0   0   0   0   2   2   0   2   2   0   2   0   0   0   0   2   0   0   2   0   0   2   2   0   0   0   2   0   2   0   2   2   2   2   2   0   0   0   2   0   2   2   2   0   2   2   2   2   2   2   0   2   0   0   2   0   0   0   0   2   2   2   2   2   0   0   2   0   2   0   0   2   2   0   0   0   2   0   2   2   0   0   0   0   2   2   0   2   2   2   2   2   2
 MK-4-15                2   0   0   0   2   0   0   0   2   2   2   0   2   0   0   0   0   0   0   0   0   0   2   0   0   2   0   0   2   0   0   0   0   0   0   0   2   0   2   0   0   2   2   2   0   0   2   0   0   2   0   2   2   0   2   0   2   0   2   2   2   0   0   0   0   0   0   2   2   2   0   0   2   0   0   0   2   2   2   0   0   0   0   0   0   2   2   0   2   2   2   0   2   2   0   2   2   0   2   2   2   2   0   2   2   0   0   0   0   0   0   2   2   0   2   2   2   2   0   0   0   0   2   0   0   2   0   0   2   0   0   0   0   2   0   2   0   0   2   2   2   2   0   0   0   2   2   2   2   2   0   0   0   0   2   2   2   0   2   0   0   2   0   0   0   0   2   2   2   2   2   0   0   2   2   2   0   2   0   2   2   0   0   2   0   2   2   0   2   0   0   2   2   0   2   2   2   0   2   2
 MK-4-16                2   0   0   0   2   0   0   2   2   2   2   0   2   0   0   0   0   0   0   2   0   0   2   0   0   0   0   0   2   0   0   0   0   0   0   0   2   0   2   0   0   2   0   2   0   0   2   0   0   2   0   2   2   0   2   0   2   0   2   2   2   0   0   0   0   0   0   2   2   2   0   0   2   2   0   0   2   2   2   0   0   0   0   0   0   2   2   0   2   2   2   0   2   2   0   2   2   0   2   2   2   2   2   2   2   0   0   2   0   0   0   2   2   0   2   2   2   2   0   0   0   2   2   0   2   2   0   0   2   0   0   0   0   2   0   2   0   0   2   2   2   2   0   0   0   2   0   2   2   2   0   0   0   2   2   2   2   0   2   0   2   2   0   2   0   2   2   2   2   2   0   0   2   2   0   2   0   2   2   2   2   0   0   2   0   2   2   0   2   0   0   2   2   0   2   2   2   0   2   2
 MK-5-1                 2   2   0   0   0   0   2   2   0   2   2   0   0   0   0   0   0   0   2   0   2   0   0   2   2   2   0   0   0   0   2   2   0   2   2   2   0   2   0   2   2   0   2   0   0   2   2   0   2   0   2   2   2   0   0   2   2   0   2   2   2   0   0   0   0   0   0   0   0   0   0   0   0   2   0   0   0   2   0   2   0   2   0   2   0   2   0   0   2   2   0   2   2   2   2   2   2   2   2   2   2   0   0   0   0   2   0   0   2   0   0   0   0   0   2   2   0   0   0   2   2   2   0   2   0   0   2   0   0   0   0   0   2   2   0   0   0   2   2   0   2   0   0   0   0   0   0   2   2   0   0   2   2   2   2   2   0   0   0   0   0   2   2   2   0   2   0   0   0   2   0   0   2   0   2   2   2   0   0   0   2   2   2   0   0   2   0   2   0   2   0   2   0   0   0   2   0   0   2   0
 MK-5-2                 2   2   0   0   0   0   2   2   0   2   2   0   0   0   0   2   0   0   0   0   2   0   0   2   2   2   0   0   0   2   0   2   0   0   2   2   0   2   0   2   2   0   0   0   0   2   2   0   2   0   2   2   2   2   0   2   2   0   2   2   2   0   0   0   0   0   0   0   0   2   0   0   0   2   0   2   0   2   0   2   0   2   0   2   0   2   0   0   2   2   0   2   2   2   0   2   2   2   2   2   2   0   0   0   0   0   0   0   2   0   0   0   0   0   2   0   2   2   0   2   2   2   0   2   2   0   2   0   0   0   0   0   2   2   0   0   0   2   2   0   2   0   0   2   0   0   0   2   2   0   0   2   2   2   2   2   0   2   0   0   0   2   2   2   0   2   0   0   0   2   0   0   2   0   2   2   2   0   0   0   2   2   0   0   2   0   2   2   0   2   0   2   0   0   0   0   0   0   2   0
 MK-5-3                 2   2   0   0   2   0   2   2   0   2   0   2   0   2   0   2   0   0   0   0   2   0   0   0   2   2   0   0   0   0   0   2   0   0   2   2   0   2   2   0   0   0   0   2   0   2   2   0   2   0   2   2   2   2   0   2   2   0   0   2   2   0   0   2   0   0   0   0   0   2   0   0   0   2   0   2   0   2   0   2   0   2   0   2   0   2   0   0   2   2   0   2   2   2   0   2   2   2   2   0   2   0   2   0   0   2   0   0   0   0   0   0   0   0   2   0   2   2   0   2   2   2   0   2   2   0   2   0   0   2   0   0   2   2   0   2   0   2   2   0   2   0   0   2   0   0   0   0   2   0   0   2   2   2   2   2   0   2   0   2   0   2   2   2   0   0   0   0   0   2   0   0   2   0   2   2   2   0   0   2   2   0   0   0   2   0   2   0   0   2   0   2   0   0   0   0   0   0   2   0
 MK-5-4                 2   2   0   0   2   0   2   2   0   2   0   2   2   2   0   2   0   2   0   0   2   0   0   0   2   2   0   0   0   0   0   2   0   0   0   2   0   2   2   0   0   2   0   2   2   2   0   0   2   0   2   2   2   2   0   2   2   0   0   2   2   0   0   2   0   0   0   0   2   2   0   0   0   2   0   2   0   0   0   2   0   2   2   2   0   2   0   0   2   2   0   2   2   0   0   2   2   2   2   0   2   0   2   0   0   2   0   0   0   0   0   0   0   0   2   0   2   2   0   2   2   2   2   2   2   0   2   0   0   2   0   0   2   2   0   2   0   2   2   0   0   0   0   2   0   0   0   0   2   0   0   2   2   2   2   2   0   2   0   2   0   2   0   2   0   0   2   0   0   2   0   0   2   0   2   2   2   0   0   2   2   0   0   0   2   0   2   2   0   0   0   0   0   0   0   0   0   0   2   0
 MK-5-5                 0   2   0   0   2   2   0   2   0   2   0   2   2   2   2   2   0   0   2   0   2   0   0   0   2   2   0   0   0   0   0   2   0   2   2   2   0   2   2   0   0   2   0   0   0   2   0   0   2   0   2   2   2   2   0   2   2   2   0   2   2   0   0   2   0   0   0   0   2   2   0   0   0   2   0   2   0   0   0   2   0   2   2   2   0   0   0   0   2   2   0   2   2   0   0   2   2   2   2   0   2   0   0   0   0   2   0   0   0   0   0   0   0   0   2   0   0   2   0   2   2   2   2   2   2   0   2   0   0   2   0   0   2   2   0   2   0   2   2   0   0   0   0   2   0   0   0   2   2   0   0   2   2   2   2   2   0   2   0   2   0   2   0   2   0   0   2   0   0   2   0   0   2   0   0   2   2   0   0   2   2   0   0   0   2   0   2   0   0   0   0   0   0   2   0   0   0   0   2   0
 MK-5-6                 0   2   0   0   2   2   0   2   0   2   2   2   2   2   2   2   0   0   2   0   0   0   0   0   2   2   0   0   0   0   0   0   0   2   2   2   0   2   2   0   0   2   0   0   0   2   2   0   2   0   2   2   2   0   0   2   0   2   0   2   2   0   0   2   0   0   0   0   2   2   0   0   0   2   2   2   2   0   0   2   0   2   2   2   0   0   0   0   2   2   0   2   2   0   0   2   2   2   2   0   2   0   0   0   0   2   0   0   0   2   0   0   0   0   2   0   0   2   0   2   2   2   2   2   2   0   2   0   0   2   0   0   2   0   0   2   0   2   2   0   0   0   0   2   0   0   0   2   2   0   0   2   2   2   2   2   2   2   0   2   0   2   0   2   0   0   2   0   0   2   0   0   2   0   0   2   2   0   0   2   2   0   2   0   2   0   2   0   0   0   0   0   0   2   0   0   0   0   2   0
 MK-5-7                 0   2   2   0   2   2   0   2   0   2   2   0   2   2   0   0   2   0   2   0   0   0   0   2   2   2   0   0   0   0   0   0   0   2   2   2   0   2   2   0   0   2   0   0   2   0   2   0   2   0   2   2   2   0   0   2   0   2   0   2   2   0   0   2   2   0   0   0   2   2   0   0   0   2   2   2   2   2   2   2   0   2   2   2   0   0   0   0   2   2   0   2   2   0   0   2   2   2   2   0   2   0   0   0   0   2   0   0   0   2   0   0   0   0   2   0   0   2   0   2   0   2   2   2   2   0   2   2   0   2   0   0   0   0   2   2   2   2   0   0   0   0   0   2   0   0   0   2   2   0   0   2   2   2   2   2   2   0   0   2   0   2   0   2   0   0   2   0   0   2   0   0   2   0   0   2   2   0   0   2   2   0   2   0   0   0   2   0   0   0   0   0   0   2   0   0   0   0   2   2
 MK-5-8                 0   2   2   0   2   2   0   2   0   2   2   0   2   2   0   0   2   0   0   0   0   0   0   2   2   2   0   0   0   0   0   2   0   2   2   2   0   2   2   0   0   2   2   0   2   0   2   0   2   0   2   2   2   0   0   2   2   2   0   2   2   0   0   2   2   0   2   0   2   2   0   0   0   2   2   2   2   2   2   2   0   2   2   2   0   0   0   0   2   2   0   0   2   0   0   2   2   2   2   0   2   2   0   0   0   2   0   0   0   2   0   0   0   0   2   0   2   2   0   2   0   2   2   2   0   0   2   2   0   2   0   0   0   0   2   2   2   2   0   0   0   0   0   2   0   0   0   2   2   0   2   2   2   2   2   2   2   0   0   2   0   2   0   2   0   0   2   0   0   2   0   0   2   0   2   2   2   0   0   2   2   0   2   0   0   0   2   0   2   0   2   0   0   2   0   0   0   0   2   2
 MK-5-9                 0   0   2   0   2   2   0   2   0   2   2   0   2   2   0   0   2   0   0   0   2   0   0   2   2   2   0   0   0   0   0   2   0   2   2   0   0   2   2   0   0   0   2   0   2   0   2   0   2   0   2   2   2   0   0   0   2   2   0   2   2   0   0   2   2   0   2   0   2   2   0   0   0   2   2   2   2   2   2   2   0   2   2   2   0   0   2   0   2   2   0   0   2   0   0   2   2   2   2   0   2   0   0   0   0   2   0   0   0   0   0   0   0   2   2   0   2   2   0   2   0   2   2   2   0   0   2   2   0   2   0   0   0   0   2   2   2   2   2   0   0   0   0   0   0   0   0   2   2   0   0   2   2   2   2   2   0   0   0   2   0   2   0   2   0   0   2   0   0   2   0   0   2   0   2   2   2   0   0   2   2   0   2   0   0   0   2   0   2   2   2   0   0   2   0   0   0   2   2   2
 MK-5-10                2   0   2   0   2   2   0   2   0   2   2   0   2   2   0   0   2   0   0   0   0   0   0   2   2   2   0   0   0   0   0   2   0   2   2   0   0   2   2   0   2   2   2   0   0   0   2   0   2   0   2   2   2   2   0   0   2   2   0   2   2   0   0   2   2   0   2   0   2   2   0   0   2   2   2   2   2   0   2   2   0   2   2   2   0   2   2   0   2   2   2   0   2   0   0   2   2   2   2   0   2   0   0   0   0   0   0   0   0   0   0   0   0   2   2   0   2   2   0   2   0   2   2   2   0   0   2   2   2   2   0   0   0   0   2   2   2   2   2   0   0   2   0   0   0   0   0   2   2   0   2   2   2   2   0   2   0   0   0   2   0   0   2   2   0   0   2   0   0   2   0   2   2   0   2   0   2   0   0   2   2   0   2   0   0   0   0   0   2   2   2   0   0   2   0   0   0   2   2   2
 MK-5-11                2   0   2   0   2   2   0   2   0   2   2   0   0   2   0   0   2   0   2   0   0   0   0   2   2   2   0   0   0   0   0   2   0   2   2   0   0   2   2   0   2   2   2   0   0   0   2   0   2   0   2   2   2   2   0   0   2   2   0   2   2   0   0   2   2   0   0   0   2   2   0   0   2   2   0   2   2   0   0   2   0   2   2   2   0   2   2   0   2   2   2   0   0   0   0   2   2   2   2   0   2   0   0   0   0   0   0   0   0   0   0   0   0   2   2   0   2   2   0   2   0   2   2   2   0   0   2   2   2   2   0   0   0   0   2   2   2   0   2   0   0   0   0   0   0   0   0   2   2   0   2   2   2   2   2   2   0   0   0   2   0   0   0   2   0   0   2   0   0   2   0   2   2   0   2   0   2   0   0   2   2   0   2   0   2   0   0   0   2   2   2   0   0   2   0   0   0   2   0   2
 MK-5-12                2   0   2   0   2   0   0   2   0   2   2   0   0   2   0   0   0   0   2   2   0   2   0   2   2   2   0   0   0   2   0   2   0   0   2   0   0   2   2   2   2   2   2   2   0   0   2   0   2   0   2   2   2   2   0   0   2   2   0   2   2   0   0   2   2   0   0   0   2   2   0   0   2   2   0   2   2   0   0   2   0   2   2   2   0   2   2   0   2   2   2   2   0   0   0   2   2   2   2   0   2   0   0   0   0   0   0   0   0   0   2   0   0   2   2   0   2   0   0   2   0   2   2   2   0   0   2   2   0   2   0   0   2   0   2   2   0   0   2   0   0   0   0   0   0   2   0   2   2   0   2   2   2   0   2   2   0   2   2   2   0   0   0   2   0   0   2   0   0   2   0   2   2   0   2   2   2   0   0   2   2   0   2   0   2   2   0   0   0   2   2   2   0   2   2   0   0   2   0   2
 MK-5-13                2   0   2   0   2   0   0   2   0   2   2   0   2   2   0   0   0   0   2   2   0   2   0   0   0   2   0   0   0   2   0   2   0   0   2   0   0   2   2   2   2   2   2   2   0   2   2   0   2   0   0   2   0   2   0   0   2   2   0   2   2   0   0   2   2   0   0   0   2   0   0   0   2   2   0   2   2   0   0   0   0   2   2   2   2   2   0   2   2   2   0   2   0   0   0   2   2   2   2   0   2   2   0   0   0   0   0   0   0   0   0   0   0   2   0   0   2   0   0   2   0   0   2   2   0   0   2   2   0   2   0   0   2   0   2   0   0   0   2   0   0   0   0   0   2   2   0   2   2   0   2   2   2   0   2   2   0   2   2   2   0   0   0   0   0   2   2   0   0   2   0   2   2   0   2   0   2   0   0   2   2   0   2   0   2   2   0   0   0   2   2   2   0   2   2   0   2   2   2   2
 MK-5-14                2   0   2   2   2   0   0   2   0   2   2   0   0   2   0   0   0   0   0   2   0   2   0   0   2   2   0   0   0   2   0   2   0   0   2   0   0   2   2   2   2   2   2   2   0   2   2   0   2   0   0   2   0   2   0   0   2   2   0   2   2   0   0   2   2   2   0   0   2   0   0   0   2   2   0   2   2   0   0   2   2   0   2   0   2   0   0   2   2   2   2   2   0   0   0   2   2   2   2   0   2   2   0   0   0   0   0   2   0   0   0   0   0   2   0   0   2   0   0   0   0   0   2   2   0   0   2   2   0   2   0   0   2   0   2   0   0   0   2   0   0   0   0   0   2   2   0   2   2   0   2   2   2   0   2   2   0   2   0   2   0   0   0   0   0   2   0   0   0   0   0   2   2   0   2   0   2   0   0   2   2   2   2   0   0   2   0   0   0   2   2   2   0   2   2   0   2   0   0   2
 MK-5-15                2   0   2   2   2   0   0   2   0   2   2   0   0   2   0   0   0   0   2   2   0   2   0   0   2   2   0   0   0   2   0   2   0   0   2   0   2   2   2   2   2   2   0   2   0   2   2   0   2   0   0   2   0   2   0   0   2   2   0   2   2   0   0   2   2   2   0   0   2   0   0   0   2   2   0   2   2   0   0   2   0   0   2   0   2   2   0   2   2   2   0   2   0   0   0   2   2   2   2   0   2   2   2   0   0   0   0   2   0   0   0   0   0   2   0   0   2   2   0   0   0   0   2   2   0   0   2   2   0   2   0   0   2   0   0   0   0   0   2   0   0   0   0   0   2   2   0   2   0   0   2   2   2   2   2   2   0   2   0   2   0   0   2   0   0   2   0   0   0   0   0   2   2   0   2   2   2   2   0   2   2   2   2   0   0   2   0   0   0   2   2   2   0   2   2   0   0   0   0   2
 MK-5-16                2   0   2   2   2   0   2   2   0   2   2   0   0   2   0   0   0   0   2   2   0   2   0   0   2   2   0   0   0   2   2   2   0   0   2   0   0   2   0   2   2   2   0   2   0   2   2   0   0   0   0   0   0   2   0   0   2   2   2   2   2   0   0   2   2   2   2   0   2   0   0   0   2   0   0   2   2   0   0   2   0   2   2   0   2   2   0   2   0   2   0   2   0   0   0   0   2   2   2   0   2   2   2   0   0   0   2   2   0   0   0   0   0   2   0   0   2   2   0   0   0   0   2   2   0   0   2   2   0   2   0   0   2   2   0   0   0   0   2   2   0   0   0   0   2   2   0   2   0   0   2   0   2   2   2   2   0   2   0   2   0   0   0   0   2   2   0   0   0   0   0   2   2   0   2   2   2   2   0   2   2   2   2   0   0   2   0   0   0   2   2   2   0   2   2   0   0   0   0   0
 MK-6-1                 2   2   2   2   0   0   2   0   2   2   2   0   2   2   2   2   2   0   2   2   0   0   2   2   2   0   0   0   0   2   0   0   2   2   0   2   2   0   0   2   2   0   0   0   0   2   0   0   2   0   0   2   0   0   2   0   0   2   0   0   0   2   2   2   2   0   0   2   0   2   0   2   2   2   0   2   0   2   2   2   0   0   2   2   2   2   0   2   0   2   0   2   2   0   0   2   2   0   2   2   2   2   0   2   0   0   0   0   0   2   0   0   0   2   0   0   2   0   2   0   2   2   0   2   2   2   0   0   2   2   2   0   0   0   0   2   0   2   0   2   2   2   0   2   0   2   0   0   2   2   0   2   2   0   0   2   0   2   0   2   2   0   2   0   2   0   2   2   2   2   2   2   0   0   0   0   0   2   0   2   2   2   0   0   0   2   0   2   0   2   0   2   2   0   2   2   0   2   0   2
 MK-6-2                 2   2   2   2   0   0   2   0   2   2   2   0   2   2   2   2   2   0   2   0   0   0   2   2   2   0   0   0   0   2   0   0   2   2   0   2   0   0   0   2   2   0   0   0   0   2   0   0   2   0   0   0   0   0   2   0   0   2   0   0   2   2   2   2   2   0   2   2   0   2   2   2   2   0   0   2   0   2   2   2   0   0   2   2   2   2   0   0   2   2   0   2   2   0   0   2   2   0   2   2   2   2   0   2   0   0   0   0   0   2   0   2   2   2   0   0   2   0   0   0   2   2   0   2   2   2   0   0   2   2   2   0   0   0   0   2   0   2   0   2   0   2   0   2   0   2   0   0   2   2   0   2   2   0   0   2   0   2   2   2   2   0   2   0   2   0   2   2   2   2   2   2   0   0   2   0   0   2   0   2   2   2   0   0   0   2   0   2   0   2   0   2   2   0   2   2   0   2   0   0
 MK-6-3                 2   2   2   2   0   0   2   0   0   0   2   0   2   0   2   2   2   2   2   0   0   2   2   2   2   0   0   0   0   2   0   0   2   2   0   2   0   0   0   2   2   0   0   0   0   2   0   0   2   0   0   0   0   2   2   0   0   2   0   0   2   2   2   2   2   0   2   2   0   2   2   2   2   0   2   2   0   2   2   2   2   0   2   2   2   2   0   0   2   2   0   2   2   0   0   2   2   0   2   2   2   2   0   2   0   0   0   0   0   0   0   2   2   2   0   0   2   0   0   0   2   2   0   2   2   0   0   0   2   2   2   0   0   0   0   0   0   2   0   2   0   2   0   2   0   2   0   0   2   2   0   2   2   0   0   2   0   2   2   0   2   0   2   2   2   0   2   2   2   2   2   2   2   0   2   0   0   2   0   2   2   2   0   0   0   2   2   2   0   2   0   2   2   0   2   2   0   2   0   0
 MK-6-4                 2   2   2   2   0   0   2   0   0   0   2   0   0   0   0   2   2   2   2   0   0   2   2   2   2   0   0   2   0   2   0   0   2   2   0   2   0   0   0   2   2   2   0   0   0   2   0   0   2   0   0   0   0   0   2   2   0   2   2   0   2   0   2   2   2   2   0   2   0   2   2   2   2   0   2   2   2   2   2   2   2   0   2   0   2   2   0   0   2   2   0   2   2   0   2   2   2   0   2   2   2   2   0   2   0   0   2   2   0   0   0   0   2   2   0   0   2   0   0   0   0   2   0   2   2   0   0   0   2   2   0   0   0   0   2   0   0   2   0   2   0   0   0   2   0   2   0   0   2   2   0   2   2   0   0   2   0   2   2   0   2   0   2   2   2   0   2   2   2   2   2   0   2   0   2   0   0   2   0   2   2   2   0   0   0   2   2   2   0   2   0   2   2   0   0   2   2   0   0   0
 MK-6-5                 2   2   0   2   0   0   2   0   2   0   2   0   0   0   0   2   2   2   2   0   0   2   2   2   2   0   0   2   0   2   0   0   2   2   0   2   0   0   0   2   2   2   0   0   0   2   0   0   2   2   0   0   0   0   2   2   0   2   0   0   2   0   2   2   2   2   0   2   0   2   2   2   2   0   2   2   2   2   0   2   2   0   2   0   2   2   2   0   2   2   2   2   2   0   2   2   2   0   2   2   2   2   0   0   2   0   2   2   0   0   0   0   2   2   0   0   2   0   0   0   0   2   0   2   2   0   0   0   0   2   0   0   0   0   2   0   2   2   0   2   2   0   0   2   0   2   0   2   2   2   0   0   2   0   0   2   0   2   2   0   2   0   2   2   2   0   2   0   2   2   0   0   2   0   2   0   0   2   2   2   2   2   0   0   0   2   2   2   0   2   0   2   2   0   0   2   2   0   0   0
 MK-6-6                 2   2   0   2   0   0   2   0   2   0   2   0   0   0   0   2   2   2   2   0   0   2   2   0   2   0   0   2   0   2   0   0   2   2   0   2   0   0   0   2   2   0   0   0   0   2   0   0   2   2   0   0   0   0   2   2   0   2   0   0   2   0   2   2   2   2   0   2   0   2   2   0   2   0   2   2   2   2   0   2   2   0   0   2   0   2   2   0   2   2   2   2   2   0   2   2   2   0   2   2   2   2   0   0   0   0   2   0   0   0   0   0   2   2   0   0   2   0   0   0   0   2   0   2   2   0   0   0   0   2   0   0   0   0   2   0   0   2   0   2   2   0   0   2   0   0   0   2   2   2   0   0   2   0   0   2   2   2   2   0   2   0   2   2   2   0   2   0   2   2   0   0   2   0   0   0   0   2   2   2   2   2   0   0   0   2   2   2   2   2   2   2   2   0   0   2   2   0   0   0
 MK-6-7                 2   2   0   0   0   0   2   0   2   0   2   0   0   0   2   2   2   2   2   0   0   0   2   0   2   0   0   2   0   2   0   0   2   2   0   2   0   0   0   2   2   0   0   0   0   2   0   0   0   2   0   0   0   0   2   2   0   2   0   0   2   0   2   0   2   2   0   2   0   2   2   0   2   0   2   2   2   2   0   2   2   0   2   2   0   2   2   0   2   2   2   2   2   0   2   0   2   0   2   2   2   0   0   0   2   2   2   0   0   0   0   0   2   2   0   0   2   0   2   0   2   2   0   2   2   0   0   0   0   2   0   0   0   0   0   0   0   2   0   2   0   0   0   2   0   2   0   2   2   2   0   0   2   0   0   2   2   2   0   0   2   0   2   2   2   0   2   0   2   2   0   0   2   0   0   0   0   2   2   2   2   2   0   0   0   0   2   2   2   2   2   2   2   0   0   2   2   0   0   0
 MK-6-8                 0   2   0   0   0   2   0   0   2   0   2   0   0   0   2   2   2   2   2   0   0   0   2   0   2   0   0   2   0   0   0   0   2   2   0   2   0   2   2   2   0   0   0   0   0   2   0   0   0   2   0   0   0   0   0   2   0   2   0   0   2   0   2   0   2   2   0   2   0   2   2   0   2   0   2   2   2   2   2   2   2   0   2   2   0   2   2   2   2   2   0   2   0   0   2   0   2   0   2   0   2   2   0   2   2   2   2   0   0   0   0   2   2   2   0   0   2   2   2   0   2   2   0   2   0   0   0   0   0   2   0   2   0   0   0   0   0   2   0   2   0   0   0   2   0   2   2   2   2   2   2   0   0   0   0   2   2   2   0   0   2   0   2   2   2   0   2   0   2   0   0   0   2   0   0   0   0   2   2   2   2   2   0   0   0   0   0   2   2   2   2   2   0   0   0   2   2   0   0   0
 MK-6-9                 0   2   0   0   2   2   0   0   2   0   2   0   0   0   2   0   2   2   2   2   0   0   2   0   2   0   0   2   2   2   0   0   2   2   0   2   0   2   2   2   0   0   0   0   0   2   0   0   0   0   0   2   0   0   0   2   0   2   2   2   2   2   2   0   2   2   2   2   0   2   2   0   2   0   2   2   2   2   2   2   2   0   2   2   0   2   2   2   2   2   0   2   2   0   2   0   2   0   2   0   2   2   0   2   2   2   2   0   0   0   0   2   2   2   0   0   2   2   2   0   2   2   0   2   0   0   0   0   0   2   0   2   0   2   0   0   0   2   0   2   0   0   0   2   0   2   2   2   2   2   0   0   2   0   0   2   2   2   2   0   2   0   0   2   0   0   2   0   2   0   2   0   0   0   0   0   0   2   0   2   2   0   0   0   0   0   0   2   2   2   2   2   0   0   0   2   2   2   0   0
 MK-6-10                0   2   0   0   2   2   0   0   2   2   0   0   0   0   2   0   2   2   2   2   0   0   2   0   2   2   0   2   2   0   0   0   2   2   2   2   0   2   2   0   2   0   0   0   2   2   0   0   0   0   0   2   0   0   0   2   0   2   2   2   2   2   2   2   2   2   2   2   0   2   2   0   2   0   2   2   2   2   2   2   2   0   2   2   0   2   0   2   2   2   0   2   2   0   2   0   2   0   2   0   2   2   0   0   2   2   2   2   0   0   0   2   2   2   0   0   2   2   2   0   2   2   0   0   0   0   0   0   0   2   0   2   0   0   0   0   0   2   0   2   2   0   0   2   0   2   2   2   2   2   0   0   2   0   0   2   2   2   2   0   2   0   0   2   0   0   2   0   2   0   2   2   2   0   0   0   0   2   0   2   2   2   0   0   0   0   0   2   2   0   2   2   0   2   0   2   2   2   0   0
 MK-6-11                0   2   0   0   2   2   0   0   2   2   0   0   0   0   2   0   2   0   2   2   0   0   2   0   2   2   0   2   2   2   0   2   2   2   2   2   0   2   2   0   2   0   0   2   2   2   0   0   0   0   0   2   0   0   0   2   2   2   0   2   2   2   2   2   2   2   2   2   0   2   2   0   2   0   2   2   2   2   2   0   2   0   0   2   0   2   0   2   2   2   0   2   2   0   2   0   2   0   2   0   2   2   0   0   2   2   2   2   0   0   0   0   2   2   2   0   2   2   2   0   0   2   0   0   0   0   0   0   0   2   0   2   0   0   0   0   0   2   0   2   2   0   0   2   0   2   2   2   2   2   0   0   2   0   0   2   2   2   2   2   2   0   0   2   0   0   2   0   2   0   2   2   2   0   0   0   2   2   0   2   2   2   0   2   0   2   0   2   2   0   2   2   0   2   0   2   2   0   0   0
 MK-6-12                0   2   0   0   2   2   0   0   2   2   0   0   2   0   2   0   2   0   0   2   0   0   2   0   2   2   0   2   2   2   0   2   2   2   2   2   0   2   2   0   2   0   0   2   2   2   0   0   0   2   0   2   0   0   0   2   0   2   0   2   2   2   2   2   2   2   2   2   0   2   0   0   2   0   2   0   2   2   2   0   2   0   0   2   0   2   0   2   0   2   0   2   2   0   0   0   2   0   2   2   2   2   0   0   2   2   2   2   0   0   0   0   2   2   2   0   2   2   2   2   0   2   0   0   0   0   0   0   2   2   2   2   0   0   0   0   0   2   0   2   2   0   0   2   0   2   2   2   2   2   0   0   2   0   0   2   2   2   2   2   2   0   0   2   0   2   2   2   2   0   2   2   2   0   2   0   2   2   0   2   2   2   0   2   0   2   0   2   2   0   2   2   0   2   0   2   2   0   0   0
 MK-6-13                0   2   0   0   2   2   0   2   2   2   0   0   2   0   2   0   2   0   0   2   0   0   2   0   2   2   0   2   2   2   2   2   0   2   2   2   0   2   2   0   2   2   0   2   2   0   0   0   0   2   0   0   0   0   0   2   0   0   0   2   2   2   2   2   0   2   2   2   0   2   2   0   2   0   0   2   2   2   2   0   2   0   0   2   2   2   0   2   0   2   0   2   2   0   0   0   2   2   2   2   2   2   0   0   2   2   2   2   0   0   0   0   2   2   2   0   2   2   2   2   0   2   0   0   0   0   0   0   2   2   0   2   0   0   2   0   0   2   0   2   2   0   0   2   0   2   2   2   2   2   0   0   2   0   2   2   2   2   2   0   2   0   0   2   0   0   0   2   2   0   0   2   2   0   2   0   2   2   0   2   0   2   0   2   0   2   2   2   2   0   2   2   0   2   0   2   2   0   0   2
 MK-6-14                0   2   0   0   2   2   0   2   2   2   0   0   2   0   2   0   2   0   0   2   0   0   2   0   0   2   0   2   2   2   2   2   2   0   2   2   0   2   2   0   2   2   2   2   2   0   0   0   0   2   0   0   0   2   0   2   0   0   0   2   2   2   2   2   0   2   2   2   0   2   2   0   2   0   0   2   0   2   2   0   2   0   0   2   2   2   0   2   0   2   0   2   2   0   0   2   2   2   2   2   2   0   0   0   2   2   2   2   0   0   0   0   2   2   2   0   2   2   2   2   0   2   0   0   2   0   0   0   2   0   0   2   0   0   2   0   0   2   0   2   2   0   0   2   0   2   2   2   2   2   0   0   2   0   2   2   2   2   2   0   2   0   0   2   0   0   0   2   2   0   0   2   2   0   0   0   2   2   0   2   0   2   0   2   0   2   2   0   2   0   2   0   0   2   0   2   2   0   2   2
 MK-6-15                0   2   0   0   2   2   0   2   2   2   0   0   2   0   2   0   2   0   0   2   0   0   2   0   0   2   0   2   2   2   2   2   2   0   2   2   0   2   2   0   2   2   2   2   2   0   0   0   0   2   0   0   0   2   0   2   0   0   0   2   2   2   2   2   0   2   2   0   0   2   2   0   2   0   0   0   0   2   2   0   2   0   0   2   2   2   0   2   0   2   0   2   2   2   0   2   2   2   2   2   2   0   0   0   2   2   2   2   2   2   0   0   2   2   2   0   2   2   2   2   0   2   0   0   2   2   0   0   2   2   0   2   0   0   2   0   0   0   0   2   2   0   0   2   0   2   2   2   2   2   0   0   2   0   2   2   0   0   2   0   2   0   2   2   0   0   0   2   2   0   0   2   2   0   0   0   2   2   0   2   0   2   0   2   0   2   2   0   2   0   2   0   0   2   2   2   2   0   2   2
 MK-6-16                0   2   0   0   2   2   0   2   2   2   2   0   2   0   0   2   2   0   0   2   0   0   2   0   0   2   2   2   2   0   2   2   2   0   2   2   0   2   2   0   2   2   2   2   2   0   0   0   0   2   0   0   0   2   0   2   0   0   0   2   2   2   2   2   0   2   2   0   2   2   2   0   2   0   0   0   0   2   2   0   2   0   0   2   2   0   0   2   0   2   0   2   2   2   0   2   2   2   2   2   2   0   0   0   2   2   2   2   2   2   0   0   2   2   2   0   2   2   2   2   0   2   0   0   2   0   0   0   2   2   0   2   0   0   2   0   0   0   0   2   2   0   0   2   0   2   2   2   2   2   0   0   2   0   2   2   0   2   2   0   2   0   2   2   0   2   0   2   2   0   0   2   2   0   0   0   2   2   0   2   0   2   2   2   0   2   2   0   0   0   2   2   0   2   2   2   2   0   2   2
 
!****************************************** Phenotypic Data **********************************************************
!-100.0 is resevred for missing phenotype
SimulatedTrait1        13.4277    9.7399    9.2085   10.5276   12.4757   11.4371    8.0946   12.9387    8.4697   10.4532    8.1479   15.4450   11.8170   11.3130   10.0221    8.3056    9.4117   10.3093    8.5866   10.5282    8.6973   10.7920   10.7194    8.9597   10.1338   12.7917    8.7833   11.1895   10.7999   10.3748    9.4629    9.1694    9.1775    7.4532    8.4267   11.4943    8.6000   10.5185    9.8711    8.3902    8.6746   11.2341    8.5329   11.6726   10.6688   12.1617    9.5203    8.5364   11.0148    9.0213   12.3466    8.2499   13.1260    9.9630    9.5381   11.8110    8.7239   10.1641    9.2373   11.2156   10.1609   10.3743    8.4342    9.9822   11.5658    9.6645   10.3674   10.8050    9.4890    8.8100   10.1019    9.1182    8.2198   10.1303    8.3092   11.9898    9.9503    8.8046    8.5240   12.4718    8.3585    9.9457   11.6614   11.0104    7.0029    9.1073   10.5318   12.1420   10.3770    9.1851    8.4139    9.9157    8.2407    9.5698   10.5819    9.4285    6.7344   10.0089   12.8101   11.0752    9.4623    9.4362   10.9679    7.7627   10.4261   10.9189    8.4167    9.1346    8.1118   11.1264    8.7444   10.6418    8.5039   10.5689   10.7672    6.2690   11.3106   11.4573    9.0252    9.1766    8.7574   10.6802    8.3735   10.1068   10.5627   10.1389   10.9362    9.4129    7.5451   10.4968    8.1582    9.5282   10.7705   10.5769   10.7759   11.9557   10.5219   10.1551    6.9765    9.8582    8.2463   12.7396    5.7806    8.9108   11.7735    7.6790    8.8833    8.0027   10.4868   10.2979   11.5913   12.3815   11.3177   13.1404   12.0570   11.2229    7.0807    8.6924   10.4432    9.7010    5.7929   11.6812   11.4941   11.5622    7.6093    9.3511   10.4042    9.1458    8.9782   10.8875   10.1995    8.7961   10.1210   10.5257   13.3474    9.8908    8.6450   11.0883    8.6649    8.6477    9.2573    7.7698    6.5183    7.1350    9.7725   10.0376   10.1694    8.6023    8.3136    8.9178   10.6665    7.5656    8.6159   11.6174    9.8345    8.2995    8.6014   10.5354   11.2766    9.6137
SimulatedTrait2        16.2386   15.6203   16.3776   14.3623   14.1455   12.5691   15.0076   14.9720   15.6217   16.7216   14.3946   14.1647   13.9552   15.5421   13.7077   16.1314   13.6756   14.9582   14.7391   17.4239   16.1955   14.4405   15.3883   15.2198   15.6595   13.9825   14.4939   16.6499   15.0292   12.9165   16.1587   15.5392   14.1336   14.4743   14.0503   16.6509   14.5146   17.3563   14.6489   15.3794   14.8613   14.4652   13.2125   14.1380   17.2728   14.4381   14.2299   14.2782   14.6487   15.5486   15.9235   14.9381   15.7845   15.8724   17.5085   15.8240   14.2714   16.0332   17.1638   15.2760   15.2449   15.0151   15.4086   12.9548   16.6324   14.8697   13.3121   16.3901   14.4348   11.9784   14.2322   14.1733   16.1043   16.2587   14.3770   16.7653   14.3484   13.5267   15.9123   16.8958   13.2737   17.3117   16.3817   15.0902   12.8064   13.8636   13.8387   15.3109   15.6765   15.9175   15.7252   17.6534   14.2063   16.9119   15.3432   15.6459   14.3092   16.9255   13.6924   12.3178   17.3799   16.1322   13.3856   15.9063   16.0180   15.8627   16.2272   13.4695   14.1666   12.8214   17.2040   15.9620   14.3325   15.4890   15.8431   16.3728   15.6604   14.8557   15.3601   14.1928   17.8797   14.8613   15.0491   13.7807   13.3517   13.7759   16.4810   15.2491   15.5560   15.0994   15.9378   13.1086   14.7349   14.4787   17.7525   15.9237   16.0652   14.1717   16.7340   12.2996   14.1504   14.2643   13.6959   14.6033   14.4376   14.2206   16.1669   13.7280   14.3557   14.7571   13.5100   16.7864   14.1866   14.7901   14.4077   15.8320   14.4955   14.6755   16.4280   16.5710   14.8963   15.0809   16.2680   14.2572   13.7831   13.7388   13.3747   15.0890   12.4156   16.8975   15.0129   13.8534   14.9698   13.8852   15.3064   16.5519   14.9076   14.0052   14.7193   13.8698   17.2610   14.2843   17.7450   15.5149   16.1653   13.4924   15.0367   13.9585   14.9417   17.7807   15.5826   15.0494   12.0984   14.9433   12.8105   15.4074   11.3521   13.0873   15.7062   11.7650
 
