# Supplementary material for: Inclusive Composite Interval Mapping of QTL by Environment Interactions in Biparental Populations
Source: PLoS One. 2015 Jul 10;10(7):e0132414. doi: 10.1371/journal.pone.0132414 (PMC4498613; doi:10.1371/journal.pone.0132414)
Supplement: S3 File — (ZIP) [file pone.0132414.s003.zip › Simulation for unliked model/Simulated popualtions/run_00198.met]

!**********************Note: lines staring with "!" are remarks and will be ignored in the program********************
!*********************************General Information**********************************
!Assuming F1 = P1 x P2, populations available in QTL IciMapping are: 
!  1, P1BC1F1 = P1 x F1, the first backcrossing where P1 is used as the recurrent parent;
!  2, P2BC1F1 = P2 x F1, the first backcrossing where P2 is used as the recurrent parent;
!  3, F1DH, F1-derived doubled haploids; 
!  4, RIL or F1RIL, recombination inbred lines through the repeated selfing of F1;
!  5, P1BC1RIL, recombination inbred lines through the repeated selfing of P1BC1F1;
!  6, P2BC1RIL, recombination inbred lines through the repeated selfing of P2BC1F1;
!  7, F2, the selfing generation of F1;
!  8, F3, the selfing generation of F2;
!  9, P1BC2F1, the second backcrossing where P1 is used as the recurrent parent; 
! 10, P2BC2F1, the second backcrossing where P2 is used as the recurrent parent;
! 11, P1BC2RIL, recombination inred lines through the repeated selfing of P1BC2F1; 
! 12, P2BC2RIL, recombination inred lines through the repeated selfing of P2BC2F1; 
! 13, P1BC1F2, the selfing generation of P1BC1F1; 
! 14, P2BC1F2, the selfing generation of P2BC1F1; 
! 15, P1BC2F2, the selfing generation of P1BC2F1; 
! 16, P2BC2F2, the selfing generation of P2BC2F1; 
! 17, P1BC1DH, P1BC1F1-derived doubled haploids; 
! 18, P2BC1DH, P2BC1F1-derived doubled haploids; 
! 19, P1BC2DH, P1BC2F1-derived doubled haploids; 
! 20, P2BC2DH, P2BC2F1-derived doubled haploids; 
   3      !Mapping Population (see remarks above)
   2      !Mapping Function (1 for Kosambi; 2 for Haldane; 3 for Morgan)
   2      !Marker Space Type (1 for intervals; 2 for positions)
   1      !Marker Space Unit(1 for centiMorgans; 2 for Morgan)
   6      !Number of Chromosomes (or Linkage Groups)
 200      !Size of the mapping population
   2      !Number of environments
 
!***************************************** Chromosomes and Linkage Maps **********************************************
!Chromosome                 NumMarkers
-CH1                        16
-CH2                        16
-CH3                        16
-CH4                        16
-CH5                        16
-CH6                        16
!Linkage map (Marker name followed by position or the interval length)
 MK-1-1                1     0.000
 MK-1-2                1    10.000
 MK-1-3                1    20.000
 MK-1-4                1    30.000
 MK-1-5                1    40.000
 MK-1-6                1    50.000
 MK-1-7                1    60.000
 MK-1-8                1    70.000
 MK-1-9                1    80.000
 MK-1-10               1    90.000
 MK-1-11               1   100.000
 MK-1-12               1   110.000
 MK-1-13               1   120.000
 MK-1-14               1   130.000
 MK-1-15               1   140.000
 MK-1-16               1   150.000
 MK-2-1                2     0.000
 MK-2-2                2    10.000
 MK-2-3                2    20.000
 MK-2-4                2    30.000
 MK-2-5                2    40.000
 MK-2-6                2    50.000
 MK-2-7                2    60.000
 MK-2-8                2    70.000
 MK-2-9                2    80.000
 MK-2-10               2    90.000
 MK-2-11               2   100.000
 MK-2-12               2   110.000
 MK-2-13               2   120.000
 MK-2-14               2   130.000
 MK-2-15               2   140.000
 MK-2-16               2   150.000
 MK-3-1                3     0.000
 MK-3-2                3    10.000
 MK-3-3                3    20.000
 MK-3-4                3    30.000
 MK-3-5                3    40.000
 MK-3-6                3    50.000
 MK-3-7                3    60.000
 MK-3-8                3    70.000
 MK-3-9                3    80.000
 MK-3-10               3    90.000
 MK-3-11               3   100.000
 MK-3-12               3   110.000
 MK-3-13               3   120.000
 MK-3-14               3   130.000
 MK-3-15               3   140.000
 MK-3-16               3   150.000
 MK-4-1                4     0.000
 MK-4-2                4    10.000
 MK-4-3                4    20.000
 MK-4-4                4    30.000
 MK-4-5                4    40.000
 MK-4-6                4    50.000
 MK-4-7                4    60.000
 MK-4-8                4    70.000
 MK-4-9                4    80.000
 MK-4-10               4    90.000
 MK-4-11               4   100.000
 MK-4-12               4   110.000
 MK-4-13               4   120.000
 MK-4-14               4   130.000
 MK-4-15               4   140.000
 MK-4-16               4   150.000
 MK-5-1                5     0.000
 MK-5-2                5    10.000
 MK-5-3                5    20.000
 MK-5-4                5    30.000
 MK-5-5                5    40.000
 MK-5-6                5    50.000
 MK-5-7                5    60.000
 MK-5-8                5    70.000
 MK-5-9                5    80.000
 MK-5-10               5    90.000
 MK-5-11               5   100.000
 MK-5-12               5   110.000
 MK-5-13               5   120.000
 MK-5-14               5   130.000
 MK-5-15               5   140.000
 MK-5-16               5   150.000
 MK-6-1                6     0.000
 MK-6-2                6    10.000
 MK-6-3                6    20.000
 MK-6-4                6    30.000
 MK-6-5                6    40.000
 MK-6-6                6    50.000
 MK-6-7                6    60.000
 MK-6-8                6    70.000
 MK-6-9                6    80.000
 MK-6-10               6    90.000
 MK-6-11               6   100.000
 MK-6-12               6   110.000
 MK-6-13               6   120.000
 MK-6-14               6   130.000
 MK-6-15               6   140.000
 MK-6-16               6   150.000
!*********************************** Marker Types ********************************************************************
!Co-dominant marker: When heterozygote F1 is present, P1 is coded as 2, F1 is coded as 1, and P2 is coded as 0; Otherwise, P1 is coded as 2, and P2 is coded as 0. 
!Dominant marker: When heterozygote F1 is present, P1 and F1 are coded as 12, and P2 is coded as 0; Otherwise, P1 is coded as 2, and P2 is coded as 0.  
!Recessive markers: When heterozygote F1 is present, P1 is coded as 2, and F1 and P2 are coded as 10; Otherwise, P1 is coded as 2, and P2 is coded as 0. 
!Missing marker is coded as -1. 
 MK-1-1                 0   0   2   2   2   0   2   2   0   2   2   2   0   2   2   0   0   0   0   2   2   2   2   2   2   0   0   0   2   0   0   2   2   2   0   0   0   0   2   0   0   0   0   2   0   2   2   2   2   0   0   2   0   2   2   2   2   2   0   0   2   0   2   2   2   2   0   0   0   0   0   2   0   2   0   2   2   2   2   0   0   2   2   0   0   0   2   0   0   0   2   2   0   0   0   2   0   0   0   0   0   2   0   0   0   0   2   2   0   2   0   2   2   2   0   2   0   0   2   0   2   0   2   0   2   0   2   0   2   2   0   0   2   2   2   0   0   0   2   2   0   2   0   0   0   0   0   2   0   0   0   0   2   0   2   2   2   2   0   2   2   0   0   0   2   0   0   0   2   0   2   2   2   0   2   0   0   2   2   2   0   2   0   0   2   2   2   0   2   0   2   2   2   0   0   0   0   2   0   0
 MK-1-2                 0   0   2   2   2   0   2   2   0   2   0   0   0   2   2   0   0   0   0   2   0   2   2   2   2   0   0   0   2   0   0   2   2   0   0   0   0   0   2   0   0   0   0   2   0   2   2   2   2   0   0   2   0   2   2   2   2   2   2   0   2   0   2   2   2   2   0   0   0   0   0   0   0   2   0   2   2   2   2   0   2   2   2   0   0   0   2   0   0   0   0   2   0   0   0   2   0   0   0   0   0   2   0   0   0   0   2   2   0   2   2   2   2   2   0   2   0   0   2   0   2   0   2   0   2   0   2   0   2   2   0   2   2   2   2   0   0   2   2   2   0   2   0   0   0   0   0   2   0   0   0   0   2   0   2   2   2   2   0   2   2   0   0   0   2   0   2   0   2   0   0   2   2   2   0   0   0   2   2   2   0   2   0   0   2   2   2   0   2   0   2   2   2   0   0   0   0   2   0   0
 MK-1-3                 0   0   2   2   2   2   2   2   0   2   0   0   0   2   2   0   0   0   0   2   0   2   2   2   2   0   0   0   2   0   0   2   0   0   0   0   0   0   2   0   0   0   0   2   0   2   0   2   2   0   0   2   0   0   2   2   0   2   2   0   2   0   2   2   0   2   0   0   0   0   0   0   0   2   0   0   2   2   2   0   2   2   0   0   0   0   2   0   2   2   0   2   0   0   0   0   0   0   0   0   0   2   2   0   0   0   2   2   0   2   2   2   2   2   2   0   0   0   2   0   0   0   2   0   2   0   2   0   2   2   0   0   0   2   2   0   0   2   2   2   2   0   0   0   2   0   0   2   0   0   0   0   2   0   2   2   2   2   0   2   0   0   0   0   2   0   2   0   2   0   0   2   2   2   0   0   0   2   2   2   0   2   0   0   2   2   2   0   2   0   2   2   2   0   0   0   0   2   0   0
 MK-1-4                 0   0   2   2   2   2   2   2   0   2   0   0   0   0   2   0   0   0   0   2   0   2   2   0   2   0   0   0   0   0   0   2   0   0   0   0   0   0   2   0   0   0   0   0   0   2   0   0   2   0   0   2   0   0   2   2   0   0   2   2   2   0   2   2   0   2   0   0   0   0   0   0   0   2   0   0   2   2   2   0   2   2   2   0   0   0   2   0   2   2   0   2   0   0   0   0   0   0   0   0   0   2   0   2   2   0   2   2   0   2   2   2   2   2   2   0   2   0   2   0   0   0   2   0   2   2   0   0   2   2   0   2   0   2   2   0   0   2   0   0   2   0   0   0   2   0   0   2   0   0   0   0   2   0   2   2   2   2   2   2   0   0   0   0   2   0   2   0   2   0   0   2   2   2   0   0   0   2   2   2   0   2   0   0   2   2   2   0   2   0   2   2   2   0   0   0   0   0   2   0
 MK-1-5                 0   0   2   2   2   2   2   2   2   2   0   0   0   2   2   0   0   0   0   0   0   2   2   0   0   0   0   0   0   0   0   2   0   0   0   0   0   0   2   0   0   0   0   0   0   2   0   0   2   0   2   2   0   0   2   2   2   0   2   2   2   0   2   2   0   2   2   0   0   0   0   0   2   2   0   0   2   0   2   0   2   2   2   0   0   0   2   0   2   2   0   2   0   0   0   0   0   0   0   0   0   2   0   2   2   0   2   2   0   2   2   2   2   2   2   0   2   0   0   0   0   0   2   0   2   2   0   0   2   2   2   2   0   2   0   0   0   2   0   0   2   0   0   0   2   0   0   2   0   0   0   0   2   0   2   2   2   2   2   2   2   2   0   0   2   0   2   0   2   0   0   0   2   2   2   0   0   2   2   0   0   2   0   2   2   2   2   0   0   0   2   2   2   0   0   0   0   0   2   0
 MK-1-6                 0   0   2   2   2   2   2   0   2   2   0   2   0   2   2   2   0   0   0   0   0   2   2   0   0   0   0   0   0   0   0   2   0   0   0   2   0   0   2   0   0   0   0   0   0   2   2   0   2   0   2   2   0   0   2   2   2   0   2   2   2   0   2   2   0   2   2   0   2   2   0   0   2   2   0   0   2   0   2   0   2   2   2   0   0   0   0   0   2   2   0   2   0   0   0   0   0   0   2   0   0   2   0   2   2   0   2   2   0   0   2   2   2   2   2   0   2   0   0   0   0   2   2   0   2   2   0   0   2   2   2   2   0   2   0   0   0   2   0   0   2   0   0   0   2   0   0   2   0   0   0   0   2   0   2   2   2   2   0   2   2   2   0   0   2   0   2   0   2   0   0   0   2   2   2   0   0   2   2   0   0   2   0   2   2   2   2   0   0   0   0   2   2   0   0   0   0   0   2   0
 MK-1-7                 0   0   2   2   2   2   2   0   2   2   0   2   0   2   2   2   0   2   2   2   2   2   2   0   0   2   0   0   0   2   0   2   0   0   0   2   0   0   0   0   0   0   0   0   0   0   2   0   2   0   2   2   2   0   2   2   0   0   2   2   2   0   2   2   0   2   2   0   2   2   0   0   2   2   0   0   0   0   2   0   2   2   2   2   2   0   0   2   2   2   0   2   0   0   0   0   0   0   2   0   0   0   0   2   2   0   2   2   0   0   2   0   0   2   2   2   2   0   0   0   0   2   2   0   2   2   0   0   2   2   2   2   0   2   0   0   0   2   0   0   2   0   0   0   2   0   0   2   2   0   0   2   2   0   2   2   2   2   0   0   2   2   0   0   2   0   2   0   2   2   0   2   2   2   2   0   0   2   2   0   0   2   0   2   2   2   2   0   0   0   0   2   2   0   0   0   0   0   2   0
 MK-1-8                 0   0   0   2   2   2   2   0   2   0   0   2   0   2   2   0   0   2   0   2   2   2   2   0   0   2   0   0   0   2   0   2   2   0   0   2   0   0   0   0   0   0   0   0   0   0   2   0   2   2   2   2   2   2   2   2   0   0   2   2   2   0   2   2   0   2   2   0   2   2   0   0   2   2   0   2   0   2   2   0   2   2   2   2   2   0   2   2   2   2   0   2   0   0   0   0   0   0   2   0   0   0   0   2   2   0   2   2   0   2   0   0   0   2   2   2   2   2   0   0   0   2   2   2   2   2   0   0   2   2   2   2   0   2   0   0   0   2   0   0   2   0   0   0   2   0   0   0   2   0   0   2   2   0   2   2   2   2   0   0   2   2   0   0   2   0   2   0   2   2   0   2   2   0   2   2   0   2   2   0   0   2   0   2   2   2   2   0   0   0   0   2   2   0   0   0   0   0   2   0
 MK-1-9                 0   0   0   2   2   2   2   0   0   0   0   2   0   2   2   0   0   2   0   2   2   2   0   2   0   0   0   0   0   0   0   2   2   0   0   2   0   0   2   0   0   0   0   0   0   0   2   0   2   2   2   2   2   2   2   2   0   0   2   0   2   0   0   2   0   2   0   0   0   0   0   0   2   2   0   2   0   2   2   0   2   2   2   2   2   0   2   2   2   2   0   2   0   0   2   0   0   0   2   0   0   0   0   2   2   0   2   2   0   2   0   0   2   2   2   2   2   2   0   2   0   2   2   2   2   2   0   0   0   2   2   2   0   2   0   0   0   2   0   0   2   0   0   0   2   0   0   0   2   0   2   2   2   0   2   2   2   2   0   0   2   2   0   0   2   0   2   0   2   2   2   0   2   0   2   2   0   2   2   0   0   2   0   2   2   2   2   0   0   0   0   2   2   0   0   0   0   0   2   0
 MK-1-10                0   0   0   0   2   2   2   0   0   0   0   2   0   2   2   0   0   2   0   2   2   2   0   2   0   0   0   0   0   2   0   2   2   0   0   2   0   0   2   0   0   0   0   0   2   0   2   0   2   2   2   2   2   2   2   2   0   0   2   0   2   0   0   2   0   2   0   0   0   0   2   0   2   2   0   2   0   2   2   0   2   2   2   2   2   0   2   2   2   2   0   2   0   0   2   0   2   0   2   0   0   0   0   2   2   0   2   2   0   2   0   0   2   2   2   2   2   2   0   2   0   2   2   2   2   2   0   0   0   2   2   2   0   2   0   0   0   2   0   0   2   0   0   0   2   0   0   0   2   0   2   2   2   0   2   2   2   0   2   0   2   2   0   0   2   0   2   0   2   2   2   0   2   0   2   2   0   0   2   0   0   2   0   2   2   2   2   0   0   0   2   2   2   0   0   0   0   0   2   0
 MK-1-11                0   0   0   0   2   2   2   0   0   2   0   2   0   2   2   0   0   2   0   2   2   2   0   2   0   0   0   0   0   2   0   2   2   0   0   2   2   0   0   0   0   0   0   2   2   0   2   0   2   2   2   2   2   2   2   2   0   0   2   0   2   0   0   2   0   2   0   0   2   0   0   0   2   2   2   2   0   2   2   0   2   2   2   2   2   0   2   2   2   2   2   2   0   0   2   0   2   0   2   0   0   0   0   2   2   2   2   2   0   2   0   0   2   2   0   0   2   2   0   2   0   2   2   2   2   2   0   0   0   2   2   2   0   2   2   0   0   0   0   0   2   0   2   0   2   2   0   0   2   0   2   2   2   0   2   2   0   0   2   0   2   2   0   0   2   0   2   0   2   2   2   0   2   0   2   2   0   0   2   0   2   2   0   2   2   2   2   0   0   2   2   2   2   0   0   0   0   0   2   0
 MK-1-12                0   0   0   0   2   2   2   0   0   2   0   2   0   2   2   0   0   2   2   0   2   2   2   2   0   0   0   0   0   2   2   2   2   0   0   2   2   0   0   0   0   0   0   2   2   0   2   0   2   0   2   2   2   2   2   2   0   0   2   0   2   0   0   2   0   2   0   0   0   2   0   0   2   2   2   2   0   0   2   0   0   0   2   2   0   0   2   2   2   2   2   2   0   0   2   0   2   0   2   0   0   2   0   2   2   2   2   2   0   2   2   0   2   2   0   0   2   2   0   2   0   2   2   2   2   2   2   0   0   2   2   2   0   2   2   0   2   0   2   2   2   0   2   0   2   2   0   0   2   0   2   2   2   0   2   2   0   0   2   0   2   2   2   0   2   0   2   0   2   2   2   0   2   0   2   2   0   0   2   0   2   2   0   2   2   2   2   0   0   2   2   2   2   0   2   0   2   0   2   2
 MK-1-13                2   0   0   0   2   0   2   0   0   0   0   2   0   2   2   0   2   2   2   0   2   2   2   2   0   2   0   0   0   2   2   2   0   0   2   0   2   0   0   0   0   0   0   2   2   0   2   0   2   0   2   2   2   2   2   2   0   0   2   0   2   0   0   2   0   2   0   0   0   2   0   0   2   2   2   2   0   0   2   0   0   0   2   2   2   0   2   2   2   2   2   2   0   0   2   0   0   2   2   0   0   0   0   2   0   2   0   2   0   0   2   0   2   2   0   0   2   2   0   2   0   2   2   0   2   2   2   0   0   2   2   2   0   2   2   0   2   0   2   2   2   0   2   0   2   2   0   0   2   0   2   2   2   2   2   2   0   0   2   0   2   2   2   0   2   0   0   2   2   2   2   2   2   0   2   2   0   2   2   0   2   2   0   2   2   2   2   0   0   2   2   2   2   0   2   0   2   0   2   0
 MK-1-14                2   2   0   0   2   0   0   0   0   0   0   2   0   2   2   0   2   2   2   0   2   2   2   0   2   2   2   0   0   2   2   2   0   0   0   0   2   0   0   0   0   0   0   2   2   0   2   0   2   0   2   2   2   2   2   0   0   0   2   2   2   0   2   2   2   2   0   0   0   2   0   0   2   2   2   2   0   0   2   0   0   0   0   2   2   0   2   2   2   2   2   2   0   0   2   0   0   2   2   0   0   0   0   0   0   2   2   2   0   0   2   0   2   2   0   0   0   2   0   2   0   2   2   2   2   2   2   0   2   2   2   0   0   2   2   0   2   0   0   2   2   0   2   0   2   2   0   0   2   0   2   2   2   2   2   2   0   0   2   0   2   2   2   0   2   0   0   2   2   2   2   0   2   2   2   2   2   2   2   0   2   2   0   2   2   2   2   2   0   2   2   2   2   0   2   0   2   2   2   0
 MK-1-15                2   2   0   0   2   0   0   0   0   0   0   2   0   2   2   0   2   2   2   0   2   2   2   0   2   2   2   0   0   2   2   2   0   0   0   0   0   0   0   2   0   0   0   2   2   0   2   0   2   0   2   2   2   2   2   0   0   0   2   2   2   0   2   2   0   2   0   2   0   2   0   0   2   2   2   2   2   0   2   0   0   0   2   2   2   0   2   2   2   2   2   2   2   0   2   0   0   2   2   0   0   0   0   2   0   2   2   2   0   0   2   0   2   2   2   0   2   0   0   2   0   2   2   2   2   2   2   0   2   2   2   0   2   2   2   2   2   2   0   2   2   0   2   2   2   2   2   0   2   0   2   2   2   2   2   2   2   0   2   0   2   2   2   0   2   0   0   2   2   2   2   0   2   2   2   2   2   0   2   0   0   2   0   2   2   2   2   2   2   2   2   2   2   0   2   0   0   2   2   2
 MK-1-16                2   2   0   0   2   0   0   0   0   0   0   2   0   2   2   0   2   2   0   0   2   2   2   0   2   2   2   0   0   2   2   2   0   0   0   0   0   0   0   2   2   0   2   2   2   0   2   0   2   0   2   2   2   2   2   0   0   0   2   2   2   0   0   2   0   2   0   0   0   2   0   0   0   2   2   2   2   0   2   0   0   0   2   2   2   0   2   2   2   0   2   2   2   0   2   0   0   2   2   0   0   0   0   2   0   2   2   2   0   0   2   0   2   2   2   0   2   0   0   2   0   2   2   2   2   2   0   0   2   2   2   0   0   2   2   2   2   2   0   2   2   2   2   2   2   2   2   0   2   0   2   2   2   0   2   0   2   0   2   0   2   2   2   0   2   0   0   2   2   2   2   0   2   2   2   0   2   0   2   0   0   2   0   2   2   2   2   2   2   2   0   2   2   2   2   0   0   2   2   2
 MK-2-1                 2   0   0   2   2   2   2   0   0   2   2   2   0   0   2   2   0   2   0   2   2   0   0   2   2   2   2   0   2   0   2   2   2   0   2   2   2   2   0   2   0   0   2   0   2   2   0   0   2   0   0   2   0   0   2   0   0   2   2   0   2   0   0   2   0   0   0   2   2   0   2   2   0   0   2   2   0   2   2   0   0   2   2   0   0   0   2   2   2   2   0   0   2   0   0   2   2   0   0   0   0   2   0   0   2   2   0   2   2   2   2   0   2   2   0   2   0   0   2   2   0   2   2   2   0   2   0   2   0   0   2   2   0   2   0   0   2   0   2   2   2   0   0   0   2   2   0   0   2   0   2   0   2   2   2   0   0   0   2   2   0   0   2   2   0   0   2   0   0   2   2   2   2   0   0   0   2   2   0   0   0   2   0   2   0   2   2   2   2   0   2   2   0   0   0   2   2   2   0   0
 MK-2-2                 2   0   0   2   2   2   2   0   0   0   2   2   2   2   2   2   0   2   0   2   2   0   0   2   2   2   0   0   2   0   2   0   2   0   2   2   2   2   0   2   0   0   2   0   0   2   0   0   2   0   0   2   0   0   2   0   0   2   2   0   2   0   0   2   0   0   2   2   2   0   0   2   0   0   2   2   0   2   2   0   0   0   2   0   0   0   2   2   2   2   0   2   2   0   0   2   0   0   0   0   0   2   0   0   2   0   2   2   2   2   2   0   2   2   0   2   0   0   2   2   0   2   0   2   0   2   0   2   0   0   2   2   0   2   0   0   0   0   0   2   0   0   0   0   2   2   0   0   2   2   2   0   2   2   2   0   2   0   2   2   0   0   2   2   0   0   2   2   0   2   2   2   0   0   0   0   2   2   0   0   0   0   0   2   0   2   2   2   2   0   2   2   0   0   0   2   2   2   0   0
 MK-2-3                 2   0   0   2   2   2   2   0   0   0   2   2   2   2   2   2   2   2   0   2   2   0   0   2   2   2   0   0   2   0   2   0   2   0   2   2   2   2   0   2   0   0   2   0   0   2   0   0   2   0   0   2   0   0   2   0   0   2   2   0   0   0   0   2   0   0   2   2   2   2   0   2   0   0   2   0   0   2   2   0   0   0   2   0   0   0   2   2   2   2   0   0   2   0   0   2   0   0   0   0   0   2   0   0   2   0   2   2   2   2   0   0   2   2   0   2   0   0   2   2   0   0   0   2   0   2   0   2   0   0   2   2   0   2   0   0   0   0   0   2   0   0   0   0   2   2   0   0   2   2   2   0   2   2   2   0   2   0   2   0   0   0   2   2   0   0   2   2   0   2   2   2   0   0   0   0   2   2   0   0   0   0   0   2   0   2   2   2   0   0   2   0   0   0   0   2   2   2   0   0
 MK-2-4                 2   0   0   2   2   0   2   2   0   0   2   2   2   2   2   2   2   2   0   2   2   2   0   2   2   2   0   2   2   0   2   0   2   0   2   2   0   2   0   2   0   2   2   0   0   0   0   0   2   0   0   0   2   0   2   2   0   2   2   0   0   0   0   0   0   0   2   2   2   2   0   2   0   0   2   0   0   2   2   2   0   0   2   0   0   0   2   2   2   2   0   2   2   2   0   2   0   0   0   0   0   0   0   0   2   2   2   2   2   2   0   0   2   2   0   2   0   0   2   2   0   0   0   2   0   2   0   2   0   0   2   2   0   2   0   0   0   0   0   2   0   0   0   0   2   2   0   0   0   2   2   0   2   2   0   0   2   0   2   0   0   0   2   2   0   0   2   2   0   2   2   0   0   0   0   0   2   2   0   0   0   2   0   2   0   0   0   2   0   0   2   0   0   0   0   2   2   2   0   0
 MK-2-5                 2   0   0   2   0   0   2   2   0   0   2   0   2   2   2   0   2   2   0   2   2   2   0   2   2   0   0   2   2   0   2   0   0   0   2   2   2   2   0   2   0   2   0   0   0   2   0   0   0   0   0   0   2   0   2   2   0   2   2   0   0   2   0   0   0   0   2   2   2   2   2   0   0   0   2   0   0   2   2   2   0   2   2   2   0   0   2   2   2   2   0   2   2   2   0   2   0   0   0   0   0   2   2   0   0   2   2   0   0   2   0   0   2   2   0   2   0   0   2   2   0   0   0   2   0   2   0   2   0   0   2   2   0   2   0   0   0   0   0   2   0   0   0   0   2   2   0   0   0   2   2   0   2   2   0   0   2   0   2   2   0   0   2   2   0   0   2   2   0   2   2   0   0   0   0   0   2   2   0   0   0   2   0   0   0   0   0   2   2   0   0   0   0   0   0   2   2   2   0   0
 MK-2-6                 2   0   0   2   0   0   0   2   0   2   2   0   2   2   2   0   2   2   0   2   2   2   0   2   0   0   0   2   2   0   2   0   0   0   2   2   2   2   0   2   0   2   0   0   0   2   0   2   0   0   0   0   2   0   2   2   0   2   2   0   0   2   0   0   0   0   0   2   2   2   2   0   0   2   2   0   0   2   2   2   0   2   2   2   0   2   2   2   2   2   0   2   2   2   0   0   0   0   0   0   0   2   2   0   0   2   2   0   0   2   0   0   2   0   2   2   0   0   2   2   0   0   0   2   2   2   0   2   0   0   2   2   0   0   0   0   0   0   0   2   0   0   0   0   0   2   0   0   0   2   2   2   2   2   0   0   2   0   2   2   0   0   2   2   0   0   2   2   0   2   0   0   0   0   0   0   2   2   0   0   0   0   0   0   0   0   0   2   2   2   0   0   0   0   0   0   2   2   0   0
 MK-2-7                 0   0   0   2   0   0   0   2   2   2   2   0   2   2   2   0   0   2   0   2   2   0   0   2   0   0   0   2   0   0   2   0   0   0   2   2   2   2   0   2   0   2   0   0   0   2   0   2   0   0   0   0   2   0   2   2   0   2   2   0   0   0   0   0   0   2   0   2   2   2   2   0   0   2   2   0   0   2   2   2   0   2   2   2   0   2   2   2   2   2   0   2   2   0   0   0   0   0   0   0   0   2   2   2   0   2   2   2   0   2   0   0   2   0   0   2   0   0   2   2   0   0   0   2   2   2   0   2   0   0   0   2   0   0   0   0   2   0   0   0   0   0   2   0   0   2   0   2   2   2   2   0   2   2   0   0   2   0   2   0   0   0   2   2   0   0   0   2   0   2   0   0   0   0   0   0   0   2   0   0   0   0   0   0   0   0   0   2   0   2   0   2   0   0   0   0   2   2   0   0
 MK-2-8                 2   0   0   2   0   0   2   2   2   2   2   0   2   2   2   0   0   2   0   2   2   0   0   2   2   0   2   2   0   0   2   2   0   0   2   2   2   0   0   2   0   2   2   0   0   2   0   2   0   0   0   0   2   0   2   2   2   2   2   0   0   0   0   0   2   2   0   2   2   2   2   0   0   2   2   0   0   2   2   2   0   2   2   2   2   2   2   2   2   2   0   2   2   0   0   0   0   0   0   0   0   2   0   2   0   2   2   2   0   2   0   2   2   0   0   2   0   0   2   2   0   0   0   0   2   2   0   2   0   0   0   2   0   0   0   0   2   0   0   0   0   0   2   0   0   2   2   2   2   2   2   0   2   2   0   0   2   0   2   0   0   0   2   0   2   0   0   2   0   2   0   0   0   2   0   2   2   2   0   0   0   0   0   0   0   0   0   2   0   2   0   2   2   0   0   0   2   2   0   0
 MK-2-9                 2   0   0   2   0   0   2   0   2   2   2   0   2   2   2   0   0   2   0   2   0   0   0   0   2   0   2   0   0   0   2   0   0   2   2   2   2   0   0   2   0   2   2   2   0   2   0   0   0   0   0   0   2   0   2   2   2   2   2   2   0   0   0   0   2   2   0   2   2   2   2   0   0   2   2   0   0   2   2   2   0   2   2   2   2   2   0   2   2   2   0   2   2   0   0   0   2   0   0   0   0   2   0   2   0   0   2   2   0   2   0   2   2   0   0   2   0   0   2   0   0   0   0   0   2   2   0   2   0   0   0   2   0   0   0   0   2   0   0   0   0   0   2   2   0   2   2   2   2   0   2   0   2   2   0   2   2   0   2   0   2   2   2   0   0   0   0   2   2   2   0   0   0   2   0   0   2   2   0   0   0   0   0   0   0   0   2   2   0   2   0   2   2   0   0   0   2   2   0   0
 MK-2-10                2   0   0   2   0   0   0   0   2   2   2   0   2   2   2   0   0   2   0   2   0   0   0   0   2   0   2   0   2   0   2   0   2   0   2   2   2   0   0   2   0   2   2   0   0   2   0   0   2   0   0   0   0   0   2   2   2   2   2   2   2   0   0   0   2   0   0   2   2   2   2   0   0   2   2   0   0   2   0   2   0   2   2   2   2   2   2   2   2   2   0   2   2   0   0   0   2   0   0   0   2   2   0   2   0   0   0   2   0   0   0   2   2   0   0   2   0   0   2   0   0   0   2   2   2   2   0   2   0   0   0   2   0   0   0   0   2   0   0   0   0   0   2   2   0   2   2   2   2   0   2   0   2   2   0   2   2   0   2   0   2   2   2   0   0   0   0   2   2   2   0   0   0   2   0   0   2   2   0   0   0   0   0   0   0   0   0   2   0   2   0   0   2   0   0   0   2   2   0   2
 MK-2-11                2   0   2   2   0   0   0   0   2   2   0   0   2   2   2   0   0   2   0   2   0   0   0   0   2   0   2   0   2   0   2   2   2   0   2   2   2   0   0   0   0   2   0   0   0   2   0   0   2   0   0   0   2   0   2   2   2   2   2   2   2   0   0   0   2   2   0   2   2   2   0   0   0   0   2   0   0   2   0   2   0   2   2   2   2   2   2   2   2   0   0   2   2   0   0   0   2   2   0   0   2   2   0   0   0   0   0   2   0   0   0   0   2   0   0   2   2   0   2   0   0   0   2   2   2   2   0   2   0   0   0   0   0   0   0   0   2   2   0   0   0   0   2   2   0   2   0   2   2   2   2   0   2   2   0   2   2   0   2   0   2   2   2   0   0   0   2   2   2   2   0   0   0   0   0   0   2   0   0   0   0   0   2   2   0   0   0   2   0   2   0   0   2   0   0   0   2   2   0   2
 MK-2-12                0   0   2   2   0   0   0   0   2   2   2   0   2   2   2   0   0   0   0   2   0   0   2   0   2   0   2   0   2   0   2   2   2   0   2   2   0   0   0   0   0   2   2   2   0   2   0   0   2   0   0   0   2   0   2   2   2   2   2   2   2   2   0   0   2   0   0   2   2   2   0   0   0   0   2   0   0   2   0   2   0   2   2   2   2   2   2   2   2   0   0   2   2   0   0   0   2   2   0   0   2   2   0   0   0   0   0   2   0   0   0   0   2   2   0   2   2   0   2   0   0   0   2   2   2   2   0   2   0   0   0   0   2   0   0   0   2   2   2   0   0   0   2   2   0   2   0   2   2   2   2   0   0   2   0   0   2   0   2   0   2   2   2   0   0   0   2   0   2   0   0   0   0   0   0   0   2   0   0   0   0   0   2   2   0   0   2   2   0   2   0   0   2   0   0   2   2   2   0   2
 MK-2-13                0   0   2   2   0   0   0   0   0   2   2   0   2   2   2   0   0   0   0   2   0   0   2   2   2   2   0   0   2   0   2   2   2   0   2   2   2   0   0   0   0   2   2   2   0   2   0   0   2   0   0   0   2   0   2   2   2   2   2   0   2   0   0   0   2   0   2   2   2   2   0   0   0   2   2   0   2   2   0   2   0   2   2   2   2   2   0   2   0   0   0   2   2   0   0   2   2   0   0   0   2   2   0   0   0   0   0   2   0   0   0   0   0   2   0   2   2   0   2   0   0   0   2   2   2   2   0   2   0   0   0   0   2   0   0   0   2   2   2   0   0   0   2   2   0   2   0   2   2   2   2   0   0   2   0   0   2   0   2   0   2   0   2   0   0   0   2   0   2   0   0   0   0   0   0   0   2   0   0   0   0   0   2   2   0   2   2   2   0   2   0   0   2   0   0   2   2   0   0   2
 MK-2-14                0   0   2   2   0   0   2   0   2   2   0   0   2   2   2   0   0   0   0   2   0   0   2   2   2   2   0   2   2   2   2   2   2   0   2   2   2   0   0   0   0   2   2   2   0   2   0   0   2   0   0   2   2   2   2   2   2   2   2   0   2   0   0   0   2   0   2   2   2   2   0   0   0   2   2   0   2   2   0   2   0   2   2   2   2   2   0   2   0   0   0   2   2   2   0   0   2   0   0   2   2   2   0   2   0   0   0   2   0   0   0   0   0   2   0   2   2   0   2   0   0   0   2   2   2   0   0   2   0   0   0   0   2   0   0   0   2   2   2   0   0   2   2   2   0   2   0   2   2   0   2   0   0   2   0   0   2   0   2   0   2   0   2   2   0   0   2   0   2   2   0   0   0   0   0   0   0   0   0   0   0   0   2   2   2   2   2   2   0   2   0   0   0   0   0   2   2   0   0   0
 MK-2-15                0   0   2   2   0   0   2   0   2   2   0   0   2   2   2   0   0   2   0   0   0   0   0   2   2   2   0   2   2   2   2   2   2   0   2   2   2   0   0   0   0   0   2   2   0   2   0   0   0   2   0   2   2   2   2   2   2   2   2   0   2   0   0   0   2   0   2   2   2   2   0   0   0   2   2   0   2   2   0   2   0   2   2   2   2   2   0   2   0   0   0   2   2   2   0   0   2   0   0   2   2   2   0   2   0   0   0   2   0   0   2   0   0   2   0   2   2   0   2   0   0   0   2   2   0   0   0   2   0   0   0   0   0   0   0   0   2   2   2   0   0   2   2   2   0   2   0   2   2   0   2   0   0   2   0   0   2   0   0   2   2   0   2   2   0   0   0   2   2   2   0   0   0   0   0   0   0   0   0   0   0   0   2   2   2   2   2   2   2   2   0   0   0   0   2   2   2   0   0   0
 MK-2-16                0   0   0   2   0   0   2   0   2   2   0   2   2   2   2   0   0   0   0   0   0   0   0   2   2   2   2   2   2   2   2   2   0   0   2   2   2   0   2   0   0   0   2   2   2   2   0   0   0   2   0   2   2   2   0   2   2   2   0   0   2   0   0   0   0   0   0   2   2   2   0   2   2   2   2   0   2   2   0   2   0   2   2   2   0   2   2   0   0   0   0   2   2   2   0   0   2   0   0   2   2   2   0   2   0   2   0   2   2   2   0   0   2   2   0   2   2   0   2   0   0   0   2   0   0   0   0   2   0   0   0   0   0   0   2   0   2   2   2   0   0   2   0   2   0   2   0   2   0   0   0   0   0   2   0   0   2   0   0   2   2   2   2   2   0   0   0   2   2   2   0   0   0   0   0   2   0   0   0   0   0   0   2   2   2   2   2   2   2   2   0   0   0   0   0   2   0   0   0   0
 MK-3-1                 2   0   0   2   2   0   2   0   2   2   0   2   2   2   2   2   2   0   2   2   2   2   2   2   0   0   2   2   2   2   0   2   0   2   0   2   0   2   0   2   2   2   2   0   2   2   2   0   2   2   2   0   0   2   0   2   2   2   2   0   2   0   0   2   2   0   2   0   0   2   0   0   0   0   0   2   2   2   2   0   2   0   0   2   0   2   2   0   2   0   0   2   2   0   2   0   2   0   2   2   0   2   0   0   2   2   2   0   2   2   0   0   2   0   0   0   2   0   0   2   0   0   0   2   2   2   2   2   2   2   0   0   0   2   2   2   0   0   0   0   0   2   0   2   0   0   0   2   2   0   0   0   2   0   0   0   0   2   2   2   0   0   0   2   2   0   0   2   2   2   2   2   0   2   0   0   0   0   2   0   2   0   0   0   0   0   0   0   0   0   2   2   0   2   0   2   2   0   2   0
 MK-3-2                 0   0   0   2   2   0   2   0   2   2   0   2   2   2   2   2   2   2   2   2   2   2   2   0   0   0   2   2   2   0   0   2   0   2   0   2   0   2   0   2   2   2   2   0   2   2   2   0   2   2   2   0   0   2   0   2   2   2   2   0   2   0   0   2   2   0   2   2   0   2   2   0   0   0   0   2   2   2   2   0   2   0   2   0   0   2   2   0   2   0   0   2   2   0   2   2   0   0   2   2   0   2   0   0   2   2   2   0   2   2   0   0   2   2   0   0   2   0   0   2   0   0   0   2   2   2   2   2   2   2   2   0   0   2   2   2   0   0   0   0   0   2   0   2   0   0   0   2   2   0   0   0   0   0   2   0   0   2   2   2   0   0   0   2   2   0   0   2   2   2   2   2   0   2   0   0   0   0   2   0   2   0   2   0   0   0   0   0   0   0   2   2   0   2   0   2   2   0   2   0
 MK-3-3                 0   0   0   2   2   0   2   0   2   2   0   2   2   2   2   0   2   2   2   2   2   2   0   0   0   0   2   0   2   0   2   2   0   2   0   0   0   2   0   2   2   2   2   0   2   2   2   0   2   2   2   0   0   2   0   2   2   2   2   0   2   0   0   2   2   0   0   2   0   2   2   0   2   0   0   2   2   2   2   0   2   0   2   0   0   2   2   0   2   0   0   2   2   0   2   2   0   0   2   2   0   2   0   0   2   2   0   0   2   2   0   0   2   0   0   0   2   0   0   2   0   0   0   2   0   2   2   0   2   2   2   0   0   2   2   2   0   0   0   0   0   2   0   2   0   0   0   2   2   0   0   0   0   0   2   0   0   2   2   2   0   0   0   2   2   0   0   2   2   2   2   0   0   2   0   0   0   0   2   0   2   0   2   0   0   0   0   0   2   0   2   2   0   2   0   2   2   2   2   0
 MK-3-4                 0   0   0   2   2   2   2   0   2   2   0   2   2   2   2   2   2   2   0   2   2   0   0   0   0   0   2   0   2   0   2   2   0   2   0   0   0   2   0   2   2   2   2   0   2   2   2   0   2   2   2   0   0   2   0   2   2   0   0   0   2   0   0   2   2   0   0   2   0   0   2   0   2   0   0   2   2   2   2   0   2   0   2   0   0   2   0   0   2   0   0   2   2   0   2   2   0   0   2   2   0   2   0   0   2   2   0   0   2   2   0   0   0   0   0   0   2   0   0   2   0   0   0   2   0   2   0   0   2   2   0   0   0   2   2   2   0   0   0   0   0   2   0   2   0   0   2   2   2   0   0   0   0   2   2   0   2   2   2   2   0   2   0   2   2   0   0   2   0   2   2   0   2   2   0   0   0   0   2   0   2   0   2   0   2   0   0   0   0   0   2   2   0   2   2   2   2   2   2   0
 MK-3-5                 0   0   0   2   2   2   2   0   2   2   0   2   2   2   2   2   2   2   2   0   2   0   0   0   0   0   2   0   2   0   2   2   0   2   0   0   0   0   0   2   2   0   2   0   0   2   2   0   2   2   2   0   0   2   0   0   2   0   0   0   2   2   0   2   2   0   0   2   0   0   2   0   2   2   0   2   2   2   2   0   2   0   2   0   0   2   0   0   2   0   0   2   2   0   2   2   0   0   2   2   2   2   0   0   2   2   0   0   2   2   0   0   0   0   0   0   2   0   0   2   0   0   0   2   0   0   0   2   2   2   0   0   0   2   2   2   0   0   0   0   2   2   0   2   0   0   2   2   2   0   0   0   0   2   2   0   2   0   0   2   0   2   0   2   2   0   0   0   0   2   2   0   2   2   0   0   0   0   2   0   0   0   2   0   2   0   2   0   0   0   2   2   0   2   2   2   2   0   2   0
 MK-3-6                 0   0   0   2   2   2   2   0   2   2   0   2   2   2   2   2   2   2   2   0   2   0   0   0   0   0   2   0   2   0   2   0   0   2   0   0   0   0   0   2   2   0   2   0   0   2   2   2   0   2   2   0   0   2   0   0   2   0   2   0   2   2   0   2   2   0   0   2   0   0   2   0   2   2   0   2   2   2   2   0   2   0   2   0   2   2   0   2   2   2   0   2   2   0   2   2   0   0   2   2   2   2   0   0   2   2   2   0   2   2   0   0   0   0   0   0   2   0   0   2   0   0   0   2   0   0   0   2   2   2   0   0   0   2   0   2   0   0   0   0   2   2   0   2   0   0   2   0   2   0   0   0   0   2   2   0   2   2   0   2   0   2   0   2   2   0   0   0   0   2   2   2   2   2   0   0   0   0   0   0   0   0   2   0   2   0   2   0   0   0   2   2   0   2   2   2   2   0   2   0
 MK-3-7                 0   0   0   2   2   2   2   0   2   2   0   2   2   2   2   2   2   2   2   0   2   0   0   0   0   0   2   2   2   0   2   0   2   0   0   0   0   0   2   2   2   0   2   0   0   2   2   2   0   2   2   0   0   2   0   0   2   0   2   0   2   2   0   2   2   0   0   2   0   0   2   0   0   0   0   2   2   2   2   0   2   0   2   0   2   0   2   2   2   2   0   2   2   0   2   2   0   0   2   0   2   2   0   0   2   2   2   0   2   2   0   0   0   0   0   0   2   0   0   2   0   0   0   2   0   0   0   2   2   2   2   0   0   2   0   2   0   0   0   0   2   2   0   2   0   0   2   0   2   0   0   0   0   2   2   0   2   0   0   2   2   0   0   2   2   0   0   0   0   2   2   2   2   2   0   0   0   0   0   0   0   0   2   0   2   0   2   2   0   0   2   2   0   2   2   2   0   0   2   0
 MK-3-8                 0   2   0   2   2   2   2   0   2   2   0   2   2   0   2   2   2   2   0   2   2   2   0   0   0   0   2   2   2   0   2   0   2   0   0   0   0   0   2   0   0   0   2   0   0   2   2   2   2   2   2   0   0   2   0   0   0   0   2   0   2   2   0   2   2   2   0   2   0   0   2   0   0   0   0   2   2   0   2   0   2   0   2   0   2   0   2   2   2   2   0   2   2   0   0   2   0   0   2   0   2   2   0   0   2   2   2   0   2   2   0   0   2   0   0   0   2   2   0   2   0   0   0   2   0   0   0   0   2   2   2   0   2   2   0   2   0   0   2   0   2   2   0   2   0   0   2   0   2   2   0   0   2   2   2   0   2   0   0   2   0   0   0   2   2   0   0   0   0   2   2   0   0   2   0   0   0   2   0   0   0   0   2   0   2   0   2   0   0   0   2   2   0   0   2   2   0   0   2   0
 MK-3-9                 2   2   0   2   2   2   2   0   2   2   0   2   2   0   2   2   2   2   0   2   2   2   0   0   0   0   2   2   2   0   2   2   2   0   2   0   0   0   2   0   0   0   2   0   0   2   2   2   2   2   2   0   0   2   0   0   0   0   2   2   0   2   0   2   2   0   0   2   0   0   0   0   0   0   0   2   2   0   2   0   2   0   2   0   2   0   2   0   2   2   0   2   2   0   0   2   0   0   2   0   2   2   0   0   2   2   2   0   2   2   0   0   2   0   0   0   2   2   0   2   0   0   0   0   0   0   0   0   2   2   2   0   2   2   0   2   0   0   2   0   0   0   0   2   0   0   2   0   2   2   2   0   2   2   0   0   2   0   0   2   2   0   0   2   2   0   0   0   0   2   2   0   0   2   2   0   0   2   0   0   0   0   2   0   2   2   2   0   0   0   2   2   0   0   2   2   0   0   0   0
 MK-3-10                2   2   0   2   2   2   2   2   2   2   0   0   2   0   2   2   2   2   2   2   2   2   0   0   0   0   2   2   2   0   2   2   2   0   2   0   0   0   2   0   0   0   2   0   0   2   2   2   2   0   2   0   0   2   0   0   0   0   2   0   2   2   0   2   2   2   0   2   0   0   0   0   2   0   0   2   2   2   2   0   2   0   0   0   2   0   2   0   2   2   0   2   2   0   2   2   0   0   2   0   2   2   0   0   2   2   2   2   2   2   0   0   2   0   0   0   2   0   0   2   0   0   0   0   0   0   0   0   2   2   2   0   2   2   0   2   0   0   2   0   0   0   0   2   0   0   2   0   2   2   0   0   2   2   0   0   2   2   2   0   2   2   0   2   2   0   2   0   0   2   2   2   0   2   2   0   0   2   0   0   0   0   2   0   0   0   2   0   0   0   2   2   0   0   2   2   0   0   0   0
 MK-3-11                2   2   0   2   2   0   2   2   2   2   0   0   2   0   2   2   2   2   2   2   2   2   0   2   2   0   2   0   2   0   0   2   2   0   2   0   0   0   2   0   0   0   2   0   0   2   2   2   2   0   2   0   0   0   0   0   0   0   2   0   2   2   0   2   2   0   0   0   0   0   0   0   2   0   0   2   2   2   2   0   2   0   0   0   2   0   2   0   2   2   0   2   2   0   2   2   0   0   2   0   2   2   0   0   2   2   2   2   2   2   0   0   2   0   0   0   2   0   0   2   0   0   0   0   0   0   2   2   2   2   2   0   2   0   0   2   0   0   2   0   0   0   0   2   0   0   2   0   2   2   0   0   2   0   0   0   2   2   2   0   2   2   0   2   2   0   2   0   0   0   2   2   0   2   2   0   0   2   0   0   0   2   2   0   0   0   0   0   0   0   0   2   0   0   2   2   0   0   0   0
 MK-3-12                0   2   0   2   2   0   2   2   2   2   0   0   2   0   2   2   2   2   2   2   2   2   2   2   0   0   2   2   2   0   0   2   2   0   2   0   0   0   2   0   0   0   2   0   0   2   2   0   2   0   0   0   0   0   0   0   0   0   0   0   0   2   0   0   2   0   0   2   0   0   0   0   2   2   0   2   2   2   2   0   2   0   0   0   2   0   2   0   2   2   0   2   0   0   2   2   0   2   2   0   2   2   0   2   2   2   2   2   2   2   0   0   2   0   0   0   2   2   0   2   0   0   0   0   0   0   2   2   2   2   0   0   2   0   2   2   0   0   2   0   0   0   0   2   0   0   2   0   2   2   0   0   2   0   0   0   2   2   2   0   2   2   0   2   2   0   2   0   0   0   2   2   0   0   2   0   0   2   0   0   0   2   2   0   0   2   0   0   0   0   0   0   0   2   2   2   0   0   0   0
 MK-3-13                0   2   0   2   2   0   2   2   2   2   0   0   2   0   2   2   2   2   2   0   2   0   2   2   0   0   2   2   2   0   0   2   2   0   2   0   0   0   2   0   0   0   2   0   0   2   0   0   2   0   0   0   0   0   0   0   0   0   2   2   0   2   0   0   2   0   0   2   0   0   0   0   0   2   0   2   2   0   2   0   2   0   0   0   2   0   2   0   2   2   0   0   0   0   2   2   0   2   2   0   2   2   0   2   2   2   2   2   2   2   0   0   2   0   0   0   2   2   0   2   0   0   0   0   0   0   2   2   2   2   0   0   2   0   2   2   2   0   2   0   0   0   0   2   0   0   2   0   2   2   0   0   2   2   0   2   2   0   2   0   2   2   0   2   2   0   2   2   0   0   2   2   0   0   2   0   2   2   0   0   0   2   2   0   0   2   0   0   0   0   2   0   2   2   2   2   0   0   0   0
 MK-3-14                0   2   0   2   2   0   2   2   2   2   0   0   2   0   0   2   2   2   2   0   2   0   2   2   0   0   2   2   2   0   2   2   2   0   2   0   0   0   2   0   0   0   2   2   0   2   2   0   2   0   0   0   0   0   0   0   0   0   2   2   0   2   0   0   2   0   0   2   0   0   0   0   0   2   2   2   2   2   2   0   2   0   0   0   2   0   2   0   0   0   0   0   0   0   2   2   2   2   0   0   2   2   0   2   2   2   2   0   2   2   0   2   2   0   2   0   2   2   0   2   0   0   0   0   2   0   2   2   2   0   0   0   2   0   2   2   2   0   0   0   0   0   0   2   0   0   2   0   2   2   0   0   2   2   0   2   2   0   2   0   2   0   0   2   2   0   2   2   0   0   2   2   0   0   2   0   0   2   0   0   2   2   0   0   0   2   0   0   0   0   2   0   2   2   2   2   0   0   0   0
 MK-3-15                0   2   0   2   0   0   0   2   2   2   2   2   2   0   2   2   2   2   2   0   2   0   2   2   0   0   2   2   2   0   2   2   0   0   2   0   0   0   0   0   0   0   2   2   2   2   2   0   2   0   0   0   0   0   0   2   0   0   2   2   0   0   2   0   2   2   0   2   0   2   0   2   0   2   2   2   2   2   2   0   2   0   0   0   2   0   2   0   2   0   2   0   0   0   2   2   2   2   0   0   2   2   0   2   2   2   2   0   0   2   0   2   2   0   2   0   2   2   0   2   0   0   0   0   0   0   2   2   2   0   0   0   2   2   2   2   2   0   0   0   0   0   0   0   0   2   2   0   2   2   0   0   2   2   2   2   2   0   2   0   2   0   0   2   2   0   2   2   0   0   2   2   0   2   2   0   0   2   0   0   2   2   0   0   2   0   0   0   0   0   2   0   0   2   2   2   0   0   0   0
 MK-3-16                0   2   0   2   0   0   2   2   2   2   2   0   2   0   2   2   2   2   2   0   2   0   2   2   0   0   2   2   2   0   2   2   0   2   2   0   0   2   0   0   0   0   2   2   2   2   2   0   2   0   0   0   0   2   0   0   0   0   2   2   0   0   2   0   2   2   0   2   0   2   0   2   2   2   2   2   2   0   2   0   2   0   0   0   2   0   2   0   2   0   2   2   0   0   2   2   2   2   0   0   2   2   0   2   2   2   2   0   0   2   2   0   0   0   2   0   2   2   0   2   0   0   0   0   0   0   2   2   2   0   0   0   2   0   2   2   2   0   0   0   0   0   0   0   0   2   2   0   2   2   0   0   2   2   2   2   2   0   2   0   2   0   0   2   2   0   2   0   0   0   2   2   0   2   2   2   0   2   0   0   2   2   0   0   2   0   0   0   0   0   2   0   0   2   2   2   0   0   0   0
 MK-4-1                 2   2   2   0   0   0   2   2   2   2   2   0   0   0   2   2   0   0   2   2   2   0   2   0   2   2   2   0   0   0   2   2   0   2   0   0   2   2   2   0   2   0   2   2   2   0   2   0   0   0   2   0   0   2   2   0   0   0   0   2   0   0   2   0   2   0   2   2   0   0   0   2   0   0   0   0   2   2   0   2   2   2   0   0   0   2   0   0   2   2   0   0   2   0   2   2   2   2   2   2   0   2   0   0   0   2   2   2   0   0   0   2   2   2   0   0   0   0   0   0   0   0   2   2   2   2   0   0   2   2   2   0   0   2   0   0   2   0   2   2   2   2   0   0   2   0   2   0   0   0   0   0   2   0   0   2   0   0   0   0   2   2   0   0   0   0   0   2   0   0   0   0   2   2   2   2   2   2   2   2   0   0   0   2   2   0   2   2   2   0   2   0   0   2   0   0   2   0   2   2
 MK-4-2                 2   2   0   0   0   0   2   2   2   2   2   0   0   2   2   2   0   2   2   2   2   0   2   0   2   2   2   0   0   0   2   2   0   2   2   0   2   2   2   0   2   0   2   2   2   0   2   0   0   0   2   0   0   2   2   0   0   0   0   2   0   0   2   2   2   0   2   2   0   0   0   2   0   0   0   0   2   2   0   2   2   2   0   2   0   2   0   0   2   2   0   0   2   0   2   2   0   2   2   2   0   2   0   0   0   0   2   2   0   0   0   2   0   2   0   0   0   0   0   0   0   0   0   2   2   2   0   0   2   2   2   0   0   0   0   0   2   0   2   2   2   0   0   0   2   0   2   0   0   0   0   0   2   0   0   2   0   0   0   0   2   2   0   0   0   0   0   2   0   0   0   0   2   2   2   2   2   2   2   2   0   0   0   2   2   0   0   2   2   0   0   0   0   2   0   0   2   0   2   2
 MK-4-3                 2   2   0   0   0   2   0   2   2   2   2   0   0   0   2   2   0   2   2   0   2   0   2   0   2   2   0   0   0   0   2   2   0   2   2   0   2   2   2   0   2   0   2   2   0   0   2   0   0   0   2   0   0   2   2   0   0   0   0   2   0   2   0   2   2   0   2   2   0   0   0   2   0   0   0   0   0   2   0   2   2   2   0   2   0   0   0   0   2   0   0   0   2   0   2   2   0   2   2   2   0   2   0   0   0   0   2   2   0   0   0   2   0   2   0   0   0   0   2   0   0   0   0   2   2   2   0   0   0   2   2   0   0   0   0   0   2   0   2   2   2   0   0   0   2   0   2   0   0   0   2   0   2   0   0   2   0   2   0   0   2   2   0   0   0   0   0   2   2   0   0   0   2   2   2   2   2   0   2   2   0   0   2   2   2   0   0   2   2   0   0   0   0   2   0   0   2   0   2   2
 MK-4-4                 2   2   0   2   0   2   0   2   2   2   2   0   0   0   2   2   2   2   2   0   0   0   0   0   0   2   0   0   0   0   2   2   0   2   2   0   0   2   2   0   2   0   0   2   0   0   0   0   0   2   2   2   0   2   2   0   0   0   0   2   0   2   0   2   2   0   0   2   0   0   0   0   0   2   0   0   0   2   0   2   2   2   0   2   0   0   0   0   2   0   0   0   2   0   2   2   0   2   0   2   0   2   0   0   0   0   2   2   2   0   0   2   0   2   0   0   0   2   2   0   0   0   0   2   2   2   0   0   0   2   2   0   0   0   0   2   2   0   2   2   2   0   0   0   2   0   2   0   0   0   2   0   2   0   0   2   0   2   0   0   0   2   2   2   0   0   0   2   2   0   0   0   2   2   2   2   2   0   2   2   0   0   2   2   2   0   0   2   2   0   0   0   0   0   0   0   2   0   2   2
 MK-4-5                 2   2   2   2   0   2   0   2   2   2   2   0   0   0   2   2   2   2   2   0   0   2   0   0   0   2   0   0   0   0   0   2   0   2   2   0   2   2   2   0   2   0   2   2   0   0   2   0   0   2   2   2   0   2   2   0   0   0   0   2   0   2   0   2   0   2   0   2   0   0   0   0   0   2   2   0   0   2   0   2   2   2   0   2   0   0   0   0   2   0   0   2   2   0   2   2   0   2   0   2   0   2   0   0   0   0   2   2   2   2   0   2   0   2   0   0   2   2   2   0   0   0   0   2   2   2   0   0   0   2   2   0   0   0   2   0   2   2   2   2   2   0   0   0   2   0   2   0   0   2   2   0   2   0   2   2   0   2   0   0   0   0   2   2   0   0   2   2   2   0   0   0   2   0   2   2   0   2   2   2   0   0   2   2   2   0   0   2   2   0   0   0   0   0   0   0   2   2   2   2
 MK-4-6                 2   2   0   2   0   2   2   2   2   2   2   0   2   0   2   2   2   2   2   0   2   2   0   0   0   2   0   0   0   0   0   0   0   2   2   0   2   2   2   0   2   0   2   2   0   0   0   0   0   2   2   2   0   2   2   0   0   0   0   0   0   2   0   2   0   2   0   2   0   0   0   0   0   2   2   0   0   2   0   2   2   2   2   2   0   0   0   2   2   0   0   2   0   0   2   2   0   2   0   2   0   0   0   0   0   0   2   2   2   2   0   0   0   2   0   0   2   2   2   0   0   0   0   0   2   2   0   0   0   2   2   0   0   2   2   0   2   2   2   0   2   0   0   0   2   0   2   0   0   2   2   0   2   0   2   2   0   0   0   0   0   0   2   2   0   0   2   0   2   0   0   0   0   0   2   2   0   2   2   2   0   0   2   2   2   0   0   2   2   0   0   0   0   0   2   0   2   2   2   0
 MK-4-7                 2   2   0   2   0   2   2   2   2   2   2   2   2   2   0   2   2   2   2   0   2   2   2   2   0   2   0   0   0   0   0   0   0   2   2   0   2   2   2   2   2   0   2   2   2   0   2   0   0   2   2   2   2   2   2   0   0   0   0   0   0   2   0   2   0   2   0   2   0   0   0   0   0   2   2   0   0   2   0   0   2   2   2   2   0   0   0   2   2   0   0   2   0   0   0   0   0   2   0   2   0   0   0   0   0   0   2   2   2   2   0   0   0   2   0   0   2   0   0   0   0   0   0   0   2   2   2   0   0   2   2   0   0   2   2   0   2   0   2   0   2   0   0   0   2   0   2   0   0   2   2   0   2   0   2   2   0   0   0   0   0   0   2   2   0   2   2   2   2   0   0   0   0   0   2   2   0   2   2   2   0   0   2   2   2   2   0   2   2   0   2   0   0   0   2   0   2   2   2   0
 MK-4-8                 2   2   0   2   0   2   2   2   2   2   2   2   2   2   0   0   2   2   2   0   0   2   2   0   0   2   0   0   0   0   0   0   0   2   0   0   2   0   2   2   0   0   2   2   2   0   0   0   0   2   0   2   2   2   2   0   0   0   0   0   0   2   0   2   0   2   0   2   0   0   0   0   0   2   2   0   0   2   0   0   0   2   2   2   0   2   0   2   2   0   0   2   0   0   0   0   0   2   0   2   0   0   0   0   0   0   2   2   2   2   2   0   0   2   0   0   2   2   0   0   0   0   0   0   2   2   2   0   0   2   2   0   0   2   2   0   0   0   2   0   2   0   0   0   2   0   2   0   0   2   2   0   2   0   2   0   2   0   0   0   0   0   2   2   0   2   2   2   2   0   0   2   0   0   2   2   0   2   2   2   0   0   2   2   2   2   0   2   2   2   2   0   0   0   0   0   2   2   0   0
 MK-4-9                 2   2   0   2   0   2   2   2   2   2   2   2   2   2   0   0   0   2   2   2   0   2   2   0   0   2   0   0   0   0   0   0   0   2   0   0   2   0   2   2   0   0   2   2   0   0   0   0   2   2   0   2   2   2   2   0   2   0   0   0   0   2   0   2   0   2   0   2   0   0   0   2   2   2   2   0   0   2   0   2   0   0   2   2   0   2   0   2   2   0   0   2   0   0   0   0   0   2   0   2   0   0   0   2   0   0   2   2   2   2   2   0   0   2   0   0   2   0   0   0   0   2   0   0   2   2   0   0   0   2   0   0   0   2   2   0   0   0   2   0   2   0   0   0   2   0   0   0   0   2   2   0   2   0   2   0   2   0   0   0   0   0   2   2   0   2   0   2   2   0   0   2   0   0   2   2   0   2   2   2   0   0   2   2   2   2   0   2   2   0   2   0   0   0   2   0   2   0   0   0
 MK-4-10                0   2   2   2   0   2   2   0   2   2   0   2   2   2   0   2   0   2   0   2   0   2   0   2   0   2   0   0   0   0   0   0   0   2   0   0   2   0   2   2   0   0   2   2   0   0   0   0   2   2   0   2   2   2   2   0   0   0   0   0   0   0   0   2   2   2   2   2   0   0   0   2   2   2   2   0   0   2   0   2   0   0   2   2   0   0   2   2   2   0   0   2   0   0   0   0   0   2   0   2   0   0   0   2   0   0   2   2   0   2   2   0   0   2   0   0   2   0   0   0   0   2   0   0   2   2   0   0   0   2   0   0   0   2   2   0   2   0   2   0   2   0   0   2   2   0   0   0   0   2   2   0   2   0   2   0   0   0   0   0   0   0   2   2   2   2   0   2   2   0   0   2   0   0   2   2   0   2   2   2   0   2   2   2   2   2   0   2   2   2   2   0   2   0   2   0   2   0   0   0
 MK-4-11                0   2   2   2   0   2   2   0   2   0   0   2   2   2   0   2   2   2   0   0   0   2   2   2   0   2   0   0   0   0   0   0   0   2   0   2   2   0   2   2   0   0   2   2   0   0   0   0   2   0   0   2   2   2   2   0   0   2   0   0   0   0   0   0   2   2   2   2   0   2   0   2   2   2   2   0   0   2   0   2   0   0   2   2   0   0   2   2   2   2   0   2   0   0   0   0   0   2   0   2   0   0   0   2   0   0   2   2   0   2   2   2   2   2   0   0   2   0   0   0   0   2   0   0   2   0   0   2   0   2   2   0   0   2   2   0   2   0   2   0   2   0   0   2   2   0   0   0   0   2   2   0   2   0   2   0   0   0   0   0   0   2   2   2   2   2   0   0   0   0   0   2   0   0   2   2   0   2   0   2   0   2   2   2   2   2   0   2   2   2   2   0   2   0   2   0   2   0   0   0
 MK-4-12                0   2   2   2   0   2   2   0   2   0   0   2   2   2   0   2   2   2   0   0   0   2   2   2   0   2   0   0   0   2   2   0   0   2   0   2   2   0   2   2   0   0   2   2   0   0   0   0   2   0   0   2   2   0   2   0   0   2   0   0   0   0   2   0   2   2   2   2   0   2   2   2   2   2   2   0   0   2   2   2   0   0   2   2   0   0   2   0   2   2   0   2   0   0   0   0   0   2   2   2   0   0   0   2   0   0   2   2   0   2   0   2   2   2   0   0   2   2   0   0   0   2   0   0   2   0   0   2   0   2   2   2   0   2   2   0   2   0   2   0   0   0   0   2   2   2   0   0   0   2   2   0   2   0   2   2   0   0   0   2   0   2   2   2   2   2   0   0   0   0   0   2   0   0   2   2   0   2   2   2   0   2   2   2   2   2   0   2   0   2   2   0   2   0   2   0   2   0   0   0
 MK-4-13                0   2   2   2   0   2   2   0   2   0   0   2   2   2   0   2   2   2   0   0   0   2   2   2   0   2   0   0   0   2   2   0   0   2   0   2   2   0   2   2   0   0   2   2   0   2   0   0   2   0   0   2   2   2   2   0   0   0   0   0   0   0   2   0   2   2   2   2   0   2   2   2   2   2   2   0   0   2   2   2   0   0   2   2   0   0   2   0   2   2   0   2   0   0   2   0   0   2   2   2   0   2   0   2   0   0   2   0   0   2   0   2   2   2   0   0   2   2   0   0   0   2   0   2   2   0   0   2   0   2   0   2   0   2   2   0   2   0   2   0   2   0   0   2   2   0   0   0   0   2   2   0   2   0   2   2   0   0   0   2   0   2   2   2   2   2   0   0   2   0   0   2   0   0   2   2   0   2   2   2   0   2   2   2   2   2   0   0   0   2   2   0   2   0   2   0   0   0   0   0
 MK-4-14                0   2   0   2   0   2   0   0   2   2   0   2   2   2   0   2   0   0   0   0   2   2   2   2   2   2   0   0   0   2   0   0   0   2   0   2   2   0   2   2   0   0   2   2   0   2   0   0   2   0   0   2   2   2   2   0   0   0   0   0   0   0   2   0   2   2   2   2   0   0   0   2   2   2   0   0   0   2   2   2   0   0   2   2   0   0   2   0   2   2   0   2   0   0   2   0   0   2   2   2   2   2   0   2   0   2   2   2   2   2   0   2   2   2   0   0   2   0   0   0   0   2   0   2   2   0   0   2   0   2   0   0   2   2   2   0   2   0   2   0   2   0   0   2   2   0   0   0   0   2   2   0   2   0   2   2   0   0   0   2   0   2   2   2   2   2   2   0   2   0   0   2   0   0   0   2   0   2   2   2   0   2   2   2   2   2   0   0   0   2   2   0   2   0   2   2   0   0   0   0
 MK-4-15                0   2   0   2   0   2   0   0   2   2   0   2   2   2   0   2   0   0   0   0   0   2   2   2   2   2   0   0   0   2   0   0   0   2   0   2   2   0   2   2   0   0   2   2   0   2   0   0   0   0   0   2   2   2   2   0   2   0   0   0   0   0   2   0   2   0   2   2   0   0   0   2   2   2   0   0   0   2   2   2   0   0   2   2   0   0   2   0   2   2   0   2   0   0   2   0   0   2   2   2   0   2   0   0   0   2   2   2   2   2   0   2   0   2   0   0   2   0   0   0   0   2   0   2   2   0   0   2   0   2   0   0   0   2   2   0   2   0   2   0   2   0   0   2   2   0   2   0   0   2   2   0   2   2   2   2   0   0   0   2   0   2   2   2   2   2   2   2   2   0   0   2   0   0   0   2   0   2   2   0   0   2   2   2   2   2   0   2   0   2   2   0   2   0   2   2   0   0   0   2
 MK-4-16                0   2   0   2   0   2   0   0   2   2   0   2   2   0   0   2   0   2   2   0   0   2   2   2   2   2   0   0   0   2   2   2   0   2   0   2   2   0   2   2   0   0   2   2   0   2   0   0   0   0   0   2   2   2   2   0   2   2   0   0   0   0   2   0   2   0   2   2   0   0   2   2   2   2   0   0   0   2   2   0   0   0   2   2   0   0   2   0   2   2   0   2   0   0   2   2   0   2   2   2   0   2   0   0   2   2   2   2   2   2   0   2   0   2   0   0   0   2   0   0   0   2   0   2   2   2   0   0   0   2   0   0   0   2   2   0   2   0   0   0   2   0   0   2   2   0   2   0   0   2   2   0   2   2   2   2   0   0   0   2   0   2   2   2   2   2   2   2   0   0   0   2   0   0   0   2   0   0   0   0   0   2   2   2   2   2   0   2   0   2   2   0   2   0   2   2   2   0   0   2
 MK-5-1                 2   0   0   2   0   2   0   2   0   2   0   2   2   0   2   0   0   2   0   0   2   2   2   2   2   0   2   0   2   0   0   2   0   0   0   2   0   2   2   2   0   0   2   2   0   2   2   2   2   2   2   2   0   0   2   0   0   0   0   2   0   2   2   2   0   0   0   0   2   0   0   2   0   2   0   2   0   0   0   2   2   0   0   2   0   2   2   2   2   0   0   0   0   2   0   2   0   2   0   2   0   2   0   2   2   0   2   0   2   0   2   0   2   2   2   0   0   0   0   0   2   2   2   2   2   0   0   2   0   0   0   2   0   0   2   0   2   2   2   2   0   0   2   2   0   2   0   0   0   0   2   0   2   0   2   0   2   2   0   0   2   0   0   2   2   2   0   2   0   2   0   2   2   2   0   0   0   0   0   0   2   2   0   2   0   2   2   2   0   2   0   0   0   2   0   2   0   0   0   0
 MK-5-2                 2   0   0   2   0   2   2   2   0   2   0   2   2   0   2   0   0   2   0   0   2   2   2   2   2   0   2   0   2   0   0   2   2   0   0   2   0   0   0   2   0   0   2   2   0   2   2   2   2   2   2   2   0   0   2   0   0   0   0   2   2   2   2   2   0   0   0   0   0   0   0   2   0   2   0   2   0   0   0   2   0   0   0   2   0   2   2   2   2   0   0   0   0   2   2   2   0   2   0   2   0   2   0   2   2   0   2   0   2   0   2   0   2   2   2   0   0   0   0   0   2   2   2   2   2   0   0   2   0   0   0   2   0   0   2   2   2   2   2   2   0   0   2   2   0   2   0   0   0   0   2   2   2   2   2   0   2   2   0   0   2   0   0   2   2   2   0   2   0   2   0   2   2   2   0   0   0   0   0   0   2   2   0   2   2   2   2   2   0   2   0   0   0   2   0   2   0   0   0   0
 MK-5-3                 2   0   0   2   0   2   2   2   0   2   0   2   2   0   2   0   0   2   0   0   2   2   2   2   2   0   2   0   2   0   0   2   0   0   0   2   0   0   2   2   2   0   2   2   0   2   2   2   2   2   2   2   0   0   2   0   0   0   0   2   2   2   2   2   0   0   0   2   2   0   0   2   0   2   0   2   0   0   0   2   0   0   0   2   0   2   2   2   2   0   0   0   0   2   2   2   0   2   0   0   2   2   2   2   2   0   2   0   2   0   2   0   2   2   2   0   0   0   0   0   2   2   2   2   2   2   0   2   0   0   0   2   0   0   2   2   2   2   2   2   0   0   2   2   0   2   0   2   0   0   2   2   2   2   2   0   0   2   0   0   2   0   0   2   2   2   0   0   0   2   0   2   2   2   0   0   0   0   0   0   2   2   0   2   0   2   2   2   0   2   0   0   0   2   0   0   0   0   0   0
 MK-5-4                 2   0   0   2   0   0   2   2   0   2   0   2   2   0   0   0   2   2   0   0   2   2   0   2   2   0   2   0   2   0   0   2   0   0   0   2   0   2   2   2   2   0   2   2   0   2   2   2   2   2   0   2   0   0   2   0   0   0   0   2   2   2   2   2   2   0   0   2   2   0   0   2   0   2   0   2   0   0   0   2   0   0   0   2   0   2   2   2   2   0   0   0   0   2   2   2   0   2   0   0   2   2   2   2   2   0   2   0   2   0   2   0   2   2   0   0   0   0   0   0   2   2   2   2   2   2   0   0   0   0   0   2   0   0   2   2   2   2   2   2   2   0   2   2   0   2   2   2   0   0   2   2   2   2   2   0   0   2   0   0   2   0   0   2   2   2   0   0   0   2   0   2   2   2   0   0   0   0   2   2   2   2   0   2   0   2   0   2   0   2   0   0   2   2   0   0   0   0   0   0
 MK-5-5                 2   0   0   2   0   0   0   2   0   2   2   2   2   0   0   0   2   2   0   0   2   2   2   2   2   0   0   0   2   0   0   2   0   0   0   2   0   0   2   2   2   0   2   2   2   2   2   2   2   2   0   2   0   0   2   0   0   0   0   2   2   2   2   2   2   2   0   0   2   0   0   2   0   2   0   2   2   0   0   2   2   0   0   2   0   2   2   2   2   0   0   2   0   2   2   2   2   2   0   0   2   2   2   2   2   0   2   2   2   0   0   0   2   2   2   0   2   0   0   2   2   2   2   2   2   2   0   0   0   0   0   2   0   0   2   2   2   2   2   2   0   0   0   2   0   2   2   2   0   2   2   2   2   2   2   0   0   2   0   0   2   0   0   2   2   2   0   0   0   2   0   2   2   2   0   0   0   0   2   2   2   2   0   2   0   2   0   2   0   2   0   0   2   2   0   0   0   2   0   0
 MK-5-6                 2   0   0   2   0   0   0   2   0   2   2   2   2   0   0   0   2   2   0   0   2   2   0   2   0   0   0   0   2   0   0   2   0   0   0   2   0   0   2   2   2   0   2   2   2   0   2   2   2   2   0   2   0   0   2   2   0   0   0   2   2   2   2   2   2   2   0   2   0   0   0   2   0   2   0   0   2   0   0   2   2   0   0   2   0   2   2   2   2   0   0   2   0   2   2   2   2   2   0   0   2   2   0   2   2   0   2   2   2   0   0   0   2   2   0   0   2   0   0   2   2   2   2   2   2   2   0   0   0   0   0   2   0   0   2   2   2   2   2   2   0   0   0   2   0   2   0   2   2   0   2   2   2   2   2   0   0   2   0   0   2   0   0   2   2   2   0   0   0   2   0   2   2   2   0   0   0   0   0   2   2   0   0   2   0   2   0   2   0   2   2   0   2   2   0   0   2   0   0   2
 MK-5-7                 2   0   0   2   0   0   0   2   0   2   2   2   2   0   0   0   2   2   2   0   2   2   0   2   0   0   0   0   0   0   2   2   0   2   0   2   0   2   2   2   0   0   2   2   2   2   0   2   2   2   0   2   0   0   2   0   0   0   0   2   2   2   2   2   2   2   0   2   0   0   0   2   0   2   0   0   2   0   0   2   2   0   0   2   0   2   2   2   2   0   0   2   0   2   2   2   2   2   0   0   2   2   0   2   2   0   2   2   2   0   0   0   2   2   0   0   0   0   0   2   2   2   0   0   2   2   0   0   0   0   0   2   0   0   2   2   0   2   2   2   0   0   0   2   0   2   0   2   2   0   2   2   2   2   2   0   0   2   0   0   2   0   2   2   0   2   0   0   0   2   2   0   0   2   0   0   0   0   0   2   2   0   0   2   0   2   0   2   0   2   2   0   2   2   0   0   2   0   0   2
 MK-5-8                 2   0   0   2   0   0   0   2   0   2   2   2   2   0   0   0   2   2   2   0   2   2   0   2   0   0   0   0   2   0   2   2   0   2   0   0   0   2   2   2   0   0   2   2   2   2   0   2   2   2   2   2   0   0   2   0   0   0   0   2   0   2   2   2   2   2   0   2   0   0   0   2   2   2   0   0   2   0   0   2   2   0   0   2   0   2   2   2   2   0   0   2   0   2   2   2   2   2   0   0   2   2   0   2   2   0   2   0   2   0   0   0   2   2   0   0   0   0   0   0   2   2   0   0   2   0   0   0   0   0   0   2   0   0   2   2   0   2   2   2   0   0   0   2   2   0   0   2   2   0   2   2   2   2   2   0   0   2   0   0   0   0   2   2   0   0   0   0   0   2   2   0   0   2   0   0   0   0   0   2   2   2   0   2   0   2   0   2   0   0   2   0   2   0   0   0   2   0   0   2
 MK-5-9                 2   0   0   2   0   0   2   2   0   2   2   2   0   0   2   0   2   2   2   0   2   0   0   2   0   0   0   0   2   0   2   2   0   2   0   0   0   2   2   2   0   2   2   2   2   2   0   2   0   0   2   2   0   0   2   0   0   0   0   2   0   2   2   2   2   2   0   0   0   0   0   2   2   2   0   0   2   0   0   2   2   0   0   2   0   0   2   2   2   0   0   2   0   2   2   2   2   2   0   0   2   2   0   2   2   0   2   0   2   0   0   0   2   2   2   0   2   0   0   0   2   2   0   0   2   0   0   0   0   0   0   2   0   0   2   2   0   2   2   2   0   0   0   2   2   0   0   2   2   0   2   2   2   2   2   0   0   2   0   0   0   0   2   2   0   0   0   0   0   2   2   0   0   2   0   0   0   0   0   2   2   2   0   2   0   0   0   2   0   0   2   0   2   0   0   0   2   0   2   2
 MK-5-10                2   2   0   2   0   0   2   2   0   2   2   2   0   0   2   0   2   2   2   0   2   0   0   2   0   0   0   0   2   0   2   2   2   0   0   0   0   2   2   2   0   2   2   2   2   2   0   2   0   2   2   2   0   0   2   0   0   0   0   2   0   2   2   2   2   2   0   0   0   0   0   2   2   2   0   0   2   0   0   2   2   0   0   2   0   0   2   2   2   0   0   2   2   2   2   2   2   2   2   0   2   2   0   2   0   0   2   0   2   0   0   0   2   2   2   0   2   0   0   0   2   2   2   0   2   0   0   0   0   0   0   2   0   0   2   2   0   2   2   2   2   0   0   2   2   2   0   2   2   0   2   2   2   2   2   0   0   2   0   2   0   0   2   2   0   2   0   0   0   2   2   0   0   2   0   0   0   2   0   2   2   2   0   2   0   2   2   2   0   0   2   0   2   0   0   0   0   2   2   0
 MK-5-11                2   2   0   2   0   0   2   2   0   2   2   2   0   0   2   0   2   2   2   0   2   2   0   2   0   0   0   0   2   0   2   2   2   0   0   0   0   2   0   0   0   2   2   2   2   2   0   2   0   2   2   2   0   0   2   0   0   0   2   2   0   2   2   2   2   0   0   0   0   0   0   2   2   2   0   0   2   0   2   2   2   0   2   2   0   0   2   2   2   0   2   2   0   2   2   2   2   0   0   0   2   2   0   2   0   0   2   0   2   0   2   0   2   0   0   0   2   0   0   0   2   0   2   0   2   0   0   2   0   2   2   2   0   0   2   2   0   2   2   2   2   0   0   2   2   2   0   2   2   0   2   2   2   2   2   2   0   2   0   2   0   0   2   2   0   2   0   0   2   2   2   0   2   2   0   0   0   2   0   2   2   2   0   2   0   2   2   0   0   0   2   0   0   0   0   0   0   2   2   0
 MK-5-12                2   2   0   2   0   0   2   2   0   2   2   2   0   0   2   0   2   2   2   0   2   2   2   2   0   0   0   2   2   0   2   2   2   0   0   0   0   2   0   0   0   2   2   2   2   2   0   0   0   2   0   2   0   0   2   0   2   0   2   2   0   2   2   2   2   0   0   0   0   0   0   2   2   2   0   0   2   0   2   2   2   0   2   2   0   0   2   2   2   0   2   2   0   2   2   2   2   0   0   0   2   2   0   2   0   0   2   0   2   0   2   0   2   0   0   0   2   0   0   0   0   0   2   0   2   0   0   0   0   2   2   2   0   0   2   2   0   2   2   2   2   0   0   2   2   2   0   2   2   0   2   2   2   0   2   2   0   2   0   2   2   2   2   2   0   2   0   0   2   2   0   2   2   2   0   0   0   0   0   2   2   2   0   0   0   2   2   0   0   0   2   0   2   0   0   0   0   2   2   0
 MK-5-13                2   2   0   2   0   0   2   0   0   2   0   2   0   0   2   0   0   2   0   0   2   2   2   2   2   0   2   2   2   0   2   2   2   0   0   0   2   0   0   0   0   2   2   2   2   2   0   0   0   2   0   2   0   0   2   0   2   2   2   2   2   2   2   2   2   0   0   0   0   0   0   2   2   2   0   0   2   0   2   2   2   0   2   2   0   2   2   0   2   0   2   2   0   2   2   2   2   0   2   0   2   2   0   2   0   0   2   0   2   0   0   0   2   0   0   0   2   2   0   0   0   0   2   0   2   0   0   0   0   2   2   2   0   0   2   2   0   2   2   2   2   0   0   2   2   2   0   2   2   0   2   2   2   0   2   2   0   0   0   2   2   2   2   2   0   2   0   0   2   2   0   2   2   2   0   0   0   0   0   2   2   2   0   0   0   2   2   0   0   0   2   0   2   0   0   0   0   2   2   2
 MK-5-14                2   2   0   2   0   0   2   0   0   2   0   2   0   0   0   0   0   2   2   0   2   2   2   2   2   0   2   0   2   2   2   2   2   0   0   0   2   2   0   0   0   2   2   2   2   2   0   0   2   2   0   2   0   0   2   0   2   2   2   2   2   2   2   2   2   0   0   0   0   0   0   2   2   2   0   0   2   0   2   2   2   0   0   2   0   2   2   0   0   0   2   0   0   0   2   2   2   2   2   0   2   2   0   2   0   2   2   2   2   0   0   0   2   0   0   0   2   2   0   0   0   0   0   0   2   0   0   0   0   2   2   2   0   0   2   2   0   2   2   2   2   0   0   2   2   2   0   2   2   2   2   2   2   2   2   2   0   2   0   2   2   2   2   2   2   2   0   2   2   2   2   2   2   2   0   0   0   0   0   0   2   0   0   0   0   2   2   0   0   0   2   2   2   0   0   0   0   2   2   2
 MK-5-15                2   2   0   2   0   0   2   0   0   2   2   2   0   0   0   0   0   2   2   0   2   2   2   2   2   0   2   0   2   2   2   2   2   0   0   0   2   2   0   2   0   2   0   2   2   2   0   0   2   0   0   0   0   0   2   0   2   2   2   2   2   2   2   0   2   0   0   0   0   0   2   2   2   2   0   0   2   0   2   2   2   0   0   2   0   2   0   0   0   0   2   0   0   0   2   2   2   2   2   0   2   2   0   0   0   2   2   2   2   0   0   0   2   0   0   0   2   2   0   0   0   0   0   0   2   2   0   0   0   2   2   2   0   0   2   2   0   2   2   2   2   0   0   0   2   2   0   2   2   2   2   2   2   2   2   2   2   2   0   2   2   2   0   2   2   2   0   2   2   2   0   2   0   0   0   0   2   0   0   0   2   0   0   0   0   2   2   0   0   0   2   2   2   0   0   0   0   2   2   2
 MK-5-16                0   2   0   2   0   0   2   0   0   2   2   2   0   0   0   0   0   2   2   0   2   2   2   2   2   0   2   0   2   2   2   2   2   0   0   0   2   2   0   2   2   2   0   2   2   2   0   0   2   0   0   0   0   0   2   0   2   2   2   2   2   2   2   0   2   0   2   0   0   0   2   2   2   2   0   0   2   0   2   2   0   0   2   2   0   2   0   0   0   0   2   0   0   0   2   2   2   2   2   2   2   2   0   0   0   2   2   2   2   0   0   0   2   0   0   0   2   2   0   0   0   0   0   0   2   2   0   0   0   2   2   2   2   0   2   2   0   2   2   2   2   0   0   0   2   2   0   2   2   2   2   2   2   2   2   2   2   2   0   2   2   2   0   2   2   2   0   2   2   2   0   2   0   0   2   0   2   0   0   0   2   0   0   0   2   2   2   0   0   0   2   2   2   0   0   0   2   2   2   2
 MK-6-1                 2   2   2   2   2   0   2   0   0   0   0   0   2   2   0   0   0   0   0   2   2   2   0   0   2   2   2   2   2   0   0   0   0   2   0   0   2   0   0   2   0   2   2   0   0   2   0   0   0   2   0   2   0   0   0   0   0   2   0   0   0   2   2   2   0   0   0   2   0   2   2   0   0   0   2   0   0   0   2   2   0   2   0   2   0   0   2   0   2   0   2   0   0   0   0   2   2   0   0   2   2   2   2   0   0   2   0   0   0   2   0   2   2   0   2   0   2   0   0   0   0   2   2   2   0   2   0   0   0   2   2   0   2   0   2   2   2   2   2   0   2   0   0   0   0   2   2   2   0   0   0   0   2   2   0   0   2   0   2   2   2   0   2   2   2   0   0   0   2   2   2   0   0   2   0   2   0   2   0   2   2   2   2   0   0   2   0   0   2   0   2   2   0   2   2   0   2   0   0   0
 MK-6-2                 2   2   2   2   0   0   2   0   0   0   0   0   2   0   0   0   0   0   0   0   2   2   0   0   2   2   2   2   2   0   0   0   0   2   0   0   2   0   0   2   0   2   2   0   0   2   0   2   0   2   0   2   0   0   0   0   2   2   0   2   0   2   2   2   0   0   0   2   0   2   2   0   0   0   2   0   0   0   2   2   0   2   0   2   0   0   2   0   2   0   2   0   0   0   0   2   2   0   0   2   2   2   2   0   0   2   2   0   0   2   0   2   2   0   2   0   2   0   0   0   0   2   2   2   0   2   0   0   0   2   2   0   2   0   2   2   2   2   2   2   2   2   0   0   0   2   2   2   2   0   0   2   2   2   0   0   2   0   2   2   2   0   2   2   2   0   0   2   2   2   2   0   0   2   2   2   0   2   0   2   2   2   0   0   0   2   0   0   2   2   2   2   0   2   2   0   2   0   0   0
 MK-6-3                 2   2   2   2   0   0   2   0   0   0   0   0   2   0   2   0   0   0   0   2   2   2   0   0   2   2   2   0   2   0   2   0   0   0   2   0   2   0   0   2   0   2   2   0   2   2   0   2   0   2   0   2   0   0   0   0   2   2   2   0   0   2   2   2   0   0   2   2   2   2   2   0   0   0   2   0   0   0   0   0   2   0   0   2   0   0   2   0   2   2   0   2   0   0   0   2   2   0   2   2   2   2   2   0   0   2   2   0   2   2   0   2   2   0   2   2   2   0   0   0   0   2   2   2   0   2   0   2   0   0   2   0   2   0   2   2   2   0   2   2   2   0   0   0   2   2   2   2   2   0   0   2   2   2   0   0   2   0   2   2   2   0   0   2   2   0   0   0   2   2   2   0   0   2   2   2   0   2   0   2   2   2   0   0   0   0   0   0   2   2   2   0   0   2   0   0   2   0   0   0
 MK-6-4                 2   2   0   2   0   0   2   0   0   0   0   0   2   0   2   0   0   2   0   2   2   2   0   0   2   2   0   0   2   0   2   0   0   0   2   0   2   0   2   2   0   2   2   0   2   2   0   2   2   2   0   2   0   0   2   0   2   2   0   0   0   2   2   2   0   0   2   0   2   2   2   0   0   0   2   0   2   0   0   0   2   0   0   2   2   0   2   0   2   2   0   2   0   0   0   0   2   0   2   2   2   2   2   0   2   0   2   2   2   2   2   2   2   0   2   2   2   2   0   0   0   2   2   2   0   0   0   2   0   0   2   0   2   0   0   2   2   0   2   0   2   0   0   0   2   2   2   2   2   0   0   0   2   2   0   0   2   0   2   2   2   0   0   2   2   0   0   0   2   2   2   2   0   2   2   2   0   2   0   2   2   2   0   0   0   2   2   0   2   2   2   2   0   0   0   0   2   0   0   0
 MK-6-5                 2   2   0   2   0   0   2   0   2   0   0   0   2   2   0   0   0   2   0   2   2   2   0   2   2   2   0   0   2   0   2   0   0   0   2   0   2   0   2   2   0   2   2   0   2   2   0   2   2   2   0   2   0   0   2   0   2   2   0   0   0   2   2   0   2   0   0   0   2   0   2   0   2   2   2   0   2   0   0   0   2   0   0   2   2   0   0   0   2   2   0   2   0   0   0   0   0   0   2   2   2   2   2   0   0   0   2   2   2   2   2   2   2   2   2   2   2   2   0   0   0   2   2   2   0   0   0   2   0   0   2   0   2   2   0   2   2   0   2   0   2   0   0   0   2   2   2   2   2   0   0   0   2   2   2   0   2   0   2   2   2   0   2   2   2   0   0   0   2   2   2   2   0   2   2   2   0   2   0   2   2   2   0   0   0   2   2   0   2   2   2   2   0   0   2   0   2   0   0   0
 MK-6-6                 2   2   0   2   0   2   2   0   2   0   0   0   2   2   0   0   0   2   0   2   2   2   0   2   2   2   0   0   2   0   2   0   0   2   0   0   2   0   2   2   0   2   2   0   2   2   0   0   2   2   0   2   0   0   2   0   0   2   0   2   0   2   2   0   2   0   2   2   2   0   2   0   2   2   2   0   2   0   0   0   2   0   2   2   2   0   0   0   0   2   0   2   0   0   0   0   0   0   2   2   2   2   0   0   0   0   2   2   2   2   0   2   0   2   0   2   0   2   0   0   0   2   2   2   0   0   2   2   0   0   2   0   2   2   0   2   2   0   2   0   2   2   0   0   0   2   2   2   2   0   0   0   2   2   2   0   2   0   2   2   2   0   2   2   2   0   0   0   2   2   2   2   0   2   2   2   0   2   0   2   0   2   0   0   0   0   2   0   2   2   2   2   0   0   2   0   0   0   0   0
 MK-6-7                 2   2   0   2   2   2   2   2   0   0   0   0   2   2   0   0   0   2   0   2   2   2   0   2   2   0   0   2   2   0   2   0   0   0   0   0   2   0   2   2   0   2   2   0   2   2   0   0   2   2   0   2   0   0   2   0   0   2   0   2   0   2   2   0   2   0   2   2   2   0   0   0   2   2   2   0   2   0   0   2   2   0   2   2   2   0   0   0   0   2   0   2   2   0   0   0   0   0   2   2   2   2   0   0   0   0   2   2   2   2   0   0   2   2   0   2   0   2   0   2   0   2   2   2   0   0   2   2   0   0   2   0   0   2   0   0   2   0   2   0   2   2   2   0   0   2   2   2   2   0   0   0   2   2   2   0   2   0   2   2   2   0   2   2   2   0   0   0   2   2   2   2   0   2   2   2   0   0   0   2   0   2   0   0   0   0   2   0   2   2   2   2   0   0   2   0   0   0   0   0
 MK-6-8                 2   2   0   2   2   0   2   2   0   0   0   0   2   2   0   0   0   2   0   2   2   2   0   2   2   0   0   2   2   0   2   0   0   2   0   0   2   0   2   2   2   2   2   0   2   2   0   0   2   2   0   2   0   0   2   0   0   2   0   2   0   2   2   0   2   0   2   2   2   2   0   2   2   2   2   0   2   0   0   2   2   0   2   0   2   0   0   0   0   2   0   2   2   2   0   0   0   0   2   2   2   2   0   0   0   0   2   2   2   2   0   0   2   2   0   2   0   2   2   2   0   2   2   2   0   0   2   2   0   0   2   0   0   2   0   0   2   0   2   0   2   2   2   0   0   2   0   2   2   0   0   0   2   2   2   0   2   0   2   2   2   0   2   0   2   0   0   0   2   2   2   2   0   2   0   2   0   0   0   2   0   2   0   0   0   0   2   0   2   2   2   2   0   0   2   0   0   0   0   0
 MK-6-9                 2   2   2   2   2   0   2   2   0   2   0   0   2   2   0   0   0   0   0   2   2   2   0   2   2   0   0   0   0   0   2   0   0   2   0   0   2   0   2   2   2   2   2   0   2   2   0   0   0   2   0   2   0   0   2   0   0   2   0   2   0   2   2   0   2   0   2   2   2   2   0   2   2   2   2   0   2   0   0   2   2   0   2   0   0   2   0   0   0   0   0   2   0   2   0   2   0   0   0   2   2   0   0   0   0   0   2   2   2   2   0   0   0   2   0   2   0   2   2   2   0   2   2   2   0   0   2   2   0   0   2   0   0   2   2   0   2   0   2   0   2   2   2   0   0   2   0   2   2   0   0   0   2   2   2   0   2   2   2   2   2   0   2   0   2   0   0   0   2   2   2   2   0   2   0   2   0   0   2   2   0   0   0   0   0   0   2   0   2   0   2   2   0   0   2   0   0   0   0   0
 MK-6-10                2   2   2   2   0   0   2   2   0   2   0   0   0   2   0   0   0   0   0   2   2   2   0   2   0   0   0   0   0   0   2   0   0   0   0   0   2   0   2   2   2   2   2   0   2   2   0   2   0   2   0   2   0   0   2   0   0   2   0   2   0   2   2   0   2   0   2   2   2   2   0   0   2   2   2   0   2   0   0   2   2   0   2   0   0   2   0   0   2   0   2   2   0   2   0   2   0   0   0   2   2   0   0   0   0   0   2   2   2   2   0   0   0   2   0   2   0   2   2   2   0   2   2   2   2   0   2   2   2   0   2   0   0   2   2   0   0   0   2   0   2   2   2   2   2   2   0   2   2   0   0   0   2   2   2   0   2   2   2   2   2   0   0   0   2   0   0   0   2   2   2   0   0   0   2   2   0   0   2   2   0   0   0   0   0   0   2   0   2   2   2   2   0   0   2   0   0   0   0   0
 MK-6-11                2   2   2   2   0   0   2   0   2   2   0   0   0   2   0   0   0   0   0   2   2   2   0   2   0   0   0   0   0   0   2   0   0   0   0   2   2   0   2   2   0   2   2   0   2   2   0   2   0   2   2   2   0   0   2   0   0   2   0   2   0   2   2   0   0   0   2   2   0   2   0   0   2   0   2   0   2   0   0   2   2   2   0   0   0   2   0   2   2   0   2   2   0   2   2   2   0   0   0   2   2   0   0   0   0   0   2   2   2   2   0   0   0   2   0   2   0   2   2   2   0   2   2   2   2   0   2   2   2   0   2   0   0   2   2   0   0   0   2   0   2   2   2   2   2   2   2   2   2   0   0   0   2   2   2   2   2   2   0   2   2   0   0   0   2   0   0   0   2   2   2   0   2   0   0   2   0   0   2   2   0   0   0   0   0   0   2   0   2   2   2   2   0   0   0   0   0   0   0   0
 MK-6-12                2   2   2   2   0   0   2   0   2   2   0   0   0   2   0   0   0   0   0   2   0   2   0   2   0   0   2   0   0   0   2   0   0   0   0   2   2   0   2   2   0   2   2   0   2   2   0   2   0   2   2   2   0   0   0   0   0   2   0   0   2   2   2   0   0   2   0   2   0   2   0   0   2   0   2   0   2   0   0   2   2   2   0   2   0   2   0   2   2   0   2   2   0   2   0   2   0   0   0   2   2   0   0   0   0   0   2   2   2   2   0   0   0   2   0   2   0   0   2   2   0   2   2   2   2   0   2   2   2   0   2   0   0   2   0   0   0   0   2   0   2   2   0   0   2   2   2   2   2   0   0   2   2   2   2   2   2   2   0   2   2   0   0   0   2   0   0   0   2   2   2   0   2   0   0   0   0   0   2   2   0   0   0   2   0   0   2   0   2   2   2   2   0   0   0   0   0   0   0   0
 MK-6-13                2   2   2   2   0   2   2   0   2   2   0   0   0   2   0   0   0   0   0   2   0   2   0   2   0   0   2   0   2   0   2   0   0   0   0   0   2   0   0   2   0   2   2   0   2   2   0   0   0   2   2   2   0   0   0   0   0   2   0   0   2   2   2   2   0   2   0   2   0   2   0   0   2   0   2   0   2   0   0   2   2   2   0   2   0   2   0   2   2   0   2   2   2   2   2   2   0   2   0   2   2   0   0   0   0   0   2   2   2   2   0   0   0   2   2   2   0   0   2   2   0   2   2   2   2   2   0   2   2   0   2   0   0   2   0   0   0   0   2   0   2   2   2   0   2   2   2   2   2   0   0   2   2   0   2   2   2   0   0   2   2   0   0   0   2   0   0   0   2   2   2   0   2   0   2   0   0   0   2   2   0   0   0   0   0   0   2   0   2   2   2   2   0   0   0   0   0   0   0   0
 MK-6-14                2   2   2   2   0   2   2   0   2   2   0   0   0   2   0   0   0   0   0   2   0   2   0   2   0   0   2   2   2   0   0   0   0   0   0   0   2   0   0   2   0   2   2   0   2   2   0   0   0   2   2   2   0   0   0   0   0   2   0   0   2   2   2   2   0   2   0   2   0   2   0   0   2   0   2   0   2   0   0   2   2   2   0   2   2   2   0   2   0   0   2   2   2   2   2   2   0   2   0   2   2   0   0   0   0   0   2   2   2   2   0   0   0   2   2   2   0   0   2   2   0   2   2   2   2   2   0   2   2   0   2   0   0   2   0   0   2   0   0   0   2   2   2   0   2   2   2   2   2   0   0   2   2   0   2   2   2   0   0   2   2   0   0   0   2   0   0   0   2   2   2   0   2   0   2   0   0   0   2   2   0   0   0   0   0   0   2   0   2   2   0   2   0   0   0   0   0   2   0   0
 MK-6-15                2   2   2   2   0   2   2   0   2   2   0   0   0   2   0   0   0   0   0   2   0   2   0   2   2   0   2   2   2   0   0   0   0   0   0   0   2   0   0   2   0   2   2   0   2   2   0   2   0   0   2   2   0   0   0   0   0   2   0   0   0   2   2   2   0   2   0   2   2   2   0   0   2   0   2   0   2   0   2   2   2   2   0   2   2   2   0   2   0   0   2   2   2   2   0   2   0   2   0   2   2   0   2   0   0   0   2   2   0   2   2   0   0   2   2   2   0   0   0   2   0   2   2   2   2   0   0   2   2   0   0   0   0   2   0   0   2   0   0   0   2   2   2   0   2   2   2   2   2   0   0   2   2   0   2   2   2   0   0   2   0   0   0   0   2   0   0   0   0   2   2   0   2   0   2   0   0   2   2   2   0   0   0   0   0   0   0   0   2   2   0   2   0   0   0   0   0   2   0   0
 MK-6-16                2   2   0   2   0   2   2   0   2   2   0   2   0   2   0   0   0   0   0   2   0   2   0   2   2   0   0   2   2   0   0   0   0   0   2   0   2   0   0   2   0   2   2   0   2   2   0   2   0   0   2   2   2   0   0   0   0   2   0   0   0   2   2   2   2   0   0   0   2   2   0   0   2   0   2   0   2   0   2   0   2   2   2   2   2   2   0   2   0   0   2   2   2   2   0   0   0   2   0   2   2   0   2   0   0   0   2   2   0   2   2   0   2   2   2   2   0   2   0   2   0   2   0   2   2   0   0   2   2   0   0   0   0   2   0   0   2   0   0   0   2   2   2   0   2   2   2   2   2   0   0   2   2   0   2   2   2   0   0   2   0   0   0   2   2   2   0   0   2   0   2   0   0   2   2   0   0   2   2   0   0   0   0   0   0   0   0   0   2   2   0   2   0   0   2   0   0   2   0   0
 
!****************************************** Phenotypic Data **********************************************************
!-100.0 is resevred for missing phenotype
SimulatedTrait1        11.6089   10.0580    9.2043   11.2046   10.5789    9.6227    9.3548   10.1936    9.5320   10.7857   10.5328   12.6775   10.2410    6.9678    9.8400   11.7132    9.8583   10.5971    9.6799   11.7135   10.4602   10.2146   11.0842   11.1326   12.4569    9.4314   10.5385    8.8752   11.4026    9.0684    9.4916    9.8343   10.3401   11.1362   12.0692    9.3493    7.7762   10.9632   11.6043    9.9398    9.8677    7.8814   11.4291    9.9973   10.6170   10.0962   10.7380   10.9236    9.9900   11.0664    9.7679   12.9570    7.6823   10.7049   12.0515    7.7412    9.6364   10.2671    8.5894   10.4073   11.0582   11.8078   10.5508   11.0694   10.4231    9.7400   10.7606   12.5402   11.3109    7.7936    6.8713   10.1830    8.3994    9.3296    7.4574    9.9392   10.1414   10.9775    8.4227    8.5178   11.8029   10.8220    8.9933    9.3796    6.7793    9.1106   10.8735    9.9619   11.3733    9.2142    6.4984    9.8048    9.0213    9.2870   10.1636   11.2125   12.7068    9.7913    7.4567    7.8683    7.8741   12.3827    9.2996   11.3869   10.0025    8.5328   12.3537   10.3243   10.1040    9.3039   10.2917   10.7989   11.5595   12.2407    8.4954    8.5965    9.7345    8.2336    9.5187   10.1418    9.0955    9.3014   12.9630   11.8033   12.0727   11.7529    9.8433    9.4358    8.5483   10.5753   11.6876    8.9348    9.5637   10.0128   13.0041    9.8990    8.8137   10.4253   10.5945   13.4850   10.6978    8.7818    7.7712    8.4013    9.9234    9.3405   10.4772    9.1448    8.3841    9.3452    9.5136    8.5507   12.2736   10.2350   11.9282    9.4521    9.5760   11.7761    9.5523   10.4690    8.8153    8.5365    9.8106   10.9728   10.6839   10.0849    8.2914    8.8458   10.8733   10.8485   10.2020   10.7849   14.7513   10.8122   10.6035    8.8926   10.1468    9.1118    9.7776    9.6905    9.0036    9.7111    9.8183   10.8684   10.6854   11.3173   11.7740   10.9170   11.3320    8.5819   10.1583   10.3645    8.4929    7.9498    9.1258    9.4472    9.9944    8.9497    8.7534    9.6722
SimulatedTrait2        12.9206   14.4141   14.8354   17.2938   17.1721   13.4821   14.9960   16.8371   15.3084   18.2456   13.1265   16.9212   15.4260   15.7716   13.8769   14.5640   14.4669   14.4894   14.3065   14.7888   14.9098   15.6864   13.8666   14.3932   13.7387   12.9074   14.1579   14.1548   16.7331   12.9160   14.7144   18.0358   13.8447   15.3331   13.6198   12.4916   13.4912   13.8169   15.6206   15.1626   16.4175   15.1007   13.4730   16.7473   16.1139   16.8068   16.9412   17.5105   16.9002   15.3106   15.1586   14.3205   16.6294   14.7875   14.9757   16.9176   15.6154   12.4178   15.2500   13.1093   14.0407   15.5630   16.4991   15.4138   18.2261   14.9358   11.4017   14.2676   13.6833   15.3141   15.9342   13.3447   15.1480   15.0464   11.6700   14.1484   15.6264   15.5181   17.1826   14.5398   17.1104   12.1644   13.8515   14.3114   12.9767   15.0331   16.1773   13.1572   15.3410   13.3022   13.1460   18.5939   13.6970   14.6827   14.8731   15.4292   14.9721   15.0928   15.2817   15.6370   16.4422   16.6016   14.8204   16.1824   14.6579   15.7607   17.0675   16.4600   14.4222   15.6208   15.0030   14.0432   16.3934   14.1849   17.4293   14.7550   17.4209   14.9137   13.9522   16.3841   14.8557   14.0602   13.1136   15.8364   15.8269   14.8516   13.7799   15.3803   15.7831   15.5307   13.8656   13.9030   15.0766   15.5845   18.2952   17.1571   16.2705   16.2051   14.0659   14.5320   15.1946   16.6612   14.5265   16.3266   12.6292   13.0791   15.9161   17.1384   15.0368   14.9690   14.1396   12.9843   13.3981   14.8446   14.3778   14.1272   14.3769   19.7811   12.4047   15.1739   15.7682   13.4405   12.6309   15.2444   16.9581   15.6960   14.7177   15.9752   15.4367   14.8925   13.5040   12.2433   14.3409   15.8975   13.7700   14.1805   13.3181   13.4189   17.5064   16.1239   15.3928   14.5834   15.0207   14.5931   15.5662   14.6436   14.3141   12.8604   12.8028   13.0022   14.4793   14.6122   16.4825   16.4065   14.6701   12.4025   15.4090   15.8762   16.0215   12.9638
 
