# Supplementary material for: Inclusive Composite Interval Mapping of QTL by Environment Interactions in Biparental Populations
Source: PLoS One. 2015 Jul 10;10(7):e0132414. doi: 10.1371/journal.pone.0132414 (PMC4498613; doi:10.1371/journal.pone.0132414)
Supplement: S3 File — (ZIP) [file pone.0132414.s003.zip › Simulation for unliked model/Simulated popualtions/run_00199.met]

!**********************Note: lines staring with "!" are remarks and will be ignored in the program********************
!*********************************General Information**********************************
!Assuming F1 = P1 x P2, populations available in QTL IciMapping are: 
!  1, P1BC1F1 = P1 x F1, the first backcrossing where P1 is used as the recurrent parent;
!  2, P2BC1F1 = P2 x F1, the first backcrossing where P2 is used as the recurrent parent;
!  3, F1DH, F1-derived doubled haploids; 
!  4, RIL or F1RIL, recombination inbred lines through the repeated selfing of F1;
!  5, P1BC1RIL, recombination inbred lines through the repeated selfing of P1BC1F1;
!  6, P2BC1RIL, recombination inbred lines through the repeated selfing of P2BC1F1;
!  7, F2, the selfing generation of F1;
!  8, F3, the selfing generation of F2;
!  9, P1BC2F1, the second backcrossing where P1 is used as the recurrent parent; 
! 10, P2BC2F1, the second backcrossing where P2 is used as the recurrent parent;
! 11, P1BC2RIL, recombination inred lines through the repeated selfing of P1BC2F1; 
! 12, P2BC2RIL, recombination inred lines through the repeated selfing of P2BC2F1; 
! 13, P1BC1F2, the selfing generation of P1BC1F1; 
! 14, P2BC1F2, the selfing generation of P2BC1F1; 
! 15, P1BC2F2, the selfing generation of P1BC2F1; 
! 16, P2BC2F2, the selfing generation of P2BC2F1; 
! 17, P1BC1DH, P1BC1F1-derived doubled haploids; 
! 18, P2BC1DH, P2BC1F1-derived doubled haploids; 
! 19, P1BC2DH, P1BC2F1-derived doubled haploids; 
! 20, P2BC2DH, P2BC2F1-derived doubled haploids; 
   3      !Mapping Population (see remarks above)
   2      !Mapping Function (1 for Kosambi; 2 for Haldane; 3 for Morgan)
   2      !Marker Space Type (1 for intervals; 2 for positions)
   1      !Marker Space Unit(1 for centiMorgans; 2 for Morgan)
   6      !Number of Chromosomes (or Linkage Groups)
 200      !Size of the mapping population
   2      !Number of environments
 
!***************************************** Chromosomes and Linkage Maps **********************************************
!Chromosome                 NumMarkers
-CH1                        16
-CH2                        16
-CH3                        16
-CH4                        16
-CH5                        16
-CH6                        16
!Linkage map (Marker name followed by position or the interval length)
 MK-1-1                1     0.000
 MK-1-2                1    10.000
 MK-1-3                1    20.000
 MK-1-4                1    30.000
 MK-1-5                1    40.000
 MK-1-6                1    50.000
 MK-1-7                1    60.000
 MK-1-8                1    70.000
 MK-1-9                1    80.000
 MK-1-10               1    90.000
 MK-1-11               1   100.000
 MK-1-12               1   110.000
 MK-1-13               1   120.000
 MK-1-14               1   130.000
 MK-1-15               1   140.000
 MK-1-16               1   150.000
 MK-2-1                2     0.000
 MK-2-2                2    10.000
 MK-2-3                2    20.000
 MK-2-4                2    30.000
 MK-2-5                2    40.000
 MK-2-6                2    50.000
 MK-2-7                2    60.000
 MK-2-8                2    70.000
 MK-2-9                2    80.000
 MK-2-10               2    90.000
 MK-2-11               2   100.000
 MK-2-12               2   110.000
 MK-2-13               2   120.000
 MK-2-14               2   130.000
 MK-2-15               2   140.000
 MK-2-16               2   150.000
 MK-3-1                3     0.000
 MK-3-2                3    10.000
 MK-3-3                3    20.000
 MK-3-4                3    30.000
 MK-3-5                3    40.000
 MK-3-6                3    50.000
 MK-3-7                3    60.000
 MK-3-8                3    70.000
 MK-3-9                3    80.000
 MK-3-10               3    90.000
 MK-3-11               3   100.000
 MK-3-12               3   110.000
 MK-3-13               3   120.000
 MK-3-14               3   130.000
 MK-3-15               3   140.000
 MK-3-16               3   150.000
 MK-4-1                4     0.000
 MK-4-2                4    10.000
 MK-4-3                4    20.000
 MK-4-4                4    30.000
 MK-4-5                4    40.000
 MK-4-6                4    50.000
 MK-4-7                4    60.000
 MK-4-8                4    70.000
 MK-4-9                4    80.000
 MK-4-10               4    90.000
 MK-4-11               4   100.000
 MK-4-12               4   110.000
 MK-4-13               4   120.000
 MK-4-14               4   130.000
 MK-4-15               4   140.000
 MK-4-16               4   150.000
 MK-5-1                5     0.000
 MK-5-2                5    10.000
 MK-5-3                5    20.000
 MK-5-4                5    30.000
 MK-5-5                5    40.000
 MK-5-6                5    50.000
 MK-5-7                5    60.000
 MK-5-8                5    70.000
 MK-5-9                5    80.000
 MK-5-10               5    90.000
 MK-5-11               5   100.000
 MK-5-12               5   110.000
 MK-5-13               5   120.000
 MK-5-14               5   130.000
 MK-5-15               5   140.000
 MK-5-16               5   150.000
 MK-6-1                6     0.000
 MK-6-2                6    10.000
 MK-6-3                6    20.000
 MK-6-4                6    30.000
 MK-6-5                6    40.000
 MK-6-6                6    50.000
 MK-6-7                6    60.000
 MK-6-8                6    70.000
 MK-6-9                6    80.000
 MK-6-10               6    90.000
 MK-6-11               6   100.000
 MK-6-12               6   110.000
 MK-6-13               6   120.000
 MK-6-14               6   130.000
 MK-6-15               6   140.000
 MK-6-16               6   150.000
!*********************************** Marker Types ********************************************************************
!Co-dominant marker: When heterozygote F1 is present, P1 is coded as 2, F1 is coded as 1, and P2 is coded as 0; Otherwise, P1 is coded as 2, and P2 is coded as 0. 
!Dominant marker: When heterozygote F1 is present, P1 and F1 are coded as 12, and P2 is coded as 0; Otherwise, P1 is coded as 2, and P2 is coded as 0.  
!Recessive markers: When heterozygote F1 is present, P1 is coded as 2, and F1 and P2 are coded as 10; Otherwise, P1 is coded as 2, and P2 is coded as 0. 
!Missing marker is coded as -1. 
 MK-1-1                 0   2   0   2   0   2   0   2   0   0   0   0   0   0   0   2   2   0   0   0   0   0   0   2   2   2   2   2   0   0   0   0   2   2   2   2   0   0   2   0   0   0   2   0   2   0   0   2   0   0   0   0   2   0   0   0   2   2   0   2   2   0   0   0   2   2   0   2   2   2   0   0   0   2   0   0   2   0   0   2   2   0   0   0   0   0   0   0   2   0   0   2   2   0   0   2   0   0   2   2   2   2   2   2   2   2   2   0   2   2   2   2   0   2   2   0   2   0   0   0   0   2   0   2   2   0   2   0   0   2   2   0   2   0   0   0   2   0   0   2   2   0   0   0   0   2   0   2   0   0   0   0   0   2   2   2   0   2   0   2   0   0   0   2   2   2   0   2   2   0   2   2   2   0   2   0   0   2   2   2   0   0   2   0   0   0   2   0   0   0   2   2   0   2   2   2   2   2   0   0
 MK-1-2                 0   2   0   2   0   2   0   2   0   2   0   0   0   0   0   2   2   0   0   0   0   0   2   2   0   2   2   2   0   0   0   2   0   2   2   2   0   0   2   0   0   0   2   2   2   0   0   2   0   0   0   0   2   2   0   0   2   2   0   2   2   0   0   0   2   0   0   2   2   2   0   0   0   2   0   0   2   0   0   2   2   0   0   0   0   0   0   2   2   0   0   2   2   0   0   2   0   0   2   2   2   2   0   2   2   2   2   0   2   2   2   2   0   2   2   0   2   0   0   0   0   2   0   2   2   0   0   0   0   2   2   2   2   0   0   0   0   0   0   2   2   2   0   0   0   0   0   2   0   0   0   0   0   2   2   2   2   2   0   2   0   0   0   0   2   2   0   2   2   0   0   2   2   0   2   0   0   2   2   0   0   0   2   0   0   2   2   0   0   0   2   2   0   2   2   2   2   2   0   0
 MK-1-3                 0   2   0   2   0   2   0   2   0   2   0   0   0   0   2   2   0   0   0   0   0   0   2   2   0   2   2   2   0   0   0   2   0   2   2   2   0   0   2   0   0   0   2   2   2   0   0   2   0   0   0   0   2   2   0   0   2   0   2   0   2   0   0   0   0   0   0   2   2   2   0   0   0   2   2   2   2   2   0   2   0   0   0   0   0   0   0   2   0   0   0   2   2   0   0   2   0   0   0   2   2   2   0   0   2   2   2   0   2   2   2   0   0   2   2   2   2   0   0   0   0   2   0   2   0   0   0   0   0   2   2   2   2   0   0   0   0   0   0   2   2   0   0   0   0   0   0   2   0   0   0   0   2   2   2   0   2   2   0   2   0   0   0   0   2   2   0   2   2   0   0   2   2   0   2   0   2   2   2   0   0   0   2   2   0   2   2   0   0   0   0   2   2   2   0   2   2   2   0   2
 MK-1-4                 2   2   2   2   0   2   2   2   0   2   0   0   0   0   2   2   0   0   0   0   0   0   2   2   2   2   2   2   0   0   0   2   0   2   2   2   0   0   2   0   0   0   2   2   2   0   0   2   0   0   0   0   2   2   0   0   0   0   2   0   2   2   0   0   0   0   0   2   2   2   2   0   0   2   2   2   2   2   0   2   0   0   0   0   0   2   0   2   0   0   0   2   0   0   2   2   0   0   0   2   2   2   0   0   2   2   2   0   2   2   2   0   0   2   2   2   2   0   0   0   0   2   0   2   0   0   0   2   0   2   2   2   2   0   0   2   0   0   0   2   2   0   0   0   2   0   0   2   0   2   0   0   2   2   2   0   2   2   0   2   0   0   0   0   2   2   0   2   2   0   0   2   2   2   2   0   2   2   2   0   0   0   2   2   0   2   2   0   0   0   0   2   2   2   2   2   2   2   0   2
 MK-1-5                 2   2   2   2   0   2   2   2   0   0   0   0   0   0   2   2   0   0   0   0   0   0   2   2   2   2   2   2   0   0   0   2   0   0   2   0   0   0   2   0   2   0   0   2   2   0   0   2   0   0   0   0   2   2   0   0   0   2   2   0   2   2   0   0   0   0   0   2   2   2   0   0   2   2   2   2   2   0   0   2   0   0   0   0   0   2   0   2   2   0   0   2   0   0   2   2   0   0   0   2   2   2   0   0   2   2   2   0   2   2   2   0   0   2   2   2   2   0   0   0   0   2   0   2   0   0   0   0   0   2   2   2   2   0   0   2   0   0   0   2   2   0   0   0   2   0   0   2   0   2   0   0   2   2   2   0   2   2   0   2   0   0   0   0   2   2   0   2   2   0   0   2   0   2   2   0   2   2   2   0   0   0   2   2   0   2   2   0   0   0   0   0   2   2   2   2   2   2   0   2
 MK-1-6                 2   2   2   2   0   2   2   2   0   0   0   0   0   0   2   2   0   0   0   0   0   0   2   0   2   2   2   0   0   2   0   2   0   0   2   0   0   0   2   0   2   0   2   2   2   0   0   2   0   0   0   2   2   0   0   0   2   2   2   0   2   2   0   0   0   0   0   2   2   2   2   0   2   2   2   2   2   2   0   2   0   0   0   0   0   2   0   0   2   0   0   2   0   0   2   2   0   0   0   2   2   2   0   0   2   2   2   0   2   2   2   0   0   2   2   2   2   0   0   0   0   2   0   2   0   0   0   0   0   2   2   2   2   0   0   2   0   0   0   2   2   0   0   0   0   0   0   2   0   2   0   0   2   2   0   2   2   2   0   2   2   0   0   0   2   0   2   2   2   0   0   2   0   2   2   0   2   2   2   0   0   2   2   2   0   2   2   2   0   0   0   0   2   2   2   2   0   2   0   2
 MK-1-7                 2   2   2   2   0   2   2   2   0   0   0   2   0   0   2   2   0   0   0   0   0   2   2   0   2   0   2   0   0   2   0   2   0   0   2   0   0   0   2   0   2   0   2   2   2   2   0   2   0   0   0   2   2   0   0   0   2   0   2   0   2   2   0   0   0   0   0   2   2   0   2   0   2   2   2   2   2   0   0   2   0   0   2   0   0   2   0   0   2   0   0   2   0   0   2   2   0   0   0   2   2   2   0   0   2   2   2   2   2   0   2   0   0   2   0   2   2   0   2   0   0   0   2   2   0   0   0   0   2   2   2   2   2   0   0   2   0   0   0   2   2   0   0   0   0   2   0   2   2   2   0   0   2   2   0   0   2   0   0   2   2   0   0   0   2   0   0   2   2   2   2   2   0   2   2   0   2   2   2   0   0   2   2   2   0   2   2   2   0   2   0   0   2   2   2   2   0   2   0   2
 MK-1-8                 2   2   2   2   0   2   2   2   0   0   0   2   0   0   2   2   0   0   0   0   0   2   0   0   2   2   2   0   0   2   0   2   2   0   2   2   0   0   2   2   2   0   2   2   2   2   2   2   0   0   0   2   2   0   0   0   2   0   2   0   2   2   0   0   2   0   0   2   2   2   2   0   2   2   2   0   2   0   0   2   2   0   2   0   0   2   0   0   2   0   0   0   0   2   2   2   0   0   0   2   2   2   0   0   2   2   2   2   2   0   2   0   0   0   0   2   2   0   2   0   0   0   2   0   0   0   0   0   2   2   2   2   2   0   0   2   0   0   0   2   2   0   0   0   0   2   0   0   2   2   0   0   2   2   0   0   2   0   0   2   2   0   0   0   2   0   0   2   2   2   2   2   0   2   2   0   2   2   2   0   0   0   2   0   0   2   2   2   0   2   0   0   0   2   2   2   0   2   0   2
 MK-1-9                 2   2   2   2   0   2   2   2   0   0   0   2   0   0   2   2   0   0   0   0   0   2   0   0   2   2   0   2   0   2   0   2   2   0   2   2   0   0   2   2   2   0   2   2   2   2   2   2   0   0   2   2   2   0   0   0   2   0   2   0   0   2   0   2   2   0   0   2   2   2   2   2   2   2   2   0   2   0   0   2   2   2   2   0   0   2   0   0   2   2   0   0   0   2   2   2   2   0   0   2   2   0   0   0   2   2   2   2   0   0   2   0   0   2   0   2   2   0   2   0   0   2   2   0   0   0   2   0   2   2   2   2   2   0   2   2   0   0   0   0   2   0   0   0   0   2   0   0   2   0   2   0   2   2   0   0   2   0   0   2   2   2   0   0   2   0   2   2   2   2   2   2   0   2   2   0   0   2   2   0   0   0   2   0   0   2   2   2   0   2   0   0   0   2   2   2   2   2   0   2
 MK-1-10                2   0   2   2   0   2   0   2   0   2   0   2   0   0   2   2   0   0   0   2   0   2   0   0   2   2   0   2   0   2   0   0   2   0   2   2   0   0   2   2   2   0   2   2   0   2   2   2   0   0   2   2   2   0   0   0   2   2   2   0   2   2   0   2   2   0   0   0   2   2   2   2   2   2   2   0   2   0   0   0   2   2   2   0   0   2   0   0   2   2   0   0   0   2   2   2   2   2   0   0   2   0   0   0   2   2   2   2   0   0   0   0   0   2   0   2   2   0   2   0   0   2   2   0   0   0   2   0   2   2   2   2   2   0   2   2   2   0   0   0   2   0   2   0   0   2   0   0   2   0   2   0   2   2   0   0   2   0   0   2   2   2   0   0   2   0   2   2   2   2   2   2   0   2   2   0   0   2   2   0   0   0   2   0   0   2   2   0   0   2   0   0   0   2   2   2   2   2   0   0
 MK-1-11                2   0   2   2   0   2   0   2   0   2   0   2   0   0   2   2   0   0   0   2   0   2   2   0   2   2   0   2   0   2   0   0   2   0   2   2   0   0   2   2   2   2   2   2   0   2   2   2   0   0   2   2   0   0   0   2   2   2   2   0   2   0   0   2   2   0   0   2   2   2   0   2   2   2   2   0   0   0   0   0   2   2   2   0   0   2   0   0   2   2   0   0   0   2   2   2   2   2   0   0   2   0   0   0   2   2   2   2   0   0   0   0   0   0   0   2   2   2   2   2   0   2   0   0   0   0   0   0   2   2   2   2   2   0   2   2   2   0   0   0   2   0   0   0   0   2   0   0   2   0   2   0   2   2   0   0   2   0   0   2   2   2   0   0   2   0   0   2   2   0   2   2   0   2   2   0   0   0   2   0   0   0   2   0   0   2   2   0   0   2   0   0   0   2   2   0   2   2   0   0
 MK-1-12                2   2   0   2   0   2   0   2   0   2   0   2   0   0   2   2   0   0   0   2   0   2   2   0   2   2   2   0   2   2   2   0   2   2   2   2   0   0   2   2   2   0   2   0   2   2   2   2   0   0   2   2   0   0   0   2   2   2   0   0   2   2   0   0   2   0   2   2   2   2   0   2   2   0   2   0   0   0   0   0   2   2   2   0   0   2   0   2   2   2   0   0   2   2   0   0   2   2   0   0   2   0   0   0   2   2   2   2   2   0   0   0   0   0   0   2   2   0   2   2   0   2   0   0   0   0   0   0   0   2   2   2   2   0   0   2   0   0   0   0   2   0   2   0   0   2   0   0   2   0   2   0   2   2   0   0   2   0   0   2   2   2   0   0   2   0   0   2   2   0   2   2   0   2   2   0   0   0   2   0   0   0   0   0   0   2   2   0   2   2   0   0   0   2   2   0   2   2   2   0
 MK-1-13                2   2   0   2   0   2   0   2   2   2   0   2   0   0   2   2   2   0   0   2   0   0   2   0   2   2   2   0   2   2   2   0   0   2   2   2   0   0   2   2   2   0   2   0   2   2   2   2   0   0   2   2   0   0   0   2   2   2   0   0   2   2   0   0   2   0   2   2   2   2   0   2   2   0   2   0   0   0   0   0   2   2   2   2   0   2   0   2   2   0   2   0   2   2   0   0   2   2   0   0   0   0   0   0   2   2   2   2   2   0   0   0   0   2   0   2   2   0   2   2   2   2   0   0   0   0   0   0   0   2   2   2   2   0   2   2   0   2   0   0   2   0   2   0   0   2   0   0   2   0   2   0   2   2   0   0   2   2   0   2   2   2   0   0   2   2   0   2   2   0   2   2   0   2   2   0   0   0   2   2   0   0   0   0   0   2   2   0   2   2   0   0   0   2   2   0   2   2   2   0
 MK-1-14                2   2   0   2   0   2   2   2   2   2   0   2   2   0   2   2   2   0   0   2   0   0   2   0   2   2   2   0   2   2   2   0   0   2   2   2   0   0   0   2   2   0   2   0   2   2   2   2   0   0   2   2   0   2   0   2   2   2   0   0   2   2   0   0   2   0   0   2   2   2   0   2   2   0   2   0   0   0   2   0   2   2   2   2   0   2   0   2   2   0   2   0   2   2   0   0   2   2   0   0   0   0   0   0   2   2   2   2   2   2   0   0   0   2   0   2   2   0   2   2   2   2   2   0   0   0   2   0   0   2   2   2   2   0   2   2   0   2   0   2   2   0   2   0   0   2   0   0   2   0   2   0   0   2   0   2   2   2   2   2   2   2   0   0   2   2   2   2   2   0   0   2   0   2   2   0   0   0   2   2   0   0   0   0   0   2   2   0   2   2   0   0   0   2   2   0   2   2   2   0
 MK-1-15                2   2   0   2   2   2   2   2   2   2   0   2   2   0   2   2   2   0   0   2   0   0   2   0   2   2   2   0   2   2   2   0   0   2   2   2   0   0   0   0   2   0   2   0   2   0   2   2   0   0   2   2   0   2   0   2   2   2   0   0   2   2   0   0   2   0   0   2   2   2   0   2   2   0   2   0   0   0   2   0   2   2   0   2   0   2   0   0   2   0   2   0   2   2   0   0   2   2   0   0   0   0   0   0   2   2   2   2   2   2   0   0   2   0   0   2   2   0   2   2   2   2   2   0   0   0   2   0   0   2   2   2   2   2   2   2   0   2   0   2   2   0   2   0   0   2   0   0   2   0   2   2   0   2   0   2   2   2   2   2   2   2   2   0   2   2   2   2   2   0   0   2   0   2   2   0   0   0   2   2   2   0   2   0   0   2   2   0   2   2   0   0   0   2   2   0   2   0   0   0
 MK-1-16                2   2   0   2   2   2   2   2   2   2   0   0   2   0   0   0   2   0   2   2   0   0   2   0   2   2   2   0   2   2   2   0   0   2   2   2   0   2   0   0   2   2   2   2   2   0   2   2   0   0   2   2   0   2   0   2   2   2   0   0   2   0   2   0   2   0   0   2   2   2   0   2   2   0   2   0   0   0   2   0   2   2   0   2   0   2   0   0   2   0   2   0   2   2   0   0   2   2   0   0   0   0   2   0   2   2   2   0   2   2   2   0   2   0   0   2   0   0   2   2   2   2   2   2   0   2   2   0   0   2   0   2   2   2   2   2   0   2   0   2   2   0   2   0   0   2   0   0   2   0   2   2   0   2   0   2   2   2   2   2   2   2   2   2   2   2   2   2   2   2   0   2   0   2   2   0   0   0   2   2   2   0   2   0   0   2   2   0   0   2   0   0   0   2   2   0   2   0   0   0
 MK-2-1                 2   0   2   0   0   0   2   2   2   0   2   2   0   0   0   2   0   2   2   2   2   2   2   2   0   0   2   0   2   2   2   2   2   2   0   0   2   0   0   0   0   0   2   0   0   0   0   2   2   2   2   0   2   0   0   2   0   2   0   0   0   0   2   0   0   2   0   0   2   2   2   2   0   2   0   0   0   0   2   2   0   0   0   0   2   2   0   0   0   0   0   0   2   2   0   2   0   0   2   0   2   0   2   0   0   2   2   2   2   2   2   2   2   2   0   2   2   2   2   2   0   2   0   0   2   2   2   2   2   0   2   0   0   2   2   2   0   0   2   2   2   2   2   2   2   0   2   2   0   0   2   0   2   2   0   0   0   2   0   2   0   2   0   0   2   2   2   0   2   2   2   0   2   2   2   0   0   2   0   2   2   0   2   2   2   0   0   2   0   2   2   0   0   0   0   0   2   2   0   2
 MK-2-2                 2   0   2   2   0   0   2   2   2   0   2   2   0   0   0   2   0   2   2   2   2   2   2   2   0   0   2   0   0   2   2   2   2   2   0   0   2   0   0   0   0   0   2   0   0   0   0   2   2   2   0   0   2   0   0   0   0   2   0   0   0   0   2   0   0   2   0   0   2   2   2   2   0   2   0   0   0   0   2   2   0   0   0   0   2   2   0   2   0   2   0   0   2   2   0   2   0   0   2   0   2   0   2   0   0   2   2   2   2   2   2   2   2   2   0   2   2   2   2   0   0   2   0   0   2   2   2   2   2   0   2   0   0   2   2   2   0   0   2   2   2   2   2   2   2   0   2   2   0   0   2   0   2   0   0   0   2   2   0   2   0   2   0   0   2   2   2   0   2   2   2   0   2   2   2   0   0   2   0   2   2   0   2   2   2   2   0   2   0   2   2   0   0   0   0   0   2   2   2   2
 MK-2-3                 0   0   2   0   0   0   2   2   2   0   2   2   0   2   0   2   0   2   2   2   2   0   2   2   0   0   0   0   0   2   0   2   2   2   0   0   2   0   2   0   0   2   2   0   0   0   0   2   2   2   0   0   2   0   0   0   0   2   0   0   0   0   2   0   0   2   0   0   2   2   2   2   0   2   0   0   0   0   2   2   0   0   0   0   2   2   0   2   0   2   0   0   2   0   0   2   0   0   0   0   2   0   2   0   0   2   2   2   0   2   2   2   2   2   0   2   2   2   2   0   0   2   0   0   2   2   2   2   2   0   2   0   0   2   0   2   0   0   2   2   2   2   2   2   0   0   2   2   0   0   2   0   2   0   0   0   2   2   0   2   2   2   0   0   2   2   2   0   2   2   2   0   2   2   2   2   0   0   2   2   2   0   2   2   2   2   0   2   0   2   2   0   2   0   0   0   2   2   2   2
 MK-2-4                 0   0   2   0   0   0   2   2   2   2   2   2   0   0   0   2   0   2   2   2   2   0   0   2   0   0   0   0   0   2   0   2   2   2   0   0   0   0   2   0   0   0   0   0   0   0   0   2   2   2   0   0   2   0   0   0   0   0   0   0   0   0   2   0   0   0   0   0   0   2   2   2   0   2   2   0   0   0   2   2   0   2   0   0   0   2   0   2   0   2   2   0   2   0   0   2   0   0   0   0   2   0   2   0   0   2   2   2   0   2   2   2   2   2   2   2   2   2   2   0   0   2   0   0   0   2   0   2   0   0   2   0   0   2   0   2   0   0   2   2   2   2   2   2   0   0   2   2   0   0   2   0   2   2   0   0   2   0   0   2   2   2   0   2   2   2   2   0   0   2   2   0   2   2   2   2   2   0   2   2   2   0   2   2   2   2   0   2   0   2   2   0   2   0   0   0   2   2   2   2
 MK-2-5                 0   0   0   0   0   0   2   2   2   2   2   2   2   0   0   2   0   2   2   2   0   0   0   0   0   2   0   0   0   2   0   2   2   2   2   2   0   0   2   0   0   0   0   0   0   0   0   2   0   2   0   0   2   0   0   0   0   0   0   0   0   0   2   0   0   0   0   0   0   2   2   2   0   0   2   0   0   0   2   2   0   2   0   2   0   2   0   0   0   2   2   0   0   0   0   0   0   0   0   0   2   0   2   0   0   2   2   2   0   2   0   2   2   2   2   2   2   2   2   0   0   0   0   0   2   2   0   2   0   0   2   0   0   2   2   2   0   0   2   2   2   2   2   2   0   0   2   2   0   0   2   0   2   2   0   0   2   0   0   2   0   2   0   2   2   0   2   0   0   2   2   0   2   2   2   2   2   0   2   2   2   0   2   2   2   2   0   2   0   2   2   0   2   0   0   0   2   2   2   2
 MK-2-6                 0   0   0   2   0   0   2   2   2   0   0   0   2   0   0   2   0   2   2   2   0   0   0   0   0   2   2   0   0   2   0   2   2   2   2   2   0   0   2   0   0   0   0   0   2   0   0   2   0   0   0   0   2   0   0   0   0   0   0   0   0   0   0   0   0   0   0   0   0   2   2   2   0   0   2   0   0   0   2   2   0   2   0   2   0   2   0   0   0   2   2   0   0   0   0   0   0   2   0   0   2   0   0   0   0   2   2   2   0   0   0   2   2   2   0   2   2   2   2   0   0   0   0   2   2   2   0   2   0   0   2   0   0   2   2   2   0   2   0   2   2   2   2   2   0   0   2   2   0   0   0   0   2   2   0   0   2   0   2   2   0   0   0   2   2   0   2   0   2   2   2   0   2   2   2   2   2   0   2   2   2   0   0   2   0   2   0   2   0   2   2   2   2   0   0   2   0   2   0   2
 MK-2-7                 0   2   0   2   0   0   2   2   2   0   0   0   2   0   0   2   0   2   2   2   0   0   0   0   0   2   2   0   0   2   0   0   2   2   2   2   0   0   2   0   0   0   0   0   2   0   0   2   2   0   0   0   0   0   0   0   0   0   0   0   0   0   0   0   0   0   0   0   0   2   2   2   0   0   0   0   0   0   2   2   0   0   0   2   0   2   0   0   2   2   0   0   0   0   0   0   0   2   0   0   2   0   0   0   0   2   0   2   0   0   0   2   2   0   0   2   2   2   2   0   0   0   0   2   2   2   0   2   0   0   2   0   0   2   2   2   0   2   0   2   2   0   2   2   0   0   2   2   0   0   0   0   2   2   0   0   2   0   2   2   0   0   0   2   2   0   2   0   2   0   2   0   2   2   2   2   2   2   2   2   2   0   0   2   0   2   0   2   0   0   2   2   2   0   0   2   0   2   0   2
 MK-2-8                 0   2   0   0   0   0   2   2   2   0   0   0   2   0   0   2   0   2   2   2   2   0   0   0   2   2   2   0   2   2   0   2   2   2   2   2   0   0   2   0   0   0   0   0   2   0   0   2   2   0   2   0   0   2   0   0   0   0   0   0   0   0   0   0   0   0   0   0   0   2   2   0   0   0   0   0   2   2   2   2   0   2   0   2   0   2   0   0   2   2   0   0   0   0   0   0   0   2   0   0   2   0   2   0   0   2   0   2   0   0   2   2   2   0   0   2   2   0   2   0   0   0   0   2   0   2   0   2   0   0   2   0   0   2   2   0   0   2   0   2   2   0   2   2   0   0   2   2   0   0   0   0   2   2   0   0   2   0   2   2   0   0   0   2   2   0   2   0   0   0   2   0   2   2   2   2   2   0   2   2   2   0   0   2   0   2   0   2   0   0   2   2   2   0   0   2   0   0   0   2
 MK-2-9                 0   2   0   0   0   0   2   2   2   2   0   2   2   0   0   2   2   2   2   2   2   0   0   0   2   2   2   0   2   2   0   0   2   2   2   0   0   0   2   0   0   0   0   0   2   2   2   2   2   0   0   0   0   2   0   0   0   0   0   0   0   0   0   0   0   0   0   0   0   0   2   0   0   0   0   0   2   2   2   2   0   2   2   2   0   0   0   0   2   2   0   0   0   0   0   0   0   0   0   0   2   0   2   0   0   2   0   2   0   0   0   2   2   0   0   2   2   2   0   0   0   2   0   2   0   2   2   2   0   0   2   2   2   0   2   0   0   2   0   2   2   0   2   2   0   0   2   2   0   0   0   0   0   2   0   0   2   0   0   2   0   0   0   2   2   0   2   2   2   0   2   0   2   2   2   2   2   0   2   2   2   0   0   2   0   2   0   2   0   2   2   2   2   0   0   2   0   0   0   2
 MK-2-10                0   2   0   0   0   2   2   2   2   0   0   2   2   2   0   2   2   2   2   2   2   0   0   0   2   2   2   0   0   2   0   0   2   2   2   0   0   0   2   0   0   2   0   0   2   2   2   2   2   0   0   0   0   2   0   0   0   0   2   0   0   2   2   0   0   0   0   0   0   0   2   0   0   0   0   0   2   2   2   0   0   2   2   2   0   0   0   0   2   2   0   0   0   0   0   0   0   2   0   0   2   0   2   0   0   2   2   2   0   0   0   2   2   0   0   2   2   2   0   2   0   0   0   2   0   0   2   2   0   2   2   2   2   0   2   2   0   2   0   2   2   0   2   2   0   0   2   2   0   2   0   0   0   2   0   0   2   0   0   2   0   2   0   2   2   0   2   2   2   0   2   0   2   2   2   2   2   0   2   2   2   0   0   2   0   2   0   0   0   0   2   2   2   0   0   2   0   0   0   2
 MK-2-11                0   2   0   0   0   2   2   2   2   0   0   2   2   2   0   2   2   0   2   2   0   2   0   0   2   2   2   0   0   2   0   0   2   2   2   0   0   0   2   0   2   0   0   0   2   2   2   2   2   0   2   0   0   2   0   0   0   0   2   0   0   2   2   0   0   0   0   0   0   0   2   0   0   2   0   0   0   2   0   0   0   0   0   0   0   0   0   2   2   2   0   2   0   0   0   0   0   2   0   0   2   0   2   0   0   2   2   2   0   0   0   2   0   0   2   2   2   2   0   2   0   0   0   2   0   0   2   2   0   2   2   2   2   2   2   2   2   2   0   0   2   2   2   2   0   0   2   0   0   2   0   0   0   2   0   0   2   0   0   2   0   0   0   2   2   0   2   0   2   0   2   0   0   2   2   2   2   0   2   2   2   2   0   2   0   2   0   0   0   0   2   2   2   0   0   2   0   0   0   2
 MK-2-12                0   2   0   0   2   2   2   2   2   2   0   2   2   2   0   2   2   0   2   2   0   2   0   0   2   2   2   0   0   2   0   0   2   2   2   0   0   0   2   0   2   0   0   0   2   2   2   0   2   0   2   0   0   2   0   2   0   0   2   0   0   2   2   0   0   0   0   0   0   0   2   0   2   2   0   2   0   0   0   2   0   0   0   0   2   0   0   2   2   0   0   2   0   0   0   0   0   2   0   0   2   0   2   0   0   2   2   2   0   0   0   2   0   2   2   2   2   2   0   2   0   0   0   2   2   0   2   2   0   2   2   2   2   2   0   2   2   2   0   0   2   2   2   2   0   0   2   0   0   2   0   0   0   2   0   0   2   0   2   2   0   2   0   2   2   0   2   0   2   0   2   2   0   2   2   2   2   0   2   2   2   2   0   2   0   2   0   0   0   0   2   2   2   0   0   2   0   0   0   2
 MK-2-13                0   2   0   0   2   2   2   2   2   2   0   2   2   2   0   2   2   0   2   2   0   2   0   0   2   2   2   0   0   2   0   0   2   2   2   0   0   0   2   0   2   0   0   0   2   2   2   0   2   0   2   0   0   2   0   2   0   0   2   0   0   2   2   0   0   0   0   0   0   0   2   0   2   0   2   2   0   0   0   2   0   0   2   0   2   0   0   2   2   0   0   2   2   0   0   2   0   2   0   0   2   0   2   0   0   2   0   2   0   0   0   2   0   2   2   2   2   2   0   2   0   0   0   2   2   0   2   0   0   2   2   2   2   2   0   2   2   2   0   0   2   2   2   2   0   0   2   0   0   2   0   0   0   0   0   0   2   0   0   2   0   2   0   2   2   0   0   0   2   0   2   2   0   2   2   2   2   0   2   2   2   2   0   2   0   2   0   0   0   0   2   2   2   0   0   2   0   0   0   2
 MK-2-14                0   2   0   0   2   2   2   2   2   2   0   0   0   0   0   0   2   0   2   2   0   0   0   0   2   2   2   0   0   2   2   0   2   2   2   2   0   0   2   0   2   0   0   0   2   0   2   0   2   0   2   0   0   2   0   2   0   0   2   0   0   2   2   2   0   0   0   0   2   0   2   0   2   0   2   2   0   0   0   2   0   0   2   0   2   0   0   2   2   0   2   0   2   0   0   0   0   2   0   0   2   0   2   0   0   2   0   0   0   0   0   2   0   2   2   2   2   2   0   2   0   0   0   2   2   0   2   0   0   2   2   2   2   2   0   2   2   2   2   0   2   2   2   2   0   0   2   0   0   2   2   0   0   0   0   0   2   0   0   2   0   2   0   0   2   0   0   0   2   0   2   2   2   2   2   2   2   0   2   2   2   2   0   2   0   2   0   0   2   0   2   2   2   0   0   2   0   0   0   2
 MK-2-15                2   2   0   0   2   2   2   2   2   2   0   0   2   2   0   0   2   0   2   2   0   0   0   0   0   2   2   0   0   0   2   0   2   2   0   2   0   0   2   0   2   0   0   0   2   0   2   0   2   0   2   0   0   2   0   2   0   0   2   0   0   2   2   2   0   0   0   0   2   0   2   0   2   0   0   2   0   0   0   0   0   2   2   0   2   0   0   2   2   0   2   0   2   0   0   0   0   2   0   0   0   0   2   0   0   2   0   0   0   0   0   2   0   2   2   2   2   2   0   2   0   2   0   0   2   0   2   0   0   2   2   0   2   2   0   2   2   2   2   0   2   2   2   2   0   0   2   0   0   2   2   0   0   0   0   0   2   0   0   2   0   2   0   0   2   0   0   2   2   0   2   2   2   2   2   2   2   0   2   2   2   2   0   2   0   2   2   0   0   0   2   2   2   0   0   2   0   0   0   2
 MK-2-16                2   2   0   0   2   2   2   2   2   2   0   0   2   0   0   0   2   2   0   2   2   0   0   0   0   2   2   0   0   0   2   0   2   2   0   2   2   0   2   0   0   0   0   0   2   0   2   0   2   0   2   0   0   2   0   2   2   2   2   0   0   2   2   2   0   0   0   0   2   0   2   0   2   0   0   2   0   0   0   2   0   2   2   0   2   2   0   2   2   0   2   0   2   0   0   0   0   2   0   0   0   2   2   0   0   2   2   0   0   0   0   2   2   2   2   2   2   2   0   2   0   2   0   0   2   0   2   0   0   2   2   0   2   2   0   0   2   2   0   0   2   2   2   2   0   0   2   0   2   2   2   0   0   0   0   0   2   0   0   2   0   2   0   2   2   0   0   2   2   2   2   0   2   2   2   2   2   0   2   2   0   2   0   2   0   2   2   0   0   0   2   2   2   0   0   2   0   0   0   2
 MK-3-1                 2   0   0   2   0   2   0   2   0   2   0   0   2   0   2   2   2   2   0   2   0   2   2   2   0   2   2   2   2   2   2   2   0   2   2   2   2   0   0   2   2   0   0   2   2   0   2   0   0   0   0   0   2   0   0   2   2   2   2   0   2   0   2   0   0   0   0   2   2   2   2   0   2   0   2   2   0   2   0   2   0   2   0   0   0   2   0   0   0   2   2   2   0   2   2   0   0   0   2   0   2   0   2   2   2   0   2   0   2   2   2   2   2   0   2   0   2   0   2   2   2   0   0   0   2   0   0   0   0   0   2   0   2   0   0   2   0   0   0   0   0   2   2   2   2   2   0   0   0   0   2   2   0   2   0   0   2   2   2   0   2   0   0   2   2   0   2   0   2   2   2   2   2   2   0   2   0   0   2   0   0   0   0   2   0   2   2   2   2   0   0   0   0   0   0   0   2   0   0   0
 MK-3-2                 2   0   0   2   0   2   0   2   0   2   0   0   2   2   2   2   0   0   0   2   0   2   2   2   0   2   2   2   2   2   2   2   0   2   2   2   2   0   0   2   2   0   0   2   2   0   2   0   0   0   0   2   2   0   0   2   2   2   2   0   2   0   2   0   0   0   0   2   2   2   2   0   2   0   2   2   0   2   0   2   0   0   0   2   0   2   0   0   0   2   2   2   2   2   2   0   0   2   2   0   2   0   2   2   2   0   2   0   0   2   2   2   2   0   2   0   2   0   2   2   2   0   0   0   2   0   0   0   0   0   2   0   2   0   0   2   0   0   0   0   0   2   2   2   2   2   0   0   0   0   2   2   0   2   0   0   2   2   2   0   2   0   0   0   2   0   2   0   2   2   2   2   2   2   0   2   0   0   2   0   0   2   0   2   0   2   2   2   0   0   0   0   0   2   0   0   2   0   0   0
 MK-3-3                 2   0   0   2   0   2   2   2   0   2   0   0   2   2   2   2   2   0   0   2   0   2   2   0   0   2   2   2   2   2   2   2   0   2   2   2   2   0   0   2   2   0   0   2   2   0   2   0   0   2   0   2   2   0   2   2   2   2   2   0   2   0   2   0   0   0   0   2   2   2   2   0   2   0   2   2   0   2   0   2   0   0   0   0   0   2   0   0   0   2   2   2   2   2   2   0   0   2   2   0   2   0   2   2   2   0   2   0   0   2   2   2   2   0   2   0   2   0   2   2   2   0   0   0   2   0   0   0   0   0   2   0   2   0   0   2   0   0   0   0   0   2   2   2   2   2   0   0   0   0   2   2   0   0   0   0   0   2   2   0   2   0   0   0   0   0   2   0   2   2   2   2   2   2   0   0   0   0   2   0   0   2   0   2   0   2   2   2   0   0   0   2   2   2   2   0   2   0   0   0
 MK-3-4                 2   0   0   2   0   2   2   2   0   2   0   0   2   2   2   2   2   0   0   0   2   2   2   0   0   2   2   2   2   0   2   2   0   2   2   2   2   0   0   2   2   0   0   2   2   0   2   0   0   2   0   0   2   0   2   2   2   2   2   0   2   0   2   0   2   0   0   2   2   0   2   0   2   2   2   2   0   0   0   2   0   0   0   0   0   2   0   0   0   2   2   2   2   2   2   0   0   2   2   0   2   0   2   2   2   2   2   0   0   2   2   2   2   0   2   0   2   2   2   2   2   0   0   2   0   0   0   0   0   0   2   0   2   0   0   2   0   0   0   0   0   2   2   2   2   2   0   0   0   0   2   0   0   0   0   0   0   2   2   0   2   0   0   0   0   0   2   0   2   2   2   2   0   2   0   0   2   0   2   0   0   2   0   2   0   2   2   2   2   0   0   2   2   2   2   0   2   0   0   0
 MK-3-5                 0   0   0   2   0   2   2   2   0   2   2   0   2   2   2   2   0   0   0   0   2   2   2   0   0   2   2   2   2   0   2   2   0   2   2   2   0   0   0   2   2   0   0   2   2   0   0   0   2   2   0   0   2   0   2   2   2   2   2   0   2   0   2   0   2   0   0   2   2   0   2   0   2   2   2   2   0   0   0   2   0   0   0   0   0   2   0   0   0   2   2   2   2   0   2   0   0   2   2   0   2   0   2   2   2   2   2   0   0   2   2   2   2   0   2   0   2   2   2   2   2   0   0   2   0   0   0   0   0   0   2   0   2   0   2   2   0   0   0   0   0   2   2   2   2   2   0   0   0   0   2   0   2   0   0   0   0   2   2   0   2   0   0   0   0   0   2   0   2   2   2   2   0   2   0   0   2   0   2   0   0   2   0   2   0   2   2   2   2   0   0   2   2   2   2   0   2   0   0   0
 MK-3-6                 0   0   0   2   0   2   2   2   0   2   2   0   2   2   2   2   0   0   0   0   2   2   2   0   0   2   2   2   2   2   2   2   0   2   2   2   0   0   0   2   2   0   0   2   2   0   0   0   2   2   0   0   2   2   0   2   0   2   2   0   2   2   2   0   2   0   0   2   2   0   2   0   2   2   2   2   0   0   0   2   0   0   0   0   0   2   0   0   0   2   0   2   2   0   2   0   0   2   2   0   2   0   2   2   2   2   2   0   0   2   2   2   0   0   2   0   2   0   2   2   2   0   0   2   0   0   0   0   2   0   2   0   2   0   2   2   0   0   0   0   0   2   2   2   2   2   0   0   0   0   2   0   2   0   2   0   0   2   2   0   2   0   0   0   0   0   2   0   2   0   2   2   0   0   0   0   0   0   2   0   0   2   0   0   0   2   2   2   2   0   0   2   0   2   2   0   2   0   0   0
 MK-3-7                 0   0   0   2   0   2   2   2   0   2   2   2   0   2   2   2   2   0   0   0   2   2   2   0   2   2   2   2   2   2   2   2   0   2   2   2   0   0   0   2   2   0   2   2   2   0   0   0   0   2   2   0   2   2   0   2   0   2   2   0   2   0   2   0   2   0   2   2   2   0   2   0   2   2   2   2   0   0   0   2   0   0   0   0   0   2   0   0   0   2   0   2   2   2   2   0   0   2   2   0   2   0   2   2   2   2   2   0   0   2   2   2   0   0   2   2   2   0   2   2   2   0   0   2   0   0   0   0   2   0   2   0   2   2   2   0   2   0   0   0   0   2   0   2   2   0   0   0   0   0   2   0   2   0   2   0   0   2   2   0   2   0   0   0   0   0   2   0   2   0   2   2   0   0   0   0   2   0   2   0   0   2   0   0   0   2   2   2   2   0   0   2   0   2   2   0   0   0   0   0
 MK-3-8                 0   0   0   2   0   2   0   2   0   0   2   2   0   2   2   2   0   0   0   0   2   2   2   0   2   2   2   2   0   0   2   2   0   2   2   2   0   0   0   2   2   0   2   2   2   0   0   2   0   2   2   0   2   2   0   0   0   2   0   0   2   0   2   0   2   2   2   2   2   0   2   0   2   2   2   2   0   0   0   2   2   0   0   0   0   2   0   0   0   2   0   2   2   2   2   0   0   2   2   0   2   0   2   2   2   0   2   0   0   2   2   2   0   0   2   2   2   0   2   2   2   0   0   2   0   0   0   0   2   2   2   0   2   2   2   0   2   0   0   2   0   2   0   2   2   0   0   0   0   0   0   0   2   0   2   0   0   2   2   0   2   0   0   0   0   0   2   0   2   0   2   2   0   0   0   0   0   0   2   0   0   2   0   0   0   0   2   2   2   0   0   2   0   2   2   0   0   0   0   0
 MK-3-9                 0   0   0   2   0   2   0   2   0   0   2   2   0   2   2   2   0   0   0   0   2   2   2   0   2   2   0   2   0   0   2   2   0   2   2   2   0   0   0   2   0   0   2   2   2   0   0   0   0   2   2   0   2   2   0   0   0   2   0   0   2   0   2   0   2   2   2   2   2   0   2   0   2   2   2   2   0   0   0   2   2   0   0   0   0   2   0   0   0   0   0   2   2   2   2   0   0   2   0   0   2   0   0   2   2   0   2   0   0   0   2   2   0   0   0   0   2   0   2   2   2   0   0   0   0   0   0   0   2   2   2   0   2   2   2   0   2   0   0   2   0   2   0   0   2   0   0   0   0   0   0   0   2   0   2   2   0   2   2   0   0   0   2   2   0   0   2   0   2   2   2   2   0   2   0   0   0   0   2   2   0   2   0   0   0   2   2   2   2   0   0   2   0   2   2   2   0   0   0   0
 MK-3-10                0   0   0   2   0   2   0   0   0   0   2   2   0   0   2   2   0   0   0   0   2   2   2   0   2   2   0   2   0   0   0   2   0   2   2   2   2   0   2   2   0   0   2   2   2   0   0   0   0   2   2   0   2   2   0   2   0   2   2   0   2   0   2   0   0   2   2   2   2   0   2   0   2   2   2   2   0   0   0   2   2   0   0   0   2   2   0   0   0   0   0   2   2   0   2   0   0   2   0   0   2   0   0   0   0   0   2   0   0   0   2   2   0   0   0   0   2   0   2   2   2   0   2   0   0   2   0   0   2   2   2   0   2   2   2   2   2   0   0   2   0   2   0   0   2   0   0   0   0   0   0   0   2   0   2   2   0   2   2   0   0   0   2   2   0   0   2   0   2   2   2   2   0   2   0   0   0   0   2   2   0   2   2   0   0   0   2   2   0   0   0   2   0   2   2   2   0   2   0   0
 MK-3-11                0   0   2   0   0   2   2   0   0   0   2   2   2   0   2   2   0   0   0   0   2   2   2   0   2   0   2   2   0   2   0   2   0   2   2   2   2   0   2   2   0   2   2   2   2   0   0   0   0   2   2   0   2   2   0   2   0   0   2   0   2   0   2   0   0   2   2   2   2   0   2   0   2   2   2   2   0   0   0   2   2   0   0   0   2   2   0   0   0   0   0   2   2   0   2   0   0   2   0   2   2   0   2   0   0   0   2   0   0   0   2   0   0   0   0   0   2   0   2   2   2   0   0   0   0   2   0   0   2   2   2   0   2   2   2   2   2   0   0   2   0   2   0   0   0   0   0   0   2   0   0   0   2   0   2   2   0   2   2   0   0   0   0   2   2   0   2   0   0   2   2   2   0   0   0   0   0   0   0   2   0   2   0   0   0   0   2   2   0   0   0   2   0   0   2   0   0   2   0   0
 MK-3-12                0   2   0   0   0   2   2   0   0   0   2   2   2   0   2   2   0   0   0   0   2   2   2   0   2   0   2   2   0   2   0   2   0   2   2   2   2   0   2   2   0   2   2   0   2   0   0   2   0   2   2   0   0   2   0   2   0   0   2   0   2   0   2   0   0   2   2   2   2   0   2   0   0   0   2   2   0   0   0   2   2   0   2   0   2   2   0   0   2   0   2   2   2   0   2   0   0   2   0   2   2   0   2   0   0   0   0   0   2   0   2   0   0   0   0   2   2   0   2   2   2   0   0   0   0   2   0   0   2   2   2   0   2   2   2   2   2   0   0   2   0   2   0   0   0   0   0   0   2   0   0   0   2   0   2   2   0   0   2   0   0   0   0   2   2   0   2   0   0   2   0   2   0   0   0   0   0   0   0   2   0   2   0   0   0   0   2   2   0   0   0   2   0   0   2   0   0   2   0   0
 MK-3-13                0   2   0   0   0   2   2   0   0   0   2   2   2   0   2   2   0   0   0   0   0   2   2   0   2   0   2   2   0   2   2   0   0   2   2   2   2   0   2   2   0   2   2   0   2   0   0   2   0   2   2   2   0   2   0   2   0   0   2   0   2   0   2   0   0   2   2   2   2   0   2   0   0   0   2   2   0   0   0   0   2   0   2   0   2   2   0   0   2   0   2   2   0   0   2   0   0   2   2   2   2   0   2   0   2   0   0   0   2   0   2   0   0   0   0   2   2   0   2   2   2   0   0   0   0   2   0   0   2   2   2   0   2   2   0   2   2   0   0   2   0   2   0   0   0   0   0   0   2   2   0   0   2   0   2   2   0   0   2   0   0   2   0   2   2   2   2   0   0   2   0   2   0   0   0   2   0   0   0   2   0   2   0   0   0   0   0   2   0   2   0   2   2   0   2   0   0   2   0   0
 MK-3-14                0   2   0   0   0   2   2   0   0   0   2   2   2   0   2   2   0   0   0   0   0   2   0   0   2   0   2   2   0   2   2   0   0   0   2   2   2   0   2   2   0   2   2   0   0   2   0   0   0   2   0   2   0   2   0   0   0   2   2   0   0   0   2   0   0   2   2   2   2   0   2   0   0   0   2   2   0   0   0   2   2   0   2   0   2   2   0   0   2   0   2   2   0   0   2   0   0   2   0   2   2   0   0   2   2   0   0   0   2   0   2   0   0   0   0   2   2   0   2   2   2   0   2   0   0   2   0   0   2   2   2   0   2   0   0   0   2   0   0   2   0   2   2   0   0   0   0   0   0   2   0   0   2   0   2   0   0   2   2   0   0   2   0   2   2   0   2   0   0   2   0   2   0   0   0   2   0   0   0   0   0   2   0   0   0   0   0   2   0   2   0   2   2   0   2   0   0   2   0   0
 MK-3-15                2   2   0   0   0   2   2   0   0   2   2   2   2   0   2   2   0   2   0   0   0   2   0   0   2   2   2   2   0   2   0   0   0   0   2   2   2   0   2   2   2   2   2   0   0   2   0   0   0   2   0   2   0   2   0   0   0   2   2   0   0   0   2   0   0   2   2   2   2   0   2   0   0   0   2   2   2   0   0   2   2   0   2   0   2   2   0   0   0   2   2   2   0   0   2   0   0   2   0   2   2   0   0   2   2   0   0   0   2   0   2   0   0   2   0   2   2   0   2   2   2   2   0   0   0   2   2   0   2   2   2   0   2   0   0   0   2   0   0   2   0   0   0   0   0   0   0   0   0   2   0   0   2   0   2   0   0   2   2   0   0   2   0   2   2   0   2   0   2   2   0   2   0   0   0   2   0   0   0   0   2   2   0   0   0   0   0   2   0   2   2   2   2   0   2   0   2   2   0   0
 MK-3-16                2   2   0   2   0   2   2   0   0   2   2   2   2   0   0   2   0   0   0   0   0   2   0   0   2   0   2   2   0   2   0   0   0   0   2   2   2   0   2   2   2   2   2   2   0   2   0   0   0   2   0   2   0   2   0   0   0   2   0   0   0   0   2   0   2   2   2   2   2   0   2   0   0   0   2   2   2   2   0   2   2   0   0   0   2   2   0   0   0   2   2   2   0   0   0   0   0   2   0   2   0   0   0   0   2   0   2   0   0   0   2   0   0   2   0   2   2   0   2   2   2   2   0   0   0   2   2   0   2   2   2   0   2   0   0   0   2   0   0   2   0   0   0   0   0   0   0   0   0   0   0   0   2   0   2   0   0   2   2   0   0   2   0   2   2   0   2   0   2   2   0   2   0   0   0   2   0   0   0   0   2   2   0   0   2   0   0   2   0   2   2   2   2   0   2   0   2   2   0   0
 MK-4-1                 0   0   2   0   0   2   2   2   0   0   0   0   0   0   2   2   0   0   0   0   0   0   0   2   2   0   2   2   0   0   2   2   0   0   2   0   0   0   0   2   0   0   0   0   2   0   2   0   2   2   2   2   0   0   2   2   2   2   2   0   2   0   2   0   0   0   2   2   2   0   2   2   2   2   2   2   2   0   2   0   2   0   2   2   0   2   2   0   2   0   0   2   0   0   2   2   2   2   2   2   0   2   0   2   0   2   0   0   2   2   2   2   0   0   2   2   0   2   0   0   2   2   2   0   0   0   0   0   0   0   2   0   2   2   0   0   0   0   2   0   0   0   2   2   2   2   2   2   2   2   2   0   2   0   2   0   2   2   2   0   0   2   0   0   2   2   0   2   0   0   2   0   0   2   2   0   2   2   2   0   2   2   0   2   2   0   2   0   2   2   2   2   2   0   2   0   2   0   2   2
 MK-4-2                 0   0   2   0   0   2   2   2   0   0   0   0   0   0   2   2   0   0   0   0   0   0   0   2   2   0   2   2   0   0   2   2   0   0   2   0   0   0   0   2   0   0   0   0   2   0   2   0   2   2   2   2   0   0   2   2   2   2   2   0   2   0   2   0   0   0   2   0   2   0   2   2   2   2   2   2   2   0   2   0   2   0   2   2   0   2   0   0   2   0   0   2   0   0   2   2   2   2   2   2   0   2   0   2   0   2   0   2   2   2   2   2   0   0   2   2   0   0   0   0   2   2   2   2   0   0   2   0   0   0   2   0   2   2   0   0   0   0   2   0   0   0   2   2   2   0   2   2   2   0   2   0   2   0   2   0   2   2   2   0   0   0   0   0   2   2   0   2   2   0   2   0   0   2   2   0   2   2   2   0   2   2   0   2   2   0   2   0   2   2   2   2   2   0   2   0   2   0   2   2
 MK-4-3                 0   0   0   0   2   2   2   2   0   0   0   0   0   0   2   2   2   0   0   0   0   0   0   2   2   0   2   2   2   0   2   2   0   2   2   0   0   0   0   2   0   2   0   0   2   0   2   0   2   2   2   2   0   0   2   2   2   2   2   0   2   0   2   2   2   0   2   0   2   0   2   2   2   2   2   2   2   0   2   0   0   0   2   2   0   2   0   0   0   0   0   0   0   0   0   2   2   2   2   0   0   2   2   2   0   2   0   2   2   2   2   2   0   0   2   2   0   0   0   0   2   2   2   2   0   0   2   0   0   0   2   0   2   2   0   0   0   2   2   0   2   2   2   2   2   0   2   0   2   0   2   0   2   0   2   0   2   0   2   0   0   0   2   0   2   2   0   2   2   0   2   2   0   2   2   0   2   2   2   2   2   2   0   0   2   0   0   0   2   2   2   2   2   0   2   0   2   0   2   2
 MK-4-4                 0   0   0   0   2   2   2   2   0   0   0   0   0   0   2   2   2   0   0   0   0   0   0   0   2   0   2   2   2   0   2   2   0   2   2   0   0   2   0   2   0   2   0   0   2   0   2   0   2   2   2   2   0   0   2   2   2   2   2   0   2   0   2   2   2   0   2   0   2   0   2   2   2   2   2   2   2   0   2   0   0   0   2   2   0   2   0   0   0   0   0   0   0   0   0   2   2   2   2   0   0   2   2   2   0   2   0   2   2   2   2   2   0   0   2   2   0   0   0   0   2   2   2   2   2   0   2   0   0   0   2   2   2   2   0   0   0   2   2   0   2   2   2   2   2   0   2   0   2   0   2   0   2   0   2   0   2   0   2   0   0   0   2   0   2   2   0   2   0   0   0   2   0   0   0   0   2   0   0   2   2   0   0   0   2   2   0   0   2   2   2   2   2   0   2   0   2   0   0   2
 MK-4-5                 0   0   0   0   2   2   2   2   0   0   0   0   0   0   2   2   2   0   0   0   0   0   0   2   2   0   2   2   2   0   2   0   0   2   0   0   0   2   2   2   0   2   0   2   2   0   0   0   2   2   2   2   0   0   2   2   2   2   2   0   2   0   2   2   2   0   2   0   2   2   2   2   2   2   2   2   2   0   2   0   0   0   2   2   0   2   0   0   0   0   0   0   0   0   0   2   2   2   2   0   0   2   2   0   0   0   0   2   2   2   2   0   0   2   2   2   0   0   0   0   2   0   2   2   2   0   2   0   2   0   2   2   2   2   2   0   0   2   2   0   2   2   2   2   2   0   2   0   0   0   2   0   2   0   2   0   2   0   2   0   0   0   2   0   2   2   0   2   0   0   0   2   0   0   0   0   2   0   0   2   0   0   0   0   2   2   0   0   2   2   2   2   2   0   2   0   0   0   0   2
 MK-4-6                 2   0   2   0   0   2   2   2   0   0   0   0   0   0   2   2   2   0   0   0   0   0   0   2   2   0   2   2   2   0   2   2   0   2   0   0   0   0   2   2   0   2   0   2   2   0   0   2   2   2   2   2   0   0   0   2   2   2   2   0   2   0   2   2   2   0   2   0   2   2   2   2   2   2   2   2   2   0   2   0   0   0   2   2   2   2   0   0   0   0   0   0   0   0   0   2   2   0   2   0   0   2   2   0   2   0   0   2   2   2   2   0   0   2   0   2   0   0   0   0   2   0   2   2   2   0   0   0   2   0   0   0   2   2   2   0   0   0   2   2   0   2   2   2   2   0   2   0   0   0   2   0   2   0   2   0   2   0   2   0   0   0   2   2   2   2   2   2   0   0   0   2   2   0   0   0   2   0   0   2   0   0   0   0   2   0   2   2   2   2   0   2   0   0   2   0   2   0   0   2
 MK-4-7                 2   0   2   0   0   2   2   2   0   0   0   0   0   0   2   2   2   0   0   0   0   0   0   2   2   0   0   2   2   0   2   2   0   0   0   0   0   0   2   2   0   2   0   2   2   0   0   2   0   2   2   2   0   2   0   2   2   2   0   0   2   0   2   2   2   0   2   0   2   2   2   0   2   2   2   2   2   0   2   0   0   0   2   2   2   2   0   0   0   0   0   0   0   0   0   2   2   0   2   2   0   2   2   0   0   0   0   2   2   2   2   0   0   2   0   2   0   0   0   0   2   2   2   2   2   0   0   0   2   0   0   0   2   2   2   0   0   2   2   0   0   2   2   2   2   0   2   0   2   0   2   0   2   0   2   0   2   0   2   0   0   0   2   2   2   2   2   2   0   0   0   2   2   0   0   0   2   0   2   2   0   0   0   0   2   0   2   2   2   2   0   2   0   2   2   0   2   0   0   2
 MK-4-8                 2   0   0   2   0   2   2   2   0   0   0   0   0   0   2   2   2   0   0   0   0   0   0   2   0   0   0   0   2   0   2   2   0   0   0   0   0   0   2   2   0   2   0   2   2   0   0   2   0   0   2   2   0   2   0   2   2   2   0   0   2   0   2   2   2   0   2   2   2   0   2   0   2   2   2   2   2   0   2   0   2   0   2   2   2   2   0   0   0   0   0   0   0   0   2   2   2   0   2   2   2   2   2   0   0   0   0   2   0   2   0   0   0   2   0   2   0   0   0   0   2   2   2   2   2   0   0   0   2   0   0   0   2   2   2   0   0   2   2   0   0   2   2   2   2   0   2   2   2   0   2   0   2   0   2   0   2   0   0   0   0   0   2   2   2   2   2   2   0   0   0   2   0   0   0   0   2   0   2   2   2   0   0   0   2   0   2   2   2   2   0   2   0   2   2   0   2   0   0   2
 MK-4-9                 2   0   0   2   0   2   2   2   0   0   0   0   0   2   2   2   2   0   0   0   0   0   0   2   0   0   0   0   2   0   2   2   0   0   0   0   0   0   2   2   0   2   0   0   2   0   0   2   0   0   2   2   0   2   0   2   2   2   0   0   2   0   0   2   0   0   0   2   2   0   2   0   2   2   2   2   2   0   0   0   2   0   2   2   0   2   0   0   2   0   0   0   0   0   2   0   2   0   2   2   2   2   2   0   0   0   0   2   0   2   0   0   2   2   0   2   0   0   0   0   2   2   2   2   2   0   0   0   2   0   0   0   2   2   2   0   0   2   2   0   0   2   2   2   2   0   2   2   2   0   2   0   2   2   2   0   0   0   2   2   0   0   2   2   2   2   2   2   0   0   0   2   0   0   0   2   2   0   2   2   2   0   2   0   2   0   2   2   2   2   0   0   0   2   2   0   2   0   0   2
 MK-4-10                2   0   0   2   0   2   2   2   0   0   0   0   0   2   2   2   2   0   0   0   0   0   0   2   0   0   0   0   2   0   2   2   0   0   2   0   0   0   2   2   0   2   0   0   2   0   0   2   0   0   2   2   0   2   0   2   2   2   0   0   2   0   0   2   0   0   0   2   2   0   2   0   2   2   2   2   2   0   2   2   2   0   2   2   0   2   0   0   2   0   0   2   0   0   2   0   2   0   2   2   2   2   2   0   0   0   0   2   0   2   0   0   2   2   2   2   0   2   2   0   2   2   2   2   2   0   0   0   2   0   0   0   2   2   2   0   0   2   2   0   0   2   2   2   2   0   0   0   0   0   2   0   0   2   2   0   0   0   2   2   0   0   2   2   0   2   2   2   0   0   0   2   0   0   0   2   2   0   2   2   2   0   0   0   0   0   2   2   2   2   0   0   2   2   2   0   2   0   0   2
 MK-4-11                2   0   0   2   0   0   2   2   2   0   0   0   0   2   2   2   2   0   0   2   2   0   0   2   0   0   0   0   2   0   2   0   0   0   0   0   0   2   2   2   0   2   0   0   2   0   0   2   2   0   0   2   0   2   0   2   2   2   0   0   2   0   0   2   0   0   0   2   2   0   2   0   2   2   2   2   2   0   2   2   2   0   2   2   0   2   0   2   2   0   0   2   0   0   2   0   2   0   2   2   2   2   2   0   0   0   0   2   0   0   0   2   2   2   2   2   2   2   2   0   2   0   2   2   2   0   0   2   2   0   0   0   2   2   0   0   0   2   2   0   0   2   2   2   2   0   0   0   0   0   2   0   0   2   2   0   0   0   2   2   0   0   2   2   0   2   2   2   0   0   0   2   0   0   0   2   2   0   2   2   2   0   0   0   0   0   2   2   2   2   0   0   2   2   2   0   2   0   0   2
 MK-4-12                2   0   0   2   0   0   2   0   2   0   0   0   0   2   0   2   2   0   0   2   2   0   0   2   0   0   0   0   0   0   2   0   2   0   0   0   2   2   2   2   0   2   0   0   0   2   0   2   2   0   0   2   0   2   0   0   2   2   0   0   2   0   0   2   0   0   0   2   2   0   2   0   2   2   2   2   2   0   2   2   2   0   2   2   0   2   0   0   2   0   0   2   0   0   2   0   2   0   2   2   2   2   2   0   2   0   0   0   2   0   0   2   2   0   2   2   2   2   2   0   2   0   2   2   2   0   0   2   2   0   0   0   2   2   0   0   2   2   2   0   0   2   2   2   2   0   0   0   0   0   2   0   0   2   2   0   2   0   2   2   0   0   0   2   0   2   2   2   0   0   0   2   0   0   2   2   2   2   2   2   2   0   0   0   0   0   2   2   2   2   0   0   2   2   2   0   2   2   0   2
 MK-4-13                2   0   0   2   0   0   0   0   2   0   0   2   0   2   0   0   2   0   0   2   2   2   0   2   0   0   0   0   0   0   2   0   2   0   0   0   0   2   2   2   0   2   0   0   0   2   0   2   2   2   2   2   0   2   0   0   2   2   0   2   2   0   0   2   0   0   2   2   2   2   2   0   2   2   2   2   2   0   2   2   2   0   0   2   0   2   0   0   2   0   0   2   0   0   2   2   0   0   2   2   2   2   2   0   2   0   0   0   2   0   0   2   2   0   2   2   2   2   2   0   0   0   2   2   2   0   0   2   2   0   0   0   2   2   0   0   2   2   2   0   0   2   0   2   0   0   0   0   2   0   2   0   0   0   0   0   0   0   2   0   0   0   0   2   0   2   2   2   0   0   0   2   0   0   2   2   2   2   2   2   2   0   0   0   0   2   2   2   0   2   0   0   2   2   2   0   2   2   0   2
 MK-4-14                0   0   0   2   0   0   0   2   2   0   0   2   0   2   0   0   2   0   0   2   2   2   0   2   0   0   0   0   0   0   2   0   2   0   0   0   0   2   2   2   0   2   0   0   0   2   0   2   0   2   2   2   0   2   0   0   2   2   0   2   2   0   0   2   0   0   2   2   2   2   2   0   2   2   2   2   2   0   2   2   2   0   0   2   0   2   0   0   2   0   0   0   0   0   2   2   0   0   2   2   2   2   2   0   2   0   0   0   0   0   0   2   2   0   2   2   2   2   2   0   0   0   2   0   2   0   0   2   2   0   0   0   0   2   0   0   2   2   0   0   0   2   0   2   0   0   0   0   2   0   2   0   2   0   0   0   0   0   2   0   0   0   0   2   0   2   2   2   0   0   0   2   0   0   2   2   2   2   2   0   2   0   0   0   0   2   2   2   0   2   0   0   0   2   2   0   2   2   0   2
 MK-4-15                2   0   0   2   0   0   0   2   2   0   0   2   0   0   0   0   2   0   0   0   2   2   0   0   0   0   0   0   2   0   2   0   2   0   0   2   0   2   2   2   0   0   0   0   0   2   2   2   0   2   2   2   0   2   0   0   2   2   0   2   2   0   0   2   0   0   2   2   2   0   2   0   0   2   2   2   2   0   2   0   2   0   0   2   0   2   0   0   2   0   0   0   2   2   2   2   0   0   2   2   2   2   2   0   2   0   2   0   0   0   0   2   0   0   2   2   2   2   2   0   0   2   2   0   2   0   2   2   2   0   0   0   0   2   0   0   2   2   0   0   2   2   0   2   0   0   0   0   0   0   2   0   2   0   0   2   0   0   2   0   0   0   0   0   0   2   2   2   0   0   0   0   0   0   0   2   2   2   2   0   0   0   0   0   0   2   2   0   0   2   0   0   2   0   2   0   2   2   0   2
 MK-4-16                2   0   2   2   0   0   0   2   2   0   0   0   0   0   0   0   2   0   0   0   0   0   0   0   0   0   0   0   2   0   2   2   2   0   0   2   0   2   2   0   0   0   0   0   0   0   2   2   0   2   2   2   0   2   0   0   0   2   0   2   2   0   0   2   0   0   2   2   2   0   2   0   0   2   2   2   2   2   2   0   2   0   0   2   0   2   0   0   2   0   0   0   2   2   2   2   0   0   2   2   2   2   0   0   0   0   2   0   0   0   0   2   0   0   2   2   2   0   2   0   0   2   2   0   2   0   2   2   2   0   2   0   0   2   0   0   2   2   0   0   0   2   0   2   0   2   0   0   0   0   2   0   0   0   0   2   0   0   2   0   0   0   0   0   0   2   2   2   0   0   2   0   0   0   0   2   2   2   2   0   0   0   0   2   0   2   2   0   0   2   0   0   2   0   2   0   2   2   0   2
 MK-5-1                 0   2   2   0   0   2   0   2   0   2   2   0   2   0   2   0   2   2   0   2   2   0   2   2   2   0   0   0   0   2   2   0   0   0   0   2   0   2   2   0   0   2   0   2   0   2   2   0   0   2   2   0   2   0   2   0   0   0   0   2   2   0   0   0   0   2   2   2   0   2   0   2   2   0   0   2   2   2   2   0   2   2   2   2   0   2   2   0   2   0   2   2   2   2   0   2   2   0   0   0   2   2   0   0   0   0   2   2   0   2   0   2   2   2   2   0   2   2   0   0   2   0   0   2   0   2   2   0   0   2   0   0   0   2   2   2   2   0   0   2   0   2   2   2   0   2   0   2   2   0   0   2   2   2   2   2   0   0   2   2   2   0   0   2   2   0   0   0   2   2   2   0   2   2   2   0   2   2   2   0   0   0   0   0   2   0   0   2   0   0   2   2   2   2   0   2   0   0   0   2
 MK-5-2                 2   2   2   0   0   2   0   2   0   0   2   0   2   0   2   2   2   2   0   2   2   0   2   2   2   0   2   0   0   2   2   0   0   2   0   2   0   2   2   0   0   2   0   2   2   2   0   2   0   0   2   0   2   0   2   0   0   0   0   2   2   0   0   0   0   2   0   2   0   2   0   2   2   0   0   2   2   2   2   0   2   0   2   2   0   2   2   0   2   0   2   2   2   2   0   0   2   0   0   0   2   2   0   0   0   0   2   2   0   2   0   2   2   0   2   0   2   2   0   0   0   0   0   2   0   2   2   0   0   2   0   0   0   0   2   2   2   0   0   2   0   2   2   2   0   2   0   2   2   2   0   2   2   2   2   2   2   0   2   2   0   0   0   2   2   0   0   0   2   0   2   0   2   2   2   0   2   0   2   0   0   0   0   0   2   0   0   0   0   0   2   2   2   2   0   2   0   0   0   2
 MK-5-3                 2   2   2   0   0   2   0   0   0   0   2   0   2   2   0   2   2   2   0   2   2   0   2   2   2   0   2   0   0   0   2   0   0   2   0   2   0   2   2   0   2   2   0   2   2   0   0   2   0   2   2   0   2   0   2   0   0   0   0   2   2   0   0   0   0   2   0   2   0   2   0   2   2   0   2   2   2   2   2   0   2   0   2   2   0   0   2   0   2   0   2   2   2   2   0   0   2   0   0   0   2   2   0   0   0   0   2   2   0   2   2   2   2   2   2   0   2   2   0   0   0   0   0   2   0   2   2   0   0   2   2   0   0   0   2   2   2   0   0   2   0   2   2   2   0   2   2   2   2   2   0   2   2   2   2   2   2   0   2   2   0   2   0   2   2   0   0   0   2   0   2   0   2   2   2   0   2   0   2   0   0   0   0   0   2   0   0   0   0   0   2   2   0   2   0   2   0   0   0   0
 MK-5-4                 2   0   2   2   0   2   0   0   2   0   2   0   2   0   0   2   2   2   0   2   2   0   2   2   2   0   2   0   0   0   2   0   0   2   0   2   0   2   2   0   2   2   0   2   2   0   0   2   0   2   2   2   2   0   2   0   0   0   0   0   2   0   0   0   0   2   0   2   0   2   0   2   0   0   2   2   2   2   2   0   2   0   2   2   0   0   2   0   2   0   2   2   2   2   0   0   2   0   2   0   2   2   0   0   0   0   2   2   0   2   2   2   2   2   2   0   2   2   0   0   0   0   0   2   0   2   2   2   0   2   2   0   0   2   2   2   0   0   2   2   0   2   2   2   0   0   2   2   2   2   0   2   2   2   2   2   2   0   2   2   0   2   0   2   2   2   0   0   2   0   2   0   2   2   2   2   2   0   2   0   0   0   0   0   2   0   0   0   0   0   2   2   0   2   0   2   0   2   0   0
 MK-5-5                 2   0   2   2   0   2   0   0   2   0   2   0   2   0   0   2   2   2   2   2   0   0   2   2   2   0   2   0   0   0   2   0   0   2   0   2   2   2   2   0   2   2   0   0   2   0   0   2   0   2   2   2   2   0   2   0   0   0   0   0   2   0   0   0   0   0   0   0   0   2   0   2   0   0   2   2   2   2   2   0   2   2   2   2   0   0   2   0   2   2   2   2   2   2   0   0   2   0   2   0   2   2   0   0   0   0   2   2   0   2   2   2   2   0   2   0   2   2   0   0   0   0   0   2   0   2   2   2   0   2   2   0   0   2   2   2   0   0   0   2   0   0   0   2   0   0   2   0   2   2   0   2   2   2   2   2   2   0   2   2   0   2   0   2   0   2   0   0   2   0   0   0   2   2   2   2   2   0   0   0   0   0   0   0   2   0   0   0   0   0   2   2   0   2   0   2   0   2   0   0
 MK-5-6                 2   2   2   2   0   2   0   0   2   2   2   0   2   0   0   0   2   2   2   2   0   0   0   2   2   0   2   0   0   0   2   0   0   2   0   2   2   2   2   0   2   2   0   0   2   0   0   2   0   2   2   2   0   0   2   0   0   2   0   0   2   0   0   0   0   2   0   0   0   2   0   2   0   0   2   0   2   2   2   0   2   0   2   2   0   0   2   0   2   0   2   2   2   2   0   0   0   0   2   0   2   2   0   0   0   0   2   2   0   2   2   2   2   0   2   0   2   2   0   2   0   0   0   2   0   2   2   2   0   2   2   0   0   2   2   2   2   0   0   2   0   0   0   2   0   0   2   0   2   0   0   0   2   2   2   2   2   0   0   0   0   2   0   2   0   0   0   0   2   0   0   0   2   2   2   0   2   0   0   0   0   0   0   0   0   0   0   2   0   0   2   2   0   2   0   2   2   2   0   0
 MK-5-7                 2   2   2   2   0   2   0   2   2   2   2   0   2   0   0   0   2   2   2   2   0   2   0   2   2   0   2   2   0   0   0   0   0   2   2   2   2   2   0   0   2   2   2   0   0   0   0   2   0   0   2   2   0   0   2   2   0   0   0   0   2   0   0   0   0   2   0   0   0   2   0   0   0   0   2   0   2   2   2   0   2   0   2   0   0   0   2   2   2   0   2   2   0   2   2   0   0   0   2   0   2   2   0   0   0   0   2   2   0   2   2   0   2   0   2   0   0   2   0   2   0   0   0   2   0   2   2   2   0   2   2   0   0   2   2   2   0   2   0   0   0   0   0   2   0   0   2   0   2   0   0   0   2   2   2   2   2   0   0   0   0   2   0   2   0   0   0   0   2   2   0   0   2   2   2   2   2   0   2   0   0   0   0   0   0   0   0   0   0   0   2   2   0   2   0   2   2   2   0   0
 MK-5-8                 0   2   2   0   0   2   0   2   2   2   2   2   2   0   0   0   0   2   2   0   0   2   0   2   2   0   2   2   0   0   0   0   0   2   2   2   2   2   0   0   2   2   0   0   0   0   2   2   0   0   2   2   0   0   2   2   0   0   0   0   2   0   0   0   0   2   0   0   0   2   0   2   0   0   2   0   2   2   2   0   2   0   2   0   0   0   2   2   2   0   0   2   0   2   2   2   0   0   2   0   2   2   0   0   0   0   2   2   2   2   2   0   2   0   2   0   0   0   0   2   0   0   0   2   0   2   2   2   0   2   2   0   0   2   2   2   0   2   0   0   0   0   2   2   0   0   2   0   2   0   0   0   2   2   2   2   2   0   0   0   0   2   0   2   0   0   0   0   2   2   0   0   0   2   2   0   2   0   2   0   0   0   0   0   0   0   0   0   0   0   0   2   0   2   0   2   2   2   0   0
 MK-5-9                 0   2   2   0   0   2   0   2   2   2   0   2   2   0   0   0   0   2   2   0   0   2   0   2   2   0   2   2   0   0   0   0   0   2   2   0   2   0   0   0   2   2   0   0   0   0   2   2   0   0   2   2   0   0   2   0   0   0   0   0   2   0   0   0   2   2   0   0   0   2   0   2   0   0   2   2   2   2   0   0   2   0   2   0   0   0   2   2   2   0   0   2   0   2   2   2   0   0   2   0   2   2   0   0   0   0   2   2   2   2   2   0   2   0   2   0   0   0   0   2   0   0   0   2   0   2   2   2   0   2   2   2   2   2   2   2   0   2   0   2   0   0   2   2   0   0   2   0   2   2   0   0   2   2   2   2   2   2   0   0   2   2   0   0   0   0   0   0   2   2   0   0   0   2   2   0   2   0   2   0   0   0   0   0   0   0   0   0   0   0   0   2   2   2   0   2   2   2   0   0
 MK-5-10                0   0   0   0   0   2   2   2   2   2   2   2   0   0   0   0   2   2   2   0   0   2   0   2   2   0   2   2   0   0   0   0   2   2   2   0   2   0   0   0   2   2   0   0   0   0   2   2   0   0   2   2   0   2   2   2   0   0   0   0   0   0   0   0   2   2   0   0   0   2   0   2   0   0   2   2   2   2   2   0   2   0   2   0   0   0   2   2   2   0   0   2   0   2   2   2   0   0   2   2   2   2   0   0   0   0   2   2   0   2   2   0   2   0   0   0   0   2   2   2   0   0   0   2   0   2   2   2   0   0   2   2   2   2   2   2   0   2   0   0   0   0   2   2   0   0   2   2   2   2   2   0   2   2   2   2   2   2   0   0   2   0   0   0   0   0   0   0   2   2   0   0   0   2   2   0   2   0   2   0   0   0   0   0   0   0   0   0   0   0   0   2   0   2   0   2   2   2   0   0
 MK-5-11                0   0   2   0   2   2   2   2   0   2   0   0   0   0   0   0   2   2   2   0   0   2   0   2   2   0   2   2   0   0   0   0   0   2   2   0   2   0   0   0   2   0   0   0   2   0   2   2   0   0   2   2   0   0   2   0   0   2   0   0   0   0   0   0   2   2   0   0   0   2   0   2   0   0   2   0   2   2   2   0   2   0   2   0   0   0   2   2   0   2   0   2   0   2   0   0   0   0   2   0   2   2   2   0   0   0   2   2   0   2   2   0   2   0   0   0   0   2   2   2   0   0   0   2   0   2   2   2   0   0   2   2   2   2   2   0   2   2   0   2   0   0   2   0   0   0   2   2   2   0   2   0   2   2   2   2   2   2   0   0   2   0   0   0   0   0   0   2   2   2   0   0   0   2   2   0   2   0   2   0   0   0   0   0   0   0   0   0   0   0   0   2   0   2   0   2   2   2   0   2
 MK-5-12                0   0   2   0   2   2   2   2   0   2   0   0   0   0   2   0   2   2   2   0   0   0   0   2   2   0   0   2   0   0   0   0   0   2   2   0   2   0   0   0   2   0   0   2   2   0   2   0   0   0   2   2   2   0   2   0   0   2   2   0   0   0   0   0   2   0   0   0   0   2   0   2   2   0   0   0   2   2   2   0   2   0   0   0   0   0   2   2   0   0   0   0   2   2   0   0   0   2   2   0   2   2   2   0   0   0   2   2   0   0   2   0   2   0   0   2   0   2   2   2   0   0   0   2   0   2   2   2   0   0   2   2   2   2   2   0   2   0   0   2   0   2   2   0   0   0   2   2   2   0   2   0   2   2   2   2   2   2   0   0   2   0   0   0   0   0   0   2   2   2   0   0   0   2   0   2   2   0   2   0   2   0   0   0   0   0   0   0   0   0   0   2   0   2   0   0   2   2   0   2
 MK-5-13                2   2   2   0   2   2   2   2   0   0   0   0   0   0   2   0   2   0   2   0   0   0   0   2   2   0   0   2   0   0   0   0   0   2   2   0   2   0   0   0   0   0   0   2   2   0   2   0   0   0   2   2   2   0   2   0   2   2   2   0   0   0   0   0   2   0   0   0   0   2   0   2   2   0   0   0   0   2   2   0   0   0   0   0   0   0   2   2   0   0   0   0   2   2   0   0   0   2   2   0   0   2   2   0   0   0   2   2   0   0   2   0   2   0   0   2   0   2   0   2   0   0   0   2   0   2   2   0   2   0   2   2   2   0   2   0   2   0   0   2   0   2   2   0   0   0   2   2   2   0   2   0   0   2   2   2   2   0   0   0   2   0   0   0   0   0   0   2   2   2   0   0   0   2   0   0   2   0   2   0   2   0   0   0   0   0   0   0   0   0   0   2   0   2   0   0   2   2   0   2
 MK-5-14                2   2   2   0   2   2   2   2   2   0   0   0   0   2   2   0   2   0   2   0   0   0   0   2   2   0   0   2   0   2   0   0   0   2   2   0   2   0   0   0   0   0   0   2   2   0   2   0   0   0   0   2   2   0   2   0   0   2   2   0   0   0   0   0   2   0   0   0   0   2   0   2   2   0   0   0   0   2   2   0   0   0   0   0   0   0   2   2   0   0   0   0   0   2   0   0   0   2   2   0   0   2   2   0   0   0   0   2   0   0   2   2   2   0   0   2   0   2   0   2   0   0   0   2   0   2   2   2   2   0   2   2   2   0   2   2   2   0   0   2   0   2   2   0   0   0   0   2   2   0   2   0   0   2   2   2   2   0   0   0   2   0   0   0   0   0   0   0   2   2   0   0   0   2   0   0   0   0   2   2   2   0   0   0   0   0   0   0   0   0   0   2   0   2   0   0   2   2   0   2
 MK-5-15                2   2   2   2   2   2   2   2   2   2   2   0   0   2   2   0   2   2   2   0   0   0   0   2   2   0   0   2   0   2   0   0   0   2   2   0   2   0   0   0   0   0   0   2   2   0   2   0   0   2   0   2   2   0   0   0   0   2   2   0   0   0   0   0   2   0   0   0   0   2   0   2   2   0   0   0   0   2   2   0   0   0   0   0   0   0   2   2   2   0   0   0   0   2   2   0   0   2   2   0   0   0   2   0   2   0   0   2   2   0   2   2   2   0   0   2   0   0   2   2   0   0   0   2   0   2   2   2   0   0   2   2   2   0   2   2   2   0   0   2   0   2   2   0   0   0   0   2   2   0   2   0   0   2   0   2   2   0   0   0   2   0   0   0   0   0   0   0   2   2   0   0   0   2   0   0   0   0   2   2   2   0   0   0   0   0   0   0   0   0   0   2   0   0   0   0   2   2   0   2
 MK-5-16                2   2   2   2   2   2   2   2   2   2   0   0   0   2   2   0   2   2   2   0   2   0   0   2   2   0   0   2   0   2   0   0   0   0   2   0   2   0   0   0   0   0   0   2   2   0   2   0   0   2   0   2   2   0   0   0   0   2   2   0   0   0   0   2   2   0   2   2   0   2   2   2   2   0   2   0   0   2   2   0   0   0   0   0   0   2   2   2   2   0   2   0   0   2   2   0   2   2   2   0   0   0   0   0   2   0   0   2   2   0   2   0   2   2   0   2   0   0   2   2   0   0   0   2   2   2   2   2   0   2   2   2   2   0   2   2   2   0   0   0   0   2   2   0   0   0   0   2   2   0   2   0   0   2   0   2   2   0   0   0   0   0   0   0   0   0   2   0   2   2   0   0   0   2   0   0   0   2   2   2   2   0   0   0   0   0   0   0   0   0   0   2   0   0   0   0   2   2   0   2
 MK-6-1                 2   2   2   0   0   2   2   2   2   0   0   0   2   2   0   2   0   0   0   0   2   0   0   2   2   2   0   2   0   0   0   2   0   0   0   2   0   0   0   0   2   2   2   0   0   2   2   0   2   2   2   0   2   2   2   0   0   0   0   2   0   0   0   0   0   2   2   0   0   0   2   2   2   0   0   2   2   2   0   0   0   0   2   0   0   2   0   0   2   0   2   0   0   2   0   2   0   2   2   2   2   2   2   0   2   0   0   0   2   0   2   2   0   0   2   2   2   0   2   2   0   0   0   0   2   0   2   0   2   0   2   2   0   0   0   2   2   0   2   2   2   2   2   2   0   0   0   0   0   0   0   0   2   0   0   2   0   0   2   2   2   2   2   2   2   0   0   2   2   0   0   0   0   0   0   0   2   0   2   0   2   0   0   0   0   0   2   2   0   2   2   2   0   0   2   0   2   2   2   0
 MK-6-2                 2   2   2   0   0   2   2   2   0   0   0   0   2   2   0   2   2   0   0   0   2   0   2   2   2   2   0   2   0   2   0   2   0   0   0   2   0   0   0   0   2   2   2   0   0   2   2   0   2   2   2   2   2   2   2   0   0   2   0   2   0   0   0   0   0   2   2   0   0   0   2   0   2   0   0   2   2   2   0   0   0   0   2   0   0   2   0   0   2   0   2   2   0   2   0   0   0   2   2   0   2   2   2   0   2   0   0   0   2   2   0   2   0   0   2   2   2   0   2   2   0   0   0   0   2   0   2   0   2   0   2   2   0   0   0   2   2   0   2   2   2   2   2   2   0   0   0   2   0   0   0   0   2   0   0   2   0   0   2   2   2   2   2   2   2   0   0   2   2   0   0   0   0   0   0   0   2   0   0   0   2   0   0   2   0   0   2   2   0   2   0   2   0   0   2   2   2   2   2   0
 MK-6-3                 2   0   2   0   2   2   2   2   0   0   0   0   2   2   0   2   2   0   2   0   2   0   2   2   2   2   0   2   0   2   0   2   0   2   0   2   2   0   0   0   0   2   2   0   0   0   2   0   2   2   2   2   2   2   2   0   0   2   0   2   0   2   0   0   0   2   2   0   0   0   2   0   2   0   0   2   2   2   0   0   0   0   2   2   0   0   2   0   2   0   2   2   0   2   0   0   0   2   2   0   2   2   0   0   2   0   0   0   2   2   0   2   0   0   2   2   2   2   2   2   0   0   0   2   2   0   2   2   2   0   2   2   0   0   0   2   2   0   2   2   2   2   2   0   0   0   0   2   0   0   0   0   2   0   0   2   0   0   2   2   2   2   2   2   0   0   0   2   2   0   0   0   0   0   0   0   2   0   0   0   2   2   0   2   2   0   2   2   0   2   0   2   0   0   2   2   0   2   2   0
 MK-6-4                 2   0   2   0   2   2   2   2   0   0   0   0   2   2   0   2   2   0   2   2   2   0   2   2   2   2   0   2   0   0   0   2   0   2   2   2   2   0   0   2   0   2   2   0   0   0   2   0   2   2   2   2   2   2   2   0   0   2   0   0   0   0   0   0   0   0   2   2   0   0   2   2   2   0   0   2   2   2   0   0   0   0   2   2   0   0   2   0   2   0   0   2   0   2   0   0   0   2   2   0   2   2   0   0   2   0   2   0   2   2   0   2   2   0   0   2   2   2   2   2   0   0   0   2   2   0   2   2   2   0   2   2   0   0   0   2   2   0   2   2   2   2   2   0   0   0   0   2   0   0   0   0   2   0   0   2   0   0   2   0   2   2   0   2   0   0   0   2   2   0   0   2   0   0   0   0   2   0   0   2   2   2   0   0   2   2   2   2   0   2   0   0   0   0   2   2   0   2   2   0
 MK-6-5                 2   0   2   0   2   2   2   2   2   0   0   0   2   2   0   2   2   0   2   0   2   0   2   2   2   2   0   2   0   0   0   2   0   2   2   2   0   0   0   2   0   2   2   0   0   0   2   0   2   2   2   2   2   2   2   0   0   2   0   0   0   0   0   0   2   0   2   2   0   2   2   2   2   0   0   0   2   2   0   0   0   0   2   2   0   0   2   0   2   0   0   2   0   2   0   0   0   2   2   0   0   2   0   0   2   0   2   2   2   2   0   2   2   0   0   2   2   2   2   2   0   2   0   2   2   0   2   2   2   0   2   2   0   0   0   2   2   0   2   2   2   2   2   0   0   0   0   2   0   2   2   0   2   0   0   2   0   0   2   0   2   2   0   2   0   0   0   2   2   0   0   2   0   2   0   0   2   0   0   2   2   0   0   0   2   2   0   2   0   2   0   0   0   0   2   2   0   2   2   0
 MK-6-6                 2   0   2   0   2   2   2   2   2   0   0   0   2   2   0   2   2   0   2   0   0   0   2   2   2   2   0   2   0   0   0   2   0   2   2   2   0   0   0   2   0   2   2   0   0   0   2   0   2   2   2   2   2   2   2   0   0   2   0   0   0   0   0   0   2   0   2   2   0   2   2   2   2   0   0   0   2   2   0   2   0   0   2   2   2   0   2   0   2   0   0   2   0   2   0   0   0   2   2   0   0   2   0   0   2   0   2   2   0   2   2   2   2   0   0   2   2   0   2   2   0   2   0   2   2   0   2   2   2   0   2   2   0   0   0   2   2   0   0   2   2   2   2   0   0   0   0   2   0   2   2   0   2   0   0   2   0   0   2   0   2   2   0   2   0   0   0   2   2   0   0   0   0   2   0   0   2   0   0   0   2   0   2   0   2   2   0   2   0   2   0   0   0   0   2   2   0   2   0   0
 MK-6-7                 0   0   2   0   2   2   2   2   2   0   0   0   0   2   0   2   2   0   2   0   0   0   0   2   2   2   0   2   0   0   0   0   0   2   2   2   0   0   0   2   0   2   2   0   0   0   0   0   2   2   2   2   2   2   2   0   0   2   0   0   0   0   0   0   2   0   2   2   0   2   2   2   2   0   0   0   2   2   2   2   0   2   2   2   0   0   2   2   2   0   0   2   0   2   0   0   0   2   2   0   0   2   0   0   2   0   2   2   0   2   2   2   2   0   0   0   2   0   2   2   2   2   2   2   0   0   2   2   0   0   2   2   0   0   0   2   2   2   0   2   2   2   2   0   0   0   0   2   0   2   2   0   0   0   0   2   0   0   2   0   2   2   0   2   0   2   0   2   2   0   0   0   2   2   0   0   2   0   0   0   2   0   2   0   2   2   0   2   0   2   0   0   0   0   2   2   0   2   0   0
 MK-6-8                 0   0   2   2   0   2   2   2   0   0   0   0   2   2   0   2   2   0   2   0   0   2   0   0   2   2   0   2   0   0   0   0   0   0   2   0   2   0   0   2   2   2   0   0   0   0   0   0   2   2   2   2   2   2   2   0   0   2   0   0   0   2   0   0   2   0   2   0   0   2   2   2   2   0   0   0   2   0   2   2   0   2   0   2   0   0   2   2   2   0   0   2   0   2   0   0   0   2   2   0   0   2   0   0   2   0   0   2   0   2   2   2   2   2   0   0   2   0   2   2   2   2   2   2   0   0   2   2   2   0   2   0   0   2   2   2   2   2   0   2   0   2   2   0   0   0   0   2   0   2   2   0   0   0   0   2   0   0   2   0   2   0   0   2   0   2   2   2   2   0   2   0   2   2   0   0   2   0   0   0   2   0   2   0   2   2   0   2   0   2   0   0   0   0   2   2   0   2   0   0
 MK-6-9                 0   0   2   2   0   2   2   2   0   0   0   2   2   2   0   0   2   0   2   0   0   2   0   0   2   0   0   2   0   0   0   0   0   2   2   0   2   0   0   2   0   2   0   0   2   2   0   0   2   2   2   2   2   2   2   0   0   2   2   0   0   2   0   0   2   0   2   0   0   2   2   2   2   0   0   0   2   0   2   2   0   2   0   2   0   0   2   2   2   0   0   2   0   2   0   0   0   2   2   0   0   2   0   0   2   0   0   2   0   0   2   2   2   2   2   0   2   0   2   2   0   2   2   2   0   0   2   2   2   0   2   0   0   2   2   2   2   2   0   2   0   2   2   0   0   2   0   2   0   2   2   0   2   0   0   2   0   0   2   0   2   0   0   2   0   2   2   2   2   0   2   0   2   0   0   0   2   0   0   0   2   0   2   0   2   2   0   2   0   2   0   0   0   0   2   2   0   2   0   0
 MK-6-10                0   2   2   2   0   2   2   2   0   0   0   2   2   2   0   0   0   0   2   0   0   2   0   0   2   0   0   2   0   0   0   0   0   2   2   0   2   0   0   2   0   2   0   0   2   2   0   0   2   2   2   2   2   2   2   0   0   2   2   0   0   2   0   0   2   0   2   0   0   2   2   2   0   0   0   0   2   0   2   2   2   2   0   2   0   0   2   2   2   0   0   2   0   2   0   0   0   2   2   0   0   0   0   0   2   0   0   2   0   0   2   2   2   2   2   0   0   0   2   2   0   2   2   2   0   0   2   0   2   0   2   0   0   2   0   2   2   2   0   2   0   2   0   0   0   0   2   2   0   2   2   0   0   0   0   2   0   0   2   0   2   0   0   2   0   2   0   2   2   0   2   0   2   0   0   0   2   0   0   0   0   2   2   0   2   2   0   2   0   2   0   0   0   0   0   2   0   2   0   0
 MK-6-11                0   2   2   2   0   2   2   2   0   0   0   2   2   2   0   0   0   0   2   0   0   0   0   2   2   0   0   2   0   0   0   0   0   2   2   0   0   0   0   2   0   2   0   0   2   2   0   0   2   2   0   2   2   2   0   0   2   2   2   0   0   2   0   0   0   0   2   0   0   2   2   2   0   0   0   0   2   0   2   2   0   2   0   2   0   0   2   2   2   0   0   2   0   2   0   0   0   2   2   0   0   0   0   0   0   0   0   2   0   0   2   2   2   2   2   0   0   0   2   2   0   2   0   2   0   0   2   0   2   2   2   0   0   2   2   2   2   0   0   2   0   2   0   0   0   0   2   2   0   2   2   0   0   0   0   2   0   0   2   0   2   0   0   0   0   2   0   2   2   0   2   0   2   0   0   2   2   0   0   2   0   2   2   0   0   2   0   2   0   2   0   0   0   0   0   0   0   2   0   0
 MK-6-12                0   2   2   2   0   2   2   2   0   0   0   2   2   2   0   0   0   0   2   0   0   0   0   2   2   0   0   2   0   0   0   0   0   2   2   0   0   0   0   2   0   2   0   0   2   2   2   0   2   2   0   2   2   2   2   2   2   2   2   0   0   2   2   2   2   0   2   0   0   2   2   2   0   0   0   0   2   0   2   2   0   2   0   2   0   0   2   0   2   0   0   2   0   0   0   0   0   2   2   0   0   0   0   0   0   0   0   2   0   0   2   2   2   2   2   0   2   0   2   2   2   2   2   2   0   0   2   0   2   2   2   0   0   2   2   2   2   2   0   2   0   2   0   0   0   0   2   2   0   2   2   0   0   0   0   2   0   0   0   0   2   0   0   0   0   2   2   0   2   2   2   0   2   0   2   0   2   0   0   2   0   2   0   0   0   2   0   2   0   2   2   0   0   0   2   0   0   2   0   0
 MK-6-13                0   2   2   2   0   2   2   0   0   2   0   2   2   2   0   0   0   0   2   0   0   0   2   2   2   0   0   2   0   0   0   0   0   2   2   0   0   0   0   2   2   2   0   0   2   0   2   0   2   2   0   2   2   2   2   2   2   2   2   0   0   2   0   0   2   0   2   0   0   2   2   2   2   0   0   0   0   0   2   2   0   2   0   2   2   0   2   0   2   0   2   2   0   0   0   0   0   2   2   0   0   0   0   0   0   0   0   2   0   0   2   2   2   2   2   0   2   0   2   2   2   2   2   2   0   0   2   0   2   2   2   0   0   2   2   2   2   2   0   2   0   2   0   0   0   0   2   2   0   2   2   0   0   0   2   0   0   0   0   0   2   0   0   0   0   2   2   2   2   0   2   0   2   0   0   0   2   0   0   2   2   2   0   0   0   2   0   0   0   2   2   0   0   0   2   0   0   2   0   0
 MK-6-14                0   2   2   2   0   2   2   0   2   2   0   2   2   2   0   0   0   0   2   0   0   0   2   2   2   0   0   2   0   0   0   0   0   2   2   0   0   0   0   2   0   2   0   0   2   0   2   0   2   0   0   2   2   2   2   2   2   2   2   0   0   2   0   0   2   0   2   0   0   2   2   2   0   0   0   0   0   0   2   2   0   2   0   2   0   0   2   2   2   0   2   2   0   2   0   0   0   2   0   0   0   0   2   2   0   0   0   2   0   0   0   2   2   0   2   0   2   0   2   2   2   0   2   2   0   0   2   0   2   2   2   0   2   2   2   2   2   2   0   2   0   2   0   0   0   0   2   2   0   2   2   0   0   0   2   0   0   0   0   0   2   0   0   0   0   2   0   2   2   0   2   0   2   0   0   0   2   0   0   2   0   2   0   0   0   2   0   0   0   2   2   0   0   0   2   0   0   2   0   0
 MK-6-15                0   2   2   2   0   2   2   0   2   2   0   2   2   2   0   0   0   2   2   0   0   0   2   2   2   0   0   2   0   0   0   2   0   2   2   0   2   0   0   2   0   0   0   0   2   0   0   0   2   0   0   2   2   2   2   2   2   2   2   0   0   2   2   0   2   0   2   0   0   2   2   2   2   2   0   0   2   0   2   2   0   2   0   2   0   2   2   2   2   0   2   2   0   2   0   0   0   2   0   0   2   0   2   2   0   0   0   2   0   0   0   2   2   0   2   0   2   0   2   2   2   0   2   2   0   0   2   0   2   2   2   0   2   2   2   2   2   2   0   2   0   2   0   0   0   0   2   2   0   2   2   2   0   0   2   2   0   0   0   0   2   0   0   0   0   2   0   2   2   0   2   2   2   0   0   2   2   0   0   0   2   2   0   0   0   2   0   0   0   0   2   0   0   0   2   0   0   2   0   0
 MK-6-16                0   2   2   2   0   2   2   0   2   2   0   2   2   2   0   0   0   0   2   0   0   0   2   2   2   0   0   2   0   0   2   2   0   2   2   0   2   0   2   2   0   0   0   0   2   0   0   0   2   0   0   2   0   2   2   2   2   2   2   2   0   2   2   0   0   2   2   0   0   2   2   2   2   2   0   0   0   0   2   2   0   2   0   2   0   2   2   2   2   0   2   2   0   2   0   0   0   2   0   0   0   0   2   2   0   2   0   2   0   0   0   2   2   0   2   2   2   0   2   2   2   0   2   2   0   0   2   0   2   2   2   0   2   2   2   2   2   2   0   2   0   2   0   0   0   0   2   2   0   2   2   0   0   0   2   2   0   0   0   0   2   0   0   0   0   2   0   2   2   0   2   2   2   0   0   2   2   0   0   0   2   2   0   0   0   2   0   0   0   0   2   0   0   2   2   0   0   0   0   0
 
!****************************************** Phenotypic Data **********************************************************
!-100.0 is resevred for missing phenotype
SimulatedTrait1         9.9797    9.3685   11.3272    8.5011    9.0358   10.3179    9.3623   11.6401    8.3456   11.8007    9.6680    9.3504    8.6064   10.4424    7.8584   11.6684   12.7420   11.9905   11.2404   10.3743   10.5721    8.0733    9.5897   11.5759   11.2432   10.1613   12.5112    9.3537   11.1545    9.0264   11.2592   10.2115    9.0756   11.0263   11.3562    9.1024    8.6183    8.5809   10.2748   10.2777    9.3746   10.0059   10.2364    9.5897   11.4893    6.6871    8.3477   11.5654   10.4720    9.9321   11.8311    9.5468   11.5949   10.0848   10.2595    8.8859    8.7536    9.0449   10.2488    7.6909   11.3476    7.8452   10.1248    8.6361   10.0468    8.0288    8.2308    9.1264   10.6641   10.3078    9.4032   10.7196    8.3014   10.8177   10.4862   10.9768   10.9633    9.7264   10.9746   10.1897    8.6925    9.4871   10.4533    9.6458   11.5780    9.3773    9.1033    7.9578    9.3920    8.4118    8.1694    9.9900   12.3801    9.6327    8.1359   10.1626    8.9615   10.0018    9.6441    7.3582   11.5809    8.8009   10.4360    9.2001    8.8505   10.5962   11.1094   10.2468    8.8932   11.5173   12.2635   11.3948    9.6848   10.7504   11.2095   11.0694    9.4503    9.1040    8.9111    8.5409   10.5387   11.6117    7.9329   12.0978    9.6845    9.2774    7.5091    8.4562    9.4151   10.6754   12.8090   10.3214   11.9497   11.5612    8.1779    9.5662    7.7905    8.4617    8.6366   11.0537   10.2502   11.9252   10.8864   10.9736   11.7882    6.9645    9.9187   10.1905    9.5427    9.7420    7.6721    8.3394   12.0536   11.4231   10.1519   10.7867   10.7484   10.2708    9.2979   11.2151    7.5472    8.9087    8.5339   11.0786   12.7986   10.8547    8.4477   10.3239   11.8257   10.0471    9.2585   11.2897   11.3498   11.2180   12.3900   10.3177    9.3685   10.6817    9.2408   10.3081   10.2780    7.4116   10.2041   10.7339   13.3093   11.3705    9.5709    8.1661   11.2955   10.5562   10.7471   11.9802    9.6037    9.9095    7.2714   10.0086   11.2023   11.7644    8.1611    8.5796
SimulatedTrait2        13.8174   16.1251   13.3559   17.2131   13.8947   17.0581   14.4377   17.5087   14.7524   16.4785   14.0571   12.2928   15.2219   15.6745   17.0476   13.1541   17.6480   12.7483   14.1653   12.6406   15.4330   13.2456   16.1534   14.5559   13.4798   18.3463   16.0572   16.5593   14.2851   13.7825   14.7444   14.6456   12.5872   14.4738   15.8940   17.7536   14.1301   14.6743   17.1609   14.5294   15.2306   15.7471   12.9846   16.6095   16.2738   16.1468   15.0456   13.3851   12.5823   13.7406   12.9384   16.8765   16.8727   14.7538   16.2129   12.9380   14.3934   13.5005   17.0504   13.2418   17.2687   13.9275   14.0712   13.4587   14.2545   13.1087   13.4507   15.9582   14.2338   16.3529   14.2223   12.3131   15.0716   15.7235   16.2403   16.1270   16.5983   15.9685   12.9279   13.4485   13.8406   14.6538   15.7146   16.1078   13.6690   14.0866   16.3629   14.0531   12.9180   15.5618   16.5652   16.4862   17.0338   14.0737   13.2281   14.9267   16.4136   14.7690   13.3840   14.5882   16.5888   17.0808   15.4411   16.5657   16.2307   17.0002   16.4798   14.1769   15.0330   15.0980   16.1633   15.0718   15.3377   13.8180   16.6824   13.2136   16.0856   13.6133   13.0064   16.9167   15.2000   13.2584   13.8816   15.8180   11.3954   14.2487   15.1726   13.8862   12.9247   14.2016   15.1793   14.6702   14.6923   15.0766   14.5751   16.5360   16.7479   12.4495   12.9220   14.5410   14.2718   17.1584   14.7625   14.4246   13.0697   14.9423   14.0049   14.5799   15.4649   13.8749   14.7867   14.2884   15.1569   17.1721   15.0595   15.2983   16.2562   15.1488   14.9636   13.9561   14.4841   14.2451   14.4157   13.4696   14.7007   16.8370   12.8465   15.0405   14.4418   12.0790   13.3529   15.4278   14.5157   15.3741   15.5224   15.3997   16.5693   14.5218   17.8382   12.6374   10.9084   15.1077   13.5728   14.8196   13.8102   16.6013   14.6545   13.9101   16.7314   14.3121   13.5489   15.6761   15.9177   16.5545   12.9888   15.3891   15.0750   14.1500   13.2299   11.9098
 
