# Supplementary material for: Inclusive Composite Interval Mapping of QTL by Environment Interactions in Biparental Populations
Source: PLoS One. 2015 Jul 10;10(7):e0132414. doi: 10.1371/journal.pone.0132414 (PMC4498613; doi:10.1371/journal.pone.0132414)
Supplement: S3 File — (ZIP) [file pone.0132414.s003.zip › Simulation for unliked model/Simulated popualtions/run_00200.met]

!**********************Note: lines staring with "!" are remarks and will be ignored in the program********************
!*********************************General Information**********************************
!Assuming F1 = P1 x P2, populations available in QTL IciMapping are: 
!  1, P1BC1F1 = P1 x F1, the first backcrossing where P1 is used as the recurrent parent;
!  2, P2BC1F1 = P2 x F1, the first backcrossing where P2 is used as the recurrent parent;
!  3, F1DH, F1-derived doubled haploids; 
!  4, RIL or F1RIL, recombination inbred lines through the repeated selfing of F1;
!  5, P1BC1RIL, recombination inbred lines through the repeated selfing of P1BC1F1;
!  6, P2BC1RIL, recombination inbred lines through the repeated selfing of P2BC1F1;
!  7, F2, the selfing generation of F1;
!  8, F3, the selfing generation of F2;
!  9, P1BC2F1, the second backcrossing where P1 is used as the recurrent parent; 
! 10, P2BC2F1, the second backcrossing where P2 is used as the recurrent parent;
! 11, P1BC2RIL, recombination inred lines through the repeated selfing of P1BC2F1; 
! 12, P2BC2RIL, recombination inred lines through the repeated selfing of P2BC2F1; 
! 13, P1BC1F2, the selfing generation of P1BC1F1; 
! 14, P2BC1F2, the selfing generation of P2BC1F1; 
! 15, P1BC2F2, the selfing generation of P1BC2F1; 
! 16, P2BC2F2, the selfing generation of P2BC2F1; 
! 17, P1BC1DH, P1BC1F1-derived doubled haploids; 
! 18, P2BC1DH, P2BC1F1-derived doubled haploids; 
! 19, P1BC2DH, P1BC2F1-derived doubled haploids; 
! 20, P2BC2DH, P2BC2F1-derived doubled haploids; 
   3      !Mapping Population (see remarks above)
   2      !Mapping Function (1 for Kosambi; 2 for Haldane; 3 for Morgan)
   2      !Marker Space Type (1 for intervals; 2 for positions)
   1      !Marker Space Unit(1 for centiMorgans; 2 for Morgan)
   6      !Number of Chromosomes (or Linkage Groups)
 200      !Size of the mapping population
   2      !Number of environments
 
!***************************************** Chromosomes and Linkage Maps **********************************************
!Chromosome                 NumMarkers
-CH1                        16
-CH2                        16
-CH3                        16
-CH4                        16
-CH5                        16
-CH6                        16
!Linkage map (Marker name followed by position or the interval length)
 MK-1-1                1     0.000
 MK-1-2                1    10.000
 MK-1-3                1    20.000
 MK-1-4                1    30.000
 MK-1-5                1    40.000
 MK-1-6                1    50.000
 MK-1-7                1    60.000
 MK-1-8                1    70.000
 MK-1-9                1    80.000
 MK-1-10               1    90.000
 MK-1-11               1   100.000
 MK-1-12               1   110.000
 MK-1-13               1   120.000
 MK-1-14               1   130.000
 MK-1-15               1   140.000
 MK-1-16               1   150.000
 MK-2-1                2     0.000
 MK-2-2                2    10.000
 MK-2-3                2    20.000
 MK-2-4                2    30.000
 MK-2-5                2    40.000
 MK-2-6                2    50.000
 MK-2-7                2    60.000
 MK-2-8                2    70.000
 MK-2-9                2    80.000
 MK-2-10               2    90.000
 MK-2-11               2   100.000
 MK-2-12               2   110.000
 MK-2-13               2   120.000
 MK-2-14               2   130.000
 MK-2-15               2   140.000
 MK-2-16               2   150.000
 MK-3-1                3     0.000
 MK-3-2                3    10.000
 MK-3-3                3    20.000
 MK-3-4                3    30.000
 MK-3-5                3    40.000
 MK-3-6                3    50.000
 MK-3-7                3    60.000
 MK-3-8                3    70.000
 MK-3-9                3    80.000
 MK-3-10               3    90.000
 MK-3-11               3   100.000
 MK-3-12               3   110.000
 MK-3-13               3   120.000
 MK-3-14               3   130.000
 MK-3-15               3   140.000
 MK-3-16               3   150.000
 MK-4-1                4     0.000
 MK-4-2                4    10.000
 MK-4-3                4    20.000
 MK-4-4                4    30.000
 MK-4-5                4    40.000
 MK-4-6                4    50.000
 MK-4-7                4    60.000
 MK-4-8                4    70.000
 MK-4-9                4    80.000
 MK-4-10               4    90.000
 MK-4-11               4   100.000
 MK-4-12               4   110.000
 MK-4-13               4   120.000
 MK-4-14               4   130.000
 MK-4-15               4   140.000
 MK-4-16               4   150.000
 MK-5-1                5     0.000
 MK-5-2                5    10.000
 MK-5-3                5    20.000
 MK-5-4                5    30.000
 MK-5-5                5    40.000
 MK-5-6                5    50.000
 MK-5-7                5    60.000
 MK-5-8                5    70.000
 MK-5-9                5    80.000
 MK-5-10               5    90.000
 MK-5-11               5   100.000
 MK-5-12               5   110.000
 MK-5-13               5   120.000
 MK-5-14               5   130.000
 MK-5-15               5   140.000
 MK-5-16               5   150.000
 MK-6-1                6     0.000
 MK-6-2                6    10.000
 MK-6-3                6    20.000
 MK-6-4                6    30.000
 MK-6-5                6    40.000
 MK-6-6                6    50.000
 MK-6-7                6    60.000
 MK-6-8                6    70.000
 MK-6-9                6    80.000
 MK-6-10               6    90.000
 MK-6-11               6   100.000
 MK-6-12               6   110.000
 MK-6-13               6   120.000
 MK-6-14               6   130.000
 MK-6-15               6   140.000
 MK-6-16               6   150.000
!*********************************** Marker Types ********************************************************************
!Co-dominant marker: When heterozygote F1 is present, P1 is coded as 2, F1 is coded as 1, and P2 is coded as 0; Otherwise, P1 is coded as 2, and P2 is coded as 0. 
!Dominant marker: When heterozygote F1 is present, P1 and F1 are coded as 12, and P2 is coded as 0; Otherwise, P1 is coded as 2, and P2 is coded as 0.  
!Recessive markers: When heterozygote F1 is present, P1 is coded as 2, and F1 and P2 are coded as 10; Otherwise, P1 is coded as 2, and P2 is coded as 0. 
!Missing marker is coded as -1. 
 MK-1-1                 2   2   2   0   2   2   2   0   0   0   2   0   0   0   0   0   0   0   2   0   2   0   0   2   0   2   0   0   0   0   0   2   0   2   0   2   2   0   0   2   2   2   0   2   0   0   0   2   2   0   2   0   0   0   0   0   2   0   0   0   0   2   2   0   0   0   2   2   0   2   0   2   0   2   2   2   0   2   2   0   0   2   0   0   2   0   0   2   0   0   2   0   0   2   2   2   0   0   0   2   2   2   2   2   2   0   0   2   0   2   2   2   0   0   0   0   0   0   0   2   0   0   2   2   0   2   0   2   0   0   0   2   2   2   2   2   2   2   0   0   2   2   2   2   2   0   0   0   2   0   2   0   2   2   0   2   0   0   0   0   0   2   0   0   0   2   2   0   2   2   0   0   0   0   2   0   0   0   2   0   0   0   2   2   0   2   2   0   2   0   2   2   0   0   2   2   2   2   2   2
 MK-1-2                 2   2   2   0   2   2   2   2   2   0   2   0   0   0   0   2   0   0   2   0   2   0   0   2   0   0   0   0   0   0   0   2   0   2   0   2   2   0   0   2   2   2   0   2   2   0   0   2   2   0   2   2   0   0   2   2   2   0   0   0   0   2   0   0   0   0   2   2   0   2   0   2   0   2   0   2   2   2   2   2   2   2   0   0   2   0   0   0   0   0   0   0   0   2   2   2   2   0   0   2   2   0   2   2   2   0   0   2   0   2   2   2   2   0   0   0   0   0   0   2   0   0   2   2   0   2   0   2   0   0   2   2   2   2   2   2   2   2   0   2   2   2   2   2   2   0   0   0   2   0   2   0   2   2   0   2   0   0   0   0   0   2   0   0   0   2   2   0   0   2   0   0   0   0   2   0   0   0   2   0   0   0   2   2   0   2   2   0   2   0   0   2   0   0   2   2   0   2   2   2
 MK-1-3                 2   2   2   0   2   2   2   2   2   0   2   0   0   0   0   2   0   0   2   2   2   0   0   2   0   0   0   0   0   0   0   2   0   2   0   2   2   0   0   2   2   2   0   2   2   0   0   2   2   0   2   2   0   0   2   2   2   0   0   0   0   2   0   0   0   0   2   2   0   2   0   2   2   0   0   2   2   2   2   2   2   2   0   0   2   0   0   2   0   0   0   0   0   2   2   2   0   0   0   2   2   0   2   2   2   0   0   2   0   2   2   0   2   0   0   0   0   0   0   2   0   0   2   2   0   2   0   2   0   0   2   2   2   0   2   2   2   2   0   2   2   2   2   2   2   2   0   0   2   0   2   0   2   2   0   2   0   0   0   0   2   2   0   0   0   2   2   0   0   2   0   0   0   0   2   0   0   0   2   0   0   0   2   2   0   0   2   0   2   0   0   2   0   0   2   0   0   2   2   2
 MK-1-4                 2   2   2   0   2   2   2   2   2   0   2   0   0   0   0   2   0   0   2   2   2   0   0   2   0   0   0   2   0   0   0   2   0   2   0   2   0   0   0   2   2   2   0   2   2   0   0   2   2   0   2   0   0   0   2   2   2   0   0   0   0   2   0   0   0   0   0   0   0   2   0   2   2   0   0   2   2   2   2   2   2   2   0   0   2   0   0   2   2   0   0   0   0   0   2   2   0   0   0   2   2   0   2   2   2   0   0   2   0   2   2   0   2   0   0   0   0   0   0   2   2   0   2   2   0   2   0   2   0   0   2   2   2   0   2   2   2   2   0   0   2   2   2   2   2   2   0   0   2   0   0   0   2   0   0   0   0   0   0   0   2   0   0   0   2   2   2   0   0   2   0   0   2   2   2   2   0   0   0   0   0   0   2   2   0   0   2   0   2   0   0   2   0   0   2   0   0   2   2   2
 MK-1-5                 2   2   2   0   2   2   2   2   2   0   2   0   0   0   0   2   0   0   2   2   2   0   0   2   0   2   0   2   0   0   0   2   0   2   0   2   2   0   0   0   2   2   2   2   2   0   0   2   0   0   2   2   0   0   2   2   2   0   0   0   0   2   0   2   0   0   2   0   0   2   2   2   2   0   0   2   2   2   2   2   2   0   0   0   2   0   2   2   2   0   0   0   0   0   2   2   0   0   0   0   2   0   0   0   2   0   0   2   0   2   2   2   2   0   0   0   0   0   0   2   2   0   0   2   0   2   0   2   0   0   2   2   2   0   2   2   2   2   0   0   2   2   2   0   2   0   0   2   0   2   0   0   0   0   0   0   0   0   0   0   2   0   0   0   2   2   2   0   0   2   0   0   2   2   2   2   0   0   0   0   0   0   2   2   0   0   2   0   2   2   0   2   0   0   2   0   0   2   2   2
 MK-1-6                 2   0   2   0   2   2   2   2   2   0   2   0   0   0   0   2   0   0   2   0   2   0   0   2   0   2   2   2   0   0   0   2   0   2   2   2   2   0   2   0   2   2   2   2   2   0   0   2   0   0   2   2   0   0   2   2   2   0   0   0   0   2   0   2   0   0   2   0   0   2   2   2   2   0   2   2   2   2   2   2   2   0   0   0   2   0   2   0   2   0   0   0   0   0   2   2   0   0   0   0   2   2   0   2   2   0   0   2   0   2   2   2   2   0   0   0   2   0   0   2   2   0   0   2   0   2   0   2   0   0   2   2   2   0   2   2   2   2   2   0   2   2   2   0   2   0   0   2   0   2   0   0   0   0   0   0   0   0   0   0   2   2   2   0   2   2   2   2   2   2   2   0   2   2   2   0   0   0   0   0   0   2   2   2   0   0   2   0   2   2   0   2   0   0   2   0   0   2   2   2
 MK-1-7                 2   0   2   0   2   2   0   2   2   0   2   0   0   0   0   2   0   0   2   0   2   0   0   0   0   0   2   2   0   0   0   2   2   2   2   2   2   0   2   0   2   2   2   2   2   0   0   2   0   0   2   2   0   2   0   2   2   0   0   0   0   2   0   2   0   2   2   0   0   2   2   2   2   0   0   2   2   2   2   2   2   0   0   0   2   0   0   0   2   0   0   2   0   0   0   2   0   0   0   0   2   2   0   2   2   0   0   2   0   2   0   2   2   0   0   0   2   0   0   2   2   0   0   2   0   2   0   2   0   0   2   2   2   0   2   2   0   2   2   0   2   2   2   0   2   0   0   0   0   2   0   0   0   0   0   0   0   0   0   0   2   2   2   0   2   2   2   2   0   0   2   0   2   2   2   0   0   2   0   0   0   2   2   2   0   2   2   0   2   2   0   2   0   2   2   0   0   2   2   0
 MK-1-8                 2   0   2   0   2   2   0   2   0   0   2   0   0   0   0   2   0   0   2   0   2   0   0   0   0   0   0   2   0   0   0   2   2   2   2   0   2   2   2   0   2   2   2   2   2   0   0   0   0   0   2   2   0   2   0   2   2   0   0   0   0   2   0   2   0   2   2   0   0   2   2   2   2   0   0   2   2   2   2   2   2   0   0   0   2   0   0   0   2   0   0   2   0   0   0   2   0   0   0   0   2   2   0   2   2   0   0   2   0   0   0   0   2   0   0   0   2   0   0   2   0   0   0   2   0   0   0   2   0   0   2   2   2   2   2   2   0   2   0   2   2   2   0   0   2   0   0   0   0   2   0   0   0   0   0   0   0   0   2   0   2   2   2   2   2   2   2   2   2   0   2   0   2   2   2   2   0   2   0   0   0   2   2   2   0   2   2   0   2   2   0   2   0   2   0   0   0   2   2   0
 MK-1-9                 2   0   0   0   2   2   0   2   0   0   2   0   0   0   0   2   0   0   0   0   2   0   0   0   0   0   0   2   0   2   0   2   0   2   0   0   2   2   2   0   2   2   2   2   2   0   0   0   0   2   2   2   0   2   0   2   2   2   0   0   2   2   0   2   0   2   0   0   0   2   2   2   2   0   0   0   0   2   2   2   2   2   0   0   0   0   0   0   2   0   0   2   0   0   0   2   2   0   0   0   0   2   0   2   2   0   0   2   0   0   0   0   0   0   0   0   2   0   0   2   0   0   0   2   0   0   2   2   0   0   2   0   2   0   0   2   0   2   0   2   2   2   0   0   2   2   0   0   0   2   0   0   0   0   0   0   0   2   2   0   2   2   2   2   2   2   0   0   2   0   0   0   2   2   2   2   0   2   0   0   0   2   2   2   0   2   2   2   2   2   0   2   2   2   0   0   0   2   0   2
 MK-1-10                2   0   0   2   2   2   0   0   0   0   2   0   0   0   0   2   0   2   0   2   0   0   0   0   2   0   0   2   0   2   0   2   0   2   0   2   2   0   2   0   2   2   2   2   2   0   0   0   0   2   2   2   0   2   0   2   0   2   0   2   2   2   2   2   0   2   0   0   0   2   2   2   2   0   0   0   0   2   2   2   2   0   0   0   0   0   0   0   2   0   0   2   0   0   2   2   0   0   0   0   0   2   0   2   2   0   2   2   0   0   0   0   2   0   0   2   2   0   0   2   0   0   0   0   0   0   2   2   0   0   2   0   2   0   0   2   0   2   0   2   2   2   0   0   2   2   0   0   0   2   0   0   0   0   0   0   0   2   2   0   0   2   2   2   2   2   0   2   2   0   0   0   2   2   2   0   0   2   0   0   0   2   2   2   0   2   2   0   2   2   0   2   2   2   0   0   0   2   0   2
 MK-1-11                0   0   0   2   2   2   0   0   0   0   2   0   0   2   2   0   0   2   0   2   0   0   2   0   2   0   0   2   0   2   0   2   0   0   2   2   2   0   2   0   2   2   2   2   2   0   0   0   2   0   2   2   0   2   0   2   0   2   0   0   2   2   0   2   2   2   0   0   0   2   2   2   2   0   0   0   0   2   2   2   2   0   0   0   0   0   0   0   2   0   0   2   0   0   2   2   0   0   0   0   2   2   0   2   2   0   2   2   0   0   0   0   2   0   0   2   2   2   0   2   0   0   0   0   0   0   2   2   0   0   2   0   2   0   0   2   0   0   0   2   2   2   0   2   2   2   0   0   0   2   0   0   0   0   0   0   0   2   2   0   0   2   2   0   2   2   0   2   2   0   0   0   2   2   2   2   2   2   0   0   0   2   2   0   0   2   2   0   2   2   0   2   2   2   0   0   0   2   2   2
 MK-1-12                0   0   0   0   2   2   0   0   0   0   2   0   2   2   0   0   0   2   0   2   0   0   2   0   2   0   0   2   0   2   0   2   0   2   0   2   2   0   2   0   2   2   2   2   2   0   0   0   2   0   2   2   0   2   0   2   0   2   0   0   2   2   0   2   2   2   0   0   0   2   0   2   2   0   0   0   0   2   2   2   2   0   0   0   0   0   0   0   2   0   0   0   0   0   2   2   0   0   0   0   2   2   0   0   2   0   2   2   0   0   0   0   2   0   0   2   2   2   0   2   0   0   0   2   0   0   2   2   0   0   2   0   2   0   0   2   0   2   2   2   2   2   0   2   2   0   0   0   0   2   0   0   0   0   2   0   2   0   2   0   0   2   2   0   2   0   0   2   2   0   0   0   2   2   2   2   2   2   0   2   0   2   2   0   2   2   2   0   2   2   0   2   2   2   0   0   0   0   2   2
 MK-1-13                0   0   0   0   2   2   0   0   0   0   2   0   2   2   0   0   2   2   0   2   0   0   2   0   2   0   0   2   0   2   2   2   0   2   0   2   2   0   2   0   2   2   2   2   2   2   0   0   0   0   2   2   0   2   0   2   0   2   0   0   2   2   0   2   2   2   0   0   2   2   0   2   2   0   2   0   0   2   2   2   2   0   0   0   0   0   2   0   2   0   0   2   2   0   2   2   0   0   0   0   2   2   2   0   2   0   2   0   0   0   0   0   2   0   0   2   2   2   0   2   0   0   0   2   0   0   2   2   0   2   2   0   2   0   0   2   0   2   2   2   2   2   2   0   2   0   0   0   0   2   0   0   0   0   0   0   2   2   2   0   0   2   2   0   0   0   0   2   2   0   0   0   2   2   2   2   2   0   0   2   0   2   2   0   2   0   2   0   2   2   0   2   2   0   0   0   0   2   2   2
 MK-1-14                0   0   2   0   2   2   0   0   2   0   2   2   0   2   0   0   2   0   0   2   0   0   2   0   2   0   0   2   0   2   0   2   0   2   2   2   2   0   2   0   0   2   0   2   2   2   0   0   0   0   2   2   0   2   0   2   0   2   0   0   2   2   2   2   2   0   0   0   2   2   0   2   2   2   2   0   0   2   2   2   2   0   0   0   0   0   0   0   2   0   0   2   2   0   0   2   0   0   0   0   2   2   2   0   2   0   2   0   2   0   2   0   2   0   0   2   2   2   2   2   0   0   0   2   0   0   2   2   0   2   2   0   2   0   0   2   0   2   2   2   2   2   2   0   2   0   0   0   0   2   0   0   0   0   0   0   2   2   2   0   0   2   2   0   0   0   0   2   2   0   0   0   2   2   2   2   2   2   0   2   0   2   2   0   0   0   0   2   2   2   0   2   2   0   0   0   0   2   2   2
 MK-1-15                0   0   0   0   2   2   0   0   0   0   0   2   0   2   0   0   2   0   0   2   0   0   2   0   2   0   0   0   0   0   0   2   0   2   2   2   2   0   2   0   0   2   0   2   2   2   2   0   0   0   2   2   2   2   0   0   0   2   2   0   2   2   2   2   2   0   0   0   2   2   0   2   2   2   2   0   0   2   2   2   2   0   0   0   0   0   0   0   2   0   0   2   2   0   0   2   0   0   0   2   2   2   2   0   2   2   2   0   0   0   2   2   2   0   0   2   2   2   2   2   0   0   0   2   0   0   2   2   0   2   2   0   2   0   0   0   0   2   2   2   2   2   2   0   0   0   0   0   0   2   0   0   0   2   2   0   2   2   2   0   0   0   2   0   0   0   0   2   2   0   0   0   2   2   2   2   2   0   0   0   0   2   2   0   0   0   0   2   2   2   0   2   2   0   0   0   0   2   2   2
 MK-1-16                0   0   0   2   2   2   2   0   0   0   0   2   0   0   0   0   0   0   0   2   0   0   2   0   0   0   2   0   0   0   0   2   0   2   2   2   2   2   2   0   0   2   0   2   2   2   2   0   0   0   2   2   2   2   0   2   0   2   2   0   2   0   2   2   0   0   0   0   2   2   2   2   2   2   2   0   0   2   2   2   2   0   0   0   0   0   0   0   2   0   0   2   2   0   0   2   0   0   0   2   2   0   2   0   2   2   2   0   0   0   2   2   0   0   0   2   2   2   2   2   0   0   0   2   0   0   2   2   0   2   2   0   2   0   0   0   0   2   2   2   2   2   2   0   0   0   0   0   0   2   0   2   0   2   2   0   2   2   2   0   0   0   2   0   0   0   0   2   2   0   0   0   2   2   0   2   0   0   0   0   0   2   0   0   0   0   0   2   2   2   0   2   2   0   0   0   0   2   0   2
 MK-2-1                 0   0   0   0   2   2   2   0   0   2   2   0   2   0   2   2   2   2   0   2   2   2   2   2   0   2   2   2   2   2   2   2   0   2   0   0   0   0   2   0   0   2   2   0   2   2   2   0   2   2   0   0   2   0   2   0   0   0   0   0   2   2   0   0   2   2   2   2   0   2   2   0   0   0   2   2   2   2   2   0   2   2   0   0   2   0   0   0   0   0   0   0   0   0   2   0   2   0   0   0   0   2   2   2   2   0   0   0   0   2   2   0   2   2   2   0   2   2   2   2   2   2   0   0   0   0   2   0   2   2   0   0   0   2   0   0   0   2   0   0   2   0   2   2   0   0   0   0   2   2   2   2   2   2   0   0   2   2   0   0   2   0   2   0   0   0   2   2   2   2   0   0   0   0   2   2   2   2   2   0   0   2   2   2   2   0   0   0   0   0   2   0   2   2   2   2   2   0   0   2
 MK-2-2                 0   0   0   0   2   2   2   0   0   0   2   0   2   0   2   2   2   2   0   2   2   2   2   2   0   2   2   2   2   2   2   2   0   2   2   0   0   0   2   0   0   2   2   0   2   2   2   0   2   2   0   0   2   2   2   0   0   0   0   0   2   2   0   0   0   0   2   2   0   2   2   0   0   0   2   2   2   2   2   0   2   2   0   0   2   0   0   0   0   0   0   0   0   0   2   0   2   0   0   2   0   2   2   2   2   2   0   0   0   2   2   0   2   2   2   0   0   2   2   2   0   2   0   0   0   0   2   0   0   2   0   0   0   2   0   0   0   2   0   0   2   0   2   2   0   0   0   2   2   2   2   2   2   2   0   0   2   2   0   0   2   0   2   0   0   0   2   2   2   2   0   0   2   0   2   2   0   2   2   0   0   2   2   2   2   0   0   0   0   0   2   0   2   2   2   2   2   0   0   2
 MK-2-3                 0   0   0   0   2   2   2   0   0   0   2   0   2   0   2   2   2   2   0   2   2   2   2   2   0   2   2   2   2   2   2   2   0   2   2   0   0   0   2   2   0   2   2   0   2   2   2   0   2   2   0   0   2   0   2   0   0   0   2   0   2   2   0   0   0   0   2   2   0   2   2   0   0   0   2   2   2   2   2   0   2   2   0   0   0   0   0   0   0   0   0   2   0   0   2   0   2   0   0   2   0   2   0   2   2   2   0   0   0   2   0   0   2   2   2   0   0   2   2   2   2   2   0   0   0   0   2   0   0   2   0   0   0   2   0   0   0   2   0   0   2   0   0   2   0   2   0   2   2   2   2   2   2   2   0   2   2   2   0   0   2   0   2   0   0   0   2   2   2   2   0   0   2   0   2   2   0   2   2   2   0   2   0   2   0   0   0   0   0   0   2   0   2   2   2   2   0   2   0   2
 MK-2-4                 0   0   0   0   2   2   2   0   0   0   2   0   2   0   2   2   2   2   0   2   2   2   2   2   0   2   2   2   2   2   2   2   0   2   2   0   0   0   2   2   0   2   2   0   2   0   2   0   2   2   0   0   2   2   2   0   0   0   2   0   2   0   0   0   0   0   2   2   0   2   2   0   0   0   2   2   2   2   2   0   2   2   2   0   0   0   0   0   2   0   0   2   0   0   2   0   2   0   0   2   0   2   0   2   2   2   0   0   0   2   0   0   2   2   2   2   0   2   2   2   2   2   0   0   0   0   2   0   2   0   0   0   0   2   0   0   0   2   0   0   0   0   2   2   0   2   0   2   2   2   2   2   2   2   0   2   2   2   0   0   2   0   2   0   0   0   2   2   2   2   0   0   2   0   2   2   0   2   2   2   0   2   0   2   0   0   0   0   2   2   2   0   2   2   2   2   0   0   0   2
 MK-2-5                 0   0   0   0   2   2   2   0   0   0   2   0   2   0   2   2   2   2   0   2   0   2   2   2   2   0   2   0   2   2   2   2   0   2   0   0   0   0   2   2   0   2   2   0   2   0   0   0   2   2   0   2   2   2   2   0   0   0   2   0   2   0   0   2   0   0   2   2   0   2   2   0   0   0   2   2   2   2   0   0   2   2   2   0   0   0   0   0   0   0   0   2   0   0   2   0   2   0   0   2   0   2   0   2   2   2   0   0   0   2   0   0   2   2   2   2   0   2   2   2   0   2   0   0   0   0   2   2   2   0   0   0   0   2   0   2   0   2   0   0   0   0   2   2   0   2   0   2   2   2   2   2   2   2   0   2   2   2   0   0   2   0   2   0   0   0   2   2   2   2   0   0   2   0   2   2   2   2   2   0   0   2   0   2   0   0   0   0   2   2   2   0   2   2   2   2   0   0   0   2
 MK-2-6                 0   0   0   0   2   0   2   2   0   0   2   0   0   0   2   2   2   2   0   2   0   2   2   2   2   0   2   0   2   2   2   2   0   2   0   0   0   0   2   2   0   2   2   0   0   0   0   0   2   2   0   2   2   2   2   0   0   0   2   0   2   0   0   2   0   0   2   2   0   2   2   0   0   0   2   2   2   2   0   0   2   2   2   0   0   0   0   0   0   0   0   2   0   0   0   0   2   0   0   2   0   2   0   2   2   2   0   0   0   2   0   0   2   2   0   2   0   2   2   2   0   2   0   0   0   0   2   2   2   0   0   0   0   2   0   2   0   2   0   0   0   0   2   2   0   2   0   2   2   2   2   2   0   2   0   0   2   2   0   2   2   0   2   0   0   0   2   2   2   0   0   0   2   0   0   2   2   2   2   0   0   2   0   2   0   2   0   0   2   2   2   0   2   2   2   2   0   0   0   2
 MK-2-7                 0   0   0   0   2   0   2   2   0   0   2   2   0   0   2   2   2   2   0   2   0   2   2   0   2   0   0   0   2   2   2   2   0   2   0   0   2   0   2   2   2   2   2   0   2   0   0   0   2   2   0   2   2   2   2   0   0   0   2   0   2   0   0   2   0   0   0   2   0   2   2   0   0   0   2   2   2   2   2   0   2   0   2   0   2   0   0   0   0   0   0   2   0   0   0   0   2   0   0   2   0   2   0   2   2   2   0   0   0   2   0   0   2   2   0   2   0   2   2   2   0   0   0   0   0   2   2   2   2   0   0   0   0   2   0   2   0   2   0   0   0   0   2   2   0   2   0   2   2   2   2   2   0   2   0   0   2   2   0   2   2   0   2   0   0   0   2   2   2   0   0   0   2   0   0   2   2   2   2   0   0   2   0   2   0   2   0   0   2   2   2   0   2   2   2   2   0   0   0   2
 MK-2-8                 0   0   0   0   2   0   2   2   0   2   2   2   0   0   2   2   2   2   0   2   0   2   2   0   2   2   0   0   2   2   2   2   0   2   0   0   2   0   2   0   2   2   2   0   2   0   0   0   2   0   0   0   2   0   2   0   0   2   2   0   2   2   0   2   0   0   0   2   0   0   0   0   0   0   2   2   2   2   2   0   2   0   2   0   2   0   0   0   0   0   0   2   0   2   0   0   2   0   0   2   0   0   0   2   2   2   0   0   0   2   0   0   2   2   0   2   0   2   2   2   0   0   0   0   2   2   2   2   2   0   0   0   0   2   2   0   0   2   0   0   0   0   2   2   2   2   0   2   2   2   2   2   0   2   0   0   2   2   2   2   2   0   2   0   0   0   0   2   2   0   0   0   2   0   0   2   2   2   0   0   0   2   0   2   0   2   0   0   2   2   2   0   2   2   2   2   0   2   0   2
 MK-2-9                 0   0   0   0   2   0   2   2   0   2   0   2   0   0   2   2   0   2   0   0   2   2   2   0   0   2   0   0   2   2   2   2   0   2   0   0   2   0   2   0   2   2   2   0   2   0   0   0   2   0   0   0   2   0   2   0   0   2   2   0   0   0   0   2   0   2   0   2   0   0   0   2   0   0   2   2   2   2   2   0   2   0   2   0   2   2   0   2   0   2   0   2   0   2   0   0   2   0   0   2   0   0   0   2   2   2   0   0   0   2   0   0   2   0   0   2   0   2   2   2   0   0   0   0   2   2   2   2   2   0   0   0   0   0   0   0   0   2   0   0   2   0   2   2   0   2   0   2   2   2   2   2   0   2   0   0   2   2   2   2   2   0   2   2   0   0   0   2   2   0   0   0   2   0   0   0   2   2   0   0   0   2   0   2   0   2   0   0   2   2   2   0   2   0   2   2   0   2   0   2
 MK-2-10                0   0   0   0   2   2   0   2   0   2   0   2   0   2   0   2   0   2   2   0   2   2   2   0   0   0   0   0   2   2   2   2   0   2   0   0   2   2   2   0   2   2   2   0   2   2   0   0   2   0   0   0   2   0   2   0   2   2   2   0   0   0   0   0   0   2   2   2   2   0   0   2   0   0   2   2   2   2   2   2   2   0   2   0   2   2   0   2   0   2   0   2   0   2   0   0   2   2   0   2   0   0   0   2   2   2   0   0   0   0   0   0   2   0   0   0   0   2   2   2   0   0   0   0   2   2   2   2   2   0   0   0   0   0   0   0   0   2   0   0   2   0   2   2   0   2   0   2   2   2   2   2   0   2   0   0   2   2   2   2   0   0   2   2   0   2   0   2   2   0   0   2   2   0   0   0   2   2   0   0   0   2   2   2   0   2   0   0   0   2   2   0   2   0   2   2   0   2   2   2
 MK-2-11                0   0   0   0   2   2   0   2   0   2   0   2   0   2   0   0   0   2   0   0   2   2   2   0   0   0   0   0   2   2   2   2   0   2   2   0   2   2   2   0   2   2   2   0   2   2   0   0   2   0   0   0   2   0   2   0   2   0   2   0   0   0   0   2   0   2   0   2   0   0   0   2   0   0   2   2   2   2   2   2   2   0   2   0   2   2   0   2   0   2   0   2   2   2   0   0   2   2   0   0   2   0   0   0   2   2   0   0   0   0   0   2   0   0   0   0   0   2   2   2   0   0   0   0   2   2   2   2   2   0   0   0   0   2   0   2   0   2   0   0   2   0   2   2   0   2   0   2   2   2   2   2   2   2   0   0   2   2   2   2   0   0   2   2   0   2   0   2   2   2   0   2   2   0   0   2   2   2   0   0   0   2   2   0   0   2   0   0   0   2   2   0   2   0   2   2   0   2   2   2
 MK-2-12                0   0   0   2   2   2   0   2   0   0   0   2   2   2   2   0   0   2   0   0   0   2   2   0   0   0   0   0   0   2   2   2   0   2   2   0   2   2   2   0   2   2   2   0   2   2   0   0   2   2   0   0   2   2   2   0   2   0   2   0   0   0   0   2   0   2   0   2   0   0   0   2   0   0   2   2   2   0   0   2   2   0   2   0   2   2   0   2   0   2   0   2   2   2   0   0   2   2   0   0   2   0   0   0   2   2   0   0   0   0   0   2   0   0   0   0   0   2   2   2   0   0   0   0   2   2   2   2   2   2   0   0   0   2   0   2   0   2   2   0   2   0   2   0   0   2   2   2   0   2   2   2   2   0   0   0   2   2   2   2   0   2   2   2   0   0   0   2   2   2   0   0   0   0   0   2   2   2   0   0   0   2   2   0   0   2   0   2   0   2   2   0   2   0   0   2   0   2   2   2
 MK-2-13                2   0   0   2   2   2   0   2   0   0   2   2   2   2   2   0   0   2   2   2   0   0   2   0   0   0   0   0   2   2   2   2   0   2   0   0   2   2   2   0   2   0   2   0   2   2   0   0   2   0   0   0   2   2   2   2   2   0   2   0   0   0   0   2   0   2   0   2   0   0   0   0   0   0   0   2   2   0   0   2   2   0   2   0   2   2   0   0   0   2   0   2   2   2   0   0   2   2   0   0   2   0   0   0   0   2   2   0   0   0   0   2   0   0   0   0   0   2   2   2   0   0   2   0   2   2   2   2   2   2   0   0   0   2   0   2   2   2   2   0   2   0   2   0   0   2   2   2   0   2   2   2   2   0   0   0   2   2   2   2   0   0   2   2   0   0   0   2   2   2   0   0   0   0   0   2   0   2   0   0   0   2   2   0   0   2   0   2   0   0   2   0   2   0   0   2   0   2   2   2
 MK-2-14                2   0   0   2   2   0   0   2   0   0   2   2   2   0   2   0   0   2   2   2   0   0   2   0   0   0   0   0   2   2   2   2   0   2   0   0   2   0   2   0   2   0   2   0   2   2   0   0   2   0   0   0   2   2   2   2   2   0   2   0   0   0   0   2   0   0   0   2   0   0   0   2   0   0   0   2   2   0   0   2   0   0   2   0   2   0   0   0   0   2   0   2   2   2   2   0   2   2   0   0   2   0   0   0   0   2   2   0   0   2   0   2   0   0   2   0   0   0   2   2   0   0   2   0   2   2   0   2   2   2   0   0   2   2   0   2   2   2   2   0   2   2   2   0   0   2   2   2   0   2   2   2   2   0   0   0   2   2   2   2   0   0   2   2   0   0   0   2   2   2   2   0   0   0   0   2   0   2   0   0   2   2   2   0   0   2   0   2   0   0   2   0   2   0   0   2   0   2   2   2
 MK-2-15                2   0   0   2   2   0   0   2   0   0   2   2   2   0   2   2   0   2   2   2   0   0   2   2   0   0   0   0   0   2   2   2   0   2   0   0   2   0   2   0   2   0   2   0   2   2   0   0   2   0   0   0   2   2   2   2   2   0   2   0   0   0   0   2   0   0   0   2   2   0   0   2   0   0   0   2   2   0   0   2   0   0   2   0   2   0   0   0   0   2   0   2   0   2   2   0   2   2   0   0   2   0   0   0   0   2   2   0   0   2   0   2   0   0   0   0   0   0   2   2   0   0   2   0   2   2   2   2   2   2   0   0   2   2   0   2   2   0   2   0   2   2   2   0   0   2   2   0   0   2   2   2   0   0   0   0   2   2   0   2   0   0   2   2   0   0   0   2   2   2   2   0   0   0   0   2   0   2   0   0   2   2   2   0   0   2   0   2   0   0   2   0   2   0   0   2   0   2   2   2
 MK-2-16                2   0   0   0   2   2   0   2   0   0   2   2   2   0   2   2   0   2   2   2   0   0   2   2   0   0   0   0   0   2   2   2   2   0   0   0   2   0   0   2   2   0   2   0   2   2   0   0   2   0   0   0   2   2   2   2   2   2   2   0   0   2   0   2   0   0   2   2   2   0   0   2   0   2   0   2   2   0   0   2   0   0   2   2   2   0   0   0   0   2   0   2   0   2   0   0   2   2   0   2   2   0   0   0   0   2   2   0   2   2   0   2   0   0   0   0   0   2   2   2   0   0   2   0   2   2   2   2   2   2   0   0   2   2   0   2   2   0   2   0   2   2   2   0   0   2   2   0   0   2   2   2   2   0   0   0   2   2   0   0   0   0   2   2   0   0   0   2   2   2   2   0   0   0   0   2   0   2   0   0   2   2   2   0   0   2   0   2   0   0   2   0   2   0   0   2   0   2   2   2
 MK-3-1                 2   2   0   0   2   2   2   0   0   0   0   2   2   0   2   0   0   0   2   2   0   2   2   2   0   2   2   2   0   2   0   2   2   2   2   2   0   2   2   2   0   0   2   0   0   0   2   2   2   2   2   0   0   2   0   2   0   2   2   2   2   0   0   2   0   0   2   0   0   2   0   2   2   0   2   2   0   2   2   2   2   2   2   0   0   2   2   0   2   0   2   0   0   0   0   0   0   2   0   2   2   2   0   0   0   0   0   0   0   2   0   0   0   2   0   2   2   2   0   0   0   0   0   2   2   0   0   2   0   2   0   2   2   0   2   2   2   2   0   0   2   0   0   0   0   0   2   0   2   2   2   0   0   0   0   0   0   0   2   0   2   0   0   2   2   2   0   0   2   2   0   2   0   2   0   0   2   2   2   2   0   0   0   2   0   2   0   2   2   2   2   2   0   0   0   2   2   0   0   0
 MK-3-2                 2   2   0   0   0   2   2   0   0   0   0   2   2   2   2   0   0   0   2   2   0   2   2   2   0   2   2   2   2   2   0   2   2   2   2   2   0   2   2   2   0   0   2   0   0   2   2   2   2   2   2   0   0   2   0   2   0   0   2   2   2   0   0   2   0   0   2   0   0   2   0   2   2   2   2   2   0   2   2   2   2   2   2   0   0   2   2   0   2   0   2   0   0   0   0   0   0   2   0   2   2   2   0   0   0   0   0   0   0   2   0   0   2   2   0   2   0   2   0   0   0   0   0   2   0   0   0   2   0   2   0   2   0   0   2   0   2   2   0   0   2   0   0   0   0   0   2   0   2   2   0   0   2   0   0   0   0   0   0   0   2   0   0   2   2   2   0   0   2   2   0   0   0   2   2   0   2   2   2   2   0   0   0   2   0   2   0   2   2   2   2   2   0   0   0   2   2   0   0   0
 MK-3-3                 2   2   0   0   0   2   2   0   0   0   0   2   2   2   2   0   0   0   2   2   0   2   2   2   0   2   2   2   2   2   0   2   2   2   2   2   0   2   2   2   0   0   2   0   0   2   2   2   2   2   2   0   2   2   0   2   0   0   2   2   0   0   0   2   0   0   2   0   0   2   0   2   2   2   2   2   0   2   2   2   2   2   2   0   0   0   2   0   2   0   2   2   0   2   0   0   2   0   0   2   2   2   0   0   0   0   0   0   0   2   0   0   2   2   0   0   0   2   2   0   0   0   0   2   0   0   0   2   0   2   0   2   0   0   2   0   2   0   0   0   2   0   0   0   0   0   2   0   2   2   0   0   2   0   2   0   0   2   0   2   2   0   0   2   2   2   0   0   2   2   0   0   0   2   2   2   2   2   2   2   0   0   0   2   0   2   0   0   2   0   2   2   0   0   0   2   2   0   0   0
 MK-3-4                 2   2   0   0   0   2   2   0   0   2   2   2   2   2   2   0   0   0   2   2   0   2   2   2   0   2   2   2   2   2   0   2   2   0   2   2   0   2   2   2   0   0   2   0   2   2   2   2   2   2   2   0   2   2   0   2   0   0   2   2   0   0   0   2   0   0   2   2   0   2   0   2   2   2   2   0   0   0   2   2   2   2   2   0   0   0   2   2   2   0   0   2   0   2   0   0   2   0   0   2   2   2   0   0   0   0   0   0   0   2   0   0   2   0   0   0   0   2   2   0   0   0   0   2   2   0   2   2   0   2   0   2   0   2   2   0   2   0   0   0   2   0   0   0   2   0   2   0   2   2   0   0   2   0   2   0   0   2   0   0   2   0   0   2   2   2   0   0   2   2   0   0   0   2   2   2   2   2   2   2   0   0   0   2   0   2   0   0   2   0   2   2   0   0   0   2   2   0   0   0
 MK-3-5                 2   0   0   0   0   2   2   0   0   2   2   2   2   2   2   0   0   2   2   2   0   2   2   2   0   2   0   2   2   2   0   0   2   0   0   2   0   2   2   2   0   0   0   0   2   2   2   2   2   0   2   0   2   2   0   2   0   0   2   2   0   0   0   2   0   0   2   2   0   2   0   2   2   2   2   0   0   0   2   2   2   2   2   0   0   0   2   2   2   0   0   2   0   2   0   0   2   0   0   2   2   2   0   2   0   0   0   0   0   2   0   0   2   0   0   0   0   2   2   0   0   0   0   2   2   0   2   2   0   0   0   2   0   2   2   0   2   0   2   0   2   0   0   0   2   0   0   0   2   2   0   0   2   0   2   0   2   2   0   0   2   0   0   2   2   0   0   0   2   2   0   0   0   2   2   2   2   2   2   2   0   0   0   2   0   2   0   0   2   0   2   2   0   0   0   2   2   0   0   0
 MK-3-6                 2   0   0   0   0   2   2   0   0   2   2   2   2   2   2   0   0   2   2   2   0   2   2   2   0   2   0   2   2   2   0   0   2   0   2   2   0   2   2   2   0   2   0   0   2   2   2   0   2   0   2   0   2   2   0   2   0   0   2   2   0   0   0   2   0   0   2   2   0   2   0   0   2   2   2   0   0   2   0   2   2   0   2   0   0   0   2   2   2   0   0   2   0   2   0   0   2   0   0   2   2   2   0   2   0   2   0   0   0   2   0   0   2   0   0   0   0   2   2   0   0   0   0   2   2   0   2   2   0   0   2   2   0   2   2   0   2   0   2   0   2   0   0   2   2   2   2   0   2   2   0   0   2   0   2   0   2   2   0   0   2   0   0   2   2   2   0   0   2   2   0   0   0   0   2   2   2   2   2   2   0   0   0   2   2   2   0   0   2   0   2   2   0   0   0   2   0   0   0   0
 MK-3-7                 2   0   0   0   0   2   2   0   0   2   2   2   0   2   2   2   0   2   2   2   0   0   2   2   0   2   0   2   2   2   0   0   2   0   2   2   0   2   2   2   0   0   0   0   2   2   2   0   2   0   2   0   2   2   0   2   0   0   2   2   0   2   0   2   0   0   2   2   2   2   0   0   2   2   2   0   0   2   0   2   2   0   2   0   0   0   2   2   2   0   0   2   0   2   0   0   2   0   0   2   2   2   0   2   0   2   0   0   0   2   0   0   2   0   2   0   0   0   2   0   0   0   2   2   2   0   2   0   0   0   2   2   0   2   2   0   2   0   2   0   2   0   0   2   2   2   2   0   2   2   0   0   2   0   2   0   2   2   0   0   2   0   0   2   2   2   0   0   2   2   0   0   0   0   2   2   0   0   2   0   0   0   0   2   2   2   0   0   2   2   2   2   0   0   0   2   0   0   0   0
 MK-3-8                 2   0   0   0   0   0   2   0   0   2   2   2   0   2   2   2   0   2   2   2   0   0   2   2   2   2   0   2   2   2   0   0   0   0   2   2   0   2   2   2   0   0   0   0   2   2   2   0   2   0   2   0   2   2   0   2   0   2   2   2   0   2   0   0   0   0   0   2   2   2   0   0   2   2   0   0   0   2   0   2   2   0   2   0   0   0   2   2   2   2   0   2   0   2   2   0   2   2   0   2   2   2   0   2   0   2   0   0   0   2   0   0   0   0   2   0   0   0   2   0   0   0   2   2   2   0   2   0   0   0   2   2   0   2   2   0   2   0   2   0   2   0   0   2   2   2   2   0   2   2   0   0   2   0   2   0   2   2   0   0   2   0   0   2   2   2   0   0   2   2   0   0   0   0   2   2   0   0   0   0   0   0   0   2   2   2   0   0   2   2   2   2   2   2   0   2   0   0   0   0
 MK-3-9                 0   0   0   0   0   0   2   2   0   2   2   2   0   2   2   2   0   2   2   2   0   2   2   2   2   2   0   2   2   2   0   0   0   0   2   2   0   2   2   2   0   0   0   0   2   2   2   0   2   2   2   0   2   2   0   2   0   2   2   2   0   2   0   0   0   0   0   2   2   2   2   0   0   2   0   0   0   2   0   2   2   0   2   0   0   0   2   2   2   2   0   2   0   2   2   0   2   2   0   2   2   2   0   2   0   2   0   0   0   2   0   0   2   0   2   0   0   2   2   2   0   0   2   2   2   0   2   0   0   2   2   2   0   2   2   0   2   0   2   0   2   0   0   2   2   2   2   0   2   2   0   0   2   0   2   0   0   2   0   2   2   0   0   2   2   2   0   0   2   2   0   0   0   0   2   2   0   0   0   0   0   0   0   2   2   2   0   0   0   2   2   2   2   2   0   2   0   0   0   0
 MK-3-10                0   0   0   0   0   0   2   2   0   2   2   2   0   2   2   2   0   2   2   0   2   2   2   2   2   2   2   2   0   2   0   0   0   0   2   2   0   2   2   2   0   0   2   0   2   2   2   0   2   2   2   0   2   2   0   2   0   2   2   2   0   2   0   0   0   0   0   2   2   2   2   0   0   2   0   0   0   2   0   2   2   0   0   0   0   0   2   2   2   2   0   2   0   2   2   0   2   2   0   2   0   2   0   2   0   2   0   0   0   2   0   0   2   2   2   0   0   2   0   0   0   0   2   2   0   0   2   0   0   2   2   2   0   2   2   0   2   0   0   0   2   0   0   2   2   2   2   0   2   2   0   2   2   0   0   0   0   2   0   2   2   0   0   2   2   2   0   0   2   2   0   2   0   2   2   2   0   2   0   0   0   0   0   2   0   2   0   2   0   2   2   2   2   2   0   2   0   0   0   0
 MK-3-11                0   0   0   0   2   0   2   2   0   2   2   2   0   2   2   2   0   2   2   0   2   2   2   2   2   2   2   2   0   2   0   0   0   2   2   2   2   2   2   2   2   0   2   0   2   2   2   0   2   2   2   0   2   2   0   2   0   2   2   0   0   2   2   2   2   0   0   2   2   2   2   0   0   2   0   0   0   2   0   2   2   0   0   0   0   2   2   2   2   2   2   2   0   2   2   0   2   2   0   2   0   2   0   2   0   2   0   0   0   2   0   0   2   2   2   0   0   2   0   0   0   0   0   0   0   0   2   0   0   2   2   2   0   2   2   0   2   0   0   0   2   0   0   2   2   2   2   2   2   2   0   2   2   0   0   0   0   2   0   2   2   0   0   2   2   2   0   0   2   2   0   2   0   2   0   0   0   0   0   0   0   0   0   2   0   2   0   2   0   2   2   2   2   2   0   2   2   0   0   0
 MK-3-12                0   0   0   0   2   0   2   2   0   2   2   2   0   2   2   2   0   2   2   0   2   2   2   2   2   2   2   0   0   2   0   0   0   0   2   2   2   2   2   2   2   2   2   0   2   2   2   0   2   2   2   0   2   2   0   2   2   2   0   0   0   2   2   0   2   0   0   2   2   2   2   0   0   2   0   0   0   2   0   2   2   0   0   0   0   2   2   2   2   0   2   2   0   2   2   2   2   2   0   2   0   2   0   2   2   2   0   0   0   2   0   0   2   2   2   2   0   2   2   0   0   0   0   0   0   2   2   0   0   2   2   2   0   2   2   0   2   0   0   0   2   0   0   2   2   2   2   2   2   2   0   2   2   0   0   0   0   2   0   2   2   0   0   2   2   2   0   0   2   2   0   2   0   2   0   0   0   0   0   0   0   0   0   2   0   2   0   2   0   2   2   2   0   2   0   2   2   0   0   0
 MK-3-13                0   0   0   0   2   0   2   2   0   2   2   2   0   2   2   2   0   2   2   0   2   2   2   2   2   2   2   0   0   2   0   0   0   0   2   2   2   0   2   2   2   2   2   0   2   2   2   0   2   2   2   2   2   0   0   2   2   2   0   0   0   2   2   0   2   0   0   0   2   2   2   2   0   2   0   0   0   2   0   2   2   2   0   0   0   2   2   2   2   0   0   2   0   2   2   2   2   0   0   2   2   2   0   2   2   2   0   0   0   2   0   0   2   2   2   2   2   2   2   0   0   0   2   0   2   2   2   0   0   0   2   2   0   2   2   0   2   0   0   0   2   0   0   2   2   2   2   2   2   2   0   2   2   0   0   0   0   0   0   2   2   0   0   0   2   2   0   2   2   2   0   2   0   2   0   2   0   0   0   0   0   0   0   2   0   2   0   2   0   2   2   2   0   2   0   0   2   0   2   0
 MK-3-14                0   0   0   0   0   2   2   2   0   2   2   2   0   2   2   2   0   2   2   0   2   2   2   2   2   2   2   0   0   2   2   0   0   0   2   0   2   0   2   2   2   2   2   0   2   2   2   0   2   2   2   2   0   0   0   2   2   2   0   0   0   2   2   0   2   0   0   0   2   2   2   0   0   2   0   0   0   2   0   2   2   2   0   0   0   2   2   2   2   0   0   2   0   0   2   2   2   0   0   2   2   2   2   2   0   2   0   0   0   2   0   0   2   2   2   2   2   2   2   0   0   0   0   0   2   2   2   0   2   0   2   2   0   2   2   0   0   0   0   0   2   0   0   2   2   2   2   2   2   2   0   0   2   0   0   0   0   0   0   2   2   0   0   0   2   2   0   2   2   2   0   2   2   2   0   2   0   0   0   0   0   2   0   2   0   2   0   2   0   2   2   2   0   2   0   0   2   0   2   0
 MK-3-15                0   0   0   0   0   2   2   2   0   2   2   2   0   2   2   0   2   2   2   0   2   2   2   2   2   2   2   0   0   2   2   2   2   0   2   0   2   0   2   2   2   2   2   0   2   2   2   0   2   2   2   2   0   0   0   2   2   2   0   0   0   2   2   0   0   0   2   0   2   2   2   0   0   2   0   0   0   2   0   2   2   2   0   0   0   2   2   2   2   0   0   2   0   0   2   2   2   0   0   0   2   2   2   2   0   2   0   0   0   2   0   0   0   2   2   2   2   2   2   0   0   0   0   0   2   2   2   2   2   0   2   2   0   2   0   0   0   0   0   0   2   2   0   2   2   2   2   0   2   2   0   2   2   0   0   0   2   0   0   2   2   0   0   0   2   2   0   2   2   2   0   2   2   2   0   2   0   0   0   0   0   2   0   2   0   2   0   2   0   2   2   2   0   2   0   0   2   0   2   0
 MK-3-16                0   0   0   0   0   2   2   2   0   2   2   0   2   2   2   0   2   2   2   0   2   2   0   2   2   2   2   0   0   2   2   2   2   0   2   0   2   2   2   2   2   2   2   0   2   2   2   0   2   2   2   2   0   0   0   2   2   2   0   0   0   0   2   0   0   0   0   0   2   2   2   2   0   2   0   2   2   2   0   2   2   2   2   0   0   2   2   2   2   0   0   2   0   0   2   2   2   0   0   0   2   2   2   2   0   0   0   0   0   2   0   0   0   2   2   2   2   2   0   0   0   0   0   0   2   2   2   2   2   0   2   2   0   0   0   2   0   0   2   0   2   2   0   2   2   2   2   2   2   2   0   2   0   0   0   0   2   0   0   2   2   0   0   2   2   2   0   2   2   2   0   2   2   2   0   0   0   2   0   0   2   2   0   2   0   2   0   2   0   2   2   0   0   2   0   0   2   0   2   0
 MK-4-1                 0   2   2   0   0   0   2   0   0   2   0   0   2   0   2   2   0   2   2   0   2   0   0   2   0   0   2   2   0   2   2   0   2   2   2   2   2   0   0   0   2   2   0   0   2   0   2   0   2   0   0   2   0   2   2   0   2   0   0   0   0   0   0   0   0   2   0   0   2   2   0   0   2   0   2   0   0   0   0   0   2   2   2   0   0   2   2   0   2   0   0   2   0   2   0   2   0   2   0   2   2   2   2   0   0   2   2   2   2   0   2   2   2   0   0   0   0   2   2   0   2   2   2   0   0   2   2   0   0   2   2   2   2   2   2   0   2   2   2   0   0   0   0   0   2   2   0   2   0   2   0   2   0   2   0   2   2   0   2   0   2   2   0   2   0   0   2   2   2   0   2   2   0   2   0   0   0   0   0   0   2   2   2   2   0   2   2   2   0   0   0   2   2   2   2   0   0   0   2   2
 MK-4-2                 0   2   2   0   0   0   0   0   0   0   2   0   2   0   2   2   0   2   2   0   0   0   0   2   0   0   2   2   0   2   2   0   2   2   2   2   2   0   0   0   2   2   0   0   0   0   2   0   2   0   0   2   0   2   2   0   2   0   2   0   0   0   0   0   0   2   0   2   2   2   2   0   2   0   2   0   0   0   0   0   2   2   2   0   0   0   2   0   2   0   0   2   0   2   0   2   0   2   0   2   2   2   2   0   0   2   2   2   0   0   2   2   2   0   0   0   0   2   2   0   2   2   2   2   0   2   2   0   0   2   2   0   2   2   2   0   2   2   2   0   0   0   0   0   2   2   0   2   0   2   0   2   0   2   0   2   2   0   2   0   2   2   0   2   0   0   2   2   2   0   2   0   0   2   0   0   0   0   0   0   2   2   2   0   0   2   2   2   0   0   0   2   2   2   2   0   0   0   2   2
 MK-4-3                 0   2   2   0   0   0   0   0   0   0   2   0   2   0   2   2   0   2   2   0   0   0   0   2   0   0   2   2   2   0   2   0   2   2   2   2   0   0   0   0   2   0   0   0   0   0   2   0   2   0   0   2   0   2   2   0   2   0   2   0   2   0   0   0   0   0   0   2   2   2   2   0   2   0   2   0   0   0   0   0   2   2   2   0   0   0   2   0   2   2   0   2   0   2   0   2   0   2   0   2   2   2   2   0   0   2   2   2   0   0   0   2   2   0   0   0   0   2   2   0   0   2   2   2   0   2   2   0   0   2   2   0   2   2   2   0   2   2   2   0   0   0   2   0   2   2   0   2   0   2   2   2   0   2   0   2   2   0   2   0   2   2   0   2   0   0   2   2   2   0   2   0   0   2   0   0   0   0   0   2   2   2   2   2   0   2   2   2   0   0   0   2   0   2   2   0   0   0   0   2
 MK-4-4                 0   2   2   2   0   0   0   0   0   0   2   0   2   0   2   2   0   2   2   2   0   2   0   2   0   0   2   2   2   0   2   0   0   2   2   2   2   0   0   0   2   0   0   0   0   0   2   0   2   0   2   2   0   2   2   0   2   0   2   0   2   0   0   0   0   2   0   2   2   2   0   0   2   0   2   0   0   0   2   0   2   2   2   0   0   0   0   2   2   2   0   2   0   2   0   2   0   2   0   2   2   2   0   0   0   2   2   2   0   0   0   2   2   0   0   0   2   2   2   2   0   2   2   2   0   2   2   0   0   2   2   0   2   2   2   0   2   2   2   0   2   0   0   2   2   2   0   2   0   2   0   2   0   2   0   2   2   2   0   0   2   2   0   2   0   0   2   2   2   0   2   0   0   2   0   0   0   0   0   2   2   2   2   2   0   2   0   2   0   0   2   2   0   2   0   0   0   0   0   2
 MK-4-5                 0   2   2   0   0   0   0   2   0   0   2   0   2   0   2   2   0   2   2   2   0   2   0   2   2   0   2   2   2   0   2   0   0   2   2   2   2   0   0   0   2   0   0   0   0   0   2   0   2   2   2   2   2   2   2   0   0   0   2   2   0   2   0   2   0   2   0   2   2   0   0   0   2   0   2   0   0   0   2   0   2   0   2   0   0   2   0   2   2   2   0   2   0   2   0   2   0   2   0   2   2   2   0   0   0   2   2   2   0   0   0   2   2   0   2   0   2   0   2   2   0   0   2   2   0   2   2   0   0   2   2   0   2   2   2   2   0   2   2   0   2   2   0   2   2   2   0   2   0   2   0   2   0   2   0   2   2   2   0   0   0   2   0   2   0   0   2   2   2   0   2   0   0   2   0   0   0   0   0   2   2   2   2   2   2   2   0   2   0   0   2   2   0   2   0   0   0   0   0   2
 MK-4-6                 0   0   2   0   0   0   0   2   0   0   2   0   2   0   2   2   0   2   2   0   0   2   0   2   0   0   2   2   0   0   2   0   0   2   2   2   2   0   0   0   2   0   0   2   0   2   2   0   0   2   2   2   2   0   2   2   0   0   2   2   0   2   0   2   0   2   0   2   2   0   0   0   2   0   2   0   0   0   2   0   2   0   2   0   0   2   0   2   2   2   0   2   0   2   0   2   0   2   0   2   2   2   0   0   0   2   2   2   0   0   0   2   2   0   2   0   2   0   2   2   0   0   2   2   0   2   2   0   2   2   2   0   2   0   2   0   0   2   2   0   2   2   0   0   2   2   2   2   0   2   0   2   0   2   0   2   0   2   0   0   0   2   0   2   2   0   0   2   2   0   2   0   0   2   0   2   0   0   0   2   2   0   2   2   2   2   0   2   0   0   2   2   0   2   0   0   0   0   0   2
 MK-4-7                 0   0   2   0   2   0   0   2   0   0   2   2   2   0   2   2   0   2   2   0   0   2   0   2   0   0   2   2   0   0   2   0   0   2   2   2   2   0   0   0   2   0   0   2   0   2   2   0   0   2   2   2   0   0   2   0   0   0   2   2   0   2   0   2   0   0   0   2   2   0   0   0   2   0   0   0   0   0   2   0   2   0   2   0   0   2   0   2   2   0   0   2   0   2   0   2   0   2   0   2   2   2   2   2   0   0   2   2   0   2   0   2   2   0   2   0   0   0   2   2   0   2   2   2   0   2   2   2   2   2   2   0   2   0   2   0   0   2   2   0   2   2   0   0   2   2   2   2   0   2   0   2   0   2   0   2   0   2   0   0   0   2   0   2   2   0   0   2   2   0   0   0   0   2   0   2   0   2   0   2   2   0   2   2   2   2   0   2   0   0   2   2   0   0   0   0   0   0   0   2
 MK-4-8                 0   0   2   0   2   0   0   2   0   0   0   2   2   0   2   2   0   2   2   0   0   2   0   2   2   0   2   2   0   0   0   2   0   2   2   0   2   0   0   0   2   0   0   2   0   2   2   0   0   2   2   0   0   2   2   0   0   0   2   2   0   2   2   0   0   0   0   2   2   0   2   0   2   2   0   0   0   0   0   0   2   0   2   0   0   2   0   2   2   0   0   2   0   0   0   0   2   2   0   2   2   2   2   2   0   0   2   2   0   2   0   2   2   0   2   0   0   0   2   2   0   2   2   2   0   2   2   2   2   2   0   2   0   2   2   2   0   2   2   0   2   2   0   0   2   2   2   2   0   2   0   2   0   2   0   2   0   2   0   0   2   2   0   2   2   0   0   2   2   0   0   2   0   2   0   2   2   0   0   2   2   2   2   2   2   2   0   0   0   0   2   0   0   0   0   0   0   0   0   2
 MK-4-9                 0   0   2   0   2   0   0   2   0   0   0   2   2   2   2   2   0   2   2   0   0   2   0   2   2   0   2   2   0   2   2   2   0   2   2   0   2   0   0   2   2   0   0   2   0   2   2   0   0   2   2   0   2   0   2   0   0   0   2   2   0   2   2   0   2   0   0   2   2   0   2   2   2   2   0   0   0   0   0   2   0   0   0   0   0   0   0   2   2   0   0   2   0   0   0   0   2   2   0   2   2   2   2   2   0   0   2   2   0   2   0   2   0   0   2   0   0   0   2   2   0   2   2   2   0   2   2   2   2   0   0   2   0   2   0   2   0   0   2   0   2   2   0   0   2   0   2   2   0   2   0   2   0   2   2   2   0   2   0   0   2   2   0   2   2   0   0   2   0   0   0   2   0   2   0   0   2   0   0   2   2   2   2   2   2   2   0   0   0   0   2   0   0   0   2   0   0   0   0   2
 MK-4-10                2   0   2   0   2   2   0   2   0   0   0   2   2   2   2   2   2   2   2   2   0   2   0   2   2   0   2   0   0   2   0   2   0   2   2   0   2   0   2   2   2   0   0   2   0   2   2   0   2   2   2   0   2   0   2   0   0   0   2   2   2   2   2   2   2   0   0   2   2   0   2   2   2   2   0   0   0   0   0   2   0   0   0   0   0   0   0   2   2   0   0   2   0   0   0   0   2   0   0   2   0   2   2   2   0   0   2   2   0   2   0   0   0   0   2   0   0   0   2   2   0   2   2   2   2   2   2   2   2   0   2   2   0   2   0   2   0   0   2   2   2   2   0   0   2   0   2   2   0   2   0   2   0   2   0   2   0   2   0   0   2   2   0   2   2   0   0   2   0   0   0   2   0   2   0   0   2   0   0   2   2   2   2   2   2   2   2   0   0   2   2   0   0   0   2   0   0   0   0   2
 MK-4-11                2   0   2   0   2   2   0   2   0   0   0   2   0   2   0   2   2   2   2   2   0   2   0   2   0   0   2   0   0   2   0   2   0   2   2   0   2   0   2   2   2   0   2   2   0   2   2   0   2   2   0   0   2   0   2   0   0   0   2   2   0   2   2   2   2   2   0   2   2   2   2   2   2   0   0   0   0   0   0   2   0   0   0   0   0   0   0   2   2   0   0   2   0   2   0   0   2   0   0   2   0   2   2   2   0   0   2   2   0   2   0   0   0   0   2   0   0   0   2   2   0   2   2   2   2   2   2   2   2   0   2   2   0   2   0   2   0   0   2   2   2   2   0   0   2   0   2   0   0   2   0   2   0   2   0   2   0   2   0   0   0   0   0   0   2   0   0   2   0   0   2   2   0   2   0   0   2   0   0   2   2   2   2   2   2   2   2   2   0   2   0   0   0   2   2   0   0   0   0   2
 MK-4-12                2   0   2   2   2   2   2   2   0   0   2   2   0   2   0   2   2   2   2   2   0   2   0   2   0   0   2   0   0   2   0   2   2   2   2   0   0   0   2   2   2   0   2   2   0   2   2   0   2   2   0   0   2   0   2   0   0   0   2   2   0   2   2   2   2   2   0   2   2   2   2   2   2   0   2   0   0   0   0   0   0   0   0   0   0   0   0   2   2   0   0   2   0   0   0   2   2   0   0   2   0   2   2   2   0   2   2   2   0   2   0   0   0   0   2   0   0   0   2   2   0   2   2   2   2   2   2   0   0   0   2   2   0   2   0   2   0   0   0   2   2   0   0   0   2   0   2   0   0   2   0   2   0   2   0   2   0   2   0   0   0   0   0   0   2   2   0   2   2   0   2   2   0   0   0   0   2   0   0   2   2   2   2   2   2   2   2   0   0   2   0   0   0   2   2   0   0   0   0   2
 MK-4-13                2   0   2   2   2   2   2   2   0   0   2   2   0   2   0   0   2   2   2   2   0   2   2   0   0   0   2   0   0   2   0   2   2   2   2   0   0   0   2   0   0   0   2   2   0   2   2   0   0   2   0   0   2   0   2   0   0   0   2   2   0   2   2   2   2   2   0   2   2   2   2   2   2   0   2   2   0   0   2   0   0   0   0   0   2   0   0   2   2   0   0   2   0   0   0   2   2   0   0   2   0   2   2   2   0   2   2   0   0   0   0   0   0   0   2   0   0   0   0   2   0   2   2   2   2   2   2   0   0   0   0   2   0   0   2   2   0   0   0   0   2   0   0   0   2   0   2   0   0   2   0   2   0   2   0   2   0   2   0   0   0   0   2   0   2   2   0   2   0   0   2   2   0   2   0   0   2   0   0   2   0   2   2   2   2   2   2   0   0   0   0   0   0   2   2   0   2   0   0   2
 MK-4-14                2   0   2   2   2   2   2   2   0   0   2   2   0   2   0   0   2   2   2   2   0   2   2   0   0   0   2   2   0   2   0   2   2   2   2   0   0   0   2   0   2   0   2   2   2   2   2   0   0   2   0   0   2   0   2   0   0   0   2   2   0   2   2   2   2   2   0   2   2   2   2   2   0   0   2   2   0   0   0   0   0   0   0   0   2   0   0   2   2   2   0   2   0   0   0   2   2   0   0   2   0   2   2   2   0   0   2   0   0   0   0   0   2   0   2   0   0   0   0   2   0   2   2   2   2   2   2   0   0   0   0   2   0   0   2   2   0   0   0   0   2   0   0   2   2   2   2   0   0   2   0   2   2   2   2   0   0   2   0   0   0   0   2   0   2   2   0   2   2   0   2   2   0   2   0   0   2   2   0   2   0   2   2   2   2   2   2   0   0   0   0   0   0   2   2   0   2   0   0   2
 MK-4-15                2   2   2   2   0   2   0   2   2   0   2   2   0   2   0   0   2   2   2   2   2   2   0   0   0   0   2   2   0   2   0   2   2   2   2   0   0   0   2   0   2   0   0   2   2   2   2   0   0   2   0   0   2   0   2   0   0   2   2   2   0   2   2   2   2   2   2   2   0   2   2   2   2   0   2   2   0   0   0   0   0   0   0   0   2   0   0   2   2   2   2   2   0   0   0   2   2   0   0   2   0   2   2   2   2   0   2   0   0   0   0   0   0   0   2   2   0   0   0   2   0   2   2   2   0   2   2   0   0   0   0   2   0   0   2   0   0   0   0   0   2   0   0   0   2   2   2   0   0   2   0   2   2   2   2   0   0   2   0   0   0   0   2   2   2   2   0   2   2   0   2   0   0   2   0   0   2   2   0   2   0   2   2   2   2   0   2   0   0   0   0   0   0   0   2   0   2   0   0   2
 MK-4-16                2   2   2   2   0   2   0   2   2   0   2   2   0   2   2   0   2   2   2   0   2   2   0   0   0   0   2   2   0   2   0   2   0   0   2   0   0   0   2   2   2   0   0   2   2   0   2   2   0   0   0   0   2   0   2   2   2   0   2   2   2   2   2   2   2   2   2   2   0   2   2   0   2   0   2   2   0   0   0   0   0   0   0   0   2   0   0   2   2   2   2   2   0   0   0   2   2   0   0   0   0   2   2   2   2   0   2   0   0   0   0   2   2   0   2   2   0   0   0   2   0   2   2   2   0   0   2   0   0   0   2   2   0   0   2   0   0   0   0   0   2   0   0   0   2   2   0   0   0   0   0   2   2   2   2   0   0   2   0   0   0   0   2   2   2   2   2   2   2   0   2   0   0   2   0   0   2   2   0   2   0   2   2   2   2   0   2   0   0   0   0   2   0   0   2   0   0   0   2   2
 MK-5-1                 0   0   0   2   2   0   0   2   2   0   0   0   0   0   2   2   0   2   2   0   2   2   0   0   2   2   0   2   2   2   0   2   2   0   0   2   0   0   2   0   2   0   2   0   0   0   0   2   2   0   2   0   2   0   2   0   2   0   2   2   2   0   0   0   0   2   2   2   0   2   0   2   0   0   0   2   0   0   0   0   0   2   2   0   0   0   0   0   0   0   0   2   0   0   0   0   2   2   0   2   0   0   2   0   0   2   0   2   0   2   2   0   0   0   2   0   0   0   2   0   2   0   0   0   0   2   2   2   0   2   2   0   0   2   2   2   2   0   0   2   0   2   2   2   0   0   0   2   0   2   0   0   2   2   0   2   2   2   0   2   0   2   0   0   2   0   0   0   2   0   0   0   2   0   2   0   0   2   2   2   0   0   0   2   0   0   2   0   0   0   0   0   0   0   0   0   0   0   2   2
 MK-5-2                 0   0   0   2   2   0   0   0   2   0   2   0   0   0   2   2   0   2   2   0   2   2   0   0   2   2   0   2   2   2   0   2   2   0   0   2   0   0   2   0   2   0   2   0   0   0   0   2   2   0   2   0   2   0   0   2   2   0   2   2   2   0   0   0   0   2   2   2   0   0   0   2   0   0   0   2   0   0   0   0   0   2   2   0   0   0   0   0   0   0   0   2   0   2   0   0   2   2   0   2   0   2   2   0   0   2   0   2   0   2   2   2   0   0   0   0   0   0   0   0   2   0   0   0   0   2   2   2   0   2   0   0   0   2   2   2   2   0   0   2   0   2   2   2   0   0   0   2   0   2   0   2   2   0   0   2   2   2   2   2   0   2   0   0   2   0   0   0   0   0   0   2   2   0   2   0   0   2   2   2   0   0   0   0   0   0   2   0   0   0   2   0   0   0   0   0   0   0   2   2
 MK-5-3                 0   0   0   2   2   0   0   2   2   0   2   0   0   2   2   0   0   2   2   0   2   2   0   0   2   2   0   2   2   2   0   2   2   0   0   2   0   0   0   0   2   0   2   2   0   2   0   2   2   0   2   0   2   0   0   0   0   0   0   2   2   2   0   0   0   2   2   2   0   0   0   2   0   0   0   2   0   0   0   0   0   0   2   0   0   0   0   0   0   0   0   2   0   0   0   0   2   2   0   0   0   2   2   0   0   2   0   2   0   2   0   2   0   0   0   0   0   2   0   0   2   0   0   0   0   2   2   2   0   2   0   0   0   2   2   2   2   0   0   2   0   2   2   0   0   0   0   0   0   2   0   2   2   0   0   2   2   0   2   2   0   2   0   0   0   0   0   0   0   0   0   0   2   0   2   2   2   2   2   2   0   0   2   2   0   0   0   0   0   0   2   2   0   0   0   0   0   0   2   2
 MK-5-4                 0   0   0   2   2   2   0   2   2   0   2   0   0   2   0   0   0   2   2   0   2   2   0   0   2   2   0   2   2   2   2   2   2   0   0   2   0   0   0   0   2   0   2   2   0   2   0   0   2   0   2   0   2   0   0   0   0   0   0   2   2   2   0   0   0   2   2   2   0   0   0   2   0   0   0   2   0   0   0   0   2   0   2   0   0   0   0   0   0   0   0   2   0   0   0   0   2   2   0   0   0   2   2   0   0   2   0   2   0   2   0   2   0   0   0   0   0   2   2   0   0   0   0   2   0   2   2   2   0   2   0   0   0   2   2   2   2   0   2   2   0   0   2   2   0   0   0   0   0   2   0   2   2   0   0   0   2   0   2   0   0   2   0   0   0   0   0   0   0   0   0   0   2   0   2   2   2   2   2   2   0   0   2   2   0   0   0   0   0   0   0   2   0   0   2   0   0   2   0   2
 MK-5-5                 0   2   0   2   2   2   0   2   2   0   2   0   0   0   0   0   0   2   0   0   2   0   0   0   0   2   0   2   2   2   2   0   2   0   0   2   0   0   0   0   2   0   0   2   0   2   0   0   2   0   2   0   2   0   0   0   0   0   0   2   2   2   0   0   0   2   2   2   0   0   0   2   0   0   0   0   0   0   0   0   2   0   2   0   0   0   0   0   2   0   0   2   0   0   0   0   2   2   0   0   0   2   2   0   0   2   0   2   0   0   0   2   0   0   0   0   0   2   2   0   0   2   2   2   0   2   2   2   0   2   0   0   0   2   2   2   2   0   2   2   0   0   2   2   0   0   0   0   0   2   0   2   2   0   0   0   2   0   2   0   0   2   0   0   0   0   0   0   0   0   0   0   2   0   2   2   2   2   2   2   0   0   2   2   0   0   0   0   0   0   0   2   0   0   2   0   0   2   0   2
 MK-5-6                 0   2   0   2   2   2   0   2   2   0   0   0   0   0   0   0   0   2   0   0   2   0   0   0   0   2   0   2   2   2   2   0   2   0   0   2   0   0   0   0   2   0   0   2   0   2   0   0   2   0   2   0   2   0   0   2   0   0   0   2   0   2   0   0   2   2   2   0   0   0   0   2   0   0   0   0   0   0   0   0   2   0   2   0   0   0   0   0   2   0   2   2   2   2   0   0   2   2   0   0   0   2   2   0   0   2   0   2   0   0   0   2   0   0   0   0   0   2   2   0   0   2   2   2   0   2   2   0   0   2   0   0   0   0   2   2   2   0   2   2   0   0   2   2   0   0   0   0   0   2   0   2   2   0   0   0   2   0   2   0   0   2   0   0   0   0   0   0   0   0   0   2   2   0   2   2   2   2   2   2   0   0   2   2   0   0   0   0   0   0   0   2   0   0   2   0   0   2   0   2
 MK-5-7                 0   2   2   2   2   2   0   2   2   0   0   0   0   0   0   0   0   0   0   0   2   0   0   0   0   2   0   2   2   2   2   0   2   0   0   2   0   0   0   2   2   0   0   2   0   2   0   0   2   0   2   0   2   0   0   2   0   0   0   2   0   2   0   0   2   2   2   0   0   2   0   2   0   0   0   0   0   0   0   0   2   0   2   0   0   0   0   2   2   0   2   0   2   2   0   0   2   2   0   0   0   2   2   0   0   2   0   2   0   0   0   2   0   0   0   0   0   2   2   0   0   2   2   0   0   2   2   2   0   0   0   0   0   0   2   2   2   0   2   2   0   0   2   2   0   0   0   2   0   2   0   2   0   0   0   0   2   0   2   0   0   2   0   0   0   0   0   0   0   0   0   2   2   0   2   2   2   0   2   2   0   0   2   2   0   0   0   0   0   0   0   2   2   0   2   0   0   2   0   2
 MK-5-8                 0   0   2   2   2   2   2   2   0   0   0   0   0   0   0   0   0   0   0   0   2   0   0   0   0   2   0   2   2   2   2   0   2   0   0   0   0   0   0   2   2   0   0   2   0   2   2   0   2   2   2   0   0   0   0   2   0   0   0   2   0   2   0   0   2   0   2   0   0   2   0   2   0   0   0   2   0   2   0   0   2   0   2   0   0   0   0   2   2   0   2   0   2   2   0   0   0   2   0   0   0   2   2   0   0   2   0   2   2   2   0   0   0   0   0   0   0   2   2   0   0   2   2   0   0   2   2   2   2   0   0   0   0   0   2   2   2   0   2   2   2   0   2   2   0   0   0   2   0   2   0   2   0   0   0   0   2   0   2   0   0   2   2   0   0   0   0   0   0   0   0   2   2   0   2   2   2   0   2   2   0   0   2   2   0   0   0   2   0   0   0   2   0   0   2   0   0   2   0   2
 MK-5-9                 0   0   2   2   2   2   2   2   0   0   0   0   0   2   0   0   0   0   0   0   0   0   0   2   0   2   0   2   2   2   2   0   2   0   0   0   0   0   0   2   2   0   0   2   2   2   2   0   2   2   2   2   0   0   0   0   0   0   0   2   0   2   0   2   2   0   2   0   2   2   0   2   0   0   0   2   0   2   0   2   2   0   2   0   0   0   2   2   2   0   2   0   2   0   2   0   0   2   0   0   0   2   2   0   0   2   0   2   2   2   0   0   0   0   0   0   2   2   2   0   2   2   2   0   0   2   2   2   2   0   0   0   0   0   2   2   2   0   2   0   2   0   2   2   0   0   0   2   0   2   0   2   0   0   0   2   2   0   0   0   0   2   2   2   0   0   0   0   0   0   0   2   2   0   2   2   2   2   2   2   2   0   2   2   2   0   0   2   0   0   0   0   0   0   2   0   0   2   0   2
 MK-5-10                0   0   2   2   2   2   2   2   0   0   0   0   0   2   0   0   0   0   0   0   0   0   0   2   0   2   0   2   2   2   2   0   2   0   0   0   0   0   0   2   0   0   0   2   2   2   2   0   2   2   2   2   0   0   0   0   0   0   0   2   2   0   0   2   2   0   2   0   2   2   0   2   2   0   0   2   0   2   0   2   2   0   2   0   0   2   2   0   0   0   2   0   2   0   2   2   0   2   0   0   0   2   2   2   0   0   0   2   2   2   0   0   0   0   0   0   2   0   2   0   2   2   0   0   0   2   0   2   2   0   2   0   0   0   0   2   2   0   2   0   2   0   2   0   0   0   0   2   2   2   0   2   0   0   0   2   2   0   0   0   0   2   0   2   0   0   0   0   0   0   0   2   2   0   2   2   2   2   2   2   2   0   2   2   2   0   0   2   0   0   0   0   0   0   2   0   0   2   0   2
 MK-5-11                0   0   0   2   2   2   2   2   0   0   0   0   0   2   0   0   0   2   0   0   0   0   0   2   0   0   2   2   2   2   2   0   2   0   0   0   0   2   0   2   0   0   0   2   2   2   2   0   2   2   2   2   0   0   0   0   0   0   0   2   2   0   2   2   2   0   2   0   2   2   0   2   2   0   0   2   0   2   0   2   2   0   2   0   2   2   2   0   2   0   2   0   2   0   2   2   0   2   0   0   0   2   0   2   0   0   0   2   2   2   0   0   0   0   0   0   2   0   2   0   2   0   0   0   0   2   2   2   0   2   2   0   0   2   0   2   2   0   2   0   0   0   2   0   0   0   0   2   2   2   0   2   0   0   0   2   2   0   0   0   0   0   0   2   2   2   0   2   0   0   0   2   2   0   2   2   2   2   2   2   2   0   2   2   2   0   0   2   0   0   0   0   0   0   2   2   0   2   0   2
 MK-5-12                0   0   0   2   2   2   2   2   0   0   0   0   0   2   0   0   0   2   0   0   0   0   0   2   0   0   0   2   2   2   2   0   2   0   0   0   2   2   0   2   0   0   0   2   2   2   2   2   2   2   2   2   0   0   0   0   0   0   0   2   0   0   2   2   2   0   2   0   2   2   0   2   2   0   0   2   0   2   0   2   2   0   2   0   2   0   2   0   2   2   0   0   2   0   2   2   0   2   0   0   0   2   0   2   0   0   0   2   0   2   0   0   0   2   0   0   2   0   2   2   0   0   0   0   0   2   2   2   0   2   2   0   0   2   0   2   2   0   2   2   0   0   2   0   0   0   0   2   2   2   0   2   0   0   0   2   2   0   0   2   0   0   0   2   0   2   0   2   0   0   0   2   2   0   0   2   2   2   2   2   2   0   2   2   2   0   0   2   0   0   0   0   0   0   2   2   0   2   0   2
 MK-5-13                0   0   0   2   2   2   2   0   0   2   0   0   0   2   0   0   0   2   0   0   0   0   0   2   0   0   0   2   2   2   2   0   2   0   0   2   2   2   0   2   0   0   0   2   2   2   2   2   2   2   2   2   0   0   0   0   2   0   0   2   0   0   2   2   2   0   2   0   0   2   0   2   2   0   0   2   0   2   0   2   0   0   2   0   2   0   2   0   2   2   2   0   2   0   2   2   0   2   0   0   0   2   0   2   0   0   0   2   0   2   0   0   0   2   0   2   0   0   2   2   2   0   2   0   0   2   2   0   0   2   2   0   0   0   0   2   2   0   2   2   0   0   2   0   0   0   0   2   2   2   0   2   0   0   0   2   2   0   0   2   0   0   0   0   0   2   2   2   0   0   0   2   2   0   0   2   0   2   2   2   2   2   2   2   2   0   0   2   0   0   0   0   2   0   2   2   0   2   0   2
 MK-5-14                0   0   0   2   2   2   2   0   0   2   0   2   0   2   0   2   0   2   0   0   2   0   0   2   0   0   0   2   2   2   2   0   2   0   0   2   2   2   0   2   0   0   0   2   2   2   2   2   2   2   2   2   2   0   0   0   2   0   0   2   0   0   2   0   2   0   2   0   0   2   0   0   2   0   0   2   0   2   2   2   0   0   2   0   2   0   2   2   2   2   2   0   0   0   2   2   0   2   0   0   0   2   0   2   0   0   0   2   0   2   0   0   0   2   0   2   0   0   2   2   2   0   2   0   0   2   2   0   0   2   2   0   0   0   2   2   2   0   2   2   0   0   2   0   0   0   0   2   2   2   0   2   0   0   0   2   0   0   0   0   0   0   0   0   0   2   2   2   0   0   0   2   2   0   0   2   0   2   2   2   2   2   2   2   2   0   2   2   0   0   0   2   0   2   2   2   0   2   0   2
 MK-5-15                0   0   0   2   2   2   2   2   0   2   0   2   0   2   0   2   0   2   2   0   0   0   0   2   0   0   0   2   2   2   2   0   2   2   0   2   2   2   2   2   0   0   0   2   2   2   2   2   2   2   2   2   2   0   0   0   2   0   0   2   0   0   2   0   2   0   2   0   0   2   0   0   2   0   0   2   0   2   0   2   0   0   2   0   2   0   0   0   2   2   2   0   0   0   2   2   0   2   0   0   2   2   0   2   2   0   0   0   0   2   0   0   2   0   0   2   0   0   2   2   2   0   2   2   0   2   2   0   0   2   2   0   0   0   2   2   2   0   0   0   0   0   2   0   0   0   0   2   2   2   0   2   0   0   2   2   0   2   0   0   0   0   0   0   0   2   2   2   0   0   0   2   2   2   0   2   0   2   2   2   2   0   0   2   2   0   2   2   0   0   0   0   0   2   2   2   0   2   0   2
 MK-5-16                0   0   0   2   2   2   0   2   0   2   2   2   0   2   0   2   0   2   2   0   0   0   0   2   0   0   0   2   0   0   2   0   2   2   0   2   2   2   2   2   2   0   2   2   2   2   2   2   2   2   2   0   2   0   0   0   2   0   0   2   2   0   0   0   2   0   2   0   2   2   0   0   2   0   0   2   0   2   0   2   0   0   0   0   2   0   0   0   2   2   2   0   0   0   2   2   0   2   2   0   2   0   2   2   2   0   0   0   0   2   0   0   2   0   2   2   0   0   2   2   2   0   2   2   0   2   2   0   0   2   2   0   0   0   2   0   2   0   0   0   0   0   2   0   0   0   0   2   2   2   0   2   0   0   0   2   0   2   0   0   0   0   0   0   0   2   2   2   0   0   0   2   0   2   0   2   0   2   2   2   2   2   0   2   2   0   2   2   0   0   0   0   0   2   2   2   0   0   0   0
 MK-6-1                 2   2   2   2   0   0   2   0   0   0   0   2   0   2   0   2   0   2   0   2   0   0   2   2   0   0   0   0   2   2   2   2   2   2   2   0   0   0   2   0   0   2   0   0   2   2   0   0   2   0   0   0   0   2   0   2   0   0   0   0   0   0   2   0   2   0   2   2   0   2   2   0   0   0   0   0   0   0   2   0   2   0   0   0   2   2   0   0   0   0   0   2   2   0   0   2   2   2   2   0   2   2   0   0   0   0   2   0   0   2   2   2   2   0   0   2   0   0   2   2   2   2   0   2   0   2   0   2   2   0   2   2   0   2   0   0   0   2   2   2   0   0   0   2   2   2   0   2   2   2   2   2   2   0   2   2   2   2   2   2   2   0   0   2   2   2   2   2   0   0   2   0   0   0   2   0   0   0   0   0   2   0   0   2   0   2   2   2   0   2   2   0   2   2   0   0   0   0   0   2
 MK-6-2                 2   2   2   0   0   0   2   0   2   0   2   2   0   2   0   0   0   2   0   2   0   0   2   2   0   0   0   0   2   2   2   2   2   2   0   0   0   0   2   2   0   2   0   0   2   2   2   0   2   0   0   0   0   2   0   2   0   0   0   0   0   0   2   2   2   0   2   2   0   2   2   0   0   0   0   2   0   0   2   0   2   0   2   0   2   2   0   0   0   0   0   0   2   0   0   2   2   2   0   0   2   2   0   0   0   0   2   0   0   2   2   2   2   2   0   2   0   0   2   2   2   2   0   2   0   2   0   2   2   2   2   2   0   2   0   0   0   2   2   2   0   0   0   2   2   0   0   2   2   2   2   2   2   2   2   2   2   2   2   2   0   0   0   2   2   0   2   2   2   0   2   0   0   2   0   0   0   2   0   0   2   0   2   0   0   2   2   2   0   2   2   0   2   2   0   0   0   0   0   2
 MK-6-3                 2   2   2   0   0   2   2   0   2   0   2   2   0   2   0   0   0   2   0   2   0   0   2   2   0   0   2   0   2   2   2   2   2   2   0   2   0   0   2   2   0   0   0   0   2   2   2   0   2   0   0   0   0   2   0   2   0   2   0   0   0   0   2   2   2   0   2   2   0   2   2   0   0   0   0   2   2   0   2   0   2   0   0   0   2   2   0   0   0   0   0   2   2   0   2   2   2   2   0   0   2   2   0   0   0   0   2   0   0   2   2   2   2   2   0   2   0   0   2   2   2   2   0   2   0   2   0   0   2   2   2   2   0   2   0   2   0   2   2   2   2   0   0   2   2   2   0   2   2   2   2   2   2   2   2   2   2   2   2   2   0   0   2   2   2   0   2   2   2   0   2   0   0   2   0   2   0   2   0   0   2   0   2   0   0   0   2   2   0   2   2   0   2   2   0   0   0   0   0   2
 MK-6-4                 2   2   0   0   0   2   2   2   2   0   2   2   0   2   0   2   0   0   0   2   2   0   2   2   0   0   2   0   2   2   2   2   2   2   0   2   0   0   2   2   0   0   0   0   2   2   2   0   2   2   0   0   2   2   0   2   0   2   0   0   2   0   2   2   2   0   2   2   0   2   2   2   0   2   2   2   2   0   2   0   2   0   0   0   2   2   0   0   0   0   0   2   2   0   2   2   2   2   0   0   2   2   2   0   0   0   2   0   0   2   2   2   2   2   0   2   0   0   2   2   2   2   0   2   0   2   0   0   2   2   2   2   0   0   0   2   0   2   2   2   2   0   0   2   2   2   0   2   2   2   2   2   2   2   2   2   0   2   2   2   0   0   2   0   2   2   2   0   2   0   2   0   0   2   0   2   0   2   0   0   2   0   2   0   0   0   2   2   0   2   2   0   2   2   0   0   0   0   0   2
 MK-6-5                 2   2   2   0   0   2   2   2   2   0   2   0   0   2   0   2   0   0   0   2   2   0   2   2   0   0   2   0   0   0   2   2   0   2   0   2   2   0   2   2   0   0   0   0   2   2   2   0   2   2   0   0   2   2   0   2   0   2   0   0   2   0   0   2   2   0   2   2   0   2   2   2   0   2   2   0   2   0   0   0   2   0   0   0   2   2   0   0   0   0   0   2   2   0   2   2   2   2   0   0   0   2   2   2   0   0   2   0   0   2   2   2   2   2   0   2   0   0   2   2   2   2   2   2   0   2   0   0   2   2   2   2   0   2   0   2   0   2   2   2   2   0   0   2   2   2   0   0   2   2   2   2   2   2   0   2   0   2   2   2   0   0   2   0   2   0   2   0   2   0   2   0   0   0   0   2   0   0   0   0   2   0   2   0   0   0   2   2   0   2   2   2   2   2   0   0   0   0   0   2
 MK-6-6                 2   2   2   0   0   2   2   2   2   0   2   0   0   2   2   2   0   0   0   2   2   0   2   2   0   2   2   0   0   0   2   2   0   2   0   2   2   0   2   2   0   0   0   0   2   2   2   0   2   2   0   0   2   2   2   2   0   2   0   0   2   0   0   2   2   0   2   2   2   2   2   2   0   2   0   0   2   0   0   0   2   0   0   0   2   2   0   0   0   0   0   2   2   0   2   2   2   2   0   0   0   2   0   2   0   0   2   0   0   2   2   2   0   2   0   2   0   0   2   2   2   2   2   2   2   2   0   0   2   2   2   2   2   0   0   2   0   2   2   2   2   0   0   0   2   2   0   0   2   2   2   2   2   2   0   2   0   2   2   2   0   0   2   0   0   0   2   0   2   0   2   0   0   0   0   2   2   0   0   0   2   0   0   0   0   0   2   2   0   2   2   2   2   2   0   0   0   0   2   2
 MK-6-7                 2   2   2   0   0   2   2   0   2   0   0   0   0   2   2   2   0   0   0   2   0   0   2   2   0   0   2   0   0   0   2   2   2   2   0   2   2   0   2   2   0   0   0   2   2   2   0   0   2   0   0   0   0   2   2   2   2   2   0   0   2   0   0   2   2   2   2   0   2   2   2   2   0   0   0   0   2   0   0   0   2   0   0   0   2   2   0   0   0   0   0   2   2   0   2   2   0   2   0   0   0   2   0   2   0   0   2   0   0   2   2   2   0   2   0   2   0   0   2   2   2   2   2   2   0   2   0   0   2   0   2   2   2   0   0   0   0   2   2   2   2   0   0   0   2   2   0   0   2   2   2   2   2   2   0   2   0   2   2   2   0   0   2   0   0   0   2   0   2   0   2   0   0   0   0   2   2   0   0   0   2   0   0   0   0   0   2   2   0   2   2   2   2   2   0   2   0   0   2   2
 MK-6-8                 2   2   2   0   0   2   2   0   2   0   0   0   0   2   2   2   0   0   0   0   0   0   2   2   0   0   2   0   0   0   2   2   2   2   0   2   2   0   2   2   0   2   0   0   0   2   0   0   2   0   0   0   0   2   2   2   2   2   0   0   2   0   0   2   2   2   2   0   2   2   0   2   0   2   2   0   2   0   0   0   0   0   0   0   2   2   0   0   0   0   0   2   2   0   2   2   0   2   0   0   0   2   0   2   0   0   2   2   0   2   2   2   0   2   0   2   0   0   2   0   2   2   2   2   0   2   0   0   2   2   2   0   2   0   0   0   0   2   2   0   2   0   0   0   2   2   0   0   2   2   2   2   2   2   0   2   2   2   2   2   2   0   2   0   0   0   2   0   2   0   2   0   2   2   0   2   2   0   0   0   2   2   2   0   0   0   2   2   0   2   2   2   2   2   0   2   0   0   2   2
 MK-6-9                 2   2   2   0   0   2   2   0   2   0   0   0   0   2   2   2   0   0   0   0   0   0   2   2   0   0   2   0   0   0   2   2   2   2   0   2   2   0   2   2   0   2   0   0   0   2   0   0   2   0   0   0   0   2   2   2   2   2   0   0   2   0   0   0   0   2   2   0   0   0   0   2   0   2   2   0   2   0   0   0   0   0   0   0   2   2   0   0   0   0   0   2   2   0   2   2   0   2   0   0   0   2   0   2   0   0   0   2   0   2   2   2   0   2   2   2   0   0   2   0   2   2   2   2   0   2   0   0   2   2   2   0   2   0   0   0   0   2   2   0   2   0   0   2   2   2   2   0   2   0   2   2   2   2   0   2   0   2   0   2   2   0   2   0   0   0   2   0   2   0   2   0   2   2   0   2   2   0   0   0   0   2   2   0   0   0   2   2   0   2   2   2   2   2   2   2   0   2   2   0
 MK-6-10                2   2   2   0   0   2   2   0   2   0   2   0   0   2   2   2   0   0   2   0   0   0   2   2   0   0   2   0   0   0   0   2   2   2   0   2   2   0   2   2   2   2   0   0   0   2   0   0   2   0   0   0   0   2   2   2   2   2   0   0   2   0   2   2   2   2   2   0   0   0   0   2   0   0   2   0   2   0   0   0   0   0   0   0   2   2   0   0   0   0   0   2   2   0   2   2   0   2   0   0   0   2   0   2   0   0   0   2   0   2   2   2   0   2   2   2   0   0   2   0   2   2   2   2   0   2   0   0   2   2   2   2   2   0   0   0   0   0   0   0   2   0   0   0   2   2   0   2   2   0   2   2   2   2   0   2   0   2   0   2   2   0   2   0   0   0   0   0   2   0   2   2   2   2   2   0   2   0   0   0   0   2   2   0   0   2   2   2   0   2   2   2   2   2   2   2   0   2   2   0
 MK-6-11                2   2   2   2   0   2   2   0   2   0   0   0   0   2   2   0   0   0   2   0   0   0   2   2   2   0   2   0   0   0   0   2   2   2   0   2   2   0   2   2   2   2   0   0   0   2   0   0   2   0   0   0   0   0   2   2   2   0   0   0   2   0   2   2   2   2   2   0   0   0   0   2   0   2   2   0   2   0   0   0   0   0   0   0   2   2   0   0   0   0   0   2   2   0   2   2   0   2   0   0   0   2   0   2   2   0   0   2   0   2   2   2   0   2   2   2   0   0   2   0   2   2   2   2   0   2   2   0   0   0   2   2   2   0   0   0   0   0   0   0   0   0   0   0   2   0   0   2   0   0   2   0   2   2   0   2   0   2   0   0   0   2   2   0   0   0   0   0   2   0   2   2   2   2   2   0   2   0   0   0   0   2   0   0   0   2   2   2   0   2   2   2   2   0   2   0   0   2   2   0
 MK-6-12                2   0   2   2   0   2   2   0   2   2   0   0   2   2   2   0   2   2   2   2   0   0   2   2   2   0   2   0   0   0   2   2   2   0   2   2   2   0   2   2   0   2   0   0   0   2   0   0   2   0   0   0   2   0   2   2   2   0   0   0   2   0   0   2   2   0   2   0   0   0   0   2   2   2   2   0   2   0   0   0   0   2   0   0   2   2   0   0   0   0   0   2   2   0   2   2   0   2   2   2   0   2   0   2   2   0   0   2   0   0   2   2   0   2   2   2   0   0   0   0   2   2   2   2   0   2   2   0   0   0   2   2   2   0   0   0   0   2   0   0   0   0   0   0   2   0   2   2   0   0   2   0   2   2   0   2   0   2   0   0   0   2   2   0   0   0   0   0   2   0   2   2   2   2   0   0   0   0   2   0   0   2   0   0   2   2   2   2   0   2   2   2   2   0   2   0   0   2   2   0
 MK-6-13                2   0   2   2   0   2   2   0   2   2   0   0   2   0   2   0   2   2   2   0   0   0   2   2   2   0   2   0   0   0   2   2   2   0   2   2   2   0   2   2   0   2   0   0   0   2   0   0   2   0   0   0   2   0   2   2   2   0   0   0   0   0   0   2   2   0   2   0   2   0   0   2   2   2   2   0   2   0   0   0   0   2   0   0   2   2   0   0   0   2   2   2   2   0   2   2   0   2   2   2   0   2   0   2   2   0   0   2   0   0   2   2   0   2   2   2   0   0   2   0   2   2   2   2   0   2   2   0   0   0   2   2   2   0   0   0   0   2   0   0   0   0   0   0   2   0   2   2   0   0   2   0   0   0   0   0   0   2   0   0   0   2   2   0   0   0   0   0   2   0   0   0   0   2   0   0   0   2   2   2   0   0   0   2   0   2   2   2   0   2   2   2   2   0   2   0   0   2   2   0
 MK-6-14                2   0   0   2   0   2   2   0   2   2   0   0   2   0   2   0   0   2   0   0   0   0   2   2   2   0   2   0   0   0   2   2   2   0   0   2   2   0   2   2   2   2   0   0   0   2   2   0   2   0   2   0   2   0   0   2   2   0   2   0   0   0   0   2   2   0   2   0   2   2   2   2   2   2   2   0   2   2   0   2   0   2   0   0   2   2   0   2   0   2   2   0   2   0   2   2   0   2   2   2   0   2   0   2   2   0   0   2   0   0   2   2   0   2   2   2   0   0   2   0   2   2   2   2   0   2   2   0   0   0   2   2   0   2   0   0   2   2   0   0   0   0   0   0   2   0   2   2   0   0   2   2   0   2   0   0   0   2   0   0   0   2   2   0   0   0   0   0   2   0   0   0   0   2   0   0   0   2   2   2   0   0   0   2   0   0   2   2   0   2   2   2   2   0   2   0   0   2   2   2
 MK-6-15                2   0   0   2   0   2   0   0   2   0   0   0   2   0   2   2   0   2   0   0   0   0   2   0   2   0   2   0   0   0   2   2   2   2   0   2   2   0   2   2   2   2   0   0   0   2   2   0   2   0   2   0   2   0   0   0   2   0   2   0   0   0   0   2   2   0   2   0   2   2   2   2   2   2   2   0   2   2   0   2   0   0   0   0   2   2   0   2   2   2   2   0   2   0   2   2   0   2   2   0   0   2   0   2   2   0   0   2   0   0   2   2   0   2   0   2   0   0   2   0   2   2   2   2   0   0   2   0   0   0   2   2   0   2   0   2   2   2   2   0   0   0   0   0   2   0   2   2   0   0   0   2   0   2   0   0   0   2   0   0   0   2   2   0   0   0   0   0   2   0   2   2   0   2   0   0   2   0   2   2   0   0   0   2   0   0   2   2   0   2   2   2   2   0   2   0   0   2   0   2
 MK-6-16                2   0   0   2   0   2   0   0   2   0   0   0   0   0   2   2   0   0   0   0   0   0   2   0   2   0   2   0   0   0   2   0   2   2   0   2   2   0   2   2   2   2   0   0   0   0   2   0   2   0   2   0   2   0   2   0   2   0   2   0   0   0   0   2   2   0   0   0   2   2   2   2   2   2   2   0   2   2   0   2   0   0   0   0   0   2   0   2   0   2   2   0   2   0   2   2   0   2   0   0   0   2   0   2   2   0   0   2   0   0   2   2   0   2   0   2   0   0   2   0   2   2   2   2   0   0   2   0   0   2   2   2   0   2   0   2   2   2   2   0   2   0   2   2   2   0   0   2   0   0   0   2   0   2   2   0   0   2   0   0   0   2   2   0   0   0   0   0   2   0   2   2   0   2   0   2   2   0   2   0   2   0   0   0   0   0   2   2   0   2   2   2   2   0   2   0   0   2   0   2
 
!****************************************** Phenotypic Data **********************************************************
!-100.0 is resevred for missing phenotype
SimulatedTrait1         8.6657    8.7286    8.8100   10.1713   12.4252   12.5676    9.0761   10.0930    8.8368    9.4543   12.8120    7.8880   12.0351    7.1240    9.6190   10.3109   10.6270   12.1389   12.2445   10.2471   11.2994    9.0480    9.3698   12.0599    8.0994   10.7862    9.4420   10.7528   11.2878    9.9189    9.9845   10.2478    9.6968   12.5911    8.4400   11.1978    7.0939    9.1929    9.1048    7.5309   11.3402    8.5124   10.5879   10.3726   10.2193    9.3670   11.6260    9.2766   11.2402    8.4793    9.4001   11.4978   10.9178    8.3182   11.9867    9.5567   10.4005    7.7446    7.3884    7.7546   11.3864   12.0427    7.4176    9.5904    9.8179    8.9534   10.5183    9.8906    7.6249   10.1770    9.0681   10.7335   11.8967    8.7036   10.3628   11.5056    9.1651   10.9233   11.1381    9.6988   11.6607    9.0410   10.4855    6.7208    9.9196    7.9315    9.2103    8.3247    9.2189    9.8069    8.2604    9.8826    6.4870    9.6126   10.7953   10.8553   10.6196    9.4521    7.7882   10.7598    9.5464   12.2198   12.6785   10.9342    9.0401    9.9486    9.3876   12.2333    8.9646   11.8517    8.9951   10.9315   10.6607    7.7496   10.6464    8.4509   11.3006   11.5126   10.2523    9.4304    8.5140   10.1160   10.4894   10.6303    7.5122   12.2396   10.7936    8.3061    7.5180   12.2715   12.1941   10.0199    9.6084   11.1042   10.8213   10.1141   11.5978   11.0638   12.5204    9.4476   11.7592    8.2402   10.3399   12.3510    8.5054   10.4986    6.7347    8.5050    8.5955   11.0433    9.1534    9.6579   11.8334   11.1763    7.4534    9.7990   11.0201    9.8788    8.3918    6.4152    7.9043   10.1266   11.8765    8.8665    7.5322    9.8981   11.2225   11.4808   10.6203    9.4757    7.7000    7.8744    9.9396    8.7636    9.1918   11.0335    9.8873   10.8086   11.3516    9.5684    9.4234   10.0692   10.9970   12.1109    7.7874   10.0667    6.9147   11.0967    9.2995    6.7764   10.0185   12.2909    8.7051   10.5672   10.7526   11.3494    8.8847    8.8972    9.8049   13.3952
SimulatedTrait2        14.3096   16.9919   14.8226   14.8120   14.0880   17.4752   14.5328   16.0368   16.2241   11.6071   16.1669   14.3060   15.2981   14.9492   12.0041   14.9451   11.5607   13.0344   16.6071   13.9853   13.6418   13.5085   14.1703   15.1831   14.2545   13.0368   12.8315   14.8056   16.5168   16.6506   14.1530   14.4362   15.9639   13.3366   11.7892   17.1936   13.8410   15.6880   14.8752   15.7784   17.0783   15.7429   14.5908   16.8092   14.9773   15.9532   15.0210   16.3054   15.7763   13.5033   19.6238   14.7065   14.5739   15.1246   14.4726   15.1234   15.8838   13.1912   16.1702   16.2282   12.6381   14.6441   14.3079   14.7480   13.7550   14.1409   15.1238   13.2272   14.4897   14.6370   13.6100   17.3959   16.0720   14.6330   14.9483   16.0047   15.2064   11.7314   16.2334   16.1234   15.3460   17.8095   16.7021   12.9610   13.9582   13.5907   13.9807   16.4830   14.2516   14.6556   13.4469   17.1508   13.9597   15.8081   14.1325   13.8378   15.1802   12.9955   13.3658   15.0022   15.6803   15.1076   16.0642   15.4620   13.5050   14.8885   16.2775   17.6950   13.3204   14.7469   12.8393   14.5277   16.0045   13.7048   14.3865   11.7941   12.6596   14.5534   12.5178   13.9416   13.2148   12.5194   14.6667   15.8963   15.1654   14.2144   15.7762   18.3614   12.6844   14.1117   15.0418   16.8765   14.5656   14.6026   17.7114   14.6412   18.0495   12.8082   17.5752   15.4688   16.7535   14.3602   16.2473   16.2839   14.6818   13.3670   15.4476   14.4612   14.5651   13.6966   15.1510   13.4992   17.1487   11.3025   14.3096   15.8623   14.1359   14.2136   15.5842   13.8210   15.3953   15.0041   11.9423   15.2468   16.8058   15.0419   13.1400   12.4149   11.7312   14.4029   14.6136   13.5189   13.9128   14.3042   16.1469   14.2124   15.6726   15.2618   16.5103   15.7049   14.6932   11.8421   15.7149   17.3711   13.7262   15.0575   15.7578   14.4835   15.7176   14.7875   13.2580   16.7982   11.0767   13.3427   14.9665   12.4280   13.0619   14.6512   14.4434   15.6740
 
