# Supplementary material for: Inclusive Composite Interval Mapping of QTL by Environment Interactions in Biparental Populations
Source: PLoS One. 2015 Jul 10;10(7):e0132414. doi: 10.1371/journal.pone.0132414 (PMC4498613; doi:10.1371/journal.pone.0132414)
Supplement: S4 File — (ZIP) [file pone.0132414.s004.zip › H=0.1/L1/run_00001.met]

!**********************Note: lines staring with "!" are remarks and will be ignored in the program********************
!*********************************General Information**********************************
!Assuming F1 = P1 x P2, populations available in QTL IciMapping are: 
!  1, P1BC1F1 = P1 x F1, the first backcrossing where P1 is used as the recurrent parent;
!  2, P2BC1F1 = P2 x F1, the first backcrossing where P2 is used as the recurrent parent;
!  3, F1DH, F1-derived doubled haploids; 
!  4, RIL or F1RIL, recombination inbred lines through the repeated selfing of F1;
!  5, P1BC1RIL, recombination inbred lines through the repeated selfing of P1BC1F1;
!  6, P2BC1RIL, recombination inbred lines through the repeated selfing of P2BC1F1;
!  7, F2, the selfing generation of F1;
!  8, F3, the selfing generation of F2;
!  9, P1BC2F1, the second backcrossing where P1 is used as the recurrent parent; 
! 10, P2BC2F1, the second backcrossing where P2 is used as the recurrent parent;
! 11, P1BC2RIL, recombination inred lines through the repeated selfing of P1BC2F1; 
! 12, P2BC2RIL, recombination inred lines through the repeated selfing of P2BC2F1; 
! 13, P1BC1F2, the selfing generation of P1BC1F1; 
! 14, P2BC1F2, the selfing generation of P2BC1F1; 
! 15, P1BC2F2, the selfing generation of P1BC2F1; 
! 16, P2BC2F2, the selfing generation of P2BC2F1; 
! 17, P1BC1DH, P1BC1F1-derived doubled haploids; 
! 18, P2BC1DH, P2BC1F1-derived doubled haploids; 
! 19, P1BC2DH, P1BC2F1-derived doubled haploids; 
! 20, P2BC2DH, P2BC2F1-derived doubled haploids; 
   3      !Mapping Population (see remarks above)
   2      !Mapping Function (1 for Kosambi; 2 for Haldane; 3 for Morgan)
   2      !Marker Space Type (1 for intervals; 2 for positions)
   1      !Marker Space Unit(1 for centiMorgans; 2 for Morgan)
   6      !Number of Chromosomes (or Linkage Groups)
 200      !Size of the mapping population
   2      !Number of environments
 
!***************************************** Chromosomes and Linkage Maps **********************************************
!Chromosome                 NumMarkers
-CH1                        16
-CH2                        16
-CH3                        16
-CH4                        16
-CH5                        16
-CH6                        16
!Linkage map (Marker name followed by position or the interval length)
 MK-1-1                1     0.000
 MK-1-2                1    10.000
 MK-1-3                1    20.000
 MK-1-4                1    30.000
 MK-1-5                1    40.000
 MK-1-6                1    50.000
 MK-1-7                1    60.000
 MK-1-8                1    70.000
 MK-1-9                1    80.000
 MK-1-10               1    90.000
 MK-1-11               1   100.000
 MK-1-12               1   110.000
 MK-1-13               1   120.000
 MK-1-14               1   130.000
 MK-1-15               1   140.000
 MK-1-16               1   150.000
 MK-2-1                2     0.000
 MK-2-2                2    10.000
 MK-2-3                2    20.000
 MK-2-4                2    30.000
 MK-2-5                2    40.000
 MK-2-6                2    50.000
 MK-2-7                2    60.000
 MK-2-8                2    70.000
 MK-2-9                2    80.000
 MK-2-10               2    90.000
 MK-2-11               2   100.000
 MK-2-12               2   110.000
 MK-2-13               2   120.000
 MK-2-14               2   130.000
 MK-2-15               2   140.000
 MK-2-16               2   150.000
 MK-3-1                3     0.000
 MK-3-2                3    10.000
 MK-3-3                3    20.000
 MK-3-4                3    30.000
 MK-3-5                3    40.000
 MK-3-6                3    50.000
 MK-3-7                3    60.000
 MK-3-8                3    70.000
 MK-3-9                3    80.000
 MK-3-10               3    90.000
 MK-3-11               3   100.000
 MK-3-12               3   110.000
 MK-3-13               3   120.000
 MK-3-14               3   130.000
 MK-3-15               3   140.000
 MK-3-16               3   150.000
 MK-4-1                4     0.000
 MK-4-2                4    10.000
 MK-4-3                4    20.000
 MK-4-4                4    30.000
 MK-4-5                4    40.000
 MK-4-6                4    50.000
 MK-4-7                4    60.000
 MK-4-8                4    70.000
 MK-4-9                4    80.000
 MK-4-10               4    90.000
 MK-4-11               4   100.000
 MK-4-12               4   110.000
 MK-4-13               4   120.000
 MK-4-14               4   130.000
 MK-4-15               4   140.000
 MK-4-16               4   150.000
 MK-5-1                5     0.000
 MK-5-2                5    10.000
 MK-5-3                5    20.000
 MK-5-4                5    30.000
 MK-5-5                5    40.000
 MK-5-6                5    50.000
 MK-5-7                5    60.000
 MK-5-8                5    70.000
 MK-5-9                5    80.000
 MK-5-10               5    90.000
 MK-5-11               5   100.000
 MK-5-12               5   110.000
 MK-5-13               5   120.000
 MK-5-14               5   130.000
 MK-5-15               5   140.000
 MK-5-16               5   150.000
 MK-6-1                6     0.000
 MK-6-2                6    10.000
 MK-6-3                6    20.000
 MK-6-4                6    30.000
 MK-6-5                6    40.000
 MK-6-6                6    50.000
 MK-6-7                6    60.000
 MK-6-8                6    70.000
 MK-6-9                6    80.000
 MK-6-10               6    90.000
 MK-6-11               6   100.000
 MK-6-12               6   110.000
 MK-6-13               6   120.000
 MK-6-14               6   130.000
 MK-6-15               6   140.000
 MK-6-16               6   150.000
!*********************************** Marker Types ********************************************************************
!Co-dominant marker: When heterozygote F1 is present, P1 is coded as 2, F1 is coded as 1, and P2 is coded as 0; Otherwise, P1 is coded as 2, and P2 is coded as 0. 
!Dominant marker: When heterozygote F1 is present, P1 and F1 are coded as 12, and P2 is coded as 0; Otherwise, P1 is coded as 2, and P2 is coded as 0.  
!Recessive markers: When heterozygote F1 is present, P1 is coded as 2, and F1 and P2 are coded as 10; Otherwise, P1 is coded as 2, and P2 is coded as 0. 
!Missing marker is coded as -1. 
 MK-1-1                 2   2   2   2   0   0   2   2   2   2   0   0   0   2   0   0   0   2   0   2   0   0   0   2   0   2   0   0   0   2   0   0   2   2   0   0   2   2   0   2   2   0   0   2   2   0   2   0   0   0   0   0   0   2   0   2   2   0   0   2   0   0   0   2   2   2   2   2   0   2   0   0   2   0   2   2   2   2   0   2   0   2   2   2   2   0   2   2   2   0   0   0   0   2   0   2   2   0   0   0   0   2   2   0   2   0   0   0   0   2   2   0   2   0   0   2   0   2   2   2   0   0   0   2   2   0   0   2   2   0   2   2   2   0   2   2   2   2   2   2   2   0   2   2   2   2   2   0   0   0   2   2   0   2   0   2   0   0   2   2   2   0   2   2   2   2   2   0   0   2   2   2   0   0   2   2   2   2   2   2   2   0   0   2   0   2   2   2   0   0   0   2   0   0   0   0   0   0   2   0
 MK-1-2                 2   2   2   2   0   0   2   2   0   2   0   0   0   2   0   0   0   2   0   2   0   0   0   2   0   2   0   0   0   2   0   0   2   2   0   0   2   2   0   0   2   0   0   2   2   0   2   0   2   0   0   0   0   2   0   2   2   0   0   2   0   0   0   2   2   2   2   2   0   2   0   0   0   0   2   2   2   2   0   2   0   2   2   2   2   0   2   2   2   0   0   0   0   2   0   0   2   0   0   0   0   2   2   0   2   2   0   0   0   2   2   2   2   0   0   0   0   2   2   2   0   0   0   2   2   0   0   2   2   0   2   2   2   0   2   2   2   2   2   2   2   0   0   2   2   0   2   0   0   0   2   2   0   2   2   2   0   0   2   2   2   0   2   2   2   2   2   2   0   2   2   2   0   0   2   2   2   0   2   2   2   0   0   2   0   0   2   2   0   0   2   0   0   0   0   0   2   0   2   0
 MK-1-3                 2   0   2   2   0   2   2   2   0   2   0   0   0   2   0   0   2   2   0   2   0   0   0   2   2   2   0   0   0   2   2   0   0   2   0   0   0   2   0   2   0   0   0   2   2   0   2   0   2   0   0   0   0   2   0   2   2   0   0   2   0   0   0   2   2   2   2   2   2   2   0   0   0   0   2   2   2   2   0   2   0   2   2   2   2   0   2   2   2   0   0   0   0   2   0   0   2   0   0   0   0   2   2   0   2   2   0   0   0   2   2   2   2   0   0   0   0   2   2   2   0   0   0   2   2   0   0   0   2   2   2   2   2   0   2   0   2   2   0   2   2   0   0   0   2   0   0   0   2   0   2   2   0   2   2   2   0   0   0   0   2   0   2   2   2   2   2   2   0   2   2   2   0   2   2   2   2   0   0   2   2   0   0   2   0   0   2   2   2   0   2   0   0   0   0   0   2   0   2   0
 MK-1-4                 2   0   2   2   0   2   2   2   0   2   0   0   0   2   0   0   2   2   0   0   0   0   0   2   2   2   0   0   0   0   2   0   0   0   0   0   2   2   0   2   0   0   0   2   2   0   2   0   2   0   0   0   0   2   0   2   2   0   2   2   0   0   0   2   2   2   2   2   2   2   0   0   0   0   0   0   2   2   0   2   0   2   0   2   2   0   2   2   2   0   0   0   2   2   0   0   2   0   0   0   0   2   2   0   2   2   0   0   0   2   2   2   2   0   0   0   0   2   2   2   0   0   0   2   2   0   0   0   2   2   2   2   2   0   2   0   2   2   0   0   2   2   0   0   0   2   0   0   2   0   2   0   0   2   2   2   0   0   0   0   2   0   2   2   2   0   2   2   0   2   2   2   0   2   2   2   2   0   0   2   2   0   0   2   0   0   2   2   2   0   2   0   0   0   0   0   2   0   2   0
 MK-1-5                 2   2   2   2   0   2   2   2   0   2   0   0   0   2   0   0   2   2   0   0   0   0   0   2   2   2   0   0   0   0   0   0   0   0   0   0   0   0   0   2   0   2   0   2   2   0   0   0   2   0   0   0   0   2   0   2   2   2   2   2   2   0   0   0   2   2   2   2   2   2   0   0   0   0   2   0   2   2   0   2   0   2   0   2   2   0   2   2   2   0   2   0   2   0   0   0   2   0   2   0   2   2   2   0   2   2   0   0   0   2   0   2   2   0   0   0   0   2   2   2   0   0   0   2   2   0   0   0   2   2   2   2   2   0   0   0   2   2   0   0   2   2   0   0   0   2   0   0   2   0   0   0   0   2   2   2   0   0   0   0   2   0   0   2   2   0   2   2   0   2   2   2   0   0   0   2   2   0   0   2   2   2   2   2   0   0   2   2   2   0   2   0   0   0   0   0   2   0   2   0
 MK-1-6                 2   2   2   2   0   2   2   2   0   2   0   0   0   2   0   2   2   2   0   0   0   0   0   2   2   2   0   0   0   0   0   0   0   0   0   0   0   0   2   2   2   0   0   2   2   0   0   0   2   0   2   0   0   2   0   2   2   2   2   2   2   0   0   0   2   2   2   2   2   2   2   0   0   2   0   0   2   2   0   2   0   2   0   0   2   0   2   2   2   0   2   0   2   0   0   0   2   0   2   0   2   2   2   0   2   2   0   0   0   2   0   2   2   0   0   0   0   2   2   2   0   0   0   0   2   0   0   0   2   2   2   2   2   0   0   0   2   2   2   0   2   2   0   0   0   2   0   0   2   0   0   0   0   2   2   2   0   0   0   0   2   0   0   2   2   0   2   2   0   2   2   2   0   0   0   2   2   0   0   2   2   2   2   2   0   0   2   2   2   0   2   0   0   0   2   0   2   0   2   0
 MK-1-7                 2   2   2   2   2   0   2   2   0   2   0   0   0   2   0   2   2   2   0   0   0   0   0   2   2   2   0   0   0   0   2   0   0   0   0   0   0   0   2   2   2   0   0   2   2   0   0   0   2   0   2   0   0   2   0   2   2   2   2   2   2   0   0   0   2   0   2   2   2   2   2   0   0   2   0   0   2   2   0   2   0   2   0   0   2   0   2   2   2   0   2   0   2   0   0   0   2   0   2   0   2   2   2   0   2   2   0   0   0   0   0   2   2   0   0   0   0   2   2   2   0   0   0   0   2   0   0   0   2   2   2   2   2   2   0   0   2   2   2   0   2   2   0   0   0   2   0   0   2   0   0   0   0   0   2   2   0   0   0   0   2   0   0   2   2   0   2   2   0   2   2   2   0   0   0   2   2   0   0   2   2   2   2   2   0   0   2   2   2   0   2   0   0   0   2   0   2   0   2   0
 MK-1-8                 2   2   2   2   2   0   2   2   0   2   0   0   0   2   2   2   2   2   0   0   0   2   2   2   2   2   0   0   0   0   2   0   0   0   0   0   0   0   2   2   2   2   0   2   2   0   0   0   2   0   0   0   0   2   0   2   2   2   2   2   2   0   2   0   2   0   2   0   2   0   2   0   0   2   0   0   2   2   0   2   0   0   0   0   2   0   2   2   2   0   2   0   2   0   2   0   2   0   0   0   2   2   2   0   2   0   0   0   0   0   0   2   0   0   0   0   0   2   2   2   2   0   0   2   2   0   2   0   2   2   2   2   2   2   0   0   2   2   2   0   2   2   0   0   0   2   0   0   2   0   0   0   0   0   2   2   0   0   0   0   2   2   0   2   2   2   0   2   0   2   2   2   0   0   0   2   0   0   0   2   2   2   2   2   0   0   2   2   2   0   2   0   0   0   0   0   0   0   2   0
 MK-1-9                 0   2   2   2   2   0   2   2   0   2   0   0   0   2   0   2   2   2   0   2   0   0   2   0   2   2   0   0   0   0   2   0   0   0   0   0   0   0   2   2   2   2   0   0   2   0   2   0   2   2   0   2   0   2   0   2   2   2   2   2   2   2   0   0   2   2   2   0   2   0   2   0   0   2   2   0   2   2   0   2   0   0   0   0   2   0   2   0   2   0   2   0   0   0   2   0   2   0   0   0   2   2   2   0   2   0   0   2   0   2   0   2   0   0   0   0   0   2   2   2   2   0   0   2   2   0   2   2   2   2   2   2   0   2   0   0   2   2   2   0   2   2   2   0   0   2   0   0   2   0   0   0   0   0   2   2   0   0   0   0   2   2   0   0   2   2   0   2   0   2   2   2   0   0   0   2   0   0   0   0   2   2   2   2   2   0   2   2   0   0   2   2   0   0   0   0   0   0   2   0
 MK-1-10                0   2   2   2   2   0   2   2   0   2   0   0   0   2   0   2   2   0   0   2   0   0   2   0   2   2   0   0   0   0   2   0   0   0   0   2   0   0   2   0   2   2   0   0   2   0   2   0   2   2   0   2   0   2   0   2   2   2   2   2   2   0   0   0   2   2   2   0   2   0   2   0   0   2   2   0   2   2   0   2   0   0   0   0   2   0   2   0   2   0   2   0   0   0   2   0   2   0   0   0   2   2   2   0   2   0   0   2   0   2   0   2   2   0   0   0   0   2   2   2   2   0   0   2   2   0   2   2   2   2   2   2   0   2   0   0   2   2   2   0   2   2   2   0   0   2   0   0   2   2   0   0   0   0   2   0   0   0   0   2   2   2   0   0   2   2   0   0   0   2   2   2   0   0   0   2   0   0   0   0   2   2   2   2   2   0   2   2   0   0   2   2   0   0   0   0   0   0   2   0
 MK-1-11                0   2   2   2   0   0   0   2   0   2   0   0   0   0   0   2   2   0   0   2   0   0   0   0   2   2   0   0   0   0   2   0   0   0   0   2   0   2   2   0   2   2   0   0   2   0   2   0   2   2   2   2   0   2   0   2   2   2   2   2   2   0   0   0   2   2   2   0   2   0   2   0   0   2   2   0   2   2   0   2   0   0   0   0   2   0   2   0   2   0   2   0   0   0   2   0   2   0   0   0   2   2   2   0   2   0   0   2   0   2   0   2   2   0   0   0   0   2   2   2   2   0   0   2   2   0   0   2   2   0   2   2   2   2   0   0   2   2   2   0   2   2   2   0   0   2   0   0   0   2   0   0   0   2   2   0   0   0   0   2   2   2   2   0   2   2   2   0   0   2   2   2   2   0   0   2   0   0   0   0   2   2   2   2   2   0   2   2   0   0   2   2   0   0   0   0   0   0   2   0
 MK-1-12                0   2   2   2   0   0   0   2   0   2   0   0   0   0   0   2   2   0   0   2   0   0   2   0   2   2   0   0   0   0   2   0   0   0   0   2   0   2   2   0   2   2   0   2   2   0   2   0   0   2   2   0   0   2   0   2   2   2   2   2   2   0   2   2   2   2   2   0   2   0   2   0   0   2   2   0   2   2   0   0   0   0   0   0   2   0   2   0   0   0   2   2   0   0   2   0   2   0   0   0   2   2   2   0   2   0   0   2   0   2   0   2   2   0   0   0   0   2   2   2   2   0   0   2   2   0   0   2   2   0   2   2   2   2   0   0   2   2   2   0   2   2   2   0   0   2   0   0   0   2   0   0   2   2   2   0   0   0   0   2   2   2   2   0   2   2   2   0   0   2   0   2   0   2   0   2   0   0   2   0   2   2   2   2   2   0   2   2   0   0   0   0   0   2   0   0   0   0   2   0
 MK-1-13                0   2   0   2   0   0   0   2   0   2   0   2   0   0   0   0   2   2   0   0   0   0   2   0   2   0   0   0   0   0   0   0   0   0   2   2   0   2   2   0   2   2   0   2   0   0   2   0   0   2   2   0   0   2   0   2   2   0   2   2   2   0   2   2   2   2   2   0   2   0   2   0   0   2   2   0   2   2   0   2   2   0   0   0   2   0   2   0   0   0   2   2   0   0   2   0   2   0   0   0   2   2   2   0   2   0   0   2   0   2   0   2   2   0   0   0   0   2   2   2   2   0   0   2   0   0   0   2   2   0   2   2   0   2   0   0   2   2   2   0   0   2   2   2   0   2   0   0   0   2   2   0   2   2   0   0   0   0   0   2   2   2   2   0   2   2   2   0   0   2   0   2   0   2   0   2   0   2   2   2   2   2   2   2   2   0   2   0   0   0   0   0   0   2   0   0   0   0   2   0
 MK-1-14                0   2   0   0   0   0   0   2   0   2   0   2   0   0   0   0   0   2   0   0   0   0   2   2   2   0   2   0   0   0   0   0   0   0   2   2   0   2   2   0   2   2   2   2   0   0   2   0   0   2   2   0   0   2   0   0   2   0   2   0   2   0   2   2   2   2   2   0   2   0   2   0   0   2   2   0   2   2   0   2   2   0   0   0   2   0   2   0   0   0   2   2   0   0   2   0   2   0   0   0   2   2   2   0   0   0   0   2   0   2   0   2   2   2   0   2   2   2   2   2   2   0   0   2   0   0   0   2   2   0   2   0   0   2   0   0   2   2   2   0   0   2   2   2   0   2   0   0   0   2   2   0   2   2   0   0   0   0   0   2   2   2   2   0   2   0   2   0   0   2   0   2   0   2   0   2   0   2   2   2   0   2   2   2   2   0   2   0   0   0   0   0   0   2   0   0   0   0   2   0
 MK-1-15                0   2   0   0   0   0   0   2   0   2   0   2   0   0   0   0   0   2   0   0   0   0   2   2   2   0   2   0   0   0   0   2   0   0   0   2   2   2   2   0   2   2   2   2   0   0   2   0   0   2   2   0   2   2   0   0   2   2   2   0   2   0   0   2   2   2   2   0   2   0   2   0   2   2   2   0   2   2   0   2   2   0   0   0   2   0   2   0   0   0   2   2   0   0   2   0   2   0   2   0   2   2   2   0   0   0   0   2   2   2   2   2   2   2   0   2   2   2   2   2   2   0   0   2   0   0   0   2   2   0   2   0   0   2   0   0   2   2   2   0   0   0   2   2   0   2   0   0   0   2   2   0   2   2   0   0   0   0   0   2   2   2   2   0   2   0   2   0   0   2   0   2   0   2   0   2   0   0   2   2   0   2   2   2   2   0   2   0   0   0   0   0   0   2   0   0   0   0   2   0
 MK-1-16                0   2   0   0   2   0   0   2   0   2   0   2   0   0   0   0   0   2   0   0   0   0   2   2   2   0   2   0   0   0   0   2   0   2   0   0   2   2   2   0   2   2   2   2   0   0   2   0   2   2   2   0   2   2   0   0   2   0   2   0   2   0   2   2   2   2   2   0   2   0   2   0   0   2   2   0   2   0   0   2   2   2   0   0   2   0   2   0   0   0   2   2   0   0   0   0   0   0   2   0   2   2   2   0   0   0   0   2   2   2   2   0   2   2   0   2   0   2   0   0   2   0   0   2   0   0   0   2   2   0   2   2   0   2   0   0   2   2   0   0   0   2   2   2   0   2   0   0   0   2   0   0   2   2   0   0   0   0   0   2   2   2   2   0   2   0   0   0   0   2   0   0   0   2   0   2   0   0   2   0   0   2   2   2   2   0   2   0   0   0   2   0   0   2   0   0   0   0   2   0
 MK-2-1                 2   2   2   0   0   2   0   0   2   0   2   0   0   2   0   2   2   2   0   2   0   2   0   0   0   0   2   0   2   2   0   2   0   2   2   2   0   2   0   0   2   2   2   0   0   2   0   0   0   0   0   0   2   2   2   0   2   2   0   2   2   2   2   2   0   2   2   0   2   2   2   0   2   2   2   2   2   2   2   2   0   2   0   2   2   2   2   2   2   0   2   2   2   2   2   2   0   2   2   0   0   0   0   0   0   0   0   0   2   2   2   2   0   2   2   2   2   2   0   0   2   0   2   2   2   0   0   2   0   2   0   2   0   2   0   2   0   2   0   0   2   2   0   2   0   2   0   2   0   0   0   2   2   0   2   2   2   2   2   0   0   0   2   0   0   0   2   0   0   0   0   0   2   2   0   0   0   0   2   2   2   2   0   2   2   2   0   2   2   2   2   0   0   2   2   2   0   0   2   0
 MK-2-2                 2   0   2   0   2   2   0   2   2   0   2   0   0   2   0   2   2   2   0   0   0   2   0   0   0   0   2   0   2   2   2   2   0   2   2   2   0   2   0   0   2   2   2   2   0   2   0   0   0   0   0   0   2   2   2   0   2   2   0   2   2   2   2   2   0   2   2   2   2   2   2   0   2   2   2   0   2   2   2   2   0   2   0   2   2   2   2   2   2   0   2   2   2   2   2   2   0   2   2   0   0   0   0   0   0   0   0   0   2   2   2   2   0   2   2   0   2   2   0   0   2   2   2   2   2   0   0   0   0   2   0   0   0   2   2   2   0   2   2   0   2   2   0   2   0   2   0   2   0   0   0   2   2   0   2   2   0   2   0   0   0   0   2   0   2   0   2   0   0   2   0   2   2   2   0   0   0   0   2   2   0   2   0   2   2   2   0   2   2   2   2   0   0   2   2   0   0   0   2   0
 MK-2-3                 2   0   2   0   2   2   0   2   2   0   2   0   0   2   0   2   2   2   0   0   0   2   0   0   2   0   2   0   2   2   2   2   0   2   2   2   0   2   0   0   2   2   2   2   0   0   0   0   0   0   0   0   2   2   2   0   2   2   0   2   2   2   2   2   0   2   2   2   2   0   2   0   2   2   2   0   2   2   2   2   0   2   0   0   2   2   2   2   2   0   2   2   2   2   2   2   0   2   2   0   0   0   0   0   0   0   0   0   0   2   2   2   0   2   2   0   2   2   0   0   2   2   2   2   2   0   0   0   0   0   0   0   0   2   0   0   0   2   2   0   2   2   0   2   0   2   0   2   0   0   0   2   2   0   2   2   0   2   0   0   0   0   0   0   2   2   0   0   0   2   0   2   2   2   0   2   0   0   0   2   0   2   0   2   2   2   2   2   2   2   2   0   0   2   2   0   0   0   2   2
 MK-2-4                 2   0   2   0   2   2   2   2   2   0   2   0   0   2   0   2   2   2   0   0   0   2   0   0   2   0   2   0   2   2   2   2   0   2   0   2   0   2   0   0   2   2   2   2   0   0   0   0   0   0   0   0   2   2   2   0   2   2   0   2   0   2   2   2   0   2   2   2   2   2   2   0   0   2   2   0   2   2   2   2   0   2   0   0   2   2   2   2   2   0   2   2   2   2   0   2   0   2   2   0   0   0   0   0   2   0   0   0   0   2   2   0   0   2   2   0   2   2   0   0   2   2   2   2   2   0   0   0   2   0   0   2   0   2   0   0   0   2   0   0   2   2   0   2   0   2   0   0   0   0   0   2   0   0   2   2   0   2   0   0   0   0   0   2   2   2   2   2   0   2   0   2   2   2   0   2   0   2   0   2   0   2   0   2   2   2   2   2   2   2   0   0   0   2   2   2   2   2   2   2
 MK-2-5                 2   0   0   0   2   2   2   2   2   0   2   0   0   2   0   2   2   2   0   0   0   2   0   0   2   0   2   0   2   2   2   2   2   2   0   2   0   2   0   0   0   2   2   2   0   0   0   0   0   0   0   0   2   2   2   0   2   2   0   0   2   2   2   2   0   2   2   2   2   2   2   0   2   2   2   2   2   2   2   0   0   2   2   0   2   2   2   2   2   0   2   2   2   2   0   2   0   2   2   0   0   0   2   0   2   0   2   0   0   2   2   0   0   2   2   0   2   0   0   2   2   2   2   2   2   0   2   0   2   0   0   2   2   2   0   0   2   2   0   0   2   2   0   2   0   0   0   0   2   0   0   2   0   2   2   2   0   2   0   0   0   0   0   2   2   2   2   2   0   2   0   2   2   0   0   2   2   2   0   2   0   2   0   2   2   2   2   2   0   2   0   0   0   2   2   2   2   2   2   2
 MK-2-6                 2   0   0   0   2   2   2   2   2   0   2   0   0   2   0   2   2   2   0   0   0   2   0   0   2   0   2   0   2   2   2   2   2   2   0   2   0   2   0   0   0   0   2   2   0   2   0   0   0   0   0   0   2   2   2   0   2   0   0   0   2   2   2   2   0   0   2   2   2   2   0   0   2   2   2   2   2   2   2   0   0   2   2   0   2   2   2   2   2   0   2   2   2   2   0   2   0   0   2   0   0   2   2   0   2   0   2   2   2   0   0   0   2   0   2   0   2   2   0   2   2   2   2   2   2   0   2   2   2   0   0   2   2   2   0   0   2   2   2   0   2   0   0   2   0   0   0   0   2   0   0   2   0   2   2   2   2   2   0   0   0   0   0   2   0   2   2   2   0   2   2   0   0   0   0   2   2   2   0   0   0   2   0   0   0   2   2   2   0   0   0   0   0   2   2   2   2   2   2   2
 MK-2-7                 2   0   0   0   2   2   2   2   2   0   2   0   0   2   0   2   2   2   0   0   0   0   0   0   2   0   2   0   2   2   2   2   2   0   0   2   0   2   0   0   0   0   2   2   0   2   2   0   0   0   0   0   2   2   2   0   2   2   0   0   2   2   2   2   2   0   2   2   2   2   0   0   2   2   2   2   2   2   2   0   2   2   2   0   2   2   2   2   2   2   2   2   0   0   0   0   0   2   2   0   0   2   0   0   2   0   0   2   2   0   0   0   2   0   0   0   2   2   0   0   2   2   2   2   2   2   2   2   2   0   0   2   2   2   0   0   2   0   2   0   2   0   0   0   2   0   0   0   2   0   2   2   0   2   2   0   0   2   0   0   0   2   0   0   0   2   2   2   0   2   2   0   0   2   0   2   2   2   0   0   2   2   0   0   0   2   2   2   0   0   0   0   0   2   2   2   2   2   2   2
 MK-2-8                 2   0   0   0   2   0   2   2   2   0   2   0   0   2   0   2   2   2   0   0   0   0   0   0   2   0   2   0   2   2   2   2   2   0   0   2   0   2   0   0   0   0   2   2   0   2   2   0   0   0   0   0   2   2   2   0   2   2   0   0   2   2   2   0   2   0   2   2   2   2   0   2   2   2   2   2   2   2   2   0   0   2   2   0   2   2   2   2   2   2   2   2   2   0   0   0   0   2   2   0   2   0   0   2   2   0   0   2   2   0   0   0   2   0   0   2   2   2   0   0   2   2   2   2   2   2   2   2   2   0   0   2   2   2   0   0   2   2   0   0   2   2   0   0   2   0   0   0   2   0   0   2   0   2   2   0   0   2   0   0   0   2   0   0   0   2   2   2   2   2   2   0   0   2   0   2   2   2   0   0   2   2   0   0   0   2   2   2   0   0   0   0   2   2   2   2   0   2   2   2
 MK-2-9                 2   0   0   0   2   0   0   2   2   0   2   0   0   2   0   2   2   2   0   0   0   2   0   0   2   0   2   0   2   2   2   2   2   0   0   2   0   2   0   0   0   0   2   2   0   0   2   0   0   0   0   0   2   2   2   2   2   2   2   0   2   2   2   0   2   0   2   2   2   2   0   2   2   0   0   2   2   2   2   0   0   2   2   0   2   2   2   2   2   2   2   2   2   2   0   0   0   2   2   0   2   0   0   2   2   0   0   2   2   0   0   0   2   0   0   0   2   2   0   0   2   2   2   2   2   2   2   2   2   0   0   2   2   2   0   0   2   2   0   0   2   2   0   0   2   0   0   0   2   0   0   2   0   2   2   0   0   2   0   0   0   2   0   0   0   2   2   2   2   2   2   0   0   2   0   2   2   2   0   0   2   2   0   0   0   2   2   2   0   0   0   0   2   2   2   2   0   2   2   0
 MK-2-10                2   0   2   0   2   0   0   2   2   0   2   0   0   0   2   2   2   2   0   0   0   2   0   2   2   2   2   0   0   2   2   2   2   0   0   2   0   0   0   0   0   2   2   2   0   0   2   0   0   0   0   0   2   2   2   2   2   2   2   0   2   2   2   0   2   0   2   2   2   2   2   2   2   0   2   2   2   2   2   0   0   2   2   0   2   2   2   2   2   2   2   2   2   2   0   0   0   2   0   0   2   0   0   2   2   0   0   2   2   0   0   0   2   0   0   2   2   2   0   0   2   2   2   2   2   2   2   2   0   0   0   2   0   2   0   0   2   2   0   0   2   2   0   0   2   0   0   0   2   0   0   2   0   2   2   0   0   2   0   0   0   2   0   0   0   2   2   2   2   2   2   0   0   2   0   2   2   0   0   0   2   2   0   0   0   2   0   2   2   0   0   0   0   2   2   2   0   2   2   0
 MK-2-11                2   0   2   0   2   0   0   2   2   0   2   0   0   0   2   2   2   2   0   0   0   0   0   2   2   2   2   0   0   2   2   2   2   0   2   2   0   0   0   0   0   2   2   2   0   0   2   0   0   0   0   0   2   2   2   2   2   0   2   0   2   2   2   0   2   0   2   2   2   2   2   2   0   0   2   2   0   2   2   0   0   2   2   0   2   2   2   0   2   2   2   2   2   2   0   0   0   2   0   0   2   0   0   2   2   0   0   2   2   0   0   0   2   0   0   2   2   2   0   0   2   2   2   2   2   2   2   0   0   0   0   2   0   2   0   0   2   2   0   2   2   2   0   0   2   0   0   0   2   0   2   2   0   2   2   0   2   2   0   0   0   0   0   0   0   2   0   2   2   2   2   0   0   2   0   2   2   0   0   0   2   2   0   0   0   2   0   0   2   0   0   0   0   2   2   2   2   0   2   0
 MK-2-12                0   0   2   0   2   2   0   2   0   0   2   2   0   0   2   2   2   2   0   0   0   0   0   2   2   2   2   0   0   2   2   2   2   0   0   2   0   0   0   0   0   2   2   2   0   0   2   0   0   0   0   0   2   2   2   2   2   0   2   0   0   2   2   0   2   0   2   2   2   2   2   2   0   0   0   2   0   2   0   0   0   2   2   0   2   2   2   0   2   2   2   2   2   2   0   0   0   2   0   0   2   2   2   2   2   0   0   2   2   0   0   0   2   2   0   2   2   2   0   0   2   2   2   2   2   2   2   0   0   0   2   2   2   2   0   0   2   2   0   2   2   2   0   0   2   0   2   0   2   0   2   2   0   2   2   0   2   2   0   0   0   0   0   0   0   2   0   0   2   2   0   2   0   2   0   2   2   0   0   0   2   2   0   2   0   2   0   0   2   0   0   2   0   2   2   2   2   2   2   0
 MK-2-13                0   0   2   0   2   2   0   2   0   0   2   2   0   0   2   2   2   2   0   0   0   0   0   2   2   2   0   0   0   2   2   2   2   0   0   2   0   0   0   0   0   2   2   2   0   0   2   0   2   0   0   0   2   0   2   2   2   0   2   0   0   2   2   0   0   0   2   2   0   2   2   2   2   0   0   2   0   2   0   0   0   2   2   0   2   2   2   0   0   2   2   2   0   2   2   0   0   2   0   0   2   2   2   2   2   0   0   0   2   0   0   0   2   2   0   2   2   2   0   0   2   2   2   2   2   2   2   0   0   0   2   2   2   2   0   0   2   2   2   2   2   2   0   0   2   0   2   0   2   0   2   2   0   2   2   0   2   2   0   0   0   0   0   0   0   2   0   0   0   2   0   2   0   2   0   2   2   0   0   0   2   2   0   2   0   2   2   0   2   0   0   2   0   2   2   0   0   2   2   0
 MK-2-14                0   2   2   0   2   2   0   2   2   0   2   2   0   0   2   2   2   2   0   0   0   2   2   2   2   2   0   0   0   2   2   2   2   0   0   2   0   0   0   0   0   2   2   2   0   0   2   2   2   0   0   0   2   0   2   2   0   0   2   0   0   2   2   0   0   0   2   2   0   2   2   2   2   0   0   0   0   2   0   0   0   2   2   2   2   2   2   0   0   2   0   2   0   2   2   2   0   0   0   0   2   2   2   2   2   0   0   0   2   0   0   0   2   2   0   2   2   2   0   0   2   2   2   0   2   2   0   0   0   0   2   2   2   2   0   0   2   2   2   2   2   2   0   0   2   0   2   0   2   0   2   2   2   2   2   0   2   2   0   0   0   0   0   0   0   2   0   2   0   2   0   2   0   2   2   2   2   0   0   0   2   2   0   2   0   2   2   0   2   0   0   2   0   2   2   0   0   2   2   0
 MK-2-15                0   2   2   0   2   0   0   2   2   0   2   2   0   0   2   2   2   2   0   0   0   2   2   2   2   2   0   0   2   2   2   2   2   0   0   2   0   0   0   0   0   2   2   0   0   2   0   2   2   0   0   0   0   0   2   0   0   0   2   0   0   2   2   0   0   0   0   2   0   2   2   2   2   0   0   0   0   2   0   0   0   2   2   2   2   2   2   0   0   2   0   2   0   2   2   2   2   0   0   0   2   2   0   2   2   2   0   0   2   2   2   0   2   2   0   2   2   2   0   0   0   2   2   0   2   2   0   0   0   0   2   2   2   2   0   0   2   2   2   2   2   2   0   0   2   0   2   0   2   0   2   2   2   2   2   0   2   2   0   0   0   0   0   0   0   2   0   2   0   2   0   2   2   2   2   2   0   0   0   0   2   2   0   2   0   2   2   0   2   0   0   2   0   2   2   0   0   2   2   2
 MK-2-16                0   2   2   0   2   0   0   2   2   0   2   2   0   0   2   2   2   2   0   2   0   2   2   2   2   2   0   0   2   2   2   2   2   0   0   2   0   0   0   0   0   2   2   0   0   2   0   0   2   0   0   0   0   0   2   0   0   0   2   0   0   2   0   0   0   0   0   2   0   2   2   0   2   0   2   0   0   2   0   0   0   2   2   2   2   2   2   0   0   2   0   2   0   2   0   2   2   0   0   0   2   0   0   2   2   2   0   0   2   2   2   0   2   2   0   2   2   2   0   0   0   2   2   0   2   2   0   0   0   0   2   0   2   0   0   0   2   0   2   2   2   2   0   0   2   0   0   0   2   0   2   2   2   2   2   0   2   2   0   0   0   0   0   0   0   2   0   0   0   2   0   2   2   2   2   2   0   0   0   0   2   2   0   2   0   2   2   0   2   0   2   0   0   2   2   0   0   2   2   2
 MK-3-1                 0   0   2   0   2   0   2   0   0   2   2   2   0   0   2   0   0   2   2   0   2   2   2   2   2   0   0   0   2   2   2   2   2   0   0   0   0   0   2   0   2   2   2   0   0   0   0   0   2   2   2   2   2   0   2   2   0   0   2   0   0   0   0   2   0   2   0   0   2   2   2   2   0   2   2   2   2   2   2   2   2   0   0   2   2   0   0   0   0   0   0   0   0   2   0   0   0   2   2   0   0   0   0   0   0   0   0   0   0   2   0   0   0   0   2   2   0   0   0   0   2   0   0   2   2   0   2   2   2   0   0   2   2   2   2   0   0   0   0   2   2   2   0   2   2   0   0   2   2   2   2   0   2   0   0   2   2   2   0   0   0   2   2   0   2   2   0   2   2   2   0   2   2   2   2   0   0   2   2   2   0   2   0   2   2   2   2   2   0   2   2   0   0   2   2   0   0   2   0   2
 MK-3-2                 0   0   2   0   2   0   2   0   0   2   2   2   0   0   2   0   0   2   2   0   2   2   2   2   2   0   0   2   2   2   2   2   2   0   2   0   0   0   0   0   2   2   2   0   0   0   0   2   2   2   2   2   2   0   2   2   0   0   2   0   0   2   0   2   2   2   0   0   2   2   0   2   0   2   2   2   2   2   2   2   2   0   0   2   2   0   0   0   0   0   0   0   0   2   0   0   0   2   2   0   0   0   0   0   0   0   0   0   0   2   0   0   0   0   2   2   0   0   0   0   2   2   0   2   2   0   2   2   2   2   0   2   2   2   2   0   0   2   0   2   0   2   0   2   2   0   0   2   2   2   2   0   2   0   0   2   2   0   0   2   0   2   2   0   2   2   0   2   2   2   0   2   0   2   2   0   2   2   2   2   0   2   0   0   2   2   2   2   0   2   2   0   0   0   2   0   0   2   0   0
 MK-3-3                 0   0   2   0   2   0   2   0   0   2   2   2   0   0   2   0   0   2   2   0   2   2   2   2   2   0   0   2   2   2   2   2   0   0   2   2   0   0   0   0   2   2   2   2   0   0   0   2   2   2   2   0   2   0   2   2   0   0   2   0   0   2   0   2   0   2   0   2   2   2   2   2   2   2   0   2   2   2   2   2   0   0   0   2   2   0   0   0   0   0   0   0   0   2   0   0   0   2   2   0   0   0   0   0   0   0   0   0   0   0   0   0   0   0   2   2   0   0   0   0   2   2   0   2   0   0   2   2   2   2   0   2   2   2   2   0   0   2   0   2   0   2   0   2   2   0   0   2   2   2   2   0   2   0   0   2   2   0   0   2   0   2   2   0   2   2   0   0   0   2   0   2   0   2   2   0   2   2   2   2   0   2   0   0   2   2   2   2   0   2   2   0   0   0   2   0   0   0   0   0
 MK-3-4                 0   0   2   0   2   0   2   2   0   2   2   2   0   0   2   0   0   2   2   2   2   2   2   2   2   0   0   2   0   2   2   2   0   0   2   2   0   0   2   0   0   2   2   2   0   0   0   0   2   2   2   0   2   0   2   2   0   0   2   0   0   2   0   2   0   2   2   0   2   2   2   2   2   2   0   2   2   2   2   2   0   0   0   0   0   0   0   0   0   0   0   0   0   0   2   0   0   2   2   0   0   0   0   0   0   0   0   0   0   0   0   0   0   0   2   2   0   0   0   0   2   2   2   2   0   2   2   2   2   2   0   2   0   2   2   2   0   2   0   2   2   2   0   0   0   0   0   2   2   2   2   0   2   0   0   2   2   0   0   2   0   2   2   0   2   2   0   0   2   2   0   0   0   2   2   0   2   2   2   2   0   2   0   0   2   2   2   2   0   2   2   0   0   0   2   0   0   0   0   0
 MK-3-5                 0   0   2   2   0   0   2   2   0   2   2   2   0   0   0   0   0   2   2   2   2   2   0   2   2   0   0   2   0   2   2   2   0   2   2   2   0   0   2   0   0   2   2   2   0   0   0   0   2   2   2   0   2   0   2   2   0   0   2   0   0   2   0   2   0   2   2   0   2   2   2   2   2   2   0   2   2   2   2   2   0   0   0   0   0   0   0   0   0   0   0   0   2   0   2   0   0   2   2   0   0   0   0   0   0   0   0   0   0   0   0   0   0   0   2   2   0   0   0   2   2   2   2   0   0   2   2   2   2   2   0   2   0   2   2   2   0   2   0   2   0   2   0   0   0   0   2   2   2   2   2   0   2   0   0   2   2   0   0   2   0   2   0   0   2   2   0   0   2   2   0   0   0   2   2   0   2   2   2   2   0   2   0   0   2   2   2   2   0   2   2   0   0   0   2   0   0   0   0   0
 MK-3-6                 0   2   2   2   0   0   2   2   0   2   2   2   0   0   2   0   0   2   2   2   2   2   0   2   2   0   0   2   0   2   2   2   0   2   2   2   2   0   0   0   0   2   2   2   0   0   0   0   2   2   2   0   2   2   2   2   0   0   2   0   2   2   2   2   0   2   2   0   2   2   2   2   2   2   2   2   2   2   2   2   0   0   0   0   0   0   0   0   2   0   0   0   2   0   0   0   2   2   2   0   0   0   0   0   0   0   0   0   2   0   2   0   2   0   2   0   2   0   0   2   2   2   2   0   0   2   2   2   2   2   0   2   0   2   2   2   2   2   0   2   0   0   0   2   0   2   2   2   2   2   2   0   2   0   0   0   2   0   0   2   0   2   0   0   2   2   0   0   2   2   0   0   0   0   2   0   2   2   2   2   0   2   0   0   2   2   2   0   0   2   2   0   2   2   2   0   0   0   0   0
 MK-3-7                 2   2   2   2   0   0   2   2   0   2   2   0   0   0   2   0   0   2   2   2   2   2   0   2   2   2   0   2   0   2   2   2   0   2   2   2   2   0   0   0   2   2   2   2   0   0   0   0   2   2   2   0   2   2   2   2   0   0   2   0   2   2   2   2   0   2   2   0   2   2   2   2   2   2   2   2   2   2   2   2   0   0   0   0   0   0   0   0   0   0   2   0   2   0   0   0   2   2   2   0   0   0   0   0   0   0   0   0   2   0   2   0   2   0   2   2   2   0   0   2   2   2   2   0   0   2   2   2   2   2   0   2   0   2   2   0   2   2   0   2   0   0   0   2   0   2   0   2   2   0   2   0   0   0   0   0   2   0   0   2   0   2   0   0   2   2   0   0   2   2   0   2   0   0   2   2   2   2   2   2   2   0   0   0   2   2   0   0   0   2   2   0   0   2   2   0   0   0   0   0
 MK-3-8                 0   2   0   2   0   2   2   2   0   2   2   0   0   0   2   0   0   2   2   2   2   2   2   2   2   2   0   2   0   2   2   2   0   2   2   2   2   0   0   0   2   2   2   2   0   0   0   0   0   2   2   0   2   2   0   2   0   0   2   0   2   2   2   2   0   2   2   0   2   2   2   2   2   2   2   2   2   2   2   2   0   0   0   0   2   0   0   0   0   0   2   0   2   0   0   0   2   2   2   0   0   0   0   0   0   0   0   0   2   0   2   0   2   0   2   2   2   2   0   2   2   2   2   0   0   2   2   2   0   2   0   2   0   2   2   0   2   2   0   0   0   0   0   2   0   2   0   2   2   0   2   0   0   0   0   0   2   0   0   2   0   2   0   0   2   2   0   0   2   2   0   2   0   0   2   2   2   2   2   2   2   0   0   0   2   2   2   0   0   2   2   0   0   2   2   0   0   0   0   0
 MK-3-9                 0   2   0   2   0   2   2   2   0   2   2   0   0   0   2   0   0   2   2   2   2   2   2   2   2   2   2   2   0   2   2   2   0   2   2   0   2   0   0   0   2   2   2   2   0   0   0   0   0   2   2   0   2   2   0   2   0   0   2   0   2   2   2   2   0   2   2   2   2   2   2   2   2   2   2   2   0   2   2   2   0   0   0   0   2   0   0   0   0   0   2   0   2   0   0   0   2   2   2   0   2   0   0   0   0   0   0   0   2   0   2   2   2   0   2   2   2   0   0   2   2   2   2   0   0   2   2   2   0   2   0   2   0   2   2   0   2   2   0   0   0   0   0   2   0   2   0   2   2   0   2   0   0   0   0   0   2   0   0   2   0   2   0   0   2   2   0   0   2   2   0   2   0   0   2   2   2   2   0   2   2   0   0   0   2   2   2   0   0   2   2   0   0   0   2   0   0   0   0   0
 MK-3-10                0   2   0   0   2   2   2   2   0   2   2   0   0   0   2   0   0   0   2   2   2   2   2   2   2   2   2   2   0   2   0   2   0   2   2   0   2   0   0   0   2   0   2   2   2   0   0   0   0   2   2   0   2   2   0   2   0   2   2   0   2   0   2   2   0   2   2   2   2   2   2   2   2   2   0   2   0   0   2   2   0   0   0   2   2   2   0   0   0   0   2   0   2   0   0   0   2   2   2   0   2   0   0   0   2   0   0   0   0   0   2   2   2   0   2   2   2   0   0   2   2   2   2   0   0   2   2   0   0   2   0   2   0   2   2   0   2   2   0   0   0   0   2   2   0   2   0   2   2   0   2   0   0   0   2   0   2   0   0   2   0   2   0   0   0   2   0   0   2   2   0   0   0   0   2   2   2   2   0   2   0   0   0   0   2   2   2   0   0   0   0   0   0   0   2   0   0   0   0   0
 MK-3-11                0   2   0   0   0   2   2   0   0   2   2   0   0   0   0   2   0   0   2   2   2   2   0   2   2   2   2   2   0   0   0   2   0   0   2   0   2   0   0   0   2   0   2   2   2   0   0   0   0   2   2   0   2   2   0   2   0   2   2   0   2   0   2   2   0   2   2   2   2   2   2   2   0   2   0   2   2   0   2   0   0   0   0   2   2   2   0   0   0   0   2   0   2   0   0   0   2   2   2   0   0   0   0   0   2   0   0   0   0   0   2   2   2   0   0   2   2   0   0   2   2   2   2   0   0   2   0   0   0   0   0   2   0   2   2   2   2   2   2   0   0   0   2   2   0   0   0   2   2   0   2   0   2   0   2   0   2   0   0   2   0   2   0   0   0   0   0   0   2   2   0   0   0   0   2   2   2   2   2   2   0   0   0   0   2   2   2   0   0   2   2   0   0   0   2   0   0   0   0   0
 MK-3-12                0   2   0   2   0   2   2   2   0   2   2   0   0   0   0   2   2   0   2   2   2   2   0   2   2   2   2   2   0   0   0   2   0   0   2   0   2   0   0   0   2   0   2   2   2   0   0   2   0   2   2   0   2   2   0   2   0   2   2   0   0   2   2   2   0   2   2   2   2   2   0   2   0   2   0   2   2   0   2   0   0   0   0   2   0   0   0   0   0   0   2   0   0   0   0   0   2   2   2   0   0   0   0   0   2   0   0   0   0   0   2   0   0   0   0   2   2   0   0   2   2   2   2   0   0   2   0   0   0   0   2   2   0   2   2   2   2   2   2   0   0   0   2   2   0   0   0   2   2   0   2   0   0   0   2   0   2   0   0   0   0   2   0   0   0   0   0   0   2   2   0   0   0   0   2   2   2   2   2   2   0   0   0   0   2   2   2   0   0   2   2   0   0   2   2   0   0   0   2   0
 MK-3-13                0   2   0   0   0   2   2   0   0   2   2   0   0   0   0   2   2   2   2   2   2   2   0   2   2   2   2   2   0   2   0   0   0   0   2   0   2   0   2   0   2   2   2   2   2   0   0   2   2   2   0   0   2   0   0   2   0   2   2   0   0   2   2   2   0   2   2   2   0   2   0   2   0   2   0   2   2   2   2   0   0   0   0   2   0   0   0   0   0   0   2   0   2   0   0   0   2   2   2   0   0   0   0   0   2   2   0   0   0   2   2   0   0   0   0   2   2   0   0   2   2   2   2   0   2   2   0   0   0   0   2   0   0   0   0   2   2   2   2   0   0   0   2   2   0   0   0   2   0   0   2   0   0   0   2   0   0   0   0   0   0   2   0   0   0   0   0   0   2   2   0   0   0   0   2   2   2   2   0   0   0   0   0   0   2   2   2   0   2   2   2   0   0   2   2   0   0   0   2   2
 MK-3-14                0   2   0   0   0   2   2   0   0   2   2   0   0   0   0   2   2   2   2   2   2   2   0   2   2   2   2   2   0   2   0   0   0   0   0   0   2   0   2   0   2   2   2   2   2   0   2   2   2   2   0   2   2   0   0   2   0   2   2   0   0   2   2   2   0   2   2   2   0   2   0   2   0   2   0   2   0   2   2   0   2   2   0   2   0   0   0   0   0   0   2   0   0   0   2   0   0   2   2   0   0   0   0   0   2   2   0   0   0   2   2   0   0   0   0   2   2   0   0   2   2   2   2   2   2   2   2   0   2   0   2   0   0   0   0   2   2   2   2   0   0   0   2   2   0   0   0   2   0   0   2   0   0   0   2   0   0   0   0   0   2   2   0   0   0   0   0   0   2   2   0   0   0   0   2   2   2   0   0   0   0   0   2   0   2   2   2   0   2   2   2   0   0   2   2   0   0   2   2   2
 MK-3-15                0   2   0   0   0   2   2   0   0   2   2   0   0   0   0   2   2   2   2   2   2   2   0   2   2   0   2   2   0   2   0   0   0   0   0   0   2   0   0   0   2   2   2   2   2   0   2   2   2   2   0   0   2   0   0   2   0   2   2   0   0   2   2   2   0   2   2   2   0   2   0   2   0   2   0   2   0   2   2   0   2   2   0   2   0   0   0   0   0   0   2   0   0   0   2   0   0   0   2   0   0   0   0   0   2   2   0   0   0   0   2   0   0   0   0   2   2   0   0   2   2   2   2   2   2   2   2   0   2   0   2   0   0   2   0   2   2   2   2   0   0   0   2   2   0   0   2   2   0   0   0   0   2   0   2   0   0   0   0   0   2   2   2   0   0   0   0   0   2   2   0   0   0   0   0   2   2   2   2   0   0   0   2   0   2   2   2   0   2   2   2   0   0   0   2   0   0   2   2   2
 MK-3-16                2   2   0   0   0   2   2   0   0   2   2   0   0   0   0   2   2   0   2   2   2   2   0   2   2   0   2   2   0   2   0   0   0   0   0   0   2   0   0   0   2   2   2   2   2   0   2   2   2   2   0   0   2   0   0   2   0   2   2   0   0   2   2   0   0   2   2   2   0   2   0   2   0   2   0   2   0   2   2   0   2   2   0   2   0   0   2   0   0   0   0   0   0   0   2   0   0   0   2   2   0   0   0   0   0   2   0   0   0   0   2   2   2   0   0   2   2   2   0   2   2   2   2   2   2   2   2   0   0   2   2   0   0   2   0   2   2   2   2   0   0   0   2   2   0   0   2   0   0   0   0   0   0   0   0   2   0   0   0   0   2   0   2   0   0   0   0   0   2   2   0   0   2   0   0   2   2   2   2   0   0   0   2   0   2   2   2   0   2   2   2   0   0   0   2   0   0   2   2   2
 MK-4-1                 2   2   2   0   0   0   0   0   2   2   0   0   0   2   2   2   0   2   2   2   0   2   0   2   2   0   0   0   0   2   0   0   2   0   2   0   0   0   0   0   2   0   2   2   0   2   2   0   2   0   0   2   0   0   2   2   0   0   2   2   2   0   0   0   0   0   2   0   0   2   0   0   0   0   0   0   2   0   0   0   2   0   0   0   0   0   2   0   2   2   0   2   2   2   2   2   2   2   0   2   0   0   2   2   2   0   0   2   0   0   0   0   0   2   0   2   2   2   0   0   0   2   0   0   0   0   0   0   2   0   0   0   0   2   0   0   0   2   2   2   2   0   2   2   0   0   0   2   2   0   2   0   0   0   0   0   2   2   0   0   0   0   0   0   0   2   2   0   2   0   2   2   0   0   2   0   0   0   2   2   0   0   2   0   2   0   0   0   0   2   0   0   2   0   0   0   2   2   0   2
 MK-4-2                 2   2   2   0   0   0   0   0   2   2   0   2   2   2   2   2   0   2   2   0   0   2   2   2   2   0   0   0   0   2   0   0   2   0   2   0   2   0   0   0   2   0   2   2   0   2   0   0   2   0   0   2   0   2   2   2   0   0   2   2   2   2   0   0   0   0   2   0   0   2   2   0   0   0   0   2   2   0   0   0   2   0   0   0   0   0   2   0   2   2   0   2   2   2   2   2   2   2   0   2   0   0   2   2   2   0   0   2   0   2   0   0   0   2   0   2   2   2   0   0   2   2   0   0   0   0   0   0   2   0   0   0   0   2   0   0   0   2   2   2   2   0   2   0   0   0   0   0   2   0   2   2   0   0   0   0   0   0   0   0   0   0   0   0   0   2   2   0   2   2   2   2   0   0   2   0   0   0   2   2   0   0   2   0   2   0   0   0   0   2   2   0   2   0   0   2   2   2   0   2
 MK-4-3                 2   2   2   0   0   0   2   0   2   2   2   2   2   2   2   0   0   2   2   0   0   2   2   2   2   0   0   0   0   2   0   0   0   0   2   0   2   0   0   0   2   2   2   2   0   2   0   0   2   0   0   2   0   2   2   2   0   0   2   2   0   2   0   2   0   0   2   0   0   0   2   0   0   0   2   2   2   0   0   0   2   0   0   0   0   0   2   0   2   2   2   0   2   2   2   2   0   2   0   2   0   0   2   0   2   0   0   2   0   2   0   2   2   2   0   2   0   2   0   0   2   0   0   0   0   0   0   2   2   0   2   0   0   2   0   0   0   2   2   2   2   0   0   0   0   0   0   0   2   0   2   2   0   0   0   0   0   0   0   0   0   0   0   2   0   2   2   0   2   0   2   2   0   0   2   2   0   0   2   2   0   0   2   0   2   0   0   2   0   2   2   2   2   0   2   0   2   2   0   2
 MK-4-4                 2   2   2   0   0   0   0   0   2   2   2   2   2   2   2   0   0   2   2   0   0   2   2   2   0   0   0   0   0   2   0   0   0   0   2   0   2   0   0   0   2   2   2   2   0   2   0   0   2   0   0   2   0   2   2   0   0   0   2   2   0   0   0   2   2   0   0   0   0   0   2   0   0   0   2   2   2   0   0   0   2   0   0   0   0   0   2   0   2   2   2   0   2   2   2   0   0   2   0   2   0   0   2   2   2   0   0   2   2   2   2   2   2   2   0   2   0   2   2   0   2   0   2   0   0   0   0   2   2   0   2   0   0   2   0   0   0   0   0   2   2   0   0   0   0   0   0   0   2   0   2   2   0   0   0   0   0   0   0   0   0   0   0   2   0   2   2   0   2   0   2   2   0   0   0   2   0   0   2   2   0   0   2   0   2   0   0   2   0   2   2   0   2   0   2   0   2   2   0   2
 MK-4-5                 2   2   2   0   0   0   0   0   2   2   2   2   2   2   0   0   0   2   2   0   0   2   2   2   0   0   2   0   0   2   0   0   0   0   2   0   2   0   0   0   2   2   2   2   0   2   2   0   2   0   0   2   0   2   0   0   0   0   2   2   0   0   0   2   2   0   0   0   0   0   2   0   0   0   2   2   2   0   0   0   2   2   2   0   0   0   2   0   0   2   2   0   2   2   0   0   0   2   0   2   0   0   2   2   2   0   0   2   0   2   0   2   2   0   0   2   0   2   2   0   0   0   2   0   0   0   2   2   2   0   2   0   0   2   0   0   0   0   0   2   2   0   0   0   0   0   0   0   2   0   2   2   0   0   0   0   0   0   0   0   0   0   0   0   0   2   2   0   2   0   0   2   2   0   0   2   0   0   2   0   0   0   2   0   2   0   0   2   0   2   2   0   2   0   2   0   2   2   0   2
 MK-4-6                 2   2   2   0   0   0   0   0   2   2   2   2   2   2   0   0   0   2   2   0   0   2   2   2   0   2   2   0   0   2   0   0   2   0   2   0   2   0   0   0   2   2   0   2   0   0   2   0   2   0   0   2   0   2   0   2   0   0   2   2   0   0   0   2   2   0   0   0   0   0   0   0   0   0   2   2   0   0   0   0   2   0   2   0   0   0   2   0   0   0   2   0   0   2   0   0   0   2   0   2   0   0   2   2   2   0   0   2   0   2   0   2   2   0   0   2   0   2   2   0   0   0   2   0   0   0   2   2   2   0   2   0   0   2   0   2   0   0   0   2   2   0   0   0   0   0   0   0   2   2   2   0   0   0   2   0   0   0   0   0   0   0   0   2   0   2   2   0   2   0   0   2   2   0   0   2   0   0   2   0   0   0   2   0   2   0   0   2   0   2   2   0   2   0   2   2   2   2   0   2
 MK-4-7                 2   2   0   0   0   0   0   2   2   2   2   2   2   0   0   0   0   2   2   0   0   2   2   2   0   2   2   0   0   2   0   0   2   0   2   0   0   0   0   0   2   2   0   2   0   0   2   0   2   0   0   2   0   2   0   2   0   0   2   2   0   0   0   2   2   0   0   0   0   0   0   0   0   0   2   2   0   0   0   2   2   0   2   0   2   0   2   0   0   0   2   0   0   2   0   0   0   0   0   2   0   0   2   2   2   0   0   2   2   2   0   2   0   0   0   2   0   2   2   0   0   0   2   0   0   0   2   2   2   0   2   0   0   2   2   2   0   2   0   2   2   0   0   0   0   0   0   0   0   2   0   0   0   0   2   0   0   0   0   0   0   0   0   2   0   2   2   0   2   2   0   2   0   0   0   2   0   0   2   2   0   0   2   0   2   0   0   2   0   2   2   0   2   0   2   2   2   2   0   2
 MK-4-8                 0   2   0   0   0   0   0   2   2   2   2   2   0   0   0   0   0   2   2   0   0   2   2   2   0   2   2   2   0   2   0   0   2   0   2   0   0   0   0   0   2   2   0   2   0   0   0   0   2   2   0   2   0   2   0   2   2   0   2   2   0   0   2   2   2   0   0   0   0   0   0   0   0   0   2   2   0   0   2   0   2   0   2   0   2   0   2   0   0   0   2   0   0   2   0   0   0   0   0   2   0   2   2   2   2   0   0   2   2   2   0   2   0   0   0   2   0   2   2   0   2   0   2   0   0   0   2   2   2   0   2   2   0   2   2   2   0   2   0   2   2   0   0   2   0   0   0   0   0   2   0   0   0   0   2   0   0   0   0   0   0   0   0   2   0   2   2   0   2   2   0   2   0   0   0   2   0   0   2   2   0   0   2   0   2   0   0   2   2   2   0   0   2   0   2   2   2   2   0   2
 MK-4-9                 0   2   0   0   0   0   2   0   2   2   2   2   0   0   0   0   0   2   2   0   0   2   2   0   0   2   2   0   0   2   0   0   2   0   2   2   0   0   0   0   2   2   0   2   0   0   0   0   0   2   0   2   0   2   0   2   2   0   2   2   0   0   2   2   2   0   0   0   0   0   0   0   0   0   2   0   0   2   2   0   2   0   2   0   2   0   2   0   0   0   2   0   0   2   0   0   0   0   0   2   0   2   2   2   2   0   0   2   2   2   0   2   0   0   0   2   0   2   2   0   2   0   2   0   0   0   2   2   2   0   2   2   0   2   2   2   0   2   0   2   2   0   0   2   0   0   0   0   0   0   0   0   0   0   2   0   0   0   0   0   0   0   0   0   0   2   2   0   2   2   0   0   0   0   0   2   0   0   2   2   0   0   2   2   2   0   0   2   2   2   0   0   2   0   2   0   2   2   0   2
 MK-4-10                0   2   0   0   0   2   2   0   2   2   2   2   0   0   0   0   0   2   2   2   0   2   2   0   0   0   2   0   0   2   0   0   2   2   2   2   0   0   0   0   2   2   0   2   0   0   2   0   2   2   0   2   0   2   0   2   2   0   2   2   0   0   2   0   2   0   0   0   0   0   2   0   0   0   2   2   0   0   2   0   0   0   2   0   2   0   2   0   0   0   2   0   0   2   0   2   0   0   0   2   0   2   2   0   0   0   2   2   2   2   0   2   0   0   0   2   0   2   2   0   2   0   2   0   0   0   2   2   0   0   2   2   0   2   2   2   0   2   0   2   2   0   0   0   0   0   0   0   0   0   0   0   0   0   2   0   0   0   0   0   0   0   0   0   0   2   2   0   2   2   0   0   0   0   0   0   0   0   2   2   0   0   0   2   2   0   0   2   2   2   0   0   2   0   2   0   2   2   0   2
 MK-4-11                0   2   0   0   0   2   2   0   2   0   2   2   0   0   2   0   2   2   2   2   0   2   2   0   0   0   2   0   0   0   0   0   2   2   2   2   0   2   2   0   2   2   0   2   0   0   2   0   2   2   0   2   0   2   0   2   2   0   2   2   0   0   2   0   2   0   0   0   0   0   2   0   0   0   2   2   0   0   2   0   0   0   2   0   2   0   2   0   0   0   2   0   0   2   0   2   0   0   0   2   0   2   2   0   0   2   2   2   2   2   0   2   0   0   0   2   0   2   2   2   2   0   2   0   0   0   2   2   0   0   2   2   0   0   2   2   0   2   0   2   2   0   0   0   0   0   0   0   0   0   0   0   0   0   2   0   0   0   0   0   0   0   0   0   0   2   2   0   2   0   0   0   0   0   0   0   0   0   2   2   0   0   0   2   2   0   0   2   2   2   0   0   2   0   0   0   2   2   0   2
 MK-4-12                0   0   0   0   0   2   2   0   2   0   0   2   0   0   0   0   2   2   2   2   0   2   2   0   0   0   2   0   0   0   0   0   2   2   2   2   0   2   2   0   2   2   0   2   0   0   2   0   2   2   0   2   0   2   0   2   2   0   2   2   0   0   2   0   2   2   0   0   0   0   2   0   0   0   2   2   0   0   2   0   0   0   2   0   2   0   2   0   0   0   2   0   0   0   0   2   0   2   0   2   0   2   2   0   0   2   2   2   2   2   0   2   0   2   0   2   0   2   2   2   0   0   2   0   0   0   2   2   0   0   2   2   0   0   2   2   0   2   0   0   2   0   0   0   0   0   0   0   0   0   2   0   0   0   2   0   2   0   2   0   0   0   2   0   0   2   2   2   2   0   0   0   0   0   0   0   0   0   2   2   0   0   0   2   2   2   2   2   0   2   0   0   2   0   0   0   2   2   0   2
 MK-4-13                0   2   0   0   0   2   2   0   2   0   0   2   0   2   0   0   2   2   2   2   0   2   2   0   0   2   2   0   0   0   0   0   2   2   2   2   0   2   2   0   0   2   0   2   0   0   2   0   2   2   0   2   0   2   0   0   2   0   2   2   0   0   2   0   2   2   0   0   0   0   2   0   0   0   2   2   0   0   2   0   0   0   2   2   2   0   2   0   0   0   2   0   0   0   0   2   0   2   0   2   0   2   2   0   0   2   0   2   2   2   0   2   0   2   0   2   0   0   2   2   0   0   2   0   0   0   2   2   0   0   0   2   0   0   2   2   0   0   0   0   2   0   0   0   0   0   0   0   0   2   0   0   0   0   2   0   2   0   2   0   0   2   2   0   0   2   2   2   2   2   2   0   0   0   0   0   0   0   0   2   2   0   0   2   0   2   2   2   0   2   0   0   2   2   0   0   2   2   0   2
 MK-4-14                0   2   0   0   2   2   0   0   2   0   0   2   2   2   0   0   2   2   2   2   0   2   2   0   0   2   2   0   0   0   0   0   2   2   2   2   2   2   2   0   0   2   0   2   0   0   0   0   2   2   0   2   2   2   0   0   2   0   2   2   2   0   0   0   2   2   0   0   0   0   2   0   0   0   2   2   0   0   2   0   0   0   0   2   2   0   2   0   0   0   2   0   0   0   0   2   0   2   0   2   0   2   2   0   0   2   0   2   2   0   0   2   0   2   0   2   0   0   2   2   0   0   0   0   0   0   2   2   0   0   0   2   0   0   2   2   0   0   0   0   2   0   0   0   0   0   0   0   0   2   0   2   0   0   2   0   2   0   2   0   0   2   2   2   0   2   2   2   2   2   2   0   0   0   0   0   0   0   0   2   2   0   0   2   0   2   2   2   0   2   0   0   2   2   0   0   2   0   0   2
 MK-4-15                0   2   0   0   2   2   2   2   2   0   0   2   2   2   0   0   0   2   2   2   0   2   2   0   2   2   2   0   0   2   0   0   2   2   2   2   2   0   2   0   0   2   0   0   0   0   0   2   2   2   0   2   2   2   2   0   2   0   2   2   2   0   2   0   0   2   2   0   0   0   2   0   0   0   2   2   0   0   2   0   0   2   0   2   0   0   2   0   2   0   2   0   0   0   0   2   0   2   0   2   0   2   2   0   0   2   0   2   2   0   0   2   0   2   0   2   0   0   2   2   0   0   0   0   0   0   2   2   0   0   0   2   0   2   2   2   0   0   0   0   2   0   0   0   0   0   0   0   0   2   0   2   0   0   2   0   2   0   2   0   0   2   2   2   0   2   2   2   0   2   2   0   0   0   0   0   0   0   0   0   2   0   0   2   0   2   2   2   0   2   0   0   2   2   2   0   2   0   0   2
 MK-4-16                0   2   0   0   2   2   0   2   0   0   0   2   2   2   0   0   0   0   2   2   0   2   0   0   2   2   2   0   2   2   0   0   2   2   2   2   2   0   0   0   0   2   0   0   0   0   0   2   2   2   0   2   2   2   2   0   0   0   2   2   2   0   2   0   0   2   2   0   0   0   2   0   0   0   2   2   0   0   2   0   0   2   0   2   0   0   2   0   2   0   2   0   0   2   0   2   2   2   0   2   0   2   2   0   0   2   0   2   2   0   0   2   0   2   0   2   0   0   2   2   2   0   0   0   2   0   2   2   0   0   0   2   0   2   2   2   0   0   0   0   2   0   0   0   0   0   0   2   0   2   0   2   0   0   0   2   2   2   2   0   0   2   2   0   0   2   2   2   0   2   2   0   0   0   0   0   0   0   0   0   2   0   0   0   0   2   2   2   0   2   0   0   2   2   2   0   2   0   0   2
 MK-5-1                 2   0   0   2   2   0   2   0   2   0   0   2   0   2   2   2   2   2   2   2   2   0   0   2   2   2   0   2   0   0   0   0   2   0   0   2   0   2   2   2   0   2   0   2   0   0   2   0   2   0   2   2   0   0   2   2   2   0   0   2   0   2   0   2   2   0   0   0   0   0   0   2   0   2   0   0   2   0   2   0   0   2   0   0   2   0   0   2   2   2   2   2   2   0   2   2   2   0   0   2   0   0   2   2   2   0   0   0   0   2   2   0   2   0   2   2   2   0   0   0   0   2   2   2   0   0   2   0   0   2   2   0   2   0   2   2   0   0   2   2   0   0   0   2   2   0   0   2   0   2   2   0   0   0   2   2   2   0   2   2   2   2   0   2   2   0   2   0   2   0   2   0   0   2   2   2   0   0   0   2   2   2   0   0   0   0   2   2   2   2   0   2   2   2   2   2   0   2   0   0
 MK-5-2                 2   0   0   0   2   0   2   0   0   0   0   2   0   2   2   2   2   2   2   2   2   0   0   2   2   2   0   2   0   0   0   0   2   0   0   2   0   2   2   2   0   0   0   2   0   0   0   0   0   2   2   2   0   0   2   2   2   0   2   2   0   2   0   0   2   0   0   0   0   0   2   2   0   2   0   0   2   0   2   0   2   2   0   0   2   0   0   2   2   2   0   2   2   0   2   2   2   0   0   2   0   0   2   2   2   0   0   0   0   2   2   0   0   0   0   2   2   0   0   0   0   2   2   2   0   0   2   0   0   2   2   0   2   2   2   2   0   0   2   2   0   0   0   2   2   0   0   2   0   2   2   0   0   0   2   2   2   0   2   2   2   2   2   2   2   2   2   2   2   0   2   0   0   2   2   2   2   0   0   2   2   2   0   0   0   0   2   2   2   0   0   2   2   2   2   2   0   2   0   0
 MK-5-3                 2   0   0   0   2   0   0   2   0   0   0   2   0   0   2   2   2   0   2   2   2   0   0   2   2   2   0   2   0   0   0   0   2   0   0   2   0   2   0   2   0   2   0   2   0   0   0   0   0   2   2   2   0   0   2   2   2   0   2   2   0   0   0   0   2   0   0   0   0   0   2   2   0   2   0   0   2   0   2   0   2   2   0   0   2   0   0   2   2   2   0   2   2   0   2   2   2   2   0   2   0   0   2   0   2   0   0   0   0   2   2   0   2   0   0   0   2   0   0   0   0   2   2   2   0   0   2   2   0   2   2   2   2   0   2   2   0   0   2   2   0   0   0   0   2   0   0   2   0   2   2   0   0   0   2   2   2   0   2   2   2   2   2   2   2   2   2   2   2   0   0   0   0   2   0   2   2   0   0   2   0   2   0   0   0   0   2   2   2   0   0   2   2   2   2   2   0   2   0   0
 MK-5-4                 2   0   0   0   2   0   0   2   0   0   0   2   0   0   2   0   2   0   2   2   2   0   0   2   2   2   0   2   0   0   0   0   2   0   0   2   0   2   0   2   0   0   0   2   0   0   2   0   0   2   2   2   0   0   2   2   2   0   2   2   0   0   0   2   2   0   0   0   0   0   2   2   0   2   0   0   0   0   2   0   2   2   0   0   2   0   0   2   2   2   0   2   2   0   2   2   2   2   0   2   0   0   2   0   2   0   0   0   0   2   2   0   2   0   0   0   2   0   0   0   0   2   2   2   0   0   2   2   0   0   2   2   2   0   2   2   0   0   2   2   0   0   0   0   2   0   0   2   2   2   2   0   0   0   2   2   2   0   2   2   2   2   2   2   2   2   2   2   2   0   2   0   0   2   0   2   2   0   0   2   0   2   0   0   0   0   2   2   2   0   0   2   2   2   2   2   0   2   0   0
 MK-5-5                 2   0   0   0   2   0   0   2   0   0   0   2   0   0   2   0   2   0   2   0   2   0   0   2   2   2   0   2   0   0   2   0   2   2   0   2   0   2   0   2   0   0   0   2   0   0   2   0   0   2   2   2   0   0   0   2   2   0   2   2   0   0   0   2   2   0   2   0   0   0   2   2   2   0   0   0   0   0   2   0   2   2   0   0   2   0   0   2   0   2   0   2   2   0   0   2   2   2   0   2   0   0   2   0   2   0   0   0   0   2   2   0   2   0   0   0   0   0   0   0   0   2   2   2   0   0   2   0   2   0   2   2   2   0   2   2   0   0   2   2   0   0   0   0   2   0   0   2   2   2   2   0   0   0   2   2   2   0   2   2   2   2   2   0   2   2   0   2   2   2   2   0   0   2   0   2   2   2   0   2   0   2   0   0   0   0   2   2   2   0   0   2   2   2   2   2   0   0   0   0
 MK-5-6                 2   2   0   0   2   0   0   2   2   0   0   2   2   0   2   0   2   0   2   0   2   0   0   0   2   2   0   2   2   0   2   0   2   2   0   2   0   2   0   2   0   0   0   2   0   0   2   0   0   2   2   2   0   0   0   2   2   0   2   2   0   0   0   2   2   0   2   0   0   0   2   2   2   0   2   0   0   0   2   0   2   2   0   0   2   0   0   2   0   2   0   2   2   2   0   2   2   2   2   2   0   0   2   0   2   0   0   0   0   2   2   0   2   0   0   0   0   0   0   0   0   0   2   2   0   0   2   0   2   0   2   2   2   0   2   2   0   0   2   2   0   0   0   0   2   0   2   2   2   2   2   0   0   0   2   0   2   0   0   2   2   2   2   0   2   2   0   2   2   2   2   2   0   2   0   2   2   2   2   2   0   2   0   0   0   2   2   0   0   2   2   2   2   2   2   2   0   0   0   0
 MK-5-7                 2   2   0   0   2   0   0   0   2   0   0   0   2   0   2   0   2   0   2   0   2   0   0   0   0   2   0   2   2   0   2   2   2   2   0   2   0   0   0   2   0   0   0   2   0   0   2   0   0   2   2   2   0   0   2   2   2   0   2   2   0   0   0   0   2   0   2   0   0   0   2   2   2   0   2   0   0   0   2   0   2   2   0   0   2   0   0   0   0   2   2   2   2   2   2   2   2   2   2   2   0   0   2   0   2   0   0   0   0   2   2   0   2   0   0   0   0   0   0   0   0   0   2   2   0   0   0   0   2   0   2   2   2   0   2   2   0   0   0   2   0   0   0   0   2   0   2   2   2   2   0   0   0   0   2   0   2   0   0   2   0   2   2   0   2   2   0   0   2   2   2   2   0   2   0   2   2   2   2   2   0   2   0   0   0   2   2   0   0   2   2   2   2   2   2   2   0   0   0   0
 MK-5-8                 0   2   0   2   2   0   0   0   2   0   0   0   2   0   2   0   2   0   2   0   2   0   0   0   0   2   0   2   2   0   2   2   2   2   0   2   0   0   0   2   0   0   0   2   0   0   2   0   0   2   2   2   0   0   2   2   2   2   2   2   0   0   0   0   2   0   0   0   0   0   2   2   2   0   2   0   0   0   2   0   2   2   0   0   2   0   2   0   2   2   2   0   2   2   2   2   2   2   2   2   2   0   2   0   2   0   0   2   0   2   2   0   2   0   0   0   0   0   2   0   0   0   2   2   0   0   0   2   2   0   2   2   2   0   2   2   0   0   0   2   0   0   0   0   2   0   2   2   2   2   0   0   0   0   0   0   2   0   0   2   0   2   2   0   2   2   0   0   2   2   0   0   0   2   0   2   2   2   2   0   0   2   0   0   0   2   2   0   0   2   2   2   2   0   2   2   0   2   0   2
 MK-5-9                 0   2   0   2   2   0   0   0   2   0   0   0   2   0   2   2   2   0   2   0   2   0   0   0   0   2   0   2   2   0   2   0   0   2   0   2   0   0   0   2   0   0   0   2   0   0   2   2   0   0   2   2   0   0   2   2   2   0   2   2   0   2   0   0   2   0   0   0   0   0   2   2   2   0   2   0   0   0   2   0   2   2   2   0   2   0   2   0   2   0   2   0   2   2   2   2   2   0   2   2   2   0   2   0   2   0   0   2   0   2   2   0   0   0   0   0   0   0   2   0   0   0   2   2   0   0   0   2   2   2   2   2   2   0   2   2   0   0   0   2   0   0   0   2   0   0   2   2   2   2   0   0   0   0   0   0   2   0   0   2   2   2   2   0   2   2   0   0   2   2   0   0   2   2   0   2   0   0   2   0   0   2   0   0   0   2   2   0   0   2   2   2   2   0   2   2   0   2   2   2
 MK-5-10                0   2   0   2   2   0   0   0   2   0   0   0   2   2   2   2   2   0   2   0   2   0   0   0   2   2   0   2   0   0   2   0   0   2   0   2   0   2   0   2   0   0   2   2   0   0   2   2   0   0   2   2   0   0   2   2   2   0   2   2   0   2   0   0   2   0   0   0   0   0   2   2   2   0   2   2   0   0   2   0   2   2   2   0   2   0   2   0   2   0   2   0   2   2   0   2   2   0   2   2   2   0   2   0   2   0   0   2   0   2   2   2   0   0   0   0   0   0   2   0   2   0   2   2   0   0   2   2   2   2   2   2   2   0   2   2   0   0   0   2   0   0   0   2   0   0   2   2   2   2   2   0   0   0   0   0   2   0   0   2   2   0   2   0   2   2   0   0   2   2   0   0   2   2   0   2   0   0   2   0   0   2   0   0   0   2   2   0   0   2   0   2   2   0   2   2   0   2   0   2
 MK-5-11                0   2   0   2   2   0   0   0   2   0   0   0   2   0   2   0   2   0   2   0   2   0   0   0   2   2   2   2   0   0   0   0   0   2   0   2   0   2   0   2   0   0   2   2   0   0   2   2   0   0   2   0   0   0   2   2   2   0   2   2   0   2   0   0   2   0   0   0   0   0   2   2   2   0   2   2   0   0   2   0   0   2   2   0   0   0   2   0   2   0   2   0   2   2   0   2   2   0   2   2   2   0   2   0   2   0   0   0   0   2   2   2   0   0   0   0   0   0   2   0   2   0   2   2   0   0   2   2   2   0   2   2   2   0   2   2   0   0   0   2   0   0   0   2   0   0   2   2   2   2   2   0   0   0   0   0   2   0   0   2   2   0   2   0   2   0   0   0   2   2   0   0   2   2   0   2   0   0   2   0   0   2   0   0   0   2   2   0   0   2   0   2   2   0   2   2   2   2   0   2
 MK-5-12                0   2   0   2   2   0   0   0   2   0   0   0   2   0   2   0   2   0   2   0   2   0   2   0   2   2   2   2   2   0   0   0   0   2   0   2   2   2   0   2   0   0   2   2   0   0   2   2   0   0   0   0   0   0   2   2   0   0   2   2   0   2   2   0   2   0   0   0   0   0   2   2   2   0   2   2   0   0   2   0   0   2   0   0   0   0   2   0   2   0   2   0   2   2   2   2   2   0   2   2   2   0   2   0   2   0   0   0   0   2   2   2   0   0   0   0   0   0   2   0   2   0   2   0   0   0   2   2   0   0   0   0   2   0   2   2   0   0   0   2   0   0   0   2   0   2   2   0   2   2   2   0   0   0   0   0   2   0   0   2   2   0   2   0   0   0   0   0   2   2   0   0   2   2   0   2   0   0   2   0   0   2   0   0   0   2   0   0   0   2   0   2   2   0   0   0   2   2   0   2
 MK-5-13                2   0   0   2   2   0   0   0   0   0   0   2   2   0   2   0   2   0   2   0   2   0   2   0   2   0   2   2   2   0   0   0   0   2   0   2   2   2   0   2   0   0   2   2   0   0   2   2   0   0   0   0   0   0   2   2   0   0   0   2   2   2   2   0   0   2   0   0   0   0   2   2   2   0   2   2   0   0   2   0   0   2   0   2   0   0   2   0   2   0   2   0   2   2   2   2   2   0   2   2   2   0   2   0   2   0   0   0   0   2   2   2   0   0   2   0   0   0   2   0   0   2   2   0   0   2   2   2   0   0   0   0   2   0   2   2   0   0   0   0   0   0   0   2   2   2   2   0   2   2   2   0   0   0   0   0   2   0   0   2   2   0   2   0   0   0   0   0   2   2   0   0   2   2   0   2   0   0   0   0   0   2   2   0   0   2   0   0   0   2   0   2   2   0   0   0   2   2   0   2
 MK-5-14                2   2   0   2   2   0   0   0   0   0   0   2   2   0   2   0   2   2   2   0   2   0   2   2   2   0   2   2   2   0   0   0   0   2   0   2   2   2   0   2   0   0   2   2   0   0   2   0   0   0   0   0   0   0   2   2   0   0   0   2   2   2   0   0   0   2   0   0   0   0   2   2   0   0   2   2   0   0   2   0   0   2   0   2   0   0   2   0   2   0   2   0   2   0   2   2   2   2   2   0   2   0   2   0   2   0   0   0   0   2   2   2   0   2   2   0   0   0   0   0   0   2   0   0   0   2   2   2   0   0   2   0   0   0   2   2   0   0   0   0   0   0   0   2   2   2   2   0   2   2   2   0   2   0   2   2   2   2   0   2   2   0   2   0   2   0   0   2   2   2   0   0   2   2   0   2   0   0   0   0   0   2   0   0   0   2   0   2   0   2   0   2   2   0   0   2   2   2   0   2
 MK-5-15                2   2   0   2   2   0   0   0   0   0   2   2   0   0   0   0   2   2   2   0   2   0   0   2   2   0   2   2   2   0   0   0   0   2   0   2   2   2   0   2   0   0   2   2   0   0   2   0   0   0   0   0   0   0   2   0   0   0   0   2   2   2   0   0   0   2   0   2   0   0   2   2   0   0   2   2   0   0   2   0   0   0   0   2   2   0   2   0   2   0   2   0   2   0   2   2   2   0   2   2   2   0   2   0   2   0   2   0   0   2   2   2   0   2   2   0   0   0   0   0   0   2   0   0   0   2   2   2   0   0   2   0   0   0   2   2   0   0   0   0   0   0   0   0   2   2   2   0   2   2   2   0   2   2   2   2   2   2   2   2   0   0   0   0   2   0   0   2   2   2   0   0   0   2   0   2   0   0   0   0   0   2   2   0   0   2   0   2   0   2   0   2   2   0   0   2   2   0   0   2
 MK-5-16                2   2   2   2   2   0   0   0   0   0   2   2   0   0   0   0   2   2   2   0   2   0   0   2   2   0   2   2   2   0   0   0   0   2   0   2   2   2   0   2   0   0   2   2   0   0   2   0   0   0   0   0   0   2   2   0   0   2   0   2   0   2   0   0   0   2   0   2   0   0   2   2   0   0   2   2   0   0   0   0   2   0   0   2   2   0   2   0   2   0   2   0   2   0   2   2   2   0   0   0   2   0   2   0   2   0   2   0   0   2   2   0   0   2   2   0   0   0   0   0   2   2   0   0   0   2   2   2   0   0   2   0   2   0   2   2   0   0   0   0   0   0   0   0   2   2   2   0   2   2   2   0   2   2   2   0   2   2   2   2   0   0   0   0   0   0   0   2   2   2   0   0   0   2   2   2   0   0   0   0   0   2   2   0   2   2   0   2   0   2   0   2   2   0   0   2   2   0   0   2
 MK-6-1                 2   0   0   0   2   2   0   2   0   2   2   0   0   0   0   2   2   2   0   2   2   0   2   0   2   0   0   2   2   0   2   0   2   0   0   2   2   2   2   0   0   2   0   0   2   2   2   2   0   2   2   2   0   0   2   0   0   0   2   2   0   0   0   0   0   0   0   2   0   0   2   0   0   0   2   0   0   2   2   2   2   2   0   0   0   0   2   2   0   0   2   0   2   0   2   0   0   2   0   2   0   0   2   0   0   2   2   2   2   0   0   2   2   0   0   0   0   0   0   2   0   0   0   0   0   2   2   0   2   0   0   0   2   2   0   2   2   0   2   0   0   2   0   0   2   2   2   0   0   2   2   2   0   2   0   2   2   0   0   0   0   0   0   0   2   0   0   2   0   2   2   0   0   0   0   0   0   0   2   0   0   2   2   0   2   0   2   2   0   2   0   2   2   0   2   0   2   2   2   2
 MK-6-2                 2   0   0   0   2   2   0   2   0   0   2   0   0   0   0   0   0   0   0   2   2   0   0   0   2   0   0   2   2   0   2   0   2   0   0   2   2   2   2   0   2   2   0   0   2   2   2   2   0   2   2   0   0   0   2   0   0   0   2   2   0   0   0   0   0   0   0   2   0   0   2   0   0   0   2   0   0   2   2   2   2   2   0   0   0   2   2   2   0   2   2   0   2   0   2   0   0   2   0   2   0   0   0   0   0   2   2   2   2   2   0   2   2   0   0   0   0   0   0   2   2   0   0   0   2   2   2   0   0   0   2   2   0   2   0   0   2   2   2   0   0   2   0   0   2   2   2   0   0   2   2   2   0   2   0   0   2   0   2   0   0   0   0   0   2   0   0   2   0   2   2   0   0   0   0   0   0   0   2   0   2   2   2   0   2   0   2   2   0   2   0   2   2   0   2   0   2   2   2   2
 MK-6-3                 2   0   2   0   2   2   0   2   0   0   2   0   0   0   2   0   0   0   0   2   2   0   0   0   2   2   0   2   2   0   2   0   0   0   0   2   2   2   2   0   2   2   0   0   2   2   0   0   0   2   0   0   0   0   2   0   0   0   2   2   0   0   2   0   0   0   0   2   0   0   2   0   0   0   2   0   0   2   2   2   2   0   0   0   0   2   2   2   0   2   0   0   2   0   2   0   0   2   0   2   0   0   0   0   0   2   2   2   2   2   0   2   2   0   2   0   0   0   0   2   2   0   0   0   2   2   2   0   0   0   2   2   0   2   0   0   2   2   2   0   0   2   0   0   0   2   2   0   0   2   2   2   0   2   0   0   2   0   2   0   0   0   0   0   2   0   0   2   0   0   2   2   0   0   0   0   2   0   2   0   2   2   2   0   2   0   2   0   0   2   0   2   2   0   2   0   2   2   0   2
 MK-6-4                 2   0   2   0   2   2   0   2   0   0   2   0   0   0   2   0   0   0   0   2   2   0   2   0   2   2   2   2   2   2   2   0   0   0   0   2   2   2   2   0   2   0   0   0   0   2   2   0   0   0   0   0   0   0   2   0   0   0   2   2   0   0   2   0   2   0   0   2   0   2   2   0   0   0   2   0   0   2   2   2   2   0   0   0   0   2   2   2   0   2   0   0   0   0   2   0   2   2   0   2   2   0   0   0   0   2   0   2   2   2   0   2   2   0   2   0   2   0   2   2   2   2   0   0   2   2   2   0   2   0   2   2   0   2   0   0   2   2   2   0   0   2   0   0   0   2   2   2   2   2   0   2   0   2   0   0   2   0   2   0   0   2   0   0   2   0   0   2   2   2   2   2   2   0   2   0   2   0   2   2   2   2   2   0   2   0   2   0   0   2   0   2   2   0   2   0   2   2   0   2
 MK-6-5                 2   0   2   2   2   2   0   2   0   0   2   0   0   2   2   0   0   0   0   0   2   0   2   0   2   2   2   2   2   2   2   0   0   0   0   2   0   2   2   0   2   0   0   0   0   2   2   0   0   0   0   0   0   0   2   0   0   2   2   2   2   0   2   0   2   0   0   2   0   2   2   0   0   0   2   0   0   2   2   2   2   0   0   0   0   2   2   2   2   2   0   0   0   0   0   0   2   2   0   2   2   0   0   0   0   2   0   2   2   2   0   2   2   0   2   0   0   0   2   2   2   2   0   0   2   2   2   0   0   0   2   0   0   2   0   0   0   2   2   0   0   2   0   0   0   2   0   2   2   2   0   2   0   2   0   0   2   0   2   0   2   2   0   0   2   0   0   2   2   2   2   2   2   2   2   0   2   0   2   2   2   2   2   0   2   0   2   0   0   0   0   2   2   0   2   0   2   2   0   0
 MK-6-6                 2   0   2   2   2   2   0   2   0   0   2   0   0   2   2   0   0   0   0   0   2   0   2   0   0   2   2   2   2   2   2   0   0   0   0   2   0   2   2   0   2   0   0   0   0   0   2   0   0   0   0   2   0   0   2   0   0   2   2   2   2   0   0   0   2   0   0   2   0   2   2   0   0   0   2   0   0   2   2   2   2   0   0   0   0   2   2   2   2   2   0   0   0   0   0   0   2   2   0   2   2   0   0   0   0   2   0   0   2   2   0   0   2   2   2   0   0   0   2   0   2   2   2   0   0   2   2   0   0   0   2   0   0   2   0   0   0   2   2   0   0   2   0   0   0   2   0   2   2   2   0   0   0   2   0   0   2   2   2   0   2   0   0   0   2   0   0   2   2   2   2   2   2   2   2   0   2   0   2   2   2   2   2   2   2   0   2   0   0   0   0   2   2   0   2   0   2   2   0   0
 MK-6-7                 2   0   2   2   2   2   0   2   0   0   2   0   0   2   2   0   0   0   0   0   2   0   2   0   0   2   2   2   2   2   2   0   0   0   0   2   2   2   2   0   2   0   0   0   0   2   2   0   0   0   2   2   0   0   2   0   0   2   2   2   2   0   0   0   2   0   0   2   0   2   2   0   0   2   2   0   0   2   2   2   2   0   0   0   0   2   0   2   2   2   0   0   0   0   0   0   2   2   0   2   2   0   0   0   0   0   0   0   2   2   0   0   2   2   2   2   0   0   0   0   2   2   2   0   0   2   2   0   0   0   2   0   0   0   0   2   0   2   2   0   0   2   0   0   2   2   0   2   2   2   0   0   0   2   2   2   2   2   0   0   2   0   0   0   2   0   0   0   2   2   0   2   2   2   2   0   2   0   2   2   2   2   2   2   2   0   0   0   0   0   0   2   0   2   2   0   2   2   0   0
 MK-6-8                 2   0   2   2   2   2   0   2   0   0   2   0   0   2   2   0   0   0   0   0   2   0   2   0   0   2   2   2   2   2   2   0   0   0   0   2   2   2   2   0   2   2   0   0   0   2   2   0   0   0   2   2   0   0   2   0   0   2   2   2   2   0   2   0   2   2   0   2   0   2   2   0   0   2   0   0   0   2   2   2   2   2   0   0   0   2   0   2   2   2   0   0   0   0   0   2   2   0   2   2   2   2   0   2   0   0   0   0   2   2   0   0   2   2   2   0   2   0   0   0   2   0   2   0   0   2   2   0   0   0   2   0   2   2   0   2   0   2   2   0   0   2   0   0   2   0   2   2   2   2   0   0   0   2   2   2   2   2   0   0   2   0   0   0   0   0   0   0   2   2   0   2   2   2   2   0   2   0   2   2   2   2   2   2   2   0   0   0   0   0   0   2   0   2   2   0   2   2   0   0
 MK-6-9                 2   0   2   2   2   2   0   2   2   0   2   0   0   2   2   0   2   0   0   0   2   0   2   0   0   2   2   2   2   2   2   0   0   0   0   2   2   0   2   0   2   2   0   0   0   2   2   0   0   0   2   2   0   0   2   0   0   0   2   2   2   0   2   0   2   2   0   2   0   2   2   0   0   2   2   0   2   2   2   2   2   2   0   0   0   2   0   2   2   2   0   0   0   0   0   2   2   0   2   0   2   2   0   2   0   0   0   0   2   2   0   0   2   2   2   0   2   0   0   0   2   0   2   0   0   2   2   0   0   0   2   0   2   2   0   2   0   2   2   2   0   2   0   0   2   0   2   2   2   2   2   0   0   2   2   2   0   2   0   0   2   0   0   0   0   0   0   0   2   2   0   2   2   2   2   0   2   0   2   2   2   2   2   2   0   0   0   0   0   0   0   2   0   2   2   0   2   2   0   0
 MK-6-10                2   0   0   2   2   0   0   2   2   0   2   0   2   2   2   0   2   0   0   0   2   0   2   0   0   2   2   0   2   2   2   0   0   0   0   2   0   2   2   0   2   2   0   0   0   2   2   0   0   0   2   2   0   0   2   0   0   0   2   2   2   0   2   0   2   2   0   2   0   0   2   0   0   2   2   0   0   2   2   2   2   2   0   0   0   2   0   2   0   2   2   0   0   0   0   2   2   2   2   0   2   2   0   2   0   0   2   0   2   2   0   0   2   2   2   0   2   0   0   0   2   0   2   0   2   2   0   0   0   0   2   2   2   2   0   2   0   0   2   2   0   2   0   0   2   0   2   2   2   2   2   0   0   2   2   2   2   2   0   0   0   0   0   0   0   0   0   0   2   2   0   2   2   2   2   0   2   2   2   2   2   0   2   2   0   0   0   0   0   0   0   2   0   2   2   0   2   2   0   0
 MK-6-11                2   0   0   2   2   0   0   2   2   0   2   0   2   2   2   0   2   0   0   0   2   0   2   0   0   2   2   2   2   2   2   0   0   0   0   2   0   2   2   0   2   2   2   0   0   2   2   0   0   0   2   2   0   0   2   0   0   0   2   2   2   0   2   0   0   2   2   0   0   0   2   0   0   2   2   0   0   2   2   2   2   2   0   0   0   2   0   2   0   2   2   0   0   2   2   2   2   2   2   0   2   2   0   2   0   2   2   0   2   2   0   2   2   2   2   0   2   0   0   0   2   0   2   2   2   2   0   0   0   0   2   2   2   2   0   2   0   0   2   0   0   2   0   0   2   0   2   2   2   2   2   0   0   0   2   2   0   2   0   0   0   0   0   0   0   0   0   0   2   0   0   0   2   2   2   0   2   2   2   2   2   0   2   2   0   0   0   0   0   0   0   2   2   2   2   0   2   2   0   0
 MK-6-12                2   0   0   2   2   0   0   2   2   0   2   2   2   2   2   0   2   0   0   0   2   0   2   0   0   2   0   2   2   2   2   0   0   0   0   2   0   2   2   0   2   2   2   0   0   2   2   2   0   0   2   2   0   0   2   0   0   0   2   2   0   0   2   0   0   0   0   0   0   0   2   0   0   2   2   2   0   2   2   2   2   2   0   0   0   2   0   2   0   2   2   0   0   2   2   2   2   2   2   0   0   2   0   2   0   2   2   0   2   0   0   2   2   2   2   0   2   0   0   0   2   0   2   2   2   2   0   0   0   2   2   2   2   2   0   2   2   0   2   0   0   2   0   0   2   0   2   2   2   2   2   0   0   0   0   2   0   2   0   0   0   2   2   0   0   0   0   0   2   0   0   0   2   2   2   2   2   2   2   2   2   0   2   2   0   0   0   0   0   0   0   0   2   2   2   0   2   2   0   0
 MK-6-13                2   0   0   2   2   0   2   2   2   0   2   2   2   2   2   2   2   0   0   0   2   0   2   0   0   2   0   2   2   2   2   0   0   0   2   2   0   2   2   0   2   2   2   0   0   2   2   2   0   0   0   2   0   0   0   2   0   0   2   2   0   0   2   0   0   0   2   0   0   0   2   0   2   2   2   2   0   2   2   2   2   2   0   0   0   2   0   0   0   0   2   0   0   0   2   2   2   2   2   0   0   2   0   2   0   2   2   0   2   2   0   2   2   2   2   0   2   0   0   0   2   0   2   2   2   2   0   0   2   2   2   0   2   2   2   2   2   0   2   2   0   2   0   0   0   0   2   2   2   2   2   2   0   0   0   2   0   2   0   0   2   2   2   0   0   0   0   2   2   0   0   0   2   2   2   2   2   0   2   2   0   0   2   2   0   0   0   0   0   0   0   0   2   2   2   0   2   2   2   0
 MK-6-14                2   0   0   2   2   0   2   0   2   0   2   2   0   2   2   0   2   0   0   0   2   0   2   2   2   2   0   2   2   2   2   0   0   0   2   2   0   2   2   0   0   2   2   0   0   0   0   2   0   0   0   2   0   0   0   2   0   2   2   2   0   0   2   0   0   0   2   0   0   0   2   2   2   2   0   0   0   2   2   2   2   2   0   0   0   2   0   0   0   0   2   0   0   0   2   2   2   2   2   0   0   2   0   2   0   2   2   0   2   0   0   2   2   2   2   0   2   0   0   0   2   0   2   2   2   2   0   0   2   2   2   0   2   2   2   2   2   2   2   0   0   2   2   0   0   0   2   2   2   2   2   2   0   0   0   2   2   2   0   0   2   2   2   0   0   0   0   2   2   0   0   0   2   2   2   0   2   0   0   2   0   0   2   2   0   0   0   0   2   0   0   0   2   2   2   0   2   2   2   2
 MK-6-15                0   0   0   2   0   0   2   0   2   0   2   2   0   2   2   0   2   0   0   0   2   0   2   2   2   2   0   2   2   2   2   0   2   0   2   2   0   2   2   0   0   2   2   2   0   0   0   2   0   0   0   2   2   0   0   2   0   2   2   2   0   0   2   0   2   0   2   0   0   0   2   0   2   2   0   0   0   2   2   2   2   0   0   0   0   2   0   0   0   0   2   0   2   0   2   2   2   2   2   0   0   2   0   2   0   2   0   0   2   0   0   2   2   2   2   0   2   0   0   0   2   0   2   2   2   2   0   0   2   2   2   0   2   2   2   2   2   0   2   0   2   2   2   0   0   2   2   2   0   2   2   2   0   0   0   2   2   2   0   0   2   2   0   0   0   0   0   2   2   2   0   0   2   2   2   0   2   0   2   2   0   0   2   2   0   0   0   0   2   0   0   0   2   2   2   0   2   2   2   2
 MK-6-16                0   0   0   2   0   0   2   0   2   0   2   2   0   2   2   0   2   2   0   0   2   0   2   2   2   2   0   2   2   2   2   0   2   0   2   2   0   2   2   0   0   0   2   0   0   0   0   2   0   0   0   2   2   0   0   2   0   2   2   2   0   0   2   2   2   0   2   0   0   0   2   0   2   2   0   0   2   2   2   2   0   0   0   0   0   2   0   0   0   0   2   0   2   0   2   2   2   2   2   0   0   2   0   2   0   2   0   0   2   0   0   2   2   2   2   0   2   0   0   0   2   0   2   2   2   2   0   2   2   2   2   0   2   2   2   2   2   0   2   0   2   2   2   0   2   2   2   2   0   2   2   2   0   0   0   2   2   2   0   0   2   2   2   0   0   0   0   2   2   2   2   2   2   2   2   0   2   0   2   2   0   0   2   0   0   0   0   0   2   0   0   0   2   2   2   0   2   2   2   2
 
!****************************************** Phenotypic Data **********************************************************
!-100.0 is resevred for missing phenotype
SimulatedTrait1        17.9461   14.6930   16.0683   20.4300   15.6708    8.8666   19.2951   17.4054   11.4301   14.9126   18.0217   15.8891   14.2715   14.7415   17.5907   14.9697   13.6431   17.5084   13.6929   12.3879   10.0208   11.0458   15.0257   14.6955   12.3124   17.7889   13.7983   16.3182   16.1521   12.4560   18.4113   14.4581   12.3132   12.3463   15.6307   13.7767   14.7862   13.1717   14.5634   17.4477    7.7876   17.7133   12.0632   13.3438   15.6683    9.2518   14.3653    9.3865   20.5229   18.4002    9.3125   17.5987   11.4428   15.2579   20.7086   12.8626   18.9187   12.1734   14.8093   12.7155   17.1203   17.8987   10.1435   15.0922   15.3403   13.3828   16.9770   14.2201   20.1632   15.1565   14.3748   17.6102   13.2399   16.8651   11.1100   16.6688   16.7176   18.3282   12.5996   13.5133   14.1025   16.5237   14.7170   13.0612   12.8744   13.9830   15.3976   12.0343   16.9381   12.6389   13.7178   16.7214   15.4330   16.7499   15.3433   12.8115   12.1485   11.6350   19.1237   15.9288   13.8584   20.2984   18.4379   12.4991   21.6479   14.2189   13.2613   14.1866    7.8682   18.7595   13.0455   17.1666   18.8085   13.4361   15.7331   11.6755    7.9994   13.4615   15.3661   17.0680   13.4817   14.3551   12.9084   17.3973   14.3898   16.4671   16.4238   13.5873   20.5364   16.7804   15.5623   12.3526   15.0419   15.1532   14.3569   13.8485   21.1449   16.7283   16.2039   14.4461   17.3418   16.5010    9.7883   21.1729   15.2333   15.3957   14.9020   15.1110   16.1882   12.6360   14.8995   15.4769   18.8174   16.8763   15.6484   15.0830   15.4642   11.4968   11.4706   15.2085   15.1039   15.0511   12.9713   18.1651   17.5096   18.6930   17.6426   14.7557   11.5272   14.6690   15.4109   20.0073   15.6632   18.4066   19.9994   10.7875   17.9611   15.1573   15.1043   14.9797   14.4824   11.0952   17.2973   18.3353   12.8747    9.7725   17.4499   13.4630   14.5609   15.2769   14.9064   15.8620   16.1355   12.4554   15.1621   13.4803   17.1450   10.8633   14.1526   14.0251
SimulatedTrait2         8.0301   10.0475    8.4151    9.6277    9.5265   10.1000   10.5210    8.7714    7.3828    9.5303    9.3449   12.6252   10.6865    9.0695    9.7984   11.3206    8.2966    8.4663    9.0248   10.1761   11.6651    8.5030    7.0557   10.2847    9.9709    9.4558    9.2226    8.7827   10.1730   10.8842    8.7017   12.8056   10.9597    9.0168   11.4408   11.5633   11.0871    9.1614   11.7715    9.1164    9.5073   12.1520   12.5552    9.2875    7.2181    9.8488    8.6866   13.3098   11.1580   10.0129    9.9656   11.3640   10.2093   11.9804   10.8614   10.4675    7.9996   11.1765   11.6683    9.7282    8.7985   12.3091    8.2403    9.1396   11.1349    8.3905   12.9186    8.4036    7.5552    9.3934   11.6643   11.5261   10.8764    9.2105   12.1019   11.4621   10.9114    7.7712   10.1236    7.7025    8.7450   10.6179    8.8659   11.1710    8.7404   11.4444    8.8013   10.4612    6.7867   11.3993   12.8677   13.7646   10.5643   11.0728   11.8397    6.4182    9.7780   10.4119    8.9078   12.4062   10.3151   10.5089   11.7383   13.0027   11.0742    6.5377    9.0180   12.2376    9.8501    8.4952    9.8596    9.6442    8.9422    9.7706   11.8522   10.2421   10.2741    7.6644    6.9500    6.8550    7.6568    8.3715   10.7893    7.6912   11.6802   10.1084    9.3787   10.6921   10.4002    6.9458   11.6364    9.2165    7.7228   11.5959    7.7996   10.1364    6.8037    9.8271   11.4506    9.2210    6.4548    9.2546    9.2507   10.0612    9.5444    8.3761   10.4258   11.0495    7.9260   11.8837    9.6401   11.1565    9.0857    8.1632   10.4998   10.0844    7.7283   10.9128   13.5823   10.2332   10.1925    9.6780   10.5856    8.7924    8.1696    9.6775   10.1086    8.0335   10.9714   10.0104    9.7487    8.2211    9.4298    7.0132    9.6406    7.9591    8.9867   11.3257   10.1712    8.3840   10.1333   11.0317    7.5718    9.1835   10.2368   12.0480    8.3659    8.6783   10.2560    9.0279    8.6235    8.1062   10.8371   11.5175   11.5050    9.2349    8.5317    9.5073    8.1599   12.5409
 
