# Supplementary material for: Inclusive Composite Interval Mapping of QTL by Environment Interactions in Biparental Populations
Source: PLoS One. 2015 Jul 10;10(7):e0132414. doi: 10.1371/journal.pone.0132414 (PMC4498613; doi:10.1371/journal.pone.0132414)
Supplement: S4 File — (ZIP) [file pone.0132414.s004.zip › H=0.1/L1/run_00002.met]

!**********************Note: lines staring with "!" are remarks and will be ignored in the program********************
!*********************************General Information**********************************
!Assuming F1 = P1 x P2, populations available in QTL IciMapping are: 
!  1, P1BC1F1 = P1 x F1, the first backcrossing where P1 is used as the recurrent parent;
!  2, P2BC1F1 = P2 x F1, the first backcrossing where P2 is used as the recurrent parent;
!  3, F1DH, F1-derived doubled haploids; 
!  4, RIL or F1RIL, recombination inbred lines through the repeated selfing of F1;
!  5, P1BC1RIL, recombination inbred lines through the repeated selfing of P1BC1F1;
!  6, P2BC1RIL, recombination inbred lines through the repeated selfing of P2BC1F1;
!  7, F2, the selfing generation of F1;
!  8, F3, the selfing generation of F2;
!  9, P1BC2F1, the second backcrossing where P1 is used as the recurrent parent; 
! 10, P2BC2F1, the second backcrossing where P2 is used as the recurrent parent;
! 11, P1BC2RIL, recombination inred lines through the repeated selfing of P1BC2F1; 
! 12, P2BC2RIL, recombination inred lines through the repeated selfing of P2BC2F1; 
! 13, P1BC1F2, the selfing generation of P1BC1F1; 
! 14, P2BC1F2, the selfing generation of P2BC1F1; 
! 15, P1BC2F2, the selfing generation of P1BC2F1; 
! 16, P2BC2F2, the selfing generation of P2BC2F1; 
! 17, P1BC1DH, P1BC1F1-derived doubled haploids; 
! 18, P2BC1DH, P2BC1F1-derived doubled haploids; 
! 19, P1BC2DH, P1BC2F1-derived doubled haploids; 
! 20, P2BC2DH, P2BC2F1-derived doubled haploids; 
   3      !Mapping Population (see remarks above)
   2      !Mapping Function (1 for Kosambi; 2 for Haldane; 3 for Morgan)
   2      !Marker Space Type (1 for intervals; 2 for positions)
   1      !Marker Space Unit(1 for centiMorgans; 2 for Morgan)
   6      !Number of Chromosomes (or Linkage Groups)
 200      !Size of the mapping population
   2      !Number of environments
 
!***************************************** Chromosomes and Linkage Maps **********************************************
!Chromosome                 NumMarkers
-CH1                        16
-CH2                        16
-CH3                        16
-CH4                        16
-CH5                        16
-CH6                        16
!Linkage map (Marker name followed by position or the interval length)
 MK-1-1                1     0.000
 MK-1-2                1    10.000
 MK-1-3                1    20.000
 MK-1-4                1    30.000
 MK-1-5                1    40.000
 MK-1-6                1    50.000
 MK-1-7                1    60.000
 MK-1-8                1    70.000
 MK-1-9                1    80.000
 MK-1-10               1    90.000
 MK-1-11               1   100.000
 MK-1-12               1   110.000
 MK-1-13               1   120.000
 MK-1-14               1   130.000
 MK-1-15               1   140.000
 MK-1-16               1   150.000
 MK-2-1                2     0.000
 MK-2-2                2    10.000
 MK-2-3                2    20.000
 MK-2-4                2    30.000
 MK-2-5                2    40.000
 MK-2-6                2    50.000
 MK-2-7                2    60.000
 MK-2-8                2    70.000
 MK-2-9                2    80.000
 MK-2-10               2    90.000
 MK-2-11               2   100.000
 MK-2-12               2   110.000
 MK-2-13               2   120.000
 MK-2-14               2   130.000
 MK-2-15               2   140.000
 MK-2-16               2   150.000
 MK-3-1                3     0.000
 MK-3-2                3    10.000
 MK-3-3                3    20.000
 MK-3-4                3    30.000
 MK-3-5                3    40.000
 MK-3-6                3    50.000
 MK-3-7                3    60.000
 MK-3-8                3    70.000
 MK-3-9                3    80.000
 MK-3-10               3    90.000
 MK-3-11               3   100.000
 MK-3-12               3   110.000
 MK-3-13               3   120.000
 MK-3-14               3   130.000
 MK-3-15               3   140.000
 MK-3-16               3   150.000
 MK-4-1                4     0.000
 MK-4-2                4    10.000
 MK-4-3                4    20.000
 MK-4-4                4    30.000
 MK-4-5                4    40.000
 MK-4-6                4    50.000
 MK-4-7                4    60.000
 MK-4-8                4    70.000
 MK-4-9                4    80.000
 MK-4-10               4    90.000
 MK-4-11               4   100.000
 MK-4-12               4   110.000
 MK-4-13               4   120.000
 MK-4-14               4   130.000
 MK-4-15               4   140.000
 MK-4-16               4   150.000
 MK-5-1                5     0.000
 MK-5-2                5    10.000
 MK-5-3                5    20.000
 MK-5-4                5    30.000
 MK-5-5                5    40.000
 MK-5-6                5    50.000
 MK-5-7                5    60.000
 MK-5-8                5    70.000
 MK-5-9                5    80.000
 MK-5-10               5    90.000
 MK-5-11               5   100.000
 MK-5-12               5   110.000
 MK-5-13               5   120.000
 MK-5-14               5   130.000
 MK-5-15               5   140.000
 MK-5-16               5   150.000
 MK-6-1                6     0.000
 MK-6-2                6    10.000
 MK-6-3                6    20.000
 MK-6-4                6    30.000
 MK-6-5                6    40.000
 MK-6-6                6    50.000
 MK-6-7                6    60.000
 MK-6-8                6    70.000
 MK-6-9                6    80.000
 MK-6-10               6    90.000
 MK-6-11               6   100.000
 MK-6-12               6   110.000
 MK-6-13               6   120.000
 MK-6-14               6   130.000
 MK-6-15               6   140.000
 MK-6-16               6   150.000
!*********************************** Marker Types ********************************************************************
!Co-dominant marker: When heterozygote F1 is present, P1 is coded as 2, F1 is coded as 1, and P2 is coded as 0; Otherwise, P1 is coded as 2, and P2 is coded as 0. 
!Dominant marker: When heterozygote F1 is present, P1 and F1 are coded as 12, and P2 is coded as 0; Otherwise, P1 is coded as 2, and P2 is coded as 0.  
!Recessive markers: When heterozygote F1 is present, P1 is coded as 2, and F1 and P2 are coded as 10; Otherwise, P1 is coded as 2, and P2 is coded as 0. 
!Missing marker is coded as -1. 
 MK-1-1                 2   2   2   2   0   2   0   2   2   2   2   2   2   2   2   0   2   2   2   0   2   0   2   2   2   0   2   2   2   0   0   0   2   2   0   0   2   2   2   0   0   0   0   0   2   0   0   2   2   2   0   2   2   2   2   0   2   0   0   0   0   0   2   2   2   0   2   2   2   0   0   2   2   2   2   0   2   2   0   0   2   2   2   2   2   2   2   2   2   0   2   0   0   2   2   0   0   0   2   2   2   0   2   2   0   2   0   0   0   2   0   0   0   2   2   0   2   0   0   2   2   0   0   0   2   0   0   2   0   2   0   0   0   0   2   0   2   0   2   0   2   2   2   0   2   2   2   0   2   0   2   0   0   2   0   0   0   2   0   2   0   0   2   2   0   2   0   2   2   0   0   2   0   0   2   0   2   2   2   0   2   0   2   2   0   0   0   2   2   2   2   0   0   2   0   2   0   0   0   2
 MK-1-2                 2   2   2   2   0   0   0   2   2   2   2   2   2   0   2   0   2   2   2   0   2   2   2   2   2   2   2   2   2   0   0   0   2   2   0   0   2   2   2   0   0   0   0   0   2   0   0   2   2   0   0   2   2   2   2   0   2   0   0   0   2   0   0   0   0   0   2   2   2   0   0   2   2   2   2   0   2   0   0   0   2   2   2   2   2   0   2   2   2   0   0   0   0   2   2   0   0   2   2   0   2   0   0   0   0   2   0   0   0   0   2   0   0   2   2   2   2   0   2   2   2   2   0   0   2   0   0   2   0   2   0   0   0   0   2   0   0   0   2   0   2   2   2   0   2   2   2   0   2   0   0   0   0   2   0   2   0   2   0   2   0   0   2   2   0   2   0   2   2   0   0   2   0   0   2   0   2   2   2   0   0   0   2   2   0   0   0   2   2   2   2   0   0   2   0   0   0   0   0   2
 MK-1-3                 2   2   2   2   0   0   0   2   0   2   2   2   2   0   2   0   2   2   0   0   0   2   0   2   2   2   2   2   2   0   0   0   0   2   0   0   0   2   2   0   0   0   0   0   2   0   0   2   2   0   0   2   2   2   2   2   2   0   0   0   2   0   0   0   0   0   2   2   2   0   0   2   2   2   2   2   0   0   0   0   2   2   2   2   2   2   2   2   2   0   0   0   0   2   2   0   0   2   2   0   2   0   0   0   0   2   0   0   0   0   2   0   0   2   2   2   0   0   2   2   2   2   0   2   2   0   0   2   0   2   0   0   0   0   2   0   0   0   0   0   2   0   2   0   2   0   2   0   2   0   0   0   0   2   0   0   0   0   0   2   0   2   2   2   0   2   0   2   2   0   0   2   0   0   2   0   2   2   2   0   0   2   2   2   0   2   0   2   2   2   2   2   0   2   0   2   0   0   0   2
 MK-1-4                 2   2   2   2   0   0   0   2   0   2   2   2   2   0   2   2   2   2   0   0   0   2   0   2   2   2   0   2   2   0   0   0   0   2   0   0   0   0   2   0   0   0   0   0   2   0   0   2   2   0   0   2   2   2   2   2   2   0   2   0   2   0   0   0   0   0   2   2   2   0   0   2   0   2   2   2   0   0   0   0   2   2   2   2   2   2   2   2   2   2   0   0   0   2   2   0   0   2   2   0   2   0   0   0   0   2   0   0   0   2   2   0   0   2   2   2   0   0   2   2   0   2   0   2   2   0   0   2   0   2   0   0   0   2   2   2   0   2   2   0   0   0   2   0   2   0   2   0   2   0   0   0   0   2   0   2   0   0   2   2   0   2   2   2   0   2   0   2   2   0   0   0   0   2   2   0   2   0   2   0   0   2   2   2   0   0   2   0   0   2   2   2   0   2   0   2   0   0   2   2
 MK-1-5                 2   2   2   2   2   0   0   2   0   2   2   2   2   0   2   2   2   2   0   0   0   2   0   2   2   2   0   0   2   0   0   0   0   2   2   0   0   0   2   0   0   0   0   0   2   0   0   2   2   0   0   2   2   2   0   2   0   0   2   0   2   0   0   0   0   0   2   2   2   0   0   2   0   2   2   2   0   0   0   0   2   2   2   2   2   2   2   2   2   0   0   0   0   2   2   0   0   2   2   0   2   0   0   0   0   2   0   0   0   2   2   0   0   2   2   2   0   0   2   0   0   2   0   2   2   0   0   2   0   2   0   0   2   2   0   2   0   2   2   0   0   0   2   0   2   0   2   0   2   0   2   0   0   2   0   2   0   0   2   2   0   2   2   2   0   2   0   2   2   0   0   0   0   2   2   0   2   0   2   0   2   2   2   2   0   0   2   0   0   2   2   2   0   2   2   2   0   0   2   2
 MK-1-6                 2   2   2   2   2   0   0   2   0   2   2   2   2   0   2   2   2   2   2   0   0   2   2   2   2   2   0   0   2   0   0   0   0   2   2   0   0   0   2   0   0   0   0   0   2   0   0   2   2   0   0   2   2   2   0   0   0   2   2   0   2   0   0   0   2   0   2   2   2   0   0   2   0   2   2   2   0   0   0   0   0   2   2   2   2   2   2   2   0   0   0   0   0   2   2   0   0   2   2   0   2   0   0   0   0   2   0   0   0   2   2   0   0   2   2   2   0   0   2   0   2   2   0   2   2   0   0   2   0   2   0   0   2   2   2   2   0   2   2   0   2   0   0   0   2   0   2   0   2   0   2   0   0   0   0   2   0   0   2   2   0   2   2   2   0   2   2   2   0   0   0   0   0   0   2   0   2   0   2   0   2   2   2   2   0   0   2   0   0   0   2   2   0   2   2   2   0   0   2   2
 MK-1-7                 2   2   2   2   2   0   0   2   0   2   2   2   2   0   2   2   2   2   2   0   0   2   2   2   2   2   0   0   2   0   0   2   2   2   2   0   0   0   2   0   0   0   0   0   2   0   0   2   0   0   0   2   2   0   0   0   0   2   2   0   2   0   0   0   2   0   2   2   2   0   0   2   0   2   2   0   0   0   0   2   0   2   2   2   2   2   2   2   0   0   0   0   0   0   2   0   0   2   2   0   0   0   0   0   0   2   0   0   0   2   2   0   0   2   2   2   0   0   2   0   2   2   0   2   2   0   0   2   0   2   0   0   2   2   2   2   0   2   2   0   2   0   0   0   2   0   2   2   2   2   2   0   2   0   0   2   0   0   0   2   0   2   2   2   2   2   2   2   2   0   0   0   2   0   0   0   2   0   2   2   2   2   2   2   2   0   2   0   0   2   2   2   0   2   2   0   2   0   2   2
 MK-1-8                 2   2   2   2   2   2   0   0   0   2   2   2   2   0   2   2   2   2   2   0   0   2   2   2   2   2   0   0   2   0   0   2   2   2   2   0   0   0   2   0   0   0   0   0   2   0   0   2   0   0   0   2   2   0   0   0   0   2   2   0   2   0   0   0   2   0   2   2   2   0   0   2   0   0   2   0   0   0   0   2   0   2   2   2   2   2   2   2   0   0   0   2   0   0   2   2   0   2   2   0   0   0   0   0   0   2   0   0   0   2   2   0   0   2   2   2   0   2   2   0   2   2   0   2   2   0   0   2   2   2   0   0   2   2   2   2   0   2   2   0   2   0   0   0   2   0   2   2   2   2   2   0   0   0   0   2   0   0   0   2   0   2   0   2   2   2   2   2   2   0   2   0   0   2   0   0   2   0   0   2   2   2   2   2   2   0   2   0   0   2   2   2   0   2   2   0   2   0   2   2
 MK-1-9                 0   0   2   2   2   2   0   0   0   2   2   2   2   0   2   2   2   2   2   0   0   2   2   2   2   2   0   0   2   0   0   2   2   2   2   0   0   0   2   0   0   0   0   0   2   0   2   2   0   0   0   2   2   0   0   0   0   2   2   0   2   0   0   0   2   0   2   2   2   0   0   2   0   0   2   0   0   0   2   2   0   2   2   2   2   2   2   2   0   0   0   2   0   0   2   2   0   2   2   0   0   0   0   0   0   2   0   0   0   2   2   0   0   2   2   2   0   2   2   2   2   2   0   2   2   2   0   2   2   2   0   0   2   2   2   2   0   2   2   0   2   0   0   0   2   0   0   2   2   2   2   2   0   0   0   2   0   0   0   0   0   2   0   2   2   2   2   2   2   0   2   0   0   2   0   0   2   0   0   2   2   2   2   2   2   0   2   2   0   2   2   2   0   2   2   0   2   0   0   2
 MK-1-10                2   0   2   2   2   2   0   0   0   2   0   2   2   0   2   2   0   2   0   0   0   2   2   2   2   2   0   0   2   0   0   2   2   2   0   0   0   0   2   0   0   0   0   0   2   0   2   2   0   0   0   2   2   0   0   2   0   2   2   0   2   0   0   0   0   0   2   2   2   0   0   2   0   0   2   0   0   0   2   2   0   2   0   0   2   2   2   2   0   0   0   2   0   0   2   0   0   2   2   0   2   0   0   0   0   2   0   0   0   2   0   0   0   2   2   2   0   2   2   2   2   2   0   2   2   2   0   2   2   2   0   0   2   2   2   0   0   2   2   0   2   0   0   2   2   0   0   0   2   2   2   2   0   0   0   0   0   0   0   0   2   2   0   2   2   2   2   2   2   0   2   0   0   2   0   0   2   0   0   2   2   2   0   2   2   0   2   2   0   0   2   2   2   2   0   0   0   0   0   2
 MK-1-11                2   0   2   2   2   2   0   0   0   2   0   2   2   0   2   2   0   0   0   0   2   2   2   2   2   2   0   0   2   0   0   2   2   2   2   0   0   0   2   0   0   0   0   0   0   0   0   2   0   0   0   2   2   0   0   2   0   2   2   0   2   0   0   0   0   0   2   2   2   0   2   2   0   0   2   0   0   0   2   2   0   2   0   0   2   2   0   2   0   0   0   2   0   0   2   0   0   0   2   0   2   0   0   0   0   2   0   0   0   2   0   0   0   2   2   2   0   2   2   2   2   2   0   2   2   2   0   2   2   2   0   0   2   2   2   0   0   2   2   0   0   0   2   2   2   0   0   2   2   2   2   2   0   0   0   0   0   0   0   0   2   2   0   2   2   2   2   2   2   0   2   0   0   0   0   0   2   0   0   2   2   2   0   2   2   0   2   2   0   0   2   2   2   2   0   0   0   0   0   2
 MK-1-12                2   0   2   2   2   2   0   0   0   2   0   2   2   0   2   2   0   0   0   0   2   2   2   0   2   2   0   0   2   0   0   2   2   2   2   0   0   0   2   0   0   0   0   0   0   0   0   2   0   0   0   2   2   0   0   2   2   2   2   0   0   0   0   0   0   0   2   0   2   0   2   2   0   0   2   0   0   0   2   2   0   2   0   0   2   2   0   2   0   0   0   2   0   0   2   0   0   0   2   0   2   0   0   0   2   2   0   0   0   2   0   0   0   2   2   0   0   2   2   2   2   2   0   2   2   2   0   2   2   2   0   0   2   2   0   0   0   2   2   0   0   0   2   2   2   0   0   2   2   2   2   2   0   2   0   0   0   0   0   0   0   2   0   2   2   2   2   2   2   2   2   0   0   0   0   0   2   0   0   2   2   2   0   2   2   0   2   2   0   0   2   2   2   2   0   0   0   0   0   2
 MK-1-13                2   0   2   2   2   2   0   0   0   0   2   2   2   0   2   2   0   2   0   0   2   2   0   0   2   2   0   0   2   0   0   2   2   2   2   0   0   0   2   0   0   0   0   0   2   0   0   2   0   0   0   0   0   0   0   2   2   2   2   0   0   0   0   0   0   0   2   0   2   0   2   2   0   0   2   0   0   0   2   2   0   2   0   0   2   2   0   2   0   0   0   2   0   0   2   2   0   0   2   0   2   0   0   0   0   2   0   0   0   2   0   0   0   2   2   0   0   2   2   2   2   2   0   2   2   2   0   2   2   2   0   0   2   2   0   0   0   2   2   0   0   0   2   2   2   0   2   2   2   2   2   2   0   0   0   2   0   0   0   0   0   2   0   2   2   2   2   2   2   2   2   0   0   0   0   0   2   0   2   2   2   2   2   2   2   0   2   0   0   0   2   2   2   2   2   0   0   0   0   2
 MK-1-14                2   2   2   2   2   2   0   0   2   0   2   2   2   0   2   2   0   2   0   0   2   2   0   0   2   2   0   0   2   2   0   2   2   2   2   0   2   0   2   0   0   0   0   2   2   0   0   2   0   2   0   0   0   0   0   2   2   0   2   0   0   0   0   0   0   2   2   0   2   0   2   2   0   0   0   0   0   0   2   2   0   2   0   0   2   2   2   2   0   0   0   2   0   0   2   2   0   0   0   0   2   0   0   0   0   2   0   0   0   2   0   0   0   2   2   0   0   0   2   2   2   2   0   2   2   2   0   2   0   2   0   0   2   2   0   0   0   2   2   0   0   0   2   2   2   0   2   2   2   2   2   2   0   0   0   2   0   0   0   0   0   2   0   2   2   2   2   2   2   2   2   0   0   0   0   0   2   0   2   2   2   0   2   2   2   2   2   2   0   0   2   2   2   2   2   0   0   0   0   2
 MK-1-15                2   2   2   2   2   2   2   2   2   0   2   0   2   0   2   0   0   2   0   0   2   2   0   0   2   2   0   0   0   2   0   2   2   2   2   0   2   0   2   0   0   0   0   2   2   0   0   2   0   2   2   0   0   0   0   2   2   0   0   0   2   2   2   0   0   2   2   0   2   0   2   2   0   0   0   0   0   0   2   2   0   0   2   0   2   2   2   2   2   0   0   2   0   0   2   2   0   0   0   2   2   0   0   0   0   2   0   0   0   2   0   0   0   2   2   0   0   0   2   0   0   2   0   2   2   2   2   2   0   2   0   0   2   2   0   0   0   2   2   0   0   0   2   2   2   2   2   0   2   2   2   0   0   0   0   2   0   0   0   0   0   2   0   2   2   2   2   0   2   2   2   2   0   0   0   0   0   0   2   2   0   0   2   2   2   0   2   2   0   0   2   2   2   2   2   0   0   0   0   2
 MK-1-16                2   2   2   2   2   0   2   0   2   0   0   0   2   0   2   0   0   2   0   0   2   2   0   0   2   2   0   0   0   2   0   2   0   2   2   0   2   0   2   0   0   0   0   2   2   0   0   2   0   2   2   0   0   0   0   2   2   2   2   0   2   2   2   0   2   0   2   0   2   0   2   2   0   0   0   0   0   0   2   2   0   0   2   0   2   2   2   2   2   0   0   2   0   0   2   2   0   2   0   2   2   0   0   0   0   2   2   0   0   2   0   0   2   2   0   0   0   0   2   0   2   2   0   2   2   2   2   2   0   2   0   2   2   2   2   0   0   2   2   0   2   0   2   2   2   2   0   0   2   2   0   0   0   0   2   2   0   0   0   0   0   2   0   2   2   2   2   2   2   2   2   2   0   0   0   0   2   0   0   2   0   0   2   2   2   0   2   2   2   0   2   2   2   2   2   0   0   0   0   2
 MK-2-1                 2   0   2   2   0   0   2   2   2   2   0   2   2   2   0   2   2   2   2   0   0   0   2   0   2   2   0   0   2   0   2   0   0   2   0   0   0   2   2   2   0   0   0   0   2   0   2   2   2   2   0   0   0   0   0   0   0   0   2   2   2   2   2   0   2   2   2   2   0   2   0   0   0   2   0   0   2   2   0   0   2   2   0   0   2   2   0   0   0   2   0   2   0   0   0   2   2   0   0   0   0   2   2   2   2   0   0   2   0   2   2   0   0   0   0   2   2   0   2   0   2   2   0   2   2   0   2   0   2   2   0   2   0   2   2   0   0   0   0   0   0   2   0   0   2   0   2   2   2   0   0   2   2   2   2   0   0   0   0   2   2   2   0   0   2   2   2   2   2   2   2   0   0   0   2   2   2   0   0   2   2   0   0   0   0   2   2   0   2   0   2   0   0   2   0   0   0   2   2   0
 MK-2-2                 2   0   2   2   0   0   2   0   2   2   2   2   2   2   0   2   2   2   2   0   0   0   2   0   2   2   0   0   0   2   2   0   0   2   0   0   0   2   0   2   0   0   2   0   2   0   2   2   2   2   0   0   2   0   0   0   0   0   2   2   2   2   2   0   2   2   2   2   0   2   0   0   0   2   0   0   2   2   0   0   2   2   0   0   2   2   0   0   0   2   2   2   0   0   0   2   0   0   2   0   0   2   2   2   2   0   0   2   0   2   2   0   0   0   2   2   0   0   2   0   2   2   0   2   2   0   2   0   2   2   0   2   0   0   0   2   0   0   0   0   2   2   0   0   2   0   2   0   2   0   2   2   2   2   2   0   0   0   0   2   2   2   0   0   2   2   2   2   2   2   2   0   0   0   2   2   2   0   0   2   2   0   0   0   0   0   2   0   2   0   2   0   0   2   0   0   0   2   2   0
 MK-2-3                 2   0   2   2   0   0   2   0   2   2   2   2   2   2   0   2   2   2   2   0   0   0   0   0   2   2   0   0   2   2   2   0   2   2   0   0   0   2   0   2   0   0   2   0   2   0   2   2   2   2   0   0   2   0   0   0   0   0   2   2   2   2   2   0   0   2   2   2   0   2   0   2   0   0   0   0   0   2   0   0   2   2   0   0   2   2   2   0   0   0   2   2   0   0   0   2   0   0   2   0   0   0   2   2   2   2   0   2   0   2   2   0   0   0   0   2   0   0   2   0   2   2   0   2   0   0   2   0   2   2   0   2   0   0   0   2   0   0   0   0   2   2   0   0   2   2   2   0   2   0   2   2   2   2   2   0   0   0   0   2   2   2   0   2   2   2   2   2   2   2   2   0   0   0   2   2   2   0   0   2   0   0   0   0   0   0   2   0   2   0   2   0   0   2   2   0   0   2   2   0
 MK-2-4                 2   0   2   2   0   0   2   0   0   2   2   2   0   0   0   2   0   2   2   0   0   0   0   0   2   0   0   2   2   2   2   0   0   2   0   0   0   0   0   2   0   0   2   0   2   0   2   2   2   2   0   0   2   2   0   2   0   0   2   2   2   2   2   0   0   2   2   0   0   2   0   2   0   0   0   0   0   2   0   0   2   2   0   0   2   2   2   0   2   0   2   2   0   0   2   2   0   0   2   0   0   0   2   2   2   2   0   0   0   2   2   0   0   0   0   2   0   0   2   0   2   2   0   2   0   0   2   0   2   2   0   2   0   0   0   2   0   0   2   0   2   2   2   0   2   2   2   0   2   0   2   2   2   2   2   0   0   0   0   2   2   2   0   2   2   2   2   2   2   2   2   0   0   0   0   2   2   0   0   2   0   0   0   0   0   0   2   0   2   0   2   0   0   2   2   0   0   2   2   0
 MK-2-5                 2   0   2   2   0   0   2   0   0   2   0   2   0   0   0   2   0   2   2   0   0   0   0   0   2   0   0   2   2   2   2   0   0   2   0   0   2   0   0   2   0   0   2   0   2   0   2   2   2   0   0   0   2   2   0   2   2   0   2   2   2   2   0   0   0   2   2   0   0   2   0   2   0   0   0   0   0   2   0   0   2   2   0   0   2   2   2   0   2   0   0   2   0   0   2   2   0   0   2   0   2   0   0   2   2   2   0   0   0   2   2   0   0   0   0   2   0   0   2   0   2   2   0   2   0   2   2   0   2   2   0   2   0   0   0   2   0   0   2   0   2   2   2   0   2   2   2   0   2   0   2   2   2   2   2   0   0   0   0   2   2   2   2   2   0   2   2   2   2   2   2   0   0   0   0   2   2   0   0   2   2   2   0   0   2   0   2   0   2   0   2   0   0   2   0   0   0   2   2   0
 MK-2-6                 2   2   2   2   0   0   0   0   0   2   0   2   0   0   0   2   0   2   2   0   2   0   0   0   2   0   0   2   2   2   2   0   2   2   0   0   2   0   0   2   0   0   2   0   2   0   2   2   2   0   0   0   2   2   0   2   2   0   2   2   2   2   0   0   0   2   2   0   0   2   0   2   0   0   0   0   0   0   0   0   2   2   0   0   2   2   2   0   0   0   0   2   0   0   2   0   0   2   2   0   2   0   0   2   2   2   0   0   0   2   2   0   0   0   0   2   0   0   2   0   2   2   0   2   0   2   2   0   2   2   0   2   0   0   0   2   2   0   2   0   2   0   2   0   0   2   2   0   2   0   2   0   2   2   0   0   0   0   0   2   2   2   2   0   0   2   2   2   2   2   2   0   0   0   0   2   2   0   0   2   2   2   0   0   2   0   2   0   2   0   2   0   0   2   0   0   0   0   2   0
 MK-2-7                 2   2   2   2   0   0   0   0   0   2   0   2   0   0   0   2   0   2   2   0   2   0   0   2   0   0   0   2   0   2   2   0   2   2   0   0   2   0   0   2   0   0   2   0   0   0   2   2   0   0   2   0   2   2   0   2   2   0   2   2   2   2   0   0   0   0   2   0   0   2   0   2   2   0   0   0   0   0   0   0   2   2   2   0   2   2   2   2   0   0   0   2   0   0   2   0   2   2   2   0   2   0   0   0   2   2   0   0   0   2   2   0   0   0   0   2   0   0   2   0   2   2   0   2   0   2   2   0   2   2   0   2   0   0   0   2   2   0   2   0   0   0   2   0   0   2   0   0   2   0   2   0   2   2   0   0   0   0   0   2   2   2   2   0   0   2   2   2   2   2   2   2   0   0   0   2   2   0   0   2   2   2   0   0   2   0   2   0   2   0   0   0   0   2   0   0   0   0   2   0
 MK-2-8                 2   0   2   0   0   0   0   0   0   2   0   2   0   0   0   2   0   2   2   0   2   0   0   2   0   0   0   2   2   2   2   0   2   2   0   0   2   0   0   2   0   0   2   0   0   0   2   2   0   0   2   0   2   2   0   2   2   0   2   2   2   2   0   0   0   0   2   0   0   2   0   2   2   0   0   0   0   2   0   0   2   2   2   0   2   2   2   2   0   0   0   2   0   2   2   0   2   2   2   0   2   0   0   0   2   2   0   0   0   2   2   0   0   0   0   2   0   0   2   0   2   2   0   2   0   2   2   0   2   2   0   2   0   0   0   2   2   0   2   0   0   0   0   0   0   2   0   0   0   0   2   0   2   2   0   0   0   2   2   2   2   2   2   0   0   2   2   2   0   0   2   2   0   0   0   2   2   0   0   2   2   2   0   0   2   0   2   0   2   0   0   0   0   2   0   0   0   0   2   0
 MK-2-9                 2   0   2   0   0   0   0   0   2   2   0   2   0   2   0   2   0   2   2   0   2   0   0   2   0   0   0   2   0   2   2   0   2   2   0   0   2   0   0   0   0   0   2   0   0   0   2   2   0   0   2   0   2   2   0   0   2   0   2   2   2   2   0   0   0   0   2   0   0   2   0   2   2   0   0   0   0   2   0   2   2   0   2   0   2   2   0   2   0   2   0   2   0   2   2   0   2   2   2   0   2   0   0   0   2   2   0   0   0   2   2   0   0   0   0   2   0   0   2   0   2   2   0   2   2   2   0   0   2   2   0   2   0   0   0   2   2   2   2   0   0   0   0   0   0   2   2   0   0   0   2   2   2   2   0   0   0   2   2   2   2   2   2   0   0   2   2   2   0   0   2   2   0   0   0   2   2   0   0   2   2   2   0   0   2   0   2   0   2   0   0   0   0   2   0   0   0   0   2   2
 MK-2-10                0   0   2   0   2   0   0   2   2   2   0   2   2   2   0   2   0   2   2   0   2   0   0   2   2   0   0   2   0   2   2   0   2   2   0   0   2   0   0   0   0   2   0   0   0   0   2   2   0   0   2   0   2   2   2   0   0   0   2   2   0   2   0   0   2   0   0   2   0   2   0   2   2   0   0   0   0   2   0   0   2   2   2   2   2   2   0   2   0   2   0   2   0   2   2   0   2   2   2   0   2   0   0   2   2   0   0   0   0   2   2   0   0   0   0   2   2   0   2   0   2   2   0   2   2   2   0   0   2   2   0   2   2   2   0   2   2   2   2   0   0   0   0   0   0   2   2   0   0   0   2   2   2   2   0   0   0   2   2   2   2   2   2   0   0   2   2   2   0   0   2   2   0   0   0   2   2   0   0   2   2   2   0   0   2   0   2   0   2   0   2   2   2   2   0   0   0   0   2   2
 MK-2-11                0   0   2   0   2   0   0   2   2   2   0   0   2   2   0   2   0   2   2   0   2   0   0   2   2   2   0   2   0   2   2   0   2   2   0   2   2   0   0   0   0   2   0   0   0   0   2   2   0   0   2   0   2   2   2   0   0   0   2   2   0   2   0   0   2   0   0   2   0   2   0   2   2   0   0   0   0   2   0   0   2   2   2   2   2   2   0   2   0   2   0   2   0   2   0   0   0   0   2   0   2   0   0   2   2   0   0   0   0   2   2   0   0   0   0   0   2   0   2   0   0   2   0   2   2   2   0   0   2   2   0   2   0   2   0   0   2   2   2   0   0   0   0   0   2   2   2   0   0   0   2   2   2   2   0   0   0   2   2   2   2   2   2   0   0   2   2   2   0   0   0   2   0   0   0   0   2   0   0   2   2   2   0   0   2   0   2   0   2   0   2   2   2   2   0   0   0   0   2   2
 MK-2-12                2   0   2   0   2   0   0   2   2   2   0   0   0   2   0   2   0   2   2   0   2   0   0   2   2   2   0   2   0   2   2   0   2   2   0   0   2   0   0   0   0   2   2   0   0   0   2   2   0   0   2   0   2   0   2   0   0   0   2   2   0   2   0   0   2   0   0   2   0   2   0   2   2   0   0   0   0   0   0   0   2   2   2   2   2   2   0   2   0   2   0   2   0   2   0   0   0   0   2   0   2   0   0   2   2   0   0   0   0   2   2   0   0   0   0   0   2   0   2   0   0   2   0   0   2   0   0   0   2   2   0   2   0   2   0   0   2   2   2   0   0   0   0   0   2   2   2   0   0   2   2   2   2   2   0   0   0   2   2   2   2   2   2   0   2   2   2   2   2   2   0   0   0   0   0   0   2   0   0   2   2   2   0   0   2   2   2   0   2   0   0   2   2   2   0   0   0   0   2   2
 MK-2-13                2   0   2   0   2   0   0   0   0   2   0   0   0   2   0   2   0   2   2   0   2   0   2   2   2   2   0   2   0   2   2   0   2   2   0   0   2   0   0   0   0   2   2   0   0   0   2   2   0   0   2   0   0   0   2   0   0   0   2   2   0   2   0   0   0   0   0   2   0   2   0   2   2   0   0   0   0   0   0   0   2   2   2   2   2   2   0   2   0   2   0   2   0   2   0   0   2   0   2   2   2   0   0   2   2   0   0   0   0   2   2   0   0   0   0   0   2   0   2   2   0   2   0   0   2   0   0   0   0   2   0   2   0   2   0   0   2   2   2   0   0   0   0   0   0   2   2   0   0   2   2   2   2   0   0   0   2   2   2   2   2   2   2   0   2   2   2   2   2   2   0   0   0   0   0   0   2   0   0   2   2   2   0   0   2   2   2   0   2   0   0   2   2   2   0   0   0   2   2   2
 MK-2-14                2   0   2   0   2   0   0   0   0   2   0   0   0   2   0   2   0   2   2   0   0   0   2   2   2   2   0   0   0   2   0   0   2   2   0   0   2   0   0   0   0   2   2   0   0   0   2   2   0   0   2   0   0   0   2   0   0   0   2   2   0   2   0   0   0   0   0   2   0   2   0   2   2   0   0   0   2   0   0   0   0   2   2   2   2   2   0   2   0   2   0   2   0   2   2   0   2   0   2   2   2   2   0   2   2   2   0   0   0   2   2   0   0   0   0   0   2   0   2   2   0   2   0   0   0   0   0   0   2   0   2   2   0   2   0   0   2   2   2   0   0   2   0   0   0   2   2   0   2   2   2   2   2   0   2   0   0   2   2   2   2   0   2   0   2   2   2   2   2   2   0   2   0   0   0   0   2   0   0   2   2   2   2   0   2   0   2   0   2   2   0   2   0   2   0   0   0   2   2   2
 MK-2-15                2   0   2   0   2   0   0   0   0   2   0   0   0   2   0   2   0   2   2   0   0   0   2   0   2   2   0   0   0   0   0   0   2   2   0   0   0   0   0   0   0   2   2   0   0   0   2   0   2   0   2   0   0   0   2   0   0   2   2   2   0   2   2   0   0   0   0   2   0   2   0   2   2   0   0   0   2   0   0   0   0   2   2   2   2   2   0   2   0   2   0   2   0   2   2   0   0   0   2   2   2   2   0   2   2   2   0   0   0   2   2   0   0   2   0   0   2   0   2   2   0   2   0   0   0   0   0   0   2   0   2   2   2   2   0   0   2   2   2   2   0   2   0   0   0   2   2   0   2   2   2   2   0   0   2   0   0   2   2   2   2   0   2   0   0   2   2   0   2   2   0   2   0   0   0   0   2   0   0   2   2   0   0   0   2   0   2   0   2   2   0   2   2   2   0   0   0   2   2   2
 MK-2-16                2   0   2   0   2   0   0   0   0   2   0   0   0   2   0   0   0   2   2   0   0   0   2   0   2   2   0   0   0   2   0   0   2   2   0   0   0   0   2   0   0   2   2   0   0   0   2   0   2   0   0   2   0   0   2   0   0   2   2   0   0   2   2   0   0   0   0   2   0   2   0   2   2   0   0   0   2   0   0   0   0   2   2   2   0   2   0   2   0   0   0   2   2   2   2   0   0   0   2   2   2   0   0   2   2   2   0   0   0   2   2   0   0   2   0   0   2   0   2   2   0   2   0   0   0   0   0   2   2   0   2   2   2   2   2   0   2   0   2   2   0   2   0   0   0   2   2   0   2   2   0   0   0   0   2   0   0   2   2   2   2   0   2   0   0   2   2   0   2   0   0   2   0   0   2   0   2   0   0   2   2   0   0   0   2   0   2   2   2   2   2   2   2   2   0   0   0   2   2   2
 MK-3-1                 2   0   2   0   2   2   0   2   2   0   2   0   0   0   2   0   0   0   0   0   2   0   0   2   2   0   2   2   2   0   2   0   2   0   2   2   2   0   0   2   0   2   2   2   2   2   2   0   0   2   2   2   0   0   0   0   2   2   0   0   2   2   0   2   0   2   0   0   0   2   0   0   2   0   2   2   0   2   2   0   0   0   0   2   2   2   2   2   0   2   2   2   2   2   2   2   2   2   0   0   0   2   0   0   2   2   0   0   0   2   0   0   2   2   0   0   2   0   0   2   0   0   0   2   0   2   2   2   2   2   2   2   0   2   0   0   2   2   0   0   2   0   2   2   0   0   2   2   0   0   2   2   0   2   0   2   2   2   2   0   2   0   0   2   2   0   0   2   2   2   0   0   0   2   0   0   2   0   2   0   2   2   2   2   0   2   0   2   0   0   2   2   2   0   2   0   0   2   0   0
 MK-3-2                 2   0   2   0   2   2   0   0   2   0   2   0   0   0   2   0   0   0   0   0   2   0   0   2   2   0   2   2   2   0   0   0   2   0   0   2   2   0   0   2   0   2   2   0   0   2   2   0   0   2   2   2   0   0   0   0   2   2   0   0   2   2   2   2   0   0   0   0   0   2   0   0   2   0   0   2   0   2   2   0   0   0   0   0   2   2   2   2   0   2   2   2   2   2   2   2   2   2   0   0   0   2   0   0   2   2   0   0   0   2   0   0   2   2   0   0   2   0   0   2   0   0   0   2   0   0   2   2   2   2   2   2   2   2   0   0   2   2   0   2   2   0   2   2   0   0   2   2   0   0   2   0   0   2   0   2   2   2   2   0   2   2   0   2   2   0   0   2   2   2   0   0   0   2   0   0   2   0   2   2   0   2   2   2   0   2   0   2   0   0   2   0   0   2   2   0   0   2   2   0
 MK-3-3                 2   0   2   0   2   0   0   0   2   0   0   0   0   0   2   0   0   0   0   0   2   0   0   2   2   2   2   0   2   0   0   2   2   0   2   0   2   0   0   2   0   2   2   0   0   2   0   0   0   2   2   2   0   0   0   0   2   2   0   0   2   2   2   2   0   0   0   0   0   2   0   0   2   0   0   2   0   2   2   0   0   0   0   0   2   2   2   0   0   2   2   2   2   2   2   2   0   2   0   0   0   2   0   2   2   2   0   0   0   2   0   0   2   0   0   0   2   0   0   2   0   2   0   2   0   0   2   2   2   0   0   2   2   2   0   0   2   2   0   2   2   0   2   2   0   0   2   2   0   0   2   0   0   2   0   2   2   2   2   0   2   2   0   2   2   0   0   2   2   2   0   0   0   2   0   2   2   0   2   2   0   2   2   2   0   2   2   2   0   0   2   0   0   2   2   0   0   2   2   0
 MK-3-4                 0   0   2   0   2   0   0   0   2   0   0   0   0   0   2   0   0   0   2   0   2   2   0   0   2   2   2   0   2   2   0   2   2   0   0   0   2   0   0   2   2   2   2   0   0   2   0   0   0   2   2   2   0   0   0   2   2   2   2   0   2   2   2   0   0   0   0   0   0   2   0   0   2   0   2   0   0   2   2   0   0   0   0   0   2   2   0   0   0   2   2   2   2   2   2   2   0   2   0   0   0   2   0   0   2   2   0   0   0   2   0   0   2   0   0   0   2   0   0   2   0   2   0   2   0   0   2   2   2   0   0   2   2   2   0   0   2   2   0   2   2   0   2   2   0   0   2   2   0   0   2   0   0   2   0   2   0   2   2   0   2   2   0   2   2   0   0   2   2   2   0   0   0   2   0   2   2   0   2   0   0   2   2   2   0   0   2   2   0   0   0   2   0   2   2   0   0   2   0   0
 MK-3-5                 2   0   2   0   2   0   0   0   2   0   0   0   0   0   0   2   0   0   2   0   2   2   2   0   2   2   2   0   2   2   2   2   2   0   0   0   2   0   2   2   2   2   2   0   0   2   0   0   0   2   2   2   0   0   0   2   2   2   2   0   2   2   2   0   0   0   0   0   2   2   0   0   2   0   2   0   0   2   2   0   0   0   0   0   2   2   0   2   0   2   2   2   2   2   2   2   0   2   0   0   0   2   2   0   2   2   0   0   0   2   0   2   2   0   0   0   2   0   0   2   0   0   0   2   2   0   2   2   2   0   0   2   2   2   0   0   2   2   0   2   2   0   2   2   0   0   2   2   0   0   0   0   0   2   0   2   0   2   2   0   2   2   0   2   2   0   0   0   2   2   0   0   0   2   0   2   0   0   2   0   0   0   2   2   0   0   2   2   0   0   0   2   0   2   2   0   0   2   0   0
 MK-3-6                 2   0   0   0   2   0   2   0   2   0   0   0   0   0   0   0   2   0   2   0   0   2   2   0   2   2   2   0   2   2   2   2   2   2   0   0   2   0   2   2   2   2   2   0   0   2   0   0   0   2   2   2   0   0   0   0   2   2   2   2   2   2   0   0   0   0   0   0   2   2   0   0   2   0   2   0   2   2   2   0   0   2   0   0   2   2   0   2   0   2   0   2   2   2   2   2   0   0   0   0   2   2   2   0   2   2   0   0   0   2   0   2   2   0   0   0   2   0   0   0   0   2   0   2   2   0   2   2   2   0   0   0   2   2   0   0   2   2   0   2   2   0   2   2   2   0   2   2   0   0   0   0   0   2   2   2   0   2   2   0   2   2   0   0   2   0   0   0   2   2   0   0   2   0   0   0   0   0   0   0   0   0   2   2   0   0   2   2   0   0   0   2   0   2   2   0   0   2   0   0
 MK-3-7                 2   0   0   0   2   0   2   0   2   0   0   0   2   2   0   0   2   0   2   0   0   0   2   0   2   2   2   0   2   2   2   2   2   2   0   0   2   2   2   0   2   2   2   0   0   2   0   0   2   2   2   2   0   0   0   0   2   2   2   2   2   2   0   0   0   0   0   0   2   0   0   0   2   0   2   0   2   2   2   0   2   0   0   0   2   2   0   2   0   2   0   2   2   2   2   2   0   0   2   0   2   2   2   0   2   2   0   0   0   2   0   2   2   0   0   0   2   0   0   0   0   2   0   2   2   0   2   2   2   0   2   0   2   2   0   0   2   2   0   2   2   0   2   2   2   0   2   2   0   0   0   0   0   2   2   2   0   2   2   0   2   2   0   2   2   0   0   0   2   2   0   0   2   0   0   0   0   0   0   0   0   0   0   2   0   0   2   2   0   0   0   0   0   2   2   0   0   2   0   0
 MK-3-8                 2   0   0   0   2   0   2   0   2   0   0   0   2   2   0   0   2   0   2   0   0   2   2   0   2   2   2   0   2   2   2   0   2   2   0   0   2   2   2   0   2   2   2   0   0   2   0   0   2   0   2   2   0   0   0   0   2   2   2   2   2   2   2   0   0   0   0   0   2   0   0   0   2   0   2   0   0   2   2   2   0   0   0   0   2   0   0   2   0   2   0   2   2   2   2   2   2   0   2   0   2   2   2   0   0   2   2   2   0   2   0   2   2   0   0   0   2   0   0   0   2   2   0   2   2   0   2   2   0   0   2   0   2   0   0   2   2   2   0   2   2   2   2   2   2   0   2   2   0   2   0   0   0   2   0   2   0   2   0   0   2   2   0   2   2   0   0   0   2   2   0   0   2   0   0   0   0   0   0   0   0   2   0   0   0   0   2   2   0   0   0   0   0   2   2   0   0   2   0   0
 MK-3-9                 2   0   0   0   2   0   2   2   2   0   0   0   2   2   2   0   2   0   2   0   0   2   2   0   2   2   2   0   2   2   2   0   2   2   0   0   0   2   2   0   2   2   2   0   0   2   0   0   2   0   2   2   0   2   0   0   2   2   2   2   2   2   2   2   0   0   0   0   2   0   0   0   0   0   2   0   0   2   2   2   0   0   0   0   2   0   0   0   0   2   0   2   2   2   2   2   2   0   2   0   2   2   2   0   2   2   0   0   0   2   0   2   2   0   0   0   2   2   0   0   2   2   0   2   2   0   2   2   0   0   2   0   2   0   0   2   2   2   0   2   2   2   2   2   2   0   2   2   0   2   0   0   0   2   0   2   0   2   0   0   2   2   0   2   2   0   0   0   2   2   0   0   2   0   0   0   0   0   0   0   0   0   0   0   0   0   2   2   0   0   0   0   0   2   2   0   0   2   0   0
 MK-3-10                2   2   0   0   2   0   0   2   2   0   2   0   2   2   2   0   2   0   2   0   2   2   2   0   2   2   2   0   2   2   0   0   2   2   0   0   0   2   2   0   2   0   2   0   2   2   0   0   2   0   2   2   0   2   0   0   2   2   2   2   2   2   2   2   0   0   0   0   2   0   0   0   0   0   2   0   0   2   2   2   0   0   0   0   2   0   0   0   0   2   0   2   2   2   2   2   2   0   2   0   2   2   2   0   2   2   0   0   0   2   0   2   2   0   0   0   2   2   0   2   0   2   0   2   2   0   2   0   0   0   2   0   2   0   0   2   2   2   0   0   2   2   2   2   2   0   2   2   0   2   0   0   2   2   0   2   0   2   0   2   2   2   2   2   2   0   2   0   2   2   2   0   2   0   0   0   0   0   0   0   0   2   0   0   0   0   2   2   0   0   0   0   0   2   2   0   0   2   2   2
 MK-3-11                2   2   0   0   2   0   0   2   2   0   2   0   2   2   2   0   2   0   2   0   2   2   2   2   2   2   2   0   2   2   0   0   2   2   0   0   0   2   2   0   2   0   2   0   2   2   2   0   2   0   2   2   0   2   0   2   2   2   2   0   2   2   2   2   0   0   0   0   2   0   0   0   0   0   2   0   0   2   2   2   0   0   0   2   0   0   2   0   0   2   0   2   2   2   2   2   2   0   2   0   2   2   2   0   2   2   0   0   0   2   0   2   2   0   0   0   0   2   0   2   0   2   2   2   2   0   2   0   0   0   2   0   2   0   2   2   2   2   0   2   2   0   2   2   2   0   2   2   0   2   0   0   2   2   0   2   0   2   0   2   2   2   2   2   2   2   2   0   2   2   2   0   2   0   0   0   0   0   0   0   2   2   0   0   0   0   2   0   0   0   0   0   0   0   2   0   0   2   0   2
 MK-3-12                2   2   0   0   2   0   0   2   2   0   2   0   2   2   2   0   2   0   0   0   2   2   2   0   2   2   2   0   2   2   0   0   2   2   0   0   0   2   2   0   2   2   2   0   2   2   2   0   2   0   2   2   0   2   0   2   0   0   0   0   2   2   2   2   0   0   0   0   2   0   0   0   0   0   2   0   0   2   2   2   0   0   2   2   0   0   2   0   0   2   0   2   2   2   2   2   2   0   2   0   2   2   2   0   2   2   0   0   0   0   0   2   2   0   0   0   0   2   0   2   0   2   2   2   2   0   2   0   0   0   2   0   2   0   2   2   2   2   0   2   2   0   0   2   2   0   2   0   0   2   0   0   2   2   2   2   2   0   0   2   2   2   2   2   2   2   2   0   2   2   2   0   0   0   0   0   0   2   0   0   2   2   0   0   2   2   2   0   0   0   0   0   0   0   2   0   0   2   0   2
 MK-3-13                2   0   0   0   2   0   0   2   2   0   2   0   2   2   2   2   2   0   0   2   2   2   2   0   2   2   2   0   0   2   0   0   0   2   0   0   0   2   2   0   2   0   2   0   2   2   2   0   2   0   2   0   0   2   0   2   0   0   0   0   2   2   0   2   0   0   2   0   2   0   0   0   0   0   2   0   0   2   2   2   0   0   2   2   2   2   2   0   0   2   0   2   2   2   2   2   2   0   2   2   2   2   2   0   2   2   0   0   0   2   0   2   2   0   0   0   0   2   0   2   0   2   2   2   2   0   2   0   0   0   2   0   2   0   2   2   2   2   0   2   2   0   0   0   2   0   2   0   0   2   0   0   2   2   2   2   2   0   0   0   2   0   2   2   2   2   2   0   2   2   2   2   0   0   0   0   2   2   2   0   2   2   0   0   2   2   2   2   0   2   0   0   0   0   0   0   0   2   0   0
 MK-3-14                2   0   0   0   2   0   0   2   2   0   2   0   2   2   2   2   2   0   0   2   2   2   2   0   0   2   0   0   2   2   2   0   0   2   0   0   2   2   2   0   2   0   2   0   2   2   2   0   0   0   2   0   0   2   0   2   0   0   0   0   2   2   0   2   0   0   0   0   0   0   0   2   0   0   2   0   0   2   2   2   2   2   2   2   2   2   0   0   0   2   0   2   2   2   2   2   2   0   2   2   2   2   2   0   2   2   2   0   0   2   0   2   0   0   0   0   2   0   0   2   0   2   2   2   2   0   2   0   0   0   2   0   2   0   2   2   2   2   0   2   2   2   0   0   2   0   2   0   0   2   2   0   2   2   2   0   2   0   0   0   2   0   2   2   2   2   2   0   2   2   2   2   0   0   0   0   0   2   2   0   2   2   0   0   2   2   2   2   0   2   0   0   0   0   0   0   0   2   0   0
 MK-3-15                2   0   0   0   2   0   0   2   2   0   2   0   2   2   2   2   0   0   0   2   2   2   2   0   2   2   0   0   2   2   2   0   0   2   0   0   2   0   2   0   2   0   2   2   2   2   2   0   0   0   2   0   0   2   0   2   0   0   0   0   2   2   0   2   0   0   2   2   0   0   2   2   0   0   2   0   2   2   2   2   2   2   2   2   2   2   0   0   0   2   0   2   2   2   2   2   2   0   2   2   2   2   2   0   2   2   2   0   2   0   0   2   0   0   0   0   2   2   0   2   0   2   2   2   2   0   2   0   0   0   2   0   2   0   0   2   2   2   0   2   2   2   2   0   2   0   2   0   0   2   2   2   2   2   0   0   2   0   2   0   0   0   2   2   2   2   2   0   2   2   2   2   0   0   0   0   0   2   2   0   2   2   0   0   2   2   2   0   2   2   0   0   0   0   0   0   0   2   0   0
 MK-3-16                2   0   0   0   2   0   0   2   2   0   2   0   2   2   2   0   0   2   0   0   0   2   2   2   0   2   0   0   0   2   2   0   0   2   0   2   0   0   2   0   2   0   2   2   2   0   2   0   0   2   2   2   2   2   0   2   0   0   0   0   2   2   0   2   0   0   2   2   0   0   2   2   0   0   2   0   2   2   2   2   2   2   2   0   0   2   0   0   0   2   2   2   2   2   2   0   2   2   2   2   2   2   2   0   0   2   2   0   2   0   2   2   0   0   0   0   2   2   2   2   0   2   2   0   2   0   2   2   0   0   2   0   2   0   2   2   2   2   0   2   2   2   2   0   2   0   2   0   0   2   2   2   2   2   2   2   2   0   0   0   0   0   2   2   2   2   2   0   2   2   2   2   0   0   0   0   0   2   2   0   2   2   0   0   2   2   2   0   2   2   0   0   0   0   0   0   0   0   0   0
 MK-4-1                 0   2   2   2   0   2   2   0   2   2   0   2   2   2   2   2   2   2   0   2   0   0   0   2   2   0   0   0   0   0   0   0   0   0   2   2   2   2   0   0   2   0   0   0   0   2   2   2   2   2   2   0   0   2   2   0   2   0   0   2   0   2   0   2   0   2   2   0   0   0   0   0   2   0   2   2   2   0   0   2   0   0   0   0   2   0   0   2   2   0   2   0   0   2   2   0   0   2   0   2   2   0   0   2   2   2   0   0   2   0   2   0   2   2   2   0   0   2   2   2   0   2   2   2   0   2   0   2   2   2   0   0   2   2   0   2   2   0   0   0   0   2   0   0   0   2   2   0   2   2   2   2   0   0   2   0   2   0   2   2   0   0   0   2   2   0   2   0   0   2   0   0   2   2   0   0   0   0   2   0   0   0   0   0   2   0   2   2   0   2   0   2   2   2   0   0   0   2   2   0
 MK-4-2                 0   2   0   2   0   2   2   0   2   2   0   0   2   2   0   2   2   2   0   2   0   0   0   2   2   0   0   0   0   0   0   0   0   0   2   2   2   2   0   0   2   0   0   0   0   2   2   2   0   2   2   0   0   2   0   2   2   0   0   2   2   2   0   2   0   0   2   0   0   0   0   2   2   2   2   2   0   2   0   2   0   0   0   0   2   0   0   2   2   0   2   0   0   2   2   0   0   2   0   2   2   0   0   2   2   2   0   0   0   0   2   0   2   2   2   0   0   2   2   2   0   2   2   2   0   2   2   2   2   2   0   0   0   2   2   2   2   0   0   0   0   0   0   0   0   2   2   0   2   2   2   0   0   0   2   0   2   0   0   2   0   0   0   2   2   0   2   0   0   0   0   0   2   2   0   0   0   0   2   2   0   0   0   0   0   0   2   2   0   2   0   2   2   2   0   0   0   2   2   0
 MK-4-3                 0   2   0   2   0   2   2   2   2   2   0   0   2   2   2   2   2   2   0   2   0   0   0   0   2   0   0   2   0   0   0   0   0   0   2   2   2   2   0   0   2   0   0   0   0   2   2   2   0   2   2   0   0   2   2   2   0   0   0   2   2   0   0   2   0   0   2   0   0   2   0   2   2   2   2   2   0   0   0   2   0   0   2   2   2   0   2   2   2   0   2   0   0   2   2   0   0   2   0   2   2   0   0   2   2   2   0   0   0   0   2   2   2   2   2   0   0   0   2   2   0   2   2   2   0   2   2   2   2   2   0   0   0   2   2   0   2   0   0   0   0   0   0   0   0   2   2   0   2   2   2   0   0   0   2   2   2   0   0   2   0   0   0   2   2   2   2   0   0   0   0   0   2   2   0   0   0   0   2   2   0   2   0   0   0   0   2   2   0   2   0   2   2   2   0   0   0   2   2   0
 MK-4-4                 0   2   0   2   0   2   2   0   2   2   0   0   2   2   2   2   0   2   0   2   0   2   0   0   2   0   0   2   0   0   0   2   0   0   2   2   0   2   0   0   2   0   0   0   0   2   2   2   0   2   2   0   0   2   2   2   0   0   0   2   2   0   0   2   2   0   2   0   0   2   0   2   2   2   2   2   0   0   0   2   0   2   0   2   2   0   2   2   2   0   2   0   0   0   2   0   0   2   0   0   2   0   0   2   2   2   0   0   0   0   2   2   2   2   2   2   0   0   0   2   0   2   2   0   0   2   2   2   2   0   0   0   0   2   2   0   2   0   0   0   0   0   2   0   0   2   2   0   2   0   2   2   0   2   2   2   2   0   0   2   0   0   0   2   2   2   2   0   0   0   0   0   2   2   0   0   0   0   2   2   0   2   0   0   0   0   2   2   0   2   2   2   2   2   0   0   0   2   2   0
 MK-4-5                 0   2   0   2   0   2   2   0   0   2   0   2   2   2   2   2   0   2   0   0   0   2   0   0   2   2   0   2   0   0   0   2   0   0   2   2   0   2   0   0   2   0   0   0   0   2   2   2   0   2   2   0   0   2   2   2   0   0   0   2   2   0   0   2   2   0   2   0   0   0   0   2   2   2   2   2   0   0   0   2   0   2   0   2   2   0   2   2   2   0   2   0   0   0   2   2   0   0   0   0   0   0   0   2   0   2   0   0   0   0   2   0   2   2   2   2   2   0   0   2   0   2   2   0   0   2   2   2   2   0   0   2   0   0   2   0   2   0   0   0   0   0   2   0   0   2   2   0   2   0   2   2   0   2   2   2   2   0   0   2   0   0   0   2   2   2   2   0   0   0   0   0   2   2   0   0   0   0   2   2   0   2   0   2   0   0   2   2   0   2   2   2   2   2   0   2   0   2   2   0
 MK-4-6                 0   2   0   2   0   2   2   0   0   2   0   2   2   2   2   0   0   2   0   0   0   2   0   0   2   0   0   2   0   0   0   2   0   0   2   2   0   2   0   0   2   0   0   0   0   2   2   2   0   2   2   0   0   2   2   2   0   0   0   2   2   0   0   0   2   0   2   2   0   0   0   2   2   2   2   2   0   0   0   2   0   2   0   0   2   2   2   2   2   0   2   0   0   0   2   2   0   0   0   0   0   0   0   2   0   2   0   0   0   0   2   0   2   2   2   2   2   2   0   2   0   2   2   2   0   0   2   2   2   0   0   2   0   0   2   0   2   0   0   0   0   0   2   0   0   0   2   0   2   0   2   2   0   2   2   2   2   0   0   2   0   0   0   2   2   2   2   0   0   0   0   0   2   2   0   0   0   0   2   0   2   2   2   2   0   0   2   2   0   0   2   2   2   2   0   2   0   2   2   0
 MK-4-7                 0   2   0   2   0   0   2   0   0   2   0   2   2   2   2   0   0   2   0   0   2   2   0   0   2   0   0   2   0   0   0   2   0   0   2   2   0   2   0   0   2   0   0   0   0   2   2   2   0   2   2   0   0   2   2   2   2   0   0   2   2   0   0   0   2   0   2   2   0   0   0   2   2   2   2   2   0   0   0   2   0   2   0   0   2   2   2   2   0   0   2   0   0   0   2   2   0   2   0   0   0   0   0   2   0   2   0   0   0   0   2   0   2   2   2   2   2   2   0   2   0   2   2   2   0   0   2   2   2   0   0   2   0   0   2   0   2   0   0   0   0   0   2   0   0   0   2   0   0   0   2   2   0   2   2   2   2   0   0   2   0   0   0   2   2   2   2   0   0   2   0   0   2   0   0   0   0   0   2   2   2   2   2   2   2   0   2   2   0   0   0   2   2   2   0   2   0   2   2   2
 MK-4-8                 0   2   0   2   0   0   2   2   0   2   0   2   2   2   2   0   2   2   0   0   2   2   0   0   2   0   0   2   0   0   0   2   0   0   2   0   0   2   0   0   0   0   0   0   0   2   0   2   0   2   2   0   0   2   2   2   2   2   0   2   2   0   2   0   2   0   2   2   0   0   0   0   2   2   2   2   2   0   0   2   0   2   0   0   2   2   2   2   0   0   2   0   0   0   0   2   0   2   0   0   0   2   0   2   2   2   0   0   0   0   2   0   2   2   0   2   2   0   0   2   0   2   2   2   0   0   2   0   2   0   0   2   0   0   2   0   2   0   0   0   0   2   2   0   0   0   2   0   0   0   0   2   0   2   2   2   2   0   0   2   0   0   0   2   2   2   2   0   0   2   0   0   2   0   0   0   0   0   2   2   2   2   2   2   2   0   2   2   0   0   0   2   2   2   0   2   0   2   2   2
 MK-4-9                 0   2   0   2   0   0   0   2   0   2   0   2   2   2   2   0   2   2   0   0   2   2   0   0   2   2   0   2   0   0   0   2   0   0   2   0   0   2   0   0   0   0   0   0   0   2   0   0   0   2   2   2   0   2   2   2   2   2   0   2   2   0   2   0   2   0   2   2   0   0   2   0   2   2   2   2   2   0   0   2   0   2   0   0   2   2   0   2   0   0   0   0   0   0   0   2   0   2   0   0   0   2   0   2   2   2   0   0   0   0   2   0   2   2   0   2   2   0   0   2   0   2   2   2   0   2   2   0   2   0   0   0   0   0   2   2   2   0   2   0   0   2   2   0   0   0   2   0   0   0   0   2   0   2   2   2   2   0   0   2   0   0   0   2   2   2   2   0   0   2   0   0   2   0   0   0   0   0   2   2   2   2   2   2   0   0   2   2   0   0   0   2   0   2   0   2   0   2   2   2
 MK-4-10                0   0   0   2   0   0   0   0   0   2   0   2   2   2   2   0   2   2   2   0   2   2   0   0   2   2   0   2   0   0   0   2   0   0   2   0   0   0   0   0   0   0   0   0   0   0   2   0   0   2   2   2   0   2   2   2   2   2   0   2   2   0   2   0   0   0   0   2   0   0   2   2   2   2   2   2   2   0   0   2   0   2   0   0   2   2   0   2   0   0   0   0   0   0   0   2   0   2   0   0   0   2   2   2   2   2   0   0   0   0   2   0   0   2   0   2   2   0   2   2   0   2   2   0   0   2   2   0   2   0   0   0   0   0   2   2   2   0   2   0   0   2   2   0   0   0   0   0   0   0   0   2   0   2   2   2   0   0   0   2   0   0   0   2   2   0   2   0   0   2   0   0   2   0   0   0   0   0   2   2   0   2   2   2   0   0   2   2   0   0   2   2   0   0   0   2   0   2   2   2
 MK-4-11                0   0   0   0   0   0   0   0   0   2   0   2   0   2   2   0   2   2   2   0   2   2   0   0   2   2   0   2   0   0   2   2   0   0   0   0   0   0   0   0   0   0   0   0   0   0   0   0   0   0   2   2   0   2   2   2   2   2   0   2   2   0   2   0   0   0   0   2   2   0   2   2   2   2   2   2   2   2   0   2   0   2   0   0   0   2   0   2   0   0   0   0   0   0   0   2   2   2   0   0   0   2   2   2   2   2   0   0   0   0   2   0   0   2   0   2   2   0   2   2   0   2   2   0   0   2   2   2   2   0   2   0   0   2   0   2   2   2   2   0   0   0   2   0   0   0   0   0   0   0   0   2   0   0   2   2   0   0   0   2   0   0   0   2   2   0   2   0   0   2   0   0   0   0   0   0   0   0   2   2   0   2   2   2   0   0   2   2   0   0   2   0   0   0   0   2   0   2   2   0
 MK-4-12                0   0   0   0   0   0   0   0   0   2   2   2   0   2   2   0   2   2   2   0   2   0   0   0   2   2   2   2   0   2   2   2   0   0   0   0   0   0   2   0   0   0   0   0   0   0   0   0   0   0   2   0   2   0   2   2   2   2   0   2   2   0   2   0   0   0   0   2   2   0   2   2   2   0   2   2   2   0   0   2   0   2   0   0   0   2   0   2   0   0   0   0   0   0   0   2   2   2   0   0   0   2   2   2   2   2   0   0   0   0   2   0   0   2   2   2   2   0   2   2   0   2   2   0   0   2   2   2   2   0   2   0   0   2   0   2   2   2   2   0   0   0   2   2   0   0   0   0   0   0   0   2   2   0   2   2   0   0   0   2   0   0   0   2   2   0   0   0   0   2   0   0   0   0   0   0   0   0   2   2   0   0   0   2   0   0   2   2   2   0   2   0   0   2   0   2   0   2   2   0
 MK-4-13                0   0   0   0   0   0   0   0   0   2   2   2   0   2   2   0   2   2   2   0   2   0   0   0   2   2   2   2   0   2   2   2   0   0   0   0   0   0   2   0   0   0   0   0   0   0   0   0   0   0   2   0   2   0   2   0   2   2   0   0   2   0   2   0   0   0   0   2   2   0   2   2   2   0   2   2   2   0   0   2   0   2   0   0   0   2   0   2   0   0   0   0   0   0   0   2   2   2   0   0   0   2   0   2   2   2   0   0   0   0   2   0   0   2   2   2   2   0   2   2   0   2   2   0   0   2   2   2   2   0   2   0   0   0   0   2   2   0   2   0   0   0   2   2   0   0   0   0   0   0   0   0   0   0   2   2   0   0   0   2   0   0   0   2   2   0   0   0   0   2   0   0   0   2   0   0   0   0   2   2   0   0   0   2   0   0   2   2   2   0   2   0   0   2   0   2   2   0   2   0
 MK-4-14                0   0   0   0   0   0   0   0   0   2   2   2   0   2   2   0   2   2   2   0   2   0   2   0   2   2   2   2   0   0   2   2   0   0   0   0   0   0   0   0   0   0   0   0   0   0   0   0   0   0   2   0   2   0   2   0   2   2   0   0   0   0   2   0   0   0   0   2   2   2   2   2   0   0   0   2   2   0   2   2   0   0   0   0   0   2   0   2   0   0   0   0   0   0   0   2   2   2   0   0   0   2   0   2   2   2   0   2   0   0   2   0   0   2   2   2   2   0   2   2   0   2   0   0   0   2   2   2   2   0   2   0   0   2   0   2   2   2   2   0   0   0   2   2   0   2   2   2   0   0   0   0   0   0   2   2   0   0   0   2   0   0   0   2   2   0   0   0   0   2   0   0   0   2   0   0   0   0   0   2   0   0   0   2   0   0   2   2   2   0   2   0   0   2   0   2   2   0   2   0
 MK-4-15                0   0   0   0   0   0   0   0   0   2   2   2   0   2   2   0   2   2   0   0   2   0   2   0   2   0   0   2   0   0   2   2   0   0   0   0   0   0   0   0   0   0   2   2   2   0   0   0   0   0   2   0   2   0   2   0   2   2   0   0   0   0   0   0   0   0   0   2   2   2   2   2   0   0   0   2   2   0   2   2   0   2   0   0   0   2   0   2   0   0   0   0   0   0   0   2   2   2   0   0   0   2   0   2   2   2   0   0   0   0   2   0   0   2   2   2   2   0   2   2   0   2   0   0   0   2   2   2   2   0   2   0   2   2   0   2   2   2   2   0   0   0   2   2   0   2   2   2   0   0   0   0   0   0   2   2   0   0   0   2   0   0   0   2   2   0   0   0   2   2   0   2   0   2   0   0   0   0   0   2   0   0   0   2   0   0   2   2   0   0   2   0   0   2   0   2   2   0   2   0
 MK-4-16                0   0   0   0   0   0   0   2   0   2   2   2   0   2   2   2   2   2   0   0   2   0   2   2   2   0   0   2   0   0   2   2   0   0   0   2   2   0   0   0   0   0   2   2   0   0   2   0   0   0   2   0   0   0   2   2   2   2   0   2   0   0   0   0   0   0   0   2   2   2   2   2   0   0   0   2   2   0   2   2   0   0   0   0   0   2   0   2   0   0   0   0   0   0   0   2   0   2   0   0   0   2   0   0   2   2   2   2   0   0   2   0   0   2   2   2   2   0   2   2   0   2   0   0   0   2   2   0   0   0   2   0   2   2   0   2   2   2   2   0   0   0   2   0   0   2   2   2   0   0   0   0   0   0   2   0   0   0   0   0   0   0   0   0   2   0   0   0   2   2   0   2   0   2   0   0   0   0   0   2   2   0   0   2   0   0   2   2   0   0   2   2   0   2   0   2   2   0   2   0
 MK-5-1                 2   0   0   2   2   2   0   0   2   2   2   0   0   0   2   2   2   2   2   2   2   2   0   0   0   2   2   2   0   0   0   2   0   0   0   2   0   2   0   2   2   2   2   2   0   2   0   0   2   0   2   2   0   2   0   0   0   0   2   0   2   0   0   2   0   0   0   0   2   0   2   0   2   0   0   2   0   0   0   0   0   2   0   2   2   0   2   0   2   2   2   0   0   2   0   0   2   0   0   2   2   0   0   2   0   2   0   0   2   2   0   2   2   2   2   2   0   0   2   0   0   0   2   0   0   2   2   2   0   0   0   2   2   0   0   2   0   0   2   0   0   2   2   2   0   2   0   2   0   0   2   2   2   2   0   2   2   2   2   0   0   2   0   2   2   0   0   0   0   2   2   0   0   2   0   0   2   0   2   0   2   2   2   0   2   0   0   0   0   0   0   2   2   0   2   2   0   0   2   2
 MK-5-2                 0   0   0   2   2   2   2   0   2   2   2   0   0   0   2   2   2   2   2   2   2   2   0   0   0   2   2   2   0   0   2   0   2   0   0   2   0   2   0   2   2   2   2   2   0   2   0   0   2   0   2   2   0   2   0   2   0   2   2   0   2   0   0   2   0   0   0   0   2   0   2   0   2   2   0   2   0   0   0   0   0   2   2   2   2   0   2   2   2   2   2   0   0   2   0   0   2   0   0   2   2   0   0   2   0   2   0   0   2   2   0   2   2   2   2   2   0   0   2   0   0   0   2   0   2   2   2   2   0   0   2   2   0   0   0   2   2   0   2   0   2   2   2   2   0   2   0   2   0   0   2   2   2   2   0   2   2   2   2   0   0   2   0   2   2   0   0   0   0   2   2   0   0   2   0   0   2   0   0   0   2   2   2   0   2   0   0   0   0   0   0   2   2   0   2   2   0   0   0   2
 MK-5-3                 0   0   0   2   2   2   2   0   2   2   2   0   2   0   2   2   2   2   2   2   2   2   0   0   0   2   2   2   0   0   2   0   2   0   0   2   0   2   0   2   2   2   0   2   0   2   0   0   0   2   2   2   0   2   0   2   0   2   2   0   2   0   0   2   0   0   0   0   2   0   2   0   2   0   0   2   0   0   0   0   0   2   2   2   0   0   0   2   2   2   0   0   0   0   0   0   0   0   0   2   2   0   0   2   0   0   0   0   0   2   0   2   2   2   2   2   0   0   2   0   0   0   2   0   2   2   2   2   0   2   2   2   0   0   0   0   2   0   2   0   0   2   2   2   0   0   2   2   0   0   2   2   2   2   0   2   2   2   2   0   0   2   0   2   2   0   0   0   0   2   2   0   0   2   2   0   2   2   0   2   2   2   2   2   2   0   0   0   0   0   0   2   2   0   2   2   0   2   0   2
 MK-5-4                 2   0   0   0   2   2   2   0   2   2   2   0   2   0   2   2   2   2   0   2   2   2   0   0   0   2   2   2   0   0   2   0   2   0   0   2   0   0   0   2   2   2   0   2   0   2   0   0   2   2   2   2   0   2   0   2   0   2   2   0   2   0   0   2   0   0   0   0   0   0   2   0   2   0   0   2   0   0   0   0   0   2   2   2   0   0   0   2   2   2   0   0   0   0   0   0   0   0   0   2   2   2   0   2   2   0   0   0   2   2   0   0   0   2   2   0   0   0   2   0   0   0   2   0   2   2   2   2   0   2   2   2   0   0   0   0   2   0   2   2   0   2   2   2   0   0   2   2   0   0   2   2   2   2   0   0   2   2   2   0   0   2   0   0   2   0   0   2   0   2   2   0   0   2   0   0   0   2   0   2   2   2   2   0   2   0   0   0   0   0   0   2   2   0   2   2   2   2   0   2
 MK-5-5                 0   0   0   0   2   2   0   0   2   2   2   0   2   0   2   2   0   2   2   2   2   2   0   0   0   2   2   2   0   0   2   0   2   0   0   2   0   0   0   2   2   2   0   2   2   2   0   2   2   0   2   2   0   2   0   2   0   2   2   0   2   0   0   2   0   0   0   0   0   2   2   0   2   0   0   2   0   0   0   0   0   2   2   2   0   0   0   2   2   0   0   0   0   0   2   0   0   0   0   0   2   2   0   2   2   2   0   0   2   2   0   0   0   2   2   0   0   0   2   0   0   0   2   0   2   2   2   2   0   0   2   2   0   0   0   0   2   0   2   2   0   2   2   2   0   0   2   0   0   0   2   2   2   2   0   0   2   2   2   0   0   2   0   0   2   0   0   2   2   2   2   0   0   2   0   0   0   2   0   2   2   0   0   0   2   0   0   0   0   0   0   0   2   0   2   2   2   2   0   2
 MK-5-6                 0   0   0   0   2   2   0   0   2   2   0   0   2   0   2   2   0   0   2   2   2   2   0   0   0   2   2   2   0   0   2   0   2   0   0   2   0   2   0   2   2   2   0   0   2   2   0   2   2   0   2   2   0   2   0   2   0   2   2   2   2   2   0   2   0   0   0   0   0   2   2   0   2   2   0   2   2   0   0   0   0   0   0   2   0   0   0   2   0   0   0   0   0   0   2   0   0   0   0   0   2   2   0   2   2   2   2   0   2   2   0   0   0   2   2   0   0   0   2   0   0   0   2   0   2   2   2   2   0   0   2   2   0   0   0   2   2   0   2   0   0   2   2   2   0   0   2   2   0   0   2   2   0   2   0   0   2   2   2   0   0   2   0   0   0   0   0   2   0   2   0   0   0   2   0   2   0   2   0   2   2   0   0   2   2   0   0   0   0   2   0   0   2   2   2   2   2   2   0   2
 MK-5-7                 0   0   0   0   2   2   0   0   0   2   0   0   2   0   2   2   0   0   2   2   2   2   0   0   0   0   2   2   0   0   0   0   2   0   0   2   0   2   0   2   2   2   0   0   2   2   0   2   2   0   0   2   0   2   0   2   0   2   2   2   2   2   0   2   0   0   0   0   2   2   2   0   2   0   0   2   2   0   0   0   0   0   0   2   0   0   0   2   2   0   0   0   0   0   2   0   0   0   0   0   2   2   0   2   2   0   2   0   2   2   2   0   0   2   2   0   0   0   2   0   0   0   2   0   2   2   2   2   0   0   2   2   0   0   0   2   2   0   2   2   0   2   2   0   0   0   2   2   0   0   2   2   0   2   0   0   2   2   2   0   0   2   0   0   0   0   0   2   0   2   0   0   0   2   0   2   0   2   0   2   2   0   0   2   2   0   2   0   0   0   0   0   2   2   0   2   2   2   0   2
 MK-5-8                 0   0   0   0   2   2   0   0   0   2   0   0   0   0   2   2   0   0   2   0   2   2   2   0   0   2   2   2   0   0   0   2   2   0   0   2   0   2   0   2   2   2   0   0   2   2   0   2   2   0   0   2   2   0   0   2   0   2   2   2   2   0   0   2   0   0   0   2   0   2   2   0   2   0   0   2   2   0   0   0   0   0   0   2   2   0   0   2   2   0   0   0   2   0   0   0   0   0   0   0   2   2   0   2   2   0   2   0   2   2   2   0   0   2   2   0   0   0   2   0   0   0   2   0   2   0   2   0   0   0   2   2   0   2   0   2   2   0   2   2   0   2   2   2   0   0   2   0   0   0   2   2   0   2   0   0   2   2   2   0   0   2   0   0   0   0   0   2   0   2   0   0   0   2   0   2   0   2   2   0   2   0   0   2   0   0   0   0   0   0   2   0   0   2   0   2   2   2   0   2
 MK-5-9                 0   0   0   2   2   2   2   0   0   2   0   2   0   0   2   2   0   0   2   0   2   2   2   0   0   2   2   2   0   0   0   2   2   0   0   0   2   2   0   2   0   2   0   0   2   2   0   2   2   0   0   2   2   0   0   2   0   0   2   2   0   0   0   0   0   0   0   2   0   2   2   0   2   0   0   2   2   0   0   0   0   2   0   2   2   0   0   2   2   0   0   0   2   0   0   0   0   0   0   0   2   2   0   0   2   0   0   0   2   2   2   0   0   2   2   0   0   0   0   0   0   0   2   0   2   0   2   0   0   0   2   0   0   2   0   2   2   0   2   2   0   2   2   2   0   0   2   0   0   0   2   0   0   2   0   0   2   2   2   0   0   2   0   0   0   0   0   2   0   2   2   0   2   2   0   2   0   2   2   0   2   0   0   2   0   0   0   0   0   0   2   0   0   2   0   2   2   2   0   2
 MK-5-10                0   0   2   2   0   2   2   0   0   2   0   2   0   0   2   2   0   2   2   0   2   2   2   0   0   2   2   2   0   0   2   2   2   0   0   0   2   2   0   2   0   2   0   0   2   2   2   2   2   0   0   2   2   0   0   2   0   0   2   0   0   0   0   0   0   0   0   2   0   2   2   2   2   2   0   2   2   0   0   0   0   2   2   2   2   0   0   2   2   0   0   0   2   0   0   0   0   0   0   0   2   2   0   0   2   0   0   0   2   2   2   0   0   2   2   0   0   0   0   0   2   0   2   0   0   0   2   0   0   0   2   0   0   2   0   0   2   0   2   0   0   2   0   2   0   0   2   0   2   0   2   0   0   2   0   0   2   2   2   0   2   2   0   0   0   0   0   2   0   2   2   0   2   2   0   2   0   2   2   0   2   0   0   2   0   0   0   0   0   0   2   2   0   2   0   2   2   2   0   2
 MK-5-11                0   0   0   2   0   2   2   0   0   2   0   2   0   0   2   2   0   2   2   0   2   2   2   2   0   0   2   2   0   0   2   2   2   0   0   0   2   2   0   0   0   2   0   0   2   2   2   2   2   2   0   2   2   0   0   2   0   0   2   0   0   0   0   0   0   0   0   2   0   2   2   2   2   2   0   2   0   0   0   0   0   2   2   2   2   0   0   2   2   0   0   0   2   0   0   2   0   0   0   0   2   2   0   2   2   0   0   0   2   2   2   0   2   2   2   0   0   0   0   0   2   0   2   0   2   0   2   0   2   2   2   0   0   2   0   0   2   0   2   0   0   2   0   2   0   0   2   0   0   2   2   0   0   2   0   0   2   2   2   0   2   2   0   0   0   0   0   2   0   2   2   0   2   2   0   2   0   0   2   0   2   0   0   2   0   2   0   0   2   2   2   2   0   2   0   2   0   2   0   0
 MK-5-12                0   0   0   2   0   2   0   0   0   2   0   2   0   0   2   2   0   2   2   0   2   2   2   2   0   0   2   2   0   0   2   2   2   2   0   2   2   2   0   0   0   2   0   0   0   2   0   0   2   2   0   2   2   0   0   2   0   0   2   0   0   0   0   0   2   0   0   0   0   2   2   0   2   2   0   2   0   0   0   2   0   2   2   2   2   0   0   2   2   0   0   0   2   0   0   2   0   0   0   0   2   2   0   2   2   0   0   0   2   2   2   0   2   2   2   2   2   0   0   2   2   0   2   0   2   2   2   0   2   2   0   0   0   2   0   0   2   2   2   0   0   2   0   0   0   0   2   0   0   2   2   0   0   2   0   0   2   2   2   0   2   2   0   0   0   0   0   2   0   2   0   0   2   2   0   2   0   0   2   0   2   0   0   2   0   2   0   0   2   2   2   2   0   2   0   2   0   2   0   0
 MK-5-13                0   0   0   2   0   2   0   0   0   2   0   2   0   0   2   2   0   2   2   0   2   2   2   2   0   0   2   2   0   2   2   2   2   2   0   2   2   2   0   0   0   2   0   0   0   0   0   0   2   2   0   2   2   0   0   2   0   0   2   2   2   0   0   0   2   0   0   0   0   0   0   0   2   2   0   2   0   0   0   2   0   2   2   2   0   0   0   2   2   0   0   2   2   2   0   2   0   0   0   0   2   0   0   2   2   0   0   0   2   2   2   0   2   2   2   2   2   0   0   2   2   0   2   0   2   2   2   2   2   0   0   0   0   2   0   0   2   2   2   0   0   2   0   0   0   0   2   0   0   2   2   0   0   2   0   0   2   2   2   0   2   2   0   0   0   0   0   0   0   2   0   0   2   0   0   2   2   0   2   0   2   0   0   2   0   2   0   0   2   2   0   2   2   2   2   2   0   0   0   0
 MK-5-14                0   0   0   2   0   2   0   0   0   2   0   2   0   0   2   2   0   2   2   2   2   0   0   2   0   0   2   2   0   2   2   2   2   2   0   2   2   2   0   0   0   2   0   0   0   0   0   0   2   2   2   2   2   0   2   2   0   2   0   2   2   0   0   0   2   0   0   0   0   0   0   0   2   2   0   2   2   0   0   0   0   2   2   2   0   0   0   2   2   0   0   2   0   2   0   2   0   0   2   0   2   0   0   2   2   0   0   0   2   2   2   0   0   2   2   2   2   0   0   2   2   0   2   0   2   2   2   2   2   0   0   0   0   2   0   0   0   2   2   0   0   2   2   0   0   0   2   0   0   2   0   0   0   2   0   0   2   2   2   0   0   2   0   0   0   0   0   0   2   2   0   0   2   0   0   0   2   0   2   0   2   0   0   2   0   2   0   0   2   2   0   2   2   2   2   2   2   0   0   2
 MK-5-15                0   0   0   0   0   2   0   0   0   0   0   0   0   0   2   2   0   2   2   2   2   0   2   0   0   2   0   2   0   0   2   2   2   2   2   2   2   2   0   0   0   2   2   2   0   0   0   0   2   2   2   2   2   0   2   2   2   2   0   2   0   0   0   0   2   0   0   2   2   0   2   0   2   2   0   2   2   0   0   0   0   2   2   2   0   0   0   2   2   0   0   2   0   2   0   2   2   0   2   0   2   0   2   2   2   0   2   2   0   2   2   2   0   2   2   2   2   0   0   2   2   0   2   0   2   2   2   2   2   0   0   0   2   2   0   0   0   2   2   2   0   2   0   0   0   0   2   0   0   2   2   2   0   2   0   0   2   2   2   0   0   2   0   0   2   0   0   0   2   2   0   0   0   0   0   0   2   0   2   0   2   0   0   0   0   2   0   0   2   2   0   0   2   2   2   2   2   0   0   2
 MK-5-16                0   0   0   0   0   2   0   0   0   0   0   0   0   0   2   2   0   0   2   2   2   0   2   0   0   2   0   2   0   0   2   2   2   2   0   2   2   2   0   0   0   2   2   2   0   0   0   0   2   2   2   2   2   0   0   2   2   2   0   2   0   0   0   0   2   0   0   2   2   0   2   0   2   2   0   2   2   0   0   0   0   2   2   2   0   0   0   2   2   0   0   2   0   2   0   2   2   0   2   0   2   0   2   2   2   0   2   2   0   2   2   2   0   2   2   2   2   0   0   0   2   0   2   0   0   2   2   2   2   0   0   0   2   2   0   0   0   2   2   2   0   0   0   0   2   0   2   0   0   2   2   2   0   2   0   0   2   2   0   0   0   2   2   0   2   0   0   0   2   2   0   0   0   0   0   2   0   2   2   0   2   0   0   0   0   2   0   0   2   2   0   0   0   2   2   2   0   0   0   2
 MK-6-1                 2   2   2   2   2   2   2   0   0   2   0   2   2   0   2   0   0   2   0   2   0   0   2   0   2   0   0   2   2   2   0   0   2   0   2   2   2   0   2   2   2   2   0   2   2   2   0   0   2   0   2   2   2   0   0   2   0   2   0   2   0   0   2   2   2   2   2   0   0   0   0   2   2   2   0   2   2   2   0   2   0   2   0   0   0   2   2   2   0   0   0   2   2   0   0   2   2   2   2   2   0   0   0   2   0   0   2   0   2   0   2   0   2   0   2   2   0   0   0   2   0   2   2   0   2   0   0   0   2   0   0   2   2   2   0   0   2   0   0   2   2   0   2   2   2   2   0   0   0   2   2   0   0   2   0   2   0   2   2   0   2   2   0   0   0   0   2   0   0   2   0   0   2   2   2   2   0   2   2   2   0   2   0   0   2   2   2   2   2   2   2   2   2   0   0   0   2   0   0   2
 MK-6-2                 2   2   2   2   2   2   2   0   0   0   0   2   2   0   2   0   0   2   0   2   0   2   2   2   2   0   0   2   2   2   0   0   2   0   2   2   2   0   2   2   0   2   0   2   2   2   0   0   2   0   2   2   2   0   0   2   0   2   0   2   0   2   2   2   2   2   2   2   0   0   0   2   2   2   0   2   0   2   0   2   0   2   0   0   0   2   2   2   0   0   0   2   2   0   0   2   2   2   2   2   0   0   0   2   2   0   2   0   2   0   2   0   0   2   2   2   2   0   0   2   0   2   2   0   0   0   0   0   2   0   2   2   2   0   0   0   2   0   0   2   2   0   2   2   0   2   0   0   0   2   2   2   0   2   0   2   0   2   2   0   2   2   0   0   0   0   2   0   0   2   0   0   2   2   2   2   0   2   2   2   0   2   0   0   2   2   2   2   2   2   2   2   2   0   0   0   0   0   0   2
 MK-6-3                 0   2   2   2   2   2   2   0   0   0   0   2   2   0   2   0   0   2   0   2   0   2   2   2   2   0   0   2   2   2   2   0   2   0   2   2   2   0   2   2   0   2   0   0   2   2   0   2   2   0   2   2   0   0   0   0   0   2   0   2   0   0   0   0   2   0   2   0   0   0   0   2   0   0   0   0   0   2   0   2   0   2   0   0   0   2   2   2   0   0   0   2   2   0   0   2   2   2   2   2   2   0   0   2   0   0   2   0   2   0   2   2   0   2   2   2   2   0   0   2   0   2   2   2   0   0   0   0   2   0   2   2   2   2   0   0   0   0   0   2   0   0   2   2   0   0   0   0   0   2   2   2   2   2   0   2   0   2   0   0   2   2   0   0   0   0   2   0   0   2   0   2   0   2   0   2   0   2   2   2   0   2   0   0   2   0   2   2   2   2   2   2   2   0   0   0   0   0   0   2
 MK-6-4                 2   2   2   2   2   2   2   0   0   0   0   2   2   0   2   0   0   2   0   2   0   2   2   0   2   0   0   2   2   2   2   0   2   0   2   2   2   0   2   0   0   2   0   0   2   2   0   2   2   0   2   2   0   0   0   0   0   2   0   2   0   0   0   0   2   0   2   0   2   0   0   2   0   0   0   0   0   2   0   2   0   2   0   0   0   2   2   0   0   0   0   2   0   0   0   2   2   2   2   2   2   0   0   2   0   0   2   0   2   0   0   2   0   2   2   2   2   0   0   2   0   2   2   0   0   0   0   2   2   0   2   2   2   2   0   0   0   0   0   2   0   0   2   2   0   0   0   0   0   2   2   2   2   2   0   2   0   0   0   0   2   2   0   0   0   2   2   0   2   2   0   2   0   0   0   2   2   2   2   2   0   2   0   0   2   0   2   2   0   2   2   2   2   0   0   2   0   0   0   2
 MK-6-5                 2   2   2   2   2   2   2   0   0   2   0   2   2   2   2   0   0   2   0   2   0   2   0   0   2   0   0   2   2   0   2   0   2   0   0   2   2   0   2   2   0   2   0   0   2   2   0   2   2   0   2   2   0   0   0   0   0   2   0   2   0   0   0   0   2   0   2   0   2   0   0   2   0   0   2   0   0   2   0   2   0   2   0   0   0   2   2   0   0   0   0   0   0   0   0   2   2   2   2   2   2   0   0   2   0   2   2   2   2   2   0   2   0   2   2   2   2   0   0   2   2   0   2   2   0   0   0   2   2   0   2   2   2   2   0   0   0   0   0   2   0   0   2   2   0   0   0   2   2   2   2   2   2   2   0   2   0   0   0   0   2   2   0   0   0   0   2   0   2   2   0   2   0   0   0   2   2   2   0   2   0   2   0   0   2   0   0   2   0   0   2   2   0   0   0   2   0   2   0   2
 MK-6-6                 2   2   2   2   2   2   2   0   0   2   0   2   2   2   2   0   0   2   0   2   0   0   2   0   2   0   0   2   2   0   2   0   2   0   0   2   2   0   2   0   0   2   0   0   2   2   0   2   2   0   2   2   0   0   0   0   0   2   2   2   0   0   2   0   2   0   2   0   2   2   0   2   0   0   2   0   0   2   0   2   0   2   0   0   0   2   2   0   0   2   0   0   2   0   0   2   2   2   2   2   2   0   0   2   0   2   2   2   2   2   2   2   0   2   2   2   2   0   0   2   2   0   2   2   0   2   0   2   2   0   2   2   2   2   0   0   2   0   0   2   0   0   2   2   0   0   0   2   2   2   0   2   2   2   0   2   0   0   0   0   2   2   2   0   0   0   2   0   2   2   0   2   0   0   0   2   2   2   0   2   0   2   0   0   2   0   0   2   0   2   2   2   0   0   0   2   0   2   0   2
 MK-6-7                 2   2   2   2   2   2   2   0   0   2   0   2   2   2   2   0   0   2   0   2   0   0   2   0   2   0   0   2   2   0   2   0   2   0   0   2   2   0   2   0   0   2   0   0   0   2   0   2   2   2   2   2   0   0   0   0   0   2   0   2   0   0   2   0   2   0   0   0   2   2   0   2   0   0   2   0   0   2   0   2   0   2   0   0   0   2   2   0   0   2   0   0   2   0   0   2   2   2   0   2   2   0   0   2   0   2   0   2   2   2   2   2   0   2   0   0   2   2   0   2   2   0   2   2   0   2   0   2   2   0   2   2   2   2   0   0   2   0   0   2   0   0   2   2   0   2   0   2   2   2   0   0   2   2   0   2   2   0   0   2   2   2   2   0   0   0   2   0   2   2   0   2   0   0   2   2   0   2   0   2   0   0   0   0   2   0   0   2   0   2   2   2   0   0   0   2   2   2   0   2
 MK-6-8                 2   2   0   2   2   2   2   0   0   2   0   2   2   2   0   0   0   2   0   2   0   0   0   0   2   0   0   2   2   0   2   0   2   0   0   2   2   0   2   0   0   2   0   0   0   2   0   2   2   2   2   2   0   0   0   0   0   2   0   2   0   2   2   0   2   2   0   0   2   2   0   2   0   2   2   0   2   2   0   2   0   2   0   2   0   2   2   0   0   2   0   0   2   0   0   2   2   2   0   2   2   0   0   2   0   2   0   2   2   2   2   2   0   2   0   0   2   2   0   2   2   0   2   2   0   2   0   2   2   0   2   2   2   0   0   2   2   0   0   2   0   0   2   2   0   2   0   2   2   2   0   0   2   2   0   0   2   0   0   2   2   2   2   0   2   0   2   0   2   2   2   2   0   0   2   2   0   2   0   2   0   0   0   0   2   0   0   2   2   2   2   2   0   2   0   2   0   2   0   2
 MK-6-9                 2   2   0   2   2   2   2   0   0   2   0   2   0   2   0   0   0   2   0   2   0   0   0   2   0   0   0   2   2   0   2   0   2   0   0   2   2   0   2   0   0   2   0   0   0   2   0   2   2   2   2   0   0   0   0   0   0   2   0   2   0   2   2   0   2   2   0   0   2   2   0   2   0   2   2   2   2   2   0   2   0   2   0   2   0   2   2   0   0   2   0   0   2   0   0   2   2   2   0   2   2   0   0   2   0   2   0   2   2   2   2   2   0   2   0   0   2   2   0   2   2   0   2   2   0   2   0   2   2   2   2   2   2   0   0   2   2   0   0   2   0   0   2   0   2   2   0   2   2   2   0   0   2   2   0   0   2   2   0   2   0   2   2   0   2   0   2   0   2   2   2   2   0   0   2   2   0   2   0   2   0   2   0   0   2   0   0   2   2   2   2   2   0   2   0   2   0   2   0   2
 MK-6-10                0   2   0   2   2   2   2   0   0   2   0   2   0   2   0   0   0   2   0   2   0   0   0   2   0   0   0   0   2   0   2   0   0   0   0   2   2   0   2   0   0   2   0   0   0   2   0   2   2   2   2   0   0   0   0   0   0   2   0   2   0   2   2   0   2   2   0   0   0   2   0   2   0   2   0   2   2   2   0   2   0   2   0   2   0   2   0   0   0   2   0   0   2   0   0   2   2   2   0   2   2   0   0   2   0   2   0   2   2   2   2   2   0   2   0   0   2   2   0   2   2   0   2   2   0   2   0   2   2   2   2   0   2   0   0   2   2   0   0   2   0   0   2   0   2   2   0   2   2   2   0   0   2   2   0   0   2   2   2   2   0   2   2   0   2   0   2   0   2   2   0   2   0   0   2   2   0   2   0   2   0   2   0   0   2   0   0   2   2   2   2   2   0   0   0   2   2   2   0   2
 MK-6-11                0   2   0   2   2   2   2   0   0   2   0   2   0   2   0   0   0   2   0   2   0   0   0   0   0   0   0   0   2   0   2   0   0   0   0   2   2   0   2   2   0   2   0   0   0   2   0   2   2   2   2   0   0   0   0   0   0   0   0   2   0   2   2   2   2   2   0   0   0   2   0   2   0   2   0   2   2   2   0   2   0   2   0   2   0   2   0   0   2   2   0   0   2   0   0   2   2   2   0   2   2   0   0   2   0   2   0   2   2   2   2   2   0   0   2   0   2   2   0   2   2   0   2   2   0   2   0   0   2   2   2   0   2   0   2   2   2   0   2   2   0   0   2   0   2   2   2   2   2   2   0   0   2   2   2   0   2   2   2   0   0   2   2   0   2   0   2   0   2   2   0   2   0   0   2   2   2   2   0   2   0   2   0   0   2   0   0   2   2   0   2   2   0   0   0   2   2   0   0   2
 MK-6-12                0   0   0   2   2   0   2   0   0   2   0   2   0   2   0   0   0   2   0   2   2   0   0   0   0   0   0   0   2   0   0   0   0   0   0   2   2   0   2   2   0   2   0   0   0   0   0   2   2   2   2   2   0   0   0   0   0   0   0   2   0   2   2   2   2   2   2   0   0   2   2   2   0   2   0   2   2   2   0   2   0   0   0   0   0   2   0   0   2   2   0   0   2   0   0   2   2   2   2   2   2   0   2   2   0   2   2   2   2   2   2   2   0   0   2   0   2   2   0   2   0   0   2   2   0   2   0   0   2   2   2   0   2   0   2   2   2   0   2   2   0   0   2   0   2   0   2   2   2   2   0   0   0   2   2   0   2   2   2   0   0   2   2   0   2   0   2   0   2   2   0   2   0   0   0   2   2   0   0   0   0   0   0   0   2   2   0   2   2   0   2   2   0   0   0   2   2   0   0   2
 MK-6-13                0   0   0   0   2   0   2   0   0   2   0   2   0   2   0   0   0   2   0   0   2   0   0   0   0   0   0   2   2   0   0   0   0   2   0   2   2   0   2   2   0   0   0   0   0   0   0   2   2   2   2   2   0   0   0   0   0   0   0   2   0   0   2   0   2   2   2   0   0   0   2   2   0   0   0   2   2   2   0   2   0   0   0   2   0   2   0   0   2   0   0   0   2   0   0   2   2   0   2   2   2   0   2   2   0   2   2   0   2   2   2   2   0   0   2   2   2   2   0   2   0   0   0   2   0   2   0   0   2   2   2   0   2   0   2   2   2   0   2   0   0   0   2   2   2   0   2   2   2   2   2   0   0   2   2   0   2   2   2   0   2   2   2   0   2   0   2   0   2   2   0   2   0   0   0   2   2   0   0   0   0   0   0   0   2   2   0   2   2   0   2   2   0   0   0   2   2   2   0   2
 MK-6-14                0   0   0   2   2   0   2   2   0   0   0   0   2   2   0   0   0   2   0   0   2   0   0   0   0   0   0   2   2   0   0   0   0   2   2   2   2   0   2   2   0   0   0   0   0   0   0   2   2   2   2   2   0   0   0   2   0   0   0   2   0   0   2   0   2   2   2   0   0   0   2   0   2   0   0   2   2   2   0   2   0   0   0   2   2   2   0   0   2   0   0   2   2   0   0   2   2   0   2   2   2   0   2   2   0   2   2   0   2   2   2   2   0   2   2   0   2   2   0   2   0   0   0   2   0   2   2   0   2   2   0   0   2   0   2   0   2   0   2   0   0   0   0   2   2   0   2   2   2   2   2   0   0   2   2   0   2   2   2   0   2   2   2   0   2   0   2   0   2   2   0   2   0   0   0   2   2   0   0   0   2   0   0   0   2   2   0   2   2   0   2   2   0   0   0   2   2   2   0   2
 MK-6-15                0   0   0   2   2   2   2   2   0   0   0   0   2   2   0   0   0   2   0   0   2   0   0   0   0   0   0   2   0   0   0   0   0   2   2   2   2   0   2   0   0   0   2   0   0   0   0   2   2   2   2   2   0   0   0   2   0   0   0   2   0   0   0   0   0   2   2   0   0   0   2   0   0   0   0   2   2   2   0   2   0   2   0   2   2   2   0   2   0   0   0   2   2   2   0   2   2   0   0   2   2   0   2   2   0   2   2   0   2   2   2   2   2   2   2   0   2   2   0   0   0   0   0   2   0   2   2   0   0   2   0   0   2   0   2   0   2   0   2   0   0   0   0   2   2   0   2   2   2   2   2   0   0   2   2   2   2   2   2   0   2   2   2   0   2   0   2   0   0   2   0   2   0   0   0   2   2   0   0   0   2   0   0   0   0   2   0   2   2   0   2   2   0   0   2   2   2   2   0   2
 MK-6-16                0   0   0   2   2   2   2   2   0   0   0   0   2   2   0   0   2   2   0   0   2   0   0   0   0   2   0   2   0   0   0   0   0   2   2   2   0   0   2   0   0   0   2   0   0   0   0   2   0   2   2   2   0   0   0   2   0   0   0   2   0   2   0   0   0   2   2   0   0   0   2   0   0   0   0   2   2   2   0   2   0   2   0   2   2   2   0   2   2   0   0   2   2   2   0   2   2   2   0   2   2   0   2   2   0   2   2   2   2   0   2   2   2   0   2   0   2   2   0   0   0   0   0   0   0   2   2   0   0   2   0   0   2   2   2   0   2   0   2   0   0   0   0   2   2   0   2   2   2   2   2   0   0   2   2   2   2   2   2   0   2   2   2   0   2   0   2   0   0   0   0   2   0   0   0   2   2   2   0   0   0   0   0   0   0   2   2   2   2   0   2   2   0   0   2   2   2   2   0   2
 
!****************************************** Phenotypic Data **********************************************************
!-100.0 is resevred for missing phenotype
SimulatedTrait1        17.9259   17.9690   15.9035   20.3435   15.6071   17.0231   14.2314   15.7506   10.9295   13.8403   15.6792   13.9459   13.5096   16.9054   16.1063   15.8857   16.2746   15.8426   14.2371   15.9161   12.6976   13.8686   12.7828   11.2486   15.3291   11.7378   16.6207   19.5229   13.6308   12.5937   15.4680   19.0381   11.5177   15.0997   14.3254   16.2588   10.3628   16.2899   18.7471   12.3180   14.3065   15.8855   11.0411   15.8812   18.5581   12.1761   17.6200   17.6688   13.7937   19.6221   10.0678   12.1436   15.1766   20.2369   17.9760   14.3685   13.8793   12.4659   15.4943   18.1322   17.6189   19.1076   12.8884   11.8102   10.4336   12.1926   15.1082   22.8983   17.4045   10.8366   17.8832   16.9150   12.7572   16.0774   10.0053   16.6887   16.4889    8.2511   12.1271   12.2325   17.1818   15.0209   19.7353   16.2460   14.6116   14.2676   16.2837   14.6929   16.1677   16.5901   12.4177   12.0373   12.7794   16.6890   17.6332   20.3314   14.8694   14.5034   13.2288   13.7244   12.0782   13.0085   13.6363   14.7382   10.8696   20.0268   19.3187   15.2548   10.5778   14.8911   13.1149    9.8114   17.5057   14.3477   10.5160   15.5011    8.9459   12.8540   14.8809   17.8313   15.5321   14.3859    8.9680   16.4219   16.7925   14.5772   16.5068   12.6936    8.4052   17.2543    8.5860   12.1433   19.4195   14.3169   14.7010   12.1405   12.4551   14.7539   20.2052   14.5283   15.2418   15.9016   11.2938   14.1198   21.2923   18.5178   15.2618   15.6246   18.5108    9.7979    9.9566   11.3009   13.7011   13.8425   17.6888   10.9683   15.6106   14.0830   17.2642   18.9130   19.5679   10.1237   15.4055   15.3581   15.6996   18.7239   14.0170   17.0015   15.8268   17.7927   11.5042   15.6306   16.7677   14.8436   15.1703   14.1681   17.8258   17.9544   17.6199   15.3598   12.0628   17.1406   15.6892   12.9384   12.6645   16.2425   14.5713   12.0996   10.9359   13.9765   15.8828   15.9836    8.6794   16.0221   14.4870   13.8015   16.4488   16.9057   18.2750   13.3150
SimulatedTrait2        11.3408    9.0134    9.4748    9.2604    9.6111    8.7598    9.8816    6.5229   11.7848    7.8756   10.4293   11.2874    8.8061    9.6715    9.7939   13.2927   10.8609    8.7606   10.9774    9.7022   11.8369   10.6738    9.5152    9.2446    9.1861   10.2915    5.7847    9.0761   10.2215   10.5355    9.5214   11.5608    9.8722    9.4675   10.2905   10.2944   10.2316   10.2702    7.9753   11.2119   10.0455   11.7347    8.8858    8.6466    9.9976    8.1573   11.7788   12.0834   10.9703   12.3974   10.2459   11.9628    9.7696   10.6737    9.4232    8.3172   10.6015   11.9017    8.5479   11.1318    9.5828   11.1471   10.4696    9.3809   10.3800   10.0371   10.1398   11.5233    8.5887   10.1700   11.1224    9.7277   12.3724    7.8884   10.1476    9.0378   10.3701    9.1005   11.5169   10.0725    9.8872   10.8835    9.6687    8.7469    6.7360   11.2883   13.4139   10.7783    3.4846    8.4462   11.7429    9.4585   12.7829    7.5533   11.7407   12.1917    9.3356    9.8994   10.5632    9.3986    9.1772   10.0333    7.6644   10.7884    8.0608   10.4319    9.1879   10.4509   12.0373    7.9571   10.7845    9.0955   11.6482    9.6746   10.5005    8.9964   11.1372   12.6477    8.3781   11.9105   11.2452    9.9467   11.4190    8.0771    7.5719   12.9618   11.8732    8.6829   13.0520   10.2931   10.5371   12.1894    9.7975   10.4920    9.2956    9.0397   12.2793   10.7203   11.2974   10.4896    9.9233    9.5058   10.1144   10.3560    9.7099   12.4986   11.9648    9.8448    9.9672    8.9977    9.4941   10.6771   12.2886    8.7658    9.9866   10.5898   10.0934    9.4088   10.3008    9.2048   10.7079   10.3740    8.5913   13.2614    8.5938    9.1016    9.3538    9.7389    6.7422   10.4991   11.4499    8.6653   12.2596   10.0322   10.0614   11.0349    9.7455    9.5102    8.8766    9.2233   12.1504    8.5505   11.8176    9.8226    7.3735   10.7945    6.9722    8.0045   12.4835   10.1489    7.4987   11.4910   10.2616    8.5382   11.7354   10.8382    7.3310   10.3108    7.4631    8.8578
 
