# Supplementary material for: Inclusive Composite Interval Mapping of QTL by Environment Interactions in Biparental Populations
Source: PLoS One. 2015 Jul 10;10(7):e0132414. doi: 10.1371/journal.pone.0132414 (PMC4498613; doi:10.1371/journal.pone.0132414)
Supplement: S4 File — (ZIP) [file pone.0132414.s004.zip › H=0.1/L1/run_00004.met]

!**********************Note: lines staring with "!" are remarks and will be ignored in the program********************
!*********************************General Information**********************************
!Assuming F1 = P1 x P2, populations available in QTL IciMapping are: 
!  1, P1BC1F1 = P1 x F1, the first backcrossing where P1 is used as the recurrent parent;
!  2, P2BC1F1 = P2 x F1, the first backcrossing where P2 is used as the recurrent parent;
!  3, F1DH, F1-derived doubled haploids; 
!  4, RIL or F1RIL, recombination inbred lines through the repeated selfing of F1;
!  5, P1BC1RIL, recombination inbred lines through the repeated selfing of P1BC1F1;
!  6, P2BC1RIL, recombination inbred lines through the repeated selfing of P2BC1F1;
!  7, F2, the selfing generation of F1;
!  8, F3, the selfing generation of F2;
!  9, P1BC2F1, the second backcrossing where P1 is used as the recurrent parent; 
! 10, P2BC2F1, the second backcrossing where P2 is used as the recurrent parent;
! 11, P1BC2RIL, recombination inred lines through the repeated selfing of P1BC2F1; 
! 12, P2BC2RIL, recombination inred lines through the repeated selfing of P2BC2F1; 
! 13, P1BC1F2, the selfing generation of P1BC1F1; 
! 14, P2BC1F2, the selfing generation of P2BC1F1; 
! 15, P1BC2F2, the selfing generation of P1BC2F1; 
! 16, P2BC2F2, the selfing generation of P2BC2F1; 
! 17, P1BC1DH, P1BC1F1-derived doubled haploids; 
! 18, P2BC1DH, P2BC1F1-derived doubled haploids; 
! 19, P1BC2DH, P1BC2F1-derived doubled haploids; 
! 20, P2BC2DH, P2BC2F1-derived doubled haploids; 
   3      !Mapping Population (see remarks above)
   2      !Mapping Function (1 for Kosambi; 2 for Haldane; 3 for Morgan)
   2      !Marker Space Type (1 for intervals; 2 for positions)
   1      !Marker Space Unit(1 for centiMorgans; 2 for Morgan)
   6      !Number of Chromosomes (or Linkage Groups)
 200      !Size of the mapping population
   2      !Number of environments
 
!***************************************** Chromosomes and Linkage Maps **********************************************
!Chromosome                 NumMarkers
-CH1                        16
-CH2                        16
-CH3                        16
-CH4                        16
-CH5                        16
-CH6                        16
!Linkage map (Marker name followed by position or the interval length)
 MK-1-1                1     0.000
 MK-1-2                1    10.000
 MK-1-3                1    20.000
 MK-1-4                1    30.000
 MK-1-5                1    40.000
 MK-1-6                1    50.000
 MK-1-7                1    60.000
 MK-1-8                1    70.000
 MK-1-9                1    80.000
 MK-1-10               1    90.000
 MK-1-11               1   100.000
 MK-1-12               1   110.000
 MK-1-13               1   120.000
 MK-1-14               1   130.000
 MK-1-15               1   140.000
 MK-1-16               1   150.000
 MK-2-1                2     0.000
 MK-2-2                2    10.000
 MK-2-3                2    20.000
 MK-2-4                2    30.000
 MK-2-5                2    40.000
 MK-2-6                2    50.000
 MK-2-7                2    60.000
 MK-2-8                2    70.000
 MK-2-9                2    80.000
 MK-2-10               2    90.000
 MK-2-11               2   100.000
 MK-2-12               2   110.000
 MK-2-13               2   120.000
 MK-2-14               2   130.000
 MK-2-15               2   140.000
 MK-2-16               2   150.000
 MK-3-1                3     0.000
 MK-3-2                3    10.000
 MK-3-3                3    20.000
 MK-3-4                3    30.000
 MK-3-5                3    40.000
 MK-3-6                3    50.000
 MK-3-7                3    60.000
 MK-3-8                3    70.000
 MK-3-9                3    80.000
 MK-3-10               3    90.000
 MK-3-11               3   100.000
 MK-3-12               3   110.000
 MK-3-13               3   120.000
 MK-3-14               3   130.000
 MK-3-15               3   140.000
 MK-3-16               3   150.000
 MK-4-1                4     0.000
 MK-4-2                4    10.000
 MK-4-3                4    20.000
 MK-4-4                4    30.000
 MK-4-5                4    40.000
 MK-4-6                4    50.000
 MK-4-7                4    60.000
 MK-4-8                4    70.000
 MK-4-9                4    80.000
 MK-4-10               4    90.000
 MK-4-11               4   100.000
 MK-4-12               4   110.000
 MK-4-13               4   120.000
 MK-4-14               4   130.000
 MK-4-15               4   140.000
 MK-4-16               4   150.000
 MK-5-1                5     0.000
 MK-5-2                5    10.000
 MK-5-3                5    20.000
 MK-5-4                5    30.000
 MK-5-5                5    40.000
 MK-5-6                5    50.000
 MK-5-7                5    60.000
 MK-5-8                5    70.000
 MK-5-9                5    80.000
 MK-5-10               5    90.000
 MK-5-11               5   100.000
 MK-5-12               5   110.000
 MK-5-13               5   120.000
 MK-5-14               5   130.000
 MK-5-15               5   140.000
 MK-5-16               5   150.000
 MK-6-1                6     0.000
 MK-6-2                6    10.000
 MK-6-3                6    20.000
 MK-6-4                6    30.000
 MK-6-5                6    40.000
 MK-6-6                6    50.000
 MK-6-7                6    60.000
 MK-6-8                6    70.000
 MK-6-9                6    80.000
 MK-6-10               6    90.000
 MK-6-11               6   100.000
 MK-6-12               6   110.000
 MK-6-13               6   120.000
 MK-6-14               6   130.000
 MK-6-15               6   140.000
 MK-6-16               6   150.000
!*********************************** Marker Types ********************************************************************
!Co-dominant marker: When heterozygote F1 is present, P1 is coded as 2, F1 is coded as 1, and P2 is coded as 0; Otherwise, P1 is coded as 2, and P2 is coded as 0. 
!Dominant marker: When heterozygote F1 is present, P1 and F1 are coded as 12, and P2 is coded as 0; Otherwise, P1 is coded as 2, and P2 is coded as 0.  
!Recessive markers: When heterozygote F1 is present, P1 is coded as 2, and F1 and P2 are coded as 10; Otherwise, P1 is coded as 2, and P2 is coded as 0. 
!Missing marker is coded as -1. 
 MK-1-1                 0   0   0   2   0   0   0   2   0   2   0   0   2   0   2   2   2   0   0   0   0   0   0   2   2   0   0   2   0   2   0   2   0   0   2   2   0   2   0   2   0   2   2   0   2   0   0   2   0   2   0   0   0   0   0   2   2   2   2   0   2   2   2   2   2   0   0   2   0   0   2   2   0   2   2   0   2   0   2   2   0   2   0   0   0   2   0   0   0   2   0   0   0   2   2   2   2   0   2   0   0   0   2   2   2   2   2   0   0   2   2   2   0   2   0   0   2   2   2   0   0   0   2   2   0   2   0   2   2   0   0   2   2   0   2   0   2   0   2   2   2   2   2   2   2   0   2   2   2   2   2   2   2   0   2   0   2   0   2   2   2   2   0   2   2   0   0   2   2   2   2   0   0   0   0   2   2   2   0   0   2   2   2   0   0   0   2   0   0   0   0   2   0   2   0   0   2   2   2   2
 MK-1-2                 0   2   0   2   0   0   2   2   0   2   0   0   2   0   2   2   2   0   0   0   0   0   0   2   0   0   2   0   0   2   0   0   0   0   0   0   0   2   0   2   0   2   2   0   2   0   0   2   0   2   0   2   0   2   0   2   2   2   2   0   2   2   2   2   2   0   0   2   0   0   2   2   0   2   2   0   2   0   2   2   0   2   0   0   0   2   0   0   0   2   0   0   0   2   2   2   2   0   2   0   0   0   2   2   2   2   2   0   0   2   2   2   0   2   0   0   2   2   0   0   0   0   0   2   0   0   0   2   2   0   0   2   2   0   2   2   0   0   2   2   2   2   2   2   2   0   2   2   2   0   2   2   2   0   2   0   0   0   2   2   2   2   0   2   2   0   0   2   2   2   2   0   0   0   0   2   2   2   0   0   2   0   2   0   0   0   2   0   0   0   0   0   0   2   0   0   2   2   2   2
 MK-1-3                 0   0   0   2   0   0   2   2   0   2   0   0   2   0   2   2   2   2   0   0   0   0   0   2   0   0   2   0   0   2   0   0   0   0   0   0   0   2   0   0   0   2   2   0   2   0   0   2   0   0   0   2   0   2   2   2   2   2   2   0   2   2   2   2   2   0   0   2   0   2   2   2   0   2   2   0   0   0   2   2   0   2   0   0   0   2   0   0   0   2   0   0   0   2   2   2   2   0   2   0   0   0   2   2   2   2   2   0   0   2   2   2   2   2   0   0   2   2   0   0   0   0   0   2   0   0   0   2   2   0   0   2   2   0   2   0   0   0   2   2   0   2   2   2   2   0   2   2   2   0   2   2   2   0   2   0   0   0   2   2   2   2   0   0   2   0   0   0   2   0   2   0   0   0   0   2   2   2   0   0   2   0   2   0   0   0   2   2   0   0   0   0   0   2   0   0   2   2   2   0
 MK-1-4                 0   0   0   2   0   0   0   2   0   2   2   0   2   0   2   2   2   2   0   0   0   0   0   2   0   0   2   0   0   2   0   0   0   0   0   0   2   2   0   0   0   2   2   0   2   0   2   2   2   0   0   0   0   2   2   0   2   2   2   0   2   0   2   2   2   0   0   2   0   2   2   2   0   2   2   0   0   0   2   2   0   2   0   0   0   2   0   0   0   2   0   0   0   2   2   2   2   0   2   0   0   0   2   0   2   2   2   0   0   2   2   2   2   2   0   0   2   0   0   0   0   0   0   0   0   0   0   2   2   0   0   2   0   0   2   0   0   0   2   2   0   2   2   2   2   0   2   2   2   0   0   2   2   0   2   0   0   0   2   2   2   0   0   2   2   0   0   0   2   0   2   0   0   0   0   2   2   2   0   0   2   0   2   0   0   0   2   2   0   2   0   0   0   2   0   0   2   2   2   0
 MK-1-5                 0   0   0   2   0   2   0   2   0   2   2   0   2   0   2   2   2   2   0   0   0   0   0   2   0   0   0   0   2   2   0   0   0   0   0   0   2   2   0   0   0   2   2   0   2   0   2   0   2   0   0   0   0   2   2   0   2   2   2   0   0   2   2   2   2   0   0   0   0   2   2   0   0   2   2   0   0   0   2   2   0   2   0   0   0   2   0   0   2   2   0   0   0   2   2   2   0   0   2   0   0   2   2   0   2   2   2   0   0   2   2   2   2   2   0   0   2   2   0   0   0   0   0   2   0   0   0   2   2   0   0   2   0   0   2   0   0   0   2   2   0   0   0   2   0   0   2   2   2   0   0   2   2   0   2   0   0   2   2   2   2   0   0   2   2   0   0   0   2   0   2   0   2   0   0   2   2   2   0   0   2   0   2   0   0   0   2   2   2   2   0   0   0   2   0   0   2   2   2   2
 MK-1-6                 0   0   0   2   0   2   0   2   2   2   2   0   2   0   2   2   2   2   0   0   0   0   0   0   0   2   0   0   2   0   0   0   0   0   0   0   2   0   0   0   2   0   2   0   2   0   2   0   2   0   0   0   0   2   0   0   2   2   2   0   0   2   2   2   2   0   0   0   0   2   2   0   0   2   2   0   0   0   2   2   0   2   0   0   2   2   0   2   0   2   0   2   0   2   2   0   0   0   2   0   0   0   2   2   2   2   2   0   0   2   2   2   2   2   0   0   2   2   0   0   0   0   0   2   0   0   0   2   2   0   0   2   0   0   2   0   0   2   2   2   2   0   2   2   0   0   2   2   2   0   2   2   2   0   2   0   0   2   2   2   2   0   0   2   2   0   0   0   2   0   2   0   2   0   0   2   2   2   0   0   0   0   2   0   0   0   2   2   2   0   0   0   0   2   0   0   0   2   2   2
 MK-1-7                 0   0   0   2   0   2   0   2   2   2   2   0   2   0   2   2   2   2   0   0   0   0   0   0   0   2   0   0   2   0   0   0   2   0   0   0   2   0   0   0   2   2   2   0   2   0   2   0   2   0   0   0   2   2   0   0   2   2   2   0   0   2   2   2   2   0   0   0   0   2   2   2   0   2   2   0   2   0   2   2   0   0   0   0   2   2   0   0   0   2   0   2   0   2   2   0   0   0   0   2   0   2   2   2   2   2   2   0   0   2   2   2   2   2   0   0   0   2   0   0   0   0   0   0   0   0   0   2   2   0   2   2   0   0   2   0   0   2   2   2   2   0   2   2   0   0   2   2   2   0   2   2   2   0   2   0   2   2   2   2   0   0   0   2   2   0   0   0   2   0   2   0   2   0   0   2   2   2   0   0   2   0   2   0   0   0   2   2   2   0   0   0   0   2   0   0   0   2   2   2
 MK-1-8                 0   0   0   2   0   2   2   2   2   2   2   0   2   0   2   2   2   0   0   0   0   0   0   0   0   2   0   0   2   0   0   0   2   0   0   0   2   0   0   0   2   2   2   0   0   0   2   0   2   0   0   0   2   2   0   0   2   2   2   0   0   2   2   2   2   0   0   0   0   2   2   2   0   2   2   0   2   0   2   2   0   0   0   2   2   2   0   2   0   2   0   2   0   2   2   0   0   0   0   2   0   2   2   2   2   2   2   0   0   2   2   2   0   2   0   0   0   2   0   0   0   0   0   0   0   0   0   2   2   0   2   2   0   0   2   0   0   2   2   2   2   0   2   2   0   0   2   2   2   0   2   2   2   2   2   0   2   0   2   2   0   0   0   2   2   0   0   0   2   0   2   0   2   2   0   2   2   2   0   0   2   0   2   0   0   0   2   2   2   0   0   0   0   2   2   0   0   0   2   2
 MK-1-9                 0   0   0   2   0   2   2   2   2   2   2   0   2   0   2   2   2   0   0   0   0   0   0   0   0   2   0   0   2   0   0   0   2   2   0   0   2   0   0   0   2   2   2   0   0   0   2   0   2   0   0   0   2   2   0   0   2   0   2   0   0   2   2   2   2   0   2   0   2   2   2   2   0   2   2   0   2   0   2   2   0   0   0   2   2   0   0   2   0   0   0   2   0   2   2   0   0   0   0   2   2   2   2   2   2   2   2   0   0   2   2   2   0   2   0   0   2   2   0   0   0   0   0   0   0   0   0   2   0   0   2   2   0   0   2   0   0   0   0   2   2   0   2   2   0   0   0   2   2   0   0   2   2   2   2   0   2   0   2   2   0   2   0   2   2   0   0   0   2   0   2   0   2   2   0   2   2   2   0   0   2   0   2   0   0   0   2   2   2   0   0   0   0   2   2   0   0   0   0   2
 MK-1-10                0   0   0   2   0   2   2   2   2   2   2   0   2   0   2   2   2   0   0   0   0   0   0   2   0   2   0   2   2   0   0   0   2   2   0   0   2   0   0   0   2   2   2   0   0   0   2   0   2   0   0   0   2   2   0   0   2   0   2   0   0   2   2   2   2   0   2   0   2   2   2   2   0   2   2   0   2   2   2   2   0   0   2   2   0   0   0   2   0   0   0   2   0   2   2   0   0   0   0   2   2   2   2   2   2   2   2   0   0   2   2   2   0   2   0   0   2   2   0   0   0   0   0   0   0   0   0   2   0   0   2   2   0   0   2   0   0   0   0   2   0   0   2   2   2   0   0   2   0   0   0   2   2   0   2   0   2   0   2   0   0   2   0   2   2   0   0   0   2   0   2   0   2   0   0   2   2   2   0   0   2   0   2   2   0   0   2   2   2   0   0   0   2   2   2   0   0   0   0   2
 MK-1-11                0   0   0   2   0   2   2   2   2   2   2   0   2   0   2   2   2   0   0   0   0   0   0   2   0   2   0   2   2   2   0   0   2   2   0   0   2   0   2   2   2   2   2   0   0   0   2   0   2   2   0   2   2   2   2   0   2   0   2   0   0   2   2   2   0   0   2   0   2   0   2   2   0   2   2   0   2   2   2   2   2   0   2   2   0   0   0   2   0   0   0   2   0   2   2   0   0   0   0   0   2   2   2   2   2   2   2   0   0   2   2   0   0   2   0   0   2   2   0   0   0   0   0   0   0   0   0   2   2   0   2   2   0   0   2   0   0   0   0   2   0   0   2   2   2   0   0   2   0   0   2   2   2   0   2   0   0   0   2   0   2   2   0   2   2   0   0   0   2   0   2   0   2   0   0   2   2   2   0   0   2   0   2   2   0   0   2   2   2   0   0   0   2   2   2   0   0   0   0   2
 MK-1-12                2   0   0   2   0   2   2   2   2   2   2   0   2   0   2   2   2   0   2   0   0   0   0   2   0   2   0   2   2   2   0   0   2   2   0   0   2   0   2   2   2   2   2   0   0   0   0   0   2   0   0   2   2   0   0   0   0   0   2   0   0   2   2   2   2   0   2   2   2   0   0   2   0   2   2   0   2   2   2   2   2   0   2   2   2   0   0   2   0   0   0   2   0   2   2   0   0   0   0   0   2   2   2   2   2   0   0   0   0   2   2   0   0   2   2   0   2   0   0   0   0   0   0   0   0   2   0   2   2   0   2   2   0   0   2   0   0   0   0   2   2   0   2   2   0   0   0   2   0   0   2   2   2   0   2   0   0   0   2   0   2   2   0   2   2   0   0   2   2   0   2   0   2   0   0   2   2   2   0   0   2   0   0   2   0   0   2   2   0   0   0   0   2   2   0   0   0   0   0   2
 MK-1-13                2   0   2   2   0   2   2   2   2   2   0   0   2   0   2   2   0   0   2   2   0   0   0   2   0   2   0   2   2   2   0   0   2   2   0   0   2   0   2   2   2   2   2   0   0   2   0   0   2   0   0   2   2   2   0   0   0   0   2   0   0   2   2   2   0   0   0   2   2   0   0   2   0   2   2   0   2   2   2   2   2   0   2   2   2   0   0   2   0   0   2   0   0   2   2   0   0   2   0   0   2   2   2   2   2   0   0   2   0   2   2   0   0   2   0   2   2   0   0   0   0   0   0   0   0   2   0   2   2   0   2   2   0   2   0   0   0   0   0   2   2   0   0   2   0   0   0   2   0   0   2   2   2   0   2   0   0   0   2   0   2   2   0   2   2   0   0   2   0   0   2   0   2   0   0   2   2   0   0   0   2   0   0   2   0   0   2   2   0   0   0   0   2   2   2   0   0   0   0   2
 MK-1-14                0   0   2   2   0   2   2   2   2   2   0   0   2   0   2   2   0   0   2   2   0   0   0   2   0   2   0   2   0   0   0   0   2   2   0   0   2   0   2   2   2   2   2   0   0   2   0   0   2   0   0   2   2   2   0   0   0   0   2   2   0   2   2   2   0   0   0   2   2   0   0   2   0   2   2   0   0   2   2   2   2   0   2   2   2   0   0   2   0   0   2   0   0   2   2   0   0   2   0   0   2   2   2   2   2   0   0   2   0   0   2   0   2   2   0   2   2   0   0   0   0   0   0   0   0   2   0   2   0   0   2   2   0   2   0   0   2   0   0   2   2   0   0   2   0   0   0   2   0   0   2   2   2   0   2   0   0   2   2   0   2   0   0   2   2   0   2   2   0   2   2   0   2   0   0   2   2   0   0   0   2   0   0   2   0   0   2   2   0   2   0   0   2   2   0   0   2   0   0   2
 MK-1-15                0   0   2   2   0   2   2   2   2   2   0   0   2   0   2   2   0   0   2   2   0   0   0   2   0   2   0   2   0   0   0   0   0   2   0   0   2   0   0   2   2   2   2   0   0   2   0   0   2   0   0   2   2   2   2   0   0   0   2   0   0   0   2   2   0   0   2   2   2   0   0   2   0   2   2   0   0   2   2   2   2   0   2   2   2   0   0   2   0   2   2   0   2   2   2   0   0   2   0   0   0   2   2   2   2   0   0   2   0   0   2   0   2   2   0   2   2   2   0   0   0   0   0   0   0   2   0   2   0   0   2   2   0   2   0   0   0   0   0   2   2   2   0   2   0   0   0   2   0   0   2   2   2   0   2   0   0   2   2   0   2   0   0   2   2   0   2   2   0   2   2   0   2   0   0   2   0   0   0   0   2   0   0   2   2   0   2   2   0   2   0   0   2   2   0   0   2   0   0   2
 MK-1-16                0   0   2   2   0   0   2   2   2   2   0   0   2   0   2   2   0   0   2   2   0   0   0   2   0   2   0   2   0   0   0   0   2   2   0   0   2   0   0   2   2   0   2   0   0   2   0   0   2   0   0   2   2   2   2   0   0   0   2   0   0   0   2   2   0   0   2   2   2   0   2   0   0   2   2   0   0   2   2   2   2   0   2   2   2   0   0   2   0   2   2   0   2   0   2   0   0   2   0   0   0   2   2   2   2   0   0   2   0   0   2   0   2   2   0   2   2   2   0   0   0   0   0   0   0   2   0   2   0   0   0   2   0   2   0   0   0   0   0   2   2   2   0   2   2   0   0   2   2   0   2   2   2   0   2   0   0   2   0   0   2   0   0   2   2   0   2   2   2   2   2   0   2   0   0   2   0   2   0   0   2   0   0   2   2   0   2   2   0   2   0   0   2   2   0   0   2   2   0   2
 MK-2-1                 0   2   0   0   0   2   0   0   0   0   2   0   2   0   0   2   2   0   0   0   0   2   0   2   2   2   2   0   0   2   2   0   0   2   2   2   2   2   2   0   0   0   0   0   0   0   0   0   0   2   0   2   2   2   0   2   2   2   0   0   2   2   0   0   0   0   2   2   0   0   2   0   0   2   0   0   0   0   2   2   2   0   0   0   0   0   2   0   0   2   0   0   2   2   2   0   2   0   0   0   2   0   2   2   2   2   2   2   2   2   2   2   0   2   0   2   2   0   0   0   2   2   2   0   2   2   2   0   2   0   0   2   2   0   2   2   0   2   2   2   2   0   0   0   2   0   0   0   0   2   0   0   2   2   2   0   2   2   2   0   0   2   2   0   0   0   0   0   0   0   2   0   2   2   2   2   0   0   0   0   0   0   2   0   2   2   2   2   0   2   0   2   0   0   2   0   2   0   2   2
 MK-2-2                 0   2   0   0   0   2   0   0   0   0   2   0   2   2   0   2   2   0   0   2   0   2   2   2   2   2   2   0   0   2   0   0   0   2   2   2   2   2   2   0   0   0   0   0   0   0   0   0   2   2   0   2   2   0   0   2   2   2   0   0   2   2   0   2   0   0   2   2   0   0   2   0   0   2   0   2   0   0   0   2   2   0   0   0   0   0   2   0   0   2   0   0   2   2   2   0   2   0   0   0   2   0   2   2   2   2   2   2   2   2   2   2   2   2   2   2   2   2   0   0   2   2   2   2   2   2   2   0   2   0   0   2   0   0   2   2   0   2   2   2   2   0   0   0   2   0   0   0   0   2   0   0   2   0   2   0   2   0   2   0   0   2   2   0   2   0   0   0   0   0   2   0   2   2   2   2   0   0   0   0   0   0   2   0   2   2   2   2   0   2   0   2   2   0   2   0   2   0   2   2
 MK-2-3                 0   2   0   0   0   2   0   2   0   0   2   0   2   2   0   2   2   0   0   2   0   2   2   2   2   2   2   0   2   0   0   0   0   2   2   2   2   2   0   0   0   0   0   0   0   0   0   0   2   2   0   2   2   0   0   0   2   2   0   0   2   2   2   2   0   0   2   2   0   0   2   0   0   2   0   2   0   0   0   2   2   0   2   0   0   0   2   0   0   2   0   2   2   2   2   0   2   0   0   0   2   2   2   2   2   2   2   2   2   2   2   2   2   2   2   2   2   2   0   0   2   2   2   2   0   2   2   0   2   0   0   2   0   0   2   2   0   2   2   2   2   0   0   2   2   0   0   0   0   2   0   0   2   0   2   0   2   0   2   0   2   2   2   0   2   0   0   0   0   2   2   0   2   2   2   2   0   2   0   0   0   0   2   0   2   2   0   2   0   2   0   2   2   0   2   0   2   0   2   2
 MK-2-4                 2   2   0   0   0   2   0   2   0   0   2   0   2   2   0   2   2   0   2   2   0   2   2   0   2   2   2   2   2   0   0   0   0   0   2   2   2   2   2   0   0   0   0   0   0   0   0   0   2   2   0   2   2   0   0   0   2   2   0   0   2   2   2   2   0   0   2   2   0   0   2   0   0   2   2   0   0   0   0   2   2   0   2   0   0   0   2   2   0   0   0   2   2   2   2   0   2   0   0   0   2   2   2   2   2   2   2   2   2   2   0   2   2   2   2   2   2   2   0   0   2   2   2   2   2   2   2   0   2   0   0   2   0   0   2   2   0   0   2   2   2   0   0   2   2   0   0   0   0   2   0   0   2   0   2   0   2   2   0   0   2   2   2   0   2   0   0   0   0   2   2   0   2   0   2   2   0   2   0   0   0   0   2   0   2   2   0   2   0   2   0   2   2   2   2   0   2   0   2   2
 MK-2-5                 2   2   0   0   0   2   0   2   0   0   2   0   2   2   0   2   2   0   2   2   0   2   2   0   2   2   2   2   2   0   0   0   0   0   2   2   0   2   2   0   0   0   0   0   0   2   0   0   2   2   0   2   2   0   0   0   2   2   0   0   2   2   2   2   0   2   2   0   0   0   2   0   0   2   2   0   0   0   0   2   2   0   2   0   0   0   2   2   0   0   0   2   2   2   2   2   2   0   0   0   2   2   2   2   2   2   2   2   2   2   0   2   2   2   0   2   2   2   0   0   2   2   2   0   2   2   2   0   2   0   0   2   0   0   2   2   0   0   2   2   2   0   0   2   2   0   2   0   2   2   0   0   2   0   2   0   2   2   0   0   2   2   2   2   2   0   0   2   0   2   2   0   2   0   2   2   0   2   0   0   0   0   2   2   2   2   2   2   0   2   0   2   2   2   2   0   2   0   2   2
 MK-2-6                 2   0   0   2   0   2   0   2   0   0   2   0   2   2   0   0   2   0   2   2   0   2   2   0   2   2   2   2   2   2   0   0   0   0   2   2   0   2   2   0   2   0   0   0   0   2   0   0   2   2   0   2   2   0   0   0   2   2   0   0   2   2   2   2   0   2   2   0   0   2   0   0   0   2   2   0   0   0   0   2   2   0   2   0   0   0   2   0   0   0   0   2   0   2   2   2   2   0   0   0   2   2   2   2   2   2   2   2   2   2   0   2   2   2   2   2   2   2   0   0   2   2   2   0   2   2   2   0   2   0   0   2   0   0   0   2   0   0   2   2   0   0   0   2   2   0   2   0   2   2   2   0   2   0   2   0   2   2   0   0   2   2   0   2   2   0   0   2   0   2   0   0   0   0   2   2   2   0   0   0   0   0   2   2   2   2   2   2   0   0   0   2   2   2   2   0   0   0   2   2
 MK-2-7                 2   0   0   2   0   2   0   2   0   2   2   0   2   2   0   0   2   0   2   2   0   2   0   0   0   2   2   2   2   2   0   0   0   0   2   2   0   2   0   0   2   0   0   0   0   2   0   0   2   2   2   2   2   0   0   0   0   2   0   0   2   0   0   2   0   2   2   0   0   2   0   0   0   2   2   0   0   0   0   2   2   2   2   0   0   0   2   0   0   0   0   2   0   2   2   2   2   0   0   0   2   2   2   2   2   2   2   2   2   2   0   2   0   2   0   2   2   2   0   0   0   2   2   0   0   2   2   0   2   0   0   2   0   2   0   2   0   0   0   2   0   0   0   2   2   0   2   0   2   2   2   0   0   0   2   0   2   2   0   0   2   2   2   2   2   0   0   0   0   2   0   0   0   0   2   2   2   0   0   0   2   0   2   2   2   2   2   2   0   0   2   2   2   2   2   0   0   0   2   0
 MK-2-8                 2   0   0   2   0   2   0   2   0   2   0   0   2   2   0   0   2   0   2   2   0   2   0   0   0   2   2   2   0   0   2   0   0   0   2   2   0   2   0   0   2   0   0   0   0   2   0   0   2   2   2   2   2   0   0   0   0   2   0   0   2   0   0   2   0   2   0   0   0   2   0   0   0   2   2   0   0   0   0   2   2   2   2   0   0   0   2   0   0   2   0   2   0   2   2   2   2   2   0   0   0   2   2   2   2   2   2   2   2   0   0   2   0   2   0   2   2   2   0   0   0   2   2   0   0   2   2   0   2   2   0   2   0   2   2   2   0   0   0   2   0   0   0   2   2   0   2   2   2   2   2   0   0   0   2   0   2   2   0   2   2   0   2   2   2   0   0   0   0   2   2   0   0   0   0   2   2   0   2   0   2   0   2   2   2   0   2   2   0   0   2   2   0   2   2   0   0   2   2   0
 MK-2-9                 2   0   0   2   0   2   0   2   0   2   0   0   2   2   0   0   2   0   2   2   0   2   0   2   0   2   2   2   0   0   0   0   0   0   2   2   0   2   0   0   2   0   0   0   0   2   0   2   2   2   2   0   2   0   0   0   0   2   0   0   2   0   0   2   0   2   0   0   0   0   0   0   0   2   2   0   0   0   0   2   2   2   2   0   2   0   2   0   0   2   0   2   0   2   2   2   2   2   0   0   0   2   2   2   2   2   2   2   2   0   0   2   0   0   0   2   2   2   0   0   0   2   2   2   0   0   2   0   2   2   0   2   0   2   2   2   0   0   0   2   0   0   0   2   2   2   2   2   2   2   2   0   2   0   2   0   2   2   0   2   2   0   2   2   2   0   0   0   0   2   2   0   0   0   0   0   2   2   2   0   0   0   2   2   2   0   2   2   0   0   2   2   2   2   2   0   2   2   2   0
 MK-2-10                2   0   0   2   0   2   0   2   0   2   0   2   2   2   0   0   2   0   2   2   0   2   0   2   0   2   2   2   0   0   0   0   0   0   2   2   0   2   0   2   2   0   0   0   0   2   0   2   2   0   2   0   2   0   0   0   0   2   0   0   2   2   0   0   0   2   0   0   2   0   0   0   0   2   2   0   0   2   0   2   2   2   2   0   2   0   2   0   0   2   0   2   0   2   0   0   2   2   2   0   0   2   2   2   0   2   2   2   2   0   2   2   0   0   2   2   2   2   0   0   0   2   2   2   0   2   2   0   2   0   0   2   0   2   2   2   2   0   0   2   2   0   2   2   2   2   2   2   2   2   2   0   2   0   2   0   2   2   0   2   2   2   2   2   2   2   0   0   0   2   2   0   0   0   0   0   2   2   2   0   0   2   2   2   2   0   0   2   0   0   2   2   2   2   2   0   2   2   2   0
 MK-2-11                2   0   0   2   0   2   0   2   2   2   0   2   2   2   0   0   2   0   2   2   2   2   0   2   0   2   2   2   0   0   0   0   0   0   2   2   0   2   0   2   2   0   0   0   0   2   0   2   2   0   2   0   0   0   0   0   0   2   0   0   2   2   0   0   0   2   2   0   2   2   0   0   0   2   0   0   0   2   0   2   2   2   2   0   0   0   0   0   0   2   0   2   0   2   0   0   2   2   2   0   0   2   2   2   0   2   2   2   2   0   2   2   0   0   2   2   2   2   0   0   0   2   2   2   0   2   2   0   2   0   0   2   0   2   2   2   2   0   0   0   2   0   2   2   2   2   2   2   2   2   2   0   2   0   2   0   2   2   0   2   2   2   2   2   2   2   0   0   0   2   2   0   0   0   0   0   2   2   2   0   0   2   2   2   2   0   0   2   0   2   2   2   2   2   2   0   2   2   2   0
 MK-2-12                2   0   2   2   0   2   0   2   2   2   0   2   2   2   0   0   2   0   2   2   2   2   0   0   0   2   2   2   0   0   0   0   0   0   2   2   0   2   0   2   2   0   0   0   0   2   0   0   2   0   2   2   2   0   0   0   0   2   0   0   2   2   0   0   2   2   2   0   2   2   2   0   0   2   0   0   0   0   0   2   2   2   2   0   2   0   0   0   0   2   0   2   0   2   0   0   2   2   2   0   0   2   2   2   0   2   2   2   2   0   2   2   0   0   2   2   2   2   0   0   0   2   2   2   0   2   0   0   2   0   0   2   0   2   2   2   2   0   0   0   2   0   2   2   2   0   2   2   0   2   2   0   2   0   2   0   2   2   0   2   2   2   2   2   2   2   0   0   0   2   2   0   0   0   0   0   2   2   2   0   0   2   2   2   2   0   0   2   0   2   2   2   2   2   0   0   0   2   2   0
 MK-2-13                2   0   2   2   0   2   2   0   2   2   0   2   2   2   0   0   2   0   2   2   2   0   0   0   2   2   2   2   2   0   0   2   0   0   2   2   0   2   0   2   2   0   0   0   0   2   0   0   2   0   2   2   2   2   2   0   0   2   0   0   2   2   0   0   2   2   2   0   2   2   0   0   0   2   0   0   0   0   0   2   2   2   2   0   2   0   0   0   0   2   0   2   0   2   0   0   2   2   2   0   0   2   2   2   0   2   2   2   2   0   2   2   0   0   2   2   2   2   0   0   2   2   2   2   0   2   2   0   2   0   0   2   0   2   2   2   2   0   2   0   2   0   2   2   2   0   0   2   0   2   2   0   0   0   2   0   2   2   0   2   2   2   2   2   2   2   0   0   0   2   2   0   0   0   2   0   2   0   2   0   0   2   2   2   2   0   0   2   0   2   2   2   2   2   0   0   0   2   2   0
 MK-2-14                2   0   0   2   0   2   2   0   2   2   0   2   2   2   2   0   2   0   2   2   2   0   0   0   0   2   2   2   2   0   0   2   0   0   2   2   0   2   0   2   2   0   0   0   2   2   0   0   2   0   2   0   2   2   2   0   0   2   0   0   2   2   0   0   2   2   2   0   2   2   0   0   0   2   0   0   0   0   0   2   2   2   2   0   2   0   0   0   0   2   0   2   0   2   0   0   2   2   0   0   0   2   2   2   0   2   2   2   2   0   2   2   0   0   2   2   2   2   2   0   2   0   0   2   0   2   2   0   2   0   0   2   0   2   0   2   2   0   2   0   2   0   2   2   2   0   0   2   0   2   2   0   0   0   2   2   2   2   0   2   0   2   2   2   2   2   0   0   0   2   2   0   0   2   2   0   2   0   2   0   0   2   2   2   2   0   0   2   0   2   2   2   2   2   2   0   0   2   2   0
 MK-2-15                2   0   0   2   0   2   2   0   2   2   0   0   2   2   2   2   2   0   2   0   0   0   0   0   2   2   2   2   2   0   0   2   0   0   2   2   0   2   0   2   2   0   0   0   2   2   0   0   2   0   2   0   2   2   2   0   0   0   0   0   2   2   0   0   2   2   2   0   2   2   0   0   0   2   0   0   0   0   0   2   2   2   2   0   2   0   0   0   0   2   0   2   0   2   0   2   2   2   0   0   0   2   2   2   2   2   2   2   2   0   2   2   0   2   2   2   0   0   2   0   2   0   0   2   2   2   2   0   2   0   0   2   0   2   0   2   2   0   2   0   0   0   2   2   2   0   0   2   0   2   2   0   0   0   2   0   2   2   0   2   0   2   2   2   2   2   0   0   0   2   2   0   0   2   2   0   0   0   2   0   0   2   2   2   2   0   0   2   0   0   0   2   2   2   2   0   0   0   2   0
 MK-2-16                2   0   0   0   0   2   2   2   2   2   0   0   2   2   2   2   2   0   2   0   0   0   0   0   2   2   2   2   2   0   0   2   0   0   2   2   0   2   0   2   2   0   0   0   2   2   0   0   2   0   2   0   2   2   2   0   0   0   0   0   2   2   0   0   2   2   2   2   2   2   0   0   0   2   0   0   0   0   0   2   2   2   2   0   2   0   0   0   0   2   0   2   0   2   0   2   2   2   0   0   0   2   2   2   2   2   2   2   2   0   2   2   0   2   2   2   0   0   2   0   2   0   0   2   2   2   2   0   2   0   0   2   0   2   2   2   2   0   2   0   0   0   2   2   2   0   2   2   0   2   2   0   0   0   2   0   2   2   0   2   2   2   2   2   2   2   0   2   0   2   2   0   2   2   2   0   0   0   2   2   0   2   2   2   2   0   2   2   0   0   0   2   0   2   2   0   2   0   2   0
 MK-3-1                 0   2   2   2   2   2   0   2   2   0   2   2   0   2   0   0   2   2   0   0   0   2   0   2   2   2   0   2   0   0   2   2   0   2   0   2   0   0   0   0   2   2   2   2   0   2   0   2   0   0   2   0   2   0   0   0   0   0   0   0   0   0   2   0   2   0   2   0   0   2   0   0   2   2   2   0   0   2   2   0   2   0   2   2   0   2   2   0   0   0   0   0   2   0   0   0   0   0   0   2   0   0   2   0   0   0   0   0   0   2   0   0   0   2   2   2   2   0   2   2   0   0   2   2   2   0   2   2   2   2   0   2   2   2   2   2   2   2   2   0   0   0   2   2   2   2   2   2   0   0   2   0   0   2   0   2   0   0   2   0   2   2   0   2   0   0   0   2   0   0   2   2   2   0   0   2   2   0   2   0   2   0   0   2   0   2   0   0   2   0   0   2   0   0   0   0   0   2   2   0
 MK-3-2                 0   2   2   2   2   0   0   2   2   0   2   2   2   2   0   0   2   2   0   2   0   2   0   2   2   2   0   2   0   0   2   2   2   2   0   2   0   0   0   0   2   2   2   2   0   2   0   2   0   2   2   0   2   2   0   0   0   0   0   0   0   2   2   0   2   0   2   2   0   2   2   2   2   2   2   0   0   2   2   0   2   0   2   2   0   2   2   0   0   2   0   0   2   0   0   0   0   0   0   2   0   0   2   2   0   0   0   0   0   2   0   0   0   2   2   2   2   0   2   2   0   0   2   2   2   0   2   2   2   2   0   2   2   0   0   0   2   2   2   0   0   0   2   2   2   2   2   0   0   0   2   0   0   0   2   2   0   0   2   0   2   2   0   2   0   0   0   2   0   0   2   2   2   0   0   2   2   0   2   0   2   0   0   0   0   2   0   0   2   0   2   2   0   0   0   0   0   2   2   0
 MK-3-3                 0   2   2   2   2   0   0   2   2   0   0   2   2   2   2   0   0   0   0   2   0   0   0   2   2   0   0   2   0   0   2   2   0   2   0   2   0   0   0   0   0   2   2   2   0   2   0   2   0   2   2   0   2   2   0   0   0   0   0   0   0   2   2   0   2   0   2   2   0   2   2   2   2   2   2   0   0   2   2   0   2   0   2   2   0   2   2   0   2   2   0   0   2   0   0   0   0   0   0   0   0   0   2   2   2   0   0   2   0   2   0   0   0   2   2   2   2   0   2   2   0   0   2   2   2   0   2   2   2   0   0   2   2   0   0   2   2   2   2   2   0   0   2   2   2   2   2   0   0   0   0   0   0   0   2   2   0   0   2   0   2   2   0   2   0   0   0   2   0   2   2   2   2   2   0   2   2   0   2   2   0   2   0   0   0   2   0   0   0   0   2   2   0   0   2   0   0   2   2   0
 MK-3-4                 0   2   2   2   2   0   0   2   2   2   0   2   2   2   2   0   0   0   0   2   0   0   0   0   2   0   0   2   0   0   2   2   0   2   0   2   0   0   0   0   0   2   2   2   2   2   0   2   2   0   0   2   2   2   2   0   0   0   0   0   0   0   2   0   2   0   2   2   0   2   2   2   2   2   2   0   0   2   0   0   2   2   2   2   2   2   0   0   2   2   2   0   2   0   0   0   0   0   0   0   2   2   0   2   2   0   0   2   0   2   2   0   0   0   2   2   2   0   2   2   0   2   2   2   2   0   0   2   2   0   0   2   0   0   0   2   2   2   2   2   0   2   2   0   2   2   2   0   0   0   0   0   0   0   2   2   2   2   0   0   2   2   0   2   0   0   2   2   0   2   2   0   2   2   2   2   2   0   2   2   0   2   0   0   0   2   0   0   0   0   2   2   2   0   0   0   0   2   2   0
 MK-3-5                 0   0   0   2   2   0   0   2   2   0   2   2   2   0   2   0   0   0   0   2   0   0   0   0   2   0   0   2   0   0   2   2   0   2   0   2   0   2   2   0   0   2   2   2   2   2   0   2   2   0   0   2   2   2   2   0   0   2   0   2   0   0   0   0   0   0   2   2   0   2   2   2   2   2   2   0   0   0   0   0   0   2   2   2   2   2   0   0   2   2   2   0   2   0   0   0   0   0   0   0   2   0   0   0   2   0   0   0   2   2   2   0   0   0   0   2   0   0   2   2   0   2   2   0   2   0   0   2   2   0   0   2   0   0   0   2   2   2   2   2   0   2   2   0   2   2   2   0   0   0   0   0   0   0   2   2   2   0   0   0   2   2   0   2   0   0   2   2   0   0   2   2   0   2   2   2   2   0   2   2   0   2   0   0   0   2   0   2   0   0   2   2   2   0   0   0   0   2   2   2
 MK-3-6                 0   0   0   2   2   0   0   2   2   0   2   2   2   0   2   0   0   0   0   2   0   0   0   2   2   2   0   2   0   0   2   2   0   2   0   2   0   2   2   0   0   2   2   2   2   2   0   2   2   0   0   2   2   2   2   0   0   2   0   2   0   0   0   0   0   0   2   2   0   2   2   2   2   2   2   0   0   0   0   0   0   2   2   2   2   2   0   0   2   2   2   0   2   0   0   0   0   0   0   0   2   0   0   0   2   0   0   0   0   2   2   0   0   2   0   2   0   0   2   0   0   2   0   0   2   0   0   2   2   0   0   2   0   0   0   2   2   0   2   2   0   2   2   0   2   2   2   2   0   0   0   0   0   0   2   2   0   2   0   0   2   0   2   2   0   0   2   2   0   0   2   2   0   2   2   2   0   0   2   2   0   2   2   0   0   2   0   2   0   0   2   2   2   2   0   0   0   2   2   2
 MK-3-7                 0   0   0   2   2   0   0   2   2   0   0   2   2   0   2   0   0   0   0   0   0   0   0   2   2   2   0   2   0   0   2   2   0   2   2   2   0   2   2   0   0   2   2   2   2   2   0   0   2   0   2   2   2   2   2   0   0   2   0   2   0   0   0   0   2   0   2   2   0   2   2   2   2   2   2   2   0   0   0   2   0   2   2   2   2   2   0   0   2   2   2   0   2   0   0   0   0   0   0   0   2   0   2   0   2   0   0   0   0   2   2   0   0   2   0   2   0   0   2   0   0   2   0   0   2   0   0   2   2   0   0   0   0   0   0   2   2   0   2   2   0   0   2   0   0   2   2   2   0   0   0   2   0   0   2   2   0   2   0   0   2   0   2   2   0   2   2   2   0   0   2   2   0   2   2   2   0   0   2   2   0   0   2   2   0   2   0   2   0   0   2   2   2   2   0   0   0   2   0   2
 MK-3-8                 0   0   0   2   2   0   0   2   2   0   0   2   2   0   2   0   0   0   0   0   0   0   0   2   2   2   2   2   0   0   2   2   0   2   2   2   0   2   2   0   0   2   2   2   2   2   0   0   2   0   0   2   2   2   2   0   0   2   0   2   0   0   0   0   2   0   2   2   0   2   2   2   2   2   2   2   0   0   0   2   0   2   2   2   2   0   0   0   2   2   0   0   2   0   2   0   0   0   2   0   2   0   0   2   2   0   0   0   0   2   0   0   0   2   0   2   0   0   2   2   0   2   2   0   2   0   0   0   2   0   0   0   0   0   0   2   2   0   2   2   0   0   2   0   0   2   2   2   0   0   0   2   0   0   2   2   0   2   0   0   2   0   2   2   0   2   2   2   0   0   2   2   0   2   2   0   0   0   2   2   0   0   2   2   0   2   0   2   0   0   2   0   2   2   2   2   2   2   0   2
 MK-3-9                 0   0   0   2   2   0   0   2   2   0   0   0   2   0   2   0   0   0   0   0   2   0   0   2   2   2   2   2   0   0   2   2   2   2   2   2   0   2   0   0   0   2   2   2   2   2   0   0   2   0   0   2   2   2   2   0   0   2   0   2   0   0   0   0   2   0   0   0   0   2   2   2   2   2   2   2   0   0   0   2   0   2   2   2   2   0   0   0   2   2   0   0   2   0   2   0   0   0   2   0   2   0   0   2   2   0   0   0   0   2   0   0   0   2   0   0   0   0   2   2   0   2   2   0   2   0   0   0   2   0   0   0   0   0   0   2   2   0   2   2   0   0   2   0   0   0   2   2   0   0   0   2   0   0   2   2   0   2   0   0   2   0   2   2   0   0   2   2   0   0   2   2   0   2   2   0   0   0   2   2   0   0   0   0   0   0   0   0   0   0   2   0   2   2   2   2   2   2   0   2
 MK-3-10                0   2   0   2   2   0   0   2   2   0   0   0   2   0   2   0   0   0   0   0   2   0   0   2   2   2   2   2   0   0   2   2   2   2   2   2   2   2   0   0   0   2   2   2   2   2   0   0   2   0   0   2   2   2   2   0   0   2   0   2   0   0   0   0   2   0   0   0   0   2   2   2   2   2   2   2   0   2   0   0   0   2   2   2   2   0   0   0   2   2   0   0   2   0   2   0   0   0   2   0   2   0   0   2   2   0   0   0   0   2   2   0   0   2   0   0   0   0   2   2   0   2   2   0   2   0   0   0   2   0   0   0   0   0   0   2   2   0   2   2   0   2   0   0   0   0   2   2   2   0   0   2   0   0   2   2   0   2   2   0   2   0   2   2   0   0   2   2   0   0   2   2   0   2   2   0   0   0   2   2   0   0   0   0   0   0   0   0   0   2   2   0   2   2   2   2   2   2   0   2
 MK-3-11                2   2   0   2   2   0   0   2   2   0   0   0   2   0   2   0   0   0   0   0   2   0   0   2   2   2   2   2   0   0   2   2   0   2   2   2   2   2   0   0   0   2   0   2   0   2   0   0   2   0   0   2   2   2   2   0   0   2   0   2   0   0   0   2   2   0   0   0   0   2   2   2   2   2   2   2   0   2   0   0   0   2   2   2   2   0   0   0   2   2   0   0   2   0   2   0   2   0   2   0   2   0   0   2   2   0   0   2   0   0   2   0   0   2   0   0   2   0   0   2   0   2   2   2   2   2   0   0   2   0   0   0   2   2   0   2   2   0   2   2   0   2   2   2   0   0   2   2   2   0   0   2   0   0   2   2   0   2   2   0   2   0   2   2   0   0   2   2   0   0   2   2   0   2   2   0   0   0   2   2   0   0   0   0   0   0   0   0   0   2   2   0   2   2   2   2   2   2   2   2
 MK-3-12                2   2   0   2   2   0   0   2   2   0   0   0   2   0   2   0   0   0   0   0   2   0   0   2   2   2   2   2   0   0   0   2   0   2   2   0   2   2   0   0   0   2   2   2   0   2   0   0   2   0   0   2   2   2   2   0   0   2   0   2   0   0   2   2   2   0   0   0   0   0   2   2   2   0   2   2   0   2   0   0   0   2   2   2   2   0   0   0   2   2   0   0   2   0   2   0   2   0   2   0   2   0   2   2   2   0   0   2   0   0   2   2   0   2   0   0   2   0   0   2   0   2   2   2   2   2   0   0   2   0   0   0   2   2   0   2   2   0   2   2   2   2   2   2   0   0   2   0   2   0   0   2   2   2   0   2   0   2   2   0   2   0   2   2   2   0   2   2   0   0   2   2   0   0   2   2   0   0   2   2   0   2   0   2   0   0   0   0   0   2   2   0   2   0   2   2   2   2   2   2
 MK-3-13                0   2   0   2   2   0   0   2   2   0   0   0   2   0   2   2   0   0   0   2   2   0   0   2   2   2   2   2   0   0   0   2   0   2   2   0   0   2   0   0   0   2   2   2   0   2   0   0   2   0   0   2   2   2   2   0   0   2   0   2   0   0   2   2   0   0   0   0   0   0   2   2   2   0   2   2   2   2   2   0   0   2   2   2   2   0   0   0   2   2   0   0   2   0   2   0   2   0   2   0   2   2   2   2   2   0   0   2   0   0   2   2   0   2   2   0   2   0   0   2   2   2   2   2   2   2   0   0   2   2   0   0   2   2   0   2   0   0   2   2   0   2   2   2   0   2   2   0   2   0   0   2   2   2   0   0   0   2   2   0   2   0   2   2   2   0   2   2   0   0   2   0   0   0   2   0   0   0   2   2   0   2   0   2   0   0   0   0   0   2   2   0   2   0   2   2   2   2   2   2
 MK-3-14                0   0   0   2   2   0   0   2   0   0   0   0   2   0   2   2   0   0   0   2   2   0   0   0   2   2   2   2   0   0   0   2   0   2   2   0   0   2   0   0   0   2   2   2   0   2   0   0   2   0   0   2   2   2   2   0   0   2   0   2   0   0   2   2   2   0   0   0   0   0   2   0   2   0   2   2   2   0   0   0   2   2   2   2   2   0   0   0   2   2   0   0   2   0   2   0   2   0   2   0   2   2   2   0   2   0   0   2   0   0   2   2   0   2   2   0   2   0   0   2   2   2   2   2   2   2   0   2   2   2   0   0   2   2   0   2   0   0   2   2   0   2   2   2   0   2   0   0   2   0   0   2   2   2   0   0   0   2   2   0   2   0   0   2   2   0   2   2   0   0   2   0   0   0   0   0   0   0   2   2   0   2   0   2   0   0   2   0   0   2   2   0   2   0   2   2   0   2   2   2
 MK-3-15                2   0   0   2   2   0   0   2   0   0   0   0   2   0   2   2   0   0   0   2   2   0   0   0   2   2   2   2   0   0   0   2   0   2   2   0   0   2   0   0   0   0   2   2   0   2   0   0   2   0   0   2   2   2   2   0   2   2   0   2   0   0   2   2   2   0   0   0   0   0   2   0   2   0   2   2   2   0   0   0   2   2   2   2   2   0   0   0   2   2   0   0   2   0   0   0   2   0   2   0   2   2   2   0   2   0   0   2   0   0   2   2   0   2   2   0   2   0   0   2   2   2   2   2   2   2   0   2   0   2   0   0   2   2   0   2   0   2   2   2   0   2   2   2   0   2   0   0   2   0   2   2   2   2   0   0   2   2   2   0   2   0   0   2   2   0   2   2   0   2   2   0   0   0   0   0   0   0   0   2   2   2   0   2   0   2   2   0   0   2   2   0   2   0   2   2   0   2   0   2
 MK-3-16                2   0   0   2   2   0   0   2   0   0   0   0   2   0   2   0   2   0   0   2   2   0   0   0   2   2   2   0   0   0   0   0   0   2   2   0   2   2   0   0   0   0   2   2   0   2   0   0   2   0   0   2   2   2   2   0   2   2   0   2   0   0   2   2   2   0   0   0   0   0   2   0   2   2   2   0   2   0   2   0   2   2   2   2   2   0   0   0   2   2   0   2   2   0   0   0   2   0   2   0   2   2   2   0   2   0   0   2   0   0   2   2   0   2   2   0   2   0   0   2   2   2   2   2   2   0   0   2   0   2   0   0   2   2   0   2   0   2   2   0   0   2   2   0   0   2   0   0   2   0   2   0   2   2   0   0   0   2   2   0   2   0   2   2   2   0   0   2   0   2   2   0   0   0   2   0   0   0   0   2   2   2   0   2   0   2   2   0   0   2   2   0   2   0   2   2   0   2   0   2
 MK-4-1                 2   2   0   0   2   2   2   2   2   0   2   2   0   2   0   2   0   0   0   0   2   0   2   0   0   0   2   0   2   2   2   0   0   0   2   0   2   2   0   2   0   2   2   0   0   2   0   0   0   0   2   2   0   0   0   2   2   0   2   0   2   0   0   0   0   2   0   2   0   0   0   0   2   2   0   2   2   2   2   2   0   2   2   0   0   0   2   0   2   0   2   0   2   0   2   0   2   2   2   0   0   0   0   2   0   0   0   0   2   2   2   0   2   2   0   0   0   0   2   0   0   2   2   0   2   0   2   2   0   2   0   2   2   2   2   0   0   0   2   2   0   2   0   2   2   2   0   2   2   0   2   0   0   2   2   0   0   0   0   0   2   0   2   2   0   0   2   0   2   0   2   0   2   2   0   2   0   2   0   0   0   2   2   2   0   0   2   2   0   2   2   0   0   2   2   0   2   0   0   2
 MK-4-2                 2   2   0   0   2   2   2   2   2   0   2   0   0   2   0   2   0   0   0   0   2   0   2   0   0   0   2   0   2   2   2   0   0   0   2   0   0   2   0   2   0   2   2   0   2   2   0   0   0   0   2   2   0   0   0   2   2   2   2   0   2   0   0   0   0   2   0   2   0   0   0   2   2   2   0   2   2   2   0   2   0   2   2   0   0   0   2   2   2   0   2   0   2   0   2   0   2   2   2   0   0   0   0   2   0   0   0   2   2   2   2   0   2   2   0   0   0   0   2   0   2   2   2   0   2   0   2   2   2   2   0   2   2   2   2   0   0   2   2   2   0   2   0   2   0   2   0   2   2   0   2   0   0   2   2   0   0   0   2   0   2   2   2   2   0   0   2   0   2   0   2   0   2   2   2   2   0   2   0   0   0   2   2   2   2   0   2   2   0   0   2   0   0   2   2   0   2   0   0   2
 MK-4-3                 2   2   0   0   2   2   2   2   2   2   2   0   0   2   0   2   0   0   0   2   2   0   2   0   0   0   2   0   2   2   2   0   0   0   2   0   0   2   0   2   0   2   2   0   2   2   0   0   0   0   2   2   2   0   0   2   2   2   2   0   2   0   2   0   0   2   0   2   0   0   0   2   2   2   0   2   2   2   0   2   0   2   2   0   0   0   2   2   2   0   2   0   2   0   0   0   2   2   2   0   0   0   0   0   2   2   0   2   2   2   2   0   0   2   0   0   0   2   2   0   2   2   2   0   2   0   2   2   2   2   2   2   0   2   2   0   0   2   2   0   0   2   0   2   2   2   0   2   0   0   2   0   0   2   2   0   0   0   0   0   2   0   2   2   0   0   2   0   2   0   2   0   0   2   2   2   0   2   2   2   0   2   2   2   2   0   2   2   0   0   2   0   0   2   2   0   0   0   0   2
 MK-4-4                 2   2   0   0   2   0   2   2   0   2   2   0   0   2   0   2   0   0   0   2   2   0   2   0   0   0   2   0   2   2   0   0   2   0   2   0   2   2   2   2   0   2   2   0   2   2   0   0   0   0   2   2   2   2   0   2   2   2   2   0   2   0   2   0   0   2   0   2   0   0   0   0   2   2   0   2   2   2   0   2   0   0   2   0   0   0   2   2   2   0   2   0   0   0   0   0   2   2   0   0   0   2   0   0   2   2   0   0   2   2   2   0   0   2   0   0   0   2   2   0   2   2   2   0   2   0   2   2   2   0   2   2   0   2   2   2   0   2   2   0   0   2   0   2   2   2   0   2   0   0   2   0   0   0   2   0   0   0   0   0   2   0   2   2   2   0   2   0   2   0   2   0   0   2   2   2   2   2   2   2   0   2   2   2   2   2   2   2   2   0   2   0   0   2   2   0   0   2   0   2
 MK-4-5                 2   2   0   0   2   0   0   0   0   2   2   0   0   0   0   2   0   0   0   2   2   0   2   0   0   0   2   0   2   2   0   0   2   0   2   2   2   2   2   2   0   2   2   0   2   2   0   0   2   0   2   2   2   2   0   2   2   2   2   0   2   0   2   0   0   2   0   2   0   0   0   0   2   2   0   2   2   2   0   2   0   0   2   0   0   0   2   2   2   0   2   0   0   0   0   0   2   2   0   2   0   2   0   0   2   2   0   0   2   2   2   0   0   2   0   0   0   2   2   0   2   2   2   0   2   0   2   2   2   0   2   2   2   2   2   2   0   2   2   0   0   2   0   2   2   2   0   2   0   0   2   0   0   0   2   0   0   0   0   0   2   0   2   2   2   0   2   0   2   0   2   0   0   2   2   2   2   2   2   2   0   2   2   2   2   2   2   2   2   0   2   2   0   2   2   0   2   2   0   2
 MK-4-6                 2   2   2   0   2   0   2   2   0   2   2   0   0   0   0   2   0   0   0   2   2   0   2   0   0   0   2   0   2   2   0   0   2   0   0   2   2   2   2   2   0   2   2   0   2   2   0   0   2   0   2   2   2   2   0   2   2   0   2   0   0   0   2   0   0   2   0   2   0   0   0   0   2   2   0   2   2   2   0   2   0   0   2   0   0   0   2   2   2   0   2   0   0   0   0   0   0   2   0   2   0   2   0   0   2   2   0   0   2   2   2   0   0   2   0   0   0   2   2   0   2   2   2   0   2   0   0   2   0   0   2   2   2   2   2   2   0   2   2   0   0   2   0   2   2   2   0   2   0   0   2   0   0   0   2   0   0   0   0   0   2   0   0   0   2   0   2   0   2   0   2   0   0   2   2   2   2   2   2   2   0   2   2   2   2   2   0   2   2   0   2   2   0   2   2   0   0   2   0   2
 MK-4-7                 2   2   2   0   2   0   2   2   0   2   2   0   0   0   0   2   0   0   0   0   2   0   2   2   0   0   2   0   2   2   0   2   2   0   0   2   2   2   2   2   0   2   2   0   2   2   0   0   2   0   2   2   2   2   0   2   2   2   2   0   0   0   2   0   0   2   0   2   0   0   0   0   2   2   0   2   2   2   0   2   0   0   2   0   0   0   2   2   2   0   2   0   0   0   0   0   0   2   0   0   0   2   0   0   2   2   0   0   2   2   2   0   0   2   0   0   0   2   2   0   2   2   2   0   2   0   0   2   0   0   2   2   2   2   2   2   0   2   2   0   0   2   0   2   2   2   0   2   0   0   2   0   0   0   2   0   2   0   0   0   2   0   0   0   2   0   2   0   2   0   2   0   0   2   2   2   2   2   2   2   0   2   0   2   2   2   0   2   2   0   2   0   0   2   2   0   0   0   0   2
 MK-4-8                 2   2   2   0   2   0   2   2   0   2   2   0   0   0   0   2   0   0   0   0   0   0   2   0   2   0   2   0   2   2   0   2   2   0   0   2   2   2   0   2   0   2   2   0   2   2   0   0   2   0   2   2   2   2   0   2   2   2   2   0   0   0   2   0   0   2   0   2   0   0   0   0   2   2   0   2   2   2   0   2   0   0   2   0   0   0   2   2   2   2   2   0   0   0   0   0   0   2   0   2   0   2   0   0   2   0   0   0   2   2   2   0   0   2   0   0   0   2   2   0   2   2   2   0   2   0   0   2   0   0   2   2   2   2   2   2   0   2   0   2   0   2   0   2   2   2   0   2   0   0   2   0   0   2   2   0   2   0   0   0   2   0   0   0   2   0   0   0   2   0   2   0   2   2   2   2   2   2   2   2   2   2   0   2   2   2   0   2   2   0   2   0   0   2   2   0   0   0   0   2
 MK-4-9                 2   2   0   0   2   0   0   2   0   2   2   2   0   0   0   2   2   0   0   0   0   0   2   0   2   0   2   0   2   2   0   2   0   0   0   0   2   2   0   2   0   0   2   0   2   2   0   2   2   0   2   2   2   2   0   0   2   2   2   0   0   0   2   0   0   2   0   0   0   0   0   0   2   2   0   2   2   2   0   2   0   0   2   0   0   0   2   2   2   2   2   0   0   0   0   0   0   2   0   2   0   2   0   0   2   0   0   0   2   2   2   0   2   2   0   0   0   2   2   0   2   2   2   0   2   0   0   0   2   0   2   2   2   2   2   2   0   2   0   2   2   0   0   2   2   2   0   2   0   2   0   0   0   2   2   0   2   0   0   0   2   0   0   2   2   0   0   0   2   0   2   0   2   2   0   2   2   2   2   2   2   2   0   2   2   2   0   2   2   0   2   0   0   2   2   0   0   0   0   2
 MK-4-10                2   2   0   0   2   0   0   2   0   2   2   2   0   0   0   2   2   0   0   0   0   0   2   0   2   0   2   0   2   2   0   2   0   0   0   0   2   2   0   2   0   0   2   0   2   2   2   0   2   0   2   2   0   2   2   0   2   2   2   0   0   0   2   0   2   2   0   0   0   0   0   0   2   2   0   2   2   2   0   2   0   0   2   0   0   0   0   0   2   2   2   0   0   2   0   0   2   2   0   2   0   2   0   0   2   0   0   2   2   2   2   0   2   2   0   0   0   2   2   0   2   2   2   0   2   0   0   0   2   2   2   2   2   2   2   2   0   0   2   2   2   0   0   2   2   2   0   0   0   0   0   0   0   2   2   0   2   0   0   0   2   0   0   2   2   0   0   0   2   2   2   0   2   2   0   2   2   2   0   2   2   2   0   2   2   2   0   2   2   2   2   0   0   2   2   0   0   0   0   2
 MK-4-11                0   2   0   0   2   0   0   2   0   2   2   2   0   0   0   2   2   0   0   0   0   0   2   0   2   0   2   0   0   2   0   2   0   0   0   0   2   2   0   2   2   2   2   2   2   2   2   0   2   0   2   0   0   2   2   2   2   2   2   0   0   0   2   0   2   2   0   0   0   0   0   0   2   2   0   2   2   2   0   2   0   2   2   0   0   0   2   0   2   2   2   0   0   2   0   0   2   2   0   0   0   2   0   2   2   0   0   2   2   0   2   0   2   2   0   0   0   2   2   0   2   2   2   2   2   0   0   0   2   2   2   0   2   0   2   2   0   0   2   2   2   0   0   2   2   2   0   0   0   0   0   0   0   2   2   0   2   2   0   0   2   0   0   2   2   0   0   2   2   2   2   0   2   2   0   2   2   2   0   2   2   2   0   2   2   0   0   2   2   2   2   0   0   2   2   0   0   0   0   2
 MK-4-12                0   2   0   0   2   0   0   0   0   2   2   2   0   0   0   2   2   0   0   0   0   0   2   0   2   0   2   0   0   2   0   2   0   0   0   0   2   2   0   2   2   0   2   2   2   2   2   0   2   0   2   2   0   2   2   2   0   2   2   0   0   2   2   0   2   2   0   0   0   0   0   0   2   2   0   2   2   2   0   2   0   2   2   0   0   0   2   0   2   2   2   0   0   2   0   0   2   2   0   0   0   2   0   2   2   0   0   2   2   0   2   2   0   2   0   0   0   2   2   0   2   2   2   2   2   0   0   0   2   2   2   0   2   0   2   2   2   0   2   2   2   0   0   2   2   2   0   0   0   2   0   0   0   2   2   0   2   2   2   0   0   0   0   2   2   0   0   2   2   2   2   0   2   2   0   2   2   2   0   2   2   2   0   2   2   0   0   0   2   2   2   2   0   2   2   0   0   0   0   0
 MK-4-13                0   2   0   0   2   0   0   0   0   2   2   2   0   0   0   2   2   0   0   0   0   0   2   0   2   0   2   0   0   2   0   2   0   0   0   0   2   0   0   2   2   0   2   2   2   2   2   0   2   0   0   2   0   2   2   2   0   0   2   0   0   0   2   0   2   2   0   0   0   0   0   2   0   2   0   2   2   2   0   2   0   2   2   0   0   2   2   0   2   2   2   0   0   2   0   0   2   2   0   0   0   2   0   2   2   0   0   2   2   0   2   2   0   2   0   0   0   2   2   2   2   2   2   2   2   0   0   0   2   2   2   2   2   0   2   0   2   2   2   2   2   0   0   2   2   2   0   0   0   2   0   0   0   2   0   0   0   2   2   0   0   0   0   2   2   0   0   2   2   2   2   0   2   2   0   2   2   2   0   2   0   0   0   2   2   0   0   2   0   2   2   2   0   0   2   0   0   0   0   0
 MK-4-14                0   2   0   0   2   0   0   0   0   2   2   2   0   0   0   2   2   0   0   0   0   0   2   0   2   0   0   0   2   2   0   2   0   0   0   0   2   2   0   2   2   0   2   2   0   2   2   0   2   0   0   2   0   2   2   2   0   0   2   0   0   0   2   0   2   2   0   0   0   0   0   2   0   2   0   2   2   2   0   2   0   2   2   0   2   2   2   0   2   2   2   0   0   2   0   0   2   0   0   0   0   2   0   0   2   0   0   2   2   0   2   2   0   2   0   0   0   2   2   2   2   2   2   0   2   0   0   0   2   2   2   2   2   0   2   0   2   2   2   0   0   2   0   2   2   2   0   0   0   2   0   2   2   2   0   0   0   2   2   0   0   0   0   2   2   0   0   2   2   2   2   0   2   2   0   2   2   2   0   0   0   0   0   2   2   0   2   2   0   2   0   2   0   0   2   0   0   0   0   0
 MK-4-15                0   2   0   0   2   0   0   0   0   2   2   2   0   0   0   2   2   0   0   0   0   0   2   0   2   2   0   0   0   2   0   2   0   0   0   0   2   2   0   2   2   0   2   2   0   2   2   0   2   0   0   2   0   2   2   2   0   0   0   0   0   0   2   0   2   2   0   2   0   0   0   2   0   0   0   2   2   2   0   2   0   2   2   0   2   2   2   0   2   2   2   0   0   2   0   0   2   0   0   0   0   2   0   0   2   0   0   0   2   0   2   2   0   2   0   2   0   2   2   2   2   2   2   0   2   0   2   0   2   2   2   2   2   0   2   0   2   2   2   0   0   2   0   2   2   2   0   2   2   2   0   2   2   2   0   0   0   2   2   0   0   0   0   2   2   2   2   2   2   2   2   0   2   2   2   0   2   2   0   0   0   0   0   2   2   0   2   2   0   2   0   2   0   0   2   0   0   0   0   2
 MK-4-16                0   2   0   2   2   0   0   0   0   2   2   2   0   0   0   2   0   0   0   0   0   0   2   0   2   2   0   0   0   0   0   2   2   0   0   2   2   2   0   2   0   0   2   2   0   2   2   0   2   0   0   2   0   2   0   2   0   0   0   0   0   0   2   0   0   2   0   2   2   0   0   2   0   0   0   0   2   2   2   2   0   2   2   0   2   2   2   0   2   2   2   0   0   2   0   0   2   2   0   2   0   2   0   0   2   0   0   2   2   0   2   2   0   2   0   2   0   0   2   2   2   0   2   0   2   0   2   0   2   2   2   2   2   0   2   2   2   2   2   0   0   0   0   2   2   2   0   2   0   2   0   0   2   2   0   0   0   2   2   0   0   2   0   2   0   2   2   2   2   2   2   0   2   2   2   0   2   2   0   0   0   0   0   2   2   0   2   2   0   2   0   2   2   0   2   0   0   0   0   2
 MK-5-1                 0   0   0   2   0   2   0   2   0   0   0   0   0   2   0   0   0   0   2   2   2   2   2   0   2   2   2   0   0   0   2   2   2   2   0   2   2   0   2   0   0   0   2   2   0   0   2   2   2   0   2   2   0   0   2   0   0   2   0   2   2   2   2   2   0   0   2   2   2   2   0   2   2   2   2   0   0   2   0   0   0   0   2   0   0   2   0   0   0   2   0   2   0   0   2   0   2   2   2   2   2   2   0   2   0   2   0   2   2   0   2   0   0   0   2   2   0   0   2   0   2   0   2   2   0   2   0   2   0   0   2   2   2   2   0   2   0   2   2   2   0   0   2   2   2   0   0   0   0   2   2   2   0   0   0   2   2   0   2   0   0   0   2   2   2   0   2   0   2   0   2   0   0   2   0   2   0   0   2   0   2   2   0   2   2   0   2   0   2   2   0   0   0   0   2   0   0   0   2   2
 MK-5-2                 0   0   0   2   0   2   0   2   0   0   0   0   0   2   0   0   0   0   2   2   2   0   2   0   2   2   2   0   0   0   2   2   2   2   0   2   0   0   2   0   0   0   2   0   0   0   2   0   2   2   2   2   0   2   2   0   2   2   0   2   2   2   2   2   0   0   2   2   0   2   0   2   2   2   2   0   0   2   0   2   0   0   2   0   0   2   0   0   0   2   0   2   0   0   2   2   2   2   2   0   2   2   0   2   0   2   0   2   2   0   2   0   0   0   0   2   0   0   2   0   2   0   2   0   0   0   0   2   0   2   2   0   2   0   0   2   0   0   2   2   0   0   2   2   0   2   0   2   0   2   2   2   0   0   0   2   2   0   2   0   0   2   2   2   0   0   2   0   2   0   2   0   0   2   0   0   0   0   2   0   2   2   0   2   2   0   0   0   2   2   0   0   0   0   2   0   0   0   2   2
 MK-5-3                 2   2   0   2   0   2   0   2   0   2   0   2   0   2   0   0   0   0   2   2   2   0   2   0   2   2   2   2   0   0   2   0   2   2   0   2   0   0   2   0   0   0   2   0   0   0   2   0   2   2   2   2   0   2   2   0   2   2   0   2   0   2   0   2   0   0   2   0   0   2   2   2   2   2   2   0   0   2   0   2   2   0   0   0   0   2   0   0   0   2   0   2   0   0   2   2   2   2   2   0   0   2   0   2   0   2   0   0   2   0   2   0   0   0   2   2   0   0   2   0   2   0   2   0   0   0   2   2   0   2   2   0   2   2   0   2   0   0   2   0   0   0   2   2   0   2   0   2   0   0   2   2   0   2   0   2   2   0   2   0   0   2   2   0   0   0   2   0   2   0   2   0   0   2   0   0   0   2   2   0   0   2   0   2   2   0   0   2   2   2   0   0   0   0   2   0   0   0   2   2
 MK-5-4                 2   2   0   2   0   2   0   2   0   2   0   2   0   2   0   0   0   0   2   2   2   0   2   0   2   0   2   0   0   0   2   0   2   2   0   2   0   0   2   0   0   2   0   0   2   0   2   0   2   2   2   2   0   2   2   0   2   2   0   2   0   2   0   2   2   2   2   0   2   2   0   2   2   2   2   0   0   2   0   2   2   0   0   0   2   2   0   0   2   2   0   2   0   0   2   2   2   2   2   0   0   2   0   2   0   2   0   0   2   0   2   0   0   0   0   2   0   0   2   0   2   0   2   0   0   0   2   2   0   2   2   2   2   2   0   2   0   0   2   0   0   0   2   2   0   2   2   2   0   0   2   2   0   2   0   2   2   0   2   0   0   2   2   0   0   0   2   0   2   0   2   0   0   0   0   0   0   2   2   0   0   2   0   2   2   0   0   2   2   2   0   0   0   0   2   0   0   0   0   2
 MK-5-5                 2   2   0   2   0   2   2   2   0   2   0   2   0   2   0   0   0   0   2   2   2   0   0   0   2   0   0   0   0   2   2   0   2   2   0   2   2   0   2   0   0   2   0   0   2   0   2   0   2   0   0   2   0   2   2   0   2   2   0   2   0   2   0   0   2   2   2   0   2   2   0   2   2   2   2   0   0   2   0   2   0   2   0   0   2   2   0   0   2   2   2   2   0   0   2   2   2   2   0   0   0   2   0   2   0   0   0   0   2   0   2   0   0   0   0   2   0   0   2   0   2   2   2   0   0   0   2   2   0   2   2   2   2   2   0   2   0   2   2   0   2   0   2   2   0   0   2   2   0   0   2   2   0   2   0   2   0   2   0   0   0   2   2   0   2   0   2   0   2   0   2   0   0   0   0   0   2   2   2   0   0   2   0   2   2   0   0   2   2   2   0   0   0   0   2   0   0   0   0   2
 MK-5-6                 2   2   0   2   0   2   2   2   0   2   0   2   0   2   0   0   0   0   2   2   2   0   2   0   2   0   0   0   0   0   0   0   2   2   0   2   2   0   0   0   0   2   0   0   0   0   2   0   2   0   0   2   0   2   2   0   2   2   0   2   0   2   0   0   2   2   2   0   2   2   0   2   0   2   2   2   0   2   0   0   0   2   0   0   2   2   0   0   2   2   2   0   0   0   2   2   2   2   0   0   0   2   0   2   0   0   0   0   2   0   2   0   0   0   0   2   0   0   2   0   2   2   2   0   0   0   2   2   0   2   2   2   2   2   0   2   0   2   2   0   2   0   2   2   0   0   2   2   0   0   2   2   0   2   0   0   0   2   0   0   0   2   2   0   2   0   2   0   2   0   2   0   0   0   0   0   2   2   2   0   0   2   0   2   2   0   0   2   2   2   0   0   0   0   2   0   0   0   0   2
 MK-5-7                 2   2   0   2   0   2   2   2   0   2   0   2   0   2   0   0   0   0   2   2   2   0   2   0   2   0   2   2   0   0   0   0   2   2   0   2   2   0   0   2   0   2   0   0   0   0   2   0   2   0   0   2   2   2   2   0   2   2   0   2   0   2   0   0   2   0   2   0   2   2   0   2   0   2   2   2   2   2   0   0   0   2   0   0   2   0   0   0   2   2   2   0   2   0   2   2   2   2   2   0   2   2   0   2   0   0   0   0   2   0   2   0   0   0   0   0   0   0   2   0   2   2   2   0   0   0   2   2   0   2   2   2   2   2   0   2   0   2   0   0   2   0   2   2   0   2   0   2   0   2   2   2   0   2   0   0   2   2   0   0   0   2   2   0   2   0   0   0   2   0   2   0   0   0   0   0   2   2   2   0   0   2   0   2   2   0   0   2   2   2   0   0   0   0   2   0   0   0   0   2
 MK-5-8                 2   2   0   2   0   2   2   0   0   2   0   2   0   2   0   0   0   0   2   0   2   0   2   0   2   0   2   2   0   0   2   0   2   0   2   2   2   0   0   2   0   0   2   0   0   0   0   0   2   0   0   2   2   2   2   2   2   2   0   2   0   2   0   2   2   0   2   0   0   2   0   2   2   2   2   2   2   2   0   0   0   2   0   0   2   0   0   2   2   2   2   0   2   0   2   2   2   2   0   0   2   2   0   2   0   2   0   0   2   0   2   0   0   0   0   0   0   0   2   0   2   2   2   0   0   0   2   2   0   2   2   2   2   2   0   2   0   2   0   0   2   0   2   2   0   2   0   2   0   2   2   2   0   2   0   0   2   2   2   0   0   2   2   0   0   0   0   0   2   0   2   0   0   0   0   0   2   2   2   0   0   2   0   2   2   0   0   2   2   2   0   0   0   0   0   0   0   2   2   2
 MK-5-9                 2   2   2   2   0   0   2   0   0   2   0   2   0   2   0   0   0   0   2   0   2   0   2   0   2   0   2   0   0   0   2   0   2   0   2   2   2   0   0   2   2   0   2   0   0   0   0   0   2   0   0   2   2   2   2   2   2   2   0   2   0   2   0   2   2   0   2   0   0   0   0   2   2   2   2   2   2   0   0   0   2   2   0   0   2   0   0   2   0   2   2   0   2   0   2   2   2   2   0   0   2   2   0   2   0   2   0   0   2   0   2   0   0   0   0   2   0   0   2   0   2   2   2   0   0   0   2   2   2   0   2   2   2   2   0   2   2   2   0   0   2   0   2   2   0   2   2   2   0   2   2   2   0   2   0   0   2   2   2   0   0   2   2   0   0   0   0   0   2   0   2   0   0   0   0   0   2   2   2   0   0   2   0   2   2   0   0   2   2   2   0   0   0   0   0   0   0   2   2   2
 MK-5-10                2   2   2   2   0   0   2   0   0   2   0   2   0   2   0   0   2   0   2   0   2   0   2   0   2   0   0   0   0   0   2   0   2   0   2   2   0   0   0   2   2   0   2   0   0   0   0   0   2   0   0   2   2   2   2   2   2   2   0   2   0   2   0   2   2   0   2   0   0   0   0   2   2   2   2   2   2   2   0   0   2   0   0   0   0   0   0   2   0   2   0   0   2   0   2   2   2   2   0   0   2   2   0   2   0   2   0   0   0   0   2   2   0   0   0   2   0   0   2   2   2   2   2   0   0   0   2   2   2   0   2   2   0   0   0   2   2   2   0   0   2   0   2   2   0   2   2   2   0   2   2   0   0   2   0   0   0   2   0   0   0   2   2   0   0   0   0   0   2   0   2   0   0   0   0   0   2   2   2   0   0   2   0   2   2   0   0   0   2   2   0   0   0   0   0   0   0   2   2   2
 MK-5-11                2   0   2   2   0   0   2   2   0   2   0   2   0   2   2   0   0   0   2   0   2   0   2   0   0   0   0   0   0   0   0   0   2   0   2   2   2   0   0   2   2   0   2   0   0   2   0   0   2   2   0   2   2   2   2   2   2   2   0   2   0   2   0   2   2   0   2   0   0   0   0   2   2   2   0   2   2   2   0   0   2   0   2   0   0   0   0   2   0   2   0   0   2   0   0   2   2   2   2   0   0   2   0   2   0   2   0   0   0   0   2   2   0   0   0   2   0   0   2   2   2   2   2   0   0   2   2   2   2   0   2   2   0   0   0   2   2   2   0   2   2   0   2   2   2   2   2   2   0   2   2   0   0   2   0   0   0   2   0   0   0   2   2   0   0   2   0   0   2   0   2   0   0   0   0   0   2   2   2   0   2   2   0   0   2   0   0   0   2   2   0   0   0   0   0   0   2   2   2   2
 MK-5-12                2   0   2   2   0   0   2   2   0   2   0   2   0   2   2   0   0   0   2   0   2   0   2   0   0   0   0   0   2   0   0   2   2   2   2   2   2   0   2   2   2   0   2   0   0   2   0   0   0   0   2   2   2   2   2   2   2   2   0   2   0   2   0   2   2   0   2   0   0   0   0   2   2   2   0   0   2   2   0   0   2   0   2   0   0   0   0   2   0   2   0   0   2   0   0   2   2   2   2   0   0   2   0   2   0   2   0   0   2   0   2   2   0   0   0   2   0   0   0   2   2   2   2   0   0   2   2   2   2   0   2   2   0   0   2   0   2   2   0   2   2   0   2   2   2   2   2   0   0   2   2   0   0   2   0   0   0   2   0   0   0   2   2   0   0   0   2   0   2   0   2   0   0   0   0   0   2   2   2   0   2   2   2   0   2   0   0   0   2   2   0   0   0   2   0   0   2   2   2   2
 MK-5-13                2   2   2   2   0   0   2   2   2   2   0   2   0   2   2   0   0   0   2   0   2   0   2   0   0   2   0   0   0   0   2   2   2   0   2   2   2   0   2   0   2   0   2   0   0   2   0   0   0   0   2   2   0   2   2   0   0   2   0   2   0   2   0   2   2   0   0   0   0   0   0   2   2   2   0   2   2   2   0   0   2   0   2   0   0   0   0   2   0   2   0   2   2   0   0   2   2   2   2   0   0   2   0   2   0   2   0   0   2   0   2   2   0   0   0   2   2   0   0   2   2   0   2   0   0   2   0   2   2   0   2   2   0   0   2   0   2   2   0   2   2   0   2   2   2   2   0   0   0   2   2   0   0   0   2   0   0   2   0   0   0   2   2   0   0   0   2   0   2   2   2   0   2   0   0   0   2   0   2   0   2   2   2   2   2   0   0   0   2   2   0   0   0   2   0   0   2   2   2   0
 MK-5-14                2   2   2   2   0   0   2   2   2   2   0   2   0   2   2   2   0   0   0   0   0   0   2   2   2   0   0   0   0   0   2   0   2   2   0   2   2   2   2   0   2   0   2   0   0   2   0   0   0   0   2   2   0   2   2   0   0   2   0   2   0   2   0   2   2   0   0   0   0   0   0   2   2   2   0   2   2   0   0   0   2   0   2   0   0   2   0   2   2   2   2   0   2   0   0   2   2   2   2   0   0   2   0   2   0   2   2   0   0   0   2   2   0   0   0   2   2   0   0   0   2   0   2   0   0   2   0   0   2   0   2   2   0   0   2   0   2   2   0   2   2   0   0   2   2   2   0   0   0   2   2   0   0   0   2   0   0   0   0   0   0   2   2   0   0   0   2   0   2   2   2   0   2   0   0   0   2   0   2   0   2   2   2   2   2   0   0   0   2   2   0   0   0   2   0   0   2   2   2   0
 MK-5-15                2   2   2   0   0   0   2   2   2   2   0   2   0   2   2   2   0   0   0   0   0   0   2   2   2   2   0   0   0   0   2   0   2   2   0   2   2   2   2   0   2   0   2   0   0   0   0   0   0   0   2   2   0   2   0   0   0   2   0   2   0   2   0   2   2   0   0   0   0   0   0   2   2   2   0   2   2   0   0   2   2   0   2   0   0   0   0   2   2   2   2   0   2   0   0   2   2   2   2   0   0   2   2   2   0   2   2   0   0   0   2   2   0   0   0   2   2   2   0   2   2   0   2   0   0   0   0   0   0   0   2   2   0   0   2   0   2   2   0   2   2   0   0   2   2   2   0   0   2   2   2   0   0   0   2   0   0   0   0   0   0   2   2   0   0   0   2   0   2   2   2   0   2   0   0   0   2   0   2   0   2   2   0   2   2   0   0   0   2   2   2   0   0   2   0   2   2   2   2   0
 MK-5-16                2   2   2   2   0   0   2   2   2   2   0   2   0   2   2   2   0   0   0   0   0   0   2   2   0   2   0   0   0   0   2   0   2   2   0   2   2   2   2   2   2   0   2   0   0   0   0   0   0   0   2   2   0   2   0   0   2   2   2   2   0   2   0   2   2   0   0   0   0   2   0   2   2   2   0   2   2   0   0   2   0   0   2   2   0   0   0   2   2   2   2   0   2   0   0   2   2   2   2   0   0   0   2   2   0   2   2   0   0   0   0   2   0   0   0   2   2   2   0   2   2   0   2   0   0   0   0   0   0   0   2   2   0   2   2   0   2   2   0   2   2   0   0   2   2   2   0   0   2   2   2   0   0   0   2   0   0   0   0   0   2   2   2   0   0   0   2   0   2   0   2   0   2   0   2   0   2   0   2   0   2   2   0   2   2   0   0   0   2   2   2   0   0   2   0   2   2   2   0   0
 MK-6-1                 2   2   2   2   0   2   0   2   0   0   2   0   0   2   0   2   0   0   0   0   2   0   2   2   2   0   2   0   0   2   2   0   2   0   2   0   2   2   0   2   2   2   0   2   0   2   2   2   0   0   0   0   2   2   0   2   0   2   0   0   2   0   0   0   2   2   0   2   0   0   2   2   2   2   2   2   0   0   0   2   2   0   0   2   2   2   0   2   2   0   0   0   2   2   2   0   2   0   0   2   0   2   0   2   2   2   2   2   0   2   2   2   2   0   2   2   2   0   0   2   0   0   2   2   0   0   0   0   0   2   2   0   2   0   2   2   0   2   2   2   2   0   0   2   0   2   0   0   0   0   0   2   0   0   0   2   2   2   2   2   0   0   2   2   2   0   0   2   0   0   2   2   0   0   2   2   2   0   0   2   2   2   0   0   2   2   2   2   2   0   2   2   0   0   0   2   0   2   0   0
 MK-6-2                 2   0   2   2   0   2   0   2   0   0   0   0   0   2   0   2   0   0   0   0   2   0   2   2   2   0   2   0   0   2   2   0   2   0   2   0   2   2   0   2   2   2   0   2   0   2   0   2   0   0   0   0   2   2   0   2   0   2   2   0   2   2   2   0   2   2   0   2   0   0   0   2   2   0   2   2   0   0   2   2   2   0   0   2   2   2   0   2   2   0   0   2   0   2   2   0   2   0   0   2   0   2   0   2   2   0   2   2   0   2   0   2   2   0   2   2   2   0   0   2   0   0   2   2   2   0   0   0   0   2   0   0   2   0   2   0   0   2   2   2   2   0   0   2   0   2   0   0   0   0   0   2   0   0   2   2   2   2   2   2   0   0   2   2   2   0   0   2   0   0   2   2   0   0   2   2   2   0   0   2   2   2   0   0   2   2   2   2   2   0   2   2   0   0   0   0   0   2   0   0
 MK-6-3                 2   0   2   2   0   2   0   2   0   0   0   0   0   2   0   2   0   0   0   0   2   0   0   2   2   0   2   0   0   0   2   0   2   0   0   0   2   2   0   2   2   2   0   2   0   2   0   2   0   0   0   0   2   0   0   2   0   2   2   0   2   2   2   0   2   2   0   2   0   0   0   2   2   0   2   2   0   0   2   2   2   0   0   2   2   2   0   2   0   2   0   2   0   0   2   0   2   0   0   2   2   2   0   2   2   0   2   2   0   2   0   2   2   0   2   2   2   0   0   2   0   0   2   2   2   0   0   0   0   2   0   0   2   0   2   0   0   2   2   2   2   0   0   2   0   2   0   0   0   0   0   2   0   0   2   2   2   2   2   2   0   0   2   2   2   0   0   2   0   0   2   2   0   2   2   2   2   0   0   2   2   2   0   2   2   2   2   2   2   0   2   2   0   0   2   0   0   2   2   0
 MK-6-4                 2   0   2   2   0   2   0   2   0   2   0   2   0   2   0   2   0   0   0   0   2   2   0   2   0   0   2   2   2   0   2   0   2   2   0   0   2   2   0   2   2   0   0   2   0   2   0   2   2   0   0   0   2   0   0   2   0   2   2   0   2   2   2   0   2   2   0   2   0   0   0   2   2   0   2   2   0   0   2   2   2   0   0   2   2   2   0   2   0   0   0   0   0   0   2   0   2   0   0   2   2   2   0   2   2   0   2   2   0   2   0   2   2   0   2   2   2   2   0   2   0   0   2   0   2   0   0   0   0   2   0   0   2   0   2   0   0   2   2   2   2   0   0   0   0   2   0   0   0   0   0   2   0   0   2   2   0   2   2   0   0   0   2   2   2   0   0   0   0   0   2   2   2   0   2   0   2   0   0   2   2   2   0   2   2   2   2   2   2   2   2   2   0   0   2   0   0   2   2   0
 MK-6-5                 0   0   2   2   0   2   0   2   0   2   0   2   0   2   0   2   0   0   0   0   2   2   0   2   0   0   2   2   2   0   0   0   2   2   0   2   2   2   0   2   2   0   0   2   0   2   0   2   2   2   0   0   2   0   0   2   0   2   2   0   2   2   2   0   2   2   0   2   0   2   0   2   2   0   2   2   2   0   2   2   0   0   0   2   2   2   2   2   0   0   0   0   2   0   2   0   0   0   0   2   0   2   0   2   2   0   0   2   0   0   0   2   2   0   2   2   2   2   0   2   0   0   2   0   2   0   0   0   2   0   0   0   2   0   2   2   0   2   2   2   2   0   0   2   0   2   0   0   0   0   0   2   0   0   0   2   0   2   2   0   0   0   0   2   2   0   0   0   0   0   2   2   2   0   2   0   2   0   0   2   2   2   0   2   0   2   2   2   0   2   2   2   2   0   2   0   0   2   2   0
 MK-6-6                 2   0   2   2   0   2   0   0   0   0   0   2   0   2   0   2   0   2   0   0   2   2   0   2   0   0   0   2   2   2   0   0   2   2   2   2   2   2   0   2   2   0   0   2   0   0   0   2   2   2   0   0   2   0   0   2   0   2   0   0   2   2   2   0   2   2   0   2   0   0   0   2   0   0   2   2   2   0   2   2   0   0   2   2   2   2   2   2   0   0   0   0   2   0   2   2   0   0   0   2   0   2   0   2   2   0   0   2   0   0   2   2   2   0   2   2   2   0   0   2   0   0   0   2   0   0   0   0   2   0   0   0   2   0   0   2   0   2   2   2   2   0   0   2   0   2   0   0   0   0   0   2   2   0   0   2   0   2   2   0   0   0   0   2   2   0   0   0   0   0   2   2   0   0   2   0   2   0   0   2   2   2   0   2   0   2   2   2   0   2   2   2   2   0   2   0   0   2   2   0
 MK-6-7                 2   0   2   2   0   2   0   2   0   0   0   2   0   2   0   2   0   0   0   0   2   2   0   2   0   0   2   0   2   2   0   0   2   0   2   2   2   2   0   2   2   0   0   2   0   0   0   2   2   2   0   0   2   0   0   2   0   2   0   0   0   2   2   0   2   2   0   2   0   0   0   2   0   0   2   2   2   0   2   2   0   0   2   2   2   0   2   2   0   0   0   0   2   0   2   2   0   0   0   2   0   2   0   2   2   0   0   2   0   0   2   2   0   0   2   0   2   0   0   2   0   2   0   2   0   0   2   0   0   0   0   0   2   0   0   2   0   2   0   2   2   0   2   2   0   2   0   0   0   0   2   2   2   0   0   2   0   2   2   2   0   0   2   2   2   0   0   0   0   0   2   2   2   0   2   0   2   0   0   2   2   2   0   0   0   2   2   2   0   2   2   2   0   0   2   0   0   2   2   0
 MK-6-8                 2   0   2   2   0   2   0   2   0   0   0   2   2   0   0   2   0   0   0   0   2   2   0   2   0   0   2   0   2   0   0   0   2   0   2   2   2   2   0   2   2   0   0   2   0   0   0   2   2   2   0   0   2   0   0   2   0   2   0   0   2   2   2   0   2   2   0   2   0   0   0   2   0   2   2   2   2   0   0   2   0   2   2   2   2   0   2   2   0   2   0   0   2   0   2   0   0   0   0   2   0   2   0   2   2   0   0   2   0   0   2   2   2   0   2   0   2   0   0   2   0   2   0   2   0   0   2   0   2   0   2   0   2   0   0   2   0   2   0   2   2   0   2   2   0   2   0   0   0   0   2   2   2   0   0   2   0   2   2   2   2   0   2   2   2   0   2   0   0   0   2   2   0   0   2   0   2   0   0   2   2   2   0   0   0   2   2   2   0   2   2   2   0   0   0   0   0   2   2   0
 MK-6-9                 2   0   2   2   0   2   0   2   2   0   2   2   2   0   0   2   0   0   0   0   2   2   0   2   0   0   2   0   2   0   0   0   2   0   2   2   2   2   0   2   2   0   0   2   0   0   0   2   2   2   0   0   0   0   0   2   0   2   0   0   2   2   2   2   2   2   0   2   2   0   0   2   0   0   2   2   2   2   0   2   0   2   2   2   2   0   2   2   0   0   2   0   2   0   2   0   0   0   0   2   0   2   0   2   2   0   0   2   0   0   2   2   2   0   2   0   2   0   0   2   0   2   0   2   0   0   2   0   2   0   2   0   2   0   0   0   2   2   0   2   2   0   2   2   0   2   0   0   2   0   0   2   2   0   0   2   0   0   2   2   2   0   2   2   2   0   2   0   0   0   2   2   0   0   2   0   2   0   0   2   2   2   0   0   0   2   2   2   0   2   2   2   0   0   0   0   0   2   2   0
 MK-6-10                2   0   2   2   0   0   0   2   2   0   2   2   2   0   0   2   0   0   0   0   2   2   0   2   2   0   2   0   2   0   0   0   2   0   2   2   2   2   0   0   2   0   2   2   0   0   0   2   2   2   0   0   0   0   2   2   0   2   2   0   2   2   2   2   2   2   0   2   2   0   0   2   0   0   2   2   2   2   0   2   0   0   2   2   2   0   2   2   2   0   2   0   2   0   2   0   0   0   0   2   0   2   0   0   2   0   0   2   0   0   2   2   2   0   2   0   2   0   0   2   0   2   0   2   0   0   2   0   2   0   2   2   2   0   0   0   2   2   0   2   2   0   2   2   0   2   0   0   2   0   0   2   2   0   0   2   0   0   2   2   2   0   2   2   0   0   2   0   0   2   2   0   2   0   2   0   2   0   0   2   2   2   0   0   0   2   2   2   0   2   2   2   2   0   2   2   0   2   2   0
 MK-6-11                2   0   2   2   0   0   0   0   2   0   0   2   2   0   0   2   0   0   0   0   2   2   2   2   2   0   2   0   2   0   0   0   2   0   2   2   2   0   0   0   2   0   2   2   0   0   0   0   2   2   0   0   0   0   2   2   0   2   2   0   2   2   2   2   2   2   0   0   0   0   0   2   0   0   2   2   2   2   0   2   0   0   2   2   2   0   2   2   2   0   2   2   2   0   2   0   0   0   0   2   0   2   0   0   2   0   2   2   0   0   2   2   2   0   2   0   2   0   0   2   2   2   0   2   0   2   2   0   2   0   2   2   2   0   0   2   2   0   0   2   2   0   2   2   0   2   2   0   2   0   2   2   2   0   0   2   2   0   2   2   2   0   2   2   0   0   0   2   0   2   2   0   2   0   2   0   2   0   0   2   2   2   0   0   0   2   2   2   0   2   2   2   2   0   2   2   0   2   2   0
 MK-6-12                2   0   2   2   0   0   0   0   2   0   0   2   2   0   2   2   0   0   0   0   2   2   2   2   2   0   2   2   0   0   0   0   2   2   2   2   2   0   0   0   2   0   2   2   2   2   2   0   2   2   0   2   0   0   2   2   0   2   2   0   2   2   2   2   2   2   0   0   0   0   0   2   0   0   2   2   2   2   0   2   0   0   0   2   2   0   2   2   2   0   2   2   0   0   2   0   0   0   0   2   0   2   0   2   2   0   2   2   0   0   2   0   2   0   2   0   2   2   0   2   2   2   0   2   2   2   2   0   2   0   2   0   2   0   0   2   2   0   0   2   2   0   2   2   0   2   2   0   0   0   2   2   2   0   0   2   0   0   0   2   2   0   2   2   0   0   0   2   0   2   2   0   2   0   2   0   2   0   0   2   2   2   0   2   0   2   2   2   0   2   2   2   2   0   2   2   2   2   0   0
 MK-6-13                2   0   0   0   0   0   2   0   0   0   0   2   2   0   2   2   0   2   0   2   2   0   2   2   2   0   2   2   0   0   0   0   2   2   2   2   2   2   0   0   2   0   2   2   2   2   0   0   2   2   0   2   0   0   2   2   0   2   0   0   2   2   2   2   2   2   0   0   2   0   0   2   0   2   0   2   2   2   2   2   0   0   2   2   2   0   2   2   2   0   2   2   0   0   2   2   2   0   0   2   0   2   0   0   2   0   2   0   0   0   0   0   2   0   2   2   2   2   0   2   2   2   0   0   2   2   2   0   2   0   2   2   0   0   0   2   2   0   0   2   2   0   2   2   0   2   2   0   0   0   2   2   2   0   0   2   0   0   0   2   2   0   2   2   0   0   0   2   0   2   2   0   2   0   2   0   2   2   0   2   2   2   0   2   0   2   0   2   0   0   2   2   2   0   2   2   2   2   0   0
 MK-6-14                2   0   0   0   0   0   2   0   0   0   2   2   2   0   2   2   0   2   0   2   2   0   2   0   2   0   2   2   0   0   0   0   2   2   2   0   2   2   0   0   2   0   2   2   2   2   0   0   2   2   0   2   0   0   2   2   0   0   0   0   2   2   2   2   2   2   0   0   2   0   0   2   0   2   0   2   2   2   2   2   2   0   2   2   2   0   2   2   2   0   2   2   0   0   2   2   2   0   0   2   0   2   0   0   2   0   2   0   0   0   0   2   2   0   2   2   2   2   0   2   2   2   0   0   2   2   0   0   2   0   2   0   0   0   0   2   0   0   0   2   2   0   2   2   0   2   2   0   0   0   2   2   2   0   0   2   0   0   2   2   2   0   2   2   2   0   0   2   0   2   2   0   2   0   2   0   2   2   2   2   2   2   0   0   0   2   0   2   2   0   2   2   0   0   2   0   2   2   0   2
 MK-6-15                2   0   0   0   0   0   2   0   0   0   2   2   2   0   2   2   0   2   0   2   2   0   2   0   2   0   2   2   0   0   0   2   2   2   0   0   2   2   0   2   2   0   2   2   2   0   0   0   2   2   2   2   0   0   2   2   0   0   0   0   2   2   2   0   2   2   2   0   2   0   0   2   0   2   0   2   2   2   2   2   2   0   2   2   2   0   0   2   2   0   2   0   0   0   2   2   2   0   0   2   0   2   0   2   2   0   2   0   0   0   0   2   2   0   0   2   0   2   0   2   2   2   0   0   0   2   0   0   2   0   2   0   0   0   0   2   0   2   0   0   2   0   2   2   0   0   2   0   0   0   2   2   2   0   0   2   0   0   2   2   2   0   2   2   2   0   0   2   0   2   2   0   2   0   2   0   2   0   2   2   0   2   0   0   0   2   0   2   2   0   2   2   0   2   2   0   2   2   0   2
 MK-6-16                0   0   0   0   0   0   2   2   0   0   2   2   2   0   0   2   0   2   0   2   2   0   2   0   2   0   2   2   0   0   0   2   2   2   0   0   0   2   2   2   2   0   2   0   2   0   0   0   2   2   2   2   0   2   2   2   0   0   0   0   2   2   2   2   2   2   2   0   2   0   0   2   0   2   0   2   0   2   2   2   2   0   2   2   2   0   0   2   2   0   2   2   0   0   2   2   2   0   2   2   0   2   0   2   2   0   0   2   0   0   0   2   2   0   0   2   0   2   0   2   2   2   0   0   0   2   0   0   2   0   2   2   0   0   0   0   0   2   0   0   0   0   2   2   0   0   2   0   0   0   2   2   2   0   0   0   0   0   2   2   2   0   2   2   2   0   0   2   2   2   2   0   0   0   2   0   2   0   2   2   0   2   0   0   0   2   0   2   2   0   0   2   0   2   2   0   2   2   0   2
 
!****************************************** Phenotypic Data **********************************************************
!-100.0 is resevred for missing phenotype
SimulatedTrait1        13.4214   14.7357   13.8748   11.5427   16.1704   16.3223   10.3293   18.0332   15.6663   15.6712   11.8788   13.5691   18.7453   13.5610   20.7428   16.1530    8.6213   17.7441   10.0691   13.5221   17.2914   11.6722   16.8852   15.4894   17.0598   17.9639    7.9037   15.0553   16.6673   16.7715   10.4813   11.7230   18.6109   10.4464   10.5763   12.8239   13.7225   16.3164   15.0944   15.4753   18.6599   10.8804   13.4229   11.8507   18.7954   10.1475   14.9150   14.2673   11.2275   11.8633    9.4483   12.4554   14.7955    9.9834   14.3143   13.7948   15.0066   13.2858   14.3940   14.9338   21.9095   11.4880   14.8270   13.6804   17.8314   13.5932   12.9405   15.4658   13.3864   11.7863   15.6077   13.4832   17.4172   17.1278   15.4297   10.0271   18.5580   18.2056   14.4271   12.6132   11.4928   13.6163   12.2888   19.3343   14.9642    8.6691   12.0932   16.7573   14.1861   14.4345   17.4313   11.2253   16.7823   18.4429   18.2250   14.0311   12.8560   10.9410   18.9380   16.5074   17.0253   11.9859    8.4743   15.9444    9.8679   19.7853   17.4048   12.6400   11.6278   12.0230   18.4640   18.3137   14.1418   16.6559   16.5785   15.7791   15.8529   17.7364   15.9962   12.3233   12.8710   15.0582   14.5252   15.6577   12.1973   18.8710   12.3621   15.0384   18.4148   10.9379    9.0179   17.0790   16.3047   17.9382   15.8079   16.6521   17.9527   12.3234   13.9141   18.7275   15.9897   13.3142   12.4652   17.9355   13.2460   13.3933   10.8503   16.7016   16.1244   11.8084   15.8128   19.2652   15.0151   10.2798   19.7850   15.9649   12.1701   12.5359   14.5234   11.3268   14.4961   20.0262   15.5547   15.5497   10.6573   12.2046   13.4720   13.7758   13.6356   13.9983   15.5939   13.2498   14.1532   12.4053   14.1328   19.4360   15.0095   18.0682   13.6809   19.2916   19.9939   12.1720   18.3263   13.4616   12.4975   14.1697   12.3273   18.3808    9.5844   12.9594   15.9427   11.0380   14.3361   14.4858   12.9316   14.8595   15.4979   16.2133   13.1604   16.8937
SimulatedTrait2         8.0882   11.4269    9.6672   10.1798   11.3044   12.4386   10.9980    9.7503    7.2854    9.1989    9.4635   11.1295    9.2482    8.1121    9.1416    8.9830    9.9760    9.5649    9.9980    8.8383   10.5288   10.9874   12.7626    9.3638    8.8437   12.7687   10.6069   11.1433   10.3323    9.1676   11.7749    9.5377   11.3808    8.6721   11.2161   10.3986    9.8417   11.9816   10.6834   11.6111   10.1862    7.8317   10.8416    7.4247    8.4190   11.7707    9.8602   10.2116   10.1721   10.1151    8.4153   10.4410   12.3707    7.5588    8.3379   12.0665   11.4025    9.9974    9.3119    8.7758    9.0087    6.7021    7.1420   12.8957   12.9008   12.0691    8.5055    9.9815    8.7763    8.7673    8.3812    7.8883   10.1257   10.1575    9.9159   10.9994    8.8806   12.4346    8.3964   11.2997   10.1061   11.4817    8.4937    9.9346   10.9268    9.2380    8.4644   11.6653   10.0107   10.6739   11.4772   10.1053   11.3345    8.3198    7.9530   10.5120    9.1488    8.9193    9.5040    9.6710    8.5263    9.4523   11.1962   14.0738    7.0413    9.8034    9.2629   13.2180   12.5831    8.9374    9.6574    9.4025    9.3657    6.7574    9.1716    8.6774   10.5487   11.4175    8.9154   12.1704    8.8856   11.4501    9.2004    7.6492    8.0195    8.8784   12.1045    9.8957   10.2799   11.9574    9.0119   10.3383    8.1332   10.9710   10.8502   10.1278   11.1657   10.0050    8.8419    9.2897   12.8049   10.4788   13.0523   10.8772   11.9657   12.0317    9.6926    6.7892    9.0662   10.1394    8.7253    9.1681    8.4951   11.4967    8.5165    9.4158    8.7651    9.8482   11.4513   10.1556    7.7065    9.6032   10.3086    7.7819    8.5315    9.3257    9.2183   10.2807   11.6238   10.3813    7.8909   10.1631    8.6044   11.0924    8.2263    8.6691    9.4185   10.1326   10.3984   10.4963   10.3066   13.5037    9.6113   11.4774   11.0653   11.5518    8.6660    8.9603   10.5416   10.1280   11.5411   11.7642    9.9063    8.4543   10.4063   10.0084   12.7188   11.3176    9.1420   11.0497
 
