# Supplementary material for: Inclusive Composite Interval Mapping of QTL by Environment Interactions in Biparental Populations
Source: PLoS One. 2015 Jul 10;10(7):e0132414. doi: 10.1371/journal.pone.0132414 (PMC4498613; doi:10.1371/journal.pone.0132414)
Supplement: S4 File — (ZIP) [file pone.0132414.s004.zip › H=0.1/L1/run_00005.met]

!**********************Note: lines staring with "!" are remarks and will be ignored in the program********************
!*********************************General Information**********************************
!Assuming F1 = P1 x P2, populations available in QTL IciMapping are: 
!  1, P1BC1F1 = P1 x F1, the first backcrossing where P1 is used as the recurrent parent;
!  2, P2BC1F1 = P2 x F1, the first backcrossing where P2 is used as the recurrent parent;
!  3, F1DH, F1-derived doubled haploids; 
!  4, RIL or F1RIL, recombination inbred lines through the repeated selfing of F1;
!  5, P1BC1RIL, recombination inbred lines through the repeated selfing of P1BC1F1;
!  6, P2BC1RIL, recombination inbred lines through the repeated selfing of P2BC1F1;
!  7, F2, the selfing generation of F1;
!  8, F3, the selfing generation of F2;
!  9, P1BC2F1, the second backcrossing where P1 is used as the recurrent parent; 
! 10, P2BC2F1, the second backcrossing where P2 is used as the recurrent parent;
! 11, P1BC2RIL, recombination inred lines through the repeated selfing of P1BC2F1; 
! 12, P2BC2RIL, recombination inred lines through the repeated selfing of P2BC2F1; 
! 13, P1BC1F2, the selfing generation of P1BC1F1; 
! 14, P2BC1F2, the selfing generation of P2BC1F1; 
! 15, P1BC2F2, the selfing generation of P1BC2F1; 
! 16, P2BC2F2, the selfing generation of P2BC2F1; 
! 17, P1BC1DH, P1BC1F1-derived doubled haploids; 
! 18, P2BC1DH, P2BC1F1-derived doubled haploids; 
! 19, P1BC2DH, P1BC2F1-derived doubled haploids; 
! 20, P2BC2DH, P2BC2F1-derived doubled haploids; 
   3      !Mapping Population (see remarks above)
   2      !Mapping Function (1 for Kosambi; 2 for Haldane; 3 for Morgan)
   2      !Marker Space Type (1 for intervals; 2 for positions)
   1      !Marker Space Unit(1 for centiMorgans; 2 for Morgan)
   6      !Number of Chromosomes (or Linkage Groups)
 200      !Size of the mapping population
   2      !Number of environments
 
!***************************************** Chromosomes and Linkage Maps **********************************************
!Chromosome                 NumMarkers
-CH1                        16
-CH2                        16
-CH3                        16
-CH4                        16
-CH5                        16
-CH6                        16
!Linkage map (Marker name followed by position or the interval length)
 MK-1-1                1     0.000
 MK-1-2                1    10.000
 MK-1-3                1    20.000
 MK-1-4                1    30.000
 MK-1-5                1    40.000
 MK-1-6                1    50.000
 MK-1-7                1    60.000
 MK-1-8                1    70.000
 MK-1-9                1    80.000
 MK-1-10               1    90.000
 MK-1-11               1   100.000
 MK-1-12               1   110.000
 MK-1-13               1   120.000
 MK-1-14               1   130.000
 MK-1-15               1   140.000
 MK-1-16               1   150.000
 MK-2-1                2     0.000
 MK-2-2                2    10.000
 MK-2-3                2    20.000
 MK-2-4                2    30.000
 MK-2-5                2    40.000
 MK-2-6                2    50.000
 MK-2-7                2    60.000
 MK-2-8                2    70.000
 MK-2-9                2    80.000
 MK-2-10               2    90.000
 MK-2-11               2   100.000
 MK-2-12               2   110.000
 MK-2-13               2   120.000
 MK-2-14               2   130.000
 MK-2-15               2   140.000
 MK-2-16               2   150.000
 MK-3-1                3     0.000
 MK-3-2                3    10.000
 MK-3-3                3    20.000
 MK-3-4                3    30.000
 MK-3-5                3    40.000
 MK-3-6                3    50.000
 MK-3-7                3    60.000
 MK-3-8                3    70.000
 MK-3-9                3    80.000
 MK-3-10               3    90.000
 MK-3-11               3   100.000
 MK-3-12               3   110.000
 MK-3-13               3   120.000
 MK-3-14               3   130.000
 MK-3-15               3   140.000
 MK-3-16               3   150.000
 MK-4-1                4     0.000
 MK-4-2                4    10.000
 MK-4-3                4    20.000
 MK-4-4                4    30.000
 MK-4-5                4    40.000
 MK-4-6                4    50.000
 MK-4-7                4    60.000
 MK-4-8                4    70.000
 MK-4-9                4    80.000
 MK-4-10               4    90.000
 MK-4-11               4   100.000
 MK-4-12               4   110.000
 MK-4-13               4   120.000
 MK-4-14               4   130.000
 MK-4-15               4   140.000
 MK-4-16               4   150.000
 MK-5-1                5     0.000
 MK-5-2                5    10.000
 MK-5-3                5    20.000
 MK-5-4                5    30.000
 MK-5-5                5    40.000
 MK-5-6                5    50.000
 MK-5-7                5    60.000
 MK-5-8                5    70.000
 MK-5-9                5    80.000
 MK-5-10               5    90.000
 MK-5-11               5   100.000
 MK-5-12               5   110.000
 MK-5-13               5   120.000
 MK-5-14               5   130.000
 MK-5-15               5   140.000
 MK-5-16               5   150.000
 MK-6-1                6     0.000
 MK-6-2                6    10.000
 MK-6-3                6    20.000
 MK-6-4                6    30.000
 MK-6-5                6    40.000
 MK-6-6                6    50.000
 MK-6-7                6    60.000
 MK-6-8                6    70.000
 MK-6-9                6    80.000
 MK-6-10               6    90.000
 MK-6-11               6   100.000
 MK-6-12               6   110.000
 MK-6-13               6   120.000
 MK-6-14               6   130.000
 MK-6-15               6   140.000
 MK-6-16               6   150.000
!*********************************** Marker Types ********************************************************************
!Co-dominant marker: When heterozygote F1 is present, P1 is coded as 2, F1 is coded as 1, and P2 is coded as 0; Otherwise, P1 is coded as 2, and P2 is coded as 0. 
!Dominant marker: When heterozygote F1 is present, P1 and F1 are coded as 12, and P2 is coded as 0; Otherwise, P1 is coded as 2, and P2 is coded as 0.  
!Recessive markers: When heterozygote F1 is present, P1 is coded as 2, and F1 and P2 are coded as 10; Otherwise, P1 is coded as 2, and P2 is coded as 0. 
!Missing marker is coded as -1. 
 MK-1-1                 0   2   2   0   0   0   0   0   2   2   0   2   2   0   0   0   0   0   2   0   2   0   0   0   0   2   2   0   0   2   2   0   2   0   2   0   2   0   2   0   0   0   2   2   0   0   2   0   0   0   2   2   2   2   2   0   2   2   0   2   2   0   0   0   0   0   2   0   2   2   0   0   2   0   0   2   0   0   0   2   0   2   2   0   0   0   2   2   2   0   2   2   2   2   0   0   0   0   0   2   0   2   2   2   2   0   2   0   2   2   0   0   0   0   0   0   0   0   2   2   0   2   2   2   0   0   2   0   0   0   2   2   0   0   2   2   2   0   2   2   2   2   0   2   0   0   0   2   2   0   2   2   0   2   2   2   2   2   2   2   2   2   2   0   2   0   0   2   2   0   2   0   0   2   2   0   2   0   2   0   2   2   0   0   0   0   0   0   0   2   2   2   0   2   0   0   2   0   2   2
 MK-1-2                 0   2   2   0   0   0   0   0   2   2   0   2   2   0   0   0   0   0   2   0   2   0   0   0   0   2   2   0   0   0   2   0   0   0   2   0   2   0   2   0   0   0   2   2   0   0   2   0   0   0   2   2   2   2   2   0   2   2   0   2   2   0   0   0   0   0   2   0   2   2   0   0   2   0   0   2   0   0   0   2   0   2   0   0   0   0   2   2   2   0   2   2   2   2   0   0   0   0   0   2   0   2   2   2   2   0   2   0   2   2   0   0   0   0   0   0   0   0   0   2   0   2   2   2   0   0   2   0   0   0   2   0   0   0   2   2   2   0   2   2   2   2   0   2   0   0   0   2   2   2   2   2   0   2   2   2   2   2   2   2   2   2   2   0   2   0   0   2   2   0   2   0   0   2   2   0   2   0   2   0   2   2   0   0   0   0   0   0   0   2   0   2   0   0   0   0   2   0   2   2
 MK-1-3                 2   2   2   0   0   0   0   0   2   2   0   2   2   0   0   2   0   2   2   0   0   0   0   0   0   2   2   0   0   0   2   0   0   0   0   0   2   2   2   0   0   0   2   2   0   0   2   0   0   0   2   2   0   2   2   0   2   2   0   2   2   0   0   2   0   0   0   0   2   2   0   0   2   0   0   2   0   0   0   2   0   2   0   0   0   0   2   2   0   0   2   2   0   2   0   0   0   0   2   2   2   2   2   2   2   0   2   0   0   2   2   0   0   0   0   2   0   0   0   2   0   2   2   2   0   2   2   0   0   0   2   0   0   0   2   2   2   0   2   2   2   2   0   2   2   0   2   2   2   0   2   2   0   2   2   2   2   2   2   2   0   2   2   0   2   0   0   2   2   0   2   0   0   2   0   0   0   0   2   0   2   2   0   0   0   0   0   0   0   2   0   0   2   0   0   0   2   0   2   0
 MK-1-4                 2   2   2   0   0   0   0   0   2   2   0   2   2   0   0   2   0   2   2   0   0   0   0   0   0   2   2   0   0   0   2   0   0   0   0   0   2   2   2   0   0   0   2   2   0   0   2   0   0   0   2   2   0   0   2   0   2   2   2   2   0   0   0   2   0   0   0   0   2   2   0   0   2   0   0   2   0   0   0   2   0   2   0   0   0   0   2   2   0   0   2   2   0   2   0   2   0   0   2   2   2   2   0   2   2   0   2   0   0   2   2   0   0   0   0   2   0   0   0   2   0   2   2   2   0   2   2   0   0   2   2   0   0   2   2   2   2   0   2   2   2   2   0   2   2   0   2   2   0   0   2   2   0   2   2   2   2   2   2   2   0   2   2   0   2   2   0   2   2   0   2   0   0   2   0   0   0   0   2   0   2   2   0   0   0   0   0   0   0   2   0   0   2   0   0   0   2   0   2   0
 MK-1-5                 2   2   2   2   0   0   0   0   0   2   0   0   2   0   0   2   0   2   2   0   0   0   0   0   0   2   0   0   0   0   2   0   0   0   0   2   2   2   2   0   2   0   2   2   0   0   2   0   0   0   0   2   0   0   2   0   2   2   2   2   2   0   0   2   0   0   0   0   2   2   0   0   2   0   0   2   0   0   0   2   0   2   0   0   0   0   2   2   2   0   2   2   0   2   0   0   0   0   2   2   2   2   0   0   2   0   2   0   0   2   2   2   0   0   0   2   0   0   0   2   0   2   2   2   0   2   2   0   0   2   2   0   0   2   2   2   2   0   2   2   2   2   0   2   2   0   2   2   0   0   2   2   0   2   0   2   2   2   2   2   0   2   2   2   2   2   0   2   0   0   2   0   0   2   0   0   0   0   2   0   0   2   0   0   2   0   0   0   0   2   0   0   2   2   0   0   2   0   2   0
 MK-1-6                 2   2   2   2   0   0   2   0   0   2   0   0   2   0   0   2   0   2   2   0   0   0   0   0   0   2   0   0   0   0   2   0   0   0   0   0   2   2   2   2   2   0   2   2   0   0   2   0   0   0   0   2   0   0   2   0   2   2   2   2   2   0   0   2   0   0   0   0   2   2   0   0   2   0   0   0   0   0   0   2   0   2   2   0   0   0   2   0   2   0   2   2   0   0   0   0   0   0   2   2   2   2   0   0   2   0   2   0   0   2   2   2   0   0   0   2   0   0   0   2   0   2   0   2   0   2   2   0   0   2   2   0   0   2   2   2   2   0   0   0   2   2   0   2   2   0   2   2   0   0   2   2   0   2   0   2   2   2   2   2   0   0   2   2   2   0   0   2   0   0   2   0   0   2   0   0   0   0   2   0   2   2   0   0   2   2   2   0   2   2   0   0   2   2   0   0   2   0   2   2
 MK-1-7                 0   2   0   2   0   0   2   2   0   2   0   2   0   0   0   2   0   2   2   0   0   0   0   0   0   2   0   0   0   0   2   0   0   0   0   0   2   2   2   2   2   0   2   2   0   0   2   0   0   0   0   2   0   0   2   0   2   2   2   2   2   0   0   2   0   0   2   0   2   2   0   0   2   0   0   0   2   0   0   2   2   2   2   0   0   0   0   0   2   0   2   2   0   0   0   0   0   0   2   2   2   0   2   0   2   0   2   0   0   0   2   2   0   0   0   0   0   2   0   2   0   0   0   2   2   2   2   0   0   2   0   0   0   2   2   0   2   0   0   0   2   2   0   2   2   0   2   0   0   0   2   2   0   0   0   2   2   2   0   2   0   0   2   2   2   0   2   2   0   0   2   2   0   2   0   0   0   0   2   2   2   2   2   0   2   2   2   0   2   2   0   0   2   2   2   0   2   0   2   2
 MK-1-8                 0   2   0   2   0   0   2   2   0   2   0   0   0   2   0   0   0   2   2   0   0   0   0   2   0   2   0   0   0   0   2   0   0   0   0   0   2   0   2   2   2   0   2   2   0   0   0   0   0   0   0   2   0   0   2   0   2   2   2   2   2   0   0   2   0   0   2   0   2   0   0   0   2   0   0   2   2   0   0   2   2   2   0   0   2   0   0   0   2   2   2   2   0   0   0   2   0   0   2   0   2   0   2   0   2   0   0   2   0   0   2   2   2   0   0   0   0   2   0   2   0   0   0   2   2   0   2   2   2   2   0   0   0   2   2   0   2   0   0   0   2   2   0   2   2   0   2   0   0   0   2   2   0   0   0   2   0   2   0   2   0   0   0   2   2   0   2   2   0   0   2   0   0   2   0   0   0   0   2   2   2   2   2   0   2   2   2   0   2   2   0   0   2   2   2   0   2   0   2   0
 MK-1-9                 0   2   0   2   2   0   0   2   0   2   0   0   0   2   0   0   0   2   0   0   0   0   0   2   0   2   0   0   0   0   2   0   0   0   0   0   2   2   2   2   2   0   2   2   0   2   0   0   0   0   0   2   0   0   2   0   2   0   2   2   2   0   0   2   0   2   2   0   2   0   0   0   2   0   0   2   2   0   0   2   2   2   0   0   2   0   0   0   2   0   2   2   0   0   0   2   0   0   2   0   2   0   2   0   2   0   0   2   0   0   2   2   2   0   0   0   0   0   0   2   0   0   0   2   2   0   2   2   2   2   0   0   0   0   2   2   2   2   0   0   2   2   0   2   2   0   2   0   0   0   2   2   2   0   0   2   0   2   2   2   0   0   0   2   2   0   2   2   0   0   2   0   0   2   0   0   0   0   0   2   0   2   2   0   2   0   2   0   2   2   0   0   2   2   2   0   2   0   2   0
 MK-1-10                2   0   0   2   0   0   2   2   0   2   0   0   0   2   0   0   0   2   0   0   0   0   0   2   0   2   0   0   0   0   2   0   0   0   0   0   0   2   2   2   2   0   0   2   0   2   0   0   0   2   0   2   0   0   2   0   0   0   2   2   0   0   0   2   0   2   2   2   2   2   2   0   2   0   0   2   2   0   0   2   2   2   2   0   2   0   0   0   2   0   2   2   0   0   0   0   0   0   2   0   2   0   2   0   2   0   0   2   0   0   2   0   2   0   0   0   2   2   0   2   0   0   0   2   2   0   2   2   2   2   0   0   0   0   2   2   2   2   0   0   2   2   0   2   2   0   2   0   0   0   2   2   2   0   0   0   0   2   2   2   0   0   0   2   2   0   2   2   2   0   2   0   0   2   0   0   0   0   0   2   0   2   2   0   2   0   2   0   2   2   0   2   2   2   2   0   2   2   2   0
 MK-1-11                2   0   0   0   0   0   2   2   2   2   0   0   0   2   0   2   0   0   0   0   0   2   0   2   0   2   0   0   0   0   2   0   0   0   0   0   0   2   2   2   2   2   0   2   0   2   0   0   0   2   0   2   0   0   2   0   0   2   2   0   0   0   0   0   0   2   2   2   2   2   2   0   2   0   0   2   2   0   0   0   2   2   2   0   2   0   0   0   2   0   2   2   0   0   0   0   0   0   2   0   0   0   2   0   2   0   0   2   0   2   2   0   2   0   0   0   2   2   0   2   0   2   0   2   2   0   2   2   0   2   0   0   0   0   2   2   2   0   0   2   2   0   0   2   2   0   2   0   0   0   2   2   2   0   0   0   0   2   0   0   0   2   2   2   0   0   2   2   2   0   2   0   2   2   0   0   0   0   0   0   0   2   2   0   0   0   2   2   2   0   0   2   2   2   2   0   2   2   2   0
 MK-1-12                2   0   0   0   0   0   2   2   0   0   0   0   0   2   0   2   0   0   0   0   0   2   0   2   0   2   0   0   0   0   2   0   0   0   0   0   0   2   2   2   2   2   0   2   0   0   0   0   0   2   0   0   0   0   2   0   0   2   2   0   0   0   0   0   0   0   2   2   2   0   2   2   2   2   0   2   2   0   2   0   2   2   2   0   2   0   0   0   2   2   2   2   0   0   0   0   0   0   2   0   2   0   2   0   2   0   0   2   0   2   2   2   2   0   0   0   2   2   2   2   0   2   2   2   2   0   2   2   0   2   0   0   0   0   2   2   2   0   0   2   2   0   0   2   2   0   2   0   2   0   2   2   2   0   0   0   0   2   0   0   0   2   2   2   0   0   2   2   2   0   2   0   2   2   0   0   0   2   0   0   0   2   2   0   0   0   2   2   2   0   0   2   0   2   2   0   2   2   2   0
 MK-1-13                2   0   2   0   0   0   2   0   0   0   0   0   0   2   0   2   0   0   0   0   0   2   0   2   0   2   0   0   0   2   2   0   2   0   0   0   0   2   0   2   2   2   2   2   0   2   0   0   0   2   0   2   2   0   0   0   0   0   2   0   2   0   0   2   0   0   2   2   0   0   2   2   2   0   0   2   2   0   2   0   0   0   2   0   2   0   0   0   2   2   2   0   0   0   0   0   0   0   2   0   2   0   2   0   2   0   0   2   0   2   2   2   2   0   0   0   2   0   2   2   0   2   0   2   2   2   0   2   0   2   2   0   0   0   2   2   2   0   0   2   2   0   0   2   2   2   2   0   0   0   2   2   2   0   0   0   0   2   2   0   0   2   2   2   0   0   2   2   2   0   2   0   2   2   0   0   0   2   0   0   0   0   2   0   0   0   2   2   0   0   0   2   0   2   2   0   2   2   2   0
 MK-1-14                2   2   2   0   0   0   2   0   0   0   0   0   0   0   0   0   0   0   0   2   0   2   0   2   0   2   0   0   0   2   2   0   2   0   0   0   0   2   0   2   2   2   2   2   0   2   0   0   0   2   0   2   2   0   0   0   0   0   2   0   2   0   0   2   0   0   2   2   0   0   2   2   2   2   0   2   2   0   2   0   0   0   2   2   2   0   0   0   2   2   2   0   0   0   0   0   0   0   2   0   2   0   2   0   2   0   0   2   0   2   2   2   2   0   0   2   2   0   2   2   2   2   0   2   2   2   0   2   0   2   2   0   0   0   0   2   2   0   0   2   2   0   0   0   2   2   2   0   2   0   2   2   2   0   0   0   0   2   2   0   0   2   2   2   0   0   0   2   2   0   2   0   2   2   0   0   2   0   0   0   0   0   2   0   0   0   2   2   0   0   0   2   0   2   2   0   2   2   2   0
 MK-1-15                2   2   0   0   0   0   2   0   0   0   0   0   0   0   0   0   0   0   0   2   0   2   0   2   0   2   0   0   0   2   2   0   0   0   0   0   0   2   0   2   2   2   0   2   0   0   0   0   0   2   0   2   2   0   0   0   0   0   2   2   2   0   0   2   0   2   2   2   0   0   2   2   2   0   0   2   2   0   2   0   0   0   2   2   2   0   0   0   2   2   2   0   0   0   0   2   0   2   2   0   2   0   2   0   2   0   0   2   2   2   2   2   0   0   0   2   2   0   2   2   2   2   0   2   2   2   0   2   0   2   2   0   0   0   0   0   2   0   0   2   2   0   0   0   2   2   2   0   2   2   2   2   0   0   0   0   0   2   2   2   0   2   2   2   0   0   0   0   2   0   2   0   2   2   0   0   0   2   0   0   0   0   2   2   0   0   2   2   0   0   0   2   0   2   2   0   2   2   2   0
 MK-1-16                2   2   0   0   0   0   0   0   0   0   0   0   0   0   0   0   0   0   0   2   0   2   0   2   0   2   0   0   0   2   2   0   0   0   0   0   0   2   0   2   2   2   0   0   2   0   0   0   0   2   0   2   2   0   0   0   0   0   2   2   2   0   0   2   0   2   2   2   0   0   2   2   2   0   0   2   2   0   2   0   0   0   2   2   2   0   2   0   2   2   2   0   0   0   0   2   0   2   2   2   2   0   2   0   2   0   0   2   2   2   2   2   0   0   0   2   2   0   2   2   2   2   0   2   2   2   0   2   0   2   2   0   2   2   2   2   2   0   0   2   0   2   0   0   2   2   2   0   2   2   2   2   0   0   0   0   0   2   2   2   0   2   2   2   0   0   0   0   2   0   2   0   2   2   0   2   0   2   0   0   0   0   2   2   0   2   2   0   0   0   0   2   0   2   2   0   2   2   2   0
 MK-2-1                 2   0   0   0   0   2   2   2   0   0   2   0   2   2   0   2   2   2   0   0   2   2   0   0   0   2   2   2   2   0   2   0   0   0   0   0   2   2   0   0   2   2   0   0   0   0   0   0   0   2   2   2   0   0   2   0   2   0   2   2   2   2   0   0   0   0   0   2   2   0   2   0   0   2   0   0   0   0   2   2   0   0   2   0   2   2   0   0   0   2   0   0   2   0   0   0   0   0   0   0   2   0   2   0   2   2   2   0   0   2   2   0   2   0   2   2   0   0   2   0   0   2   0   0   2   2   0   2   2   0   0   2   0   2   2   0   0   2   2   2   0   2   0   2   2   2   0   2   2   0   0   0   2   2   2   2   2   2   0   0   0   2   0   0   2   2   2   2   0   2   0   2   2   2   0   2   0   2   2   2   0   0   2   2   0   2   0   2   0   2   0   2   2   2   0   0   0   2   0   2
 MK-2-2                 2   0   0   0   0   2   2   2   0   0   2   0   2   2   0   2   2   2   0   0   2   2   0   0   0   2   2   0   2   0   2   0   0   0   2   0   2   2   2   0   2   2   0   0   0   0   0   0   0   2   2   2   0   2   2   0   2   0   2   2   2   2   2   0   2   0   0   2   2   0   2   0   0   2   0   0   2   0   2   2   0   0   2   0   2   2   2   0   0   2   0   0   2   2   0   0   0   0   0   0   2   0   2   0   2   2   2   0   0   2   2   2   2   0   2   2   0   0   0   0   0   2   0   0   2   2   0   2   2   0   0   2   0   2   2   0   0   2   2   2   0   0   0   2   2   2   2   0   2   0   0   0   0   2   0   2   2   2   0   0   2   2   0   0   2   2   2   2   0   2   0   2   2   2   0   2   0   2   0   2   0   0   2   2   0   2   0   2   0   2   0   2   2   2   0   0   0   2   0   2
 MK-2-3                 2   0   0   0   0   2   2   2   2   0   2   0   0   2   0   2   0   2   0   0   2   2   0   0   0   2   2   0   0   0   2   0   0   0   2   0   2   2   2   0   2   2   0   0   0   0   0   2   0   2   2   2   0   2   2   0   2   0   2   2   2   2   2   0   2   0   0   2   2   0   2   0   0   2   0   0   2   0   2   2   0   0   2   0   2   2   2   0   0   2   0   0   2   0   0   0   0   0   0   0   2   0   2   0   2   0   2   0   0   2   0   0   2   0   2   2   0   2   2   2   0   2   0   0   2   2   0   2   2   0   2   2   0   2   2   0   0   2   2   2   0   0   0   2   2   0   0   0   0   0   0   2   0   2   0   2   0   2   0   2   2   2   0   0   2   2   2   2   0   2   0   0   2   2   0   2   0   2   0   0   0   0   2   0   0   2   0   0   0   2   0   2   2   2   0   0   0   2   0   2
 MK-2-4                 2   0   0   0   0   2   2   0   2   0   2   0   0   2   0   2   0   2   0   0   2   2   0   0   0   2   2   0   0   0   2   0   0   0   2   0   2   2   2   0   2   2   0   0   0   0   0   2   0   2   2   0   0   2   2   0   2   0   2   2   2   2   2   0   2   0   0   2   2   0   2   0   0   2   2   0   2   0   2   2   0   0   2   0   2   2   2   0   0   2   2   0   2   0   0   0   0   0   0   0   2   0   2   0   2   0   2   0   0   2   0   0   2   0   2   0   0   2   2   2   0   2   0   0   2   2   0   2   2   0   2   2   0   2   2   2   0   2   2   2   2   0   2   2   2   0   0   2   2   0   2   2   0   2   2   0   0   2   2   2   2   2   0   0   2   2   2   2   0   2   0   0   2   2   0   2   0   2   0   0   0   0   0   0   0   2   0   2   0   2   0   2   0   0   0   0   0   2   0   2
 MK-2-5                 2   0   0   0   0   2   2   0   2   0   0   2   0   2   0   2   0   2   0   0   2   2   0   0   0   2   2   0   0   0   2   0   0   0   2   0   2   2   2   0   2   2   0   0   0   0   0   2   0   2   2   0   0   2   2   0   2   0   2   2   2   2   2   0   2   0   0   2   0   0   2   0   0   2   2   0   2   0   2   2   0   0   2   0   2   2   2   0   0   2   2   0   2   0   0   0   0   0   0   0   2   0   2   0   2   0   2   0   0   2   0   0   2   0   2   0   0   2   2   2   0   2   0   0   0   0   0   2   2   0   2   2   0   2   0   2   0   2   2   2   2   0   2   2   2   0   0   2   2   0   2   2   2   2   2   0   0   2   2   2   2   2   0   0   2   2   2   2   0   2   0   0   0   2   0   2   0   2   0   0   0   0   0   0   0   2   0   2   0   2   2   2   0   0   0   0   0   2   0   2
 MK-2-6                 2   2   0   0   0   0   2   2   2   0   2   2   0   2   2   2   0   2   0   0   2   2   0   0   0   2   2   0   0   0   2   0   0   0   2   0   2   2   2   2   2   0   0   0   0   0   0   2   0   2   2   0   0   2   2   2   2   0   2   2   2   2   2   0   2   0   0   2   0   0   2   0   0   2   2   0   0   0   2   2   2   0   2   0   2   2   2   2   0   2   2   0   2   0   0   0   0   0   0   0   2   0   2   0   0   0   2   0   0   2   2   0   2   0   2   2   0   2   2   2   0   2   0   0   0   0   0   2   2   0   2   2   2   2   0   2   0   2   2   2   2   0   2   2   2   0   0   2   2   0   2   0   2   2   2   0   0   2   2   2   2   0   0   0   2   2   2   2   0   2   0   0   0   2   0   2   0   2   0   0   0   0   0   2   0   2   0   2   0   2   2   2   0   0   0   0   0   2   0   2
 MK-2-7                 2   2   0   0   2   0   0   2   2   0   0   2   0   2   2   2   2   2   0   0   2   2   0   0   0   2   2   0   0   0   2   0   0   0   2   0   2   0   2   2   2   0   0   0   0   0   0   2   0   2   2   2   0   2   2   2   2   0   2   2   2   2   2   0   2   0   0   2   0   0   2   0   0   2   2   0   0   0   2   2   2   0   0   0   2   0   0   2   0   0   2   0   2   2   0   0   0   2   0   0   2   0   2   0   0   0   0   2   0   2   2   0   2   0   2   2   0   2   2   2   0   2   0   0   0   0   0   2   2   0   2   2   2   2   0   2   0   2   2   2   2   0   2   2   2   0   0   2   2   0   2   0   2   2   2   0   2   2   2   2   2   0   0   0   2   2   2   0   0   2   0   0   0   2   0   2   0   2   0   0   0   0   0   2   0   2   0   2   0   2   2   2   0   0   0   0   0   2   0   2
 MK-2-8                 2   0   0   0   0   0   0   2   2   2   0   2   0   2   2   2   2   2   0   0   2   2   0   0   0   2   2   0   0   0   2   0   0   0   2   0   2   0   2   2   2   0   0   0   0   0   0   2   2   2   2   2   0   2   2   2   2   0   2   2   2   0   2   0   2   0   0   2   0   0   2   0   0   2   2   0   2   0   2   2   2   0   0   0   2   2   2   2   0   0   0   0   2   2   0   0   0   2   0   0   2   0   2   0   0   0   2   2   0   2   2   0   2   0   2   2   0   2   2   2   0   2   0   0   0   0   0   2   2   0   2   2   2   2   0   2   0   2   2   2   2   0   2   2   2   0   0   2   2   0   2   0   2   2   2   2   2   2   2   2   2   0   0   0   2   2   2   0   2   2   0   0   2   2   0   2   0   2   0   0   0   0   0   2   0   2   0   2   0   2   2   2   0   0   0   0   0   2   0   2
 MK-2-9                 2   0   0   0   0   0   0   2   2   2   0   2   0   2   2   2   0   2   0   0   2   2   0   0   0   2   2   0   0   0   2   0   0   0   2   2   0   0   2   2   2   0   0   0   0   0   0   2   2   2   2   2   0   2   2   2   2   0   2   2   2   0   0   0   2   2   0   2   0   0   2   0   0   2   2   0   2   0   2   2   2   2   0   0   2   2   2   2   0   2   0   2   0   2   0   0   0   2   0   0   2   0   0   0   0   2   2   2   0   2   2   0   2   0   2   2   0   2   2   2   0   2   0   0   0   2   0   2   2   0   2   2   2   2   0   2   0   2   2   0   2   0   2   2   2   0   0   2   0   0   2   0   2   2   2   2   2   2   2   2   2   0   0   0   2   2   2   0   2   2   0   0   2   2   0   2   0   2   0   0   0   2   0   2   0   2   0   2   0   2   2   2   0   0   0   0   0   2   0   2
 MK-2-10                2   0   0   0   0   0   0   2   2   2   0   2   0   2   2   2   2   2   0   0   0   2   0   0   2   2   2   0   2   0   2   0   0   0   2   2   0   0   2   2   2   2   0   0   0   2   0   2   2   2   2   0   0   2   2   2   2   0   2   2   0   0   0   0   2   2   0   2   2   0   2   0   0   2   2   0   2   0   2   2   2   2   0   0   2   2   2   2   0   2   0   2   0   2   0   0   0   2   2   0   2   0   0   0   0   2   2   2   0   2   2   0   2   2   2   2   0   2   2   2   2   2   0   0   0   2   0   0   2   0   0   2   2   2   0   2   0   2   2   0   2   0   2   2   2   0   2   2   0   0   2   0   2   2   2   2   2   2   2   2   2   2   0   0   2   2   2   0   0   2   0   2   2   2   0   2   0   2   0   0   0   2   0   2   0   2   2   2   0   2   2   2   0   0   0   0   0   2   0   2
 MK-2-11                2   0   0   0   2   0   0   2   2   2   0   2   0   2   2   0   2   2   0   0   0   2   0   0   0   2   2   0   2   0   2   0   0   0   2   2   0   0   2   2   2   2   0   0   0   2   0   2   2   2   2   0   0   2   2   2   2   0   2   0   0   0   0   0   2   2   0   0   2   0   2   0   0   0   2   0   2   2   2   0   2   2   0   0   2   2   2   2   0   2   0   2   2   2   0   0   0   2   2   0   2   2   2   0   0   2   2   2   0   2   2   0   2   2   2   2   0   2   2   2   2   2   0   0   0   0   0   0   2   0   0   2   2   2   0   2   0   2   2   0   2   0   2   2   2   0   2   2   0   0   0   0   2   2   2   2   2   2   2   2   2   2   0   0   2   2   2   0   0   2   0   2   0   2   0   0   0   2   0   0   0   2   0   2   0   0   2   2   0   2   2   2   0   0   0   0   0   2   2   2
 MK-2-12                2   0   0   0   2   0   0   2   2   2   0   2   2   2   2   0   2   2   0   0   0   2   0   0   0   0   2   0   2   2   2   0   0   0   2   2   2   0   2   2   2   2   0   0   0   2   0   2   0   2   0   0   0   2   2   2   2   0   2   0   0   2   0   0   2   0   0   0   2   0   2   0   0   0   2   0   2   2   2   0   2   2   0   0   2   2   2   2   0   2   0   2   2   2   0   0   0   2   2   0   2   2   2   0   0   2   2   2   0   2   2   0   2   2   2   2   0   2   2   2   2   2   0   0   0   0   0   0   2   0   0   2   2   2   0   2   0   2   2   0   2   0   2   2   2   2   2   2   0   0   0   0   2   2   2   2   2   2   2   0   0   2   0   0   2   2   2   0   0   2   0   2   0   2   0   0   0   2   0   0   2   2   0   2   0   2   2   2   0   2   2   2   2   0   0   0   0   2   2   2
 MK-2-13                2   2   0   0   2   0   0   0   2   2   0   2   2   2   2   0   2   2   0   0   0   2   0   0   0   0   2   0   2   2   2   2   0   0   2   2   2   0   0   2   0   2   0   0   0   2   0   2   0   2   0   0   0   2   2   0   0   0   2   2   0   2   0   0   2   0   0   0   2   0   2   0   0   0   2   0   2   2   2   0   2   2   0   0   2   2   2   2   0   2   0   2   2   2   0   0   0   2   2   2   2   2   2   0   0   2   2   2   0   2   2   0   2   2   0   2   0   2   2   2   2   0   0   0   0   0   0   2   2   0   0   2   2   2   0   0   0   2   2   0   0   0   2   2   2   2   2   2   0   0   0   0   2   2   2   2   2   2   2   2   0   2   0   0   0   0   2   0   0   2   0   2   0   2   0   0   0   2   0   0   2   2   0   2   0   2   2   0   0   2   2   2   2   0   0   0   0   2   2   2
 MK-2-14                2   2   0   0   2   2   0   2   2   2   0   2   2   2   2   0   2   2   0   0   0   2   0   0   0   0   2   0   2   2   2   0   0   0   2   2   2   0   0   2   0   2   0   2   0   2   0   0   0   2   0   0   0   0   2   0   0   2   2   2   2   2   0   0   2   0   0   0   2   0   2   0   0   0   2   2   0   0   2   0   2   2   2   0   0   2   2   0   0   2   0   2   2   2   0   0   0   2   2   2   2   2   2   0   0   2   2   2   0   2   2   0   2   2   0   2   0   2   2   0   2   0   0   0   0   0   0   2   0   0   0   2   2   2   2   0   0   2   2   0   0   0   2   2   2   2   2   2   0   0   0   0   2   2   2   0   2   2   2   2   0   2   0   2   0   0   2   0   0   2   0   2   0   2   0   0   0   0   0   0   2   2   0   2   0   2   2   0   0   2   2   2   0   0   0   0   0   2   2   2
 MK-2-15                2   2   0   0   2   2   0   2   0   2   0   2   2   2   2   2   2   2   0   0   0   2   0   0   2   0   2   0   2   2   2   0   0   0   2   2   2   0   0   2   0   2   2   0   0   2   0   0   0   2   0   2   0   0   2   0   0   2   2   2   2   2   0   0   2   0   0   0   2   2   2   0   0   0   2   2   2   0   0   0   2   2   2   0   0   2   2   0   0   0   0   0   2   2   2   0   0   2   2   2   2   0   2   0   0   2   2   2   0   2   2   0   2   2   0   2   0   2   2   0   2   0   0   0   0   0   0   2   0   0   0   2   2   2   2   0   0   0   2   0   0   0   0   2   2   2   2   2   0   0   0   2   2   2   2   0   2   2   2   2   0   2   0   2   0   0   2   0   0   2   2   2   0   2   0   0   0   0   0   0   2   2   0   2   0   2   2   0   0   2   2   2   0   0   0   0   0   2   2   2
 MK-2-16                2   2   0   0   2   2   0   2   0   2   2   2   2   2   2   0   2   2   0   0   0   2   0   0   2   0   2   0   2   2   2   0   0   0   2   2   2   2   0   2   0   2   2   0   0   2   0   0   0   2   0   2   2   0   0   0   0   2   2   2   2   2   0   0   2   0   2   0   2   2   2   0   0   0   2   2   2   0   0   2   2   0   2   0   0   2   2   0   0   0   0   2   2   2   0   0   0   2   2   0   2   0   2   0   0   2   2   2   0   2   2   2   2   2   0   0   0   2   2   2   2   0   0   0   0   0   0   2   0   0   0   2   2   2   2   0   0   0   2   0   0   0   0   2   2   2   2   2   2   0   0   2   2   2   2   0   2   2   2   2   0   2   0   2   0   0   2   0   0   2   2   2   2   2   0   0   0   0   0   0   2   2   0   2   0   0   2   0   0   2   2   2   0   0   2   0   0   2   2   2
 MK-3-1                 0   2   2   0   0   2   2   0   0   2   0   2   2   0   2   2   2   2   2   0   0   2   2   0   0   0   0   0   2   2   2   2   0   0   0   0   2   2   0   0   2   2   2   0   2   2   0   2   0   0   2   2   2   2   2   0   0   2   2   2   2   0   2   0   2   0   2   2   2   2   0   2   0   0   2   0   2   0   2   2   2   2   2   2   2   2   0   0   0   2   2   2   2   0   2   0   2   2   2   0   0   2   0   0   2   0   2   0   2   2   2   0   0   0   0   2   0   2   2   0   2   2   2   0   0   2   0   2   2   0   0   0   2   2   0   0   2   2   0   0   2   0   0   0   2   2   2   0   0   0   0   0   2   0   0   0   2   0   2   0   2   0   2   0   0   0   2   2   0   0   2   2   0   0   2   2   2   2   2   0   0   0   0   0   0   2   0   0   0   0   0   2   2   2   0   2   0   2   0   0
 MK-3-2                 0   2   2   2   0   2   2   0   0   2   0   2   2   0   2   2   2   0   2   0   0   2   2   0   0   0   0   0   2   2   2   2   0   0   0   0   2   2   0   0   2   2   2   0   2   2   0   2   0   0   2   2   2   2   2   0   0   2   2   2   2   0   2   0   2   0   2   2   0   0   2   2   0   0   2   0   2   0   2   2   2   2   2   2   2   2   0   0   0   2   2   2   2   0   2   0   2   2   2   0   0   2   0   0   2   0   2   0   2   2   2   0   0   0   0   2   0   2   2   0   0   2   2   0   0   0   0   2   2   0   0   0   2   0   0   0   2   2   0   0   2   0   0   0   2   2   2   2   2   0   0   0   2   0   0   0   2   0   0   0   2   0   2   0   0   0   2   2   0   0   2   2   0   0   2   2   2   2   2   0   0   2   0   0   0   2   0   0   0   0   0   2   2   2   0   2   0   2   0   0
 MK-3-3                 0   2   2   2   0   2   2   0   0   0   0   0   2   0   2   2   0   0   2   0   0   2   2   0   0   0   0   0   2   2   2   2   0   0   0   0   2   0   2   0   2   2   2   0   0   2   0   2   0   0   2   2   2   2   2   0   0   2   2   0   2   0   2   0   2   0   2   0   0   0   2   2   0   0   2   0   2   0   0   2   2   2   2   0   2   2   0   0   0   2   0   2   2   0   2   0   2   0   2   0   0   2   2   0   2   0   2   0   2   2   2   0   0   0   0   2   0   2   0   0   0   0   0   0   0   2   0   2   2   2   0   0   2   0   2   0   2   2   2   0   2   0   0   0   0   2   2   2   2   0   0   0   2   0   0   0   2   0   0   0   2   0   2   0   0   0   2   2   0   0   2   2   0   0   2   2   0   2   2   0   0   2   0   0   0   2   0   0   0   0   0   2   2   2   0   2   0   2   0   0
 MK-3-4                 0   2   2   2   0   2   2   0   0   0   0   0   2   0   2   2   0   0   2   0   0   2   2   0   0   0   0   0   2   2   2   2   0   0   0   0   2   0   2   0   2   2   2   0   0   0   0   2   0   2   2   2   2   2   2   0   0   2   2   0   2   0   2   0   2   0   2   0   0   0   2   2   0   0   0   0   2   0   0   2   2   2   2   0   2   2   0   0   0   2   0   2   2   2   2   2   2   0   0   0   2   2   2   0   2   0   2   0   2   2   2   0   0   0   0   2   0   2   2   0   0   2   0   2   0   2   0   2   2   2   0   0   2   0   2   0   2   2   2   0   2   0   0   0   0   2   0   2   0   0   0   0   2   0   0   0   2   0   0   0   2   0   2   0   0   0   2   2   2   2   2   2   0   2   2   2   0   2   2   0   0   2   0   0   0   2   0   0   0   0   0   0   2   2   0   0   0   2   0   0
 MK-3-5                 0   2   2   2   0   2   2   0   0   0   0   0   2   0   2   0   0   0   2   0   0   2   2   0   0   0   2   0   2   2   2   2   0   0   2   0   2   0   2   0   0   2   2   0   0   0   0   2   0   2   2   0   2   2   2   0   0   2   0   0   2   0   0   0   2   0   2   0   0   0   2   2   0   0   0   0   2   0   0   2   2   2   2   2   2   2   0   0   2   2   0   2   2   2   2   2   2   0   0   0   2   2   2   2   2   0   2   0   2   2   2   0   0   0   0   2   0   0   2   0   0   0   0   2   0   2   0   2   2   2   0   2   2   0   2   0   2   2   2   2   2   0   0   0   0   2   0   0   0   0   0   0   2   0   0   0   2   0   0   0   2   0   2   0   0   0   2   2   2   2   2   2   0   2   2   2   0   0   2   0   0   2   0   0   0   2   2   0   0   0   0   0   2   2   0   0   0   2   0   0
 MK-3-6                 0   2   2   2   0   2   2   0   0   0   0   0   2   0   2   0   0   2   2   0   0   2   2   0   0   0   2   0   2   2   2   2   0   0   2   0   2   0   2   0   0   2   2   0   0   0   0   2   0   2   2   0   2   2   2   0   0   2   0   0   2   0   0   0   2   0   2   0   0   2   2   2   0   0   0   0   2   0   0   2   2   2   2   2   2   2   0   0   2   2   0   2   2   2   2   2   2   0   0   0   2   2   2   2   0   0   2   0   0   2   2   0   0   0   0   2   2   0   2   0   0   0   0   2   0   2   0   2   2   0   0   0   2   0   2   0   2   2   0   2   2   0   0   0   0   2   0   2   0   0   0   0   2   0   0   0   0   0   0   2   2   0   2   0   0   0   2   2   2   2   2   2   0   2   2   0   0   0   2   2   0   2   0   0   0   2   2   0   0   0   0   2   2   2   0   0   0   2   0   2
 MK-3-7                 0   2   2   0   0   2   2   0   0   0   0   0   2   0   2   0   0   2   2   2   0   2   2   0   0   0   2   0   2   0   2   2   0   0   2   0   2   0   2   0   2   2   2   0   0   0   0   2   2   2   2   0   2   0   2   0   0   2   0   0   2   2   0   0   2   0   2   0   0   0   2   0   0   0   0   0   2   2   0   2   2   2   2   2   2   2   0   0   2   2   0   2   2   2   2   2   2   0   0   0   2   2   2   2   0   0   2   2   0   2   2   0   2   0   0   2   2   0   2   0   0   0   0   2   0   2   0   2   2   0   0   0   2   0   0   0   2   2   2   0   2   0   0   0   0   2   0   2   0   0   0   0   2   0   0   0   0   0   0   2   2   0   2   0   0   0   2   2   2   2   2   0   0   2   2   0   0   0   2   2   0   2   0   0   0   2   2   2   2   0   0   2   0   2   0   0   0   2   0   2
 MK-3-8                 0   0   0   0   0   2   2   2   0   0   2   0   2   0   2   2   0   2   2   2   0   2   2   0   0   0   2   0   2   0   2   2   0   0   2   2   2   0   2   0   2   2   2   0   0   0   0   2   0   2   2   0   2   0   2   0   0   2   2   0   2   2   0   0   2   2   2   0   0   0   2   0   0   0   0   0   2   2   0   2   2   2   2   2   0   0   2   2   2   2   0   2   2   2   2   2   2   2   0   0   2   2   2   2   0   0   2   2   0   2   2   0   2   0   0   2   2   0   2   0   0   0   0   2   0   0   0   2   2   0   0   0   2   0   0   0   2   2   2   0   2   0   2   0   0   2   0   2   0   0   0   0   0   0   0   0   0   0   0   2   0   0   0   0   0   0   0   2   2   2   2   0   0   2   2   2   0   0   2   2   0   0   0   0   0   2   2   2   2   0   0   2   0   2   0   0   0   0   0   2
 MK-3-9                 0   0   0   0   0   2   2   2   0   2   2   2   2   2   2   2   0   2   2   2   0   2   0   0   0   2   2   0   2   0   2   2   0   0   2   0   2   0   2   0   0   0   2   2   0   0   0   2   0   2   2   0   2   2   2   0   0   2   2   0   2   2   0   0   2   2   2   0   0   0   2   0   0   0   0   0   2   2   0   2   2   2   2   2   0   0   2   2   0   2   2   2   2   2   0   2   2   2   0   0   0   2   2   2   0   0   2   2   0   2   0   0   2   0   0   2   2   0   2   0   0   0   0   2   0   2   0   2   2   0   0   0   2   0   0   0   0   2   2   0   2   0   2   0   2   2   0   2   0   0   0   0   0   0   0   0   0   0   0   2   0   0   0   0   0   0   0   2   2   2   2   0   0   2   2   2   0   0   2   2   0   0   0   0   0   0   2   2   2   0   0   2   0   2   0   0   0   0   0   2
 MK-3-10                0   0   0   0   0   2   2   2   0   2   2   2   2   0   2   2   0   2   2   2   0   2   0   0   0   2   2   0   2   0   2   2   0   0   2   0   2   0   2   0   0   0   0   2   0   2   0   2   0   2   2   0   2   2   2   0   0   2   2   0   2   2   0   0   2   2   2   0   0   0   2   0   0   0   0   0   2   2   0   0   2   2   2   0   0   0   2   0   0   2   2   2   2   0   0   2   2   2   0   0   0   2   2   2   0   0   2   2   0   2   0   0   2   0   0   2   2   0   2   0   0   0   0   2   2   2   2   2   2   0   0   0   2   0   0   2   0   0   2   0   0   0   2   0   2   2   0   2   0   0   0   2   0   0   0   2   0   0   0   0   0   0   0   0   0   0   0   2   2   0   2   2   0   2   0   0   0   0   2   0   0   0   0   2   2   0   2   2   2   0   0   2   0   2   0   0   0   2   0   0
 MK-3-11                0   0   0   0   0   2   2   2   2   2   2   2   2   0   2   0   0   2   2   2   0   0   0   0   0   2   2   0   0   0   2   0   0   0   2   2   2   0   2   0   2   0   0   2   0   2   0   2   0   2   2   0   2   2   2   2   0   2   2   0   2   2   2   0   2   2   2   0   0   0   2   0   0   0   0   0   2   2   0   0   2   2   2   0   0   0   2   0   2   2   2   2   2   0   2   0   2   2   0   0   0   2   2   2   0   0   2   2   0   2   0   0   2   0   0   2   2   0   2   0   0   0   0   2   0   2   2   2   2   0   0   0   2   0   0   2   0   0   2   0   0   0   2   0   0   2   0   2   0   0   0   2   0   0   0   2   0   0   0   0   0   0   0   2   0   0   0   2   2   0   2   2   0   2   0   2   0   0   2   0   0   0   0   2   2   0   2   2   0   0   0   2   0   2   0   2   0   2   0   0
 MK-3-12                0   2   0   0   0   2   2   2   2   0   2   2   2   0   2   0   0   2   2   2   0   0   0   0   0   2   2   0   0   0   2   0   0   2   2   2   2   0   2   0   2   0   0   2   0   2   0   2   0   2   2   0   2   2   2   2   0   0   2   2   2   2   0   0   2   2   2   0   0   0   0   0   0   0   0   0   2   2   0   0   2   2   2   0   0   0   2   0   2   2   2   2   2   0   2   2   2   2   0   0   0   2   2   2   0   2   0   0   0   2   0   0   2   0   0   2   0   0   2   0   0   2   0   2   0   2   2   2   2   0   0   0   2   0   0   2   0   0   2   0   0   2   2   2   2   0   0   2   0   0   0   2   0   0   0   2   0   2   0   0   0   0   2   2   0   0   2   2   2   0   2   2   0   2   0   2   0   0   2   0   0   0   0   2   0   0   2   2   0   0   2   2   0   2   0   2   0   2   0   2
 MK-3-13                0   2   2   0   0   2   2   2   2   0   2   2   2   0   2   0   0   2   2   2   0   0   0   2   0   2   2   0   0   0   2   0   2   2   2   2   2   0   2   0   2   0   0   2   0   0   0   2   0   2   2   0   2   2   2   2   0   0   2   2   2   2   2   0   2   2   2   0   0   0   0   0   0   0   0   0   0   2   0   0   2   2   2   0   0   0   2   2   2   2   2   2   0   0   2   0   2   2   0   0   0   2   2   2   0   2   0   2   0   2   0   0   2   0   0   2   2   0   2   0   0   2   2   2   0   2   2   2   2   0   0   2   2   2   0   0   0   0   2   0   0   2   0   2   2   0   0   2   0   0   0   2   0   0   0   2   0   2   0   0   0   0   2   2   0   0   2   2   2   0   2   2   0   2   0   2   2   0   2   0   0   0   2   2   0   0   2   2   2   0   0   0   0   2   0   2   0   0   0   2
 MK-3-14                0   2   2   0   0   2   2   2   2   0   2   2   2   0   2   0   0   2   2   2   2   0   2   2   0   2   2   0   0   0   2   0   0   2   2   2   2   0   2   0   2   2   0   2   0   0   0   2   0   2   2   0   2   2   2   2   0   0   0   2   2   2   2   0   2   2   2   0   2   0   0   0   0   0   0   0   0   2   0   0   2   2   0   0   0   0   2   2   2   2   2   2   0   0   2   0   2   2   0   2   0   2   2   2   0   2   0   2   0   2   0   2   2   0   2   2   2   0   2   0   0   2   0   2   0   2   2   2   2   2   0   2   2   2   0   0   0   0   2   0   0   0   0   2   2   0   0   2   0   0   0   2   0   0   0   2   0   2   0   0   0   0   2   2   0   2   2   2   2   0   2   2   0   2   0   2   2   0   2   0   0   0   2   2   0   0   2   2   2   2   0   0   0   2   0   2   0   0   0   2
 MK-3-15                2   2   2   2   0   2   0   2   2   0   2   2   0   0   2   0   0   2   2   2   2   0   2   2   0   2   2   0   2   0   2   0   0   2   2   2   2   0   2   0   2   2   0   2   2   0   0   0   0   2   2   0   2   2   2   2   0   0   0   2   2   2   2   0   2   0   2   0   0   0   0   0   0   0   0   0   0   2   0   2   2   2   0   0   0   0   2   2   2   2   2   2   0   0   2   0   0   2   0   2   0   2   0   2   0   2   0   2   0   2   0   2   2   0   2   2   2   0   2   0   0   2   0   2   2   2   2   2   2   2   0   0   2   2   0   0   0   0   2   0   0   0   0   0   2   0   0   2   0   0   0   2   0   2   0   0   0   2   0   0   0   0   2   2   0   2   2   2   2   0   0   2   2   2   0   2   2   0   2   0   0   0   2   2   2   0   0   2   2   0   0   2   0   2   0   2   0   0   0   2
 MK-3-16                2   2   2   2   2   2   0   2   2   0   2   0   0   0   2   0   0   0   0   0   2   0   2   2   0   2   2   0   2   0   2   0   0   2   2   2   2   0   2   0   2   2   0   2   2   0   0   0   0   0   2   0   2   2   2   2   0   0   0   0   2   2   2   0   2   0   2   0   0   0   0   0   0   0   0   0   0   2   0   2   2   2   0   0   2   0   2   2   0   2   2   2   0   0   2   2   0   2   0   2   0   2   0   2   0   2   0   0   0   2   0   2   2   0   0   2   2   0   2   0   0   2   0   2   2   2   2   2   0   2   0   0   2   2   0   0   0   0   2   0   0   0   0   0   2   0   0   2   0   0   2   2   0   0   0   0   0   2   0   0   0   0   2   2   0   2   2   2   0   0   0   2   2   2   0   2   2   0   2   0   0   0   2   0   2   0   0   2   2   0   0   2   0   2   0   2   0   0   0   2
 MK-4-1                 0   0   2   2   0   0   0   0   0   2   2   2   0   0   2   0   0   2   0   0   0   2   0   0   2   2   2   2   0   0   0   2   2   0   0   2   0   0   2   0   0   2   0   0   0   2   0   0   0   2   0   0   0   0   0   2   0   2   0   0   2   2   2   2   2   0   0   2   0   0   2   0   2   0   0   0   2   2   2   2   2   2   0   0   0   2   2   0   0   2   0   0   2   0   2   0   2   2   0   0   0   2   0   0   0   2   0   2   0   2   2   2   2   2   2   0   0   2   2   0   2   2   2   0   0   2   2   2   2   0   2   0   2   0   2   2   0   2   2   2   2   0   0   0   0   0   0   2   0   0   2   0   0   2   2   2   0   2   2   0   0   2   2   2   0   2   2   0   2   0   0   0   2   2   2   2   0   2   0   2   2   2   0   2   0   2   2   0   2   0   0   2   0   0   2   2   2   0   2   0
 MK-4-2                 0   0   2   2   0   0   0   0   0   2   2   2   0   0   2   0   0   2   0   0   0   2   0   0   2   2   2   2   2   0   2   0   2   0   0   2   0   2   2   0   0   2   0   0   0   2   2   0   0   0   0   0   0   0   0   2   0   2   0   0   2   2   2   2   2   0   0   2   2   0   2   0   2   0   0   0   2   2   2   0   2   2   2   0   0   2   2   0   0   2   0   0   2   0   0   0   2   2   0   0   0   0   0   0   0   2   0   2   0   2   2   2   2   2   2   0   2   2   2   0   2   2   2   0   0   2   2   0   2   0   2   0   0   0   2   2   0   2   2   2   2   0   0   0   0   0   2   2   0   0   2   0   0   2   2   2   0   2   2   0   0   2   2   0   0   2   2   0   2   0   0   0   2   2   2   2   0   2   0   2   2   2   0   2   0   2   2   0   2   0   0   2   0   0   2   2   2   0   2   0
 MK-4-3                 0   0   0   2   2   0   0   0   0   2   2   2   0   0   2   0   0   2   0   0   2   2   0   0   2   2   2   0   2   0   2   0   0   0   0   2   0   2   2   2   0   2   0   0   0   0   0   0   0   0   0   0   0   0   0   2   0   2   0   0   2   2   2   2   2   0   0   0   2   0   2   0   2   2   0   0   2   2   2   0   2   2   2   2   0   2   2   0   0   2   0   0   2   0   0   0   2   0   0   0   2   0   0   0   0   2   0   0   0   2   2   2   2   2   0   0   2   2   2   0   2   2   2   0   0   2   2   0   2   0   2   0   0   0   2   2   0   2   2   0   2   0   0   0   2   0   2   2   2   0   2   0   0   2   2   2   2   2   2   0   0   2   2   0   0   2   2   0   2   0   0   0   2   2   2   2   0   2   0   2   2   0   0   2   2   2   2   0   2   0   2   2   0   0   2   2   0   0   0   0
 MK-4-4                 0   2   0   2   2   0   0   0   0   2   2   2   0   0   2   0   0   2   0   2   2   2   0   0   2   2   2   0   2   0   2   0   0   0   0   2   0   2   2   2   0   2   2   0   0   0   0   0   0   0   0   0   0   0   0   2   0   2   0   0   2   2   2   2   2   0   0   0   0   0   2   0   2   2   0   0   2   2   0   0   2   2   2   2   0   2   2   0   0   2   0   0   2   2   0   0   2   0   0   0   2   0   2   0   0   2   0   0   2   0   2   2   2   2   0   0   2   2   2   0   2   2   2   0   2   2   2   2   2   0   2   0   0   0   2   2   0   2   2   0   2   0   0   0   2   2   0   2   2   0   2   0   0   2   2   2   2   2   2   0   0   2   2   0   0   2   2   0   0   0   0   0   2   2   2   2   0   2   0   2   2   0   0   2   2   2   2   0   2   0   2   2   0   0   2   2   0   0   0   0
 MK-4-5                 0   2   0   2   2   0   0   0   0   2   2   2   0   2   2   0   0   2   2   2   2   2   0   0   2   2   2   0   2   0   2   0   2   0   0   2   0   2   0   2   0   2   2   0   0   0   0   0   0   0   0   0   0   0   0   2   0   0   0   0   2   2   2   2   0   0   0   0   0   0   2   0   2   2   0   0   2   2   0   0   2   2   2   2   0   2   2   0   0   2   0   0   2   2   0   0   2   2   0   0   2   0   2   0   0   2   0   0   2   0   2   2   2   2   0   0   2   2   2   0   2   2   2   0   2   2   0   2   2   0   2   0   0   0   2   0   0   2   2   0   2   0   0   0   2   2   0   2   2   0   2   0   0   2   2   2   2   2   2   0   0   2   2   0   0   2   2   0   0   0   2   0   2   2   2   2   0   2   0   2   0   0   0   2   2   2   2   2   2   2   2   2   0   0   2   2   0   0   0   0
 MK-4-6                 0   2   0   2   2   0   0   0   0   2   2   2   0   2   2   0   0   2   2   2   2   2   0   0   2   2   2   0   2   0   2   0   2   0   0   2   2   2   0   2   2   0   2   0   2   0   0   0   0   0   0   0   0   0   0   2   0   0   0   0   2   2   2   0   0   0   2   0   2   0   2   0   2   2   0   0   2   2   0   2   2   2   2   2   0   2   2   0   0   2   0   0   2   2   0   0   2   2   0   0   2   0   2   0   0   2   0   0   2   0   0   2   2   2   0   0   2   0   2   0   2   2   2   0   2   2   0   2   2   0   2   0   2   0   2   0   0   0   2   0   2   0   0   0   2   0   0   2   2   0   2   0   0   2   2   2   2   2   2   0   0   2   2   0   0   2   2   0   2   0   0   0   2   2   2   2   0   2   0   2   0   0   0   2   2   2   2   2   2   2   0   2   0   0   2   2   0   0   0   2
 MK-4-7                 0   2   2   2   0   0   0   0   0   2   2   2   0   2   2   0   0   2   2   2   2   2   0   0   2   2   2   2   2   0   2   0   2   0   0   2   0   2   0   2   2   0   2   0   2   0   0   0   0   0   0   0   0   0   0   2   0   0   0   0   2   2   2   0   0   0   2   0   2   0   2   0   2   2   0   0   2   2   0   2   2   2   2   2   0   2   2   0   0   2   2   0   0   0   0   0   0   2   0   0   2   0   2   2   0   2   0   0   2   2   0   2   2   2   0   2   2   0   2   0   2   2   2   0   2   2   0   2   0   0   2   0   2   0   2   0   0   0   2   0   2   0   0   0   2   0   0   2   2   0   2   0   0   2   2   2   2   2   2   0   0   2   2   0   0   2   0   0   0   0   0   0   2   2   2   2   0   2   0   2   0   2   0   2   2   2   2   2   2   2   0   2   0   2   0   2   0   0   0   2
 MK-4-8                 0   2   2   2   0   0   0   0   0   2   2   2   0   2   2   0   0   2   2   2   2   2   2   0   2   2   2   2   2   0   2   0   0   0   0   2   0   2   0   2   2   0   2   0   2   0   0   0   0   0   0   0   0   0   0   2   0   0   0   2   2   2   2   0   0   0   2   2   2   0   2   0   2   2   0   0   2   2   0   2   2   2   2   2   2   2   2   0   0   2   2   0   0   0   0   0   0   2   0   2   2   0   2   2   0   2   0   0   2   2   0   2   2   2   0   2   0   0   2   0   2   2   2   2   2   2   0   2   0   0   2   0   2   0   2   0   0   0   2   0   2   0   0   0   2   0   0   2   2   0   2   0   0   0   2   2   2   2   2   0   0   2   2   0   0   2   0   0   0   0   0   2   2   2   2   0   0   2   0   2   0   2   0   2   2   2   2   2   2   2   0   2   0   2   0   2   0   0   0   2
 MK-4-9                 0   2   2   0   0   0   0   0   0   2   2   2   0   2   2   2   0   2   2   2   2   2   2   2   2   2   2   2   2   0   2   0   0   0   0   2   0   2   2   0   0   0   2   0   2   0   0   0   0   0   0   0   0   0   0   2   0   0   0   2   2   2   2   0   0   0   0   2   2   0   2   0   2   2   0   0   2   2   0   2   2   2   2   2   2   2   2   0   0   2   2   2   0   0   0   0   0   2   2   2   2   0   2   2   0   2   0   0   2   2   0   2   0   2   0   2   0   0   2   0   2   2   2   2   0   2   0   2   0   0   2   0   2   2   2   2   0   0   2   0   2   0   0   0   2   0   0   2   2   0   0   0   0   0   2   2   0   2   2   0   0   2   2   2   0   2   2   0   0   0   0   2   2   2   2   0   0   2   0   2   0   2   0   2   2   2   2   2   2   2   0   2   0   2   0   2   0   0   0   2
 MK-4-10                0   2   2   0   0   0   0   0   0   2   2   2   0   2   2   2   0   2   2   2   0   2   2   2   2   2   2   2   2   0   2   0   0   0   0   2   0   2   2   2   0   0   2   0   0   0   0   0   0   0   0   0   0   0   2   2   0   0   0   2   2   2   2   0   0   0   0   0   2   0   2   0   2   2   0   2   2   2   0   2   2   2   2   2   2   2   0   0   0   2   2   2   0   0   0   0   0   0   2   2   2   0   2   2   0   2   0   0   2   0   0   2   0   2   2   0   0   0   2   0   2   2   2   2   0   2   0   2   0   0   2   0   2   2   2   2   0   0   2   0   2   0   0   0   2   2   0   2   2   0   0   0   0   0   2   2   0   2   2   0   0   2   0   2   0   2   2   0   0   0   0   2   2   2   2   0   0   2   0   2   0   2   2   0   2   2   2   2   2   0   0   2   0   2   0   2   0   2   0   2
 MK-4-11                0   2   2   0   0   0   0   0   0   2   2   2   0   2   2   2   0   2   2   2   0   2   2   2   2   2   2   2   2   2   2   2   0   0   0   2   0   2   2   2   0   0   2   0   0   0   0   0   0   0   0   0   0   0   2   2   0   0   0   2   2   2   2   0   0   0   0   0   2   0   2   0   2   2   0   2   2   2   0   0   2   2   2   2   2   2   0   0   0   2   2   2   0   0   0   0   0   0   2   2   2   0   2   2   0   2   0   0   2   0   0   2   0   2   2   0   2   0   2   0   2   2   2   2   2   2   0   0   0   0   2   0   2   2   2   2   0   0   2   0   2   0   0   2   0   0   0   2   2   0   0   0   0   0   2   0   2   2   2   0   0   2   0   0   2   2   2   0   0   0   0   2   2   2   2   2   0   2   0   2   0   2   2   0   2   2   2   0   0   0   0   2   0   2   0   2   0   2   0   2
 MK-4-12                0   2   2   0   0   0   2   0   0   2   2   2   0   2   2   0   0   2   0   2   0   2   2   2   2   2   2   2   2   2   2   2   0   0   0   2   0   2   2   0   0   0   2   2   0   0   0   0   0   0   2   0   0   0   2   2   0   0   0   0   2   2   2   0   0   0   0   0   2   0   2   0   2   0   0   0   2   2   0   2   2   2   2   2   2   2   2   0   0   2   0   2   0   0   0   0   0   0   2   2   2   0   2   2   0   2   0   0   0   0   0   2   0   2   2   0   2   0   2   0   2   2   2   2   2   2   0   0   2   0   0   0   2   2   2   2   0   0   2   0   2   0   0   2   0   0   0   0   2   0   0   0   2   0   2   0   2   2   2   0   0   2   0   0   2   2   2   0   0   0   0   2   2   2   2   2   0   2   0   2   0   0   2   0   2   0   2   0   0   0   2   2   0   2   0   2   0   2   0   2
 MK-4-13                0   2   2   2   0   0   2   0   0   2   2   2   0   2   2   0   0   2   0   2   0   2   2   0   2   2   2   0   2   2   0   2   0   0   0   2   0   2   2   0   0   2   2   2   0   0   0   0   0   0   2   0   0   0   2   2   0   0   0   0   2   2   2   0   0   0   2   2   0   0   2   0   0   0   0   0   2   2   0   2   2   2   2   2   2   2   2   2   0   2   0   2   0   2   0   0   0   0   2   2   2   0   2   2   0   2   0   0   0   0   0   2   0   2   2   0   2   0   2   2   2   2   2   2   2   2   0   2   2   0   0   0   2   2   2   2   2   0   2   0   0   0   0   2   2   0   2   0   0   0   0   0   2   0   0   2   2   0   2   0   0   2   0   0   2   2   2   0   0   0   0   2   2   0   2   2   0   2   0   0   0   0   2   0   2   0   2   0   0   0   2   2   0   2   0   2   0   0   2   2
 MK-4-14                0   2   2   0   2   2   2   0   0   0   2   2   0   2   0   0   2   2   0   2   0   2   2   0   2   2   2   0   2   0   0   2   0   0   0   2   0   2   2   0   0   2   2   2   0   0   0   0   0   2   2   0   0   0   2   0   0   0   0   0   2   2   2   0   0   0   2   2   0   0   2   0   0   0   0   0   2   2   0   2   2   2   2   0   2   2   2   2   0   2   0   2   0   0   0   0   0   0   2   2   2   0   2   0   0   2   0   0   0   0   0   2   0   2   0   0   2   0   2   2   2   2   2   2   2   2   2   2   2   0   0   0   2   2   2   2   2   0   2   0   0   0   0   2   2   0   2   0   0   0   0   0   2   0   2   2   2   0   2   0   0   2   0   0   0   2   2   0   0   0   0   2   2   0   2   2   0   2   0   0   0   0   0   0   2   0   2   0   0   0   2   2   0   2   0   2   0   0   2   2
 MK-4-15                0   2   2   2   0   0   2   0   0   0   2   2   0   2   0   0   2   2   0   2   2   2   2   0   2   2   2   0   2   0   0   2   0   2   0   2   0   2   2   0   0   0   2   2   2   0   0   0   0   2   0   0   0   0   2   0   0   0   2   0   2   2   2   0   0   0   2   2   0   2   0   0   0   0   0   0   2   2   0   2   2   2   2   0   2   2   2   2   0   2   0   2   0   0   0   0   0   0   2   2   2   0   2   0   0   2   0   0   0   0   0   2   0   2   0   0   2   0   2   2   0   2   2   2   2   0   2   2   2   0   0   0   2   2   2   2   2   0   2   0   0   0   0   2   2   0   2   0   0   0   0   0   2   0   2   2   2   0   2   0   0   2   0   0   0   2   2   0   0   0   0   2   2   0   2   2   0   2   0   0   0   0   0   0   2   0   2   0   0   0   2   2   0   2   0   2   0   0   2   2
 MK-4-16                0   2   2   2   0   2   2   0   0   0   2   2   0   2   0   2   2   2   0   2   2   2   2   0   2   2   2   0   2   0   2   2   0   2   0   2   0   2   2   0   0   0   2   2   2   0   0   0   0   0   0   0   0   0   2   0   0   0   2   0   0   2   2   0   0   0   2   2   0   2   0   0   0   0   0   0   2   2   0   2   2   2   2   0   2   0   2   2   0   0   2   2   0   0   2   0   0   0   2   2   2   0   2   0   0   2   0   0   0   0   0   2   0   0   0   0   2   0   2   2   0   2   2   2   2   0   2   0   2   0   0   0   2   2   2   2   2   0   2   0   0   0   0   2   2   0   2   0   0   0   0   0   2   0   2   2   0   0   2   0   0   2   0   0   0   2   2   0   0   0   0   2   2   0   2   2   0   0   0   0   2   0   0   0   2   0   2   0   0   2   2   2   0   2   0   2   0   0   2   0
 MK-5-1                 2   0   0   2   2   2   0   2   2   2   0   2   0   0   0   0   2   0   2   2   0   0   2   0   2   0   0   0   2   2   0   0   2   2   2   0   0   0   2   2   0   0   2   0   2   0   2   2   0   2   2   2   2   2   2   0   0   2   0   0   0   2   2   0   0   2   0   0   0   0   2   0   2   2   0   2   2   0   2   2   2   0   0   2   0   2   0   2   0   0   0   2   2   2   2   0   0   2   2   0   0   2   2   0   2   2   0   0   2   2   2   0   0   0   0   0   0   2   2   2   0   0   0   0   2   0   0   2   0   2   2   2   0   2   2   2   2   2   0   0   2   0   0   0   2   0   0   2   2   2   2   2   2   2   2   0   0   0   0   0   2   0   2   0   0   2   2   2   2   0   0   0   0   0   0   0   2   2   0   0   2   2   2   2   2   0   2   0   0   2   2   2   2   2   0   2   0   0   2   2
 MK-5-2                 2   2   0   2   2   2   2   2   2   0   0   0   0   0   0   0   2   0   2   0   0   0   2   2   2   0   0   0   2   0   2   0   2   2   2   0   0   0   2   0   0   0   2   0   2   0   2   2   0   2   2   2   2   2   2   0   0   2   2   0   0   2   2   0   0   2   0   0   0   0   0   0   2   2   0   2   2   0   2   2   2   0   0   2   0   2   0   2   0   0   2   2   2   0   2   0   0   2   2   0   0   2   0   0   2   2   0   0   2   2   2   0   0   0   0   0   0   2   2   2   0   0   0   0   2   2   0   2   0   2   2   2   0   2   2   2   2   2   0   0   2   0   0   0   2   0   0   2   2   2   2   2   2   2   2   0   0   0   0   2   0   0   2   0   0   2   2   2   2   0   0   2   0   0   0   0   2   2   0   0   2   2   2   0   2   0   2   0   0   2   2   2   2   2   0   2   0   0   2   2
 MK-5-3                 2   2   0   2   2   2   2   2   2   0   0   0   0   2   0   0   2   0   2   2   0   0   2   2   2   0   0   0   2   0   0   0   2   2   2   0   0   0   2   0   0   0   2   0   2   0   2   0   0   2   2   2   2   2   2   0   2   2   2   0   0   2   2   0   0   2   2   0   0   0   0   0   2   2   0   2   0   2   2   2   2   0   0   2   0   2   0   0   0   0   2   0   2   0   2   0   0   2   2   0   0   2   0   0   0   2   0   0   2   2   2   0   0   0   0   0   0   2   2   2   0   0   0   0   2   2   0   2   0   0   2   2   0   2   2   2   2   2   0   0   2   0   0   0   2   0   0   2   2   2   2   2   0   2   2   0   0   0   2   2   0   0   2   0   0   2   2   0   2   0   0   2   0   0   0   0   2   2   2   0   2   2   2   0   2   0   2   0   0   2   2   2   2   2   0   2   2   0   2   2
 MK-5-4                 2   2   0   2   2   0   2   2   2   0   0   0   0   2   0   0   2   0   2   2   0   0   2   2   2   0   0   0   2   0   0   0   2   2   2   0   0   2   2   0   0   0   2   0   2   0   2   2   0   0   2   2   2   0   2   0   2   2   0   0   0   2   2   0   0   2   2   0   2   0   0   0   2   2   0   2   2   2   2   2   2   0   0   2   2   2   0   2   2   2   2   0   0   0   2   2   0   2   2   0   0   0   0   0   0   2   0   2   2   2   2   0   0   0   2   0   0   2   0   2   0   0   0   0   2   2   0   2   0   0   2   2   2   2   2   2   2   2   0   0   2   0   0   0   0   0   0   2   2   2   2   2   0   2   2   0   0   0   2   2   2   0   2   0   0   2   2   0   2   2   0   0   0   0   2   0   2   2   2   0   2   2   2   0   2   0   2   0   0   2   2   2   2   2   2   2   0   0   2   2
 MK-5-5                 2   2   0   0   2   0   2   2   2   0   0   0   0   0   0   0   2   0   2   2   0   0   2   2   0   2   2   0   2   0   0   0   2   2   2   0   0   2   2   0   0   0   2   0   2   0   2   2   0   0   2   2   2   0   2   0   2   2   0   0   0   0   2   0   0   2   2   0   2   0   0   0   2   2   0   2   2   2   2   2   2   0   0   2   2   2   0   2   2   2   2   0   0   0   0   2   0   2   2   0   0   0   0   0   0   2   0   2   2   2   2   0   0   0   2   0   0   2   0   2   2   0   0   0   2   2   0   2   0   0   2   2   2   2   2   0   2   2   0   0   2   0   0   0   0   0   0   2   2   2   2   2   0   2   2   0   0   0   2   2   2   2   2   0   0   2   2   0   2   2   0   0   0   0   2   0   2   2   2   0   2   2   0   0   2   0   2   0   0   2   2   2   2   2   2   2   0   2   2   2
 MK-5-6                 2   2   0   0   2   0   2   2   2   0   0   0   0   0   0   0   2   0   2   0   2   0   2   2   0   2   2   0   2   0   0   0   2   2   0   0   0   2   2   0   0   0   2   2   2   0   2   2   0   0   2   2   0   0   2   0   2   2   0   0   0   0   2   2   0   2   0   0   2   2   0   0   2   2   0   2   2   2   2   2   2   0   0   2   2   2   0   2   2   2   0   0   0   0   0   2   0   2   0   0   2   0   0   0   0   2   0   2   0   2   2   0   2   2   0   0   2   2   0   0   2   0   0   0   2   2   0   2   0   0   2   2   2   2   2   0   2   2   0   0   2   0   0   0   0   0   0   2   2   2   0   2   0   2   2   0   0   0   0   2   2   2   2   0   0   2   2   0   2   2   0   0   0   0   2   0   2   2   2   0   2   2   0   0   2   2   2   0   0   2   2   2   2   0   2   2   0   2   2   2
 MK-5-7                 2   0   0   0   2   0   2   2   2   2   0   0   0   0   0   0   2   0   2   0   2   0   2   2   2   2   0   0   2   0   0   0   2   2   0   0   2   2   0   0   0   0   2   2   2   0   2   2   0   0   2   2   0   0   2   0   2   2   0   0   0   0   2   2   0   2   0   0   2   0   0   2   2   2   2   2   2   2   2   2   2   0   0   2   2   2   0   2   2   2   0   0   0   0   0   2   0   0   0   0   2   0   0   0   0   2   0   2   0   2   2   0   2   2   0   0   2   0   0   0   2   0   2   2   2   2   2   0   0   0   2   2   2   2   2   0   2   0   0   0   2   0   0   0   0   0   0   2   2   0   0   2   0   2   2   0   0   0   0   2   2   2   2   0   0   2   2   0   2   2   0   0   0   0   2   0   2   2   2   2   2   2   0   0   2   2   0   0   0   0   2   2   2   0   2   2   0   2   2   2
 MK-5-8                 2   0   0   0   2   2   0   2   2   2   0   2   0   0   0   0   2   0   2   0   2   2   2   0   2   2   0   0   2   0   0   0   2   2   0   0   2   2   0   0   0   2   2   2   2   0   2   2   0   0   2   2   0   0   2   0   2   2   0   0   0   0   2   0   0   0   0   0   2   0   0   2   2   2   2   2   2   2   2   2   2   0   0   2   2   2   0   2   2   2   0   0   0   0   0   2   0   0   0   2   2   0   0   0   0   2   0   2   0   2   2   0   2   2   0   0   2   0   0   0   2   0   2   2   2   2   2   0   0   0   2   2   2   2   2   0   2   0   0   0   2   0   0   0   0   0   0   2   2   0   0   2   0   0   2   0   0   0   0   0   0   2   2   2   0   2   2   0   2   2   0   0   0   0   0   0   2   2   2   2   2   2   0   0   2   2   0   0   0   0   2   2   2   0   0   2   0   2   2   2
 MK-5-9                 2   0   0   0   2   2   0   2   2   2   2   2   0   0   0   0   2   0   2   0   2   2   2   0   2   2   0   0   2   0   0   0   0   2   0   0   2   2   0   0   0   2   2   2   2   0   0   2   0   0   2   2   0   0   0   0   2   2   0   0   0   0   2   0   0   0   0   0   2   2   0   2   2   2   2   2   2   2   2   2   2   0   2   2   2   2   0   2   2   2   2   0   2   0   0   2   0   0   0   2   2   0   2   0   2   2   0   2   0   2   2   0   2   2   0   0   2   0   0   0   2   0   2   2   2   2   2   0   0   0   2   2   2   2   2   2   0   0   0   0   2   0   0   0   0   0   0   2   2   0   0   2   0   2   2   0   0   0   0   0   0   2   2   0   0   2   2   0   2   2   2   0   0   0   0   0   2   2   2   2   2   2   0   0   2   0   0   2   0   0   0   2   2   0   0   0   0   2   2   2
 MK-5-10                2   0   0   0   2   2   0   2   2   2   2   2   2   0   0   0   2   0   2   0   2   2   2   0   2   2   0   0   2   0   0   2   0   2   0   0   2   2   0   0   0   0   2   0   2   0   0   2   0   0   0   0   0   0   0   0   2   2   0   0   0   0   2   0   0   0   0   0   2   2   0   2   2   2   2   2   2   2   2   2   2   0   2   2   2   2   0   2   2   2   2   0   2   0   0   2   0   0   0   2   2   0   2   0   2   2   0   2   0   2   2   0   2   2   0   0   2   0   0   0   2   0   2   0   2   2   2   0   0   0   2   2   2   2   2   2   2   2   0   0   2   2   0   0   0   0   0   2   0   0   0   2   0   2   2   2   0   0   0   0   0   2   2   0   2   2   2   0   2   2   2   0   0   0   2   0   0   2   2   2   2   2   0   2   2   0   0   2   0   0   0   2   2   0   2   0   0   0   2   2
 MK-5-11                2   2   2   0   2   2   2   2   2   2   2   2   2   0   0   2   2   0   2   0   2   2   2   0   2   2   2   0   2   0   0   2   0   2   0   0   2   2   0   0   0   0   0   0   2   0   0   2   0   0   0   0   0   0   0   0   2   2   0   0   0   0   2   0   0   0   0   0   2   2   0   2   2   2   2   2   2   2   2   2   2   0   2   0   2   2   0   2   2   2   2   0   2   0   0   2   0   0   0   0   2   0   2   0   2   2   0   2   0   2   2   0   0   2   0   0   2   0   0   0   2   0   2   0   2   2   2   0   0   0   2   2   2   2   0   2   2   2   0   0   2   2   0   2   0   0   0   2   2   0   0   2   0   2   2   2   0   0   0   0   0   2   2   0   2   2   2   0   2   2   2   0   0   0   2   0   0   2   2   2   2   2   0   2   2   0   0   2   0   0   0   0   2   0   2   0   0   0   2   2
 MK-5-12                2   2   0   0   2   2   2   2   2   2   2   2   2   0   0   0   0   2   2   0   2   2   2   0   2   2   0   0   2   0   0   2   2   2   0   2   2   2   0   0   0   0   2   2   2   0   0   2   0   0   0   0   0   0   0   0   2   2   0   0   0   0   2   0   0   0   0   0   2   2   0   2   2   2   2   2   2   2   2   2   2   0   2   0   2   2   0   2   2   2   2   0   2   0   0   2   2   0   0   0   0   0   0   0   2   2   0   2   0   2   2   0   0   2   0   0   2   2   0   0   2   0   2   0   2   2   2   0   0   0   0   2   2   2   2   2   0   2   0   2   0   2   0   2   0   0   0   2   2   0   0   2   0   2   2   0   0   0   0   0   0   2   2   0   2   2   2   0   2   2   2   0   0   0   2   0   0   2   2   2   2   0   0   2   2   0   0   2   2   2   2   0   2   0   2   0   0   0   2   2
 MK-5-13                2   2   0   2   2   2   2   2   2   2   2   2   2   0   0   0   2   2   2   0   2   2   2   0   2   2   0   0   2   0   0   2   2   2   2   2   2   2   2   0   0   0   2   2   2   0   0   2   0   0   0   0   0   0   0   2   2   2   0   0   0   0   2   0   0   0   0   0   2   2   0   2   2   2   2   2   2   2   2   2   0   0   2   0   2   2   0   0   2   2   2   0   2   0   0   2   2   0   0   0   0   2   0   0   2   2   0   0   0   2   2   0   0   2   0   0   2   2   0   0   2   0   2   0   2   2   2   0   0   0   0   2   2   2   2   0   0   2   0   2   0   2   0   2   0   0   0   2   2   2   2   2   0   2   2   0   0   0   0   0   0   2   2   0   2   2   2   0   2   2   0   0   0   0   2   0   0   2   2   2   2   0   0   2   2   0   0   2   2   2   2   0   2   0   2   0   0   0   2   2
 MK-5-14                2   2   2   2   2   2   2   2   2   2   2   2   2   0   0   0   2   2   2   0   2   2   2   0   2   0   0   0   2   0   0   2   2   2   2   2   2   2   2   2   0   0   2   2   2   0   0   2   0   0   0   0   0   0   0   2   2   2   0   0   0   0   2   0   0   0   0   0   2   2   0   2   2   0   2   0   2   2   2   2   2   0   2   0   2   2   0   0   2   2   2   0   2   0   0   2   2   0   0   0   0   2   2   0   2   2   0   0   0   2   2   0   2   2   2   0   0   0   0   0   2   0   2   0   2   2   2   0   0   0   0   2   2   2   2   0   0   0   0   2   0   2   0   2   0   0   0   2   2   0   2   2   0   2   2   0   0   0   0   2   0   2   2   0   2   2   2   2   2   2   0   2   0   0   0   0   0   0   2   2   2   0   0   2   2   0   0   2   2   2   2   0   0   0   0   0   0   0   2   2
 MK-5-15                2   2   2   2   2   2   2   2   2   2   2   2   2   2   2   0   2   2   2   0   0   0   2   0   2   0   0   0   2   0   0   2   2   2   2   2   2   2   2   2   0   0   2   2   2   0   0   2   2   0   0   0   0   0   0   2   2   2   2   0   0   0   2   0   0   2   0   0   2   2   0   2   2   0   2   0   2   2   2   2   2   0   2   0   2   2   0   0   0   2   0   0   2   0   0   0   2   0   0   0   0   2   2   0   2   2   0   0   0   2   2   0   0   2   2   0   0   2   0   0   2   0   0   0   0   2   2   0   0   0   0   2   2   2   2   0   0   0   0   2   0   2   0   2   0   0   0   2   2   0   2   2   0   2   2   0   0   0   2   2   0   2   0   0   2   2   0   2   2   2   0   2   0   0   0   2   0   2   2   2   2   0   0   2   2   0   0   2   2   0   2   0   0   0   0   0   0   0   2   2
 MK-5-16                2   2   2   2   2   2   2   2   2   2   2   2   2   2   2   0   2   2   2   0   2   0   2   2   2   0   0   0   2   0   0   0   2   2   2   2   2   2   2   2   0   0   2   2   2   2   2   2   2   0   0   0   0   2   0   2   2   2   2   0   0   0   2   0   0   2   0   0   2   2   0   2   0   0   2   2   2   2   2   2   2   0   2   0   2   2   0   0   0   2   0   0   0   2   0   0   2   0   0   0   0   2   2   0   2   2   0   0   0   2   2   0   0   2   2   0   2   2   2   0   2   0   0   0   0   2   2   2   0   0   0   2   2   2   2   0   0   0   0   2   0   2   0   2   0   0   0   2   2   0   2   0   0   2   2   0   0   0   2   2   0   2   2   0   2   2   0   0   2   2   0   2   0   0   0   2   0   0   0   2   2   0   0   2   2   0   0   2   2   0   2   0   2   0   0   0   2   0   2   2
 MK-6-1                 2   2   0   2   0   0   0   2   0   2   0   2   2   2   2   2   0   0   0   2   2   2   0   0   0   0   2   0   0   2   2   2   0   0   0   2   0   2   2   2   0   2   2   0   0   0   2   0   0   2   2   2   2   2   0   2   0   0   2   0   2   0   0   0   2   2   0   2   2   2   0   2   0   0   0   2   0   2   2   0   0   2   2   0   0   2   0   2   2   2   0   2   2   2   0   2   2   0   0   0   0   2   0   0   2   2   0   0   0   2   2   0   0   2   0   0   0   2   0   2   2   0   2   2   0   2   2   2   0   0   2   2   0   0   0   2   2   0   2   2   0   0   0   2   0   0   0   0   0   2   2   2   2   2   0   2   0   0   2   0   2   2   0   2   0   2   0   2   0   0   0   2   2   0   2   0   0   0   2   2   0   2   2   2   0   0   0   0   0   0   0   0   2   2   2   2   0   0   0   0
 MK-6-2                 2   0   0   2   0   0   0   2   0   2   0   2   2   2   2   0   2   0   2   2   2   2   0   0   0   0   0   0   0   2   2   2   0   0   0   2   0   2   2   2   0   2   2   0   0   0   2   0   0   2   2   0   2   2   0   2   0   0   2   0   2   2   0   0   2   2   0   2   2   2   0   2   0   0   0   2   0   2   2   2   0   2   2   0   0   2   0   2   2   2   0   2   2   2   0   2   2   0   0   0   0   2   0   0   2   2   0   0   0   2   0   0   0   2   0   0   0   2   0   2   2   0   2   2   0   2   2   2   0   0   2   2   0   0   2   2   2   0   2   2   0   0   2   2   0   0   0   0   0   2   2   2   2   2   0   2   0   0   2   0   2   2   0   2   0   2   0   2   0   0   2   2   2   0   2   0   0   0   2   2   0   0   2   2   0   0   0   0   0   0   0   0   2   2   2   2   0   0   0   0
 MK-6-3                 2   0   0   2   0   0   0   2   0   2   0   2   2   0   2   2   2   0   2   2   2   2   0   0   0   0   0   0   0   2   2   2   0   2   0   2   0   2   2   2   0   2   2   0   0   0   2   0   0   2   2   0   2   2   0   2   0   0   2   0   2   2   0   0   2   0   0   0   2   2   0   2   0   0   0   2   0   2   2   2   0   2   2   0   0   2   0   2   2   2   0   2   2   2   0   2   2   0   0   0   0   2   0   0   2   0   0   0   0   2   2   0   0   0   0   0   0   2   0   2   2   0   2   2   0   2   2   2   0   0   2   2   0   0   2   2   0   0   2   2   0   0   2   2   0   0   0   2   0   2   2   2   2   2   0   2   0   2   2   0   2   2   0   2   0   2   0   0   0   0   2   2   2   0   2   2   0   0   2   2   2   0   2   2   0   0   0   2   0   0   0   2   2   2   2   2   0   0   0   0
 MK-6-4                 2   2   0   2   0   0   0   0   0   2   0   2   2   0   2   2   2   0   2   2   2   0   0   0   2   2   0   0   0   2   2   2   0   2   0   2   0   2   2   2   0   2   2   0   0   0   2   0   0   2   2   0   2   2   0   2   0   2   2   0   2   2   0   0   2   0   0   0   2   2   0   2   2   0   0   2   0   2   0   2   0   2   2   0   0   2   2   2   2   2   0   2   2   2   0   2   2   0   0   0   0   2   2   0   2   0   0   0   0   2   2   0   0   0   0   0   0   2   0   2   2   0   2   2   0   2   2   2   0   0   2   2   0   0   2   2   0   0   2   2   0   0   2   2   0   0   0   2   0   2   0   2   2   2   0   2   0   2   2   0   2   2   2   2   0   2   0   0   0   0   2   2   2   0   2   2   0   0   0   2   2   0   0   2   0   0   0   2   0   2   0   2   2   0   2   2   0   0   2   0
 MK-6-5                 2   2   2   2   0   0   0   0   2   2   0   2   2   2   2   2   2   0   2   0   2   0   0   0   2   2   0   0   0   2   2   2   0   0   0   2   0   2   2   2   0   2   2   0   0   0   2   0   0   2   2   0   2   2   0   2   0   2   2   0   0   2   0   2   2   0   0   0   2   0   0   2   2   0   0   2   0   0   0   2   0   2   2   0   0   0   0   2   2   2   0   2   2   2   0   2   2   0   0   0   0   0   2   0   2   0   0   0   0   2   2   0   0   0   0   0   0   2   0   0   0   0   2   0   0   2   2   2   0   0   2   2   0   0   2   2   0   0   2   2   0   0   2   2   2   0   0   2   0   2   0   2   2   2   0   2   0   2   0   0   2   2   2   2   0   2   0   2   0   0   2   2   2   0   2   2   0   0   0   2   2   0   0   2   0   0   0   0   0   2   0   2   2   0   2   2   0   0   2   0
 MK-6-6                 2   2   2   2   0   0   0   0   2   0   0   2   0   2   2   2   2   0   2   0   2   0   0   0   2   2   0   0   0   2   2   2   0   0   0   2   0   2   2   2   0   2   2   0   0   0   2   2   0   2   0   0   2   2   2   2   0   2   2   0   0   0   0   2   2   0   0   2   2   0   2   2   2   0   0   2   0   0   0   2   0   2   2   0   0   2   0   2   2   2   0   2   2   2   0   2   2   0   0   0   0   0   2   0   2   0   2   0   0   2   2   0   0   0   2   0   0   2   2   0   0   0   2   0   0   2   2   2   0   0   0   2   0   0   2   0   2   0   2   0   0   0   2   2   2   0   0   2   2   2   0   2   2   2   0   2   0   2   0   0   2   2   2   2   0   2   0   2   0   0   2   2   2   0   2   0   0   0   0   2   2   0   0   2   2   0   2   0   0   2   0   2   2   0   2   2   0   0   2   0
 MK-6-7                 2   2   2   2   2   0   2   0   2   0   0   2   0   2   2   2   2   0   2   0   2   0   0   0   2   0   0   0   0   0   0   2   0   0   0   2   0   2   2   2   0   2   2   0   0   0   0   2   2   2   0   0   2   2   2   2   0   2   2   0   0   0   0   2   0   0   0   2   2   0   2   2   2   0   0   2   0   0   0   2   0   2   2   2   0   2   0   2   2   2   0   2   0   2   0   2   0   0   0   0   0   0   2   0   2   0   2   0   0   2   2   0   0   0   2   0   0   2   2   0   0   0   0   2   0   2   2   2   2   0   0   2   0   0   2   2   2   0   2   0   0   0   2   2   2   0   0   2   2   2   0   2   2   2   2   2   2   2   0   0   2   2   2   0   0   2   0   2   0   0   2   2   2   0   2   2   0   0   0   2   2   0   0   2   2   0   2   2   0   2   0   2   0   0   2   2   0   0   2   0
 MK-6-8                 2   2   2   2   2   0   2   0   2   0   0   2   2   2   2   2   2   0   2   0   2   0   0   0   2   0   0   0   0   2   0   2   0   0   0   2   0   2   2   2   0   2   2   0   0   0   2   2   2   2   0   0   2   2   2   2   0   2   2   0   0   0   0   2   0   0   0   2   2   0   2   0   2   0   2   0   0   0   0   2   0   2   2   2   0   0   2   2   2   2   2   2   0   2   0   2   0   0   0   0   0   0   2   0   2   0   2   0   0   2   2   0   0   0   0   0   0   2   2   0   0   0   2   2   0   2   0   2   2   0   0   2   0   0   0   2   2   2   2   0   0   0   2   2   2   0   2   2   0   2   0   2   2   0   2   2   2   2   0   0   2   2   2   0   0   2   0   2   0   2   2   2   2   0   2   2   0   0   0   2   2   0   0   2   2   0   2   2   0   2   0   2   0   0   2   2   0   0   2   0
 MK-6-9                 2   2   2   2   2   2   2   0   2   0   2   0   2   2   2   0   2   0   2   0   2   2   0   0   0   0   0   0   0   2   0   2   0   0   0   2   0   2   2   2   0   2   2   0   0   0   2   0   2   0   0   0   2   2   2   0   0   2   2   0   0   0   0   2   0   0   0   2   2   0   0   2   0   0   0   0   0   0   0   2   0   2   2   2   0   2   2   2   2   0   2   2   0   0   0   2   2   0   0   0   0   0   2   0   2   0   2   2   0   0   2   0   0   0   0   0   2   2   2   0   0   0   2   0   0   2   0   2   2   0   0   2   0   0   2   2   2   2   2   0   0   0   0   2   2   0   2   2   0   2   0   2   2   0   2   2   2   2   0   0   2   2   2   0   0   2   0   0   0   2   2   2   2   0   2   2   0   0   0   2   2   0   0   2   2   0   2   2   0   2   0   2   0   0   2   2   0   0   2   0
 MK-6-10                2   2   2   2   2   2   2   2   2   0   2   0   2   2   2   0   2   0   2   0   2   0   0   0   0   0   0   0   0   2   0   2   0   0   0   2   0   2   0   2   0   2   0   0   0   0   2   0   2   2   0   0   2   0   2   0   0   2   2   0   0   0   0   2   0   0   0   2   2   0   0   2   0   0   0   2   0   0   2   2   0   2   2   2   0   2   2   2   2   0   2   2   0   0   0   2   2   0   0   0   0   0   2   0   2   0   2   2   0   0   2   0   0   0   0   0   0   2   2   0   0   0   2   2   0   2   0   0   2   0   2   2   0   0   2   2   2   2   2   0   0   0   0   2   2   0   2   2   0   2   0   2   2   0   0   2   2   2   0   0   0   2   2   0   0   2   0   0   0   0   2   2   2   0   2   2   0   2   0   2   2   0   0   2   2   0   2   0   0   2   0   2   0   0   2   2   0   0   2   2
 MK-6-11                2   2   2   2   2   2   2   2   2   0   2   0   2   2   2   2   2   0   2   0   2   0   0   0   0   0   2   0   0   2   0   2   0   0   0   2   0   0   0   2   0   2   0   0   0   0   2   0   2   2   0   0   2   2   2   2   0   2   2   2   0   0   0   2   2   0   0   2   2   0   0   2   0   0   0   2   0   0   2   2   0   2   2   2   0   2   2   2   2   0   2   2   2   0   0   0   2   2   0   0   2   0   2   0   2   0   0   2   0   0   2   2   0   0   2   0   0   2   2   0   0   0   2   2   0   2   2   0   2   2   2   2   0   0   2   2   2   2   2   0   0   0   0   2   2   0   2   2   0   2   0   2   2   0   0   2   2   2   0   0   0   2   2   0   0   2   0   0   2   0   2   2   2   0   2   2   0   2   2   2   2   0   0   2   2   0   2   0   0   2   0   0   0   0   2   2   0   0   2   2
 MK-6-12                2   2   2   2   2   2   2   2   2   0   2   0   2   2   2   2   2   2   2   0   2   0   0   0   0   0   2   0   0   2   0   2   0   0   0   2   0   0   0   2   0   2   0   0   0   0   2   0   2   2   0   0   2   2   2   2   0   2   2   2   0   0   0   2   2   2   0   2   2   0   0   2   0   0   0   2   0   0   2   2   0   2   2   2   0   2   2   2   2   2   2   2   2   0   0   0   2   2   0   0   2   0   2   0   2   0   0   2   0   0   2   2   0   0   2   0   0   0   0   0   0   0   2   2   0   2   2   0   2   2   2   2   0   0   2   0   0   2   2   0   0   0   0   2   2   0   2   2   0   2   0   2   2   2   0   2   2   2   0   0   0   2   2   2   0   2   0   0   2   0   0   2   2   0   2   0   0   2   2   0   0   0   0   2   0   0   2   0   0   2   0   0   0   0   2   2   0   0   2   2
 MK-6-13                2   0   2   2   2   2   2   2   2   0   2   0   2   0   2   2   2   2   2   2   2   0   0   0   0   0   2   0   2   2   0   2   0   0   0   2   0   0   2   2   0   2   0   0   0   0   2   0   2   2   0   0   2   2   2   2   0   2   0   0   0   2   0   2   2   2   0   2   2   0   0   2   0   0   0   2   0   0   2   2   0   2   2   2   0   2   2   0   2   2   2   2   2   0   0   0   2   2   0   0   2   0   2   2   2   2   2   2   0   0   2   2   0   0   2   0   2   0   0   0   0   0   2   2   0   2   2   0   2   2   0   2   0   0   0   0   0   2   2   2   0   0   0   0   2   0   0   2   0   2   0   2   2   2   0   0   2   2   0   0   2   2   2   2   0   2   0   0   2   0   2   2   2   0   2   0   0   2   2   0   0   0   0   2   0   0   2   0   0   2   0   0   0   0   2   2   0   0   2   0
 MK-6-14                2   0   2   2   2   2   0   2   2   0   2   0   2   0   2   2   2   2   0   2   0   0   0   0   2   0   2   0   2   2   0   0   0   0   0   2   0   0   2   0   0   2   0   0   0   0   2   0   2   2   0   0   2   2   2   2   0   2   0   0   0   2   0   2   2   0   0   2   0   0   0   2   0   0   2   2   0   0   2   2   0   2   2   2   0   2   2   0   2   2   2   2   2   0   0   0   2   2   0   0   2   0   2   2   2   0   2   2   0   0   0   2   0   0   2   0   2   0   2   0   2   0   2   2   2   0   0   0   2   2   0   2   2   0   0   2   2   2   0   2   0   0   0   0   2   0   0   2   0   2   0   2   2   2   0   0   0   0   2   0   0   2   2   2   0   2   2   0   2   0   2   2   0   0   2   0   0   2   2   0   0   0   0   0   0   0   0   0   2   2   0   0   0   0   2   2   0   0   2   0
 MK-6-15                2   0   2   2   2   2   0   2   2   0   2   0   2   2   2   2   2   2   0   2   0   0   0   2   2   0   2   0   2   2   0   0   0   0   0   2   0   0   2   0   0   2   0   0   0   0   2   0   0   2   0   0   2   2   2   2   0   2   0   0   0   2   0   2   2   0   0   2   0   0   0   2   0   0   2   2   0   0   2   2   0   2   2   2   0   2   2   0   2   2   2   2   0   0   0   0   2   2   0   0   2   0   2   2   2   0   2   2   0   2   0   2   0   0   2   0   2   0   2   2   0   0   2   2   2   2   0   0   2   2   0   2   2   0   0   2   0   2   0   2   0   0   0   0   2   0   0   2   0   2   0   2   2   2   0   0   0   0   2   0   0   2   2   2   0   0   2   0   2   0   2   2   0   0   2   0   0   2   2   0   0   0   0   0   0   0   0   0   2   2   0   0   0   0   2   0   0   0   2   0
 MK-6-16                2   0   2   2   2   2   0   2   2   0   2   0   2   2   2   2   2   2   0   2   2   0   0   2   2   0   2   0   0   2   2   0   0   2   0   2   0   0   2   0   0   2   0   0   0   0   2   0   0   2   0   0   2   2   2   2   0   2   0   0   0   2   2   2   2   0   0   2   0   0   2   2   2   0   2   2   0   0   2   2   0   2   2   2   0   2   0   0   2   2   2   2   0   0   0   0   0   2   0   0   2   0   0   2   2   0   0   2   0   2   2   0   0   0   2   2   2   0   2   2   0   0   2   2   2   2   0   0   2   2   0   2   2   0   0   2   0   2   0   2   0   0   0   0   2   0   0   2   0   2   0   2   2   2   0   0   0   0   2   2   0   2   2   2   0   2   2   0   2   0   2   2   0   0   2   0   0   2   2   0   0   0   0   2   0   0   0   0   2   2   0   2   2   0   2   0   0   0   2   0
 
!****************************************** Phenotypic Data **********************************************************
!-100.0 is resevred for missing phenotype
SimulatedTrait1        11.2242   14.3739   16.2690   13.1070   15.0935   11.4742   13.3239   11.6100   13.6752   16.9005   18.1772   16.3916   13.2868   15.9660   16.2311   13.9203   15.5257   17.4452   14.8613   13.7613   11.0423   18.7853   11.9485    9.9227   14.0427   18.1440   17.4115   11.3688   13.8773   11.7594   16.0469   17.1201   11.6354   14.7948   13.5165   16.1770   13.5291   18.5574   17.5056   13.6705   17.0469   11.8024   11.7633   18.9107   20.8088   13.7867   18.6135   15.9486   17.1153   15.5812   13.6734   18.3713   19.6937   18.4589   12.2520   13.9737   21.0568   16.1284   16.3010   12.7326   11.5489   16.7904   11.5489   13.6376   19.2004   17.6969   15.1174   16.4662   17.2351   17.3678   11.1840   10.7079   15.0243   13.2933   13.4391   10.9638   19.5612   12.8558   15.3269   16.7416   13.3397   16.6303   16.7584   12.8521   14.4116   11.7081   18.6427   16.1788   11.8408   14.2350   15.0405   15.1698    9.9858   13.1489   15.3993   13.5490   14.3566   15.9083   13.3269   14.0167   16.1694   15.2407   12.4643   17.1732   14.2364   16.5746   14.5482   12.7680   15.0981   14.6974   15.5357   13.8167   13.1866   14.4220   15.2504   20.4586   14.4865   18.8336   17.1242   15.3035   13.1202   13.2022   14.8385   10.7107   12.4967   17.0081   18.8994   15.3107   11.5463   17.7405   17.3068   16.3238   13.9741   18.0067   13.7328   12.7326   15.1486   14.6422   16.7962   13.6737   16.9794   12.0244   13.6397   14.0494   19.2619   15.3401   19.5270   16.5112   13.0767   13.5467   20.9597   15.5716   11.4842   16.0311   15.0577   14.1958   18.2837   12.1536   17.7336   16.0614   11.8739   17.1409   16.2869   13.0954   15.5720   19.1777   14.8696   18.7793   13.1822   17.9012   15.1763   11.6222   15.6734    9.7211   14.7161   11.1803   18.3612   13.9161   14.9525   15.7823   19.1700   16.4243   14.0478   10.3132   14.9125   13.5741    8.1249   15.7366   13.7787   16.0750   11.7172   14.4743   12.2203   10.0033   15.9991    6.1139   18.6293   12.4325   18.1593   17.8299
SimulatedTrait2        10.1886    9.6756    6.7155   10.3183   10.7939   10.2222    9.5260   12.2915   10.5968   10.0636   10.4541    8.9176   10.2676   11.9695    9.1871    9.6406   11.0467   10.4476    9.9240    9.9195    9.2290    8.6407   10.8098   11.1561    9.6984    9.0775   11.9715    9.9852   11.1915    8.9891   10.1574   11.3501   13.3227    7.7650   10.2825   11.6564    7.9489   11.5725   12.5734   11.0286    8.1409    8.9053    8.9598    7.9683   12.5744    9.8816    8.1498   10.2956   11.9191    9.5906    9.3473   10.4185    8.8242    5.3221   10.3834   10.1399    9.6146   11.8195    9.2299    9.3370   10.9829    9.5275    7.9625    9.7679   11.5038    8.9295   11.8814   10.0171    7.8751    7.4899    9.0649    8.7542    9.3571   10.5801   10.8055   10.3879   12.0384    8.5913    9.8042    8.9959   13.5699   10.2027   11.7206    8.8523   10.8959    8.6119    9.9908    9.4400   11.3331   10.6642    8.5331    9.0567   10.6571   10.1748    9.4836    7.9707   11.8447    8.1737   10.2355    9.8222    7.9373    9.5155   11.9642   10.6162   10.8532   10.3183    7.8853    9.9766   11.8076    8.7629   12.1537   10.3713   10.0945    8.5576   11.8442   10.1960   11.5166    9.2168    9.9114   10.0248   11.9701   11.0910    7.5237    9.8430   11.5076   11.0783    7.5722   12.8251   13.7287    8.6593   10.6814   13.0297   10.5071   11.9853    8.1359    8.7739   11.4796   11.7575   12.2227    9.9124    9.3435   10.9777   10.0348    8.1305    9.2614   10.0493    9.4597   12.1125    9.6617   11.6990    7.4317   11.3789    8.1273   11.0371    9.0236   10.0688    8.5793    9.7836   10.8975    9.5311   11.4373   10.9799   10.4184    9.5214    8.1068    9.3821   10.8963    8.6034    8.6357    9.7652    9.2226    9.0997   10.4545    8.7815   11.8995   11.5711   10.6271   12.3875    6.5972    9.8158   10.8643   10.1612   10.3872    9.4291    9.6792    7.5952    8.6795   12.7987   12.4978   10.6582    7.8459    8.1439    9.0852    8.6880   10.2044    8.0545   11.6813   10.3505    9.5268    9.4292
 
