# Supplementary material for: Inclusive Composite Interval Mapping of QTL by Environment Interactions in Biparental Populations
Source: PLoS One. 2015 Jul 10;10(7):e0132414. doi: 10.1371/journal.pone.0132414 (PMC4498613; doi:10.1371/journal.pone.0132414)
Supplement: S4 File — (ZIP) [file pone.0132414.s004.zip › H=0.1/L1/run_00006.met]

!**********************Note: lines staring with "!" are remarks and will be ignored in the program********************
!*********************************General Information**********************************
!Assuming F1 = P1 x P2, populations available in QTL IciMapping are: 
!  1, P1BC1F1 = P1 x F1, the first backcrossing where P1 is used as the recurrent parent;
!  2, P2BC1F1 = P2 x F1, the first backcrossing where P2 is used as the recurrent parent;
!  3, F1DH, F1-derived doubled haploids; 
!  4, RIL or F1RIL, recombination inbred lines through the repeated selfing of F1;
!  5, P1BC1RIL, recombination inbred lines through the repeated selfing of P1BC1F1;
!  6, P2BC1RIL, recombination inbred lines through the repeated selfing of P2BC1F1;
!  7, F2, the selfing generation of F1;
!  8, F3, the selfing generation of F2;
!  9, P1BC2F1, the second backcrossing where P1 is used as the recurrent parent; 
! 10, P2BC2F1, the second backcrossing where P2 is used as the recurrent parent;
! 11, P1BC2RIL, recombination inred lines through the repeated selfing of P1BC2F1; 
! 12, P2BC2RIL, recombination inred lines through the repeated selfing of P2BC2F1; 
! 13, P1BC1F2, the selfing generation of P1BC1F1; 
! 14, P2BC1F2, the selfing generation of P2BC1F1; 
! 15, P1BC2F2, the selfing generation of P1BC2F1; 
! 16, P2BC2F2, the selfing generation of P2BC2F1; 
! 17, P1BC1DH, P1BC1F1-derived doubled haploids; 
! 18, P2BC1DH, P2BC1F1-derived doubled haploids; 
! 19, P1BC2DH, P1BC2F1-derived doubled haploids; 
! 20, P2BC2DH, P2BC2F1-derived doubled haploids; 
   3      !Mapping Population (see remarks above)
   2      !Mapping Function (1 for Kosambi; 2 for Haldane; 3 for Morgan)
   2      !Marker Space Type (1 for intervals; 2 for positions)
   1      !Marker Space Unit(1 for centiMorgans; 2 for Morgan)
   6      !Number of Chromosomes (or Linkage Groups)
 200      !Size of the mapping population
   2      !Number of environments
 
!***************************************** Chromosomes and Linkage Maps **********************************************
!Chromosome                 NumMarkers
-CH1                        16
-CH2                        16
-CH3                        16
-CH4                        16
-CH5                        16
-CH6                        16
!Linkage map (Marker name followed by position or the interval length)
 MK-1-1                1     0.000
 MK-1-2                1    10.000
 MK-1-3                1    20.000
 MK-1-4                1    30.000
 MK-1-5                1    40.000
 MK-1-6                1    50.000
 MK-1-7                1    60.000
 MK-1-8                1    70.000
 MK-1-9                1    80.000
 MK-1-10               1    90.000
 MK-1-11               1   100.000
 MK-1-12               1   110.000
 MK-1-13               1   120.000
 MK-1-14               1   130.000
 MK-1-15               1   140.000
 MK-1-16               1   150.000
 MK-2-1                2     0.000
 MK-2-2                2    10.000
 MK-2-3                2    20.000
 MK-2-4                2    30.000
 MK-2-5                2    40.000
 MK-2-6                2    50.000
 MK-2-7                2    60.000
 MK-2-8                2    70.000
 MK-2-9                2    80.000
 MK-2-10               2    90.000
 MK-2-11               2   100.000
 MK-2-12               2   110.000
 MK-2-13               2   120.000
 MK-2-14               2   130.000
 MK-2-15               2   140.000
 MK-2-16               2   150.000
 MK-3-1                3     0.000
 MK-3-2                3    10.000
 MK-3-3                3    20.000
 MK-3-4                3    30.000
 MK-3-5                3    40.000
 MK-3-6                3    50.000
 MK-3-7                3    60.000
 MK-3-8                3    70.000
 MK-3-9                3    80.000
 MK-3-10               3    90.000
 MK-3-11               3   100.000
 MK-3-12               3   110.000
 MK-3-13               3   120.000
 MK-3-14               3   130.000
 MK-3-15               3   140.000
 MK-3-16               3   150.000
 MK-4-1                4     0.000
 MK-4-2                4    10.000
 MK-4-3                4    20.000
 MK-4-4                4    30.000
 MK-4-5                4    40.000
 MK-4-6                4    50.000
 MK-4-7                4    60.000
 MK-4-8                4    70.000
 MK-4-9                4    80.000
 MK-4-10               4    90.000
 MK-4-11               4   100.000
 MK-4-12               4   110.000
 MK-4-13               4   120.000
 MK-4-14               4   130.000
 MK-4-15               4   140.000
 MK-4-16               4   150.000
 MK-5-1                5     0.000
 MK-5-2                5    10.000
 MK-5-3                5    20.000
 MK-5-4                5    30.000
 MK-5-5                5    40.000
 MK-5-6                5    50.000
 MK-5-7                5    60.000
 MK-5-8                5    70.000
 MK-5-9                5    80.000
 MK-5-10               5    90.000
 MK-5-11               5   100.000
 MK-5-12               5   110.000
 MK-5-13               5   120.000
 MK-5-14               5   130.000
 MK-5-15               5   140.000
 MK-5-16               5   150.000
 MK-6-1                6     0.000
 MK-6-2                6    10.000
 MK-6-3                6    20.000
 MK-6-4                6    30.000
 MK-6-5                6    40.000
 MK-6-6                6    50.000
 MK-6-7                6    60.000
 MK-6-8                6    70.000
 MK-6-9                6    80.000
 MK-6-10               6    90.000
 MK-6-11               6   100.000
 MK-6-12               6   110.000
 MK-6-13               6   120.000
 MK-6-14               6   130.000
 MK-6-15               6   140.000
 MK-6-16               6   150.000
!*********************************** Marker Types ********************************************************************
!Co-dominant marker: When heterozygote F1 is present, P1 is coded as 2, F1 is coded as 1, and P2 is coded as 0; Otherwise, P1 is coded as 2, and P2 is coded as 0. 
!Dominant marker: When heterozygote F1 is present, P1 and F1 are coded as 12, and P2 is coded as 0; Otherwise, P1 is coded as 2, and P2 is coded as 0.  
!Recessive markers: When heterozygote F1 is present, P1 is coded as 2, and F1 and P2 are coded as 10; Otherwise, P1 is coded as 2, and P2 is coded as 0. 
!Missing marker is coded as -1. 
 MK-1-1                 0   0   2   0   2   0   2   0   2   2   2   0   2   0   0   0   0   0   2   2   0   0   0   2   0   2   0   0   2   0   0   0   0   2   2   0   2   2   2   2   0   0   0   0   2   0   0   0   2   0   2   2   2   2   0   0   0   2   2   0   0   2   2   0   2   0   0   2   0   2   0   2   0   0   2   2   2   2   0   0   0   0   0   2   0   2   2   0   2   2   2   0   2   0   0   2   2   0   0   0   2   2   2   0   2   0   0   0   2   2   2   2   0   0   0   2   0   0   2   2   2   0   0   2   0   0   2   2   0   2   2   0   2   2   2   2   0   2   0   2   0   2   2   2   0   0   2   2   2   2   0   0   2   0   0   0   0   2   2   2   0   0   2   0   0   0   2   0   0   2   0   2   2   2   2   0   2   0   2   0   0   2   2   0   2   2   0   2   0   0   2   2   0   2   0   0   0   2   0   2
 MK-1-2                 0   0   2   0   2   0   2   0   2   2   2   0   2   0   0   0   0   0   2   2   2   0   0   2   0   2   0   0   2   0   0   0   0   2   2   0   2   2   2   2   0   0   0   0   2   2   0   0   2   0   2   2   2   2   0   2   0   0   2   0   0   2   0   0   0   0   0   2   0   2   0   0   2   0   0   2   2   2   0   0   0   0   0   2   0   2   2   0   2   2   2   0   2   0   0   2   2   0   0   2   2   2   2   0   2   0   0   0   2   0   2   0   0   0   0   2   0   0   2   2   2   0   0   2   0   0   2   2   0   2   2   0   2   2   2   2   0   2   0   2   0   2   2   2   0   0   2   2   2   2   0   0   2   0   0   0   0   2   2   2   2   0   2   0   0   0   2   0   0   2   0   2   0   2   0   2   2   0   2   0   0   2   2   0   2   2   0   0   0   0   2   2   0   2   0   0   0   2   0   2
 MK-1-3                 0   0   2   0   2   0   2   2   2   2   2   0   2   0   0   0   0   0   2   2   2   0   0   2   0   2   0   0   2   0   0   0   0   2   2   0   2   0   2   2   0   0   0   0   2   2   0   0   2   0   2   2   0   2   0   2   2   0   2   0   0   2   2   0   0   0   0   2   0   2   2   0   2   0   0   2   2   2   0   0   0   0   0   2   0   2   2   2   2   2   2   0   2   0   0   2   2   0   0   2   2   2   2   0   2   0   0   0   2   0   2   2   0   0   0   2   0   0   2   2   2   0   0   2   0   0   2   2   0   2   2   2   2   2   2   2   2   2   0   2   0   2   2   2   0   0   2   2   2   0   0   0   2   0   0   0   0   2   2   2   2   0   2   0   0   0   2   2   0   2   0   0   0   2   0   2   2   0   2   0   0   2   2   0   2   2   0   0   0   0   2   0   2   2   0   0   0   2   0   2
 MK-1-4                 0   2   2   0   2   0   0   2   2   2   2   0   2   0   0   0   0   0   2   2   2   0   0   2   0   2   0   0   2   0   0   0   0   2   2   0   2   0   2   2   0   0   0   0   2   2   0   0   2   0   2   2   0   2   0   2   2   2   2   0   0   2   0   0   0   0   0   2   0   2   2   0   2   0   0   0   0   2   0   0   0   0   0   2   0   2   2   2   0   0   2   0   2   0   0   2   2   0   0   2   2   2   2   0   2   0   2   0   2   0   2   2   0   0   0   2   0   0   2   2   2   0   0   2   0   0   2   0   0   2   2   2   2   0   2   2   2   2   0   2   0   2   2   0   2   0   2   2   2   0   0   0   2   0   2   0   0   2   2   2   2   2   2   0   0   0   2   2   0   2   0   0   0   2   0   2   2   0   2   0   2   2   2   0   2   2   0   0   0   0   2   2   2   2   0   0   0   2   0   2
 MK-1-5                 0   2   2   0   2   0   0   2   2   0   2   0   2   2   0   0   0   0   2   2   2   0   0   2   0   2   2   0   2   0   0   0   0   2   2   0   0   0   2   2   0   0   0   0   2   2   0   0   2   0   2   2   0   2   0   2   2   2   2   0   0   2   0   0   0   0   0   2   0   0   2   2   2   0   0   0   0   2   0   0   0   0   2   2   0   0   2   2   0   0   0   0   2   0   0   2   2   0   0   2   2   2   2   0   2   0   2   0   0   0   0   0   0   0   0   2   0   0   2   2   2   0   0   2   0   0   2   2   0   2   2   2   2   0   2   2   2   0   2   2   0   2   0   0   0   0   2   2   0   0   0   2   2   0   2   0   0   2   2   2   2   2   2   0   0   0   0   2   0   2   2   0   0   0   0   2   2   0   2   0   2   2   2   0   2   2   0   0   0   0   2   2   2   2   0   0   0   2   0   2
 MK-1-6                 0   2   0   0   2   0   0   0   2   0   2   0   2   2   0   0   0   0   2   2   2   0   0   2   0   2   2   2   2   0   0   0   2   2   2   0   0   0   2   2   0   0   0   2   2   2   0   0   2   2   2   2   0   2   0   2   2   2   2   0   0   2   0   0   0   2   0   2   0   0   2   2   2   0   0   0   0   2   0   0   2   0   2   2   0   0   2   2   0   0   0   0   2   0   0   2   2   0   0   2   2   2   2   0   2   0   2   0   0   0   0   0   0   0   0   0   0   0   2   2   2   0   0   2   0   0   2   2   0   2   2   2   2   0   2   2   2   0   2   2   0   2   0   0   0   0   2   0   0   0   0   0   2   0   2   0   0   2   2   2   2   2   2   0   0   0   0   2   0   2   2   0   0   0   0   0   2   0   2   0   2   0   2   0   2   2   0   0   0   0   2   2   2   2   0   0   0   2   0   0
 MK-1-7                 0   2   0   0   2   0   0   0   2   0   2   0   2   2   0   0   0   0   2   2   2   0   2   2   0   2   0   2   2   0   0   0   2   2   2   0   0   0   2   2   0   0   0   2   0   2   0   0   2   2   2   2   0   2   2   2   2   2   2   2   0   2   0   0   0   2   0   2   0   0   2   2   2   0   0   0   2   2   2   0   0   0   2   2   0   0   2   2   0   2   0   0   2   0   0   2   2   0   0   0   2   2   2   0   2   0   2   0   0   0   0   0   0   0   2   0   2   0   2   2   2   0   0   2   0   0   2   2   0   2   2   2   2   0   2   2   2   0   2   2   0   2   0   0   0   0   0   0   0   0   0   0   2   0   2   0   0   2   2   2   2   2   2   0   0   0   0   0   0   2   2   0   0   0   0   0   2   0   0   0   2   0   0   0   2   2   2   0   2   0   2   2   2   0   2   0   0   2   0   0
 MK-1-8                 0   2   0   0   2   2   0   0   2   0   2   0   0   2   0   2   0   0   2   2   2   0   2   2   0   2   0   2   2   0   0   0   0   2   2   0   0   2   2   2   0   0   0   2   0   2   0   0   2   2   0   2   0   2   2   2   2   2   2   0   0   2   0   0   0   0   2   2   0   2   2   2   2   0   0   0   2   2   2   0   0   0   2   2   0   0   2   2   0   2   0   0   0   2   0   2   2   0   0   0   2   2   2   0   2   0   2   0   0   0   0   0   2   0   2   0   2   0   2   2   2   0   2   2   0   0   0   0   0   2   2   2   2   2   2   2   2   0   2   0   0   2   0   0   0   0   0   0   2   0   0   0   2   0   2   0   0   2   2   2   2   2   2   0   2   0   2   0   0   0   2   0   0   0   0   0   0   0   0   0   2   0   0   0   2   2   2   0   2   0   2   2   2   0   2   2   0   2   0   0
 MK-1-9                 0   2   0   0   2   0   2   0   2   2   2   0   0   2   0   2   0   0   2   2   2   0   2   2   0   2   0   2   2   0   2   0   0   2   2   0   2   0   2   2   0   0   0   2   0   2   0   0   2   2   0   2   0   2   2   2   2   2   2   0   0   0   0   0   0   0   2   0   0   2   2   2   0   0   0   0   2   2   2   0   0   0   2   2   0   0   2   2   0   2   0   0   0   2   0   2   2   0   0   0   2   2   2   0   2   0   2   0   0   0   0   0   2   0   2   0   2   0   2   2   2   0   2   2   0   0   0   2   0   2   2   2   2   2   2   2   2   0   2   2   0   2   0   0   0   0   0   0   2   0   0   0   0   2   2   0   0   2   2   2   2   2   2   0   2   0   2   0   0   0   2   0   0   2   0   0   0   0   0   0   2   0   0   0   2   2   2   0   2   0   2   0   2   0   2   2   0   2   0   0
 MK-1-10                0   0   2   0   2   0   2   0   2   2   0   2   0   0   0   2   0   0   2   2   0   0   2   2   0   0   2   2   2   0   0   0   0   2   2   0   2   0   2   2   0   0   0   2   0   2   0   0   2   2   0   2   0   2   2   2   2   2   2   0   0   0   0   0   0   0   2   0   0   2   2   2   0   0   0   0   2   2   0   0   2   0   2   2   0   0   2   2   0   2   0   0   0   2   0   2   0   0   0   0   2   2   2   0   0   0   0   0   0   0   0   0   2   0   2   0   2   0   2   2   2   0   2   2   0   0   0   2   0   2   2   2   2   2   2   2   2   0   2   0   0   2   0   0   2   0   0   0   2   0   0   0   0   2   2   0   0   2   2   2   2   2   2   0   2   2   0   0   0   0   2   2   0   2   0   0   0   0   0   0   2   0   0   0   2   2   2   2   2   0   2   0   2   0   2   2   0   2   0   0
 MK-1-11                0   0   2   0   2   0   2   0   0   2   0   2   0   2   0   2   2   0   2   2   0   0   2   2   2   0   2   2   2   2   0   0   0   2   2   0   2   0   2   2   0   0   0   2   0   2   0   0   2   2   2   2   0   0   2   2   2   2   2   0   0   0   0   0   0   0   2   0   0   2   2   2   0   0   2   0   2   2   0   2   2   0   0   2   0   0   2   2   0   2   0   0   0   2   0   2   0   2   0   2   2   2   2   0   0   0   0   0   2   0   0   0   2   0   0   0   2   0   2   2   2   2   0   0   0   0   0   2   0   2   2   2   2   2   2   2   0   0   2   0   0   2   0   0   2   0   0   0   2   0   0   0   0   2   2   0   0   2   2   2   2   2   2   2   2   2   0   0   0   0   0   2   0   2   0   0   0   0   0   0   2   0   2   0   2   2   0   2   2   0   2   0   2   0   2   0   0   0   0   0
 MK-1-12                0   0   2   0   2   0   2   0   0   2   0   0   0   2   0   2   2   0   2   2   0   0   2   2   2   0   2   2   2   2   0   0   0   2   2   0   2   0   2   0   0   2   0   2   0   2   0   0   2   2   2   2   0   2   2   2   2   2   2   0   0   0   2   0   2   0   2   0   0   2   2   2   0   0   2   0   2   2   0   2   2   0   0   2   0   0   2   2   0   2   0   0   2   2   0   2   0   2   0   2   2   2   2   0   0   0   0   0   2   0   0   0   2   0   0   0   2   2   2   2   2   2   0   0   0   2   0   2   0   2   2   2   2   2   2   2   0   0   2   2   0   2   2   0   0   0   0   0   2   0   0   0   0   2   2   0   0   2   2   2   2   2   2   2   2   2   0   0   0   0   0   2   0   0   0   0   0   0   0   0   2   0   2   0   2   2   0   2   2   2   2   0   2   0   2   2   0   0   0   0
 MK-1-13                0   0   2   2   2   0   2   0   0   2   0   2   0   2   0   2   2   0   2   2   0   0   2   2   2   0   2   2   2   2   0   0   0   0   2   0   2   0   0   0   0   2   0   2   0   0   2   0   2   2   2   2   2   2   2   2   2   2   2   0   0   0   2   0   2   0   2   0   0   2   2   0   0   0   2   0   2   2   0   2   0   0   0   2   0   0   2   2   2   2   0   0   2   2   0   2   0   0   0   2   2   2   2   0   0   0   0   0   2   0   0   0   2   0   2   0   2   2   2   2   2   2   0   0   0   2   0   2   0   2   2   2   2   2   2   2   0   2   2   2   0   2   2   2   0   0   0   0   2   0   0   0   0   2   2   0   0   0   2   2   2   0   2   2   2   2   0   2   0   0   2   2   0   0   0   2   0   0   0   0   0   0   2   0   2   2   0   2   2   2   2   0   2   0   2   2   0   0   0   0
 MK-1-14                0   0   2   2   0   0   2   0   0   2   0   2   0   2   0   2   2   0   2   2   0   0   2   2   2   2   2   0   2   2   0   0   0   0   0   2   0   0   0   0   0   2   0   2   0   0   2   0   2   2   2   2   2   2   2   2   2   2   2   0   0   0   2   0   2   0   2   0   0   2   2   2   2   2   2   2   2   2   0   2   0   2   0   2   0   0   2   2   2   2   0   2   2   2   0   2   2   0   0   2   2   2   2   2   0   0   0   0   2   0   0   2   2   0   2   0   2   2   2   2   2   2   2   0   0   2   0   2   0   2   2   2   2   2   2   2   0   2   2   2   0   2   2   0   0   0   0   0   0   0   0   0   0   2   2   0   0   0   2   2   2   0   2   2   2   2   2   2   2   0   2   2   0   0   0   2   0   0   2   0   0   0   2   0   2   2   2   0   2   2   2   0   2   0   2   2   0   0   0   0
 MK-1-15                0   0   2   2   0   0   2   0   0   2   0   2   0   0   2   2   2   2   2   2   0   0   2   2   2   2   2   0   2   2   0   0   0   0   2   2   0   0   0   0   0   2   0   2   0   0   2   0   2   2   2   2   2   2   2   2   2   2   2   0   0   0   2   0   2   0   2   0   0   2   2   2   2   2   2   2   2   2   0   2   0   2   0   2   2   0   2   2   2   2   0   2   2   2   0   2   2   0   0   2   2   2   2   2   0   0   2   2   2   0   0   2   2   0   2   0   2   2   2   2   2   2   2   0   0   2   0   0   0   2   2   2   2   2   2   2   0   0   2   2   0   2   2   2   0   0   0   0   0   0   0   0   0   2   2   0   0   0   2   2   2   0   2   2   2   2   2   2   2   0   2   2   0   0   0   2   2   0   2   0   0   0   2   0   2   2   0   0   2   2   2   0   2   0   2   2   0   0   0   0
 MK-1-16                0   0   2   0   0   0   2   0   0   2   0   2   0   0   2   2   2   2   2   2   0   0   2   2   2   2   2   0   2   2   2   0   0   0   2   2   0   0   0   0   0   2   0   2   0   0   2   0   2   2   2   2   2   0   0   2   2   2   2   0   0   0   2   0   2   0   2   0   0   2   2   2   2   0   2   2   2   2   0   2   0   2   0   2   2   0   2   2   0   2   0   2   2   2   0   2   2   0   0   2   2   2   2   2   0   0   2   2   2   0   0   2   2   0   2   0   2   0   2   2   2   2   0   0   0   2   0   0   0   2   2   2   2   2   2   2   0   0   2   2   0   2   2   2   0   0   0   0   0   0   0   0   0   2   2   0   0   0   2   2   2   0   2   2   2   2   2   2   2   0   2   0   0   2   0   2   2   0   2   2   0   0   2   2   2   0   0   0   2   2   2   0   2   0   2   2   2   0   0   0
 MK-2-1                 0   2   0   0   0   2   0   0   2   2   2   2   0   2   0   2   0   2   0   0   2   2   0   0   0   0   0   0   2   2   0   2   0   2   2   2   0   0   2   0   2   2   0   2   0   2   0   2   0   0   0   0   2   2   2   2   0   2   2   0   0   2   2   0   2   2   2   0   2   2   2   0   0   2   2   2   0   0   2   0   0   0   2   0   2   2   0   0   2   2   0   2   0   0   0   2   2   2   0   0   0   0   0   2   2   0   2   2   0   0   0   2   0   2   2   2   2   2   0   0   0   2   2   0   0   0   2   2   0   0   2   2   0   0   2   0   0   0   0   2   2   2   0   2   0   2   2   2   0   0   2   0   0   2   2   2   2   2   2   0   2   0   2   2   0   0   0   0   2   0   0   2   0   0   0   2   2   2   2   0   0   2   0   0   0   2   0   2   2   2   2   0   2   0   2   2   0   2   0   0
 MK-2-2                 0   2   0   0   0   2   0   0   2   2   2   2   0   2   0   2   0   2   0   0   2   2   0   0   0   0   0   0   2   2   0   2   0   2   2   0   0   0   2   0   2   2   0   2   0   2   0   2   0   0   0   0   2   2   2   2   0   2   2   0   0   2   2   0   2   2   2   0   2   2   2   0   0   2   2   2   0   0   0   0   0   2   2   0   0   2   2   0   2   2   0   2   0   0   0   2   2   0   0   0   0   2   0   2   2   2   2   2   0   0   0   2   0   0   2   2   2   2   0   0   0   2   2   2   0   0   2   2   0   0   2   0   0   0   2   0   0   0   0   0   2   2   0   2   0   2   2   2   2   0   2   0   0   2   2   2   2   2   2   2   2   2   2   2   0   0   2   0   2   0   0   0   2   2   0   2   2   2   2   2   0   2   0   0   0   2   0   2   2   2   2   0   2   0   2   2   0   2   0   0
 MK-2-3                 0   2   0   0   0   2   0   0   0   2   2   0   0   2   0   2   0   2   0   0   2   2   0   0   0   0   0   0   2   2   0   2   0   2   2   0   0   0   2   0   2   2   0   2   0   2   0   2   0   0   0   0   2   2   2   0   0   0   2   0   0   2   2   0   2   2   0   0   2   2   2   0   0   2   2   2   0   0   0   0   2   2   2   0   0   2   2   0   2   2   0   2   0   0   0   2   0   0   0   0   0   2   0   2   2   2   2   2   0   2   0   2   0   0   2   2   2   2   0   0   0   2   2   2   0   0   2   2   0   0   2   0   0   0   2   0   0   0   0   0   2   2   0   2   0   2   2   2   2   0   2   0   0   2   2   2   2   2   2   2   0   2   2   2   2   0   2   0   2   0   0   0   2   2   0   2   2   2   2   2   0   2   0   0   0   0   0   2   2   2   2   0   2   0   2   2   2   0   0   0
 MK-2-4                 0   2   0   0   0   2   0   0   0   2   2   0   0   2   0   2   0   2   0   0   2   2   0   0   0   0   0   2   2   2   0   2   0   2   2   0   0   0   2   0   2   2   0   2   0   2   0   2   0   0   0   0   2   2   2   0   0   0   2   0   0   2   2   0   2   2   0   0   2   2   2   0   2   0   2   2   2   0   0   0   2   2   2   0   0   2   2   0   2   0   0   2   0   0   0   2   2   0   0   2   0   2   0   2   2   2   2   2   0   2   0   2   0   0   2   2   0   2   0   0   0   2   2   2   0   0   2   2   0   2   2   0   0   0   2   0   0   0   0   0   2   2   0   2   0   2   2   2   2   0   2   0   0   2   2   2   2   0   2   2   0   2   2   2   2   0   2   0   2   0   0   0   2   2   0   2   2   2   2   2   0   2   0   0   2   0   0   2   0   2   2   0   2   0   2   2   2   0   0   0
 MK-2-5                 0   2   0   0   0   2   0   0   0   2   2   0   0   2   2   2   0   2   0   0   0   2   0   0   0   0   0   2   2   2   0   2   0   2   2   0   0   0   2   0   0   2   0   2   0   2   0   2   0   0   0   0   2   2   2   0   2   0   2   0   0   2   2   0   2   0   0   0   2   2   2   0   2   0   2   2   2   0   0   0   0   2   2   0   0   0   2   0   2   0   0   2   0   0   0   2   2   0   0   2   0   2   0   2   2   2   2   2   0   2   2   2   0   0   2   2   0   2   0   0   0   2   2   0   0   0   2   2   0   2   2   0   0   0   2   0   0   0   0   0   2   2   0   2   0   2   0   2   2   0   2   0   0   2   2   2   0   0   2   2   0   2   0   2   2   2   2   0   2   0   0   0   0   2   0   2   2   2   2   0   0   2   2   0   2   0   0   2   0   2   2   0   2   0   2   2   2   0   0   0
 MK-2-6                 0   2   0   0   0   2   0   0   2   2   2   0   2   2   2   2   0   2   0   0   0   2   0   0   0   0   0   2   2   2   0   2   0   2   2   0   0   0   2   0   0   2   2   0   2   2   0   2   0   0   0   0   2   2   0   0   2   0   2   2   0   2   2   0   2   0   0   0   2   2   0   0   2   0   2   2   2   0   2   0   0   2   2   0   0   0   2   0   2   0   0   2   0   0   0   2   2   2   0   2   2   2   0   2   2   2   2   2   2   2   2   2   0   0   2   2   2   2   0   0   2   2   2   0   0   0   2   2   2   2   2   0   0   0   2   0   2   0   0   0   0   2   0   2   0   2   0   2   2   2   2   0   0   2   2   2   0   0   2   2   0   2   0   2   2   2   2   0   2   0   0   0   0   2   0   2   2   2   2   0   0   2   2   0   2   0   0   2   0   2   0   0   2   0   2   2   2   0   0   0
 MK-2-7                 0   2   0   0   0   0   0   0   2   2   2   0   2   2   2   2   0   2   0   0   0   2   0   0   0   0   0   2   2   2   0   2   0   2   2   0   0   0   0   0   0   2   2   0   2   2   0   2   0   0   0   0   0   0   0   0   0   0   2   2   0   0   2   0   2   0   0   0   2   2   0   0   2   0   0   2   2   0   2   0   0   2   2   2   0   0   2   0   2   0   0   2   2   0   0   2   2   0   0   2   0   2   0   2   2   2   2   2   2   2   2   2   0   0   2   2   2   2   0   0   2   2   2   0   0   0   2   2   2   2   2   0   0   0   2   0   2   0   0   0   0   2   0   2   0   2   0   2   2   2   2   0   0   2   2   2   0   0   0   2   0   2   0   2   2   2   2   0   2   0   0   2   0   2   0   2   2   2   2   0   0   2   2   0   2   2   0   2   0   0   2   0   2   0   2   2   2   0   2   0
 MK-2-8                 0   2   0   0   0   0   0   0   2   2   2   0   2   2   2   2   0   2   0   0   0   2   0   0   0   0   0   2   2   2   0   2   0   2   2   0   0   0   0   0   0   2   2   0   2   2   0   2   0   0   0   2   0   0   0   0   0   0   2   0   0   0   2   0   2   0   0   0   2   2   0   0   2   0   0   2   2   0   2   0   0   2   2   2   2   0   2   0   2   0   0   0   2   0   0   2   2   0   0   2   0   2   0   2   2   0   2   2   2   2   2   2   0   0   2   2   0   2   0   0   2   2   2   2   0   2   2   2   2   2   2   0   0   0   2   0   2   2   0   0   0   0   0   0   0   2   0   2   2   2   2   0   0   2   2   0   0   0   0   2   0   2   0   2   2   2   0   0   2   0   0   2   0   2   0   2   2   0   2   0   0   2   2   0   2   2   0   0   0   0   2   0   2   0   2   2   2   0   2   0
 MK-2-9                 0   2   0   0   0   0   0   0   0   2   2   0   2   2   2   2   0   2   0   0   0   2   0   0   0   0   0   2   2   2   0   2   0   2   2   0   0   0   0   0   0   2   2   0   2   2   0   2   0   0   0   2   0   0   0   2   0   2   2   0   0   0   2   0   2   0   0   0   2   2   0   0   0   0   0   2   2   0   2   0   0   2   2   2   2   0   2   0   2   0   0   0   2   0   0   2   2   0   0   2   0   2   0   2   0   0   2   2   2   2   2   2   0   0   0   2   0   2   0   0   2   2   2   2   0   2   2   2   2   2   2   0   0   0   2   0   2   2   0   0   0   0   0   0   0   2   0   2   2   2   2   0   0   2   2   0   0   0   0   2   0   2   0   2   2   2   2   0   2   0   0   2   0   2   0   2   2   2   2   0   0   2   2   0   2   2   0   0   0   0   2   0   2   0   2   2   2   0   2   0
 MK-2-10                0   2   2   0   0   2   0   0   0   2   0   0   2   2   2   2   2   2   0   0   0   2   0   0   0   0   0   2   2   2   0   0   0   2   2   0   0   0   0   0   0   2   2   0   2   2   0   2   0   0   0   2   0   0   0   2   0   2   2   0   0   0   2   0   2   0   0   0   2   2   0   0   0   0   0   2   2   0   2   0   0   2   2   2   2   0   0   0   2   0   0   0   0   0   0   2   0   0   0   0   2   2   0   2   0   0   2   2   2   2   2   2   0   0   0   2   0   0   0   2   2   2   2   2   0   2   2   2   2   2   2   0   2   0   2   0   2   2   0   0   0   0   0   0   0   2   0   2   2   2   2   0   0   2   2   0   0   0   0   2   0   2   0   2   2   2   2   0   2   0   0   2   0   2   0   2   2   2   2   0   0   2   2   0   2   2   0   0   0   0   2   0   2   0   2   2   2   0   2   0
 MK-2-11                2   2   2   0   0   2   0   0   0   2   0   0   2   2   2   2   2   2   0   0   0   2   0   2   0   0   0   2   2   2   0   0   0   2   2   0   0   0   0   0   0   2   2   0   2   2   2   2   0   0   0   2   0   0   0   2   0   2   2   2   0   0   2   0   2   0   2   0   2   2   0   0   0   0   0   2   2   0   2   0   0   2   0   2   2   0   0   0   2   0   0   2   0   0   0   2   0   0   0   0   2   2   0   2   0   0   2   2   2   2   2   2   0   0   2   2   0   0   0   2   2   2   2   2   2   2   2   2   2   2   2   0   0   0   2   0   2   2   0   2   0   0   0   2   0   2   0   2   0   2   2   0   0   2   2   0   0   0   2   2   0   2   0   2   2   2   2   0   2   0   0   2   2   2   0   2   2   2   2   0   0   2   2   0   2   0   0   0   2   0   2   0   2   2   2   2   2   0   2   0
 MK-2-12                2   2   2   0   0   2   0   0   0   2   0   2   2   2   0   2   2   2   0   0   2   2   0   0   0   0   0   2   2   2   0   0   0   2   2   0   0   0   0   0   0   2   2   0   2   2   2   2   0   0   0   2   0   2   0   2   0   2   2   2   0   0   2   0   2   0   2   0   2   2   0   0   0   0   0   2   2   0   2   0   0   2   0   0   2   0   0   0   2   0   0   2   0   0   0   2   0   0   0   0   2   2   0   2   0   0   2   2   2   0   0   2   0   2   2   2   0   0   0   2   2   2   2   2   2   2   2   2   2   2   2   0   0   0   2   0   2   0   0   2   0   0   0   2   0   2   0   2   0   2   2   0   0   2   2   0   0   0   2   2   0   2   0   2   2   2   2   0   2   0   0   2   2   2   0   2   2   2   2   0   0   2   2   0   2   2   0   0   2   0   2   0   2   2   2   2   2   0   2   0
 MK-2-13                2   2   2   0   0   2   2   0   0   2   0   2   2   2   0   2   0   2   0   0   2   2   0   0   0   0   0   0   2   2   0   0   0   2   2   0   0   0   0   0   0   0   2   2   2   2   0   2   0   0   0   2   0   2   0   2   0   2   2   2   0   0   2   2   2   0   2   0   2   2   2   2   0   0   0   2   0   2   2   0   0   2   0   0   2   0   0   2   2   2   0   2   0   0   0   2   0   2   0   0   2   2   0   2   0   0   2   0   0   0   0   2   0   2   0   2   0   0   0   2   2   2   2   2   2   2   2   2   2   2   2   0   2   0   0   0   2   0   0   2   0   0   0   2   0   2   0   2   0   2   2   2   0   2   2   0   0   0   0   2   0   2   0   2   2   2   2   0   2   0   0   2   2   2   0   2   2   2   2   0   0   2   2   0   2   2   0   0   2   0   2   0   2   2   2   2   2   0   2   0
 MK-2-14                2   2   2   0   0   2   2   0   0   2   0   2   0   2   0   2   0   2   0   0   2   2   0   0   2   0   0   0   2   2   0   0   0   0   2   0   0   0   0   0   0   0   2   2   2   2   0   2   0   0   0   2   0   2   0   2   0   2   0   2   0   0   2   0   2   0   2   0   2   2   0   2   0   0   0   2   0   2   0   0   0   2   0   0   2   0   0   2   2   2   0   2   0   2   0   2   0   0   2   0   2   2   0   2   2   0   2   0   0   0   0   2   0   2   0   0   0   2   0   2   2   2   0   2   2   2   2   2   2   2   2   0   2   0   0   0   2   0   0   2   0   0   0   2   0   2   0   2   0   0   0   2   0   2   2   2   0   0   0   2   0   0   0   2   2   2   2   0   2   0   0   2   2   2   0   2   2   2   2   0   0   2   2   0   2   2   0   0   2   0   2   0   2   2   2   2   2   0   2   0
 MK-2-15                2   2   2   0   0   2   2   0   0   2   0   2   0   2   0   2   0   2   2   2   2   2   0   2   2   0   0   0   2   2   0   0   0   0   2   0   0   2   0   0   0   0   2   2   2   2   0   2   0   0   0   2   0   0   0   0   0   2   0   2   0   2   2   0   0   0   2   0   2   2   0   2   0   0   0   0   0   2   2   0   0   2   0   0   2   0   2   2   2   2   2   2   2   2   2   2   0   0   2   0   2   2   0   2   2   0   2   0   0   0   0   2   0   0   0   0   0   0   0   2   2   2   0   2   2   2   2   2   2   2   2   0   2   0   0   0   2   0   0   2   0   0   0   2   0   2   0   2   0   0   0   2   2   2   2   2   0   0   0   2   0   0   0   2   2   2   2   0   2   0   0   2   2   2   0   2   2   2   0   2   0   2   0   0   2   2   0   0   2   2   2   0   2   2   2   2   2   0   2   0
 MK-2-16                0   2   2   2   0   2   0   0   0   2   0   2   0   2   0   2   2   0   2   2   2   2   0   2   2   2   0   0   2   2   0   0   0   0   2   0   0   2   0   0   0   0   2   2   2   2   0   0   0   0   0   2   0   0   0   0   0   2   0   2   0   2   0   0   0   0   2   0   2   2   0   0   2   0   0   0   0   2   2   0   0   2   0   0   2   0   2   2   2   2   2   2   2   2   2   2   0   0   2   0   2   2   0   2   2   0   2   0   2   0   0   2   0   0   0   0   2   0   0   2   0   2   0   0   2   2   2   2   2   2   2   0   2   0   0   0   2   0   0   2   0   0   0   2   0   2   0   2   0   0   0   2   2   2   2   2   0   0   0   2   2   0   0   2   2   2   2   0   2   0   0   2   2   2   0   2   2   2   0   2   0   2   0   0   2   2   0   0   2   2   2   0   2   2   2   2   2   0   2   0
 MK-3-1                 0   2   0   2   2   0   0   2   0   2   0   2   2   0   2   0   0   0   2   2   0   0   0   0   2   2   2   2   2   0   0   2   0   0   2   0   0   2   2   0   2   2   2   0   2   2   0   2   2   2   0   0   0   2   2   0   0   0   0   2   0   2   2   0   2   0   0   0   2   2   2   2   0   0   0   0   2   0   2   0   0   0   0   0   2   0   0   2   2   2   0   2   2   2   2   2   0   2   2   2   2   0   0   0   2   2   2   2   2   2   2   0   0   2   0   0   2   0   2   2   0   0   0   2   0   2   2   2   0   0   0   2   2   2   0   2   0   2   2   0   0   2   2   0   2   0   0   2   2   2   0   0   0   2   2   2   2   2   0   0   0   0   2   2   2   0   0   0   2   2   0   2   0   2   2   0   2   0   0   0   2   0   2   0   0   2   0   0   0   2   0   2   2   2   0   0   0   2   2   2
 MK-3-2                 2   2   0   2   2   0   0   2   0   2   0   2   2   0   0   0   0   0   2   2   0   0   0   0   2   2   2   2   0   0   0   2   0   0   2   0   0   2   2   0   2   2   2   0   2   2   0   2   0   2   2   0   0   2   0   0   0   0   0   2   0   2   2   0   2   0   0   0   2   2   2   2   0   0   2   0   2   0   2   0   0   0   0   0   2   0   0   2   2   2   0   2   2   2   2   2   0   2   2   2   2   0   0   0   2   0   2   2   2   2   2   0   0   2   0   0   2   0   2   2   0   0   0   2   0   2   2   2   0   0   0   2   2   2   0   2   0   2   2   0   0   2   0   0   2   0   0   2   2   2   0   0   0   2   2   2   2   2   0   0   0   0   2   2   2   0   0   0   2   2   2   2   0   2   2   0   2   0   0   0   2   0   2   0   0   2   0   2   0   2   0   2   2   2   0   0   0   2   2   2
 MK-3-3                 2   0   0   2   2   0   0   2   0   2   0   2   2   0   2   0   0   0   2   2   2   0   0   0   2   2   2   2   0   0   0   2   0   0   2   0   0   2   2   2   2   2   2   2   2   0   0   2   0   2   2   0   0   2   0   0   2   0   0   2   2   2   2   0   2   0   0   0   2   2   2   2   2   0   2   0   2   0   2   0   0   0   0   0   2   0   0   2   2   2   0   0   0   2   2   2   0   2   0   2   2   0   0   0   2   2   2   2   2   2   2   0   0   2   0   0   2   0   2   2   0   0   0   2   0   2   2   2   0   0   0   2   2   0   0   2   0   2   2   0   0   2   0   0   2   0   0   2   0   2   0   0   0   2   0   0   2   2   0   0   0   0   2   2   2   0   0   0   2   2   2   2   0   2   2   0   2   0   0   0   2   2   2   0   0   2   0   2   2   2   0   2   2   2   0   0   0   2   2   2
 MK-3-4                 2   0   0   0   2   0   0   2   0   0   0   2   2   0   2   0   2   0   2   2   2   0   0   0   2   2   2   2   0   0   0   0   0   0   2   0   0   2   2   2   2   2   2   2   2   0   0   2   0   2   2   0   0   2   0   0   2   0   0   2   2   0   2   0   2   2   0   0   2   2   2   2   2   0   0   0   2   2   2   0   2   0   0   2   2   0   0   2   2   2   0   0   0   2   2   2   0   2   2   2   2   0   0   0   2   2   2   2   2   2   2   0   0   2   0   0   2   0   0   2   0   0   0   2   0   2   2   0   0   0   0   2   2   0   0   2   0   2   2   0   0   2   0   0   2   0   0   2   0   2   0   0   2   2   0   0   2   2   0   0   0   0   2   2   0   0   0   2   0   2   0   2   0   2   2   0   2   0   0   0   2   2   2   0   0   2   0   2   2   0   0   2   2   2   0   0   0   2   2   2
 MK-3-5                 2   0   0   2   2   0   0   2   0   0   0   2   2   2   2   0   2   0   2   0   2   0   0   0   2   2   2   2   0   0   0   0   0   2   2   0   0   2   2   2   2   2   0   2   2   0   2   2   0   2   2   2   0   2   0   0   2   0   0   2   2   0   2   2   0   2   2   0   2   2   2   0   2   0   0   0   2   2   2   0   2   0   0   2   2   0   0   2   2   0   0   0   0   2   2   2   0   2   2   2   2   0   0   0   2   2   2   2   2   2   2   0   0   2   0   2   2   0   0   2   0   0   0   2   0   2   2   0   2   0   0   2   2   0   0   2   0   2   2   0   0   0   2   0   2   2   2   2   0   2   0   0   2   2   0   0   2   0   0   0   0   0   2   2   0   0   0   2   0   2   2   2   0   2   0   0   2   0   0   0   2   2   2   0   0   2   0   2   2   0   0   2   2   2   0   0   0   2   2   2
 MK-3-6                 2   0   0   2   2   2   0   2   0   2   2   2   2   2   2   0   0   0   2   0   2   0   0   0   2   2   2   2   0   0   0   0   0   2   2   0   0   2   0   2   2   2   0   0   2   2   2   2   0   2   2   2   0   2   0   0   2   0   0   2   2   0   2   2   0   2   2   0   2   0   2   0   2   0   0   0   2   2   2   2   2   0   0   2   0   0   0   2   2   0   0   0   0   2   2   2   0   2   2   2   2   0   0   0   2   2   0   2   2   2   2   0   0   2   0   0   2   0   0   0   0   0   2   2   0   2   2   2   2   0   0   0   2   0   0   2   0   0   2   0   0   0   2   0   2   2   0   2   0   2   0   0   2   2   0   0   2   0   0   0   0   0   2   2   0   0   2   2   0   2   2   2   0   0   0   0   2   0   0   0   2   2   2   2   0   0   0   2   2   0   0   2   2   2   0   0   0   0   2   2
 MK-3-7                 2   2   0   2   2   2   0   2   0   2   2   2   2   2   2   0   0   2   2   0   0   0   0   0   0   2   2   2   0   0   2   0   0   2   2   0   0   2   0   0   2   2   0   0   2   2   2   2   0   2   2   2   0   2   0   2   2   0   0   2   2   0   2   2   0   2   2   0   2   0   2   0   2   0   2   0   2   2   2   2   2   0   0   2   0   0   0   2   2   2   0   0   0   0   2   2   0   2   0   0   2   0   0   0   2   2   0   0   2   2   2   0   0   2   2   2   2   2   0   0   0   0   2   2   0   2   2   2   2   0   0   0   2   0   0   2   0   0   2   0   0   0   2   0   2   2   0   2   0   2   0   0   2   2   0   0   2   0   0   0   0   0   2   2   0   0   2   2   0   2   2   2   0   0   0   0   2   0   0   0   2   2   2   2   0   0   0   2   2   0   0   2   2   2   0   0   0   0   2   2
 MK-3-8                 2   0   0   2   2   2   0   2   0   2   2   2   2   0   2   0   0   2   0   0   0   0   0   0   0   2   2   2   0   0   2   0   2   2   2   0   0   0   0   0   2   2   2   0   2   2   2   0   0   2   2   2   0   2   0   2   2   0   0   2   2   0   2   2   0   2   2   2   2   0   2   0   2   0   2   0   2   2   2   2   2   0   0   2   0   0   0   2   0   0   0   0   0   0   2   2   0   2   0   0   2   0   0   0   2   2   2   0   2   2   2   0   2   2   2   2   2   2   0   0   0   0   2   2   0   2   2   2   2   0   0   0   2   2   0   2   0   0   2   0   0   0   2   0   2   2   0   2   0   2   0   0   2   2   2   0   0   0   0   0   0   0   2   2   0   0   2   2   0   2   2   2   0   0   0   0   2   2   0   2   2   2   2   2   0   0   0   2   2   2   0   2   2   2   0   0   0   0   2   2
 MK-3-9                 2   0   0   2   2   2   0   2   0   2   2   2   2   2   2   0   0   2   0   0   0   0   0   0   2   2   2   2   2   0   2   0   2   2   2   2   0   0   0   0   2   2   2   0   2   2   2   0   0   2   2   2   0   2   0   0   2   2   0   2   2   0   2   2   0   2   2   2   2   2   2   0   2   2   2   2   2   2   2   2   2   0   0   2   0   0   0   2   0   0   0   0   0   0   2   2   0   2   0   0   2   0   0   0   2   2   2   0   2   0   2   0   2   2   2   2   2   2   0   0   0   0   2   2   0   2   2   2   2   0   0   0   2   2   0   2   0   0   2   0   0   0   2   0   2   2   0   2   0   2   0   0   2   2   2   0   0   0   0   0   0   0   2   2   0   0   2   2   0   2   2   0   0   0   0   0   2   0   0   2   2   2   2   2   0   0   0   2   2   2   0   2   2   2   0   2   0   0   2   2
 MK-3-10                0   0   0   2   2   2   0   2   0   0   2   2   2   2   2   0   0   2   0   0   0   0   0   0   2   0   2   2   2   0   2   0   2   2   2   2   0   0   0   0   2   2   2   0   2   2   2   0   0   2   2   2   0   2   0   0   2   2   0   2   2   0   2   2   0   2   2   2   0   2   0   2   2   2   2   2   0   2   2   2   2   0   0   2   0   0   0   2   0   0   0   0   0   0   0   2   0   2   0   0   2   0   0   0   0   2   2   0   2   0   0   0   2   2   2   0   2   2   0   0   0   0   0   2   0   0   2   2   2   0   0   0   2   2   0   2   0   0   2   0   0   0   2   2   2   2   0   2   0   2   0   0   2   2   2   0   0   0   0   0   2   0   2   2   0   0   2   2   0   2   2   0   0   0   0   0   2   0   0   0   2   2   2   2   2   0   0   2   0   2   0   2   0   2   0   0   0   0   2   2
 MK-3-11                0   0   0   2   2   2   0   2   0   0   2   0   0   2   2   0   2   2   0   2   0   0   0   0   2   0   2   2   2   0   2   0   2   0   2   2   0   0   0   0   2   2   2   0   2   0   2   0   0   2   2   2   0   2   0   0   2   2   0   2   2   0   2   2   0   2   2   2   0   2   0   2   2   2   0   2   2   2   2   2   2   0   0   2   2   0   0   2   0   0   0   0   0   0   0   2   0   0   2   0   2   0   2   0   0   2   2   0   2   0   0   2   2   2   2   0   0   2   0   0   2   0   0   2   2   0   2   2   2   0   0   0   2   2   0   2   0   0   2   0   0   0   2   2   2   0   0   2   0   2   0   0   0   2   2   0   0   0   0   0   2   0   2   2   0   0   2   2   0   2   2   0   0   0   0   0   2   0   0   0   2   2   2   2   2   0   2   2   0   2   0   2   0   2   0   0   0   0   2   2
 MK-3-12                0   0   0   2   2   2   0   2   0   0   2   0   0   2   2   0   2   0   0   2   2   0   0   0   2   0   2   2   2   0   2   0   2   0   2   2   0   2   0   0   2   2   2   0   2   0   2   0   0   2   2   2   2   2   0   0   2   0   0   2   0   0   2   2   2   2   2   2   0   0   0   2   2   2   0   2   2   2   2   2   2   0   0   2   2   0   0   2   0   0   0   0   0   0   0   2   0   0   2   0   2   0   2   0   0   2   2   0   2   0   0   2   2   2   2   0   0   2   0   0   2   0   0   2   2   0   2   2   2   0   0   0   2   2   0   2   0   0   2   2   0   0   2   2   0   0   2   2   0   2   0   0   0   2   2   0   0   0   0   0   2   2   0   2   0   0   2   0   0   2   2   0   0   0   0   0   2   0   0   0   2   2   2   2   2   0   0   2   0   2   0   2   0   2   0   0   0   0   2   2
 MK-3-13                2   0   0   2   2   2   0   2   0   0   2   0   0   2   2   0   2   2   0   2   2   0   0   0   2   0   2   2   2   0   2   2   2   0   2   2   0   2   0   0   2   2   0   0   2   0   2   0   0   2   2   2   2   2   0   0   2   2   0   2   0   0   2   2   2   2   2   2   0   0   0   2   2   2   0   2   0   2   2   2   0   0   0   2   2   0   0   2   0   0   0   0   2   0   0   2   0   0   2   0   2   2   2   0   0   2   2   0   2   0   0   2   2   2   0   0   2   2   0   0   2   2   0   0   2   0   0   2   2   0   0   0   2   2   0   2   0   0   2   2   0   0   2   2   0   0   2   2   0   0   2   0   0   2   2   2   0   0   0   0   2   2   0   2   0   0   2   0   0   2   2   0   0   0   2   0   2   0   0   0   0   2   2   2   2   0   0   2   0   2   2   2   0   2   0   0   2   0   2   2
 MK-3-14                2   0   0   2   2   2   0   2   0   0   2   0   0   2   2   0   2   2   0   2   2   0   0   0   0   0   2   2   2   0   2   2   2   2   2   2   0   2   0   0   2   2   0   0   2   2   2   0   2   2   2   2   2   2   0   0   2   2   0   2   0   0   2   2   0   2   2   2   0   0   0   2   2   2   0   2   0   2   2   2   0   0   0   2   2   0   0   2   0   0   0   0   2   0   0   2   0   0   2   2   2   2   2   0   0   2   2   0   2   2   0   2   2   2   0   0   2   2   0   2   2   2   2   0   2   0   2   2   2   0   0   0   2   2   0   2   0   0   2   0   0   0   2   2   0   0   2   2   0   0   2   0   0   2   2   2   2   0   0   0   2   2   0   2   0   0   2   0   0   2   2   0   0   0   2   0   2   0   0   2   0   2   2   2   2   0   0   2   0   2   2   2   0   2   0   0   2   0   2   2
 MK-3-15                2   0   2   2   2   2   0   2   0   0   2   2   0   2   2   0   2   2   2   2   2   0   0   0   0   0   2   2   2   0   2   0   2   2   2   2   2   2   0   0   2   2   0   0   2   2   2   0   2   2   2   2   2   2   0   0   2   0   0   2   0   0   2   2   0   2   2   2   0   0   0   2   2   2   0   2   0   2   2   2   0   0   0   0   0   2   0   2   0   0   0   0   2   0   0   2   0   0   2   2   2   2   2   0   0   2   2   0   2   2   0   2   2   2   0   0   2   2   2   2   2   2   2   0   2   0   0   2   2   0   0   0   2   2   0   2   0   0   0   0   0   0   2   2   0   0   2   2   0   0   2   0   0   2   2   2   2   0   0   2   0   2   0   0   0   0   2   2   0   2   2   2   0   0   2   2   2   0   0   2   0   2   2   2   2   0   0   2   2   2   2   2   0   2   0   0   2   0   2   2
 MK-3-16                2   0   2   2   0   2   0   2   0   2   0   2   0   2   2   0   2   2   2   2   2   2   0   0   0   0   2   2   2   0   0   0   2   2   2   2   2   2   0   0   2   2   2   0   2   2   2   0   2   2   2   2   2   2   0   0   2   0   0   2   0   0   2   2   0   2   2   2   0   0   0   2   2   2   0   2   0   2   2   2   0   0   0   0   0   2   0   2   0   0   0   0   2   0   0   2   2   0   2   2   2   2   2   0   0   2   2   0   0   2   0   2   2   0   0   0   2   2   2   2   2   2   2   0   2   0   0   2   2   0   0   0   2   2   0   2   0   0   0   0   0   0   2   2   0   0   0   0   0   0   2   0   0   2   2   2   2   0   0   2   0   2   0   0   0   0   2   0   0   2   2   2   0   0   2   2   2   2   0   2   0   2   2   2   2   0   0   2   2   2   2   2   0   2   0   0   2   0   0   2
 MK-4-1                 0   2   2   2   2   0   2   2   0   2   2   0   0   0   2   2   0   2   0   0   0   2   0   0   2   2   0   2   2   2   0   2   2   2   0   2   2   2   0   2   0   2   2   2   0   2   0   0   2   2   2   2   2   0   0   2   0   0   2   0   2   0   0   0   2   0   2   2   2   2   2   2   0   0   0   2   2   0   2   0   2   2   2   2   0   2   0   0   0   2   0   0   2   2   2   0   0   0   2   2   0   2   0   2   0   2   2   0   0   2   2   0   0   2   2   0   2   2   0   2   2   0   2   0   2   2   2   0   2   2   2   0   0   0   2   0   2   0   2   0   2   2   0   2   0   2   0   0   2   2   0   2   0   0   2   2   0   2   2   0   2   2   0   0   0   0   0   2   0   2   0   0   2   0   2   0   2   2   0   0   0   2   2   2   0   2   2   2   2   2   2   0   0   0   2   0   0   2   0   0
 MK-4-2                 0   2   0   2   2   0   2   2   0   2   2   0   0   2   2   2   0   2   0   0   0   2   0   0   2   2   0   2   2   2   0   2   2   2   0   2   2   2   0   2   0   2   2   2   0   2   0   2   2   2   2   2   2   0   0   2   0   0   2   0   2   0   0   0   2   0   2   2   2   2   2   2   0   0   0   2   2   0   2   0   2   2   2   2   0   2   0   0   0   0   0   2   2   0   2   0   0   0   2   2   0   2   0   2   0   2   2   0   0   2   2   0   0   2   0   0   0   2   0   2   2   2   2   0   2   2   0   0   0   2   2   2   0   0   2   0   2   0   2   0   2   2   0   2   0   2   0   0   2   2   0   2   0   0   2   2   0   2   2   0   2   2   2   0   0   0   0   0   0   2   0   0   2   0   2   0   2   2   0   0   0   2   2   2   2   0   2   2   2   2   2   0   0   0   2   0   0   2   2   0
 MK-4-3                 0   2   0   2   2   0   2   2   0   2   2   0   0   2   2   0   2   2   0   0   0   2   2   0   2   2   0   2   2   0   0   2   2   0   0   2   2   2   2   2   0   2   2   2   0   2   0   2   2   2   0   2   2   0   0   0   0   0   2   0   0   0   0   0   2   0   2   2   2   2   2   2   0   0   0   2   2   0   2   0   2   2   0   2   2   2   0   0   0   0   0   2   2   0   2   0   2   0   2   2   0   2   0   2   0   2   2   0   0   2   2   0   0   2   0   0   0   2   0   2   2   2   2   0   2   2   2   0   0   0   2   2   0   0   2   2   2   0   2   0   2   2   0   2   0   0   0   0   2   2   0   2   0   0   0   2   0   2   2   0   2   2   2   0   0   0   0   0   0   2   0   0   2   0   2   0   2   2   2   2   0   2   2   2   2   0   2   2   2   2   2   0   0   0   2   0   0   2   0   0
 MK-4-4                 0   2   2   2   2   0   2   2   0   2   2   0   0   2   2   0   2   2   0   0   0   2   2   0   2   0   0   2   0   2   0   2   2   0   0   2   2   2   2   0   0   2   2   2   0   2   0   2   2   2   0   2   2   0   0   0   0   0   2   0   0   0   0   2   2   0   2   2   2   2   2   2   0   0   0   2   2   0   2   0   2   2   0   2   2   2   0   0   0   0   0   2   2   0   2   0   0   0   2   2   0   2   0   2   0   2   0   2   0   2   2   0   0   2   0   0   0   2   0   2   2   2   2   2   2   2   2   0   2   0   0   2   0   0   2   2   2   0   2   0   2   2   0   2   0   0   0   2   2   2   0   2   0   0   2   2   2   2   2   0   2   0   2   0   0   0   0   0   0   0   0   2   2   0   2   2   2   2   2   2   0   2   2   2   2   0   2   2   2   2   2   2   2   2   2   2   0   2   0   0
 MK-4-5                 0   2   2   2   2   0   2   2   0   2   2   0   0   2   2   2   2   2   0   0   0   2   2   0   2   0   0   2   0   2   0   2   2   0   0   2   2   2   2   0   0   2   0   2   0   2   2   2   2   2   0   2   2   0   2   0   0   0   2   0   0   0   0   2   2   0   0   2   2   2   0   2   0   0   0   2   2   0   0   0   2   2   0   2   2   2   0   2   0   0   0   2   2   0   0   0   0   0   2   2   0   2   0   2   0   2   0   2   0   2   2   0   0   2   0   0   0   2   0   0   2   2   2   2   0   2   2   0   2   2   0   2   0   0   2   2   0   0   2   0   2   2   0   2   0   0   0   2   2   2   0   2   0   0   2   2   0   0   2   0   2   0   2   0   0   0   2   0   0   0   0   2   2   0   2   0   2   2   0   2   0   0   2   2   2   0   2   2   2   2   2   2   0   2   2   2   0   2   0   2
 MK-4-6                 2   2   2   2   0   0   2   2   0   2   2   0   0   2   2   2   2   2   0   0   0   2   2   0   2   0   0   2   0   2   0   0   2   0   0   2   2   2   2   0   0   0   0   2   0   2   2   0   2   2   0   2   2   0   0   0   0   0   2   0   0   0   0   2   0   0   0   2   2   0   0   2   0   0   0   2   2   0   0   0   2   2   0   2   2   2   0   2   0   0   0   0   2   0   0   0   0   2   2   2   0   2   0   2   0   2   0   2   0   2   2   0   0   2   0   0   0   2   0   0   2   2   0   2   0   2   2   0   2   2   0   2   2   0   2   2   0   0   2   0   2   2   0   2   0   0   2   2   2   2   0   2   0   0   2   2   0   0   2   0   2   0   2   0   2   0   2   0   0   0   0   2   2   0   2   0   2   2   0   2   0   0   2   2   2   2   2   2   2   2   2   2   0   2   2   2   0   2   0   0
 MK-4-7                 2   2   2   2   0   0   2   2   0   2   2   0   0   2   2   2   2   2   2   0   0   2   2   0   2   0   0   2   0   2   0   0   2   0   0   2   2   2   0   2   0   0   0   0   0   2   2   0   2   2   0   2   2   2   0   0   0   0   2   0   0   0   0   2   0   0   0   2   2   0   0   2   0   0   0   2   2   0   0   2   0   2   0   2   2   2   2   2   0   2   0   2   2   0   0   0   0   2   2   2   0   2   0   2   0   2   0   2   0   2   2   2   0   2   0   0   0   2   0   0   2   2   0   2   0   0   2   0   2   2   2   2   2   0   2   2   0   0   2   0   2   2   0   2   0   0   2   2   2   2   0   2   0   0   2   2   0   0   2   2   2   0   2   0   2   0   2   0   0   0   0   2   2   0   2   0   2   2   0   0   0   0   2   2   2   2   2   2   2   2   2   2   2   2   2   2   0   2   2   0
 MK-4-8                 0   2   2   2   2   0   2   2   0   2   2   0   0   2   2   2   2   2   2   0   0   2   2   2   2   0   0   2   2   2   0   0   2   0   0   2   2   2   0   2   0   0   0   0   0   2   2   0   2   2   0   2   2   2   0   0   0   0   2   0   0   0   0   2   0   0   0   2   2   0   0   2   0   0   0   2   0   0   0   2   0   2   0   2   2   2   2   2   0   2   0   2   2   0   0   0   0   2   2   2   2   2   0   2   0   2   0   2   0   2   2   2   0   2   0   0   0   2   0   0   2   2   2   2   0   0   2   0   2   2   2   2   2   0   2   2   0   0   2   0   2   2   0   2   0   0   2   2   2   0   0   2   0   0   2   2   0   0   2   2   2   0   2   0   2   0   2   0   0   0   0   2   2   0   2   0   2   2   0   0   0   0   0   2   2   2   2   2   0   2   2   2   0   2   2   2   0   2   2   0
 MK-4-9                 0   2   2   2   0   2   2   2   0   2   2   0   0   2   2   2   2   2   2   0   2   0   2   2   2   0   0   2   2   2   0   0   2   0   0   2   2   2   2   2   0   0   0   0   0   2   0   0   2   2   0   2   2   2   0   2   0   0   2   2   0   2   0   2   0   0   2   2   2   0   0   2   0   0   0   2   0   0   0   0   0   2   2   2   2   2   2   2   0   2   0   2   2   2   0   0   0   2   2   2   2   2   0   2   0   2   0   2   0   2   2   2   0   2   0   0   0   2   0   0   2   2   2   2   2   0   2   0   2   2   2   2   2   0   2   2   0   0   2   0   2   2   0   2   0   0   2   2   2   0   0   2   0   0   2   2   0   0   2   2   2   0   2   0   0   0   2   2   2   0   0   2   2   0   2   0   2   2   0   0   0   0   0   2   0   0   2   2   0   2   2   2   0   2   2   2   0   2   2   0
 MK-4-10                2   2   2   2   0   2   2   2   0   0   2   0   0   2   2   2   2   2   2   0   2   2   2   2   2   0   0   2   0   0   0   2   2   0   0   2   2   2   2   2   0   0   2   0   0   2   0   0   2   2   0   2   2   2   2   2   0   0   0   2   0   2   0   2   0   0   0   2   2   0   0   2   0   0   2   2   0   0   0   0   0   2   2   2   2   2   2   2   0   0   0   2   2   2   0   0   0   2   2   2   2   2   2   2   2   2   0   2   0   2   2   0   0   2   0   0   0   2   0   0   2   2   2   0   0   2   2   0   2   2   2   2   2   2   2   2   0   0   0   0   2   2   0   2   2   0   2   2   2   0   0   2   0   0   2   2   0   0   2   2   2   0   2   0   0   0   2   2   2   0   0   2   2   2   2   0   2   2   2   0   0   0   0   2   0   0   2   2   0   2   2   2   0   2   2   2   0   2   2   0
 MK-4-11                2   2   2   2   0   2   2   2   0   0   2   0   0   2   2   2   2   2   2   0   2   2   2   2   2   0   0   2   0   0   0   2   2   0   0   2   0   2   2   2   0   0   2   0   0   2   0   2   2   2   0   2   2   2   2   2   0   2   0   2   2   2   0   2   0   0   0   2   2   0   0   2   0   0   2   2   0   0   2   0   0   2   2   2   2   2   2   2   0   0   0   2   2   0   0   0   0   2   2   2   2   0   2   2   2   2   2   2   0   2   2   0   0   2   0   0   2   2   0   0   2   2   2   0   0   2   2   0   2   2   2   2   2   2   2   2   0   0   0   0   2   2   2   2   2   2   2   0   2   0   0   2   0   0   2   2   0   0   2   2   2   0   2   0   2   0   2   2   2   2   0   2   2   2   2   0   2   2   2   0   0   0   0   2   0   0   2   2   0   2   2   2   0   2   2   2   0   2   2   0
 MK-4-12                2   2   2   2   0   2   2   2   0   0   2   0   0   2   2   2   0   2   2   0   2   2   2   2   2   0   0   2   0   0   0   2   2   0   0   2   0   2   2   2   0   0   2   0   0   2   0   2   2   0   0   2   2   2   2   2   0   2   0   2   2   2   0   2   0   0   0   2   2   0   0   2   0   0   2   2   0   0   2   0   0   2   2   0   2   2   2   2   0   0   0   2   2   0   0   0   0   2   2   2   2   0   2   2   2   0   2   0   2   2   2   0   0   2   0   0   2   2   2   0   2   2   2   0   0   2   2   0   2   2   2   2   2   2   2   2   0   0   0   0   2   2   2   2   2   2   2   2   2   0   0   2   0   0   2   2   2   0   2   2   2   0   2   0   2   0   2   2   2   2   0   2   2   2   2   0   2   0   2   0   0   0   0   2   0   0   2   2   0   2   2   2   0   2   2   2   0   0   2   0
 MK-4-13                2   2   2   2   0   2   2   2   0   0   0   0   0   2   2   2   0   2   2   0   2   2   2   0   2   0   0   2   2   0   0   2   2   0   0   2   0   2   2   2   0   0   2   0   0   2   0   0   2   0   0   2   0   2   2   2   2   2   2   2   2   0   0   2   0   0   0   2   2   0   0   2   0   0   2   2   0   0   2   0   0   2   2   0   2   0   2   2   0   0   0   0   2   0   0   0   0   2   2   2   0   0   2   2   2   0   2   0   2   2   2   0   0   2   2   2   2   2   2   0   2   2   2   0   2   2   2   0   2   2   2   2   2   2   2   2   0   0   0   0   0   2   2   2   0   2   2   2   2   2   0   2   0   0   2   2   2   0   2   2   2   0   2   2   2   0   2   2   2   2   0   2   2   2   2   2   2   2   2   0   2   0   0   2   0   0   2   2   2   2   2   0   0   2   0   2   0   0   2   0
 MK-4-14                2   2   2   2   0   2   2   2   0   0   0   2   0   0   2   2   0   2   2   0   2   2   2   0   2   0   0   2   2   0   0   2   2   0   0   2   0   2   2   2   0   0   2   0   0   2   0   0   2   0   0   2   0   2   2   0   2   2   2   2   2   2   2   2   0   0   0   2   2   0   0   2   0   0   2   2   0   0   2   0   0   0   0   0   0   0   2   2   0   0   0   0   2   0   0   0   0   2   2   2   0   2   2   2   0   0   2   0   2   0   2   0   0   2   2   2   2   2   0   0   2   2   2   2   2   0   0   0   2   2   0   0   2   2   2   2   2   0   0   0   0   2   2   2   0   2   2   2   2   2   0   2   0   0   2   0   2   0   2   2   2   0   2   2   0   0   2   2   2   2   0   2   2   2   2   2   2   2   2   0   2   0   0   2   0   0   2   2   2   0   0   0   0   2   2   2   2   2   2   0
 MK-4-15                2   2   2   2   0   2   2   2   0   0   0   2   0   0   2   2   0   2   2   0   2   2   2   0   2   0   2   2   2   2   2   2   2   0   0   2   0   2   2   2   0   0   2   0   0   2   0   0   2   0   0   2   0   2   2   0   2   2   2   2   2   2   2   2   0   0   0   2   2   2   0   2   0   0   2   0   0   0   2   2   0   0   0   2   0   0   2   2   0   2   0   0   2   0   0   0   0   0   2   2   0   2   2   2   0   0   2   0   2   0   2   0   0   2   2   2   2   2   0   0   2   2   2   2   2   0   2   0   0   2   0   0   2   2   2   2   2   0   0   0   0   2   2   2   0   2   2   2   2   2   0   2   0   0   2   0   2   0   2   2   2   0   2   2   0   0   2   2   2   2   0   2   2   2   2   2   2   2   2   0   2   0   0   2   0   0   2   2   2   0   0   2   0   2   2   2   2   2   2   0
 MK-4-16                2   0   2   2   0   2   2   2   0   2   2   2   0   0   2   2   0   2   2   0   0   2   2   0   2   0   2   2   2   2   2   2   2   0   0   2   0   2   2   2   0   0   2   0   0   2   0   0   2   0   0   2   0   2   2   0   2   2   2   2   0   2   2   2   0   0   0   2   2   2   0   2   0   0   2   0   0   0   2   2   0   0   0   2   0   0   2   2   0   2   0   0   2   0   2   0   0   0   2   2   2   2   2   2   0   0   2   0   2   0   2   0   0   2   2   2   2   2   0   0   2   2   2   2   2   0   2   0   0   2   0   0   2   2   2   2   0   0   0   0   0   2   2   2   0   2   2   2   2   2   2   2   0   0   2   0   0   0   2   0   2   0   0   2   0   0   2   2   2   2   0   2   2   2   2   2   2   2   2   2   0   0   0   2   0   0   2   2   2   0   0   2   0   2   2   2   2   2   0   0
 MK-5-1                 2   0   2   0   0   0   0   2   2   0   0   2   2   0   0   2   0   0   0   2   0   2   0   2   2   0   2   2   0   2   0   0   0   2   2   0   0   0   2   0   0   2   0   2   0   2   0   2   2   0   0   0   0   2   2   0   2   0   0   0   2   0   0   0   0   0   2   2   0   0   2   2   2   0   2   2   2   2   2   0   2   2   0   2   2   2   2   2   0   0   2   2   0   0   0   0   0   2   2   0   0   2   2   2   2   0   2   0   0   0   0   2   2   0   0   2   0   2   2   0   0   0   0   2   0   0   2   0   0   2   0   2   0   2   2   0   0   0   2   0   0   2   0   0   0   2   2   0   0   0   2   0   0   2   2   2   2   0   0   0   0   2   0   0   0   0   2   2   0   2   2   2   0   0   0   0   2   2   2   0   0   0   2   0   0   0   2   2   2   0   0   0   0   2   2   2   2   0   0   2
 MK-5-2                 2   2   2   0   0   0   0   2   2   0   0   2   2   0   0   2   0   0   0   2   0   2   0   2   0   0   2   2   0   2   0   2   0   2   2   0   0   0   2   0   0   2   0   2   0   2   0   2   2   2   0   2   0   2   2   0   2   0   0   2   2   0   0   0   0   0   2   2   0   0   2   2   2   0   2   2   2   2   2   0   2   2   0   0   2   2   2   2   0   0   2   2   0   0   0   0   0   2   2   0   0   2   0   2   2   0   2   0   0   2   0   2   2   0   0   2   0   2   2   0   0   0   0   2   0   0   2   2   2   2   0   2   0   2   2   0   0   0   2   0   0   2   0   0   0   2   2   0   0   0   2   0   0   2   2   2   0   0   0   0   2   2   0   0   0   0   2   0   0   2   2   2   0   0   2   0   2   2   2   0   0   0   2   0   0   0   2   2   2   0   0   0   0   2   2   2   2   0   0   0
 MK-5-3                 2   2   2   0   0   0   0   2   2   0   0   2   2   0   0   2   0   0   0   2   0   2   0   2   0   0   2   2   0   2   0   2   0   2   2   0   0   0   2   0   0   0   2   2   0   2   0   2   2   2   0   0   0   2   0   0   2   0   2   2   2   2   0   0   0   0   2   2   0   0   0   2   2   0   2   2   2   2   2   0   0   2   0   0   2   2   2   0   0   0   2   0   0   0   0   0   0   2   2   0   2   2   0   2   2   0   2   0   0   2   0   0   2   0   0   2   2   2   2   0   0   0   0   2   0   0   2   2   2   2   0   2   0   2   2   0   2   0   0   0   0   2   0   0   0   2   2   0   0   0   2   0   0   2   2   2   0   0   0   0   2   2   0   0   0   2   2   0   0   2   2   2   2   0   2   0   2   2   2   0   0   0   2   0   0   0   2   2   2   0   0   0   0   2   2   2   2   0   0   0
 MK-5-4                 2   2   2   0   0   0   0   2   2   2   0   2   0   0   0   2   0   0   0   2   0   2   2   2   0   0   2   2   0   0   0   2   2   2   2   0   0   0   2   2   0   0   2   2   0   2   0   2   0   0   0   2   0   2   0   0   2   0   2   2   2   0   0   0   0   0   2   2   0   0   0   2   2   0   0   2   2   2   0   0   0   2   0   0   2   2   2   0   0   0   2   0   0   0   0   0   0   2   2   0   2   2   0   2   2   0   2   2   0   2   0   0   2   0   0   2   2   2   2   0   0   0   0   2   0   0   2   0   2   2   0   2   0   2   2   0   2   0   0   2   0   2   0   0   2   2   2   2   0   0   2   0   0   2   0   2   0   0   0   0   2   2   0   2   0   2   2   0   0   2   2   2   2   0   2   0   2   2   2   0   0   0   2   0   0   0   2   2   2   0   0   0   0   2   0   2   0   0   0   2
 MK-5-5                 2   2   2   2   0   0   0   2   2   2   2   2   0   0   0   2   0   0   0   2   0   2   2   2   0   0   2   2   0   0   0   2   2   2   2   0   0   0   2   2   0   0   2   2   0   2   0   2   0   0   0   2   0   2   0   0   2   0   2   2   2   0   0   0   0   0   2   2   0   0   0   2   2   0   0   2   2   2   0   0   0   2   0   0   2   2   2   0   0   0   2   0   0   0   2   0   0   2   0   0   0   2   0   2   2   0   2   2   0   2   0   0   2   2   0   2   2   2   2   0   0   0   0   2   0   0   2   0   2   2   0   2   0   2   2   0   2   0   2   2   0   2   0   0   2   2   2   2   0   0   2   0   0   0   0   2   0   2   0   2   0   0   0   2   0   2   2   0   0   2   2   2   2   0   2   2   2   2   0   0   0   0   2   0   2   0   2   2   2   0   0   2   0   2   0   2   0   0   0   2
 MK-5-6                 2   2   2   2   2   0   2   2   2   0   2   2   0   0   0   2   0   0   0   0   0   2   2   2   0   0   2   2   2   0   0   2   2   2   2   0   0   0   2   2   0   0   2   2   0   2   0   2   0   0   0   2   0   2   0   0   2   2   2   2   2   0   0   0   0   0   2   2   0   0   0   2   2   0   0   2   2   2   0   2   0   2   0   0   2   2   2   0   0   0   2   2   0   0   0   2   0   2   0   0   0   2   0   2   2   0   2   2   0   2   0   0   2   2   0   0   2   2   2   0   0   0   0   2   0   0   2   0   2   2   2   2   0   2   2   0   2   0   2   0   0   2   2   0   0   2   2   2   0   0   2   0   0   0   2   2   0   2   0   2   0   2   0   0   2   2   2   0   0   2   2   2   2   0   2   2   2   2   0   0   0   0   2   0   2   0   2   0   2   0   0   2   0   2   0   2   0   0   0   2
 MK-5-7                 2   2   2   2   2   0   2   2   2   0   2   2   0   0   0   2   0   0   0   0   0   2   2   2   0   0   2   2   2   0   0   2   2   2   2   2   0   2   2   2   0   0   2   2   0   2   0   2   0   0   0   2   0   2   0   0   2   2   2   2   2   0   0   0   0   0   0   2   0   0   0   2   2   2   2   2   2   2   0   2   0   2   0   0   2   2   2   0   0   0   0   2   0   2   0   2   0   2   2   0   0   2   0   2   2   0   2   2   0   2   0   0   2   2   0   0   2   2   2   0   0   2   0   2   0   0   2   0   0   2   2   2   0   2   2   0   2   0   2   0   0   2   0   0   0   2   2   2   2   0   2   0   0   0   2   2   0   2   0   0   0   2   0   0   2   2   0   2   0   2   2   0   0   0   2   2   2   2   0   0   0   0   2   0   2   0   2   2   2   0   0   2   0   2   0   2   0   0   0   2
 MK-5-8                 2   2   0   2   2   0   2   2   2   0   0   2   0   0   0   2   0   0   0   0   0   2   2   2   0   0   2   0   2   0   0   2   2   2   2   2   0   2   2   2   0   2   2   2   0   2   0   2   0   0   0   2   0   2   0   0   0   2   2   2   2   0   0   0   0   0   0   2   0   0   0   2   2   2   2   2   0   2   0   2   0   2   0   0   2   2   2   2   0   0   0   2   0   2   0   0   0   2   2   0   0   2   0   2   2   0   0   2   0   2   0   0   0   2   0   0   2   2   2   0   0   2   0   2   0   0   2   0   0   2   2   2   2   2   2   0   2   0   2   0   0   0   0   0   0   2   2   2   2   0   2   2   2   0   2   2   0   2   0   0   0   2   0   0   2   2   0   2   2   2   2   0   0   0   2   2   2   2   0   0   0   0   2   0   2   0   2   2   2   0   0   2   0   2   0   2   2   0   0   2
 MK-5-9                 2   2   0   2   2   0   0   2   2   0   0   2   0   0   0   2   0   0   0   0   0   2   2   2   0   2   0   0   2   2   0   2   2   2   2   2   0   2   2   0   2   2   2   2   0   2   0   2   0   0   0   2   0   2   0   0   0   2   0   2   2   2   0   0   0   0   0   2   2   0   0   2   2   2   2   2   0   2   0   2   0   2   0   0   2   2   2   2   0   0   0   2   0   2   0   0   0   2   2   0   2   2   0   0   2   0   0   2   0   2   0   0   0   2   2   0   2   2   2   0   0   2   0   2   0   2   2   0   0   2   2   2   2   2   0   0   2   0   2   0   0   0   0   0   0   2   2   2   2   0   2   2   2   0   2   2   0   2   0   0   2   0   0   0   2   2   0   2   2   0   2   0   0   2   2   2   2   2   0   0   2   0   2   0   2   0   2   2   2   0   0   2   0   2   0   0   2   0   0   2
 MK-5-10                0   2   2   2   2   2   0   2   2   0   0   2   0   0   0   2   0   2   2   0   0   0   0   2   0   2   0   0   2   2   2   2   2   2   2   2   0   2   2   0   2   2   2   0   0   2   2   0   0   0   0   2   0   2   2   0   0   2   0   2   2   2   0   0   0   0   0   2   2   0   0   2   2   2   2   2   0   2   0   0   0   2   0   0   2   2   2   2   0   0   0   2   0   2   0   0   0   2   2   0   2   2   0   0   2   0   0   2   0   2   0   0   0   2   0   0   2   2   0   0   0   2   0   2   2   2   0   0   0   2   2   2   2   2   0   0   0   0   2   0   0   0   0   2   0   2   2   0   2   0   2   2   2   0   2   2   0   0   0   0   2   0   0   0   2   2   0   2   2   0   0   0   0   2   2   2   2   2   0   0   2   0   2   0   2   0   2   2   2   0   0   2   2   2   0   0   0   2   0   2
 MK-5-11                0   2   2   2   0   2   0   2   2   0   0   2   0   0   0   0   0   2   2   0   0   2   0   2   0   2   0   0   2   2   2   2   2   2   2   2   0   2   2   0   2   2   2   0   0   2   2   0   2   0   0   0   0   2   2   0   0   0   0   2   2   0   0   0   0   0   0   2   2   0   0   2   2   2   2   2   0   2   2   0   0   2   0   0   2   2   0   2   0   0   0   2   0   2   0   2   0   2   2   0   2   2   0   0   2   0   0   2   0   2   0   0   2   2   0   0   0   2   0   2   0   2   0   2   2   2   0   0   0   2   2   2   2   2   0   0   0   2   2   0   0   2   0   2   0   2   2   0   2   0   2   2   2   0   2   2   0   0   0   0   2   0   0   0   2   2   0   2   2   0   0   0   0   2   2   2   2   2   0   2   2   0   2   0   0   0   2   2   2   0   0   2   2   2   0   0   0   2   0   2
 MK-5-12                0   2   2   2   0   0   0   2   2   0   0   2   0   0   2   0   0   2   2   0   0   2   0   2   0   0   2   0   2   2   2   2   2   2   0   2   0   2   2   0   2   2   2   0   0   2   2   0   2   0   0   0   2   2   2   2   0   0   0   2   2   0   0   0   0   0   0   2   2   0   0   2   2   2   2   2   0   2   2   0   0   2   0   0   2   2   0   2   0   0   0   2   0   2   0   2   0   2   2   0   2   0   0   0   2   0   0   2   0   0   2   0   2   2   0   0   0   2   0   2   0   2   0   2   2   0   0   2   0   2   2   2   2   2   0   0   2   2   2   2   0   2   0   2   0   2   2   0   2   0   2   2   0   2   0   2   0   0   0   0   2   0   0   0   2   2   0   0   2   0   0   0   0   2   0   2   0   0   0   0   2   0   0   0   0   0   2   2   2   2   0   2   2   2   0   0   0   2   0   2
 MK-5-13                0   2   2   2   0   0   0   2   0   0   0   0   0   0   0   0   0   2   2   0   0   2   2   2   0   0   2   0   2   0   2   2   0   2   0   2   0   2   2   0   2   2   2   0   0   2   2   0   2   0   0   0   0   2   2   2   2   0   0   2   2   0   0   0   0   0   0   2   2   0   0   2   0   2   2   2   0   2   2   0   2   2   0   0   2   2   0   2   0   0   0   2   0   2   2   2   0   2   0   0   2   0   0   0   0   0   0   2   0   0   2   0   2   2   0   0   0   0   0   2   0   2   0   2   2   0   0   2   0   2   2   2   2   2   0   0   2   2   2   2   0   2   0   0   0   2   0   0   2   0   2   2   0   2   0   2   0   0   0   0   2   0   0   0   2   2   0   2   2   0   2   0   0   2   0   2   0   0   0   0   2   0   2   0   0   0   2   2   2   0   0   2   2   2   0   2   0   2   0   2
 MK-5-14                0   2   2   2   0   0   0   2   0   0   2   0   0   0   0   0   0   0   2   0   0   2   2   2   0   2   2   0   2   0   2   2   0   2   0   0   0   2   2   2   2   2   2   0   0   2   2   0   2   2   0   2   0   2   2   2   2   2   0   2   2   2   0   0   0   0   0   2   2   0   0   2   0   2   2   2   0   2   2   0   2   2   0   2   2   2   0   2   0   0   0   2   0   2   2   2   0   2   2   0   0   0   2   0   0   0   0   2   0   0   0   0   0   2   0   0   0   2   2   2   0   2   0   2   0   0   0   2   0   2   2   2   2   2   0   2   0   2   2   2   0   2   0   0   0   2   0   0   2   0   2   2   0   2   0   2   0   0   0   0   2   2   0   0   2   2   0   2   2   0   2   0   0   2   0   2   0   0   0   0   2   0   2   0   0   0   2   2   2   0   2   2   2   2   0   0   0   2   0   2
 MK-5-15                0   2   2   2   2   0   0   2   0   0   2   0   0   0   2   0   0   0   0   0   0   0   2   2   0   2   2   0   2   0   2   2   0   2   2   0   0   2   2   2   2   2   2   0   0   2   2   0   2   2   0   2   0   2   2   2   2   2   0   2   2   2   0   0   0   2   0   2   0   0   0   2   0   2   2   2   0   2   0   0   2   2   0   2   2   2   2   0   0   0   0   2   0   2   2   2   2   2   2   0   2   0   2   0   0   0   0   2   0   0   0   2   0   2   0   0   0   2   2   2   0   2   2   2   0   0   0   2   0   2   2   2   2   2   0   2   0   2   2   2   0   0   0   2   0   2   0   0   2   0   2   2   0   2   0   2   0   0   0   0   2   0   0   0   2   2   0   2   2   0   2   0   0   0   0   2   0   0   0   0   2   2   2   0   0   0   2   2   0   0   2   2   2   2   0   0   0   2   0   2
 MK-5-16                0   0   0   2   2   0   0   2   0   2   0   0   0   0   2   0   0   0   0   0   0   0   2   2   2   0   2   0   2   0   2   2   0   2   2   0   0   2   2   2   2   2   2   0   0   2   2   0   2   2   0   2   0   0   2   2   2   2   0   2   2   2   0   0   0   2   0   2   0   0   0   2   0   2   2   2   0   2   0   0   2   2   0   2   2   2   2   0   0   0   2   2   0   2   2   2   2   2   2   0   2   0   2   0   0   0   0   2   0   0   0   2   0   2   0   0   2   2   2   2   0   2   2   2   0   0   0   2   0   2   2   2   2   2   0   2   0   0   2   2   0   0   0   2   0   2   0   0   2   0   2   0   0   2   0   0   2   0   2   0   2   0   0   0   2   2   0   2   2   0   2   0   0   0   0   2   0   0   0   0   2   0   2   2   2   0   2   2   0   0   2   2   2   2   0   0   0   2   2   2
 MK-6-1                 2   2   0   0   2   2   2   0   0   2   2   0   2   2   0   2   0   2   2   2   0   2   0   0   0   0   0   2   0   2   0   2   2   2   2   2   2   2   2   2   2   2   2   2   2   2   0   0   2   0   0   0   0   0   2   2   2   0   0   2   0   0   2   0   2   2   2   2   2   2   0   0   2   2   2   2   0   0   0   0   0   2   2   2   2   2   0   0   0   0   2   0   2   2   0   0   0   2   0   0   0   2   0   2   2   0   0   2   0   2   2   0   0   0   2   2   2   0   2   0   0   2   0   0   0   0   2   0   2   0   2   0   0   2   0   0   0   0   0   0   0   0   2   2   0   0   0   0   2   2   0   0   0   2   0   0   2   2   0   0   0   0   2   2   0   0   0   2   0   0   0   0   2   0   0   2   0   0   2   2   0   2   2   0   0   2   0   2   2   2   2   2   0   2   2   0   2   0   2   0
 MK-6-2                 2   2   0   0   2   0   2   0   0   2   2   0   2   2   0   2   0   2   2   2   0   2   0   0   0   0   0   2   0   2   2   2   2   0   2   2   0   2   2   2   2   2   2   2   2   2   0   0   2   0   0   0   0   0   0   2   2   0   0   2   0   0   2   2   2   0   2   2   2   2   0   0   2   0   0   2   0   0   0   0   0   2   2   2   2   2   0   0   2   0   2   0   0   2   0   0   0   2   0   0   2   2   0   2   2   0   0   2   0   2   2   2   0   0   2   2   2   0   2   0   0   2   0   0   0   0   2   0   2   2   2   0   0   2   0   0   0   0   0   0   2   0   2   2   0   0   0   0   2   2   0   0   0   2   0   0   0   2   0   0   0   0   2   2   0   2   0   2   0   0   0   0   2   0   2   2   2   0   0   2   0   2   0   0   0   0   0   2   2   2   2   2   0   2   2   0   0   0   2   0
 MK-6-3                 0   2   0   0   2   0   2   0   0   2   0   0   2   2   0   2   0   2   2   2   0   2   0   0   0   0   0   2   0   2   2   2   2   0   2   2   0   2   2   2   2   0   0   2   2   2   0   0   0   0   0   0   0   0   0   2   2   0   0   2   0   0   2   2   2   0   2   2   2   2   0   2   2   0   0   2   0   0   2   0   0   2   2   2   2   2   0   2   0   0   2   2   0   2   0   2   2   2   0   0   2   2   0   2   2   0   0   0   0   2   2   0   0   0   2   2   2   0   2   0   0   2   0   0   0   0   2   0   2   0   2   0   0   2   0   0   0   2   0   0   2   0   2   2   0   0   0   2   2   2   0   0   0   2   0   2   0   2   0   0   0   0   2   2   0   2   0   2   0   0   0   0   2   0   0   2   2   0   0   2   0   2   0   0   0   0   0   2   2   2   0   2   0   2   2   0   0   0   2   0
 MK-6-4                 0   2   2   0   2   0   2   0   0   2   0   0   2   2   0   2   0   2   2   2   0   2   0   0   0   0   0   2   0   2   2   2   2   0   2   2   0   2   2   2   2   0   0   2   2   2   0   0   0   0   0   0   0   0   0   0   2   0   0   2   0   2   2   2   2   0   2   2   2   2   0   2   2   0   0   2   2   0   0   2   0   2   2   0   2   2   2   2   0   0   2   2   0   2   0   2   2   2   2   0   0   2   0   2   2   0   0   2   0   2   2   0   0   0   2   0   2   0   2   0   0   2   0   2   0   0   2   0   2   0   2   0   0   2   2   0   0   2   0   0   2   0   2   2   0   0   0   2   2   2   0   0   0   2   0   2   0   2   0   0   0   0   2   2   0   2   0   2   2   0   0   2   2   0   2   2   2   0   0   2   0   2   0   0   0   0   0   2   2   2   0   2   0   2   2   0   0   0   2   0
 MK-6-5                 0   2   2   0   2   2   2   2   0   2   0   0   2   0   0   2   0   2   2   2   0   2   0   0   0   0   0   2   0   2   2   2   2   0   2   2   0   2   2   2   2   0   0   2   2   2   0   0   0   0   0   0   0   0   0   0   2   0   0   2   0   2   2   2   2   0   2   2   2   2   0   2   2   0   0   2   0   0   0   2   2   2   2   0   0   2   2   2   0   0   2   2   2   2   0   2   2   0   2   2   0   2   0   2   2   0   0   2   0   2   2   0   0   0   2   2   2   0   2   0   0   2   0   2   0   2   2   0   2   0   2   0   0   2   2   0   0   2   0   0   2   0   2   2   2   0   0   2   2   2   0   0   0   2   0   2   0   2   0   0   0   0   2   2   0   2   0   2   2   0   0   2   2   2   2   2   2   0   0   2   0   2   0   0   0   0   0   2   2   2   0   2   0   2   2   0   0   0   2   0
 MK-6-6                 0   2   2   0   2   2   2   2   0   2   0   0   2   0   0   2   0   2   2   2   0   2   0   0   2   0   0   2   0   2   2   2   2   2   2   2   0   2   0   2   2   0   0   2   2   2   0   0   0   0   0   0   0   0   0   0   2   0   0   2   0   2   2   2   2   0   2   2   2   2   0   2   0   0   0   2   0   0   0   2   2   2   2   0   0   0   2   2   0   2   2   2   0   2   0   2   2   0   2   2   0   2   0   2   2   0   0   2   0   2   2   0   0   0   2   2   2   0   2   0   0   2   0   2   0   2   2   0   2   0   2   0   0   2   2   2   0   2   2   0   0   0   0   0   2   0   0   2   0   2   0   0   0   2   0   2   2   2   0   0   2   0   2   2   0   2   0   2   2   0   0   2   0   0   2   2   0   2   0   2   0   0   0   0   0   2   0   2   2   2   0   2   0   2   2   2   2   0   2   0
 MK-6-7                 0   0   2   0   2   2   2   2   0   2   0   0   2   0   0   2   0   2   0   2   0   2   0   0   2   0   0   2   0   2   2   2   2   2   2   2   0   2   0   2   2   2   2   2   0   2   0   0   0   0   0   2   0   0   0   0   2   0   2   2   0   2   0   2   2   0   2   2   2   2   0   2   0   0   0   2   0   0   0   2   0   2   2   0   0   0   2   2   0   2   2   2   0   2   0   2   2   0   2   2   0   2   0   2   2   0   0   2   0   2   2   0   2   0   2   2   2   0   2   0   0   2   2   0   0   2   2   0   2   0   2   0   0   0   2   2   0   2   2   0   0   0   0   0   2   0   2   2   0   2   0   0   0   2   0   2   2   2   0   0   2   0   2   2   0   2   0   2   2   0   0   2   0   0   2   2   0   2   0   2   0   0   0   0   0   2   0   2   2   0   0   2   0   2   2   2   2   0   2   0
 MK-6-8                 0   0   2   2   2   2   2   2   0   0   0   0   2   0   0   0   0   2   0   0   0   2   0   0   2   0   0   2   0   2   2   0   2   2   2   2   0   0   0   2   2   2   2   2   0   2   0   0   0   0   0   2   0   0   0   0   2   0   0   2   0   2   0   2   2   0   2   2   2   2   2   2   0   0   2   2   0   0   0   2   0   2   2   2   0   0   2   2   0   2   2   2   0   2   0   2   2   0   0   2   0   2   0   2   2   2   0   2   0   2   2   0   2   0   2   2   2   0   2   0   0   2   2   0   0   2   2   0   2   0   2   0   0   0   2   2   0   2   2   0   0   0   0   0   2   0   2   2   0   2   0   0   2   2   0   2   2   2   0   0   2   0   2   2   0   2   0   0   2   0   0   2   0   0   0   2   0   2   0   2   0   0   0   2   0   2   0   2   2   0   0   2   2   2   2   0   2   0   2   0
 MK-6-9                 0   0   2   2   2   2   2   2   0   0   0   0   2   0   0   0   0   2   2   0   0   2   0   0   2   0   0   2   0   0   2   0   2   2   2   2   0   0   2   2   2   2   0   2   0   2   0   0   2   0   0   2   0   0   0   0   0   0   0   2   0   2   0   0   2   0   2   2   2   2   2   0   0   2   2   2   0   0   0   2   0   2   2   2   2   0   2   2   0   2   2   2   0   2   0   2   2   0   0   2   0   2   0   2   2   2   0   2   0   2   2   0   2   0   2   2   2   0   2   0   0   2   2   0   0   2   0   0   2   0   2   0   0   2   2   2   0   2   2   2   0   0   0   0   2   0   0   2   0   2   0   0   2   2   0   2   2   2   0   0   2   0   2   2   0   2   0   0   2   0   0   0   2   0   0   2   0   2   2   2   0   0   0   2   2   2   0   2   2   0   0   2   2   2   2   0   2   0   2   0
 MK-6-10                2   0   2   2   2   2   2   0   0   0   0   0   2   0   0   0   0   2   2   0   0   2   0   0   2   0   2   2   0   0   2   0   2   2   2   0   0   0   2   2   2   2   0   2   0   2   0   0   2   2   0   2   0   0   0   0   0   0   0   2   0   2   2   0   2   0   2   2   2   2   0   2   0   2   2   2   0   0   0   2   0   2   2   0   2   0   2   2   0   2   2   2   0   2   0   2   2   0   0   2   0   2   0   2   2   2   0   2   0   0   2   0   2   0   2   2   2   0   2   0   2   2   2   0   0   2   0   0   2   0   2   0   0   2   2   2   0   2   2   2   0   0   2   0   0   0   0   2   0   2   0   0   2   2   0   2   2   2   0   0   2   0   2   2   0   2   0   0   2   0   0   0   0   0   0   2   0   2   2   2   0   0   0   2   2   2   0   2   2   0   0   2   2   2   2   0   2   0   2   0
 MK-6-11                0   2   2   2   2   2   2   0   0   2   2   0   0   2   0   0   0   2   2   0   0   2   0   0   0   0   2   2   0   2   2   0   2   2   2   0   0   0   2   2   2   2   2   2   0   2   2   0   2   2   0   2   0   0   0   2   0   0   0   2   0   2   2   0   2   2   2   0   2   2   0   2   0   2   2   2   0   0   0   0   0   2   0   0   2   0   2   2   0   2   2   2   2   2   0   2   2   0   0   2   0   2   0   2   2   2   0   2   2   0   2   2   2   0   2   2   0   0   2   0   2   2   2   0   0   2   0   0   2   0   2   0   0   2   2   2   0   2   2   0   0   0   2   0   0   2   0   2   0   0   0   0   2   2   0   2   2   2   2   0   2   2   2   2   0   2   0   0   2   0   2   0   2   0   2   2   0   2   2   2   0   0   0   2   2   2   2   2   2   0   0   2   2   2   2   0   2   0   2   0
 MK-6-12                0   2   2   2   2   2   2   2   0   2   2   0   0   2   0   0   0   2   2   0   0   2   0   0   0   0   0   2   0   2   0   0   2   2   2   0   0   0   0   2   2   2   2   2   0   2   2   0   2   2   0   2   0   0   0   0   0   0   0   2   0   2   2   0   2   2   0   0   2   2   0   2   0   2   2   2   0   2   0   0   0   2   0   0   2   0   2   2   0   2   2   2   2   2   0   2   2   0   0   2   0   2   0   2   2   2   0   2   2   0   2   2   2   0   2   2   0   0   2   0   2   2   2   0   0   2   0   0   2   0   2   2   0   2   2   2   0   2   2   0   0   0   2   0   0   0   0   2   0   0   0   0   2   2   0   2   2   2   2   2   0   2   2   2   2   2   0   2   2   0   2   0   2   0   2   0   0   2   2   2   0   0   0   2   2   2   2   2   2   0   0   2   2   0   2   0   2   0   2   0
 MK-6-13                0   2   2   2   2   2   2   2   0   2   0   2   0   2   0   0   0   2   2   0   0   2   0   0   0   2   0   2   0   2   0   0   2   2   2   0   0   0   2   2   2   2   2   2   0   2   2   0   2   2   0   2   0   0   0   2   0   0   2   2   0   2   2   0   2   2   0   2   0   2   0   2   0   2   2   0   0   2   0   0   0   2   0   0   2   0   0   2   0   2   2   2   2   0   0   2   2   0   0   2   0   2   0   0   2   2   0   2   2   0   2   2   2   2   2   2   0   0   0   0   2   2   2   0   0   2   0   0   0   0   2   2   0   2   2   2   0   2   2   0   2   0   2   0   0   0   0   2   0   0   0   2   2   2   2   2   2   2   2   2   0   2   2   2   0   2   0   2   2   0   2   0   2   2   2   0   0   2   2   0   0   0   0   2   2   2   2   2   2   0   0   2   2   0   0   2   2   0   0   0
 MK-6-14                2   2   2   2   2   2   2   2   0   2   0   2   0   2   0   0   0   2   2   0   2   2   0   0   0   2   0   2   0   2   0   0   2   2   2   0   0   0   2   2   2   2   2   2   0   2   2   0   2   0   0   2   0   0   0   2   0   0   2   2   0   2   2   2   2   2   0   2   0   2   2   2   0   2   2   0   0   2   0   0   0   2   0   0   2   0   0   2   0   0   2   2   2   0   0   2   2   0   0   2   0   2   0   0   2   2   0   2   2   2   2   2   2   2   2   2   0   2   0   0   2   2   2   0   0   2   0   0   0   0   2   2   0   2   2   2   0   2   2   0   0   0   2   0   0   0   0   2   0   0   0   2   2   2   2   2   0   2   2   2   0   2   0   2   0   2   0   2   2   0   2   0   2   2   2   0   0   2   2   0   2   2   0   2   0   2   2   2   0   2   0   2   2   0   0   0   2   0   0   0
 MK-6-15                2   2   2   2   2   2   2   0   0   2   0   2   0   2   0   0   0   2   2   0   2   2   0   0   0   2   0   2   0   0   0   0   2   2   2   0   2   0   2   2   2   2   2   2   0   2   2   0   2   0   0   2   0   0   0   2   0   0   2   2   0   2   0   2   2   2   0   2   0   2   2   2   0   2   2   0   0   2   0   0   0   2   0   0   2   0   0   2   0   0   2   2   2   0   0   2   2   0   0   0   0   2   2   0   2   2   0   2   0   2   2   2   2   2   2   0   2   2   0   0   2   2   2   0   0   2   2   0   0   0   2   2   0   2   2   2   0   0   2   0   2   0   2   0   0   0   0   2   0   0   0   2   2   2   2   2   2   2   2   2   0   2   0   2   0   2   0   2   2   0   2   2   2   2   2   0   0   2   2   0   2   2   0   2   0   2   2   2   0   2   0   2   2   0   0   0   2   2   0   0
 MK-6-16                2   2   2   2   2   2   2   0   0   2   0   2   0   2   0   0   0   2   2   0   2   2   0   2   0   2   0   2   0   0   0   0   2   2   2   0   0   2   0   2   2   0   2   2   2   0   2   0   2   0   0   2   0   0   0   2   0   0   2   2   0   2   0   2   2   2   0   2   0   2   2   2   0   2   2   0   0   2   0   0   0   2   0   0   2   0   0   2   0   0   2   2   2   0   0   2   2   0   0   0   0   2   0   0   2   2   0   2   0   2   2   2   2   2   2   0   2   2   0   0   2   2   0   2   0   2   2   0   0   0   2   2   0   2   0   2   0   0   2   0   2   2   2   0   0   0   0   2   2   2   0   2   2   2   2   2   2   2   2   2   0   2   0   2   0   2   0   2   2   0   2   2   2   2   2   0   0   2   2   0   2   2   0   2   0   2   2   0   0   2   0   2   2   0   2   0   2   2   0   2
 
!****************************************** Phenotypic Data **********************************************************
!-100.0 is resevred for missing phenotype
SimulatedTrait1        13.8293   14.7161   14.4734   14.6161   15.1740   12.7276   12.4529   15.5907   16.4366   15.8724   19.1062   15.9084   17.1136   14.5201   13.6261   11.1065   12.4890   16.5600   15.5379   16.4802   12.8669    9.4160   14.8104   15.5789   10.0823   13.9218   19.1941   15.9440   17.3253   13.4531   13.9523    9.8880   18.4894   15.4605   15.8700   14.3148   13.7891   15.4817   15.1548   17.6092   12.5808   14.7852   13.8232   19.5456   15.0665   15.2939   15.8962   19.2220   15.4606   16.7535   11.5995   13.5423   15.0733   19.6013   12.7239   19.2920   17.8416   12.5954   17.2945   16.9176   14.6598   15.0801   14.8861   13.7256   12.3822   14.2885   12.1218   18.0520    9.6735   18.4330   16.7596   19.1558   14.5360   16.0924   11.1651   11.4963   14.7298   15.5830   15.8467   15.8526   11.0569   13.5932   15.3485   16.4936   16.7876   17.3857   19.8314   13.5590   17.0133   13.8843   10.7619   14.5308   17.9752   16.8475    9.8041   21.3206   13.8898   14.5488   13.3320   15.2814   10.6647   13.0900   15.0897   12.4020   13.2341   12.2083   18.0370   16.7665   17.5343   16.7372   14.4259   14.1678   12.9709   17.6976    8.5314   11.8693   14.6802   14.8536   13.4627   10.9395   19.1635   20.5986   14.2507   16.1091   15.3183   10.0638   17.2237   14.5948   17.2920   15.4052   16.5366   21.9165   20.6731   13.8018   20.9443   17.2563   14.4909   11.3357   11.1056   12.2182   14.0696   11.8392   16.8417   20.7209    7.3445   14.6323   15.6547   18.2922   18.1288   14.7297   17.6819   16.8437   16.9594   15.5513   13.7931   13.6502   13.2015   15.8650   16.3612   15.5675   16.7799   19.4704   16.9555   12.6016   14.3684   15.1621   15.1409   15.7450   12.0799   16.8933   18.1921   13.5543   15.3758   14.3320   15.8042   11.8056   17.4190   12.3994   13.9745   13.2840   16.5128   18.4875   19.1877    7.4698   14.4359   20.8904   15.4296   16.0698   13.0408   13.7881   13.8541   14.0704   14.4746   12.0510   18.2740   16.3434   15.6183   17.5079   16.7044   13.8443
SimulatedTrait2         9.0590   12.3371    9.0237    8.4704    8.9185   12.2633    9.0775    8.9548   10.6226    9.5923    8.0739   11.1343   12.3282    8.7655    9.5402   10.3122   11.2807    8.9951    9.8901   10.1439    9.6991   11.3557   12.4806    8.8907   11.7163   10.8948    6.1639    8.2763    8.9689   13.7154    8.2819   11.9707   10.9102    8.6113    7.4933    7.8251    9.7313    9.1711    8.7916   12.9146    9.4532   11.3927    9.8291    8.1898   11.6750   10.6525   11.1663    9.9540   10.0119   14.7059    9.2907    9.6485   10.5090    8.9885    9.9490    8.5904    9.9776   12.4243    9.8967   10.6810   11.1852    9.0693    8.3998    9.4732   11.7695    9.5905   10.0411    9.3531   11.0030   10.5209    8.5398    9.2532    7.7119   10.5174    8.8533   10.5314   12.6078    9.5628   10.4546    9.3265    7.6984   10.5938   13.2069   11.2745   11.9346    8.6218    8.5671   11.3312   10.4203   12.7710   14.2768   11.2067    6.6678    8.5491   13.7735   10.2131    6.4624   12.0579    9.0767    9.3741   10.7476   11.8000    9.9020   14.4249    9.1333   10.8476    9.0611   10.5703   10.6514   10.5369    7.4380   10.6582   12.6538   10.6349    8.4589   11.4658   10.4689    9.9409   11.5113    8.3151   10.4574    7.9490    8.4842    8.0706   11.6804   10.1100   12.2974   11.0998   11.5475   10.7209    9.3663   10.4415    7.9328   12.0369   11.4107    9.8487    9.1660    8.6157    9.1343    8.9427   10.9485   11.2769   11.6858    9.5442   10.0673    9.9421    9.2977   10.7132    8.8854   10.6270    8.0995   10.5259    9.2853   10.8394   12.0841   11.0412   10.5601    9.3315    7.7356    7.8216   11.5603    8.5031   10.0299    8.8820   11.6648   10.7469   10.9348    7.0094   11.6324    7.0969   10.3844    9.8550    8.8961    7.8980   12.3419    8.5922   12.7759   12.0326   11.3421    9.7077   10.7383    8.9196    8.8211   10.2849    8.3297   11.1765   12.8126   10.7460   10.2622   11.7302   11.8404    6.9374   10.9302    8.1021   10.8659   11.5331   11.4514    7.0368   11.1035    8.4648
 
