# Supplementary material for: Inclusive Composite Interval Mapping of QTL by Environment Interactions in Biparental Populations
Source: PLoS One. 2015 Jul 10;10(7):e0132414. doi: 10.1371/journal.pone.0132414 (PMC4498613; doi:10.1371/journal.pone.0132414)
Supplement: S4 File — (ZIP) [file pone.0132414.s004.zip › H=0.1/L1/run_00007.met]

!**********************Note: lines staring with "!" are remarks and will be ignored in the program********************
!*********************************General Information**********************************
!Assuming F1 = P1 x P2, populations available in QTL IciMapping are: 
!  1, P1BC1F1 = P1 x F1, the first backcrossing where P1 is used as the recurrent parent;
!  2, P2BC1F1 = P2 x F1, the first backcrossing where P2 is used as the recurrent parent;
!  3, F1DH, F1-derived doubled haploids; 
!  4, RIL or F1RIL, recombination inbred lines through the repeated selfing of F1;
!  5, P1BC1RIL, recombination inbred lines through the repeated selfing of P1BC1F1;
!  6, P2BC1RIL, recombination inbred lines through the repeated selfing of P2BC1F1;
!  7, F2, the selfing generation of F1;
!  8, F3, the selfing generation of F2;
!  9, P1BC2F1, the second backcrossing where P1 is used as the recurrent parent; 
! 10, P2BC2F1, the second backcrossing where P2 is used as the recurrent parent;
! 11, P1BC2RIL, recombination inred lines through the repeated selfing of P1BC2F1; 
! 12, P2BC2RIL, recombination inred lines through the repeated selfing of P2BC2F1; 
! 13, P1BC1F2, the selfing generation of P1BC1F1; 
! 14, P2BC1F2, the selfing generation of P2BC1F1; 
! 15, P1BC2F2, the selfing generation of P1BC2F1; 
! 16, P2BC2F2, the selfing generation of P2BC2F1; 
! 17, P1BC1DH, P1BC1F1-derived doubled haploids; 
! 18, P2BC1DH, P2BC1F1-derived doubled haploids; 
! 19, P1BC2DH, P1BC2F1-derived doubled haploids; 
! 20, P2BC2DH, P2BC2F1-derived doubled haploids; 
   3      !Mapping Population (see remarks above)
   2      !Mapping Function (1 for Kosambi; 2 for Haldane; 3 for Morgan)
   2      !Marker Space Type (1 for intervals; 2 for positions)
   1      !Marker Space Unit(1 for centiMorgans; 2 for Morgan)
   6      !Number of Chromosomes (or Linkage Groups)
 200      !Size of the mapping population
   2      !Number of environments
 
!***************************************** Chromosomes and Linkage Maps **********************************************
!Chromosome                 NumMarkers
-CH1                        16
-CH2                        16
-CH3                        16
-CH4                        16
-CH5                        16
-CH6                        16
!Linkage map (Marker name followed by position or the interval length)
 MK-1-1                1     0.000
 MK-1-2                1    10.000
 MK-1-3                1    20.000
 MK-1-4                1    30.000
 MK-1-5                1    40.000
 MK-1-6                1    50.000
 MK-1-7                1    60.000
 MK-1-8                1    70.000
 MK-1-9                1    80.000
 MK-1-10               1    90.000
 MK-1-11               1   100.000
 MK-1-12               1   110.000
 MK-1-13               1   120.000
 MK-1-14               1   130.000
 MK-1-15               1   140.000
 MK-1-16               1   150.000
 MK-2-1                2     0.000
 MK-2-2                2    10.000
 MK-2-3                2    20.000
 MK-2-4                2    30.000
 MK-2-5                2    40.000
 MK-2-6                2    50.000
 MK-2-7                2    60.000
 MK-2-8                2    70.000
 MK-2-9                2    80.000
 MK-2-10               2    90.000
 MK-2-11               2   100.000
 MK-2-12               2   110.000
 MK-2-13               2   120.000
 MK-2-14               2   130.000
 MK-2-15               2   140.000
 MK-2-16               2   150.000
 MK-3-1                3     0.000
 MK-3-2                3    10.000
 MK-3-3                3    20.000
 MK-3-4                3    30.000
 MK-3-5                3    40.000
 MK-3-6                3    50.000
 MK-3-7                3    60.000
 MK-3-8                3    70.000
 MK-3-9                3    80.000
 MK-3-10               3    90.000
 MK-3-11               3   100.000
 MK-3-12               3   110.000
 MK-3-13               3   120.000
 MK-3-14               3   130.000
 MK-3-15               3   140.000
 MK-3-16               3   150.000
 MK-4-1                4     0.000
 MK-4-2                4    10.000
 MK-4-3                4    20.000
 MK-4-4                4    30.000
 MK-4-5                4    40.000
 MK-4-6                4    50.000
 MK-4-7                4    60.000
 MK-4-8                4    70.000
 MK-4-9                4    80.000
 MK-4-10               4    90.000
 MK-4-11               4   100.000
 MK-4-12               4   110.000
 MK-4-13               4   120.000
 MK-4-14               4   130.000
 MK-4-15               4   140.000
 MK-4-16               4   150.000
 MK-5-1                5     0.000
 MK-5-2                5    10.000
 MK-5-3                5    20.000
 MK-5-4                5    30.000
 MK-5-5                5    40.000
 MK-5-6                5    50.000
 MK-5-7                5    60.000
 MK-5-8                5    70.000
 MK-5-9                5    80.000
 MK-5-10               5    90.000
 MK-5-11               5   100.000
 MK-5-12               5   110.000
 MK-5-13               5   120.000
 MK-5-14               5   130.000
 MK-5-15               5   140.000
 MK-5-16               5   150.000
 MK-6-1                6     0.000
 MK-6-2                6    10.000
 MK-6-3                6    20.000
 MK-6-4                6    30.000
 MK-6-5                6    40.000
 MK-6-6                6    50.000
 MK-6-7                6    60.000
 MK-6-8                6    70.000
 MK-6-9                6    80.000
 MK-6-10               6    90.000
 MK-6-11               6   100.000
 MK-6-12               6   110.000
 MK-6-13               6   120.000
 MK-6-14               6   130.000
 MK-6-15               6   140.000
 MK-6-16               6   150.000
!*********************************** Marker Types ********************************************************************
!Co-dominant marker: When heterozygote F1 is present, P1 is coded as 2, F1 is coded as 1, and P2 is coded as 0; Otherwise, P1 is coded as 2, and P2 is coded as 0. 
!Dominant marker: When heterozygote F1 is present, P1 and F1 are coded as 12, and P2 is coded as 0; Otherwise, P1 is coded as 2, and P2 is coded as 0.  
!Recessive markers: When heterozygote F1 is present, P1 is coded as 2, and F1 and P2 are coded as 10; Otherwise, P1 is coded as 2, and P2 is coded as 0. 
!Missing marker is coded as -1. 
 MK-1-1                 0   0   0   0   0   0   0   0   2   2   0   0   0   2   0   0   0   0   2   2   0   2   2   2   2   0   2   2   2   2   2   2   0   2   2   0   0   0   2   2   2   0   2   0   0   2   0   0   2   0   2   0   2   0   0   2   0   2   2   0   2   0   2   0   0   2   0   0   0   0   2   2   2   0   0   0   0   0   2   0   0   2   0   2   0   2   2   2   0   2   0   2   2   0   2   0   0   0   0   0   0   0   2   2   2   2   0   0   2   0   0   2   2   0   0   0   0   2   2   0   2   2   2   0   2   0   2   2   0   2   2   0   2   0   0   0   2   0   0   2   0   2   0   0   0   0   2   2   2   2   0   2   2   2   2   2   0   0   0   0   2   0   0   2   2   2   2   2   0   2   2   0   0   0   0   0   2   0   2   2   2   0   0   2   0   2   0   2   2   2   2   0   0   2   0   2   0   2   2   2
 MK-1-2                 0   0   0   0   0   0   0   0   2   0   0   0   0   0   0   0   0   0   2   2   0   2   2   2   2   0   2   2   2   2   2   2   0   2   2   0   0   2   2   2   2   0   0   0   0   2   0   0   2   0   0   0   2   0   0   2   0   2   2   0   2   0   2   0   0   2   0   0   0   0   0   2   2   0   0   0   0   0   2   2   0   2   0   2   0   0   2   2   2   2   0   2   2   0   2   0   0   0   0   0   0   0   2   2   0   2   0   0   2   0   0   2   0   0   2   2   0   2   2   0   2   2   2   0   2   0   2   2   2   0   2   0   2   0   0   0   2   0   0   2   0   2   0   2   0   0   2   2   2   2   0   2   2   2   2   2   0   0   0   0   2   0   0   2   0   2   2   2   0   2   2   0   0   0   0   2   2   2   2   2   2   0   0   2   0   2   0   2   2   2   2   0   0   2   0   2   0   2   2   2
 MK-1-3                 0   0   0   0   0   0   0   0   2   0   0   0   0   0   0   0   0   0   2   2   0   2   2   2   2   0   2   2   2   2   2   2   0   2   0   0   0   2   2   2   2   0   0   0   0   2   0   0   2   0   0   0   2   0   0   2   0   2   2   0   2   0   2   0   0   2   0   0   0   2   0   2   2   2   0   0   0   0   2   2   2   2   0   2   0   0   2   2   2   0   0   2   2   0   2   0   0   0   0   0   0   0   2   2   2   2   0   0   0   0   0   2   0   0   2   2   0   2   2   0   2   2   2   0   2   0   2   0   2   0   2   0   2   2   0   0   0   0   0   2   0   0   2   2   0   0   2   2   2   2   0   2   2   2   2   2   0   0   0   0   2   0   0   2   0   0   2   2   0   2   2   0   0   0   0   2   2   2   2   2   2   0   0   2   0   2   0   2   2   2   2   0   0   2   0   2   0   2   2   2
 MK-1-4                 0   0   0   0   0   0   0   0   2   0   0   0   0   0   0   2   0   0   2   2   2   2   0   2   2   0   2   2   2   2   2   2   0   2   0   0   0   0   2   2   2   0   0   0   0   2   0   0   2   0   0   0   2   0   0   2   0   2   2   2   0   0   2   0   0   2   0   2   0   2   0   2   2   2   0   0   0   0   2   2   2   2   0   2   0   0   2   2   2   0   0   2   0   0   2   0   0   0   0   0   0   0   2   2   0   2   0   0   0   0   0   2   0   0   0   2   0   2   2   0   2   2   2   0   0   0   2   0   2   0   2   2   2   2   0   0   2   0   0   2   0   0   2   2   0   0   2   2   0   2   0   2   2   2   2   2   2   0   0   0   2   0   0   2   0   0   2   2   0   2   2   0   0   0   0   2   2   0   2   2   2   0   0   2   2   2   0   2   2   0   2   0   0   2   0   2   2   2   2   2
 MK-1-5                 0   0   0   0   0   0   0   0   2   0   0   2   0   2   0   2   0   0   2   2   2   2   0   2   2   0   2   2   2   2   2   2   0   2   0   0   0   0   2   2   2   2   2   0   0   2   0   0   2   0   0   0   2   0   0   2   0   2   2   2   0   0   2   0   0   2   0   2   2   2   0   2   2   2   0   0   0   0   2   2   2   2   0   2   0   0   2   2   2   0   0   2   0   0   2   0   0   0   0   2   0   0   2   2   0   2   0   2   0   0   0   2   0   0   0   2   0   2   2   0   2   2   2   0   0   0   2   0   2   0   2   0   2   2   0   0   2   0   0   2   0   0   2   2   0   0   2   0   0   2   0   2   2   0   2   2   2   0   0   0   2   0   0   2   0   0   2   2   0   2   2   2   0   0   2   2   2   0   2   2   2   0   2   0   2   2   0   2   2   0   2   0   0   2   0   2   2   0   2   2
 MK-1-6                 0   0   2   0   0   2   0   0   2   0   2   2   0   2   0   2   0   0   2   2   0   2   0   2   2   0   2   2   2   2   2   2   0   0   0   0   0   2   2   2   2   2   2   0   0   2   0   0   2   0   0   0   2   0   0   2   2   2   0   2   0   0   2   0   2   0   0   2   2   2   0   2   2   2   0   0   0   0   2   0   2   2   0   2   0   0   2   2   2   0   0   2   0   0   2   0   0   0   0   2   0   0   2   2   0   2   0   2   0   0   0   2   0   0   0   2   0   2   2   0   2   2   2   0   0   0   2   0   2   0   2   0   2   0   0   2   2   0   0   0   0   0   0   2   0   0   2   2   0   2   0   2   2   0   2   2   2   2   0   0   2   0   0   2   2   0   2   2   0   2   2   2   0   0   2   2   2   2   2   2   2   0   2   0   2   2   0   2   2   0   2   0   0   2   0   2   2   0   2   2
 MK-1-7                 0   0   2   2   0   2   0   0   2   0   2   2   2   2   0   2   2   0   2   2   0   2   0   2   2   0   2   2   2   2   2   2   0   0   0   0   0   2   0   2   2   2   2   0   0   2   0   0   2   0   0   0   2   0   2   2   2   2   0   2   0   0   2   0   2   0   0   2   2   0   0   2   2   2   0   0   0   2   2   0   2   0   0   2   2   0   2   2   2   0   2   2   0   0   0   0   0   0   0   2   0   0   2   2   0   2   0   2   0   0   0   2   2   0   0   0   0   2   2   0   2   2   2   0   0   0   0   0   2   2   0   0   2   0   0   2   0   0   0   0   0   0   0   2   0   0   0   2   0   2   0   2   2   0   2   2   2   2   0   0   2   0   0   2   2   0   2   0   0   2   2   0   0   0   2   2   2   2   2   2   2   0   2   0   2   0   0   2   2   2   2   0   0   2   0   2   2   0   2   2
 MK-1-8                 0   0   2   2   0   2   0   0   2   2   2   2   2   0   0   2   2   0   2   2   0   0   0   2   2   0   2   2   2   2   2   2   0   0   2   0   0   2   0   2   2   2   2   2   0   2   0   0   2   2   0   0   0   0   2   2   2   2   0   2   2   0   2   0   2   0   0   2   2   0   0   2   2   0   0   0   0   0   2   0   2   0   0   2   2   0   2   2   0   0   2   2   0   0   0   0   0   0   0   2   0   0   2   2   0   2   0   2   0   0   0   2   2   0   0   0   0   2   2   0   2   2   2   0   0   0   0   2   2   2   0   0   0   0   0   2   0   2   0   0   0   0   0   2   0   0   0   2   0   2   0   2   2   0   2   2   2   2   0   0   2   0   0   2   2   0   2   0   0   2   2   0   0   0   2   2   2   2   0   2   2   0   0   0   2   0   0   2   2   0   2   0   0   2   0   2   2   0   2   2
 MK-1-9                 0   0   2   2   0   0   2   2   2   0   2   2   2   0   0   2   2   0   2   2   0   0   0   0   2   0   2   2   0   2   2   0   0   0   2   0   0   2   2   2   2   2   2   2   2   2   0   2   2   2   0   0   0   0   2   0   0   2   0   2   2   0   0   0   2   0   2   2   2   2   0   2   2   0   0   0   0   0   2   2   2   0   0   2   2   0   2   2   2   0   2   2   2   0   0   0   0   0   0   2   0   0   2   2   0   2   0   2   0   0   0   2   2   0   0   0   0   2   2   0   2   2   2   0   0   0   0   2   2   2   0   0   0   0   0   2   0   2   0   0   0   0   0   0   0   2   0   2   0   2   0   2   2   0   2   2   2   2   0   0   2   0   0   2   2   0   2   2   0   2   2   0   0   0   0   2   2   2   0   2   2   0   0   0   2   0   0   2   2   0   2   0   0   2   0   2   2   0   2   2
 MK-1-10                0   0   2   2   0   0   2   0   2   2   2   2   2   0   0   2   2   0   2   2   0   0   2   0   2   2   2   2   0   2   2   0   0   0   2   0   0   2   2   2   2   2   2   2   2   2   0   2   2   2   2   0   0   0   2   0   0   2   0   2   2   0   0   0   2   0   2   0   2   2   0   2   2   0   0   0   0   0   2   2   2   2   0   2   2   0   2   0   2   0   0   2   2   0   0   0   0   0   0   2   0   0   2   2   0   2   0   2   0   0   0   0   2   0   0   0   2   2   2   0   2   2   2   0   0   0   0   2   2   2   0   0   0   0   0   2   2   2   0   0   0   0   0   0   0   2   2   2   0   2   0   2   2   0   0   2   2   2   0   0   0   0   0   2   2   0   2   2   2   2   2   0   0   0   0   2   2   2   0   0   2   0   0   0   2   2   2   2   2   0   2   0   0   2   0   2   2   0   2   2
 MK-1-11                0   0   2   2   0   0   2   0   2   2   2   2   2   0   0   2   2   0   2   2   0   0   0   0   2   2   2   2   0   2   2   2   2   0   2   0   0   2   2   2   2   2   2   2   0   2   0   2   2   2   2   0   0   0   2   0   0   2   0   2   2   0   0   0   2   0   2   0   2   2   0   0   0   0   0   0   0   0   2   2   2   2   0   2   0   0   2   2   2   0   0   0   2   0   0   0   0   0   0   2   0   0   2   0   0   2   0   2   0   0   0   0   2   0   0   0   2   2   2   0   2   2   2   0   0   0   0   2   2   2   0   0   0   0   0   2   0   2   0   0   0   0   0   0   0   2   2   2   0   2   0   2   2   0   0   0   2   2   0   2   0   0   0   2   2   0   2   0   2   2   2   0   0   0   0   2   2   2   0   0   2   0   0   0   2   2   2   2   2   0   2   0   0   2   0   2   2   0   2   2
 MK-1-12                0   0   0   2   0   0   2   0   2   2   2   2   2   0   0   2   2   0   2   2   0   0   0   0   2   2   2   2   0   2   2   2   2   0   0   0   0   2   2   2   2   2   2   0   0   0   0   0   0   2   2   0   0   0   2   0   0   2   0   2   2   0   0   0   2   0   2   0   2   2   0   0   0   0   0   0   0   0   2   0   2   2   0   2   0   0   2   2   2   2   0   0   2   0   0   0   0   0   0   2   0   0   2   0   0   2   0   2   0   0   0   0   2   0   0   2   0   2   2   0   2   2   2   0   0   2   0   0   2   2   0   2   0   0   0   0   2   2   0   0   0   2   0   0   0   2   2   2   0   2   0   2   2   0   2   0   2   2   0   2   0   0   0   2   2   0   2   0   2   2   2   0   0   0   2   2   2   2   0   0   2   0   0   2   2   2   2   2   2   0   2   0   0   2   2   2   2   0   2   2
 MK-1-13                0   2   2   2   0   2   2   0   2   2   2   2   2   0   0   0   2   0   2   2   0   0   0   0   2   2   2   2   0   2   2   2   2   0   0   0   2   2   0   2   2   2   2   0   0   0   0   0   0   2   2   0   0   0   2   2   0   2   0   2   0   0   0   0   2   2   2   0   0   2   0   0   0   0   0   0   0   0   2   0   2   2   0   2   0   2   2   2   2   2   0   0   2   0   0   0   0   0   0   2   0   2   2   0   0   2   2   2   0   0   2   0   0   0   0   2   0   2   2   0   2   2   2   0   0   2   0   0   0   2   0   2   0   2   0   0   0   2   0   0   0   2   0   0   0   2   2   2   0   2   0   2   2   0   2   0   2   2   0   2   0   0   0   2   2   0   0   0   2   2   2   0   0   0   2   2   2   2   0   0   2   0   0   0   2   2   0   2   0   0   2   0   0   2   2   2   2   0   2   2
 MK-1-14                0   2   0   2   0   2   2   0   2   2   2   2   0   0   0   0   2   0   2   2   0   0   2   0   2   0   2   2   2   2   2   2   2   0   0   0   2   2   0   0   2   2   2   0   0   0   0   0   0   2   2   0   0   0   2   2   0   2   0   2   0   0   0   0   2   2   2   0   0   2   0   0   0   0   0   2   0   0   2   0   2   2   0   0   0   2   2   2   2   2   0   0   2   0   0   0   0   0   0   2   0   2   2   0   0   2   2   2   0   0   2   2   0   0   0   2   0   0   2   0   2   2   2   0   0   2   0   0   0   2   0   2   0   2   0   0   0   2   0   0   0   2   0   0   0   2   2   2   0   2   0   2   0   0   2   0   2   2   0   0   0   0   0   2   2   2   0   0   2   2   2   0   0   0   2   2   2   2   0   0   2   0   0   0   2   2   0   0   0   0   2   0   0   2   2   2   2   0   2   2
 MK-1-15                2   2   0   0   0   2   2   0   2   2   2   0   0   0   0   0   2   0   2   2   0   0   2   0   2   2   2   2   2   2   2   2   2   0   0   2   0   2   0   0   0   2   2   0   0   0   0   0   0   2   2   0   0   0   2   2   0   0   0   2   0   0   0   0   2   2   2   2   0   2   0   0   0   0   0   2   2   2   2   0   0   2   0   0   0   2   2   2   2   2   0   0   2   0   0   0   0   0   0   2   2   2   2   0   0   2   2   2   0   0   2   2   0   0   0   2   0   0   2   2   2   0   2   0   0   2   0   2   0   0   0   2   0   2   0   0   2   2   0   0   0   2   0   0   0   0   2   2   2   2   2   0   0   0   2   0   0   2   0   0   0   0   0   0   2   2   0   0   2   2   2   0   0   0   2   2   2   2   0   0   2   0   2   0   2   2   0   0   2   0   2   0   2   2   2   2   2   0   2   0
 MK-1-16                2   2   0   0   0   2   2   0   2   2   2   0   2   0   2   0   2   0   2   2   0   2   2   0   2   2   2   2   2   2   2   2   2   0   0   2   0   2   2   0   0   2   2   2   0   0   2   0   0   2   2   0   2   0   2   2   0   0   0   2   0   2   0   0   2   0   2   2   0   2   0   2   0   0   0   2   2   2   2   0   0   2   0   0   0   2   2   2   2   0   0   0   2   0   2   0   0   2   0   2   2   2   2   0   0   2   2   2   0   0   2   2   0   0   0   2   0   0   2   2   2   2   2   0   0   2   0   2   0   0   0   2   0   2   0   0   2   2   0   0   2   2   0   0   0   0   2   2   2   2   2   0   0   0   0   2   0   2   0   0   0   0   0   0   2   2   0   0   2   2   2   0   0   0   2   2   0   2   0   0   2   0   2   0   2   0   0   0   2   0   2   0   0   2   2   2   2   0   2   0
 MK-2-1                 2   0   0   2   2   2   0   2   0   2   0   0   0   2   2   0   0   0   2   0   0   2   0   2   0   0   0   0   0   0   0   2   2   2   2   2   2   2   0   0   2   0   2   0   2   0   0   2   0   0   2   2   2   0   2   2   2   0   2   2   0   0   0   0   0   0   0   0   0   2   0   0   2   2   2   0   0   0   2   0   2   0   0   0   0   2   0   2   0   0   0   0   0   2   2   2   2   2   2   0   0   0   2   2   0   0   0   2   2   0   2   0   0   2   0   2   0   0   2   2   2   2   0   2   2   0   2   0   2   0   0   0   0   0   2   2   2   2   2   0   2   0   2   0   0   0   2   2   0   2   2   0   0   2   2   0   2   0   2   0   0   0   0   0   2   2   2   0   0   2   0   2   0   0   2   2   2   0   2   0   2   0   2   0   2   2   2   0   0   0   2   2   2   0   0   2   2   0   0   2
 MK-2-2                 2   0   0   2   2   0   2   2   2   2   0   0   0   0   2   0   0   0   2   0   2   2   0   2   0   0   0   0   0   0   0   2   2   2   0   0   2   2   0   0   2   0   0   0   2   0   0   2   0   0   0   2   2   0   2   2   2   0   2   2   0   0   0   0   0   0   0   0   0   2   0   0   0   2   2   0   0   2   2   0   2   0   0   0   2   2   0   2   0   0   0   2   0   2   2   2   0   2   2   0   0   0   2   2   0   0   0   2   2   0   2   2   0   2   0   0   0   0   2   2   2   2   0   2   2   0   2   2   2   0   2   0   0   0   2   2   2   2   2   0   2   0   2   0   0   2   0   2   0   2   2   0   0   2   2   0   2   0   2   0   0   0   0   0   2   2   2   0   0   2   0   2   0   0   2   2   0   0   2   0   2   0   2   0   2   0   2   0   0   0   0   2   2   0   2   2   2   0   0   2
 MK-2-3                 2   0   0   2   2   0   2   2   2   2   0   0   0   2   2   0   0   0   2   2   2   0   0   2   0   0   0   0   0   0   0   2   2   2   0   0   2   2   0   0   2   0   0   0   2   0   0   2   0   0   0   2   2   0   2   2   2   0   2   2   0   0   0   0   0   0   0   0   0   2   0   0   0   2   2   0   0   2   2   0   2   0   0   2   2   2   0   2   0   0   0   2   0   0   0   2   0   2   2   0   0   0   2   0   0   0   0   2   2   0   2   2   0   0   0   0   0   0   2   2   2   2   0   2   2   0   2   2   2   0   2   0   0   0   2   2   2   2   2   0   2   0   2   0   0   2   0   2   2   2   2   0   0   2   2   0   2   0   2   0   0   0   0   0   0   2   2   0   0   2   0   2   0   0   2   2   0   0   2   0   2   0   2   0   2   0   2   0   0   0   0   2   2   0   2   2   2   0   0   2
 MK-2-4                 2   0   0   2   2   2   0   2   2   2   0   0   0   2   2   0   0   0   2   2   2   0   0   2   0   0   2   2   0   0   0   2   2   2   0   0   2   2   0   0   2   0   2   0   2   0   0   2   0   0   0   2   2   2   2   2   2   0   2   2   0   0   0   0   0   0   0   0   0   0   0   0   0   2   2   0   0   2   2   0   0   0   0   2   2   2   0   2   0   2   0   2   0   0   0   2   0   2   2   0   0   0   2   0   0   0   0   2   2   0   2   2   0   0   0   0   0   0   2   2   2   2   0   2   2   0   2   0   2   0   2   0   0   0   2   2   2   0   0   0   2   0   2   0   0   2   0   2   2   0   2   0   0   2   2   0   2   0   2   2   0   0   0   0   0   2   2   0   0   2   2   2   0   0   2   2   0   0   2   0   2   0   2   0   2   0   0   0   0   0   0   2   0   0   2   2   2   0   0   2
 MK-2-5                 2   0   0   2   2   0   0   2   2   2   0   0   0   2   2   0   0   0   2   2   2   0   0   2   0   0   2   2   0   0   0   2   2   2   2   0   2   2   0   0   2   0   2   0   2   0   0   2   0   0   0   2   2   2   2   2   2   0   0   0   0   0   0   0   0   0   0   0   0   2   0   0   0   2   2   0   0   2   2   0   0   0   0   2   2   2   0   2   0   0   0   2   0   0   0   2   0   2   2   0   0   0   2   0   0   0   2   2   2   2   2   2   0   0   2   2   0   0   2   2   2   2   0   2   2   0   2   2   2   0   2   0   0   0   2   2   2   0   0   0   2   0   2   0   0   2   0   2   0   0   2   0   0   2   2   0   2   0   2   2   2   0   0   0   0   2   2   0   0   2   2   2   0   0   2   2   0   0   2   0   2   0   2   0   2   0   0   0   0   0   0   2   2   0   2   2   2   0   0   2
 MK-2-6                 0   0   0   2   2   0   0   2   2   2   0   0   0   2   2   0   0   0   2   2   2   0   0   2   0   2   2   2   0   0   0   2   2   2   2   0   2   2   0   0   2   0   2   0   2   0   0   2   0   0   0   2   2   0   2   2   0   0   2   0   0   0   2   0   0   0   0   0   0   2   0   0   0   2   0   0   0   2   2   0   0   0   2   2   2   2   2   2   0   0   0   2   0   0   0   2   0   2   2   0   0   0   2   0   0   0   2   2   2   2   0   2   2   0   2   2   0   0   2   2   2   2   0   2   2   0   2   0   2   0   2   0   0   0   2   2   2   0   0   0   2   0   2   0   2   2   0   2   0   0   2   0   0   2   2   0   2   0   2   2   2   0   0   2   0   2   2   0   0   2   2   2   0   2   2   2   0   0   2   2   2   0   2   0   2   0   0   2   0   0   0   2   2   0   2   0   2   0   0   2
 MK-2-7                 0   0   0   2   0   0   0   2   2   2   2   0   0   2   2   0   0   0   2   2   2   0   0   2   0   2   2   0   2   0   0   2   2   0   0   0   2   2   0   0   2   0   2   0   2   0   0   2   0   0   2   2   2   0   2   2   0   0   2   0   0   2   2   0   0   0   0   0   0   2   0   0   0   0   0   0   0   2   2   0   0   0   2   2   2   2   2   2   0   0   2   2   2   0   0   2   0   0   2   0   2   0   2   0   0   0   2   2   2   2   0   2   2   0   0   2   0   0   2   2   2   2   0   2   2   0   2   0   2   0   2   0   0   0   0   2   2   0   0   0   2   0   2   0   0   2   2   2   0   0   2   0   0   2   2   0   2   0   2   2   0   0   0   2   0   2   2   0   0   2   2   2   0   2   2   2   0   0   2   2   2   0   2   0   2   0   0   0   0   0   0   2   2   0   2   0   2   0   0   2
 MK-2-8                 0   0   0   2   0   0   0   0   2   2   2   0   0   0   2   0   0   0   2   2   0   0   0   2   2   2   2   0   2   0   0   2   2   0   0   0   2   2   0   0   2   0   2   0   2   0   2   2   2   2   2   2   2   0   2   2   0   0   2   0   0   2   2   0   0   0   0   0   0   2   0   2   0   0   0   2   0   2   2   0   0   0   0   2   2   2   2   2   0   0   2   2   2   0   2   2   0   0   2   0   0   0   2   0   2   0   2   2   2   2   0   2   2   0   0   0   0   0   2   2   2   0   0   2   2   0   2   0   2   0   2   0   0   0   2   2   2   0   0   0   2   0   2   0   0   2   2   2   0   0   2   0   0   2   2   0   2   0   2   2   0   0   0   2   0   2   2   0   0   2   2   2   0   2   2   2   0   0   2   0   2   0   2   0   2   0   0   0   0   0   0   2   2   0   0   0   2   0   2   2
 MK-2-9                 0   0   0   2   2   0   2   0   2   2   2   0   0   0   2   0   0   0   2   2   0   0   0   2   2   2   2   0   2   0   0   2   2   0   0   0   2   2   2   0   2   2   2   0   0   0   2   2   2   2   2   0   2   0   2   2   0   0   2   0   0   2   2   0   0   0   0   2   0   2   0   0   0   0   0   2   0   2   0   0   0   0   2   2   2   2   2   2   0   0   2   2   2   0   2   2   0   0   0   0   0   0   2   0   0   0   2   2   2   2   0   2   2   0   0   0   0   0   0   2   2   2   0   2   2   2   2   0   2   0   2   0   0   0   2   2   0   0   0   0   2   0   2   0   0   2   2   2   0   0   2   0   0   2   0   0   2   0   2   2   0   0   0   2   0   2   2   0   0   2   2   0   0   2   2   2   0   0   2   0   2   0   2   0   2   0   0   0   0   0   0   2   2   2   0   0   2   0   2   2
 MK-2-10                0   2   0   2   2   0   2   0   2   2   2   0   0   0   2   0   0   0   2   2   0   2   2   2   2   2   2   0   2   0   0   2   0   0   0   0   2   2   2   0   2   2   2   0   0   0   2   2   2   2   0   0   2   0   2   2   0   0   2   0   0   2   2   0   2   2   0   2   0   0   2   0   0   2   0   0   0   2   0   0   0   0   2   2   2   2   2   2   2   0   2   2   2   0   2   2   0   0   0   0   0   2   2   0   0   2   2   2   2   2   0   2   2   0   2   2   0   0   0   2   2   2   0   2   0   0   2   0   2   0   0   0   0   0   2   2   0   0   0   0   2   0   2   0   0   2   2   2   0   0   2   0   0   2   0   0   2   2   2   2   2   0   0   2   0   2   2   0   0   2   2   0   0   2   0   2   0   0   2   0   2   0   2   0   2   0   0   0   0   0   0   2   2   2   0   0   2   0   2   2
 MK-2-11                0   0   0   2   2   0   2   0   2   2   2   0   0   0   2   0   0   0   2   2   0   2   2   2   2   2   2   0   2   0   0   0   0   0   2   0   2   2   2   0   0   2   2   0   0   0   2   2   0   2   0   0   2   0   2   2   0   0   2   0   0   2   2   0   2   2   0   2   0   0   2   0   0   2   2   0   0   2   0   0   0   0   2   2   2   2   0   2   2   0   2   2   2   0   2   2   0   0   0   0   0   0   2   0   0   2   2   2   2   2   0   2   2   0   2   2   0   0   0   2   2   2   0   2   0   0   2   0   0   0   2   0   0   0   0   2   0   0   2   0   2   0   2   0   0   2   2   2   0   0   2   0   0   2   0   0   0   2   2   2   0   0   0   2   0   2   2   0   0   2   2   0   0   2   2   2   0   0   2   2   2   2   2   0   2   0   0   0   0   0   0   2   2   2   0   0   2   0   2   2
 MK-2-12                0   0   0   0   2   0   2   0   2   2   2   0   0   0   2   0   0   0   2   2   0   2   2   2   2   2   2   0   2   0   0   0   0   0   2   0   2   2   2   0   0   2   2   0   0   0   0   2   0   2   0   0   2   0   2   2   2   0   2   0   0   2   2   0   2   2   0   2   0   0   2   0   0   0   2   0   2   0   0   0   0   0   2   2   2   2   0   2   0   0   2   2   2   0   2   2   2   0   0   0   2   0   2   0   0   2   2   2   2   2   0   2   2   0   2   2   0   0   0   2   2   2   0   2   0   0   2   0   0   2   2   2   0   0   0   2   0   0   0   0   2   0   2   0   0   2   2   2   0   2   2   0   0   2   0   0   0   2   2   2   0   0   0   2   2   2   2   0   0   2   2   0   0   2   2   2   0   0   2   2   2   2   2   2   2   0   2   0   0   0   0   2   2   2   0   0   2   0   2   2
 MK-2-13                0   0   0   0   2   0   2   0   2   2   2   0   0   0   2   0   0   0   2   2   0   2   2   0   2   0   2   0   2   0   0   0   0   0   2   0   2   2   2   2   0   2   2   0   0   0   0   2   0   2   0   0   2   0   2   2   2   2   2   0   2   2   2   2   2   2   0   2   0   0   2   0   0   0   2   0   2   0   0   0   0   0   2   2   2   2   0   2   2   0   2   2   0   2   2   2   2   0   0   0   2   0   2   0   0   2   2   2   2   2   0   2   2   0   2   2   0   0   0   0   2   2   2   0   2   0   0   0   0   2   2   2   0   0   0   2   0   2   2   0   2   0   2   0   0   2   2   2   0   2   2   0   0   2   0   0   2   2   2   2   0   0   0   0   2   2   2   0   0   0   2   0   2   2   2   2   0   0   0   2   2   2   2   2   2   0   2   0   0   0   0   2   2   2   0   0   2   0   2   2
 MK-2-14                0   0   0   0   2   0   2   0   2   2   0   0   0   0   2   0   0   0   2   2   0   2   2   0   2   0   2   0   2   0   0   2   0   0   2   0   2   2   2   2   2   2   0   0   0   0   0   2   0   2   0   0   2   0   2   2   0   2   2   0   2   2   2   2   2   2   0   2   0   0   2   0   0   0   2   0   2   0   0   0   0   0   2   2   2   2   0   2   2   0   0   2   0   2   2   2   2   0   0   0   2   0   2   0   0   2   2   2   2   2   0   2   2   2   2   2   0   0   0   0   2   2   2   0   2   0   0   0   0   0   2   2   0   0   0   0   0   2   2   0   2   0   2   0   0   2   2   2   0   2   2   0   0   2   0   0   2   2   2   0   0   0   0   0   0   2   2   0   0   0   2   0   2   0   2   2   0   0   0   2   2   2   2   2   2   0   2   0   0   0   0   2   2   2   2   0   2   0   2   0
 MK-2-15                0   0   0   0   2   0   2   0   2   2   0   0   0   0   2   0   0   0   2   2   2   2   2   0   2   0   2   0   2   0   0   2   2   0   2   0   2   2   2   2   2   0   2   0   0   2   0   2   0   2   0   0   2   2   2   2   0   2   2   0   2   2   2   2   2   2   0   2   0   0   2   0   0   0   2   0   2   2   0   0   0   0   2   0   2   2   0   2   2   0   0   2   0   2   2   2   2   0   2   0   2   0   2   0   0   2   2   2   2   2   0   2   2   2   2   2   0   0   0   0   2   2   2   0   2   0   0   0   0   2   2   2   2   2   0   0   0   2   2   0   2   0   2   0   0   2   2   2   0   2   2   0   0   0   0   2   2   2   0   0   0   0   0   0   0   2   2   2   2   0   2   0   2   0   2   0   0   0   0   2   2   2   2   2   2   0   2   0   0   2   0   2   2   2   2   0   2   2   2   0
 MK-2-16                0   2   0   0   2   2   2   0   2   2   0   0   0   0   2   0   0   0   2   2   2   2   2   0   2   0   2   0   2   0   0   2   2   0   2   0   2   2   2   2   2   0   2   0   0   2   0   2   0   2   0   0   2   2   0   2   0   2   2   0   2   2   2   2   2   2   0   2   0   0   2   0   0   0   2   0   2   2   0   0   0   0   2   0   2   2   0   2   2   0   0   2   0   2   2   0   2   0   2   0   2   0   2   2   0   2   2   2   2   2   0   2   0   2   2   2   0   0   0   0   2   2   2   0   2   0   0   0   0   2   2   2   2   2   0   0   0   2   2   0   2   0   2   0   2   0   2   2   0   2   2   0   0   0   0   2   2   2   0   0   0   0   0   0   0   2   2   2   2   0   2   0   2   0   2   0   0   0   2   2   2   2   2   2   2   0   2   0   0   2   0   2   2   2   2   0   2   2   2   0
 MK-3-1                 0   2   0   0   2   0   0   2   2   2   0   0   2   0   2   0   0   0   0   0   2   2   2   2   0   0   2   2   0   0   0   2   2   2   0   0   0   2   0   2   2   0   2   2   0   2   0   2   0   0   0   2   0   0   2   2   2   2   2   0   0   2   2   2   2   0   0   2   2   0   0   2   2   0   2   2   2   2   0   0   2   2   2   0   2   2   0   0   0   0   2   0   2   2   0   0   0   2   0   2   2   0   0   2   0   0   2   2   2   0   0   0   0   2   2   0   0   2   0   0   0   2   2   2   2   0   2   0   2   0   0   2   0   2   2   0   0   0   0   0   2   2   0   2   0   2   0   0   2   2   0   2   2   2   0   2   0   0   0   2   0   2   2   0   2   2   0   2   0   0   2   2   0   0   2   0   0   0   0   2   0   0   2   2   2   0   2   2   2   0   0   0   2   0   2   0   2   2   2   2
 MK-3-2                 0   2   0   0   2   0   0   2   0   2   0   0   2   0   2   2   0   0   0   0   2   2   2   2   0   0   0   2   2   0   0   2   0   2   0   0   0   2   0   0   2   0   2   2   0   2   2   2   0   0   0   2   0   0   2   2   2   2   0   0   2   2   2   2   2   0   0   2   2   0   0   2   2   0   2   2   2   2   0   0   2   2   2   0   2   2   0   0   0   0   2   0   2   2   0   0   0   2   0   2   2   0   0   2   0   0   0   0   2   0   2   0   0   2   2   0   0   2   0   0   0   2   2   2   2   0   2   2   2   0   0   2   0   2   2   0   0   2   0   0   2   2   0   2   0   0   0   0   2   2   0   2   2   2   0   2   0   0   0   2   0   2   0   0   2   2   0   2   0   0   2   2   0   0   2   0   0   0   0   2   0   0   2   2   0   2   2   2   2   2   0   0   2   0   2   0   0   2   2   2
 MK-3-3                 0   2   0   0   2   0   0   2   0   2   0   0   2   0   2   2   0   0   0   0   2   2   2   2   0   0   2   2   2   2   0   2   2   0   0   0   0   2   0   0   2   0   2   2   0   2   2   2   0   0   0   0   0   0   2   2   2   0   0   0   0   2   2   2   2   0   0   2   2   0   0   2   2   0   2   2   2   2   0   0   2   2   0   0   2   2   0   0   0   0   2   0   2   2   0   2   0   2   0   0   2   2   0   2   2   2   0   2   2   0   2   0   0   2   2   0   0   2   0   0   0   2   2   2   2   0   2   2   2   0   0   2   0   0   2   0   0   2   0   0   2   2   0   2   0   0   0   0   2   2   0   2   2   2   0   2   2   0   0   2   0   2   0   0   2   0   0   2   0   0   2   2   0   0   2   0   0   0   0   2   0   0   2   2   0   2   2   2   2   2   0   0   2   0   2   0   0   0   2   2
 MK-3-4                 0   0   0   0   2   0   0   2   0   2   0   0   2   0   2   2   0   0   0   0   2   2   2   2   0   0   2   2   2   2   0   2   2   0   0   2   0   0   0   0   2   0   2   2   0   2   2   2   0   2   0   0   0   0   2   2   2   0   0   0   0   2   2   2   2   0   0   2   2   0   0   2   2   0   2   2   2   2   0   0   2   2   0   0   2   2   0   2   0   0   2   0   2   2   0   2   2   2   0   0   2   2   0   2   2   2   0   2   2   0   2   2   0   2   2   0   0   2   0   0   0   2   2   2   2   0   2   2   2   0   0   2   0   0   2   0   0   2   0   0   2   2   0   2   0   0   0   0   2   2   0   2   2   2   0   2   2   0   0   2   0   2   2   0   2   0   0   2   0   0   2   2   0   0   2   0   0   0   2   2   2   0   2   2   0   0   2   0   2   2   0   2   2   0   2   0   0   0   0   2
 MK-3-5                 0   0   0   0   2   2   2   2   0   2   0   0   2   0   2   2   0   0   0   0   2   2   2   2   0   0   2   2   0   2   0   2   2   0   0   2   0   0   0   0   2   0   2   0   0   2   2   2   0   2   2   0   0   0   2   2   2   2   0   0   0   2   2   2   2   0   0   2   2   0   0   2   0   0   2   2   2   2   0   0   2   2   0   0   0   2   0   2   0   0   2   0   2   2   0   2   0   2   0   2   2   2   0   2   2   2   0   2   2   2   2   2   0   2   2   0   0   2   0   0   2   2   2   2   2   0   2   2   2   0   0   2   0   0   2   0   0   2   0   0   2   2   0   2   0   0   0   0   0   2   0   0   2   2   0   2   2   0   0   2   0   2   2   0   2   0   0   2   0   0   2   2   0   0   2   2   0   2   2   0   2   0   2   2   2   0   2   0   2   2   0   2   2   0   0   0   0   0   0   2
 MK-3-6                 0   0   0   0   2   2   2   2   0   2   0   0   2   0   2   2   0   0   0   0   2   2   2   0   0   0   2   2   0   2   0   2   2   0   0   2   0   0   0   0   2   0   2   0   0   2   2   2   0   2   2   0   0   0   2   2   2   2   0   0   0   0   2   2   2   0   0   2   2   2   0   2   0   0   2   2   2   2   0   0   0   2   0   0   0   2   0   0   0   0   2   2   2   2   0   2   0   0   0   0   2   2   0   2   2   2   0   2   2   2   0   2   0   2   2   0   0   2   0   0   2   2   2   2   2   2   2   2   2   0   0   2   0   2   2   0   0   2   0   0   2   2   0   2   0   0   2   0   0   2   0   0   2   2   0   2   2   0   0   2   0   2   2   0   2   0   0   2   0   0   2   2   0   0   2   2   0   2   2   0   2   0   2   2   2   0   2   0   2   2   0   2   2   0   0   0   0   0   0   2
 MK-3-7                 0   2   0   0   2   2   2   2   0   2   0   0   2   0   2   2   0   0   0   0   2   2   0   0   0   0   2   2   0   0   2   2   2   2   0   2   0   0   0   0   2   0   2   0   0   2   2   0   0   2   2   0   0   0   2   2   2   2   0   0   0   0   0   2   2   2   2   2   2   0   0   2   0   0   2   2   2   2   0   0   0   2   0   0   0   2   0   0   0   0   2   2   2   2   0   0   0   0   0   0   2   2   0   2   2   0   0   2   2   2   0   0   0   2   0   0   0   2   0   0   2   2   2   2   2   2   2   2   2   0   2   0   0   2   2   0   0   2   0   0   2   2   0   2   0   0   2   0   0   2   0   0   2   2   0   2   2   0   0   2   0   2   2   0   0   0   0   2   0   2   2   0   0   0   2   2   2   2   0   0   0   0   2   2   2   0   2   0   0   2   0   2   2   2   0   0   2   0   0   2
 MK-3-8                 0   2   0   0   2   2   2   2   0   2   0   0   2   0   2   2   0   0   2   0   2   0   0   0   0   0   2   2   0   0   2   2   2   2   0   2   0   0   0   0   2   0   2   0   0   2   0   0   0   0   0   0   0   0   2   0   2   2   0   0   0   0   0   2   2   2   2   0   2   0   0   2   0   0   2   2   2   2   0   0   0   2   0   2   0   2   0   0   0   0   2   2   0   2   0   0   0   0   0   0   2   2   0   2   0   0   0   2   0   2   0   0   0   0   0   0   0   2   0   0   2   2   2   2   0   2   2   2   2   0   2   0   0   2   2   0   0   2   0   0   2   2   0   2   0   0   2   0   0   2   0   0   2   2   0   2   2   0   0   2   0   2   2   0   0   0   0   2   0   2   2   0   2   0   2   2   2   2   0   0   0   0   2   2   0   0   2   0   0   2   0   2   2   2   0   0   2   0   0   2
 MK-3-9                 0   2   0   0   2   2   0   2   0   2   0   0   2   0   2   2   0   0   0   0   0   0   0   0   0   0   2   2   2   0   2   2   2   2   0   2   0   0   0   0   2   0   2   0   0   2   0   0   0   0   0   0   0   0   2   2   2   2   2   0   0   2   0   2   2   2   2   0   2   0   0   2   0   0   2   2   2   2   0   0   0   2   0   2   0   0   0   0   0   0   0   2   0   2   0   0   0   0   0   0   2   2   0   2   0   0   0   2   0   2   0   0   0   0   0   0   0   0   2   0   2   2   2   0   2   2   2   2   2   0   2   0   0   2   0   0   0   2   0   0   2   2   0   2   2   0   2   0   0   2   0   0   2   2   0   2   2   0   0   2   0   2   2   0   0   0   0   2   0   2   2   0   2   0   2   2   2   2   2   0   0   0   0   2   2   0   2   0   2   0   0   2   2   2   2   0   0   0   0   2
 MK-3-10                0   0   0   2   2   2   0   2   0   2   2   2   2   0   0   2   0   0   0   0   0   0   0   0   0   0   2   2   2   2   2   0   2   2   0   2   0   0   0   0   2   0   2   0   2   2   0   0   0   0   2   0   2   0   0   2   2   2   0   0   0   2   0   0   2   2   0   0   2   0   0   2   0   0   2   2   2   0   0   0   0   2   0   2   0   0   0   2   2   0   0   2   0   0   0   0   0   2   0   0   2   0   0   2   0   0   0   0   2   2   0   0   0   0   0   0   0   0   2   0   2   0   2   0   2   2   2   2   2   0   2   0   0   2   0   0   0   2   0   0   2   0   0   2   2   0   2   2   0   2   0   0   2   2   0   2   2   0   0   2   0   2   2   0   0   0   0   2   0   2   0   0   2   0   2   2   2   2   2   0   0   0   0   2   2   0   2   0   2   0   0   2   2   2   2   0   0   2   0   2
 MK-3-11                0   0   0   2   2   2   0   2   0   2   2   0   2   0   0   2   0   0   0   0   0   0   0   0   0   0   2   2   0   2   2   0   2   2   0   2   0   0   2   0   2   0   2   0   2   2   2   0   0   0   2   0   2   0   0   2   2   2   0   0   0   2   0   0   2   2   0   0   2   0   0   2   0   0   2   2   0   0   0   0   0   0   2   2   0   0   0   0   2   0   0   2   0   0   0   0   0   2   0   0   2   0   0   2   0   2   0   0   2   2   0   0   0   0   2   0   0   0   2   2   2   0   2   0   2   2   2   2   2   0   0   0   0   2   0   0   0   2   0   0   0   2   2   2   0   0   2   2   0   0   0   0   2   2   0   0   2   2   0   2   0   2   2   0   0   0   0   2   0   2   0   0   2   2   2   0   0   2   2   0   0   0   0   2   2   0   2   2   2   2   0   2   0   2   2   0   0   2   0   2
 MK-3-12                0   0   0   2   2   2   0   0   2   2   2   0   2   0   0   2   0   0   0   0   0   0   0   0   0   0   2   2   0   2   2   2   2   2   0   2   0   0   2   0   2   2   2   0   2   2   2   0   0   0   2   0   2   0   0   2   2   2   0   0   0   2   0   0   2   2   2   0   2   0   0   2   0   0   2   2   0   2   0   0   0   0   2   2   0   2   0   2   2   0   0   2   0   0   0   0   0   2   0   0   2   0   0   2   0   2   0   0   2   2   2   0   0   0   2   2   0   0   2   2   2   0   2   0   2   2   0   2   2   0   0   0   0   2   0   0   0   2   0   0   0   2   2   2   0   0   2   2   0   0   0   0   2   2   0   0   2   2   0   2   0   2   2   0   0   0   0   2   0   0   0   0   2   2   0   0   0   2   2   0   0   0   0   2   2   0   2   0   2   2   0   0   0   2   2   0   0   2   0   2
 MK-3-13                0   0   0   2   2   2   0   0   2   2   2   0   2   0   0   2   0   0   0   0   0   0   0   2   0   0   0   2   0   2   0   2   2   2   0   2   0   0   2   0   0   2   2   0   2   2   2   0   0   0   0   0   2   0   0   2   2   0   0   0   0   2   0   0   2   2   2   0   2   0   0   2   0   2   2   2   0   2   0   2   0   0   2   0   0   2   0   2   0   0   0   2   2   0   0   0   0   2   0   0   2   0   0   0   0   2   0   0   2   2   2   2   0   0   2   2   0   0   0   2   2   0   2   0   2   2   2   2   2   0   0   0   0   2   0   0   0   2   0   0   0   2   2   2   0   0   2   2   0   0   0   2   2   2   0   2   2   2   0   0   0   0   2   0   0   0   0   2   0   0   0   0   2   2   0   0   0   2   2   0   2   0   0   2   2   0   2   0   0   2   0   0   2   2   2   0   0   2   0   2
 MK-3-14                0   0   0   2   2   2   0   0   2   2   2   0   2   0   0   2   0   0   0   0   0   0   0   2   0   0   0   2   0   2   0   2   2   2   0   2   0   0   2   0   0   2   2   0   2   2   2   0   2   0   0   0   2   0   0   2   0   0   0   0   0   2   0   0   2   2   2   0   2   0   0   2   0   0   2   2   0   2   0   2   0   0   2   0   0   0   0   2   0   0   0   2   2   2   0   0   0   2   0   2   2   0   0   0   0   2   0   0   2   2   2   2   0   0   2   2   0   0   0   2   0   0   2   0   2   0   2   0   2   0   0   2   0   2   0   0   0   2   0   0   0   2   2   2   0   0   2   2   0   0   0   2   2   2   0   2   2   2   0   0   0   0   2   0   0   0   0   2   2   0   0   0   2   2   2   0   0   0   2   0   2   0   0   2   2   0   2   0   0   2   0   0   2   2   2   2   0   2   0   2
 MK-3-15                0   0   0   2   2   2   0   0   2   2   0   0   2   0   0   0   2   0   0   0   0   0   0   2   2   2   0   2   0   2   2   2   2   2   0   2   0   0   2   0   0   2   2   0   2   2   2   0   0   0   0   0   2   0   0   0   0   0   0   0   0   2   2   0   2   2   2   0   2   0   0   2   0   0   2   0   0   2   0   2   0   0   2   0   0   2   2   2   0   0   0   2   0   0   0   0   2   2   0   2   2   0   0   0   0   2   0   2   2   2   2   2   0   0   2   2   0   0   0   2   0   0   2   0   2   0   0   0   2   0   0   2   0   2   0   0   0   2   0   0   0   2   2   2   0   0   0   2   0   0   2   2   2   2   0   2   2   2   0   0   0   0   2   0   0   0   2   2   2   0   0   0   2   2   2   0   0   0   2   2   2   0   0   2   2   0   2   0   0   0   0   0   2   0   2   2   0   2   0   2
 MK-3-16                0   0   0   2   2   2   0   0   2   2   0   0   2   0   0   0   2   0   0   0   0   0   0   2   0   2   0   2   0   2   2   0   2   2   0   0   0   0   2   0   0   2   2   0   2   2   2   0   0   0   0   0   2   0   0   0   0   0   0   0   0   0   2   0   2   2   2   0   2   0   0   2   0   0   2   0   0   2   0   2   0   0   0   0   0   2   2   0   0   0   0   2   0   0   2   0   2   2   0   2   2   0   0   0   0   2   2   2   2   2   2   2   0   0   2   2   0   0   0   0   0   0   2   0   2   0   0   0   2   0   0   2   0   2   0   2   2   2   0   0   0   2   2   0   0   0   0   2   0   2   2   2   2   2   0   2   2   2   0   0   0   0   2   2   0   0   2   2   2   0   0   0   2   0   2   0   0   0   2   2   2   0   0   2   2   0   2   0   0   0   0   0   2   2   0   2   0   2   0   2
 MK-4-1                 2   2   0   0   2   0   2   0   0   2   2   2   2   0   0   2   2   0   2   0   2   0   2   2   0   0   2   0   0   2   0   0   2   2   2   0   2   0   0   0   0   2   2   2   2   0   0   0   0   0   0   2   2   2   0   2   0   0   2   2   0   0   2   0   2   2   2   2   0   2   2   2   0   0   0   0   0   2   2   2   0   0   2   0   2   2   2   0   2   2   2   0   2   0   0   0   0   0   2   0   2   0   0   2   0   2   0   0   0   2   2   2   2   2   0   0   2   0   2   0   0   0   2   2   0   2   0   0   2   2   2   0   2   2   2   2   2   2   0   2   0   0   0   2   2   2   0   2   0   0   2   2   0   2   0   0   2   0   2   0   2   0   2   0   0   2   2   0   0   2   2   0   2   0   0   0   2   2   2   0   0   0   0   0   0   2   2   0   0   2   2   2   0   2   2   2   2   2   0   0
 MK-4-2                 2   2   0   2   0   0   0   0   0   2   2   2   2   0   0   2   2   0   2   2   2   0   2   2   0   2   0   0   0   0   0   0   0   2   2   0   2   0   0   0   0   2   2   2   2   0   0   2   0   0   0   2   2   2   0   2   0   0   2   2   0   0   2   0   2   2   2   2   0   2   2   2   0   0   0   0   0   0   2   2   0   0   2   0   2   2   2   0   2   2   2   0   2   0   0   0   0   0   0   0   2   0   0   2   0   2   0   2   0   2   2   2   2   2   0   0   2   0   2   0   0   0   2   0   0   2   0   0   0   2   2   0   0   2   2   2   2   2   0   2   0   0   0   2   2   2   2   2   0   0   2   2   0   2   0   0   2   0   2   0   2   0   2   0   0   2   0   0   0   2   2   0   2   0   0   0   2   2   0   0   0   0   0   2   0   2   2   0   0   2   2   2   0   2   2   2   2   2   0   0
 MK-4-3                 2   2   0   2   0   0   2   0   0   2   2   2   2   0   0   2   2   0   2   2   2   0   2   2   2   2   0   0   0   0   0   0   0   2   0   2   2   0   0   0   0   2   2   2   2   0   0   2   0   0   0   0   0   2   0   0   0   0   2   2   0   0   2   0   2   2   0   2   0   2   2   2   0   0   0   0   0   0   2   0   0   0   0   0   2   0   2   0   2   2   2   0   2   0   0   0   0   0   0   0   0   2   0   2   0   2   0   0   0   2   2   2   2   2   0   2   2   0   2   0   0   0   2   0   0   2   0   2   0   2   2   0   0   2   2   2   2   2   0   2   0   0   0   2   2   2   2   2   0   0   2   2   0   2   0   0   2   0   2   2   2   0   2   2   0   2   0   0   0   2   2   0   2   0   0   0   2   2   0   0   0   0   0   2   0   2   2   0   0   2   2   2   0   2   2   2   2   2   0   0
 MK-4-4                 2   2   0   2   0   0   2   0   0   2   2   2   2   0   0   2   2   2   2   2   2   2   2   2   2   2   0   0   2   0   0   0   0   2   0   2   2   0   0   0   0   2   2   2   2   0   0   2   0   0   0   0   0   2   0   0   2   0   2   2   0   0   2   0   2   2   0   2   0   2   2   2   0   0   2   0   0   0   2   0   0   0   0   0   2   0   2   0   2   2   2   0   0   0   0   0   0   2   0   0   2   2   0   2   0   2   0   0   0   2   2   2   2   2   0   2   2   0   2   0   0   0   0   2   0   2   0   2   2   2   2   0   2   2   2   2   2   2   0   2   0   0   0   2   2   2   2   2   0   0   2   2   2   2   0   0   2   0   2   0   0   0   2   0   0   2   2   2   0   2   2   2   2   0   0   0   2   2   0   0   0   0   0   2   2   2   2   0   0   0   2   2   0   2   2   2   2   2   0   2
 MK-4-5                 2   2   0   2   0   0   2   0   0   2   2   2   2   0   0   2   2   2   2   2   2   2   0   2   2   2   0   0   2   0   0   0   0   2   0   2   0   0   0   0   0   2   2   2   2   0   0   2   0   0   0   0   0   2   0   0   2   0   2   2   2   2   2   0   2   2   0   2   2   2   2   2   0   0   2   0   0   0   2   0   0   2   0   0   2   0   2   2   2   2   2   0   0   0   0   0   0   2   0   0   0   2   0   0   0   0   0   0   0   2   2   2   2   2   0   2   2   0   2   0   2   0   0   2   0   2   2   2   2   2   2   0   2   2   2   2   2   2   0   2   0   0   0   2   0   2   2   2   0   0   0   2   2   2   0   0   2   0   2   2   0   0   2   0   0   2   2   2   0   2   2   2   2   0   0   0   0   2   2   0   0   2   0   2   2   2   2   0   0   0   2   0   0   2   2   2   0   2   0   0
 MK-4-6                 2   2   0   0   0   0   2   0   0   2   2   2   2   0   0   2   2   2   2   2   2   2   0   2   2   2   0   0   2   0   0   0   0   2   0   2   0   0   2   0   0   2   2   2   2   0   0   2   2   0   0   0   0   2   0   0   2   0   2   2   2   2   2   0   2   0   0   2   2   2   2   0   0   0   2   0   0   0   2   0   0   2   0   0   2   0   2   2   0   2   2   0   0   0   0   2   0   2   0   0   0   2   0   2   0   0   0   0   0   2   2   2   2   2   0   0   2   0   2   0   2   0   0   2   0   2   2   2   2   2   2   0   2   2   0   2   2   2   2   2   0   0   0   2   0   2   2   2   0   0   0   2   2   2   0   0   2   0   2   2   0   0   2   0   0   2   2   2   0   2   2   2   2   0   0   0   0   2   2   0   0   2   0   2   2   2   2   0   0   0   2   0   0   2   2   2   0   2   0   0
 MK-4-7                 2   2   0   0   2   0   0   0   0   2   0   2   2   2   0   2   2   2   2   2   2   2   0   2   2   0   0   0   2   0   0   0   0   2   0   2   0   0   2   0   0   2   2   2   2   0   0   2   2   0   0   0   0   2   0   0   2   0   2   2   2   2   2   0   2   0   0   2   2   2   2   0   0   0   2   0   0   0   2   0   2   2   0   0   2   0   2   2   0   2   2   0   0   0   0   2   0   2   0   0   2   2   0   2   2   0   0   0   0   2   2   2   2   2   0   0   2   0   2   0   2   0   0   2   0   2   2   2   2   2   2   0   2   2   0   2   0   2   2   2   0   0   0   2   0   2   2   0   0   0   0   2   2   2   0   0   2   0   2   2   0   0   2   0   0   2   2   2   0   2   2   0   2   0   0   0   0   0   2   0   0   2   0   2   2   2   2   0   0   0   2   0   0   2   2   2   0   2   0   0
 MK-4-8                 2   2   0   0   2   0   0   0   0   2   0   2   2   2   0   0   2   2   2   2   2   2   0   2   2   0   0   0   0   0   0   0   0   2   0   2   2   0   2   0   0   2   2   2   2   0   0   2   2   0   0   0   0   2   0   0   0   0   2   2   2   2   2   0   2   0   0   2   2   2   2   2   0   0   2   0   2   0   2   0   2   2   0   0   0   0   2   2   0   2   2   0   0   0   0   2   0   2   0   0   2   2   0   0   2   0   0   0   0   2   2   2   2   2   0   0   2   0   2   0   2   2   0   2   0   2   2   2   2   2   2   0   2   2   0   2   0   2   0   2   0   0   0   2   0   2   2   0   0   0   0   2   2   2   0   0   2   0   2   2   0   0   2   0   0   2   2   2   0   0   2   0   2   2   0   0   0   0   2   0   0   2   0   2   2   2   2   0   0   0   2   0   0   2   2   2   0   2   0   0
 MK-4-9                 0   2   0   0   2   0   0   0   0   2   0   2   2   2   0   0   2   2   2   2   2   2   2   2   2   0   0   0   0   0   0   0   2   2   0   2   2   0   2   0   0   2   2   0   2   0   0   2   2   0   0   0   0   2   0   0   2   0   2   2   2   2   0   2   2   0   0   2   2   2   2   2   0   0   2   2   2   0   0   0   2   2   0   0   0   0   2   2   0   2   2   0   0   0   0   2   0   2   0   0   2   2   0   0   2   0   0   0   0   2   2   2   2   2   0   0   2   0   2   0   2   0   0   2   0   2   2   2   2   2   2   0   2   2   0   2   0   2   0   2   0   0   0   2   0   2   2   2   0   0   0   2   2   2   0   0   2   0   2   2   2   0   2   0   2   2   0   2   0   0   2   0   2   2   0   0   0   0   2   2   0   2   0   0   2   2   0   0   0   2   2   0   0   2   2   0   0   2   0   0
 MK-4-10                0   2   0   0   0   0   0   0   2   2   0   2   2   2   0   2   2   2   2   2   2   2   2   2   2   0   0   0   0   0   0   0   2   2   0   2   2   0   2   0   0   2   0   0   2   0   2   2   2   0   0   0   2   2   0   0   2   0   2   2   2   2   0   2   2   0   0   2   2   2   2   2   0   0   2   2   2   2   0   0   2   2   0   0   0   0   2   2   0   2   0   0   0   0   0   2   0   2   0   0   2   2   2   0   2   0   0   0   0   2   2   2   0   2   0   2   2   2   2   0   2   0   0   2   0   2   2   2   2   2   2   2   2   2   0   2   0   2   0   2   0   0   0   2   0   2   2   2   0   0   0   0   2   2   0   2   2   0   2   2   2   2   2   0   2   2   0   2   0   2   2   0   2   2   0   0   0   0   2   2   0   2   0   2   2   2   2   0   0   2   2   0   2   2   2   0   0   2   0   0
 MK-4-11                0   2   0   0   0   0   0   0   2   2   2   2   0   2   0   2   2   2   2   2   2   2   2   2   2   2   2   0   0   0   0   0   2   2   0   0   0   0   2   0   0   2   0   0   2   0   2   2   2   0   0   0   2   2   0   0   2   0   2   2   2   2   0   2   2   0   0   2   2   2   2   2   0   0   2   2   2   2   0   0   2   2   0   0   0   0   2   2   0   2   0   2   0   0   0   2   0   2   0   0   0   2   2   0   2   0   0   0   0   2   2   2   0   2   0   0   2   2   2   0   2   0   0   2   0   0   2   2   2   2   2   2   2   2   0   0   0   2   0   2   0   0   0   2   0   2   2   2   0   0   0   0   2   2   0   2   2   0   2   2   2   2   2   0   2   0   0   0   0   2   2   0   2   2   0   0   0   0   2   2   0   2   0   2   0   2   2   0   0   0   2   0   2   2   0   0   0   0   0   0
 MK-4-12                0   2   0   0   0   0   0   0   2   2   2   2   0   2   0   2   2   2   2   2   0   2   2   2   2   2   0   0   0   0   0   0   2   2   0   0   0   2   2   0   0   2   0   0   2   0   2   2   2   0   2   0   0   2   0   0   2   0   2   0   2   2   0   2   2   0   2   2   2   2   2   2   0   0   2   2   2   2   2   0   2   2   0   0   0   0   2   2   0   0   2   2   0   0   0   2   0   2   0   0   0   2   2   0   2   0   0   0   0   2   2   2   0   2   0   0   2   2   2   0   2   0   0   2   0   0   2   2   2   0   2   2   2   2   0   0   0   2   2   2   0   2   2   2   0   2   2   0   0   0   0   0   2   2   2   2   0   0   2   2   2   2   2   0   2   0   0   0   0   2   2   0   2   2   2   0   0   0   2   2   0   2   0   2   0   2   2   2   0   0   2   0   2   2   0   0   0   0   0   0
 MK-4-13                0   2   0   0   0   0   0   0   2   2   0   2   2   2   0   2   2   2   2   2   0   2   2   2   2   2   2   0   0   2   0   0   2   2   0   0   2   2   2   0   0   2   0   0   2   0   2   2   2   0   2   0   0   2   0   0   2   2   2   0   2   0   0   2   2   0   2   0   2   2   2   2   0   0   2   2   2   2   2   0   2   2   0   0   0   0   2   2   2   0   2   2   0   0   0   2   0   2   0   0   0   2   0   0   2   0   0   0   0   2   2   2   0   2   0   2   2   2   2   0   2   0   0   2   0   0   2   2   2   0   0   2   2   2   2   0   0   2   2   2   0   2   2   2   0   2   2   0   2   0   0   0   2   2   2   2   0   0   2   2   2   2   2   0   2   0   0   0   0   2   2   0   2   2   2   0   0   0   0   2   0   2   0   2   2   2   2   2   0   2   2   0   2   2   0   0   0   0   0   0
 MK-4-14                0   2   0   0   0   0   0   0   2   2   0   2   2   2   0   2   2   2   2   2   0   2   2   2   2   2   2   0   0   2   0   0   2   0   0   0   2   2   2   0   0   2   0   0   2   0   2   2   2   0   2   0   0   2   0   0   2   2   2   0   0   0   0   2   2   0   0   0   2   2   2   2   2   2   2   2   2   2   2   0   0   2   0   0   0   2   2   2   2   0   2   2   0   2   0   2   0   2   0   0   0   2   2   0   2   0   0   0   0   2   2   2   0   2   0   2   2   2   2   0   2   0   0   2   0   0   2   2   2   0   2   2   2   2   2   0   0   2   2   2   0   2   2   2   2   2   2   0   0   0   2   0   2   2   2   2   0   0   2   2   2   2   2   0   2   0   0   0   0   2   2   0   2   0   2   0   2   0   0   2   0   2   0   2   2   0   2   2   0   2   2   0   2   2   0   0   0   0   0   0
 MK-4-15                0   2   0   0   0   0   0   0   2   2   0   2   2   2   0   2   2   2   2   2   0   2   0   0   2   2   2   0   2   2   0   2   2   0   0   0   2   2   2   0   0   2   0   0   2   0   2   2   2   0   2   0   0   2   0   0   2   2   2   0   0   0   0   2   2   0   0   0   2   2   2   2   2   2   2   2   2   2   2   0   0   2   2   2   0   2   2   0   2   0   2   2   0   2   0   2   0   2   0   0   0   2   2   0   2   0   0   0   0   2   2   2   0   2   0   2   2   0   2   0   2   0   0   2   2   0   2   2   2   0   2   2   2   2   2   0   0   2   2   2   0   2   2   2   2   2   2   0   0   2   2   0   0   2   2   2   0   0   2   2   2   0   2   0   2   0   0   0   0   2   0   0   2   0   0   0   2   0   0   2   0   2   0   2   2   0   2   2   0   2   2   2   2   2   0   0   0   0   0   2
 MK-4-16                0   2   0   0   0   0   2   0   2   2   0   2   0   2   0   2   0   2   2   2   0   2   0   0   2   2   2   0   2   0   0   2   2   2   0   2   2   2   2   0   0   2   0   0   2   0   2   2   2   0   0   0   0   2   0   0   2   0   2   2   0   0   0   2   2   0   0   2   2   2   2   2   2   2   0   2   2   2   2   2   0   2   2   2   0   2   2   0   2   0   2   2   0   2   0   2   0   2   0   0   0   2   2   0   2   0   0   0   0   2   2   0   0   2   0   2   0   0   0   0   2   0   2   2   2   0   2   2   2   0   2   2   2   2   2   0   0   2   2   2   0   2   2   2   0   2   2   0   0   2   2   0   0   2   2   2   0   0   2   2   2   0   2   0   2   0   0   2   0   2   0   0   2   0   0   0   2   0   0   2   0   2   0   2   2   0   2   2   0   2   2   2   2   2   0   2   2   0   0   2
 MK-5-1                 0   2   2   0   0   0   0   0   0   2   2   0   0   0   2   2   0   0   0   2   0   2   0   2   2   2   2   2   2   0   2   0   2   2   0   0   2   2   0   0   0   0   2   0   0   0   0   2   0   0   2   0   2   2   2   0   2   2   0   0   0   0   2   0   2   0   2   2   2   0   2   0   0   0   2   2   0   2   0   0   0   0   0   2   0   2   2   2   0   2   2   0   2   2   2   2   0   2   0   0   0   2   2   2   0   0   2   2   2   0   0   0   2   2   2   2   0   2   2   2   2   2   0   0   2   2   2   0   0   2   0   2   2   2   0   2   0   0   0   0   0   0   2   0   2   2   2   2   0   2   0   0   2   0   2   0   0   0   0   2   2   0   0   0   0   2   0   0   2   2   0   0   0   0   2   0   2   0   0   2   2   0   2   2   2   2   2   2   2   0   2   2   2   2   0   2   2   2   2   0
 MK-5-2                 0   2   2   2   0   0   0   0   0   2   2   2   0   0   2   2   0   0   0   2   0   2   0   2   2   2   2   0   2   0   2   0   2   2   0   0   2   2   2   2   0   0   2   0   0   0   0   2   0   0   2   0   2   2   2   0   2   0   0   0   0   0   2   2   2   0   2   2   2   0   2   0   0   0   2   2   0   2   0   0   0   0   0   2   0   2   0   2   0   2   2   0   0   2   2   2   0   2   0   0   0   2   2   2   0   0   2   0   2   0   0   2   2   2   2   2   0   2   2   0   2   2   0   0   2   2   2   0   0   2   0   2   2   2   0   2   0   0   0   0   0   0   2   0   2   2   2   2   0   2   2   0   2   0   2   0   0   0   0   2   2   0   0   0   0   2   0   0   2   2   0   0   0   0   2   0   2   0   0   2   2   0   2   2   2   2   2   2   0   0   2   2   2   2   0   2   2   0   2   0
 MK-5-3                 0   2   2   2   2   0   2   0   0   2   2   2   0   0   2   2   0   0   0   2   0   2   0   2   0   2   2   2   2   0   2   0   0   2   0   0   2   2   2   2   0   0   2   0   0   0   0   2   0   0   2   0   2   2   2   0   2   0   0   0   0   0   2   2   2   0   2   2   2   0   2   0   0   0   2   0   0   2   0   0   0   0   0   2   0   2   0   2   0   2   0   0   0   2   2   2   0   2   0   0   0   2   2   2   0   0   2   0   2   0   0   2   2   2   2   2   0   2   2   0   2   2   0   0   2   0   2   0   0   2   0   2   2   2   0   2   0   0   0   0   0   0   2   0   2   2   2   2   0   2   0   2   2   0   2   0   0   0   0   2   2   2   0   0   0   2   0   0   0   0   0   0   0   0   2   0   2   0   0   2   0   0   2   2   2   2   2   2   0   0   2   0   2   2   0   2   2   0   2   0
 MK-5-4                 2   2   2   2   0   0   2   0   0   0   2   2   2   0   2   2   0   0   0   2   0   2   0   2   0   0   2   2   2   0   2   0   2   2   0   0   2   2   2   2   0   0   2   0   0   0   0   2   2   0   2   0   2   2   2   0   2   0   2   0   0   0   2   2   2   0   0   2   2   0   2   0   0   0   2   0   0   0   0   0   0   0   0   2   0   2   0   2   0   2   0   2   0   2   0   2   2   2   0   0   0   2   2   2   0   0   2   0   2   0   0   2   2   2   2   2   2   2   2   0   0   2   0   0   2   0   0   0   0   0   0   2   2   2   0   2   0   0   0   0   0   2   2   0   0   2   0   2   0   2   0   2   2   0   2   0   0   0   0   2   2   2   0   0   0   2   0   0   0   0   0   2   0   0   2   0   2   0   0   2   0   0   2   2   2   2   0   2   0   0   0   0   2   0   0   2   2   0   2   0
 MK-5-5                 2   2   2   2   0   0   2   0   0   0   2   2   2   0   2   2   0   2   0   2   0   2   0   2   0   2   2   2   2   0   2   0   2   2   0   0   2   2   2   2   0   0   2   0   0   0   0   2   2   0   2   0   2   2   2   0   2   0   2   0   0   2   2   0   2   0   0   2   2   0   0   0   0   0   2   0   0   0   0   0   0   2   0   2   0   2   0   2   0   2   0   2   0   2   0   2   2   2   0   0   0   2   2   2   0   0   2   0   2   0   0   2   2   2   2   2   2   2   2   0   0   0   2   0   2   0   0   0   0   0   0   2   2   2   0   2   0   0   0   0   0   2   2   0   0   2   0   2   0   2   0   2   0   0   2   0   2   0   2   2   2   2   0   0   0   2   0   0   0   0   0   2   0   2   2   2   2   0   0   2   0   0   2   2   2   2   0   2   0   0   2   0   2   0   0   2   2   0   2   0
 MK-5-6                 2   2   0   2   0   0   2   0   0   0   2   2   2   0   2   2   2   2   2   2   0   2   0   2   0   2   2   2   0   0   2   0   0   2   0   0   2   2   0   2   0   0   2   0   0   0   0   2   2   0   2   2   2   2   2   0   2   0   2   0   0   2   2   2   2   0   0   2   2   2   0   0   0   0   2   0   0   0   0   0   0   2   0   2   0   2   2   2   0   2   0   0   0   2   0   2   2   2   0   0   0   2   2   2   0   0   2   0   2   0   2   2   2   2   2   2   2   0   2   0   0   0   2   0   2   0   0   0   0   0   0   0   2   2   0   2   2   0   0   0   0   2   2   0   0   2   0   2   0   2   0   2   0   0   2   0   2   0   2   2   2   2   0   0   0   0   0   0   0   0   0   2   0   2   2   2   2   2   0   2   0   0   2   2   2   2   0   2   0   2   2   0   2   0   0   2   2   0   2   0
 MK-5-7                 2   2   0   2   0   0   2   2   0   0   2   2   2   0   2   2   2   2   2   2   0   2   0   2   0   2   2   2   0   0   2   0   0   2   0   0   2   2   0   2   0   0   2   0   0   0   0   2   2   0   2   2   2   2   2   0   0   0   2   2   0   2   2   2   2   0   0   2   2   2   0   0   0   0   2   0   0   0   0   0   0   2   0   2   0   2   0   0   0   2   0   0   0   2   0   2   2   2   0   0   0   2   2   2   0   2   2   0   2   0   2   2   2   0   2   2   2   0   2   0   0   0   2   0   2   0   0   0   0   0   0   2   2   2   0   2   2   0   2   0   0   2   2   0   0   2   0   2   0   0   0   2   0   0   2   0   2   2   2   2   2   2   0   0   0   0   0   0   0   2   0   2   0   2   2   2   0   2   0   0   0   0   2   2   2   2   0   2   0   0   2   0   2   0   0   2   2   0   2   0
 MK-5-8                 2   2   0   2   0   0   2   0   0   0   2   0   2   0   2   2   2   0   2   2   0   2   2   2   0   2   2   2   0   0   2   0   0   2   0   0   2   2   0   2   0   0   2   2   0   0   0   2   2   0   2   2   2   2   2   0   0   0   2   2   0   2   2   2   2   0   0   2   2   0   0   2   0   0   2   0   0   0   0   0   0   2   0   2   0   2   0   0   0   0   0   0   0   2   0   0   2   2   0   0   0   2   0   2   0   2   2   0   2   0   2   2   2   0   2   2   2   0   2   0   0   0   2   0   2   0   0   0   0   0   0   2   2   2   0   2   2   2   2   0   0   2   2   0   0   2   0   2   0   0   0   2   0   0   2   2   2   2   2   2   2   2   0   0   0   0   0   0   0   2   0   2   0   2   0   2   0   0   0   0   0   0   2   2   2   2   0   2   0   0   2   0   2   0   0   2   2   0   2   0
 MK-5-9                 2   2   0   2   0   0   2   0   0   0   2   0   2   0   2   2   2   0   2   2   0   2   2   0   0   2   2   2   0   0   2   0   2   2   0   0   2   2   0   2   0   0   2   2   0   0   0   2   2   0   2   2   2   2   2   0   0   0   2   2   0   2   2   2   2   0   0   2   2   0   2   2   0   0   2   0   0   0   0   0   0   2   0   2   0   2   0   0   0   0   0   0   0   0   0   0   2   2   0   0   0   2   0   2   0   2   2   0   2   0   2   0   2   0   2   0   2   0   2   0   0   0   2   2   2   0   0   0   2   0   0   2   2   2   0   2   2   2   2   0   0   2   2   0   0   2   0   2   0   0   0   2   0   0   2   2   2   2   2   2   2   2   0   0   0   0   0   0   0   2   0   2   0   2   2   2   0   0   0   0   0   2   2   2   0   0   0   0   0   0   2   2   0   0   0   2   0   2   2   0
 MK-5-10                2   2   0   2   0   0   2   0   0   0   2   0   2   2   2   2   2   0   2   2   2   2   2   0   0   2   2   2   0   0   2   0   2   2   0   0   2   2   0   2   0   0   2   2   0   0   2   2   0   0   2   2   2   2   2   0   0   2   2   2   0   2   2   2   2   0   0   2   2   0   2   2   0   0   2   0   0   0   2   0   0   0   0   2   0   2   0   0   0   0   0   2   0   0   2   0   2   2   0   0   0   2   0   2   0   0   2   0   2   0   2   0   2   0   2   0   2   0   2   0   0   0   2   2   0   0   0   0   2   0   0   2   2   2   2   2   2   0   2   0   0   2   0   0   2   2   0   2   0   2   0   2   0   2   2   0   2   2   2   2   2   2   0   0   0   0   0   0   0   2   0   2   0   2   0   2   0   2   0   0   0   2   2   2   0   2   0   0   0   0   2   2   0   0   0   2   0   2   2   0
 MK-5-11                2   2   0   2   0   0   2   0   2   0   2   0   2   2   2   2   2   0   2   2   2   2   2   0   0   2   0   2   0   0   2   0   2   2   0   2   2   2   0   2   2   0   2   2   2   0   2   2   0   0   2   2   2   2   2   0   0   2   2   2   0   2   2   2   2   0   0   2   2   0   0   2   0   0   2   0   0   2   2   0   0   0   0   2   0   2   0   0   0   0   0   2   0   0   2   0   2   2   0   0   2   2   0   2   0   0   2   0   2   0   2   0   2   2   2   0   2   0   2   0   0   0   2   2   0   0   0   0   2   0   0   2   2   0   2   2   2   0   2   0   0   2   0   0   2   2   0   0   0   2   0   2   0   0   2   0   2   2   2   0   2   2   0   0   0   0   0   2   0   2   0   2   0   2   0   2   0   2   0   2   0   2   2   2   0   2   0   0   0   0   0   2   0   0   0   2   0   0   2   0
 MK-5-12                2   2   0   2   0   0   2   0   2   0   2   0   2   2   2   0   2   0   0   2   2   0   2   0   0   2   0   0   0   0   2   0   2   2   0   0   2   0   0   2   2   0   2   2   2   0   2   2   0   2   2   2   2   2   2   0   0   2   2   2   0   2   2   2   2   0   0   2   2   0   0   2   0   0   2   0   0   2   2   0   0   0   0   2   0   2   0   0   0   0   0   2   0   0   2   0   2   2   0   0   2   2   0   2   0   0   2   0   2   0   2   0   2   2   2   0   2   0   2   0   0   0   2   2   2   0   0   0   2   0   0   2   2   0   2   0   2   0   2   0   0   2   0   0   2   2   0   2   2   2   0   0   0   0   2   2   2   2   0   2   2   2   0   0   0   0   0   0   0   2   0   2   0   2   0   2   0   2   0   2   0   2   2   2   0   2   0   0   0   0   0   2   0   0   0   2   0   0   2   0
 MK-5-13                0   2   0   2   0   0   2   0   0   2   2   0   2   2   2   0   0   0   0   2   0   0   2   0   0   0   0   0   0   0   2   0   2   2   0   0   2   0   2   2   2   0   2   2   2   2   2   2   0   2   2   2   2   2   2   0   0   2   2   2   0   2   2   2   2   0   0   2   2   2   0   2   0   0   2   0   0   2   2   2   0   0   2   2   0   2   0   0   0   0   2   2   0   0   2   0   2   2   2   0   2   2   0   2   0   0   2   0   2   0   2   0   2   2   2   0   2   0   2   0   0   0   2   2   2   0   0   0   2   0   0   2   2   0   2   0   2   0   2   0   0   2   0   0   2   2   0   2   2   2   0   2   0   0   2   2   2   2   0   2   2   2   0   0   0   0   0   0   0   2   0   2   0   2   2   0   0   2   0   2   2   2   2   2   0   0   0   0   0   0   0   0   0   0   0   2   0   0   2   0
 MK-5-14                0   2   2   2   0   0   2   0   0   2   2   0   2   2   2   0   0   0   0   2   0   0   2   0   0   0   0   0   0   0   2   0   2   2   0   0   2   0   2   2   2   0   2   2   2   2   2   2   2   2   2   2   2   2   2   0   0   2   2   2   2   2   2   2   2   0   0   2   2   2   0   2   0   0   2   0   0   2   2   0   0   0   2   2   0   2   0   0   0   0   2   2   0   0   2   0   2   2   2   0   2   2   0   2   0   2   2   0   2   0   2   0   0   2   2   0   2   0   2   0   0   0   2   2   2   0   0   0   2   0   0   2   2   2   2   0   2   2   2   0   0   2   0   0   2   2   0   2   0   2   0   2   0   0   2   2   2   2   0   0   2   2   0   0   0   0   2   0   0   0   0   2   0   2   2   0   0   2   0   2   2   2   0   2   2   0   0   0   0   0   0   0   0   0   0   2   0   0   0   0
 MK-5-15                0   0   2   2   0   0   2   0   0   2   2   0   2   0   2   0   0   0   0   2   0   0   2   0   2   0   0   0   0   0   2   0   2   2   0   0   2   0   2   2   2   0   2   2   2   2   2   0   2   2   2   2   2   2   2   0   0   2   2   2   0   2   2   2   2   0   0   0   2   0   0   2   0   0   2   0   0   2   2   0   0   0   2   2   0   2   2   0   0   0   2   2   0   0   2   0   2   2   2   0   2   0   0   2   2   2   2   0   2   0   2   0   0   2   2   0   0   0   2   0   2   0   2   2   2   0   2   0   2   0   0   2   2   2   0   0   0   2   2   0   0   2   0   0   2   2   0   2   0   2   2   2   0   0   2   2   2   2   0   0   2   2   0   0   0   0   2   0   0   0   0   2   0   2   2   0   0   2   0   2   2   2   0   2   2   0   0   0   0   0   0   0   0   0   0   2   0   2   0   0
 MK-5-16                0   0   2   2   0   0   2   0   0   0   2   0   2   0   2   0   0   0   0   0   0   0   2   0   2   0   0   0   0   0   2   2   2   2   0   0   2   0   2   2   2   0   2   2   2   2   2   0   2   2   2   2   2   2   2   0   0   2   2   0   0   2   2   2   2   0   0   0   2   0   0   2   0   0   2   0   0   2   2   0   0   0   2   2   0   2   2   0   0   0   2   2   0   0   2   0   0   2   0   0   2   0   0   2   2   2   2   0   2   0   2   0   0   2   0   0   0   2   2   2   2   0   2   2   0   0   2   0   2   0   0   2   2   2   0   0   0   2   2   0   0   2   0   2   2   2   0   2   0   2   0   2   0   0   0   0   2   2   0   0   2   2   0   0   0   0   2   0   0   0   0   2   0   2   2   0   0   2   0   2   2   2   0   2   2   0   0   0   0   0   0   0   0   0   0   2   0   2   2   0
 MK-6-1                 2   0   2   2   2   0   0   0   0   0   0   2   2   0   2   2   2   2   2   2   2   0   0   0   0   0   0   0   0   2   2   0   0   2   2   0   0   2   2   2   2   2   2   0   2   0   0   2   0   2   2   0   2   2   2   2   0   0   2   0   0   0   0   0   0   2   2   0   2   0   0   2   2   2   2   0   0   2   2   2   2   2   0   0   2   2   0   0   2   2   0   2   2   0   2   0   2   2   0   0   2   0   0   0   0   2   2   0   2   2   0   0   2   0   0   0   0   0   0   2   0   2   2   2   0   2   0   2   0   2   2   0   0   2   2   2   0   2   0   0   2   0   2   0   2   0   2   2   0   2   0   2   0   2   2   0   2   2   2   2   0   2   2   0   2   2   0   0   2   2   2   0   0   2   0   0   2   2   0   2   2   0   2   2   2   2   0   2   2   0   2   0   2   0   0   0   2   2   0   0
 MK-6-2                 2   0   2   0   2   0   0   0   0   0   0   2   2   0   0   2   2   2   0   2   2   0   2   0   0   0   2   0   0   2   2   0   0   2   2   0   0   2   0   2   2   2   2   0   2   0   0   2   0   2   2   0   2   2   2   2   0   0   2   0   2   0   0   0   0   2   2   0   0   0   0   2   2   2   2   0   0   2   2   2   2   2   0   0   2   2   0   0   2   2   0   2   2   0   2   0   2   2   0   0   2   0   0   0   0   2   2   0   2   2   0   0   2   0   0   0   0   0   0   2   0   2   2   0   0   2   0   2   0   0   2   0   0   0   2   2   2   2   0   0   2   0   2   0   2   0   2   2   0   2   0   2   0   2   2   0   2   2   2   0   0   2   2   2   2   2   0   0   2   2   2   0   0   2   0   0   2   2   0   2   2   0   2   2   2   2   2   2   2   0   2   2   2   0   0   0   2   2   0   0
 MK-6-3                 2   0   2   0   0   0   2   0   0   0   0   2   2   0   0   2   2   2   0   2   2   0   2   0   0   2   2   0   0   2   2   0   0   2   2   0   0   2   0   2   2   2   2   0   2   0   0   2   0   2   2   0   2   2   2   2   0   0   0   0   2   0   0   0   2   2   2   0   0   0   0   2   2   2   2   0   0   2   2   2   2   2   0   0   2   2   0   0   2   2   0   2   2   0   2   0   0   2   0   0   2   0   0   0   0   2   2   0   2   2   0   0   2   2   0   0   0   2   0   2   0   2   2   0   0   2   0   2   0   0   0   0   0   2   2   2   2   2   0   0   2   0   2   0   2   0   2   2   0   2   0   2   0   2   2   0   2   2   2   2   0   0   2   2   2   2   0   0   2   2   0   0   0   2   0   0   2   2   0   2   2   0   2   2   2   2   2   2   2   0   2   2   2   0   0   0   2   2   0   0
 MK-6-4                 2   0   2   0   0   0   2   0   0   2   2   2   2   2   2   2   0   2   0   2   2   2   2   0   0   2   2   0   0   2   2   0   2   2   2   0   0   2   2   2   2   2   2   0   2   0   0   2   0   2   2   2   2   2   2   2   0   0   0   0   2   0   2   2   2   2   2   0   0   0   0   2   2   2   2   0   0   2   2   0   2   2   2   0   0   2   0   0   2   2   0   0   2   0   2   0   0   2   0   0   2   0   0   2   0   2   2   2   2   0   0   0   2   0   0   0   0   2   0   2   0   2   2   0   0   2   0   2   0   0   2   0   0   2   2   2   2   2   0   0   2   0   2   0   2   0   2   2   0   2   0   2   2   2   2   2   2   2   2   0   0   0   2   2   2   2   0   0   2   2   0   0   0   2   0   0   2   2   0   2   2   0   2   2   2   0   0   0   2   0   2   2   2   0   0   0   2   2   0   0
 MK-6-5                 2   0   2   0   0   0   0   0   0   2   2   0   2   2   2   0   0   2   0   2   0   2   2   0   0   2   2   0   0   2   2   0   2   2   2   0   0   2   2   0   2   0   2   0   2   0   0   2   0   2   2   2   2   2   2   2   0   0   0   0   2   0   2   2   2   0   2   0   0   0   0   2   2   2   2   0   0   2   2   0   2   2   2   0   2   2   0   0   2   2   0   0   2   0   2   0   0   2   0   0   2   2   0   2   0   2   2   2   2   0   0   0   0   0   0   0   0   2   0   2   0   2   2   0   0   2   0   2   0   0   0   0   0   2   2   2   2   2   0   0   2   0   2   0   2   0   2   2   0   2   0   0   2   2   2   2   2   0   2   0   2   0   2   2   2   2   0   0   2   2   0   0   0   2   0   0   2   2   0   2   2   0   2   2   2   0   0   0   2   0   0   2   2   0   0   0   2   2   0   0
 MK-6-6                 2   0   2   0   0   2   0   0   0   2   0   0   2   2   2   2   0   2   0   2   0   0   2   0   0   0   2   0   2   2   0   0   2   2   2   2   2   2   2   0   2   0   2   0   2   0   0   2   0   0   2   2   2   2   2   2   0   0   0   0   2   0   2   2   2   0   2   0   0   0   0   0   2   2   2   0   0   2   2   0   2   2   0   0   2   2   0   0   2   2   0   0   2   0   2   0   0   2   0   0   2   2   0   2   0   2   2   2   2   0   0   0   2   0   0   0   0   2   0   2   0   2   2   0   0   2   0   2   0   0   0   2   0   0   2   2   2   2   0   2   2   0   2   0   2   0   2   2   0   2   0   0   2   2   2   0   2   0   2   0   2   0   0   0   2   2   0   0   2   2   0   0   0   2   0   0   2   2   0   2   2   0   2   2   2   0   0   2   2   0   0   2   2   0   0   0   2   2   2   0
 MK-6-7                 2   0   2   0   0   2   0   0   2   0   0   0   2   2   2   2   0   2   2   2   0   0   2   0   0   0   2   2   2   2   0   0   2   2   2   2   2   2   2   0   2   0   2   0   2   0   0   2   0   0   2   2   2   2   2   2   0   0   0   0   2   0   2   2   2   0   2   0   0   0   0   0   2   2   2   0   0   2   2   0   2   2   0   0   0   2   2   0   2   2   0   0   2   0   2   0   0   2   2   0   2   2   2   2   0   2   0   2   2   2   0   0   2   0   2   0   0   2   0   2   0   2   0   0   0   2   0   2   0   0   0   0   0   0   2   2   2   2   0   2   2   0   2   0   2   0   2   2   0   2   0   0   2   2   2   0   2   0   2   0   2   0   0   0   2   2   0   0   2   2   0   0   0   2   0   0   2   2   0   2   0   0   2   2   2   0   0   2   2   0   2   2   0   0   0   0   2   2   2   0
 MK-6-8                 2   0   2   0   0   2   0   0   2   0   0   0   2   2   2   2   0   2   2   2   2   0   2   0   0   0   2   2   2   2   0   2   2   2   2   2   2   2   2   0   2   0   0   0   0   0   0   2   0   0   2   2   2   0   2   2   0   2   0   0   2   2   2   2   2   0   2   2   0   0   0   0   2   2   2   2   0   2   2   0   2   2   0   0   0   2   2   0   2   2   2   0   2   0   2   0   0   2   0   0   2   0   2   2   0   2   0   2   2   2   0   0   2   0   2   0   0   2   0   2   0   2   0   0   0   2   0   2   2   2   0   0   0   0   2   2   2   2   0   2   2   0   2   0   2   0   2   0   2   2   0   0   2   2   2   2   2   2   2   0   2   0   0   0   2   2   0   0   2   2   0   0   0   2   0   0   2   2   0   2   0   0   2   2   2   0   0   2   2   0   2   2   0   0   0   0   2   2   2   0
 MK-6-9                 2   0   2   2   0   0   0   0   2   2   0   0   2   2   0   2   0   2   2   2   2   0   2   0   0   0   2   2   2   2   2   2   2   0   0   2   2   2   2   0   2   0   0   0   0   0   0   2   0   0   2   2   2   2   2   2   0   2   0   0   2   2   2   2   0   0   2   2   0   0   0   0   2   0   2   2   2   2   2   0   2   2   0   0   0   2   0   0   2   2   2   0   2   0   2   2   0   2   2   0   2   0   2   2   0   2   0   2   2   2   0   0   2   2   2   0   0   0   0   2   0   2   0   0   2   2   0   2   2   2   0   2   0   0   2   2   2   2   0   2   2   0   2   0   2   2   2   0   2   2   2   0   2   2   2   2   2   2   2   0   2   0   0   0   2   2   0   0   2   2   0   0   0   2   0   0   2   0   0   2   0   0   2   2   2   0   0   0   0   0   2   2   0   0   0   0   2   2   2   0
 MK-6-10                0   0   2   2   0   0   0   0   2   2   0   2   2   2   0   0   0   2   2   2   2   0   2   2   0   0   2   2   2   2   2   2   2   0   0   2   2   2   2   0   2   0   0   0   0   0   0   2   0   0   2   0   2   2   2   2   0   2   0   0   2   0   2   2   0   0   2   2   0   0   0   2   2   0   2   2   2   2   2   0   2   2   2   0   0   2   0   0   2   2   2   0   2   2   0   2   0   2   2   2   2   0   2   2   0   2   0   2   2   2   0   0   2   2   2   0   0   0   0   2   0   2   0   0   2   2   0   0   2   2   0   2   0   0   2   2   0   2   2   2   2   0   2   0   2   2   2   0   2   2   2   0   2   2   2   2   2   2   2   0   2   0   0   0   2   2   0   0   2   2   0   0   0   2   0   0   2   0   0   2   0   0   2   2   2   2   0   2   0   2   2   0   0   0   0   0   2   2   0   0
 MK-6-11                0   0   2   2   0   2   0   0   2   2   0   2   2   2   0   0   2   2   2   2   2   0   2   2   0   0   2   2   2   2   2   2   0   0   0   2   2   2   2   0   2   0   0   0   0   0   2   2   0   2   2   0   2   0   2   2   0   2   0   0   2   0   0   2   0   0   2   2   0   0   0   2   2   2   2   2   2   2   2   0   2   2   2   0   2   2   0   0   2   2   2   0   2   2   0   2   0   2   2   2   2   0   0   2   0   2   0   2   2   2   0   0   2   2   2   0   0   0   0   2   0   2   2   0   2   2   2   0   2   2   0   2   0   0   2   2   0   2   2   2   2   0   2   0   2   2   2   0   2   0   2   2   2   2   2   2   2   2   0   0   2   0   0   0   2   2   0   0   2   2   0   0   0   2   0   0   0   0   0   2   2   0   2   0   2   2   0   2   0   2   2   0   2   0   0   0   2   2   0   0
 MK-6-12                0   0   2   0   0   0   0   0   2   2   0   2   2   2   0   0   2   2   2   2   2   2   2   2   0   0   2   2   2   2   2   2   0   0   0   2   2   2   2   0   2   0   0   2   0   0   2   2   0   2   2   0   2   0   2   2   0   2   0   0   2   2   0   2   0   0   2   2   0   2   0   2   2   2   2   0   2   2   2   0   0   2   2   0   2   2   0   2   2   2   2   0   0   2   0   2   2   2   2   2   2   0   0   2   0   2   0   2   2   2   0   2   2   2   2   0   0   0   0   2   0   2   2   0   2   2   2   0   2   2   0   2   2   0   2   0   0   0   2   2   2   0   2   0   2   2   2   0   2   0   2   0   2   2   2   2   0   2   0   0   2   0   2   0   2   2   0   0   0   2   0   0   0   2   0   0   0   0   0   2   2   0   2   0   2   2   0   2   0   2   2   0   2   0   0   0   2   2   0   0
 MK-6-13                0   0   2   0   0   2   0   0   2   2   0   2   0   2   0   0   2   2   2   2   2   2   2   2   0   0   0   2   2   2   2   0   0   0   0   2   2   2   2   0   2   0   0   2   0   0   2   2   0   2   2   0   0   2   2   0   0   2   0   0   2   2   0   0   0   0   2   2   0   2   0   2   2   0   2   0   0   2   2   0   0   2   2   0   2   2   0   2   0   2   2   0   0   2   0   2   2   2   2   2   2   0   0   2   0   2   0   2   2   2   0   2   2   2   2   0   0   0   0   2   0   2   2   0   2   2   2   0   2   2   0   2   0   0   2   0   0   0   2   2   2   0   2   0   2   2   2   0   2   2   2   0   2   2   2   2   2   0   0   0   2   0   2   0   2   2   0   0   0   2   0   0   0   2   0   0   0   0   0   2   2   0   2   2   2   2   0   2   0   2   2   0   2   2   0   0   2   2   0   0
 MK-6-14                0   0   2   0   0   2   2   0   2   2   0   2   0   2   0   0   2   2   2   2   2   2   2   2   0   0   0   2   2   0   0   0   0   0   0   2   2   2   2   0   2   0   2   2   0   0   2   0   0   2   2   0   0   0   2   0   0   0   0   2   0   2   0   0   0   0   0   2   0   2   0   2   2   0   2   0   0   2   2   0   0   2   0   0   2   0   0   2   0   2   2   2   0   2   0   2   2   2   2   2   2   0   0   2   0   2   0   2   2   2   0   0   2   2   2   0   0   0   0   2   0   2   0   0   2   2   2   0   2   0   0   2   0   0   2   0   0   0   2   2   2   2   2   0   2   2   2   0   2   2   2   0   2   2   2   2   2   2   0   0   0   0   0   0   2   0   0   0   0   2   0   0   0   2   0   0   0   0   2   2   2   0   2   2   2   2   2   2   0   2   2   2   2   2   2   0   2   2   0   0
 MK-6-15                2   0   2   0   0   2   2   2   0   2   0   2   0   2   2   0   2   2   2   2   2   2   2   2   0   0   2   2   2   0   0   0   0   0   0   2   2   2   2   0   0   0   2   2   0   0   0   0   0   2   2   0   0   0   2   0   2   0   2   2   0   0   0   0   0   0   0   2   0   2   2   0   2   0   2   0   0   2   2   0   0   2   0   0   2   0   0   2   0   2   2   2   0   2   0   2   2   2   2   2   2   0   0   2   0   2   0   2   2   2   0   0   2   2   2   0   0   0   0   0   0   2   0   0   2   2   2   0   2   0   0   2   0   0   2   2   0   2   2   2   2   0   2   0   2   2   2   2   2   2   0   0   2   2   0   2   2   2   0   0   2   0   0   0   2   0   0   0   0   2   0   0   0   2   0   0   2   0   2   2   2   0   2   0   2   2   2   2   0   2   2   2   2   2   0   0   2   2   0   0
 MK-6-16                2   0   2   2   0   2   2   2   0   2   0   2   0   2   2   2   2   2   2   2   2   2   2   2   0   0   2   2   2   0   0   0   0   0   0   0   2   2   2   0   2   0   2   2   0   0   0   0   0   2   0   0   0   0   2   0   2   0   2   2   0   0   0   0   0   0   0   2   0   2   2   0   2   2   2   0   0   2   2   0   0   2   0   0   2   0   0   2   0   2   2   2   0   2   0   2   2   2   2   2   2   0   0   2   0   0   0   2   2   2   0   0   0   2   2   0   0   0   0   0   2   2   0   0   2   2   2   0   2   0   0   2   0   0   2   2   0   2   2   2   0   2   2   0   2   2   2   2   2   2   0   0   2   2   0   2   2   2   0   0   2   0   0   0   2   0   0   0   0   2   0   0   0   2   0   0   2   2   2   2   2   0   2   0   2   2   2   2   0   2   2   2   2   2   0   0   2   2   0   0
 
!****************************************** Phenotypic Data **********************************************************
!-100.0 is resevred for missing phenotype
SimulatedTrait1        12.9383   14.4003    7.9179   12.4571   18.1873   13.6936    9.9922   12.5507   21.6570   12.6945   15.5524   15.1440   17.1793   14.0829   11.9045    9.2431   16.2411   14.8638   12.9950   13.3041   19.0555   13.0001   15.9646   16.4591   16.7923    9.2549   10.6239   15.6867   18.5221   12.5696   18.1796   14.3970   11.9456   13.2269   14.3120   15.7137   11.8255   23.8027   17.0111   16.3502   12.0752   14.9341   15.1076   13.0417   11.4233   16.5310   10.0717   16.2465   18.7140   13.2514   18.6789   13.8252   15.1531   17.3533   12.1035   19.2478   17.0585   17.8829   11.1172   14.5768   12.2106   14.8577   18.3989   15.3741   13.2760   12.1832   15.6751   15.3541   21.5754   14.3268   12.9106   18.2340   14.4346   16.2049   13.4050   15.3379   13.3276   15.4162   14.1766   16.7824   15.3013   15.2927   13.4981   16.9780   11.1107   17.9292   11.1857   16.1168   16.2968   14.8399    9.7428   14.3299   13.0236   15.5412   14.2994   18.8669   13.9829   10.2594    8.9330   11.9190   11.7584   16.2744   15.7093   17.8456    9.0368   13.2681   12.8001   11.8277    9.3810   14.1192   11.2996   16.4220    9.6437   13.4087   14.2775   16.9595   14.6220   17.2773   17.9000   12.7137   17.7606   18.2175   16.3489   16.3534   16.6230   16.8098   12.6384   15.2578   14.1645   17.7449   10.2450   13.7189   12.5837   14.8501   15.7354   12.8107   18.6837    9.9123   17.6533   10.6108    9.3504   15.1428   17.8168   18.1579   12.3911   15.4113   13.8916   18.4470   11.7849   17.0666   16.1866   13.2128   15.0987   11.3915   16.6650   16.5506   16.9431   10.8686   14.3387   18.0601   15.9447   14.9172   11.0156   14.7812   11.4809   17.0585   17.7695   15.4452   15.1167   17.8403   14.6591   10.6601   14.5383   11.9330   16.7042   18.4153   19.1321   15.9821   14.0749   16.6859   18.0542   14.5234   16.4761   17.6386   20.5585   19.1337   14.7402   15.8067   12.2156   14.7864   16.9782   11.3524   14.3454   20.6873   11.8414   16.3151   20.1307   14.3887   20.2938   15.9000
SimulatedTrait2        11.3142    9.3557   14.2353   11.5988   10.2307   11.1338    9.7755   11.8710   11.9454    9.8561   11.0398    9.3433   10.8036   12.9140   12.0508   15.3193   10.0236    9.8061    5.9560    9.1440    8.5918   11.6333   11.6543   11.8547    9.3433   11.2061   12.0891    9.1873    5.6532    9.3368    6.7901    6.1206    8.2287    6.0394    9.2111    7.3577   10.3304    8.5410    9.3292    5.8336    8.6473   10.3698   10.2991   11.0368   11.1372   11.5141    8.5300    9.6542   12.0563    6.0150   11.2694   10.3733   11.4353    9.7851   11.6783   11.8337   10.2574   10.7429    8.7615    6.9402   11.9972   12.4788   10.1018   10.7009   10.4414   11.7319   10.0527   11.2857   10.8542    9.9258    9.4355   11.0349   11.2335   10.3197   10.6533    9.2463   12.8110   12.6546    9.2493    9.2572    7.2349   10.7858   12.4208   11.2090   11.2371   12.3644    9.7169   10.6248   10.6841   12.7504   12.8493    9.3067   10.3958   11.9021    9.0819   11.3717    9.4547   12.6184   10.6769   12.1000    7.7504   10.3440    8.7118    8.5203    9.7227   10.7243   12.2218    9.9114    7.2554   10.3935   11.5242    5.1314    8.1549    8.5814    8.2572    8.9936   10.6199   10.5882    9.4107   12.4514    9.1499    9.4631    7.7032   11.8065    9.5920   11.3994    8.8330   11.1442    9.2806    9.5058    7.5679    7.8479   11.4308    7.0718   13.3508    9.8250    9.3783   10.3365    7.8617    6.8908   10.9336   12.6947    7.9251   10.8737   12.2561   10.5728    6.9896   10.6849    9.1780    9.9654    7.8607    9.5225    7.8873   11.6517    9.4533    9.8759   10.7240   10.1839   12.8722    7.2024   10.5866   11.0252    8.7950    9.4330   11.2488   12.0935   11.5968    8.4075   10.9562    8.5076    9.3976   10.7704   13.8413   10.7394   13.0869    8.7693    9.9544    9.0870   12.1550    9.8905    8.3031   10.2613   11.7608    6.5069   10.7359    8.7097   10.2454    8.6456   12.5982   12.1942   10.2599    9.5044   10.2161   10.7089    8.8416   10.8796   11.8000    6.9379    9.2897    9.3038
 
