# Supplementary material for: Inclusive Composite Interval Mapping of QTL by Environment Interactions in Biparental Populations
Source: PLoS One. 2015 Jul 10;10(7):e0132414. doi: 10.1371/journal.pone.0132414 (PMC4498613; doi:10.1371/journal.pone.0132414)
Supplement: S4 File — (ZIP) [file pone.0132414.s004.zip › H=0.1/L1/run_00008.met]

!**********************Note: lines staring with "!" are remarks and will be ignored in the program********************
!*********************************General Information**********************************
!Assuming F1 = P1 x P2, populations available in QTL IciMapping are: 
!  1, P1BC1F1 = P1 x F1, the first backcrossing where P1 is used as the recurrent parent;
!  2, P2BC1F1 = P2 x F1, the first backcrossing where P2 is used as the recurrent parent;
!  3, F1DH, F1-derived doubled haploids; 
!  4, RIL or F1RIL, recombination inbred lines through the repeated selfing of F1;
!  5, P1BC1RIL, recombination inbred lines through the repeated selfing of P1BC1F1;
!  6, P2BC1RIL, recombination inbred lines through the repeated selfing of P2BC1F1;
!  7, F2, the selfing generation of F1;
!  8, F3, the selfing generation of F2;
!  9, P1BC2F1, the second backcrossing where P1 is used as the recurrent parent; 
! 10, P2BC2F1, the second backcrossing where P2 is used as the recurrent parent;
! 11, P1BC2RIL, recombination inred lines through the repeated selfing of P1BC2F1; 
! 12, P2BC2RIL, recombination inred lines through the repeated selfing of P2BC2F1; 
! 13, P1BC1F2, the selfing generation of P1BC1F1; 
! 14, P2BC1F2, the selfing generation of P2BC1F1; 
! 15, P1BC2F2, the selfing generation of P1BC2F1; 
! 16, P2BC2F2, the selfing generation of P2BC2F1; 
! 17, P1BC1DH, P1BC1F1-derived doubled haploids; 
! 18, P2BC1DH, P2BC1F1-derived doubled haploids; 
! 19, P1BC2DH, P1BC2F1-derived doubled haploids; 
! 20, P2BC2DH, P2BC2F1-derived doubled haploids; 
   3      !Mapping Population (see remarks above)
   2      !Mapping Function (1 for Kosambi; 2 for Haldane; 3 for Morgan)
   2      !Marker Space Type (1 for intervals; 2 for positions)
   1      !Marker Space Unit(1 for centiMorgans; 2 for Morgan)
   6      !Number of Chromosomes (or Linkage Groups)
 200      !Size of the mapping population
   2      !Number of environments
 
!***************************************** Chromosomes and Linkage Maps **********************************************
!Chromosome                 NumMarkers
-CH1                        16
-CH2                        16
-CH3                        16
-CH4                        16
-CH5                        16
-CH6                        16
!Linkage map (Marker name followed by position or the interval length)
 MK-1-1                1     0.000
 MK-1-2                1    10.000
 MK-1-3                1    20.000
 MK-1-4                1    30.000
 MK-1-5                1    40.000
 MK-1-6                1    50.000
 MK-1-7                1    60.000
 MK-1-8                1    70.000
 MK-1-9                1    80.000
 MK-1-10               1    90.000
 MK-1-11               1   100.000
 MK-1-12               1   110.000
 MK-1-13               1   120.000
 MK-1-14               1   130.000
 MK-1-15               1   140.000
 MK-1-16               1   150.000
 MK-2-1                2     0.000
 MK-2-2                2    10.000
 MK-2-3                2    20.000
 MK-2-4                2    30.000
 MK-2-5                2    40.000
 MK-2-6                2    50.000
 MK-2-7                2    60.000
 MK-2-8                2    70.000
 MK-2-9                2    80.000
 MK-2-10               2    90.000
 MK-2-11               2   100.000
 MK-2-12               2   110.000
 MK-2-13               2   120.000
 MK-2-14               2   130.000
 MK-2-15               2   140.000
 MK-2-16               2   150.000
 MK-3-1                3     0.000
 MK-3-2                3    10.000
 MK-3-3                3    20.000
 MK-3-4                3    30.000
 MK-3-5                3    40.000
 MK-3-6                3    50.000
 MK-3-7                3    60.000
 MK-3-8                3    70.000
 MK-3-9                3    80.000
 MK-3-10               3    90.000
 MK-3-11               3   100.000
 MK-3-12               3   110.000
 MK-3-13               3   120.000
 MK-3-14               3   130.000
 MK-3-15               3   140.000
 MK-3-16               3   150.000
 MK-4-1                4     0.000
 MK-4-2                4    10.000
 MK-4-3                4    20.000
 MK-4-4                4    30.000
 MK-4-5                4    40.000
 MK-4-6                4    50.000
 MK-4-7                4    60.000
 MK-4-8                4    70.000
 MK-4-9                4    80.000
 MK-4-10               4    90.000
 MK-4-11               4   100.000
 MK-4-12               4   110.000
 MK-4-13               4   120.000
 MK-4-14               4   130.000
 MK-4-15               4   140.000
 MK-4-16               4   150.000
 MK-5-1                5     0.000
 MK-5-2                5    10.000
 MK-5-3                5    20.000
 MK-5-4                5    30.000
 MK-5-5                5    40.000
 MK-5-6                5    50.000
 MK-5-7                5    60.000
 MK-5-8                5    70.000
 MK-5-9                5    80.000
 MK-5-10               5    90.000
 MK-5-11               5   100.000
 MK-5-12               5   110.000
 MK-5-13               5   120.000
 MK-5-14               5   130.000
 MK-5-15               5   140.000
 MK-5-16               5   150.000
 MK-6-1                6     0.000
 MK-6-2                6    10.000
 MK-6-3                6    20.000
 MK-6-4                6    30.000
 MK-6-5                6    40.000
 MK-6-6                6    50.000
 MK-6-7                6    60.000
 MK-6-8                6    70.000
 MK-6-9                6    80.000
 MK-6-10               6    90.000
 MK-6-11               6   100.000
 MK-6-12               6   110.000
 MK-6-13               6   120.000
 MK-6-14               6   130.000
 MK-6-15               6   140.000
 MK-6-16               6   150.000
!*********************************** Marker Types ********************************************************************
!Co-dominant marker: When heterozygote F1 is present, P1 is coded as 2, F1 is coded as 1, and P2 is coded as 0; Otherwise, P1 is coded as 2, and P2 is coded as 0. 
!Dominant marker: When heterozygote F1 is present, P1 and F1 are coded as 12, and P2 is coded as 0; Otherwise, P1 is coded as 2, and P2 is coded as 0.  
!Recessive markers: When heterozygote F1 is present, P1 is coded as 2, and F1 and P2 are coded as 10; Otherwise, P1 is coded as 2, and P2 is coded as 0. 
!Missing marker is coded as -1. 
 MK-1-1                 0   0   0   0   2   2   2   0   2   0   2   2   0   2   0   2   2   0   2   2   0   2   2   2   2   0   0   2   2   0   2   0   2   0   2   2   0   0   2   0   2   2   0   2   2   0   0   2   2   0   2   2   0   0   0   2   0   2   2   2   0   0   0   0   0   0   2   0   2   2   0   2   2   2   2   0   2   2   2   0   2   2   0   0   0   2   0   2   2   0   0   0   0   0   2   0   0   2   2   0   2   2   2   2   0   0   0   2   2   0   2   0   2   0   2   0   0   2   0   0   2   2   0   2   2   0   2   2   0   2   0   2   2   2   2   0   2   2   0   2   0   2   2   2   0   0   2   2   0   2   0   2   2   0   0   2   0   0   2   2   2   2   2   2   0   0   0   2   0   2   0   0   2   2   0   2   2   0   2   2   0   0   0   2   2   2   0   2   0   2   0   2   0   0   0   2   2   2   2   2
 MK-1-2                 0   0   0   0   2   2   2   2   2   0   2   2   0   2   0   2   2   0   2   0   0   2   2   0   2   0   0   2   2   0   2   0   2   0   2   2   0   0   2   0   2   2   0   2   2   0   2   2   2   0   2   2   0   0   0   2   0   2   2   2   0   0   0   0   2   0   2   0   2   2   0   2   2   2   2   0   2   2   0   0   0   2   0   0   0   2   2   2   2   0   0   0   0   0   2   0   2   2   2   0   2   2   2   2   0   0   0   2   2   0   2   0   2   2   2   0   0   2   0   2   2   2   0   2   2   0   2   2   0   2   0   2   2   2   2   0   2   2   0   2   0   2   2   2   2   2   2   2   0   2   0   2   2   0   0   2   0   0   2   2   2   2   2   2   0   0   0   2   0   2   0   0   0   2   0   2   2   0   2   2   0   0   2   2   2   2   0   2   0   2   0   2   2   0   2   2   2   2   2   2
 MK-1-3                 0   0   0   0   2   2   2   2   2   0   2   2   0   2   0   2   2   0   2   0   0   2   2   0   0   0   0   2   2   0   2   0   2   0   2   2   0   0   2   0   2   2   0   0   2   0   2   2   0   0   0   2   2   0   0   2   0   2   2   0   0   0   0   0   2   0   2   0   2   2   0   2   2   2   0   0   2   2   0   0   2   0   2   0   0   2   2   2   0   0   0   0   0   0   0   0   2   2   2   0   2   2   2   2   0   2   0   2   0   0   2   0   0   2   2   0   0   2   0   0   2   2   0   2   2   2   2   0   0   2   0   2   2   2   2   0   2   2   0   2   0   2   2   2   2   2   2   2   0   2   0   2   2   0   0   2   0   0   2   2   2   2   2   2   0   0   0   2   2   2   2   0   0   2   2   2   2   2   2   2   0   0   2   2   0   2   0   2   0   2   0   2   2   0   2   2   2   2   2   2
 MK-1-4                 0   0   0   0   2   2   2   2   2   0   2   2   2   2   0   2   2   0   2   0   0   2   2   0   0   0   0   2   2   0   2   0   2   0   2   2   0   0   2   0   2   2   0   0   2   0   2   2   0   0   0   2   2   0   0   0   0   2   2   0   0   0   0   0   2   0   2   0   2   2   0   2   2   2   0   0   2   2   0   0   2   0   2   0   0   2   2   2   0   0   0   2   0   0   0   0   2   2   2   0   2   2   2   0   0   2   0   2   0   0   2   0   0   0   2   0   0   2   0   2   2   2   0   2   2   2   2   0   0   2   0   2   2   2   2   0   2   2   0   2   0   2   2   2   2   2   2   2   0   2   0   2   2   0   0   2   2   0   2   2   2   2   2   2   2   0   0   2   2   0   2   0   0   0   2   2   2   2   2   0   0   2   2   2   0   2   0   2   0   2   0   2   2   0   2   2   2   2   2   2
 MK-1-5                 0   0   0   0   2   2   2   2   0   0   2   2   2   2   0   2   2   0   2   0   0   2   2   0   0   0   0   2   2   0   2   0   2   0   0   2   2   0   2   0   2   2   0   0   2   0   2   2   2   0   0   2   2   0   0   0   0   2   2   0   0   0   0   0   2   2   2   2   2   2   0   2   2   2   0   0   2   2   0   0   2   0   2   0   2   2   2   2   0   0   0   2   0   0   0   0   2   2   2   0   2   2   2   0   0   2   0   2   0   0   2   0   2   0   0   0   0   2   0   2   2   0   0   2   2   2   2   0   0   2   0   2   2   2   2   0   2   2   0   2   0   2   2   2   2   2   0   2   0   2   0   0   0   0   0   2   2   0   2   2   2   2   2   2   0   0   0   2   2   0   2   2   0   0   2   2   2   2   2   0   0   2   2   2   0   2   0   2   0   2   0   2   2   0   2   2   2   2   0   2
 MK-1-6                 0   0   0   0   2   2   2   2   0   2   2   2   2   2   2   2   0   0   2   0   0   2   0   0   0   0   0   2   2   0   2   0   2   0   0   2   2   0   2   2   2   2   0   0   2   0   2   2   2   0   0   2   2   0   0   0   0   2   2   0   0   2   0   0   2   2   2   2   2   2   0   2   2   2   0   2   2   2   0   2   2   0   2   0   0   2   2   2   2   0   2   2   2   0   0   2   2   2   2   0   2   2   2   0   0   2   0   2   0   0   2   0   2   0   0   0   0   2   0   2   2   0   2   2   2   2   2   0   0   2   0   2   2   0   2   0   2   2   2   2   0   2   2   2   2   0   2   2   0   2   0   0   2   0   2   2   2   0   2   2   2   2   2   2   0   0   0   2   0   0   2   2   0   0   2   2   2   2   0   0   0   2   2   2   0   2   2   2   2   2   2   2   2   0   2   2   2   2   2   2
 MK-1-7                 0   0   0   0   2   2   2   2   0   0   2   2   2   2   2   0   0   0   2   0   0   2   0   0   0   0   0   2   2   0   2   0   2   2   0   2   2   0   0   2   2   2   0   0   2   0   2   2   2   0   0   2   2   0   0   2   0   2   2   0   0   2   0   0   2   2   2   2   2   2   0   2   2   2   0   2   2   2   0   2   2   0   2   0   0   2   2   2   2   0   2   2   2   0   0   2   2   2   2   2   2   2   2   0   0   2   0   2   0   0   2   0   2   0   0   0   0   2   0   2   2   0   2   2   2   0   2   0   0   2   0   2   0   0   2   2   0   0   2   2   0   2   2   2   2   0   0   2   0   2   0   0   2   0   2   2   2   0   2   2   2   2   2   2   0   0   0   2   2   0   2   2   0   0   2   2   2   2   0   0   0   2   0   2   0   2   2   2   2   2   2   2   2   0   2   2   2   2   2   2
 MK-1-8                 0   0   0   0   2   2   2   0   2   0   2   2   2   2   2   0   0   0   2   0   0   2   0   0   0   2   0   2   2   0   2   0   2   2   0   2   0   0   0   2   2   0   0   0   2   0   2   2   2   0   0   2   2   0   0   2   0   2   2   2   0   2   0   0   2   2   2   2   2   2   0   2   2   2   2   2   2   2   0   2   2   0   2   0   0   2   2   2   2   0   2   2   2   2   0   2   2   2   2   2   2   2   2   0   0   2   0   2   0   0   2   0   2   0   0   0   0   2   0   2   2   0   2   2   2   0   2   0   0   0   0   0   2   0   2   2   0   0   0   2   0   2   2   2   2   0   0   2   0   2   0   0   2   0   2   2   2   0   2   2   2   2   2   2   0   0   0   2   0   0   2   2   0   0   2   2   2   2   0   0   0   2   0   2   2   2   2   2   2   2   2   2   2   0   2   2   2   2   2   2
 MK-1-9                 0   0   0   0   0   2   2   0   2   0   2   2   2   2   2   0   0   0   2   0   0   2   0   0   2   2   0   2   2   0   2   2   2   2   0   2   0   0   0   2   0   0   0   0   2   0   2   2   2   0   0   2   2   0   0   2   0   2   2   2   2   2   0   0   0   2   2   0   2   2   0   2   2   2   2   2   2   2   0   2   2   0   2   0   0   2   2   2   2   0   2   2   2   2   0   0   2   2   2   2   0   2   0   0   0   2   0   2   0   0   2   0   2   2   0   0   0   2   0   2   2   0   2   2   2   0   2   0   0   0   2   0   2   0   2   2   0   0   0   2   2   2   2   2   2   2   0   2   0   2   0   0   2   0   2   2   2   0   2   2   2   2   2   2   0   0   0   2   0   0   0   2   0   0   0   2   2   2   2   0   0   2   0   2   2   2   2   2   2   2   2   2   0   0   2   2   2   2   2   2
 MK-1-10                0   2   0   0   0   0   2   0   2   0   2   2   2   2   2   0   0   0   2   0   0   2   0   0   2   2   0   2   2   0   2   0   2   2   0   2   0   0   2   2   0   0   0   0   2   0   2   2   2   2   0   2   2   0   0   2   0   2   2   2   2   2   0   0   0   2   2   0   2   2   0   2   2   2   2   2   2   2   0   2   2   0   2   0   0   2   0   2   2   0   2   2   2   2   0   0   2   2   2   2   0   2   0   0   2   2   0   2   0   2   2   0   0   2   0   0   0   2   0   2   2   0   2   2   2   0   2   0   0   0   2   0   2   0   2   2   0   0   0   2   2   2   2   2   2   2   0   2   2   2   0   0   2   0   2   2   2   2   2   2   2   2   0   2   0   0   0   2   0   0   0   2   0   0   0   2   0   2   2   0   0   2   0   2   2   2   2   2   2   2   2   2   0   0   2   2   2   2   2   2
 MK-1-11                0   2   0   0   0   0   2   0   2   0   2   0   2   2   2   0   0   0   2   0   0   2   0   0   2   2   0   2   2   0   2   0   2   2   0   2   0   0   2   2   0   2   0   0   0   0   2   2   2   2   0   2   2   0   0   2   0   2   2   2   2   2   0   0   0   2   2   0   2   2   0   2   2   2   2   2   0   2   0   0   0   0   2   2   0   2   0   2   2   0   2   2   2   2   0   0   2   2   2   2   0   2   0   0   2   0   0   2   0   0   2   0   0   2   2   0   0   2   0   2   2   0   2   2   2   2   2   0   0   0   2   2   2   0   2   0   0   0   0   2   2   0   2   0   0   0   0   2   2   2   0   0   2   0   2   2   2   2   2   2   2   2   0   2   0   0   0   2   0   0   0   2   0   0   0   2   0   2   2   0   2   2   0   2   2   0   2   2   2   2   2   2   2   0   2   2   2   2   2   0
 MK-1-12                0   2   0   0   2   0   0   0   2   0   2   0   2   2   2   0   0   0   2   0   0   0   0   0   2   0   0   2   0   0   0   0   2   2   0   2   0   0   2   2   0   2   0   0   0   0   2   2   2   0   2   2   2   0   0   2   0   2   2   2   2   2   0   0   0   2   2   2   2   2   0   2   2   2   2   2   0   2   0   0   0   0   2   2   0   2   0   2   0   0   2   2   2   2   0   0   2   2   2   2   0   2   0   0   2   0   0   2   0   0   2   0   0   2   2   0   0   2   2   2   2   0   2   2   2   2   2   0   2   0   2   2   2   0   2   0   0   0   0   2   2   0   2   0   0   0   0   2   2   2   0   0   2   0   2   2   2   2   0   0   2   2   2   2   0   0   0   2   0   0   2   2   0   0   0   2   0   2   2   0   2   2   2   2   2   0   2   0   2   2   2   2   0   0   2   2   0   2   2   0
 MK-1-13                0   2   0   0   2   0   0   0   2   0   2   0   2   2   2   2   0   0   2   0   0   0   2   0   2   0   0   2   0   0   0   0   2   2   0   2   0   0   2   0   2   2   0   0   0   0   2   2   2   0   2   2   0   0   0   0   0   2   2   2   2   2   0   2   0   2   2   2   2   0   0   2   2   2   2   2   0   2   0   0   0   0   2   0   0   2   0   2   0   0   2   2   0   2   0   0   2   2   2   2   2   2   0   0   2   0   0   2   0   0   2   2   0   2   2   0   0   2   2   0   2   2   2   2   2   2   2   0   2   0   0   2   2   0   2   0   0   0   0   2   2   0   2   0   2   0   2   2   2   2   2   0   2   0   0   2   2   2   0   0   2   2   2   2   0   2   0   2   0   0   2   2   0   0   0   0   0   2   0   0   2   2   2   2   2   0   2   0   2   2   0   2   0   0   2   2   0   2   2   0
 MK-1-14                0   2   0   0   2   0   0   2   2   0   0   0   2   2   2   2   0   0   2   0   0   0   2   0   2   0   0   2   0   0   2   0   2   2   2   2   0   0   2   0   2   2   0   0   0   0   2   2   2   0   2   2   0   0   0   0   0   2   2   2   2   2   0   2   0   2   0   2   2   0   0   2   2   2   2   2   0   2   2   0   0   0   2   2   0   2   0   2   0   0   2   2   0   2   0   0   2   2   2   2   2   2   0   0   2   0   0   2   0   0   2   2   2   2   2   0   0   2   2   0   2   2   2   2   2   2   2   0   2   0   0   2   2   0   0   0   0   0   0   2   2   0   2   0   2   0   0   2   2   2   2   0   2   0   0   0   2   2   0   0   2   2   2   2   0   2   0   2   0   0   2   2   0   0   0   0   2   2   0   0   2   2   2   2   2   0   2   0   2   2   0   2   0   0   2   2   0   0   2   0
 MK-1-15                0   2   0   0   2   0   0   2   0   0   0   0   2   2   2   2   0   0   2   0   2   0   2   0   2   0   0   2   0   0   2   0   2   2   2   2   0   0   2   0   2   2   0   0   0   0   2   2   2   0   2   2   0   2   0   0   0   2   2   2   2   2   0   2   0   2   0   2   2   0   0   2   2   2   2   2   0   2   2   0   0   0   2   2   0   0   2   2   0   0   2   2   0   2   0   0   2   2   2   2   2   2   0   0   2   2   0   2   0   0   2   2   2   2   2   0   0   2   2   0   2   2   2   2   2   2   2   2   2   0   0   2   2   0   0   0   0   2   0   2   2   0   2   0   2   0   0   0   2   2   2   0   2   0   0   0   2   2   0   0   2   2   2   2   0   2   0   2   0   0   2   2   0   0   2   0   2   0   0   0   2   2   2   2   2   0   2   0   2   2   0   2   2   0   2   2   0   2   2   2
 MK-1-16                2   2   0   0   2   0   2   2   0   0   0   0   2   2   2   2   0   0   2   0   2   0   2   0   2   0   2   2   0   0   2   0   2   0   2   2   2   0   2   0   2   2   0   0   0   0   2   2   2   0   0   2   0   2   0   0   0   2   2   2   2   2   0   2   0   2   0   2   2   0   0   2   2   2   2   0   0   2   2   0   0   0   2   2   0   0   2   2   0   0   2   2   0   2   0   0   2   2   2   2   2   2   0   0   2   2   0   2   0   2   2   2   2   2   2   0   0   2   2   0   2   2   2   2   2   0   2   2   2   0   0   2   2   0   0   0   0   2   0   2   2   0   2   0   2   0   0   0   0   2   2   0   2   0   0   0   0   2   0   0   2   2   2   0   0   2   0   2   2   0   0   2   0   2   2   0   2   0   0   0   2   2   2   2   2   0   2   0   2   0   0   2   2   2   0   2   0   2   2   2
 MK-2-1                 2   0   0   2   0   2   0   2   0   2   0   2   2   2   2   2   0   0   0   2   0   0   0   0   2   0   0   2   2   0   2   0   2   0   2   2   2   0   0   0   0   2   2   2   0   0   2   2   0   2   2   2   0   2   2   2   2   2   2   2   2   0   0   0   0   0   2   0   2   2   2   0   0   0   0   0   0   2   0   2   2   0   0   2   2   0   2   0   0   0   2   2   0   0   2   0   0   0   2   0   2   0   0   0   2   2   0   0   2   2   2   2   2   0   2   2   2   2   0   2   2   2   0   2   2   0   0   0   0   2   0   2   2   2   2   2   0   0   0   2   2   0   2   2   0   0   0   0   2   2   0   2   0   0   2   2   0   0   0   0   0   2   2   0   2   2   2   0   2   0   2   0   0   0   2   2   2   2   2   0   0   2   2   2   2   2   2   2   0   2   0   0   0   0   2   0   0   2   2   2
 MK-2-2                 2   0   0   2   0   2   0   2   0   2   2   0   2   2   2   2   0   0   0   2   0   0   0   0   2   0   0   2   2   0   2   0   2   0   2   0   2   0   2   0   0   2   2   2   0   0   2   2   0   2   2   2   0   2   2   2   2   2   2   2   2   2   2   0   0   0   2   0   2   2   0   0   0   0   0   0   0   2   0   2   2   0   0   2   2   0   2   2   0   0   2   2   0   0   2   0   0   0   2   0   2   0   0   0   2   2   2   0   2   2   2   2   2   0   0   2   2   2   0   2   2   2   0   0   2   0   0   0   0   2   0   2   2   2   0   2   0   0   2   2   2   0   0   2   2   0   0   0   2   2   0   2   0   0   2   2   0   0   0   0   0   2   2   0   2   2   2   2   2   0   2   0   2   2   2   2   2   2   2   0   0   2   2   2   2   2   2   2   2   2   0   0   0   0   2   0   0   2   2   2
 MK-2-3                 0   0   2   2   0   2   0   2   0   2   2   0   2   2   2   2   0   0   0   2   0   0   0   0   2   0   0   2   2   0   2   0   2   0   2   0   2   0   2   0   0   2   2   2   0   0   2   2   0   2   2   2   2   2   2   2   2   2   0   2   2   2   2   0   0   0   0   2   2   2   0   0   0   0   0   0   2   2   0   2   2   2   0   2   2   0   2   2   0   0   2   2   0   0   2   0   0   0   2   0   2   0   0   0   0   2   2   0   2   2   2   2   2   2   0   2   2   2   0   2   2   2   0   0   2   2   0   0   2   2   0   2   2   2   0   2   0   0   2   2   2   0   0   2   2   0   0   0   2   2   0   2   0   0   2   2   0   0   0   0   0   2   2   0   2   2   2   2   2   0   2   0   0   0   2   2   2   2   2   0   0   2   2   2   2   2   2   2   2   2   0   0   0   0   2   0   0   2   2   2
 MK-2-4                 0   0   2   2   0   2   0   2   2   2   2   0   2   2   2   2   0   0   0   2   0   0   0   0   2   0   0   2   2   0   2   0   2   0   2   2   2   0   2   0   0   2   2   2   0   0   2   2   0   2   2   2   2   2   2   2   0   2   0   2   2   2   2   0   0   2   0   2   2   2   0   0   0   0   0   0   2   2   2   2   2   2   0   0   2   0   2   0   0   0   2   2   0   0   2   2   0   2   2   0   0   0   0   0   0   2   0   0   2   2   2   0   2   2   0   2   2   2   0   2   2   2   0   0   2   2   0   0   2   2   0   2   2   2   0   0   0   0   2   2   2   0   0   2   2   0   0   0   2   2   0   2   0   2   2   2   0   2   0   0   0   2   2   0   0   2   2   2   2   0   2   0   0   0   2   2   2   2   2   0   0   2   2   2   2   2   2   2   2   2   0   0   0   0   0   0   0   2   2   2
 MK-2-5                 0   0   2   2   0   2   0   2   2   2   2   0   2   2   0   2   2   0   2   2   0   0   0   0   2   0   0   2   2   0   2   0   2   0   2   2   2   0   0   0   0   0   2   2   0   0   2   2   2   2   2   2   2   2   2   2   0   2   0   2   2   2   2   2   0   2   0   2   2   2   0   0   0   0   0   0   2   2   2   0   2   2   0   0   2   0   2   0   0   0   2   2   2   0   2   0   0   2   2   0   0   0   0   0   0   2   0   0   2   2   0   0   2   2   0   2   2   2   0   2   0   2   0   0   2   2   0   0   2   2   0   2   2   0   0   0   0   2   2   2   2   0   0   2   2   0   0   0   0   2   0   2   0   2   2   2   0   2   0   0   0   2   2   0   0   2   2   2   2   2   2   0   0   0   2   2   2   2   2   0   0   2   2   2   0   2   2   2   2   2   0   0   0   0   0   0   0   2   2   0
 MK-2-6                 0   0   2   2   0   2   2   2   2   2   0   0   2   2   0   2   0   0   2   2   0   2   0   0   2   0   0   0   2   0   2   0   2   0   0   2   2   0   0   0   0   0   0   0   0   0   2   0   2   2   2   2   2   2   2   2   0   2   0   2   2   2   2   2   0   2   2   2   2   2   0   0   0   0   0   0   2   2   2   0   2   2   0   0   2   0   2   0   0   0   2   2   2   0   2   0   0   2   2   0   0   0   0   0   0   2   0   0   2   2   2   0   2   2   0   2   2   0   0   2   0   2   0   0   2   2   0   0   2   2   0   0   2   0   0   2   0   2   2   2   2   0   0   2   2   0   0   0   0   2   0   2   0   2   2   2   0   2   0   0   0   2   2   0   0   2   2   2   2   2   2   0   0   0   2   2   2   2   2   0   0   2   2   2   0   2   2   2   2   2   0   0   0   0   0   0   0   2   2   0
 MK-2-7                 0   0   2   2   2   2   2   2   2   2   0   0   2   2   0   2   0   0   2   2   0   2   0   0   0   0   0   0   2   0   2   0   2   0   0   0   2   0   2   0   0   0   0   0   0   0   2   0   2   2   0   2   2   2   2   2   0   2   0   2   2   2   2   2   0   2   2   2   2   2   0   0   0   0   0   0   2   2   2   0   2   2   0   0   2   0   2   0   0   0   2   2   2   0   2   0   0   2   2   2   0   0   0   0   0   2   0   0   2   2   2   0   2   2   0   2   0   0   0   2   2   0   0   0   2   2   0   0   2   2   0   0   2   2   0   2   0   2   2   2   2   0   0   2   2   0   0   0   0   2   0   2   0   2   2   2   2   2   0   0   0   2   2   0   0   2   2   2   2   0   0   0   0   0   2   2   2   2   2   0   0   2   2   2   0   2   2   2   2   2   0   2   0   2   0   0   0   2   2   0
 MK-2-8                 0   0   2   2   2   2   0   2   2   2   0   0   2   0   0   2   0   0   0   2   2   2   0   0   0   0   0   0   2   0   2   0   2   0   0   0   2   0   2   0   0   2   0   0   0   0   2   0   2   2   2   0   2   2   2   0   0   2   0   2   2   2   2   2   0   2   2   0   2   0   0   2   2   0   0   0   2   2   2   0   2   2   0   2   2   0   0   0   0   0   2   2   2   0   2   0   0   2   2   2   0   0   2   0   0   2   0   0   2   2   2   0   2   2   0   2   0   2   0   2   2   0   0   0   2   2   2   0   2   2   0   0   2   0   0   2   0   2   2   2   2   2   0   2   2   0   0   0   0   2   0   2   0   2   2   2   2   0   0   0   0   2   2   0   0   2   2   2   2   0   0   2   0   0   2   2   2   2   2   0   0   2   2   2   0   2   2   2   2   2   0   2   0   0   0   0   0   2   2   0
 MK-2-9                 0   0   2   2   2   0   0   2   2   2   0   0   0   0   2   2   0   0   0   2   2   2   0   0   0   0   0   0   2   0   2   0   2   0   0   0   2   2   2   0   2   2   0   0   0   0   0   0   2   2   0   0   2   2   2   0   0   2   0   0   2   2   2   2   0   0   2   0   2   0   0   2   2   0   0   2   2   2   0   0   2   2   2   2   2   0   0   0   2   0   2   2   2   0   2   0   0   2   0   2   0   0   2   0   0   0   0   0   2   2   2   0   2   2   0   2   0   2   0   0   0   0   0   0   2   2   2   0   2   2   0   0   2   0   0   0   0   2   2   2   0   2   0   2   2   0   0   0   0   2   0   2   0   2   2   2   0   0   0   0   0   0   2   2   0   2   2   2   2   0   0   2   0   0   2   0   2   2   2   0   0   2   2   2   0   2   2   2   2   2   0   2   0   0   0   0   0   2   2   0
 MK-2-10                0   0   2   2   2   0   0   2   2   2   0   0   0   0   2   2   2   0   0   2   2   2   0   0   0   0   0   0   0   0   2   0   2   0   0   2   2   2   2   0   2   0   0   0   0   0   0   0   2   2   0   0   2   0   2   0   0   2   0   0   2   2   2   2   0   0   2   0   2   0   0   2   2   0   0   2   0   2   0   2   2   2   2   2   2   0   2   0   2   0   2   2   2   0   2   0   0   0   0   0   0   0   0   0   0   0   0   0   2   2   0   0   2   2   0   2   0   2   0   0   0   0   0   0   2   2   2   0   2   2   0   0   2   0   0   2   0   2   2   2   0   2   0   2   2   0   0   0   2   2   2   2   0   2   2   0   0   0   0   0   0   0   2   2   2   2   2   2   2   0   0   2   0   0   2   0   2   2   2   0   0   2   0   2   0   2   2   2   2   2   0   2   0   0   0   0   0   2   2   0
 MK-2-11                0   0   2   2   2   0   0   2   0   2   2   0   0   0   2   2   2   0   0   2   2   2   0   0   0   0   0   0   0   0   0   0   2   0   0   2   0   2   2   0   2   0   0   0   0   0   0   0   2   2   0   0   2   0   2   2   0   2   0   0   2   0   2   0   0   0   2   0   0   0   0   0   2   0   0   2   0   2   0   2   2   2   2   2   2   0   0   0   2   0   2   2   2   0   2   2   0   2   0   0   0   0   2   0   0   0   2   2   2   2   0   0   2   0   0   2   0   2   2   0   0   0   0   0   2   2   2   0   2   0   0   2   2   2   0   2   0   2   0   2   0   2   0   2   2   0   0   0   2   2   2   2   0   2   2   0   0   0   2   0   0   2   2   2   2   2   2   2   2   0   2   2   2   0   2   0   2   2   2   0   0   2   0   2   0   2   2   2   2   2   0   2   0   0   0   0   0   2   2   0
 MK-2-12                0   0   2   2   2   0   0   2   0   2   2   0   0   0   2   2   2   0   0   0   2   2   0   0   0   0   0   0   0   0   0   0   0   0   0   2   0   2   2   0   2   0   0   0   0   0   0   2   2   2   0   0   2   0   2   2   0   2   0   0   2   0   2   0   0   0   2   0   0   0   0   0   2   2   2   2   2   2   0   2   2   2   2   2   0   0   0   0   2   0   2   2   2   0   2   2   0   2   0   0   0   2   2   0   0   0   2   0   2   0   0   0   2   0   0   2   0   2   2   0   0   0   0   0   2   0   2   0   2   0   0   2   2   2   0   2   0   2   0   2   0   2   0   2   2   0   0   0   2   2   2   0   0   2   0   0   2   0   2   0   0   2   2   2   2   2   2   0   2   0   2   2   2   0   2   0   2   2   2   0   0   2   0   2   0   2   2   2   2   2   0   2   0   0   0   0   0   2   2   0
 MK-2-13                0   0   0   2   0   0   0   2   0   2   2   0   0   0   2   2   2   0   0   0   0   0   0   0   0   2   0   0   0   0   0   0   0   2   0   2   2   2   2   0   2   0   0   0   2   2   0   0   2   2   0   0   2   0   2   2   0   2   0   0   2   0   2   0   0   0   2   0   0   0   0   0   2   2   2   2   2   2   0   2   2   2   2   2   0   0   0   0   2   0   2   2   0   0   0   0   0   2   0   0   0   2   2   0   0   0   2   0   2   0   0   0   2   0   0   2   0   2   2   0   0   0   0   0   2   0   2   0   2   0   0   2   2   2   0   2   0   2   0   2   0   2   0   2   2   0   0   0   2   2   2   0   0   2   0   0   2   0   2   0   0   2   0   2   2   2   2   0   2   0   2   2   2   0   2   0   2   2   2   0   0   0   0   2   0   2   2   0   2   2   0   2   0   0   0   2   0   2   2   0
 MK-2-14                0   0   0   2   0   0   0   2   0   2   2   0   0   0   2   2   2   0   0   0   0   0   0   0   0   2   2   2   0   0   0   0   0   2   0   2   2   2   2   0   2   0   0   0   2   2   0   0   2   2   2   0   2   2   2   2   0   2   0   2   2   0   2   0   0   0   2   0   0   0   0   0   2   2   2   2   2   2   0   2   0   2   0   2   0   0   0   0   2   0   2   0   0   0   0   0   0   2   0   0   0   0   2   0   0   2   2   0   2   0   0   0   2   0   0   2   0   2   2   0   0   0   0   0   2   0   2   0   2   0   0   2   2   0   0   2   0   2   0   2   0   2   0   2   2   0   0   0   2   2   2   0   0   2   0   0   2   0   2   0   0   0   2   2   2   2   2   0   2   0   0   2   2   2   2   0   2   2   2   0   0   0   0   2   0   2   2   0   2   2   0   2   0   0   0   0   0   2   2   0
 MK-2-15                0   0   0   2   0   0   2   2   0   2   2   0   0   0   2   2   2   0   0   0   0   0   0   0   0   2   2   2   0   0   0   0   0   2   0   2   2   2   2   0   2   2   0   0   0   2   0   0   2   2   2   0   2   2   2   2   0   2   0   2   2   0   2   0   0   0   2   2   0   2   0   0   2   0   2   2   0   2   0   2   0   2   0   2   0   0   0   0   2   0   2   0   0   0   0   0   0   2   0   0   0   0   2   0   0   2   2   0   2   0   0   2   2   0   0   2   0   2   2   2   2   0   0   0   2   2   2   0   2   0   0   2   0   0   2   2   0   2   0   2   0   2   0   2   2   0   0   0   2   2   2   0   0   2   0   0   2   0   0   0   0   0   0   0   2   2   0   0   2   0   0   2   2   0   2   0   2   2   0   0   2   0   0   2   0   2   2   0   2   2   0   2   0   0   0   0   0   2   2   0
 MK-2-16                0   0   0   2   0   0   2   2   0   2   2   0   0   0   2   0   0   2   0   0   0   0   0   0   0   2   2   2   0   2   0   0   0   0   0   2   2   2   2   0   2   2   0   0   0   0   0   0   2   2   2   2   0   2   2   0   2   2   0   2   2   0   0   0   0   0   2   2   0   2   0   0   2   0   2   2   0   2   0   2   0   2   0   2   0   0   0   0   2   0   2   0   0   0   0   0   0   2   0   0   0   0   2   0   0   2   2   2   2   0   0   2   2   0   0   2   0   2   2   2   2   0   0   0   2   2   2   0   2   0   0   2   2   2   2   0   0   2   0   2   0   2   0   2   2   0   0   0   2   2   2   0   0   2   0   0   2   0   0   2   0   0   0   2   2   2   0   0   0   0   0   2   2   0   2   2   2   2   0   0   2   0   0   2   0   2   2   0   2   2   0   2   2   2   0   0   0   2   2   0
 MK-3-1                 2   0   2   0   2   0   2   0   0   0   2   2   0   0   2   2   2   0   0   0   0   0   0   2   2   2   2   0   2   2   2   2   0   0   2   0   0   2   0   0   0   0   2   0   0   2   0   0   0   0   2   2   0   2   2   2   0   0   2   2   2   2   0   2   0   0   0   2   0   2   0   0   2   2   0   2   0   0   0   2   0   2   0   0   0   2   0   2   0   2   2   2   0   0   0   2   0   2   2   2   0   0   2   0   0   0   2   0   2   0   0   0   2   0   0   0   0   2   0   0   0   0   2   2   2   2   2   2   0   2   2   2   0   0   0   0   2   0   0   0   0   0   0   0   2   0   2   2   2   2   2   2   0   2   2   0   0   2   0   0   2   0   0   0   2   0   2   0   2   2   2   0   2   0   0   0   0   0   2   0   2   2   2   0   2   2   0   0   2   2   0   2   0   0   0   2   2   2   0   0
 MK-3-2                 2   0   2   0   2   0   2   0   0   0   0   2   0   0   2   0   2   0   2   0   0   2   0   2   2   2   2   0   2   2   2   2   2   0   2   0   0   2   0   0   0   0   2   0   0   2   0   0   0   0   2   2   0   2   2   2   0   0   2   2   2   2   0   2   0   0   0   2   2   2   0   0   2   2   0   2   0   0   0   2   0   0   0   0   0   2   2   2   0   2   2   2   0   0   0   2   0   2   2   2   0   0   2   0   0   0   2   0   2   2   0   0   2   0   0   0   0   2   0   2   0   0   2   2   2   2   2   2   0   2   0   2   0   2   0   0   2   0   0   0   0   0   0   2   2   0   2   2   0   2   2   2   0   0   2   0   0   2   2   0   2   0   0   0   2   0   2   2   2   2   2   2   2   0   0   0   0   0   2   2   2   2   2   0   2   2   0   0   2   2   0   2   2   0   0   2   2   2   0   0
 MK-3-3                 0   0   2   0   2   0   2   0   0   0   0   2   0   0   2   0   2   0   2   0   0   2   2   0   2   2   2   0   2   2   2   2   2   0   2   0   0   2   0   0   0   0   2   0   0   2   0   2   0   0   2   2   2   2   2   2   0   0   2   2   2   2   0   2   0   0   0   2   2   2   0   0   2   2   0   2   0   0   0   2   0   0   0   0   0   2   2   2   0   0   2   2   0   0   0   2   0   2   0   2   0   0   0   0   0   0   2   0   2   2   2   0   2   2   0   0   0   0   0   2   0   0   2   2   2   0   2   2   0   2   0   2   0   2   0   0   2   0   0   0   0   0   0   2   2   0   2   2   0   2   2   2   0   0   2   0   0   2   0   0   2   0   0   0   2   0   2   2   2   2   2   2   2   0   0   0   2   0   2   2   2   2   2   0   2   2   2   0   2   2   0   2   2   0   0   2   2   2   0   0
 MK-3-4                 0   0   2   0   0   0   2   0   0   0   0   2   0   0   2   0   2   0   2   0   0   2   2   2   2   2   2   0   2   2   2   2   2   0   2   0   0   2   0   0   0   0   2   0   0   2   0   2   0   2   2   2   2   2   2   2   0   2   2   2   2   0   0   2   0   0   0   2   2   2   0   0   2   2   0   2   0   0   0   2   0   0   0   0   0   2   0   2   0   0   0   0   0   2   0   2   0   2   0   2   0   0   0   0   0   0   2   0   2   2   2   0   2   2   0   0   0   0   0   2   0   0   2   2   2   0   2   2   0   2   0   2   0   2   0   0   2   0   0   0   0   0   0   2   2   0   2   2   0   2   2   0   0   0   2   0   0   2   0   0   2   0   0   2   2   0   2   2   2   0   2   2   2   0   2   0   2   0   2   2   2   2   2   0   2   2   2   0   2   0   0   2   2   0   0   0   2   2   0   0
 MK-3-5                 0   0   2   2   0   0   2   0   0   0   0   2   0   0   2   0   2   0   2   0   0   2   2   2   2   2   2   0   2   2   2   2   2   0   2   0   0   0   0   0   0   0   2   0   0   2   0   2   0   2   2   2   2   2   2   2   0   2   2   0   2   0   0   2   0   0   0   2   2   2   0   0   2   2   0   2   0   2   0   2   0   0   0   2   0   2   0   2   0   0   0   0   0   2   2   2   0   2   0   2   0   0   0   0   0   0   2   0   2   0   2   0   0   2   0   2   0   0   0   2   0   0   2   2   2   0   2   2   0   2   0   0   0   2   0   0   2   0   0   0   0   0   0   2   0   0   2   0   2   2   2   0   0   0   2   0   0   2   0   2   2   0   0   2   2   0   2   2   2   0   2   2   2   0   2   0   2   0   2   2   2   2   2   0   0   2   2   0   2   0   0   2   2   0   0   0   2   2   0   0
 MK-3-6                 0   0   2   2   0   0   2   2   0   0   0   2   0   2   2   2   2   0   2   0   0   2   2   2   2   2   2   0   2   2   2   2   2   0   2   0   0   0   0   0   0   0   0   0   0   2   0   2   0   2   2   2   0   2   2   2   0   2   2   0   2   0   2   2   0   0   0   2   2   2   2   0   2   2   0   2   0   2   0   2   0   0   0   2   0   2   0   2   0   0   0   0   0   2   2   2   0   2   0   2   0   0   0   0   0   0   2   0   2   0   2   0   0   2   0   2   0   0   0   2   0   0   2   2   2   0   2   2   0   2   0   0   0   2   0   0   2   0   0   0   0   0   0   2   2   0   2   0   2   2   2   0   0   2   2   2   0   2   0   2   2   0   0   2   2   0   2   2   2   0   0   2   2   0   2   0   2   0   2   2   2   2   2   0   0   2   2   0   2   2   0   2   2   0   0   0   2   2   0   0
 MK-3-7                 0   0   2   2   0   2   2   2   0   0   0   2   2   2   2   2   2   0   2   0   0   2   2   2   0   2   2   0   0   2   2   2   2   0   2   0   0   0   0   0   0   0   0   0   0   2   0   2   2   2   2   2   0   2   2   2   0   2   2   0   2   0   2   0   2   0   0   2   2   2   2   0   2   2   0   2   0   2   0   2   0   0   0   2   0   2   0   2   0   0   0   0   0   2   2   2   0   2   0   2   0   0   0   0   0   0   2   2   2   0   2   0   0   0   0   2   0   0   0   2   0   0   2   2   2   0   2   2   0   2   0   0   0   2   0   0   2   0   0   0   0   0   0   2   2   0   2   0   2   2   2   0   0   2   2   2   0   2   0   2   2   0   0   0   2   0   2   2   2   0   0   2   2   0   0   0   0   0   2   2   2   2   2   2   0   2   2   0   2   0   0   2   2   0   2   0   2   2   0   0
 MK-3-8                 0   0   2   2   0   2   2   2   0   0   0   2   0   2   2   2   2   0   2   2   0   0   2   2   2   2   2   0   0   2   2   2   2   0   2   0   0   0   0   0   0   0   0   0   0   2   0   2   0   0   0   2   0   2   0   2   0   2   2   0   2   0   0   0   0   0   0   2   2   2   2   0   0   2   0   2   0   2   0   2   0   0   0   2   0   2   0   2   0   0   2   0   0   2   2   2   0   2   0   2   0   0   2   0   0   0   2   2   2   0   2   0   0   0   0   2   0   0   2   2   0   0   0   2   2   0   2   2   2   2   0   0   0   2   0   0   2   0   0   0   0   0   0   2   2   0   2   0   2   2   2   0   2   2   2   2   0   0   0   2   2   0   0   0   2   0   2   2   2   0   0   2   2   0   0   0   0   0   2   0   2   2   2   2   0   2   2   0   2   0   0   2   2   0   2   2   2   0   0   0
 MK-3-9                 0   0   2   2   0   2   2   2   2   0   0   2   0   2   2   2   2   0   2   2   0   0   0   2   2   2   2   0   0   2   2   0   2   0   2   0   0   0   0   0   0   0   0   0   2   2   0   2   2   2   0   0   2   2   0   2   0   2   2   0   2   0   0   0   0   2   0   2   2   2   2   0   0   2   0   2   0   2   2   2   0   0   0   2   0   2   0   2   0   0   2   0   0   2   2   2   0   2   0   2   0   0   2   0   0   0   2   2   2   0   2   0   0   0   0   2   0   2   2   2   0   0   0   2   2   2   2   2   2   2   0   2   0   2   0   0   2   0   0   0   0   0   0   2   2   0   2   0   2   2   2   0   2   2   2   2   0   0   0   2   0   0   0   0   2   0   2   2   0   0   0   2   2   0   0   0   0   0   2   0   2   2   2   2   0   2   2   0   0   0   0   2   2   0   2   2   2   2   0   0
 MK-3-10                0   0   2   2   0   2   2   2   0   0   0   2   0   2   2   2   2   0   2   2   0   0   0   2   2   2   2   0   0   2   2   0   2   0   0   0   0   0   0   0   2   0   0   0   0   2   0   2   2   2   0   0   2   2   0   2   0   0   2   0   2   0   0   0   0   2   0   2   2   2   2   0   0   2   0   2   0   2   2   2   0   0   0   2   0   2   0   2   0   0   2   0   0   0   2   2   2   0   0   2   0   0   2   2   0   0   2   2   2   0   2   0   0   0   0   2   0   2   0   2   0   0   2   2   2   2   2   2   2   2   0   2   0   2   0   0   2   0   0   0   0   0   0   2   2   0   2   0   2   2   2   0   2   2   2   2   0   0   0   2   0   0   0   0   2   0   2   2   0   0   0   2   2   2   0   0   0   0   2   0   2   2   0   2   0   2   2   0   0   0   0   2   2   0   2   2   2   2   0   0
 MK-3-11                0   0   0   2   0   2   2   2   0   0   0   2   0   2   2   2   2   0   0   2   0   0   0   2   2   2   2   0   0   2   2   0   2   0   0   0   0   0   0   0   2   0   0   0   0   2   0   2   2   2   0   0   2   2   0   2   0   0   2   0   2   0   0   0   0   2   0   2   2   2   2   0   0   2   0   2   0   2   2   0   2   0   0   2   0   2   0   2   0   0   2   0   0   0   2   2   2   0   0   0   0   0   2   2   0   0   2   2   2   0   2   0   0   0   0   2   0   2   0   2   2   0   2   2   2   2   2   2   2   2   0   2   0   2   0   0   2   0   0   0   2   0   0   2   2   0   2   0   2   2   2   0   2   2   2   2   0   0   0   2   0   0   2   0   2   0   2   2   0   0   0   2   2   2   0   0   0   0   2   0   2   2   2   2   0   2   2   0   0   0   0   2   2   0   2   2   2   0   2   2
 MK-3-12                0   0   0   2   2   2   2   2   0   0   0   2   0   2   2   2   0   0   0   2   0   0   0   2   2   2   2   0   0   2   2   0   2   0   0   0   0   0   0   0   2   0   0   0   0   2   2   2   2   2   0   2   2   2   0   2   0   0   2   0   0   0   2   0   0   2   0   2   0   0   2   0   0   2   0   2   0   2   2   0   2   0   0   0   0   2   0   2   0   0   2   0   0   0   2   2   2   0   2   0   0   0   2   0   0   0   2   2   2   0   2   0   0   0   0   2   0   2   0   2   2   2   2   2   2   2   2   2   2   2   0   2   0   2   0   2   2   0   0   0   2   0   0   2   2   0   2   0   2   2   2   0   2   2   2   2   0   0   0   2   0   0   2   0   2   0   2   2   0   0   0   2   2   2   0   0   0   0   2   0   2   2   2   2   0   2   0   0   0   0   0   2   2   0   2   2   2   0   2   2
 MK-3-13                0   0   0   2   2   2   2   2   0   0   0   2   0   2   2   2   0   0   0   2   0   0   0   2   2   2   2   0   0   2   2   0   2   0   0   0   0   0   2   0   2   0   2   0   0   2   2   2   2   2   0   2   2   2   0   2   0   0   2   2   0   0   2   0   0   2   0   2   0   0   2   0   0   2   0   2   0   2   2   0   2   0   0   0   0   2   0   2   0   0   2   0   0   0   2   2   2   0   0   0   0   0   2   0   2   2   2   2   2   0   0   0   0   0   0   2   0   2   0   2   2   2   2   2   2   2   2   2   2   2   0   0   0   2   0   2   2   0   0   0   2   0   0   2   2   0   2   0   2   2   2   0   2   2   2   2   0   0   0   2   0   0   2   0   2   0   2   2   0   0   0   2   2   2   0   0   0   0   2   0   2   2   2   2   0   2   0   0   0   0   0   2   0   0   0   2   2   0   2   2
 MK-3-14                0   0   0   2   2   2   2   2   0   0   0   2   0   2   2   2   0   0   0   2   2   0   0   2   2   2   0   0   0   2   2   0   2   0   0   0   0   0   2   0   2   0   2   0   0   2   2   2   2   2   2   2   2   2   0   2   2   2   2   2   0   0   2   0   0   2   0   2   0   0   2   0   0   2   0   2   0   2   2   0   2   0   0   0   0   2   2   2   0   0   0   0   0   0   0   2   2   0   0   0   0   0   2   0   2   2   2   2   2   0   0   0   0   0   0   2   0   2   0   2   2   2   0   2   2   2   2   2   2   2   0   0   0   2   0   2   2   0   0   0   2   0   2   2   2   0   2   0   2   0   2   0   2   2   2   2   2   0   0   2   0   0   2   0   0   0   2   2   0   0   0   0   0   2   0   0   0   0   2   0   2   2   2   2   0   2   0   0   0   0   0   2   0   0   0   2   2   0   2   2
 MK-3-15                0   0   2   2   2   2   2   2   0   0   0   0   0   2   2   2   0   0   0   2   2   0   0   2   0   2   0   0   0   2   2   0   2   0   0   0   0   0   0   0   0   0   2   2   0   2   2   2   0   2   2   0   2   2   0   2   2   2   0   2   0   0   2   0   0   2   2   2   0   0   2   0   0   2   0   2   0   2   2   0   2   0   0   0   0   2   2   2   0   0   0   0   0   0   0   2   2   0   0   0   0   0   2   0   2   2   2   2   2   0   0   0   0   0   0   2   0   2   0   2   2   2   0   2   2   0   2   2   2   2   2   0   0   2   0   0   2   0   0   0   2   0   2   2   2   0   2   2   2   2   2   2   2   0   2   2   2   0   0   2   0   2   2   0   0   0   2   0   0   0   0   0   0   2   0   2   0   0   2   0   2   2   2   2   0   2   0   0   0   0   0   2   0   0   0   0   2   2   2   2
 MK-3-16                0   0   2   2   2   2   2   2   0   0   0   0   0   0   2   2   0   0   0   2   2   0   0   2   0   2   0   0   0   2   2   0   2   0   0   0   0   0   0   0   0   0   2   2   0   2   2   2   0   2   2   0   2   2   0   2   2   2   0   2   0   0   2   0   0   2   2   2   0   0   2   0   0   2   0   2   0   2   2   0   2   0   0   0   0   2   0   2   0   0   0   0   0   0   0   2   2   0   0   0   0   0   2   0   2   2   2   2   2   0   0   0   0   0   0   2   0   2   0   2   2   2   0   2   2   0   0   2   2   2   2   0   0   2   0   0   2   0   0   0   2   0   2   2   2   0   2   2   2   2   2   2   2   0   2   2   2   0   0   2   0   2   2   0   0   0   2   2   0   0   0   2   0   2   0   2   0   0   2   0   2   2   2   2   0   2   0   0   0   0   2   2   0   0   2   0   2   2   2   2
 MK-4-1                 0   0   0   0   0   2   2   0   0   0   2   0   0   0   0   0   2   0   2   2   2   0   0   2   0   0   0   0   2   0   2   0   0   2   0   0   0   2   2   2   0   0   2   2   0   0   2   2   0   0   0   2   2   2   0   2   2   0   0   0   2   2   0   0   2   0   0   0   0   2   0   2   0   0   0   2   0   2   0   2   0   0   0   2   0   0   2   0   2   2   0   2   2   2   2   0   2   2   2   0   2   2   0   0   2   2   0   0   0   0   0   0   0   2   0   0   0   2   2   2   2   0   0   0   0   2   2   2   2   0   2   0   2   0   0   2   2   2   0   2   2   0   0   0   0   0   2   2   2   0   0   0   0   0   2   0   2   2   0   0   2   0   0   0   0   0   0   2   0   2   2   2   2   2   0   2   0   0   0   0   2   0   0   0   2   2   0   2   2   0   0   2   2   0   2   0   0   2   2   2
 MK-4-2                 0   0   2   2   0   2   0   0   0   2   2   0   0   0   2   0   2   0   2   2   0   0   0   2   0   0   0   2   2   0   2   0   0   2   0   0   0   2   2   2   0   0   2   2   0   0   2   2   0   0   0   2   0   2   0   2   0   2   0   0   2   2   0   0   2   0   0   0   0   2   0   2   0   0   0   2   0   2   0   2   0   0   0   2   0   0   2   0   2   2   0   2   2   2   2   0   2   2   2   0   2   2   0   0   0   2   0   0   0   0   0   0   0   2   2   0   0   2   2   2   2   0   0   0   0   2   2   2   2   2   2   0   0   0   0   2   2   0   0   2   2   0   0   0   0   0   2   0   2   0   0   0   0   0   0   0   2   2   0   0   2   0   2   0   0   0   0   2   0   2   2   2   2   2   2   2   0   0   0   0   2   0   0   0   2   2   0   2   2   0   0   2   2   0   2   0   0   2   2   2
 MK-4-3                 0   0   2   2   0   0   0   0   0   2   2   0   0   0   2   0   2   0   2   0   0   0   0   2   0   0   0   0   2   0   2   0   0   2   0   0   0   2   2   2   0   0   2   2   0   0   2   2   0   2   0   2   0   2   0   2   0   2   0   0   2   2   0   0   2   2   0   0   0   2   0   2   0   0   0   2   0   2   0   2   0   0   2   2   0   0   0   2   2   2   0   2   2   2   2   0   2   2   2   0   2   2   0   0   0   2   0   0   0   0   0   0   0   2   2   0   0   2   2   2   2   0   0   0   0   2   2   2   2   2   2   2   0   0   0   2   2   0   2   2   2   0   0   0   0   0   2   0   2   0   0   0   2   0   2   0   2   2   0   0   2   0   2   0   2   0   0   2   0   2   2   2   2   2   2   2   0   0   0   2   2   0   0   0   2   2   0   2   2   0   0   2   2   0   2   0   0   2   2   2
 MK-4-4                 0   0   2   2   0   0   0   0   0   2   0   0   0   0   2   2   2   0   2   0   0   0   0   2   0   0   0   2   2   0   2   0   0   2   0   0   0   2   2   2   2   0   2   2   0   0   0   2   2   2   0   2   0   2   2   2   0   2   0   0   2   2   0   0   2   2   0   0   2   2   0   2   0   0   0   2   0   2   0   2   0   0   2   2   0   0   0   2   2   2   2   2   0   2   2   0   2   2   2   2   2   2   0   2   0   2   0   0   0   0   0   0   0   2   2   0   0   2   2   2   2   0   0   0   0   2   2   2   2   2   2   2   2   2   0   2   2   0   2   2   0   0   2   0   0   0   2   0   2   0   0   0   2   2   2   2   2   2   0   0   2   0   2   0   2   0   0   2   0   2   2   0   2   2   2   2   0   0   0   2   2   0   0   0   2   2   0   0   2   0   0   2   2   0   2   0   0   2   2   2
 MK-4-5                 0   0   2   2   0   0   2   0   0   0   0   0   0   0   0   2   2   0   2   0   0   0   0   0   0   2   0   2   0   2   2   0   0   2   0   0   0   2   2   2   2   0   2   2   0   0   0   2   2   2   0   2   0   2   2   2   0   2   0   0   2   2   2   0   2   2   0   2   2   2   0   2   0   0   0   2   2   2   2   2   0   0   2   2   0   0   0   2   2   2   2   2   0   2   2   2   2   2   2   2   2   2   0   2   0   2   2   0   0   0   0   0   0   2   2   0   0   2   2   2   2   0   0   0   0   0   2   2   2   2   2   2   2   2   0   2   2   0   2   2   0   0   0   2   0   0   2   0   2   0   2   0   2   2   2   2   2   2   0   0   2   0   2   0   2   0   2   2   0   2   2   0   2   2   2   2   2   0   0   0   2   0   0   0   2   2   0   0   2   0   0   2   2   0   0   0   0   2   2   2
 MK-4-6                 2   0   2   2   0   0   2   0   0   2   0   2   0   0   0   2   2   2   2   0   0   2   0   0   0   0   0   2   0   2   2   0   0   0   0   0   0   2   2   2   2   0   2   2   0   0   0   2   2   2   0   2   0   2   2   2   0   2   0   0   2   2   0   0   0   2   0   2   0   2   0   2   0   0   0   2   2   2   0   2   0   2   2   2   0   0   0   2   2   2   0   2   0   2   2   0   2   2   2   2   2   2   0   2   0   2   2   0   0   0   0   0   0   2   2   0   0   2   2   2   2   0   0   0   0   0   2   2   2   2   2   0   2   2   0   2   2   2   2   2   0   0   0   2   0   0   2   0   2   0   2   0   2   2   2   2   0   2   2   0   2   0   2   2   2   0   0   2   0   2   2   0   2   2   0   0   2   0   0   2   2   0   0   0   2   2   0   0   0   0   0   2   0   0   0   0   0   2   2   2
 MK-4-7                 2   0   2   2   0   2   2   0   0   2   0   2   2   0   0   2   2   2   2   0   0   2   2   0   0   0   0   0   0   2   2   2   0   0   0   0   0   0   2   2   0   0   2   2   0   0   0   2   2   0   0   0   0   2   2   2   0   2   0   0   2   2   0   0   0   2   0   2   0   2   0   2   0   0   0   2   2   2   0   2   0   2   2   2   0   0   0   2   2   2   0   2   0   2   2   0   2   2   2   2   2   2   0   2   0   2   2   2   0   2   0   0   0   2   2   0   0   2   2   2   2   0   0   0   0   0   2   2   2   2   2   0   2   2   0   2   2   2   2   2   0   0   2   2   0   0   2   0   2   2   0   2   2   2   2   2   0   2   2   0   2   0   2   2   2   2   0   2   0   2   2   2   2   2   0   0   2   2   0   2   2   0   0   0   2   2   2   0   0   0   0   2   0   0   0   0   0   2   2   2
 MK-4-8                 2   0   2   2   0   2   2   0   0   2   0   2   2   0   0   2   2   2   2   0   0   2   2   0   2   2   0   2   0   2   2   2   0   0   0   0   0   0   2   2   0   0   2   2   0   0   0   2   2   2   0   0   0   2   2   2   0   0   0   0   2   2   0   0   0   2   0   0   0   2   0   2   0   0   0   2   2   2   0   2   0   2   2   2   0   2   0   2   2   2   0   2   0   2   0   0   2   2   2   2   2   2   0   2   0   2   0   2   0   2   0   0   0   2   2   0   0   2   2   2   2   0   0   0   2   2   2   0   2   2   0   0   2   2   0   2   0   2   2   2   0   0   0   2   0   0   2   2   2   2   0   2   2   2   2   2   0   2   2   0   2   0   2   2   2   2   0   2   2   2   2   2   2   2   0   0   2   2   0   2   2   0   0   0   2   2   2   0   0   0   0   2   2   0   2   0   0   2   2   2
 MK-4-9                 2   0   2   2   0   2   2   0   0   2   0   2   2   0   0   2   2   2   2   0   0   2   2   0   2   2   0   2   0   2   2   0   0   0   0   0   0   0   0   2   0   0   2   2   0   0   0   2   2   2   0   0   0   2   2   2   0   0   0   0   2   2   0   0   0   2   0   0   0   2   2   2   0   2   0   2   2   2   2   2   0   2   2   2   0   2   0   2   2   2   0   2   0   2   0   0   2   2   2   2   2   2   0   0   0   0   0   2   2   2   0   0   0   2   2   0   0   2   2   2   2   0   0   2   0   2   2   0   2   2   0   0   2   2   0   2   0   2   2   2   0   0   0   2   2   0   2   2   2   2   0   2   2   2   2   0   0   2   2   0   2   0   2   0   2   2   0   2   2   2   2   2   2   2   0   0   2   2   0   2   2   0   0   0   2   2   2   0   0   2   0   2   2   0   2   0   0   2   2   2
 MK-4-10                2   2   2   2   0   0   2   0   0   2   0   2   2   0   0   2   2   2   2   0   0   2   2   0   2   2   0   2   0   2   2   0   0   0   2   0   0   0   2   2   0   0   2   2   0   0   0   2   2   2   0   0   0   2   2   2   0   2   0   0   2   2   0   0   0   2   0   0   0   0   2   0   2   2   0   2   2   2   2   2   0   2   2   2   0   2   0   2   2   2   2   2   0   2   0   2   2   2   2   2   2   2   0   0   0   0   0   2   2   2   0   0   0   2   0   0   0   2   2   2   2   0   0   2   2   2   2   2   2   2   0   0   2   2   0   2   0   0   2   2   2   0   0   2   2   0   2   2   2   2   0   2   2   2   2   0   0   2   2   0   2   0   2   2   0   0   0   2   2   2   2   2   2   2   0   0   2   2   0   2   2   0   2   0   2   2   2   0   0   0   0   2   2   0   2   0   0   2   2   2
 MK-4-11                2   2   2   2   0   0   2   0   0   2   0   2   2   0   0   0   2   2   2   0   0   2   2   0   2   2   0   2   0   2   2   0   2   0   2   0   2   0   2   2   0   0   2   0   0   0   0   2   2   2   0   0   0   2   2   2   0   2   0   0   2   2   0   0   0   2   0   0   0   0   2   0   2   2   0   2   2   2   2   2   0   2   2   2   0   2   0   2   2   2   2   2   2   2   0   2   0   2   2   2   2   2   0   0   0   0   0   2   2   2   0   0   2   2   0   0   0   2   2   2   2   0   0   2   2   2   2   2   2   2   0   0   2   0   0   2   0   0   2   2   2   0   0   2   0   0   2   2   2   2   0   2   0   2   2   0   0   2   2   0   2   0   2   2   0   0   0   2   2   2   0   2   2   2   0   0   0   0   0   2   2   0   2   0   2   2   0   0   0   0   0   2   2   0   2   0   0   2   2   2
 MK-4-12                2   2   2   2   0   0   2   0   0   0   0   2   0   0   0   0   0   2   2   2   0   0   2   0   2   2   0   2   0   2   2   2   0   0   2   0   2   0   2   2   0   2   2   0   0   0   0   2   2   2   0   0   2   2   2   2   0   2   2   0   2   2   0   0   0   2   0   0   0   0   2   0   2   2   0   2   2   2   2   2   0   2   2   2   0   2   0   2   2   0   2   2   2   2   0   2   0   2   2   2   2   2   0   0   0   2   0   2   2   2   0   0   2   2   0   0   2   2   2   2   2   0   0   2   2   2   2   2   2   2   0   0   2   0   0   2   0   0   2   2   2   0   0   0   0   0   2   2   2   2   0   2   0   2   2   0   0   2   2   0   2   0   2   2   0   0   0   2   2   2   0   2   2   2   0   0   0   0   0   2   2   0   0   0   2   2   0   0   0   0   0   2   2   0   2   0   0   2   2   2
 MK-4-13                2   2   2   2   0   0   2   0   0   0   0   2   2   0   0   0   0   2   0   2   0   2   2   0   2   2   0   2   0   2   2   2   0   0   2   0   0   0   2   2   2   2   0   0   0   0   0   2   2   2   0   0   2   2   2   2   0   2   2   0   2   2   0   0   0   2   0   0   0   0   2   0   2   0   0   2   2   2   2   2   0   2   2   2   0   2   0   2   0   0   2   2   2   2   0   2   0   2   2   2   2   2   0   2   0   2   0   2   2   2   0   0   2   0   0   0   2   2   0   0   2   0   0   2   2   2   2   2   2   2   0   0   2   0   2   2   0   0   2   2   2   0   0   2   0   0   2   2   2   0   0   2   2   2   2   0   0   2   2   0   2   0   2   2   0   0   0   2   2   2   0   2   2   2   0   0   0   0   0   2   2   0   0   0   2   2   0   0   0   0   0   0   2   0   2   0   0   2   2   2
 MK-4-14                2   2   2   2   0   0   2   0   0   0   0   2   2   0   0   0   0   2   2   2   0   2   2   0   2   2   0   2   0   2   0   2   0   0   2   0   0   2   0   0   2   2   0   0   0   0   0   2   2   2   0   0   2   2   2   2   0   2   2   0   2   2   0   0   0   2   0   0   0   0   2   0   2   2   0   2   0   2   0   2   0   2   2   2   0   2   0   2   0   0   2   2   2   2   0   2   0   2   2   2   2   2   0   2   0   2   0   2   2   2   0   0   2   0   0   0   2   2   0   2   2   0   2   2   2   0   2   2   2   2   0   0   2   0   2   2   0   0   2   2   2   2   0   2   0   0   2   2   0   0   0   2   2   0   2   0   0   2   2   0   2   0   2   2   0   0   0   2   2   2   0   2   2   2   2   0   0   0   0   2   2   0   0   0   2   2   0   0   0   0   0   0   2   0   2   0   0   2   2   2
 MK-4-15                2   2   2   2   0   0   2   0   2   0   0   2   2   0   0   0   0   2   2   2   0   2   2   0   2   2   0   2   0   2   0   2   0   0   2   0   0   2   0   0   2   2   0   0   2   0   0   2   2   2   0   2   2   2   2   2   2   2   2   0   2   2   2   0   0   2   0   0   0   0   2   0   2   2   0   2   0   2   0   2   0   2   2   2   0   0   0   0   0   0   2   2   2   2   0   2   0   2   2   2   2   2   0   2   0   2   0   0   2   2   0   0   2   0   0   0   2   2   0   2   2   0   0   2   0   0   2   2   2   2   0   0   2   0   2   2   0   0   0   2   2   2   0   2   0   0   2   2   0   0   0   2   2   0   2   2   0   0   0   0   0   0   2   2   0   0   0   2   0   2   0   2   2   2   2   0   0   0   2   2   2   0   0   2   2   2   0   0   0   0   0   0   2   0   2   2   0   2   2   2
 MK-4-16                2   2   0   2   0   0   2   0   2   0   0   0   2   0   2   0   0   2   2   2   0   2   0   0   2   2   0   2   0   2   0   2   2   0   2   0   0   2   0   0   2   2   0   0   2   0   0   2   2   2   0   2   2   2   2   2   2   2   2   0   2   2   2   0   0   2   0   0   0   0   2   2   2   2   0   2   0   2   0   2   0   2   2   2   0   0   0   0   0   0   2   0   2   2   0   2   0   2   2   2   2   2   0   2   0   2   0   0   0   0   0   0   2   0   0   0   2   2   2   2   2   0   0   2   0   0   2   2   2   2   0   0   2   0   2   2   0   0   0   0   2   2   0   2   0   0   0   2   0   0   0   2   2   0   2   2   0   0   0   0   0   0   2   2   0   0   0   2   0   2   0   2   2   2   2   0   0   0   2   0   2   0   0   0   2   2   0   0   2   0   0   0   2   0   2   2   0   2   2   2
 MK-5-1                 0   2   2   0   2   2   0   2   0   2   0   2   0   2   2   2   2   2   0   0   0   0   0   0   0   2   2   0   0   0   2   0   0   0   2   0   2   2   2   0   0   0   2   2   2   2   2   0   0   2   0   0   2   2   0   0   2   2   2   0   0   0   2   2   2   2   0   0   2   0   0   0   2   2   2   0   2   0   2   2   2   0   2   2   0   2   0   2   2   2   2   0   0   0   0   0   2   0   2   2   0   0   2   0   2   0   2   2   0   2   2   2   0   2   2   2   0   0   0   2   0   0   2   2   0   0   2   0   0   2   2   0   2   0   0   0   2   2   2   0   0   2   0   0   0   0   2   0   2   2   2   0   0   0   0   0   0   2   2   0   2   0   0   2   2   0   0   2   0   0   2   2   0   0   2   2   2   0   0   0   0   0   2   2   0   2   2   0   2   0   2   2   2   0   2   0   2   0   2   2
 MK-5-2                 2   2   2   0   2   2   0   2   0   2   0   2   0   2   2   2   2   2   0   0   0   0   0   0   0   2   2   0   0   2   2   0   0   0   2   0   2   2   2   0   0   0   2   2   0   2   2   0   0   2   0   0   2   2   0   2   2   2   2   0   2   2   2   2   2   2   0   0   2   0   0   0   0   2   2   0   0   0   2   2   2   0   2   2   0   2   0   2   2   2   2   0   0   0   0   0   2   2   2   2   0   0   2   0   2   0   2   2   2   2   2   2   0   0   2   2   2   0   2   2   0   2   2   2   0   0   2   0   0   2   2   0   2   0   0   0   2   0   2   0   0   2   0   0   0   0   2   0   2   0   2   0   0   0   2   0   0   2   2   0   2   0   2   2   2   0   0   2   0   0   0   2   0   0   2   2   2   0   0   0   0   0   2   2   0   2   0   0   2   0   2   2   2   0   2   0   0   0   2   2
 MK-5-3                 2   2   2   0   0   2   0   2   0   2   0   2   0   2   2   2   2   2   0   0   0   0   0   0   0   2   2   0   0   2   2   0   0   0   2   2   2   2   2   0   0   0   2   2   0   2   0   0   0   2   0   0   2   2   0   2   2   2   2   2   2   2   2   2   2   2   0   0   2   0   0   0   0   2   2   0   0   0   2   2   2   0   2   2   0   2   0   2   2   2   2   2   0   0   0   2   2   2   2   2   0   0   2   2   2   0   2   2   2   2   2   2   0   0   2   2   2   0   2   2   0   2   2   2   2   0   0   0   0   2   2   0   2   0   0   0   2   0   2   0   0   2   0   0   0   0   2   0   2   0   2   0   0   0   2   0   0   2   0   0   2   0   2   2   2   0   0   2   0   0   0   2   0   0   2   2   2   0   0   0   0   0   2   0   2   2   0   0   2   0   2   2   2   0   2   0   0   0   0   2
 MK-5-4                 2   2   2   0   0   2   0   2   2   2   0   2   2   2   2   2   2   2   0   0   0   0   0   0   0   2   2   0   0   2   2   0   0   0   2   2   2   2   2   0   0   0   2   0   0   2   0   0   2   2   0   0   2   2   0   2   2   0   2   2   2   2   2   2   2   2   0   0   2   0   0   0   0   2   2   0   2   0   2   0   2   0   2   2   0   0   2   2   2   2   2   2   0   0   0   0   2   2   2   2   0   0   2   2   2   2   0   2   2   2   2   2   0   0   0   2   2   0   2   2   0   2   2   2   2   0   0   0   0   2   2   0   2   0   0   0   0   0   2   0   0   2   0   0   0   0   2   0   0   2   2   0   2   0   2   2   0   2   0   0   2   0   2   2   2   0   0   2   0   0   0   0   0   0   2   2   2   0   0   0   0   0   2   0   2   2   0   0   2   0   2   2   2   0   2   0   0   0   0   2
 MK-5-5                 2   2   2   0   0   2   2   2   2   2   0   2   2   2   2   2   2   2   0   0   0   0   0   0   0   2   2   0   0   2   2   0   0   0   2   2   2   2   2   0   2   0   2   0   0   2   0   0   2   2   0   0   2   2   0   2   2   0   2   2   2   2   2   2   2   2   0   0   2   0   0   0   0   2   0   0   2   2   2   0   2   0   2   2   0   0   2   0   2   2   2   2   0   0   0   0   2   2   0   2   0   2   2   2   2   0   0   2   2   0   2   2   0   0   0   2   2   0   2   2   0   2   2   0   2   0   0   0   0   2   2   0   2   0   0   0   0   0   2   0   0   2   2   2   0   0   2   2   0   2   2   2   2   0   2   2   0   2   0   0   2   0   2   2   2   0   0   2   0   0   0   0   0   2   2   2   2   0   0   0   0   0   2   0   0   2   2   0   2   0   2   0   2   0   2   0   0   0   2   0
 MK-5-6                 2   2   0   0   0   0   2   2   2   2   0   2   2   2   2   2   2   0   0   0   0   2   2   0   0   2   2   0   2   2   2   0   2   0   2   2   2   0   2   0   2   0   2   0   0   2   0   0   2   2   0   0   2   0   0   2   2   0   2   2   2   2   2   2   2   2   0   0   2   2   0   0   2   2   0   0   2   2   2   0   2   0   2   2   0   0   2   0   2   2   2   2   0   0   0   0   2   0   0   2   0   2   2   2   2   2   0   2   2   0   2   2   0   0   0   0   2   2   2   2   2   2   2   0   2   0   0   0   0   2   2   0   2   0   0   0   0   2   2   2   0   2   2   2   0   2   2   2   0   2   2   2   0   0   2   2   0   2   0   0   2   0   2   2   2   0   0   2   0   0   0   0   0   2   2   2   2   0   0   0   0   0   2   0   0   2   2   0   2   0   2   0   2   0   2   0   0   0   2   2
 MK-5-7                 2   2   0   0   0   0   2   0   2   0   0   2   2   2   2   2   2   0   0   0   0   2   2   0   0   0   2   0   2   2   2   0   2   0   2   2   2   0   2   0   2   0   2   0   2   2   0   0   2   2   0   0   2   0   0   2   2   0   2   2   2   2   2   2   2   2   2   2   2   2   0   0   2   2   0   0   2   2   0   0   2   0   0   2   0   0   2   0   2   0   2   2   0   0   0   0   2   0   2   2   0   2   2   2   2   2   0   2   0   0   0   2   0   0   0   0   2   2   2   2   2   2   2   0   2   0   0   0   0   2   2   0   2   0   0   2   0   2   0   2   0   2   2   2   0   2   2   2   0   2   2   2   0   0   2   2   0   2   0   0   2   2   0   2   2   2   0   2   0   0   2   0   0   2   2   2   0   0   2   0   0   0   2   0   0   2   2   0   2   0   2   0   2   0   2   0   0   0   2   2
 MK-5-8                 2   0   0   0   0   0   2   0   2   0   0   2   2   2   2   2   2   0   0   0   0   2   2   2   0   0   2   2   2   2   2   0   2   0   2   0   2   0   2   2   0   0   2   0   2   0   0   0   2   0   0   2   2   0   0   2   2   0   2   2   2   2   2   2   2   2   2   2   2   2   0   0   2   2   0   0   2   2   0   0   2   0   0   2   0   0   0   0   2   0   2   2   0   0   0   0   2   0   2   2   0   2   2   2   2   2   0   2   0   0   2   2   0   0   0   0   2   2   2   2   2   2   2   0   0   0   0   0   0   2   2   0   0   2   0   2   0   2   2   2   0   2   2   2   2   2   2   2   0   0   2   2   0   0   2   0   0   2   0   2   2   2   0   2   2   2   2   2   0   0   2   0   0   2   2   2   0   0   2   0   0   0   2   0   0   0   2   0   2   0   2   0   2   0   2   0   0   0   2   2
 MK-5-9                 2   0   0   0   0   0   2   0   2   0   0   0   2   2   2   2   2   0   0   2   2   2   2   2   0   0   2   2   0   2   2   0   2   0   2   0   2   0   2   2   0   0   2   0   2   0   2   0   2   0   0   2   2   0   0   0   2   0   2   2   2   2   2   2   2   2   2   2   2   2   0   0   2   2   2   0   2   2   0   0   2   0   0   2   2   0   0   0   2   0   2   0   0   0   0   0   2   0   2   0   0   2   0   2   2   2   0   2   0   0   2   2   0   0   2   0   2   2   0   2   0   2   2   2   0   2   0   0   2   0   2   2   0   0   0   2   0   0   2   2   0   2   2   2   2   2   2   2   0   0   2   2   0   0   2   0   0   2   0   2   2   2   0   2   2   2   2   2   0   0   2   0   0   2   2   2   0   0   2   0   0   0   2   0   0   0   2   0   2   2   2   0   2   0   2   0   0   0   2   2
 MK-5-10                2   0   0   0   2   0   2   0   2   0   0   0   2   2   2   2   2   2   0   2   2   2   2   0   0   0   2   2   0   2   2   0   2   0   2   0   0   0   2   2   2   0   2   0   2   0   2   0   2   0   0   2   2   0   0   0   2   0   2   2   2   2   2   2   0   2   2   2   2   2   0   2   2   2   2   0   2   2   0   0   2   0   2   2   2   0   0   0   2   0   2   2   2   0   0   0   2   0   0   0   0   2   2   2   2   2   0   2   0   0   2   2   0   0   0   0   2   2   2   2   0   0   2   0   0   2   0   2   2   0   0   2   0   0   0   2   0   0   2   2   0   2   2   2   2   2   2   2   0   0   2   2   2   0   2   0   0   2   0   2   2   2   0   2   2   2   2   2   0   0   2   0   0   2   2   2   0   0   2   0   0   0   2   0   0   0   2   0   2   0   2   0   2   0   2   2   0   0   2   2
 MK-5-11                2   0   0   0   2   0   2   0   2   0   0   0   2   2   2   2   2   0   0   2   2   2   2   0   0   0   2   2   0   2   2   0   2   0   2   0   0   0   2   2   0   2   2   0   2   0   2   0   2   0   0   2   2   0   0   0   2   0   2   2   2   2   2   2   0   2   2   2   2   2   0   2   2   2   2   0   0   2   0   0   2   2   2   2   2   0   0   0   2   0   2   2   0   0   0   0   2   0   0   0   0   2   2   0   2   2   0   2   0   0   2   0   0   0   2   0   2   2   2   2   0   0   2   0   0   2   0   2   2   0   0   2   0   0   0   0   0   0   2   0   0   2   2   2   2   2   2   0   0   0   0   2   2   0   2   0   0   2   2   2   2   2   0   2   2   2   2   2   0   0   2   0   2   0   2   2   0   0   0   0   0   0   2   0   0   0   2   0   2   0   2   0   2   0   2   2   0   0   2   2
 MK-5-12                2   0   0   0   2   0   2   0   2   0   0   0   2   2   2   2   2   0   0   2   2   2   2   0   0   0   2   2   0   2   0   0   2   0   2   0   0   2   2   0   0   2   2   0   2   0   2   0   2   0   0   2   2   0   0   0   2   0   2   2   2   2   2   2   0   2   2   2   2   2   0   2   2   2   2   2   0   2   0   0   2   2   2   2   2   0   0   0   2   0   2   2   0   0   0   0   2   0   2   0   0   2   2   0   2   2   0   2   0   0   2   0   0   0   2   0   0   2   2   2   0   0   2   0   0   2   2   2   2   0   0   2   0   0   0   0   0   0   2   0   0   2   2   2   2   2   0   0   0   0   2   2   2   0   2   2   0   2   2   2   2   2   0   2   2   2   2   2   0   2   0   0   2   0   2   2   0   2   0   0   0   0   2   2   0   0   2   0   2   0   2   0   2   0   2   2   0   0   2   2
 MK-5-13                2   0   0   0   2   0   0   0   2   2   2   0   2   2   2   2   2   0   0   2   2   2   2   0   0   0   2   2   0   2   0   0   0   0   2   0   0   2   2   0   0   2   2   0   2   0   2   0   2   0   0   2   2   0   0   0   2   0   2   2   2   0   2   2   0   2   2   2   2   2   0   2   0   2   2   2   0   2   0   0   2   2   2   2   2   0   2   0   2   0   2   2   0   0   2   0   2   0   2   0   0   2   2   0   2   2   0   2   0   0   2   0   0   0   2   0   0   2   0   2   0   0   2   0   2   2   2   2   2   2   0   2   0   0   0   2   0   0   2   0   0   2   2   2   2   2   0   0   0   0   2   2   2   0   2   2   0   0   2   2   2   2   0   2   2   2   2   2   0   2   2   0   2   2   2   2   0   2   2   0   0   0   2   2   0   0   2   0   2   0   2   2   2   0   2   2   0   0   0   2
 MK-5-14                2   0   0   0   0   0   0   0   2   2   0   0   2   2   0   2   2   0   0   0   0   2   0   0   0   0   2   2   0   2   0   0   0   0   2   0   0   0   2   0   0   2   2   0   2   0   2   0   2   0   0   2   2   2   0   0   2   0   2   2   2   2   2   2   0   2   2   2   2   2   0   2   0   2   2   2   0   2   0   0   2   0   2   2   2   0   2   0   2   0   2   2   0   0   2   0   2   0   2   0   0   2   2   0   2   2   0   2   0   0   2   0   0   0   2   0   0   2   0   2   0   0   2   0   2   2   2   2   2   2   0   2   0   0   0   2   0   0   2   0   0   0   2   2   2   2   0   0   0   0   2   2   0   0   2   2   0   0   2   2   2   2   0   2   0   2   2   2   0   2   0   0   2   2   2   2   0   2   2   0   0   0   2   2   0   0   2   0   2   2   2   2   2   0   2   2   0   0   0   2
 MK-5-15                2   0   0   0   0   2   0   0   0   2   0   0   2   0   0   2   2   0   0   0   0   2   0   0   0   0   2   2   0   2   0   2   0   0   2   0   0   0   2   0   0   2   2   0   2   0   2   0   2   0   0   2   2   2   2   0   0   0   2   2   2   0   2   2   0   2   2   2   2   2   0   2   0   2   2   2   0   0   0   0   2   0   2   2   2   2   2   0   0   0   2   2   2   0   2   0   2   0   2   0   0   0   2   0   2   2   2   2   0   0   2   0   0   0   2   0   0   2   0   2   0   0   2   0   2   2   2   2   2   2   2   0   0   0   0   2   0   0   2   0   0   0   2   2   2   2   0   0   0   0   0   2   0   0   2   2   0   0   2   2   2   2   0   2   0   2   2   2   0   2   0   0   2   2   0   2   0   2   2   0   0   0   2   2   0   0   2   2   2   0   2   2   2   0   2   2   0   0   0   2
 MK-5-16                2   0   2   0   0   2   0   0   0   2   0   0   2   0   2   2   2   0   0   0   0   2   0   0   0   0   2   2   0   2   0   0   2   0   2   0   0   0   0   0   0   2   2   0   0   0   2   0   2   0   0   2   2   2   2   0   0   0   2   2   2   0   2   2   0   2   2   2   2   2   0   2   0   2   0   2   0   0   2   0   2   0   2   2   2   2   2   0   0   0   2   0   0   0   2   0   2   0   2   0   0   0   0   0   2   2   2   2   0   0   2   0   0   0   2   0   2   2   0   2   0   2   2   2   2   0   2   2   2   2   2   0   2   0   0   2   0   0   2   0   0   0   2   2   2   2   0   0   0   0   0   2   0   0   2   2   0   0   2   2   2   2   0   2   0   2   2   2   0   2   0   0   2   2   0   2   0   2   2   0   0   0   2   2   0   0   2   2   2   0   2   2   2   0   2   2   0   0   2   2
 MK-6-1                 2   2   2   0   2   0   0   0   0   2   2   0   0   0   2   0   0   2   0   2   0   0   2   2   0   0   2   0   0   2   2   0   0   2   2   2   0   0   0   2   2   0   2   2   2   0   0   2   0   2   2   2   0   0   2   0   2   0   2   0   0   2   2   0   2   0   2   0   2   0   2   2   2   0   2   0   2   2   0   2   2   2   2   2   2   2   2   2   2   0   2   2   2   0   0   2   2   0   2   0   0   0   2   2   0   0   0   2   0   0   0   2   0   0   0   0   0   2   0   0   2   0   2   2   2   0   0   0   0   0   0   2   2   0   2   0   2   0   0   0   0   2   0   0   2   0   0   2   2   0   2   2   2   0   2   0   0   0   0   0   2   2   0   0   0   2   0   0   2   2   0   2   2   2   2   2   2   0   0   2   2   0   2   0   2   0   2   0   0   0   0   2   2   2   2   0   2   2   0   0
 MK-6-2                 2   2   2   0   2   0   0   0   0   0   2   0   0   0   2   2   0   2   0   2   0   0   2   2   0   0   2   0   0   2   2   2   0   2   0   2   0   2   0   2   2   0   2   2   2   0   0   2   0   2   2   2   0   0   2   0   2   0   2   0   0   2   2   0   2   0   2   0   2   0   2   2   0   0   2   0   2   2   0   2   2   2   2   2   2   0   2   2   2   0   0   2   2   0   0   2   2   0   2   0   0   0   2   2   0   0   0   2   0   0   2   2   2   0   0   0   0   2   0   0   2   0   2   2   2   0   0   0   2   2   0   0   2   0   2   0   2   0   2   0   0   2   0   2   2   0   0   2   2   0   2   0   2   0   2   0   0   0   0   0   2   2   0   0   0   2   0   0   2   2   0   0   2   2   2   2   2   0   0   2   2   0   2   0   2   0   2   0   0   0   0   2   2   0   2   0   2   2   0   0
 MK-6-3                 2   2   2   0   2   0   0   0   0   0   2   0   0   0   2   2   2   2   0   2   0   0   0   2   0   0   2   2   0   2   2   2   0   2   0   0   2   2   0   2   2   0   2   0   0   0   2   2   0   2   2   2   0   0   2   0   2   0   2   0   0   2   2   2   2   0   2   0   2   0   2   2   2   0   2   0   2   2   0   2   2   2   2   2   2   0   2   2   2   0   0   2   2   0   2   2   2   0   2   0   0   0   2   2   0   0   0   2   0   0   2   2   2   0   0   0   0   2   0   0   2   0   2   2   2   0   0   0   0   2   0   2   2   0   2   2   2   0   2   0   0   2   0   2   2   0   0   2   2   0   0   0   2   2   2   2   0   0   0   0   2   2   0   0   0   2   0   0   2   2   0   0   2   2   2   2   2   0   0   2   0   0   2   0   0   2   2   0   0   2   0   2   2   0   2   0   2   2   0   2
 MK-6-4                 2   0   2   0   2   2   0   0   2   0   2   0   0   2   2   2   2   2   0   2   0   0   0   2   0   0   0   2   0   2   2   2   0   2   0   0   2   2   2   2   2   0   2   0   0   0   2   2   2   2   2   2   0   0   0   0   2   0   2   0   0   2   2   2   2   0   2   0   2   0   2   2   2   0   2   0   2   2   0   2   2   2   0   2   2   0   0   2   2   0   0   0   2   0   2   2   2   0   2   0   0   0   2   2   0   0   0   2   0   0   2   2   2   0   0   0   0   2   0   0   2   0   2   2   2   0   0   2   0   2   0   0   2   0   2   2   2   0   2   0   0   0   2   2   0   0   0   2   2   0   0   2   2   2   2   2   0   0   0   0   0   2   0   0   0   2   0   0   2   2   0   0   2   2   2   2   2   0   0   2   0   0   2   0   0   2   2   0   0   2   0   2   2   0   2   0   2   2   0   2
 MK-6-5                 2   0   2   0   0   2   0   0   2   0   2   2   0   2   2   2   2   2   0   0   0   0   0   2   0   0   0   2   0   2   2   2   0   0   0   0   2   2   2   2   2   0   2   0   0   0   2   2   2   2   2   2   0   0   0   0   2   0   2   0   0   2   2   2   2   0   2   0   2   0   2   2   2   0   2   0   2   2   2   0   2   2   0   2   2   0   2   2   2   0   0   0   2   2   2   2   2   0   2   0   0   0   2   2   0   0   0   2   0   2   2   2   2   0   0   0   0   2   2   0   2   0   2   2   2   0   0   2   0   2   0   0   2   0   2   0   0   0   2   0   0   0   2   2   0   0   0   2   2   0   0   2   2   0   2   2   0   0   0   0   0   2   0   0   0   0   0   0   2   2   0   0   0   2   2   2   2   0   0   2   2   0   2   0   2   2   2   0   0   2   0   2   2   0   2   0   2   2   0   2
 MK-6-6                 0   0   2   0   0   2   2   0   0   0   0   2   0   2   2   2   2   2   0   0   0   0   0   2   0   0   0   0   0   2   2   2   2   0   0   0   2   2   2   2   2   0   2   0   0   0   2   2   2   2   2   0   0   0   0   0   2   0   2   2   0   2   2   2   2   0   0   0   2   0   2   2   2   0   2   0   2   2   2   0   2   0   0   2   2   0   2   2   2   2   0   0   0   2   2   2   2   0   2   0   0   0   2   0   0   0   2   2   0   2   2   2   2   0   0   0   0   2   2   0   2   0   0   2   2   0   0   2   0   2   2   0   2   0   2   0   0   0   2   0   2   0   2   2   0   0   0   2   2   0   0   0   2   0   2   2   0   0   2   0   0   2   0   0   0   2   0   0   2   2   0   0   0   2   2   2   2   0   0   2   2   0   2   0   2   0   2   2   0   2   2   2   2   0   2   0   0   2   0   2
 MK-6-7                 0   0   2   0   0   2   2   0   0   0   0   2   0   0   2   2   2   2   0   0   0   0   2   2   0   0   0   0   0   2   2   2   2   0   0   0   2   2   2   2   2   0   2   0   0   0   2   2   2   2   2   0   0   0   2   0   2   0   2   2   0   2   2   2   2   0   0   0   2   0   2   2   2   0   2   0   2   2   0   0   2   0   0   2   2   0   2   2   2   2   0   0   0   2   2   0   2   0   2   0   0   0   0   0   0   0   2   2   0   2   2   2   2   0   0   0   0   0   2   0   2   0   0   2   2   0   0   2   0   2   2   0   2   2   2   0   0   0   2   0   2   0   2   2   0   0   0   2   2   0   0   0   2   0   2   2   0   0   2   0   0   2   0   0   0   2   0   0   0   2   0   0   0   2   2   2   2   0   0   2   2   0   2   0   2   0   2   2   2   2   2   2   0   0   2   0   2   0   2   2
 MK-6-8                 0   2   0   0   0   2   2   0   0   0   0   2   0   0   0   2   2   2   0   0   0   0   2   2   0   0   0   0   0   2   2   2   2   0   0   0   2   2   2   2   2   0   2   0   0   0   2   2   2   2   2   0   0   0   2   0   2   0   2   2   0   2   2   2   2   0   0   0   2   0   0   2   2   0   2   0   2   2   0   0   0   0   0   0   2   0   2   0   2   2   0   0   0   0   2   0   2   0   2   0   2   0   0   0   0   0   2   2   0   0   2   2   0   0   0   0   0   0   2   0   0   0   0   2   0   0   2   2   0   2   0   0   2   2   2   0   0   0   2   2   2   0   2   2   0   0   0   2   2   0   0   0   2   0   2   2   2   0   0   0   0   2   0   0   0   2   0   0   0   2   0   0   0   2   2   0   2   0   0   2   2   0   2   0   2   0   2   0   2   2   0   2   2   0   2   0   2   2   2   2
 MK-6-9                 0   0   0   0   0   2   0   0   0   0   0   2   0   0   2   2   2   2   0   0   0   0   2   2   0   0   0   2   0   2   0   2   2   0   0   0   2   2   2   2   2   0   2   0   0   0   2   2   2   2   2   0   0   0   2   0   0   0   2   2   0   2   2   2   2   0   0   0   2   2   2   2   2   2   2   0   2   0   0   2   0   0   0   0   2   0   2   0   2   2   0   0   0   0   0   0   2   0   2   0   2   0   0   0   2   0   2   2   0   2   2   2   0   0   0   0   0   0   2   0   0   0   0   2   0   0   0   2   0   2   0   0   0   2   2   2   0   0   0   2   2   0   2   0   0   0   0   2   2   0   0   0   2   0   0   2   2   0   0   0   0   2   0   2   0   2   0   0   0   2   0   2   0   2   2   0   2   0   0   2   2   0   2   0   2   0   0   0   2   2   0   2   2   0   2   0   2   2   2   2
 MK-6-10                0   0   0   0   0   2   0   0   0   0   0   2   0   0   2   2   0   2   0   0   2   0   2   2   0   0   0   2   0   0   0   2   2   0   0   0   2   2   2   0   0   0   2   0   0   0   2   2   2   2   2   0   0   0   2   0   0   0   2   2   0   0   2   2   2   2   0   0   2   2   2   2   2   2   2   0   2   2   0   2   0   0   0   0   2   0   2   0   2   2   0   0   2   0   0   0   2   0   2   0   2   0   2   0   2   0   2   0   0   2   2   0   0   0   0   0   2   0   2   0   0   0   0   2   0   0   0   2   0   2   0   2   0   2   0   2   0   0   0   2   2   0   2   0   0   0   0   2   2   0   0   0   2   0   2   2   2   0   0   0   0   2   0   0   0   2   0   0   0   2   0   2   0   2   2   0   2   0   0   2   2   0   2   0   2   0   0   0   2   2   0   2   2   0   2   0   2   2   2   2
 MK-6-11                0   0   0   0   0   2   0   0   0   0   2   2   0   0   2   2   0   2   0   0   2   0   2   2   0   0   0   0   0   0   0   2   0   0   0   2   2   2   2   0   0   0   0   0   0   0   2   2   2   2   2   0   0   2   2   0   0   0   2   2   0   0   2   2   2   2   0   0   2   2   2   2   2   2   2   0   2   2   0   2   0   0   0   0   2   0   2   0   2   2   0   0   2   0   0   0   2   0   2   0   2   0   0   0   2   0   2   0   0   2   2   0   0   0   0   0   2   0   2   0   0   0   0   2   0   0   0   2   0   0   0   2   0   2   0   0   0   0   0   2   2   0   2   0   0   2   0   2   2   0   0   0   2   0   2   2   0   0   0   0   0   2   0   0   0   2   0   0   0   2   0   2   0   0   2   0   2   0   2   2   2   0   2   0   2   0   0   0   0   2   0   0   2   0   2   0   2   2   2   2
 MK-6-12                0   0   0   0   2   2   0   0   0   0   2   0   0   0   2   2   0   2   2   0   2   2   2   2   0   0   0   0   0   0   0   2   0   0   0   2   2   2   2   0   0   0   0   0   0   0   2   2   2   0   2   0   0   2   2   0   0   0   2   2   0   0   2   2   0   2   0   0   2   2   2   2   2   2   0   0   2   2   0   2   0   0   0   0   2   0   2   0   2   2   0   0   2   0   0   0   2   0   2   0   2   0   0   0   2   0   2   0   0   0   2   0   0   0   0   0   2   0   2   0   0   0   0   2   0   0   0   2   0   0   0   2   0   2   0   0   0   0   0   2   0   0   2   0   0   2   0   2   2   2   0   0   2   0   2   2   0   0   0   0   2   2   0   2   0   2   0   0   2   2   0   0   0   0   2   0   2   0   2   2   2   0   2   0   2   0   0   0   0   2   0   0   0   0   2   2   0   2   2   0
 MK-6-13                0   0   0   2   2   2   0   0   0   0   2   0   2   0   0   2   0   2   2   0   2   2   2   2   0   0   0   0   0   0   2   2   0   0   0   2   2   2   2   0   0   0   0   0   0   0   2   2   2   0   2   0   0   2   2   0   0   0   2   2   0   0   2   2   0   2   0   0   0   2   2   2   0   2   0   0   2   2   0   2   0   0   0   0   2   0   2   2   2   2   0   2   2   2   0   0   2   0   2   0   2   0   2   0   2   0   2   0   0   0   2   0   2   0   0   0   2   0   2   0   0   0   0   2   0   2   0   2   0   2   0   2   0   2   2   0   0   0   0   2   0   0   2   2   2   2   0   2   2   2   0   2   2   0   2   2   0   0   0   0   2   2   0   2   0   2   0   0   2   2   0   2   0   0   2   0   2   0   2   2   2   0   2   0   2   0   0   0   0   2   0   0   0   0   2   2   0   2   2   0
 MK-6-14                0   0   0   0   2   2   0   0   0   0   2   0   2   0   0   2   0   2   2   0   0   2   2   2   0   0   0   0   0   0   2   2   0   0   0   2   2   2   2   0   0   0   0   0   0   0   2   2   2   0   2   2   0   2   2   0   0   0   2   2   2   0   2   2   0   2   0   0   0   2   2   2   0   2   0   0   2   2   0   0   0   0   0   0   2   0   2   2   2   2   0   0   2   2   0   2   2   0   2   0   2   0   2   0   2   0   2   0   2   0   2   0   2   0   0   0   2   0   2   2   0   0   0   2   0   0   0   2   0   0   0   2   0   2   2   0   0   0   0   2   0   0   2   2   2   2   0   2   2   2   2   2   2   0   2   2   0   0   0   0   2   2   0   2   0   2   0   0   0   2   0   2   0   0   2   0   2   2   2   2   2   0   2   0   2   0   0   0   0   2   2   0   0   0   2   2   0   2   2   2
 MK-6-15                0   0   0   0   2   2   0   0   0   0   2   0   2   0   0   2   2   2   2   0   0   2   2   2   0   0   0   0   0   0   2   2   0   0   0   2   2   2   2   0   0   0   0   0   0   0   2   2   2   0   2   2   0   2   2   0   0   0   2   2   2   0   2   2   0   2   0   2   0   2   2   2   0   2   0   0   2   0   0   0   0   0   0   0   2   0   2   2   2   2   0   0   2   2   0   2   2   0   2   0   0   0   2   0   2   0   2   0   2   0   2   0   2   0   0   0   2   0   2   2   0   0   0   2   0   0   0   2   0   2   2   2   0   2   2   0   0   0   0   0   2   0   2   0   2   2   0   2   0   2   2   2   2   0   2   2   0   2   0   2   2   2   0   2   0   2   0   0   0   2   0   2   0   0   2   0   2   2   2   2   2   0   2   0   2   0   0   0   0   2   2   2   0   0   2   2   0   2   2   2
 MK-6-16                0   0   2   0   2   0   0   0   0   0   2   0   2   0   0   2   0   2   2   0   0   2   2   2   0   0   0   0   0   0   2   2   0   0   0   2   2   2   2   0   0   2   0   0   0   0   0   2   2   0   2   2   0   2   2   0   0   0   2   2   2   0   2   0   0   2   0   2   0   2   2   0   2   2   0   0   2   0   0   0   0   0   0   0   2   0   2   2   2   2   0   0   2   0   0   2   2   0   2   0   0   0   2   0   2   0   2   0   2   0   2   0   2   0   0   0   2   0   2   2   0   0   0   2   0   0   2   2   0   2   0   2   0   2   2   0   0   0   0   0   2   0   2   0   0   2   0   2   0   0   0   2   2   0   0   2   0   2   2   0   2   2   2   2   0   2   0   0   0   2   0   2   0   0   2   0   2   2   2   2   2   2   2   0   2   0   0   0   0   2   2   0   2   0   2   2   0   2   2   0
 
!****************************************** Phenotypic Data **********************************************************
!-100.0 is resevred for missing phenotype
SimulatedTrait1        16.3372    9.3756   15.7185   10.1350   15.3188   15.3214   16.4089   14.2066   15.0442   10.6933   15.1264   15.3973   10.3824    8.6517   13.0056   14.6345   15.9895   11.7830   13.4638   12.7247   14.4841   16.9215   13.5034   11.5851   14.3837   18.0400   19.0906   12.9890   14.2266   13.5925   13.8153   13.5596   18.2403   12.2513   13.9561   14.4816   13.2128   10.3435   11.8088   13.8403   16.1255   17.5761   14.3786   16.4112   15.6576   13.2120   12.9674   15.1466   14.7605   11.2280   18.4226   14.9913   16.2492   12.7246   13.6451   12.8450   19.4731   16.2825   17.7722   16.9858   17.2793   14.3430   12.4455   14.6140   14.3385   14.8579   17.4065   14.1522   13.8866   14.6746   11.4068   15.4336   15.9680   16.0465   14.5520   20.4092   16.4429   18.3420    9.9679   12.3487   22.7777   12.1536   17.9398   11.7925   16.1861   13.8199   17.3381   20.0338   15.7782   15.3202   14.0708   14.6107   13.3225   11.7397   13.8860   16.2521   13.5412   12.5824   13.6756   18.2214   17.5485   12.9326   16.7981   16.2843   19.4521   17.1608   14.7345   14.4701   17.4233   11.6061   11.8714   17.1152   15.9716   13.5781   14.0293   11.7837   11.4735    9.1739   12.8302   13.2026   15.0950   15.9498   13.1202   16.5632   15.1947   11.9658   15.4991   10.2971   12.7679   14.4089   12.6980   16.5006   14.2753   16.1054   12.9010   16.4290   14.4846   11.9827   12.8005   13.7788   13.0431   16.0430   15.5619   14.0875   12.5212   12.9231   12.8496   19.0942   14.4633   16.0781   12.6683   17.6480   20.0083   13.9189   18.4849   16.2001   18.2409   12.3249   18.8531   12.7150   12.5143   16.0591   18.1616   15.3601   19.4921   12.4627   11.0442   19.8555   17.5701   16.6659   16.8111   22.8537   12.9337    9.9736   17.5467   19.0992   18.5870   14.4818   17.2692   17.0386   17.5505   19.9267   15.6854   16.6750   13.3794   18.0768   14.8601   14.4191   13.0305   14.9060   16.4074   15.8906   14.3029   14.5445   16.0977   16.1250   18.3686   13.3714   23.2701   13.5828
SimulatedTrait2         9.6750    8.8328    7.3629   11.4681    7.7338    9.8774    7.1146   10.2198   12.3756    9.9997    9.8431    9.9950   10.4523    9.4004    8.0618    9.2444   10.9773    9.7327    7.8622   11.4214   10.2348    8.7637    7.6856   11.8625    9.8311    9.6411    9.9579    9.4587   10.5494   11.0101   12.7089   11.4925   10.9772   11.7282    8.3899    9.9118   11.8730   10.7624   10.6620   11.1789    9.3042   11.3602   11.9854   13.4366    7.4773   11.9159    8.8670    7.5388   10.4611   10.5570   10.5299   13.8070    7.6381   10.4638    9.7614   12.3590    8.8699    8.2815   10.6373    9.5848   13.2052   10.0519   11.7077    7.9924    9.2007   10.3236   11.5954   11.8918    9.1826   10.9080   10.4179    9.0257    9.3217   10.0243   12.3061   10.7574    9.7725   12.2197   13.2379   11.5043   11.1604   10.6624    8.4358    9.9740    9.7435    8.0714   11.3750    9.0350   12.0742   10.9563    7.2262    9.2394    8.2904    9.8635   12.5143   11.2226   13.1940   10.4720    6.4774    8.3578   10.6647   11.5524    8.7567    9.8652   10.3095   11.7495    9.9487    8.7378    8.8943    7.8418   11.6763    9.6879    9.2682    7.8938   10.2858   13.6451   11.8879   10.4221    7.9066    9.4274    8.3082    8.7223   10.6839   11.2490    8.7187    8.6076    9.5100    9.2540    8.3193    8.5511    9.9668   10.3845    7.9741    7.6908    7.9519    8.2071   10.1902   10.9194    8.4390   10.9682   10.9275    7.8487    9.1725    7.0889    9.5643    9.5496   11.5269   11.4965   10.2448   10.1994    7.6260    9.6526   10.9788   12.5761   11.4202   11.1223    9.4113   10.2273    8.9855    8.0753    7.0052   11.0677    9.0368   10.4190   11.0543   11.6209   10.7882    9.6003    9.3331    8.0549    8.5819   11.1543    8.3560   12.5570   10.7745   12.4416    9.9754    8.8173   11.0670    9.3039    8.1634    9.9431   10.1633    7.7817    8.7010    9.5013   11.6705    7.9242   11.5728    8.5028   11.4467    9.5029    7.0985    9.9958    7.7609    7.7941    8.9185    8.8525    8.2437    9.4035
 
