# Supplementary material for: Inclusive Composite Interval Mapping of QTL by Environment Interactions in Biparental Populations
Source: PLoS One. 2015 Jul 10;10(7):e0132414. doi: 10.1371/journal.pone.0132414 (PMC4498613; doi:10.1371/journal.pone.0132414)
Supplement: S4 File — (ZIP) [file pone.0132414.s004.zip › H=0.1/L1/run_00009.met]

!**********************Note: lines staring with "!" are remarks and will be ignored in the program********************
!*********************************General Information**********************************
!Assuming F1 = P1 x P2, populations available in QTL IciMapping are: 
!  1, P1BC1F1 = P1 x F1, the first backcrossing where P1 is used as the recurrent parent;
!  2, P2BC1F1 = P2 x F1, the first backcrossing where P2 is used as the recurrent parent;
!  3, F1DH, F1-derived doubled haploids; 
!  4, RIL or F1RIL, recombination inbred lines through the repeated selfing of F1;
!  5, P1BC1RIL, recombination inbred lines through the repeated selfing of P1BC1F1;
!  6, P2BC1RIL, recombination inbred lines through the repeated selfing of P2BC1F1;
!  7, F2, the selfing generation of F1;
!  8, F3, the selfing generation of F2;
!  9, P1BC2F1, the second backcrossing where P1 is used as the recurrent parent; 
! 10, P2BC2F1, the second backcrossing where P2 is used as the recurrent parent;
! 11, P1BC2RIL, recombination inred lines through the repeated selfing of P1BC2F1; 
! 12, P2BC2RIL, recombination inred lines through the repeated selfing of P2BC2F1; 
! 13, P1BC1F2, the selfing generation of P1BC1F1; 
! 14, P2BC1F2, the selfing generation of P2BC1F1; 
! 15, P1BC2F2, the selfing generation of P1BC2F1; 
! 16, P2BC2F2, the selfing generation of P2BC2F1; 
! 17, P1BC1DH, P1BC1F1-derived doubled haploids; 
! 18, P2BC1DH, P2BC1F1-derived doubled haploids; 
! 19, P1BC2DH, P1BC2F1-derived doubled haploids; 
! 20, P2BC2DH, P2BC2F1-derived doubled haploids; 
   3      !Mapping Population (see remarks above)
   2      !Mapping Function (1 for Kosambi; 2 for Haldane; 3 for Morgan)
   2      !Marker Space Type (1 for intervals; 2 for positions)
   1      !Marker Space Unit(1 for centiMorgans; 2 for Morgan)
   6      !Number of Chromosomes (or Linkage Groups)
 200      !Size of the mapping population
   2      !Number of environments
 
!***************************************** Chromosomes and Linkage Maps **********************************************
!Chromosome                 NumMarkers
-CH1                        16
-CH2                        16
-CH3                        16
-CH4                        16
-CH5                        16
-CH6                        16
!Linkage map (Marker name followed by position or the interval length)
 MK-1-1                1     0.000
 MK-1-2                1    10.000
 MK-1-3                1    20.000
 MK-1-4                1    30.000
 MK-1-5                1    40.000
 MK-1-6                1    50.000
 MK-1-7                1    60.000
 MK-1-8                1    70.000
 MK-1-9                1    80.000
 MK-1-10               1    90.000
 MK-1-11               1   100.000
 MK-1-12               1   110.000
 MK-1-13               1   120.000
 MK-1-14               1   130.000
 MK-1-15               1   140.000
 MK-1-16               1   150.000
 MK-2-1                2     0.000
 MK-2-2                2    10.000
 MK-2-3                2    20.000
 MK-2-4                2    30.000
 MK-2-5                2    40.000
 MK-2-6                2    50.000
 MK-2-7                2    60.000
 MK-2-8                2    70.000
 MK-2-9                2    80.000
 MK-2-10               2    90.000
 MK-2-11               2   100.000
 MK-2-12               2   110.000
 MK-2-13               2   120.000
 MK-2-14               2   130.000
 MK-2-15               2   140.000
 MK-2-16               2   150.000
 MK-3-1                3     0.000
 MK-3-2                3    10.000
 MK-3-3                3    20.000
 MK-3-4                3    30.000
 MK-3-5                3    40.000
 MK-3-6                3    50.000
 MK-3-7                3    60.000
 MK-3-8                3    70.000
 MK-3-9                3    80.000
 MK-3-10               3    90.000
 MK-3-11               3   100.000
 MK-3-12               3   110.000
 MK-3-13               3   120.000
 MK-3-14               3   130.000
 MK-3-15               3   140.000
 MK-3-16               3   150.000
 MK-4-1                4     0.000
 MK-4-2                4    10.000
 MK-4-3                4    20.000
 MK-4-4                4    30.000
 MK-4-5                4    40.000
 MK-4-6                4    50.000
 MK-4-7                4    60.000
 MK-4-8                4    70.000
 MK-4-9                4    80.000
 MK-4-10               4    90.000
 MK-4-11               4   100.000
 MK-4-12               4   110.000
 MK-4-13               4   120.000
 MK-4-14               4   130.000
 MK-4-15               4   140.000
 MK-4-16               4   150.000
 MK-5-1                5     0.000
 MK-5-2                5    10.000
 MK-5-3                5    20.000
 MK-5-4                5    30.000
 MK-5-5                5    40.000
 MK-5-6                5    50.000
 MK-5-7                5    60.000
 MK-5-8                5    70.000
 MK-5-9                5    80.000
 MK-5-10               5    90.000
 MK-5-11               5   100.000
 MK-5-12               5   110.000
 MK-5-13               5   120.000
 MK-5-14               5   130.000
 MK-5-15               5   140.000
 MK-5-16               5   150.000
 MK-6-1                6     0.000
 MK-6-2                6    10.000
 MK-6-3                6    20.000
 MK-6-4                6    30.000
 MK-6-5                6    40.000
 MK-6-6                6    50.000
 MK-6-7                6    60.000
 MK-6-8                6    70.000
 MK-6-9                6    80.000
 MK-6-10               6    90.000
 MK-6-11               6   100.000
 MK-6-12               6   110.000
 MK-6-13               6   120.000
 MK-6-14               6   130.000
 MK-6-15               6   140.000
 MK-6-16               6   150.000
!*********************************** Marker Types ********************************************************************
!Co-dominant marker: When heterozygote F1 is present, P1 is coded as 2, F1 is coded as 1, and P2 is coded as 0; Otherwise, P1 is coded as 2, and P2 is coded as 0. 
!Dominant marker: When heterozygote F1 is present, P1 and F1 are coded as 12, and P2 is coded as 0; Otherwise, P1 is coded as 2, and P2 is coded as 0.  
!Recessive markers: When heterozygote F1 is present, P1 is coded as 2, and F1 and P2 are coded as 10; Otherwise, P1 is coded as 2, and P2 is coded as 0. 
!Missing marker is coded as -1. 
 MK-1-1                 2   2   0   0   0   2   0   0   0   2   2   0   2   2   0   0   0   2   0   0   0   0   0   2   0   2   0   0   0   2   0   2   0   2   2   2   2   2   0   0   0   0   2   0   0   0   0   2   0   2   2   2   2   0   2   0   0   0   2   2   2   2   0   0   0   0   0   0   2   0   0   0   0   0   2   2   0   2   0   0   2   2   2   0   2   0   0   0   2   2   2   0   0   0   2   2   0   2   2   0   2   2   0   0   2   0   0   0   0   0   2   2   2   0   0   2   2   2   2   2   0   2   2   0   0   0   0   2   0   0   0   2   0   2   0   2   0   2   0   0   0   0   0   2   0   2   2   0   0   0   0   0   2   2   2   0   2   2   0   0   2   0   2   0   0   0   0   2   2   2   2   0   0   0   2   2   2   0   0   2   0   2   2   0   2   2   2   0   0   2   0   2   2   2   0   2   0   0   2   2
 MK-1-2                 2   2   0   0   0   2   0   2   0   2   0   0   2   2   0   0   0   2   0   0   0   0   0   2   0   2   2   0   0   2   0   2   0   2   2   2   2   2   0   2   0   2   2   0   0   0   0   2   0   2   0   0   2   0   2   2   2   2   2   2   2   2   0   0   0   0   0   0   2   0   0   0   0   0   2   2   0   2   0   0   2   2   2   0   2   0   0   0   2   2   2   0   0   0   2   2   0   2   2   0   2   2   0   0   2   0   0   0   0   0   2   0   2   0   0   0   2   2   2   2   0   2   2   0   0   0   2   2   0   0   0   2   0   2   0   2   2   2   0   0   0   0   0   2   0   2   2   0   2   0   0   0   2   2   2   0   2   0   0   0   2   0   2   0   0   0   0   2   2   2   2   0   0   0   2   2   2   0   0   2   2   2   2   0   2   2   2   2   2   2   0   2   2   2   0   2   0   0   2   2
 MK-1-3                 2   0   0   0   0   2   0   2   2   2   0   0   2   2   0   0   0   2   0   0   0   0   0   2   0   2   0   0   0   2   0   2   0   2   2   2   0   2   0   2   0   2   2   0   0   0   0   2   0   2   0   0   2   0   2   2   0   2   2   2   2   2   0   0   0   0   0   0   2   0   0   0   0   0   2   2   2   2   0   0   2   2   2   0   2   0   0   2   2   2   2   2   0   0   2   2   0   2   2   0   2   2   0   0   2   0   2   0   0   0   2   0   0   0   0   0   2   2   2   2   0   2   0   0   0   0   2   2   0   0   0   2   0   2   0   2   0   2   0   0   2   0   0   2   0   2   2   0   2   0   0   2   2   2   2   0   0   0   0   0   2   0   2   0   0   0   0   2   2   2   2   0   0   0   2   2   2   0   0   2   2   2   2   2   2   2   2   0   2   2   2   2   2   2   0   2   0   0   0   2
 MK-1-4                 2   0   0   0   0   2   0   2   2   2   0   0   2   2   0   0   0   2   0   0   0   0   0   0   0   2   0   2   0   2   0   2   0   0   2   0   0   2   0   2   0   2   2   0   0   2   0   2   0   2   2   0   2   0   2   2   2   2   2   2   2   2   0   0   0   0   0   0   2   0   0   0   0   0   2   2   2   2   0   0   2   0   2   2   2   0   0   2   2   2   2   2   0   0   2   2   0   2   2   0   2   2   0   0   2   0   2   0   0   0   2   0   0   0   0   0   0   2   2   0   0   2   0   0   0   0   2   2   0   0   0   2   0   2   0   0   0   2   0   0   2   0   0   2   0   2   0   0   2   0   0   2   0   2   2   0   0   0   0   0   2   0   2   0   0   0   0   2   2   2   2   0   0   0   2   2   2   0   2   2   2   2   2   2   2   2   2   0   2   2   2   2   2   2   0   2   0   0   0   2
 MK-1-5                 2   0   2   0   0   2   0   2   2   2   0   0   2   0   0   0   0   2   0   0   0   2   0   0   0   2   0   2   0   2   0   0   0   0   2   0   0   2   0   2   0   2   2   0   0   2   0   0   0   2   2   0   2   0   2   2   2   2   2   2   2   2   0   0   0   0   0   0   0   0   0   0   0   0   2   2   2   2   0   0   2   0   2   2   0   2   0   2   2   2   2   2   0   0   2   2   0   2   0   0   2   2   0   0   2   0   2   0   0   0   2   0   0   0   0   0   0   2   2   0   0   2   0   0   0   0   2   0   0   0   0   2   0   2   0   0   0   2   0   0   2   0   0   2   0   2   2   0   2   0   2   2   0   2   2   0   2   0   0   0   2   0   2   0   0   0   0   2   2   2   2   0   0   0   2   2   2   0   2   2   2   2   2   2   2   2   2   0   2   2   2   2   2   2   0   2   0   0   0   2
 MK-1-6                 2   0   2   2   0   2   0   2   2   0   0   0   2   0   0   0   0   2   0   0   0   2   0   0   0   2   0   2   0   0   0   0   0   0   2   0   0   2   0   2   0   2   2   0   0   2   2   0   0   2   2   0   2   0   2   2   2   2   2   2   2   2   0   0   0   0   0   0   0   0   0   0   0   0   2   2   2   0   0   0   2   0   2   2   0   2   0   2   2   2   2   2   0   0   2   2   0   2   2   0   2   2   0   2   2   0   2   0   2   2   2   0   0   0   0   0   0   2   2   0   0   2   0   0   0   0   2   0   0   0   0   2   0   2   0   0   0   2   0   0   0   0   0   2   0   2   0   0   2   0   2   2   0   2   0   0   2   0   0   0   2   0   2   0   0   0   0   0   2   2   2   0   0   0   2   2   2   0   2   2   2   2   2   2   2   2   2   0   2   2   2   2   2   2   2   2   0   0   0   2
 MK-1-7                 2   0   2   2   0   2   0   2   2   0   0   0   2   0   0   0   0   2   0   0   0   2   0   0   0   2   0   0   0   0   0   0   0   0   2   0   0   2   0   2   0   2   2   0   0   2   2   0   0   2   2   0   2   0   2   2   2   2   2   2   2   2   0   0   0   0   0   0   0   0   0   0   0   0   2   2   2   0   0   0   2   0   2   2   0   2   0   2   2   2   2   0   0   0   2   2   0   2   2   0   2   2   0   2   2   0   2   0   2   2   2   0   0   0   0   0   0   2   2   0   0   2   0   0   0   0   2   0   0   0   0   2   0   2   0   0   0   2   0   2   2   0   2   2   0   2   0   0   2   0   2   2   0   2   0   0   2   0   0   0   2   0   2   2   0   0   0   0   2   2   2   0   0   0   2   2   2   0   2   2   2   2   2   2   2   0   2   0   2   2   2   2   2   2   2   2   0   0   0   2
 MK-1-8                 2   0   2   2   0   2   0   2   2   0   0   0   2   0   0   0   0   0   0   0   2   2   0   0   0   2   0   0   2   0   0   0   0   0   2   0   0   0   0   2   0   2   2   0   0   2   2   0   0   2   2   0   2   0   2   0   2   2   2   2   2   2   0   0   2   0   0   0   0   0   0   2   0   0   2   0   2   0   0   0   2   0   2   2   2   2   0   2   2   2   2   0   0   2   2   0   0   2   2   0   2   0   0   2   2   0   2   0   2   2   2   0   0   0   0   0   0   2   2   0   0   2   0   0   0   0   2   0   2   0   0   0   0   2   0   0   0   2   0   2   2   0   0   2   0   2   0   2   2   0   2   2   0   2   0   0   2   0   0   0   2   0   2   2   0   0   0   0   2   2   2   0   0   0   2   2   2   0   2   2   2   0   2   2   0   0   2   0   2   2   2   2   2   2   2   0   0   0   2   2
 MK-1-9                 2   0   2   2   0   2   0   2   2   2   0   2   2   0   0   0   0   0   0   2   2   2   0   0   0   2   0   0   2   0   0   0   0   0   2   2   0   0   2   2   0   2   2   0   0   2   0   0   0   2   2   0   0   0   2   0   2   2   2   2   2   2   0   0   2   0   0   0   0   0   0   2   0   0   2   0   2   0   0   0   2   0   2   2   2   2   0   2   2   2   0   0   0   2   2   0   0   0   2   0   2   0   0   0   2   0   2   0   2   0   2   0   0   0   0   0   0   2   2   0   0   2   0   0   0   0   2   0   2   0   0   0   0   2   0   0   0   2   0   2   2   0   0   2   0   2   0   2   2   0   2   2   0   2   0   2   2   0   0   0   2   0   2   2   0   0   0   0   2   2   2   0   0   0   2   2   2   0   2   2   2   0   2   2   0   0   2   0   2   2   2   2   0   0   2   0   0   0   2   2
 MK-1-10                2   0   2   0   0   2   0   2   2   0   0   0   2   0   0   0   0   0   0   2   2   2   0   0   0   2   0   0   0   0   0   0   0   0   2   0   0   0   2   2   0   2   2   0   0   2   0   0   0   2   2   0   0   0   2   0   2   2   2   2   2   2   0   2   2   2   0   0   0   0   2   2   0   0   2   0   2   0   0   0   2   0   2   2   2   2   0   2   2   2   0   0   0   2   2   0   0   0   2   0   2   0   0   0   0   0   2   0   2   0   2   0   0   0   2   0   0   2   2   0   2   2   0   0   0   2   2   0   2   0   0   0   0   2   0   0   0   2   0   2   2   0   0   2   2   2   0   2   2   0   2   2   0   2   0   2   2   0   0   0   2   0   2   2   0   0   0   0   2   2   2   0   0   0   2   2   2   0   2   2   2   0   2   2   2   0   2   0   2   2   2   2   0   0   2   0   0   0   2   2
 MK-1-11                2   0   0   0   0   2   0   2   2   0   0   0   2   0   0   0   0   0   2   2   2   0   2   0   0   2   0   0   0   2   0   0   0   0   2   2   0   0   2   2   0   2   2   0   0   2   0   0   2   2   2   0   0   0   2   0   2   2   2   2   2   2   0   2   2   2   0   0   0   0   2   2   0   0   2   0   2   0   0   0   2   2   2   2   2   2   0   2   2   2   0   0   0   2   2   0   2   0   2   2   2   0   0   0   0   0   2   0   2   0   2   0   0   0   2   0   0   2   2   0   2   2   0   0   0   2   2   0   2   0   0   0   0   2   0   0   0   2   2   2   2   0   0   2   2   2   0   2   2   0   2   2   0   2   0   2   2   0   0   0   2   0   2   2   0   0   0   0   2   0   2   2   0   0   2   2   2   0   2   2   0   0   2   2   0   0   0   0   2   2   2   2   0   0   2   0   0   0   2   2
 MK-1-12                2   0   0   0   0   2   2   2   2   0   0   0   2   0   0   0   0   0   2   2   2   0   2   0   2   2   0   0   0   2   0   2   0   0   2   2   0   0   2   2   0   0   2   0   0   2   0   0   2   2   2   0   0   0   2   0   0   2   2   2   2   2   0   2   2   2   0   0   0   0   2   2   0   0   2   0   2   0   0   0   2   2   2   2   0   2   0   2   2   2   0   0   0   2   2   0   2   0   2   2   2   0   0   0   2   0   2   0   2   0   2   0   0   2   2   2   0   2   2   0   2   2   0   0   0   2   2   0   2   0   0   0   0   2   0   0   0   2   2   2   2   2   0   2   2   2   0   2   2   0   2   2   0   2   0   2   2   0   0   0   2   0   2   2   2   0   0   0   2   0   2   2   0   0   2   2   2   0   2   2   0   0   2   2   0   2   0   0   2   2   2   2   0   0   2   2   0   0   2   0
 MK-1-13                2   0   0   0   0   2   2   2   2   0   2   0   2   0   0   2   0   0   2   2   2   0   0   0   0   2   0   0   0   2   2   2   0   0   2   2   0   2   2   2   0   0   0   2   0   2   0   0   2   2   2   0   0   0   2   0   0   2   0   0   2   2   0   2   2   2   0   0   0   2   2   2   0   0   2   0   2   0   0   0   2   2   2   2   0   2   0   2   2   2   0   0   0   2   2   0   2   0   2   2   2   0   2   2   2   0   2   0   2   0   2   0   0   2   0   2   0   2   2   0   2   2   0   0   0   2   2   0   2   0   0   0   0   2   0   0   0   2   2   2   2   2   0   2   2   2   0   2   2   0   2   0   0   2   0   2   2   0   0   0   2   0   2   2   2   0   2   0   2   0   2   2   0   0   2   2   2   0   2   2   0   0   2   2   2   0   0   0   2   2   2   2   0   0   2   2   0   0   2   2
 MK-1-14                2   0   0   0   0   2   2   2   2   2   2   0   2   0   0   2   0   2   2   2   2   0   0   0   0   2   0   2   0   2   2   0   0   0   2   2   0   2   2   2   2   2   0   2   0   2   0   0   0   2   2   0   0   0   2   0   0   2   0   0   2   2   0   0   2   2   0   0   0   2   2   2   0   0   0   0   2   0   0   0   2   2   2   2   0   2   0   2   2   2   0   0   0   2   2   0   0   0   2   2   0   0   2   2   2   0   2   0   2   0   2   0   0   2   2   2   0   2   2   0   2   2   0   0   0   2   2   0   2   0   0   0   2   2   0   0   0   2   2   2   0   2   0   2   2   2   0   2   2   0   2   0   2   2   0   2   0   0   0   0   0   0   2   0   2   0   2   0   2   0   0   2   2   0   2   2   2   0   2   2   0   0   2   2   0   0   0   0   2   2   2   2   0   0   2   2   0   0   2   2
 MK-1-15                2   2   0   0   0   2   2   2   2   2   2   2   2   0   0   2   0   0   2   2   2   0   0   0   0   2   0   2   0   2   2   0   0   0   2   2   2   2   2   2   2   2   0   0   0   2   0   0   0   2   2   0   0   0   2   0   0   2   0   0   2   2   0   0   2   2   0   0   0   2   2   2   0   0   0   0   2   0   0   0   2   2   2   2   0   2   2   2   2   2   0   0   0   2   2   0   0   0   2   2   0   0   2   2   2   0   2   0   2   0   2   0   2   2   2   0   0   2   2   0   2   2   0   0   0   2   2   0   2   0   0   0   2   2   0   0   0   2   2   2   0   0   0   2   2   2   0   2   2   0   2   0   2   0   0   2   0   0   0   0   0   2   2   0   2   0   2   0   2   2   0   2   2   0   2   2   2   0   2   2   0   2   2   2   0   0   0   0   2   2   2   0   0   0   2   2   0   0   2   2
 MK-1-16                0   2   2   0   0   2   2   2   0   2   2   2   2   0   0   2   0   0   2   2   2   0   0   2   0   2   0   2   0   2   2   0   0   0   0   2   2   2   2   2   2   2   0   0   0   2   0   0   0   2   2   0   0   0   2   0   0   2   0   0   2   2   2   0   2   2   0   0   0   2   2   2   0   0   0   2   2   0   0   2   2   2   2   0   0   2   2   2   2   2   0   0   0   2   2   0   2   0   2   2   2   0   2   2   2   0   2   0   2   0   2   0   2   2   2   0   0   2   2   2   2   0   0   0   0   2   2   0   2   0   0   0   2   2   0   0   2   2   2   2   2   0   0   2   2   2   0   2   2   0   2   0   2   0   0   0   0   0   0   0   0   2   2   0   2   0   2   2   2   2   0   2   2   0   2   2   2   0   2   0   0   2   2   2   0   0   0   0   2   2   2   0   0   0   2   2   0   0   2   2
 MK-2-1                 0   0   0   0   0   2   2   2   2   0   0   2   0   2   2   0   0   2   0   2   0   0   2   0   2   2   2   0   2   2   0   2   0   0   0   2   0   0   0   2   0   0   0   2   2   0   2   0   2   0   2   0   2   2   2   0   0   0   0   0   2   2   2   0   2   0   2   0   0   0   2   0   2   2   2   0   2   0   0   0   2   0   2   2   0   2   0   2   2   0   2   2   0   2   0   0   2   0   2   2   0   0   2   0   0   0   2   2   2   0   0   2   0   2   0   2   0   2   2   0   0   0   0   2   0   2   2   0   0   0   0   2   2   2   0   2   0   2   2   0   0   0   2   2   2   0   0   0   0   0   2   2   0   0   2   0   2   0   0   2   0   2   2   2   0   0   2   0   0   2   2   2   2   0   2   2   0   2   0   0   2   0   0   2   2   2   0   2   0   2   2   2   2   0   0   2   0   2   2   0
 MK-2-2                 0   0   0   0   0   2   2   2   2   0   0   2   0   2   2   0   0   2   0   2   0   0   2   0   2   2   2   0   2   2   0   0   2   0   0   0   0   0   0   0   0   2   2   2   2   0   2   0   2   0   2   0   2   2   2   0   0   0   0   0   2   2   2   0   2   0   2   0   0   0   2   0   2   0   2   0   0   2   0   0   2   0   2   2   0   2   0   2   2   0   2   2   0   2   0   0   2   0   2   2   0   0   2   0   0   0   2   2   2   0   2   2   0   2   0   2   0   2   2   0   0   0   0   2   0   2   2   0   2   0   0   2   2   0   0   2   0   2   2   0   0   0   2   2   2   2   0   0   2   0   2   2   0   0   2   0   2   0   2   2   0   2   0   0   2   2   2   0   0   2   2   2   2   0   2   0   0   2   0   0   2   0   0   2   2   0   0   0   0   2   2   2   0   0   0   2   0   0   2   0
 MK-2-3                 0   0   0   0   0   2   2   2   2   0   0   2   0   2   2   0   0   2   0   2   0   0   2   0   2   2   2   0   2   2   0   0   2   0   0   0   0   0   0   2   0   0   2   2   2   0   2   0   2   0   2   0   2   2   2   0   0   0   0   0   2   2   2   0   2   0   2   0   0   0   2   0   2   0   2   0   0   2   0   0   2   2   2   2   2   2   0   2   2   0   2   2   0   2   0   0   2   2   2   2   0   0   2   0   2   0   2   0   2   0   2   2   0   2   0   2   0   2   2   0   0   0   0   2   0   0   0   0   0   0   0   2   2   0   0   2   0   2   2   0   0   2   2   2   2   0   0   0   2   0   2   2   0   0   2   0   0   0   0   2   2   2   0   0   2   2   2   0   0   2   0   2   2   0   2   0   0   2   0   0   2   0   0   2   0   0   0   0   0   2   2   2   0   0   0   2   0   0   2   0
 MK-2-4                 0   2   0   0   0   2   2   2   2   2   0   2   0   2   2   0   0   2   0   2   0   0   2   0   2   2   2   0   0   2   0   0   2   0   0   0   2   0   0   2   2   0   2   2   2   0   2   0   2   0   2   0   2   2   0   0   0   0   0   0   2   2   0   0   2   0   2   0   0   0   2   0   2   0   2   2   0   2   0   0   2   2   2   2   2   2   0   2   2   0   2   0   0   2   2   0   2   2   2   2   0   0   2   0   2   0   2   2   2   0   2   2   0   2   0   2   0   2   2   0   0   2   0   2   0   0   0   0   0   2   0   2   2   0   2   2   0   2   2   0   0   2   2   2   2   0   0   0   2   0   2   2   0   0   0   0   0   0   0   2   2   0   0   0   2   2   2   0   0   2   0   2   2   0   2   0   0   2   0   0   2   0   0   2   0   0   0   0   0   2   2   2   0   0   0   2   0   0   2   0
 MK-2-5                 0   0   0   2   0   2   2   2   2   2   0   2   0   2   2   0   0   2   2   2   0   0   2   0   2   2   2   0   0   2   2   2   2   0   0   2   2   0   2   2   2   0   2   2   2   0   2   0   2   0   2   0   2   2   0   2   0   0   0   0   2   2   0   0   2   0   2   0   0   0   2   0   2   0   2   2   0   2   0   0   2   2   2   2   2   2   0   2   2   0   2   0   0   2   2   0   2   0   2   0   0   0   2   0   2   0   2   0   2   0   2   2   0   0   0   2   0   2   2   0   0   2   0   2   0   0   0   2   0   2   2   2   2   0   2   2   0   2   2   0   0   0   2   2   2   0   2   0   2   0   2   2   0   0   0   0   0   0   0   2   2   0   0   0   2   2   2   0   0   2   0   2   0   0   2   0   0   0   0   0   2   0   0   2   0   0   0   0   0   2   2   2   0   0   0   2   0   0   2   0
 MK-2-6                 0   0   0   2   0   2   2   2   2   2   0   0   0   2   2   0   0   2   2   2   2   0   2   0   2   2   2   0   0   2   2   2   2   0   0   2   0   0   2   2   2   0   0   2   0   0   2   0   0   0   2   0   0   2   2   2   0   0   2   0   2   2   0   0   2   0   2   0   0   0   2   0   2   2   2   2   0   2   0   0   2   2   2   2   2   2   0   2   2   0   2   2   0   2   2   0   2   0   2   0   0   0   2   0   2   0   2   2   0   0   2   2   0   0   0   2   0   2   2   2   0   2   0   2   0   0   0   2   0   2   2   2   2   0   2   2   0   2   2   0   0   0   2   2   2   0   2   0   2   2   2   2   0   0   2   0   0   0   0   0   0   0   0   0   2   2   2   0   0   2   0   2   0   0   2   0   0   0   0   0   2   0   0   2   0   0   0   0   2   2   2   2   0   0   0   2   0   0   2   0
 MK-2-7                 0   0   0   2   0   2   2   2   2   2   0   0   0   2   2   0   0   2   2   2   2   0   2   0   2   2   2   0   0   2   2   2   2   0   0   2   0   0   2   2   2   0   0   2   0   0   2   0   2   2   0   0   0   2   2   2   0   0   2   0   0   2   0   0   2   0   2   0   0   0   2   0   2   2   0   0   0   2   0   0   2   2   2   2   2   2   2   2   2   0   2   2   0   2   0   0   2   0   2   0   0   0   0   0   2   0   2   2   0   0   0   2   0   0   0   2   0   2   2   2   0   2   0   2   0   0   0   2   0   2   2   2   2   2   2   2   0   2   2   0   2   0   0   2   2   0   2   0   2   2   2   2   0   0   2   0   0   0   0   0   0   0   0   0   2   2   2   0   2   2   0   2   0   0   2   0   0   0   0   0   2   2   0   2   0   0   0   2   2   2   2   0   0   0   0   2   0   0   2   0
 MK-2-8                 0   0   0   2   0   2   2   2   2   2   0   0   0   2   2   0   0   2   2   2   2   0   2   0   2   2   2   0   0   0   2   2   2   0   0   2   2   0   2   2   2   0   0   2   0   2   2   0   2   2   0   0   0   2   2   2   0   0   2   0   2   2   0   2   0   0   0   0   0   0   2   2   2   0   2   2   2   0   0   0   2   2   0   2   2   2   0   2   2   0   2   2   0   2   0   0   2   0   2   0   0   0   0   0   0   0   2   2   0   0   0   2   0   2   0   2   0   2   2   2   0   2   0   2   0   0   0   2   0   2   2   2   2   2   0   2   0   2   2   0   2   0   0   2   2   0   2   0   2   0   2   2   0   0   2   0   0   0   0   0   0   0   0   0   2   0   2   0   2   2   2   2   0   0   2   0   0   0   0   0   2   2   0   2   0   0   0   2   2   0   2   0   0   0   0   2   0   0   0   0
 MK-2-9                 0   0   0   2   0   0   0   2   2   2   0   2   0   2   2   0   0   2   2   2   0   0   2   0   2   0   2   0   0   0   2   2   2   0   2   2   2   0   2   0   2   0   0   2   0   2   2   0   2   0   0   0   0   2   2   2   0   0   2   0   2   2   0   2   0   0   0   0   0   0   0   2   2   2   2   2   2   0   0   0   2   2   0   2   2   2   0   2   0   0   2   2   0   2   0   0   2   0   2   0   0   0   0   0   0   0   2   2   0   0   0   2   2   2   0   2   0   2   2   2   0   2   0   2   0   0   0   2   0   2   2   2   2   2   0   2   0   2   2   0   2   0   0   2   2   0   2   0   0   0   2   0   0   0   2   0   0   0   0   0   0   2   0   0   2   0   2   0   2   2   2   0   0   0   2   2   0   0   0   0   2   2   0   2   0   0   0   2   2   0   2   0   0   0   0   2   0   0   0   0
 MK-2-10                0   0   0   0   0   0   0   2   2   2   0   2   0   2   2   0   0   2   2   0   0   0   2   0   2   0   2   0   0   0   2   2   2   0   2   2   2   0   2   2   2   0   2   2   0   2   2   0   2   0   0   0   0   2   2   2   0   0   2   0   2   2   0   2   0   0   0   0   0   0   0   2   2   2   2   2   2   0   0   0   2   2   0   2   2   2   0   0   0   0   2   2   0   0   2   0   0   0   2   0   0   0   0   0   0   2   2   0   0   0   0   2   2   2   0   0   0   2   0   2   0   2   2   2   0   0   0   2   0   2   2   2   0   2   0   2   0   0   2   0   2   0   0   0   2   0   0   0   0   0   2   0   0   2   2   0   0   2   0   0   0   0   0   0   2   0   2   0   2   2   0   0   0   0   2   2   0   0   0   0   2   2   0   2   0   0   0   2   2   0   2   0   0   0   0   2   0   0   0   0
 MK-2-11                0   0   2   0   0   0   0   2   0   2   0   2   0   2   2   0   0   2   2   0   0   0   2   0   2   0   2   0   0   0   2   2   2   0   2   2   0   0   2   2   2   0   2   2   0   2   2   0   2   0   0   0   2   2   2   0   0   0   2   0   2   2   0   2   0   0   0   2   0   2   0   2   2   2   2   2   2   0   0   0   2   2   0   2   2   2   0   0   0   0   2   2   0   0   2   2   0   0   2   0   0   0   0   0   0   2   2   0   0   0   0   2   2   2   0   0   0   2   0   2   0   2   2   2   0   0   0   2   0   2   2   0   0   2   0   2   0   0   2   0   2   0   2   0   2   0   0   0   2   0   2   0   0   2   2   0   0   2   0   0   0   0   0   0   2   0   2   0   2   2   0   0   0   0   2   2   0   0   0   0   2   2   0   2   2   0   0   2   0   0   2   0   0   0   0   2   0   0   2   0
 MK-2-12                0   0   2   0   0   2   2   2   0   0   0   0   0   2   0   0   0   0   2   0   2   0   2   0   2   0   2   0   0   0   2   2   2   2   2   2   0   0   2   2   2   0   2   2   0   2   2   0   2   0   0   0   2   2   2   0   0   0   2   2   2   0   0   2   0   0   0   2   0   2   0   2   2   2   2   2   0   2   0   0   2   2   0   2   2   2   0   0   0   2   2   2   0   0   2   2   0   0   2   0   0   0   0   0   2   2   2   0   0   0   0   2   2   2   0   0   0   2   0   2   0   2   2   0   0   0   0   2   0   2   2   0   0   2   0   2   0   0   2   0   2   0   2   0   2   0   0   0   2   0   2   2   0   2   2   0   0   2   0   0   0   0   0   0   2   0   2   0   2   2   0   2   0   0   2   2   0   0   0   2   2   2   0   2   2   0   0   2   0   2   2   0   2   0   0   2   0   0   2   0
 MK-2-13                2   0   2   0   0   2   2   0   0   0   0   0   2   2   0   2   0   0   2   0   2   0   2   0   0   0   2   0   0   0   2   2   2   2   2   2   0   0   2   2   2   0   2   2   0   2   2   0   2   0   0   0   2   2   2   0   2   0   2   2   0   0   0   2   0   0   0   2   0   2   0   2   2   2   2   2   0   2   0   0   2   2   0   2   2   2   0   0   0   2   2   0   0   0   2   2   0   0   2   0   0   0   0   0   2   2   2   0   0   0   0   2   2   0   0   0   0   2   0   2   0   2   2   0   0   0   0   2   0   2   0   0   0   2   2   2   2   0   2   0   2   0   2   0   2   0   0   0   2   0   0   2   2   2   2   0   0   2   0   0   0   0   0   0   2   0   2   0   2   2   0   2   0   0   2   2   0   0   0   2   2   2   2   2   2   0   0   2   0   2   2   0   2   0   0   2   0   0   2   2
 MK-2-14                2   0   2   0   2   2   2   0   0   2   2   0   2   2   0   2   0   0   2   0   2   2   2   0   0   0   2   0   2   0   2   0   2   2   2   2   0   0   2   2   2   0   2   2   0   2   2   0   2   0   0   0   2   2   2   0   2   0   2   2   0   0   0   2   0   0   2   2   0   2   2   0   2   2   2   2   0   2   2   2   2   2   2   2   0   2   0   2   0   2   2   0   0   0   2   2   0   0   2   0   0   0   0   0   2   2   0   2   0   0   0   2   2   0   0   0   0   2   0   2   0   2   2   0   0   0   2   2   0   2   0   0   0   0   2   2   2   0   2   2   2   0   2   0   2   0   0   0   2   0   0   2   2   2   2   0   0   2   0   0   0   0   0   2   2   0   2   0   2   2   0   2   0   0   2   2   0   0   0   2   2   2   2   2   2   0   0   2   0   2   2   0   2   0   0   2   0   0   2   2
 MK-2-15                2   2   2   0   2   2   2   0   0   2   2   0   2   0   0   2   0   0   2   0   2   2   2   0   2   2   2   0   2   0   2   0   2   2   0   2   2   0   2   2   2   0   2   0   2   2   2   0   2   0   0   0   2   2   2   0   2   0   2   2   0   0   0   2   0   0   2   2   0   2   2   0   2   2   2   2   0   2   2   2   2   2   2   2   0   2   0   2   0   2   2   0   0   0   0   0   0   0   2   0   0   0   0   0   2   0   0   2   0   2   2   2   2   0   0   0   2   0   0   2   0   2   2   0   0   0   2   2   0   2   0   2   0   0   2   2   2   0   0   2   2   0   2   2   2   0   0   0   2   0   0   2   2   2   2   0   2   0   0   0   0   0   2   2   2   0   2   2   2   2   0   2   0   0   2   0   0   0   0   2   2   2   2   2   2   2   0   2   0   2   2   0   2   0   0   2   0   0   2   0
 MK-2-16                2   2   2   0   2   0   2   0   0   2   2   0   2   0   0   0   0   0   0   0   2   2   2   0   0   0   2   0   2   0   0   0   2   2   0   2   2   0   0   2   2   0   2   0   2   2   2   0   2   0   0   0   2   2   2   0   2   0   2   0   0   0   0   2   0   0   2   2   0   2   2   0   2   2   0   2   0   2   2   2   2   2   2   2   0   2   0   2   0   2   2   0   0   0   0   0   0   0   2   0   0   0   0   0   2   0   0   0   0   2   2   2   2   0   0   0   2   0   0   2   0   2   2   0   0   0   2   2   0   2   0   2   0   0   2   2   2   0   0   2   2   0   2   2   2   0   2   0   2   0   0   2   2   2   2   0   2   0   0   0   0   0   2   2   2   0   2   2   2   2   2   2   0   0   0   0   2   0   2   2   2   2   2   2   2   2   0   2   0   2   2   0   2   0   0   2   0   0   2   0
 MK-3-1                 2   2   2   2   0   0   2   2   0   0   0   0   0   0   0   0   2   2   2   2   2   0   2   2   0   0   2   0   2   2   2   0   2   0   2   2   2   2   0   0   2   2   0   2   0   2   0   0   2   2   0   0   2   2   2   0   2   2   2   2   2   2   2   0   0   0   0   2   0   2   2   0   0   0   2   2   0   2   0   2   2   2   2   0   0   2   2   2   2   2   0   0   2   0   2   2   0   2   2   2   2   0   2   0   2   2   2   0   2   2   2   2   2   0   2   0   2   0   0   2   0   2   0   2   0   0   2   0   0   2   2   2   2   2   0   2   0   2   0   0   0   2   0   0   0   2   2   0   0   2   0   0   0   0   2   0   0   2   2   2   2   0   0   0   0   2   2   2   2   0   0   2   2   2   2   0   2   0   0   2   2   2   2   0   0   2   2   0   2   2   0   0   0   0   2   0   0   2   0   0
 MK-3-2                 0   2   2   2   0   2   2   2   0   2   0   0   0   0   0   0   2   2   2   0   2   0   2   2   0   0   2   0   2   2   2   0   2   0   2   2   2   0   0   0   2   2   0   2   2   2   0   0   2   2   0   0   2   2   2   0   2   2   2   2   2   2   2   0   0   0   0   2   0   2   2   0   0   0   2   2   0   2   0   2   2   2   2   0   0   2   2   2   2   2   0   0   2   0   2   2   0   2   0   2   2   0   2   2   2   2   2   0   2   2   2   2   2   0   2   0   2   2   0   2   0   2   0   2   0   0   2   2   0   2   2   2   2   2   2   2   0   2   0   0   0   2   0   0   0   2   2   0   0   2   2   0   2   0   2   0   0   2   2   2   2   0   0   0   0   2   2   2   0   0   0   2   2   2   2   0   2   0   0   2   2   2   2   0   0   0   2   0   2   2   0   0   0   0   2   0   0   2   0   0
 MK-3-3                 0   2   2   2   0   2   2   2   0   2   0   0   0   0   0   2   2   2   0   0   2   0   2   2   0   0   2   0   0   2   2   0   2   0   2   2   2   0   0   0   2   2   0   2   2   0   0   0   0   2   2   0   0   2   2   0   2   2   2   2   2   2   2   0   0   0   0   0   0   2   0   0   2   0   2   0   0   2   0   2   0   0   2   0   0   2   2   0   2   2   0   0   2   0   2   2   0   2   0   2   2   0   2   2   2   2   0   0   2   2   2   2   2   0   2   0   2   2   0   2   0   2   0   2   2   0   2   2   0   2   2   2   2   2   2   0   0   2   0   0   0   0   0   0   0   0   2   0   0   2   2   0   2   0   2   0   0   2   2   0   2   0   0   0   0   2   2   2   0   0   0   2   2   2   2   0   2   0   0   2   2   2   0   0   0   0   2   0   2   2   2   0   0   0   0   0   0   2   0   0
 MK-3-4                 0   2   2   2   2   2   2   0   0   2   0   2   0   0   2   0   2   2   0   0   2   0   2   2   0   2   2   0   0   2   2   0   2   0   0   2   2   2   0   2   2   2   0   2   2   0   0   0   0   2   2   2   0   2   2   0   2   2   2   2   2   0   0   2   0   2   0   0   0   2   0   0   2   0   2   0   0   2   0   0   0   0   2   0   0   0   2   0   2   2   0   0   2   0   2   2   2   2   2   2   2   2   2   2   2   2   0   2   2   2   2   2   2   0   0   0   2   2   0   2   0   2   0   2   2   0   2   2   2   0   2   2   2   2   0   0   0   2   0   0   0   0   0   0   0   0   2   2   0   2   2   0   2   0   2   0   0   2   0   0   2   0   0   0   0   2   2   2   0   0   2   2   2   2   2   0   2   0   0   0   2   2   2   0   0   0   2   0   2   2   2   0   0   2   2   0   0   2   0   0
 MK-3-5                 0   2   2   2   2   0   2   2   0   0   0   2   0   0   2   0   0   2   0   0   2   0   2   2   0   2   2   0   0   2   2   0   2   2   0   2   2   2   0   2   2   2   0   2   2   0   0   0   0   0   2   2   0   2   2   0   2   2   2   2   2   2   0   2   0   2   0   0   2   2   0   0   2   0   2   0   0   2   0   0   0   0   2   0   0   0   2   0   2   2   0   0   2   0   2   2   2   2   2   2   2   2   2   0   2   2   0   2   2   2   0   2   2   0   0   0   2   2   0   2   2   2   0   2   2   2   2   2   2   0   2   0   2   0   2   2   0   2   0   0   0   0   0   0   0   0   2   2   0   2   2   0   2   0   2   0   0   2   0   0   2   0   0   0   0   2   2   2   0   0   2   0   2   2   2   2   2   0   0   0   2   2   2   0   0   0   2   0   2   2   2   0   0   2   2   0   0   2   0   0
 MK-3-6                 0   2   2   2   2   0   2   2   0   0   0   2   0   0   2   0   0   2   0   0   2   0   0   2   0   2   2   0   0   2   2   0   2   2   0   2   2   2   0   2   2   0   0   2   2   0   0   0   0   2   2   2   0   2   2   0   0   2   2   0   2   2   0   2   0   2   0   0   2   0   0   0   2   0   2   0   0   2   2   0   0   0   2   0   0   0   2   2   2   2   0   0   2   0   2   2   2   2   0   0   2   2   2   0   2   2   0   2   2   2   2   2   2   0   2   0   2   2   0   2   2   2   0   2   2   2   0   2   2   0   2   2   2   0   0   2   0   2   0   0   0   0   0   0   2   0   2   2   0   2   2   0   2   0   2   2   0   2   0   0   0   0   0   2   0   2   2   0   0   0   2   0   2   2   2   2   2   0   0   0   2   2   0   0   0   0   2   0   0   0   2   0   0   2   2   0   2   2   0   0
 MK-3-7                 0   2   2   2   0   0   2   2   0   0   0   2   0   0   2   0   0   2   0   0   2   0   0   2   0   2   2   0   0   0   2   0   2   2   0   2   0   2   0   2   2   0   0   2   2   0   0   0   0   2   2   2   0   2   2   0   0   2   2   0   2   2   0   2   0   2   0   0   0   0   0   0   2   0   2   0   0   2   2   0   0   0   2   0   0   0   2   2   2   2   0   0   2   0   2   2   2   2   0   2   2   2   2   0   2   2   0   2   2   0   2   0   2   0   2   0   2   2   2   2   2   2   0   2   2   2   0   2   2   2   2   0   2   0   0   2   0   2   0   2   0   0   0   2   2   0   0   2   0   2   2   2   2   0   2   2   0   2   0   0   0   0   0   2   0   2   2   0   0   0   2   0   2   2   2   2   2   2   0   0   2   2   0   0   0   0   2   0   0   0   2   0   0   2   2   0   2   2   0   0
 MK-3-8                 0   2   2   0   0   0   2   2   0   0   0   2   2   0   2   0   0   2   0   0   2   0   0   0   0   2   2   0   0   2   2   0   2   2   0   2   0   2   0   2   2   0   0   2   2   0   0   0   2   2   2   2   0   2   0   2   0   2   2   2   2   2   0   2   0   2   0   0   2   0   0   0   2   2   0   0   2   2   2   0   0   0   2   0   0   0   2   2   2   2   0   0   2   0   2   2   2   2   2   2   2   2   2   0   2   2   0   2   0   0   0   0   2   0   2   0   2   2   2   2   2   2   0   2   2   2   0   2   0   2   2   0   0   0   0   2   0   2   0   2   0   0   0   2   0   0   0   2   2   2   2   2   2   0   2   2   0   2   0   0   0   0   0   2   0   2   2   0   0   0   2   0   2   2   2   0   0   2   0   0   2   2   0   2   0   0   2   0   2   0   2   0   2   2   2   0   0   2   0   0
 MK-3-9                 0   2   2   0   0   0   2   2   0   0   0   2   2   0   2   0   2   2   0   0   2   0   0   0   0   0   2   0   0   0   0   0   2   2   0   2   0   2   2   2   0   0   0   2   2   0   0   0   0   2   2   2   0   2   0   2   0   0   0   2   2   2   0   2   0   2   0   0   2   0   0   0   0   2   0   0   2   2   2   0   0   0   2   0   0   0   2   2   2   2   0   0   2   0   2   2   2   2   2   2   2   2   0   0   2   2   2   2   0   0   0   0   2   0   2   2   2   2   2   0   2   2   0   2   2   0   0   2   0   0   2   0   0   0   0   2   0   2   0   2   0   0   0   2   0   0   2   2   2   2   2   2   2   0   2   2   0   2   0   0   0   0   0   2   0   2   2   0   0   0   2   0   2   2   2   0   0   2   0   0   2   2   0   2   0   0   0   0   2   0   0   0   2   2   2   0   0   2   0   0
 MK-3-10                0   2   2   0   0   0   2   2   0   0   0   2   2   0   2   0   2   2   0   0   2   0   0   0   0   0   2   0   2   2   0   2   0   2   0   2   0   2   0   2   0   0   0   0   2   0   0   2   0   0   2   2   0   2   0   2   0   0   0   2   2   2   0   2   0   2   2   0   2   0   0   0   0   2   0   0   2   0   2   0   0   0   2   0   0   0   2   2   2   2   0   0   2   0   2   2   2   2   2   2   2   2   0   0   2   2   2   2   0   0   2   0   2   0   2   2   0   2   2   0   2   2   0   0   2   0   0   2   2   0   2   0   0   0   0   2   0   2   0   2   0   0   0   2   0   0   2   2   2   2   0   0   2   0   2   2   0   2   0   0   0   0   0   0   2   2   2   0   0   0   2   0   2   2   2   0   0   2   0   0   2   2   0   2   0   0   0   0   2   0   0   0   2   2   2   0   0   2   0   0
 MK-3-11                0   2   2   0   0   0   2   2   0   0   0   2   0   0   0   0   2   2   0   0   2   0   0   0   0   0   0   0   2   2   0   2   0   2   0   2   0   2   0   2   0   0   0   0   2   0   0   2   0   0   2   2   0   2   2   2   0   2   0   2   2   2   0   2   0   2   2   0   2   0   0   2   0   2   0   0   2   0   2   0   2   0   2   0   0   0   2   2   2   2   0   0   2   0   2   2   2   2   2   2   2   2   0   2   2   0   2   2   0   0   2   0   2   0   2   2   0   2   2   0   2   2   0   0   2   0   0   2   2   0   2   2   2   0   0   2   0   2   0   2   0   0   2   2   0   0   2   2   2   2   2   0   2   0   2   2   0   2   0   0   0   0   0   0   2   2   2   0   0   0   2   0   2   2   2   0   0   2   0   0   2   2   0   2   0   0   0   0   2   0   0   0   2   2   2   0   0   2   0   0
 MK-3-12                0   2   2   0   0   0   2   0   0   0   0   2   0   0   0   0   2   2   0   0   2   0   0   0   0   0   0   0   2   2   0   0   0   2   2   2   0   2   0   2   0   0   0   0   2   0   0   2   0   0   2   2   0   2   2   2   2   2   0   2   2   2   2   2   0   2   2   0   2   0   0   2   2   2   2   0   0   0   2   0   2   0   0   0   0   0   2   2   2   2   0   0   0   0   2   2   2   2   2   2   2   2   0   2   0   0   2   2   0   0   2   0   2   0   2   2   0   2   2   0   2   2   2   0   2   0   0   2   2   0   2   0   2   0   0   2   0   2   0   2   0   0   0   2   2   0   2   2   2   2   2   0   2   0   2   2   0   2   0   0   0   0   0   2   2   2   2   0   0   0   2   0   2   2   2   0   0   0   0   0   2   2   0   2   0   0   2   0   2   2   0   0   2   2   2   0   0   2   0   2
 MK-3-13                0   2   2   0   2   0   2   0   0   0   0   2   0   0   0   0   2   2   0   2   0   0   0   0   0   0   0   0   2   2   2   0   0   2   2   2   0   2   0   2   0   0   0   0   2   0   0   2   0   0   2   2   0   2   2   2   2   2   0   2   2   2   2   2   0   2   2   0   2   0   2   2   2   0   2   0   0   0   2   0   2   0   0   0   0   0   2   2   2   2   2   2   0   0   2   0   2   0   2   0   2   0   0   2   0   0   2   2   0   0   2   0   0   0   0   2   2   2   2   0   2   2   0   0   2   0   0   2   2   0   2   0   2   0   0   2   0   2   0   2   0   0   0   2   2   0   2   2   2   2   2   2   2   0   2   2   0   2   0   0   0   0   0   0   2   0   2   0   0   2   0   0   2   2   0   0   0   0   0   0   2   2   0   2   0   0   2   0   0   2   0   0   2   2   2   2   0   2   0   2
 MK-3-14                0   2   2   0   0   0   2   0   0   0   0   0   0   2   2   0   2   0   0   2   0   0   0   0   0   0   0   0   2   0   2   0   2   2   2   2   0   2   0   2   0   0   0   0   2   0   0   0   0   0   2   2   0   2   2   2   2   2   0   2   2   2   2   2   0   0   2   2   2   0   2   2   2   0   2   2   0   0   2   0   0   0   2   2   0   0   2   2   2   0   2   2   0   0   2   0   0   2   2   0   2   0   0   2   0   0   2   2   0   2   0   0   0   0   0   2   2   2   0   0   2   2   0   0   2   0   0   2   2   0   2   0   2   0   0   0   0   2   0   2   0   0   0   2   2   0   0   0   2   2   2   2   2   0   2   2   0   2   0   0   0   0   0   0   2   0   0   0   0   2   0   2   2   2   0   0   0   0   2   0   2   2   2   2   0   0   2   0   0   2   0   0   2   2   2   2   0   2   0   2
 MK-3-15                0   2   2   0   0   0   2   0   0   0   0   0   0   2   2   0   2   0   0   2   0   0   0   0   0   0   0   2   0   0   2   0   2   2   0   2   0   2   0   2   2   0   0   0   2   0   0   0   0   0   2   2   0   2   2   2   2   2   0   2   2   2   2   2   0   0   2   2   2   0   2   2   2   0   0   2   0   0   2   0   0   0   2   2   0   0   2   2   2   0   2   2   0   0   0   0   2   2   2   0   2   0   0   2   0   0   2   2   0   2   0   0   0   0   0   2   2   2   0   0   2   2   0   0   2   0   0   2   2   0   2   2   2   0   0   0   0   2   0   2   0   0   0   0   2   0   0   0   2   2   2   2   2   0   2   2   0   2   0   0   2   0   0   0   2   0   0   0   0   2   0   0   0   2   0   0   0   0   2   0   2   2   2   2   0   0   2   0   0   2   0   0   2   2   2   2   0   2   0   2
 MK-3-16                0   2   0   0   2   0   2   2   0   0   0   0   0   0   2   0   2   0   2   2   0   0   0   0   0   0   0   2   2   0   2   0   0   2   2   2   0   2   0   2   0   0   0   0   2   0   0   0   0   0   2   2   0   2   2   0   2   2   2   2   2   2   2   2   0   0   2   2   0   0   2   2   2   0   0   2   0   0   2   0   0   0   0   2   0   0   2   2   2   0   2   2   0   0   0   2   2   2   2   0   2   0   0   2   0   0   0   2   0   2   2   2   2   0   0   2   2   2   0   0   2   2   0   0   2   0   0   0   2   2   2   2   2   2   0   2   0   2   0   2   0   0   0   0   2   0   0   0   2   2   0   0   2   0   2   2   0   2   0   2   2   0   0   2   2   0   0   0   0   2   0   0   0   0   0   2   0   0   2   0   2   0   2   2   0   0   2   0   0   2   0   2   2   2   0   2   0   0   0   2
 MK-4-1                 2   2   0   0   0   0   2   0   0   0   0   0   0   0   0   2   2   2   2   0   2   2   0   0   0   0   0   2   2   2   2   0   2   0   2   0   0   0   0   2   0   2   2   2   2   0   0   2   2   0   0   0   2   2   0   2   2   2   0   0   2   0   0   0   2   2   2   2   2   2   2   2   0   0   2   0   2   2   0   2   0   0   2   0   2   2   2   2   2   2   2   2   2   0   0   0   0   0   2   2   2   0   0   0   2   2   2   0   2   0   0   2   2   2   2   2   2   2   0   2   0   0   2   2   2   2   2   0   2   2   0   0   0   0   2   0   0   0   2   0   0   0   2   0   0   0   2   0   0   2   0   0   0   0   2   0   2   2   0   0   0   0   2   0   2   0   0   2   0   0   2   0   0   2   0   0   2   0   2   2   0   0   2   2   2   2   0   0   2   2   2   0   0   0   0   0   0   2   0   0
 MK-4-2                 2   2   0   0   0   0   2   2   0   0   0   0   0   0   0   2   2   0   2   0   2   2   0   0   2   0   0   2   2   2   2   0   2   0   2   0   0   0   0   2   0   2   2   2   2   0   0   2   2   0   0   0   2   2   0   2   2   2   0   0   0   0   0   0   2   0   2   2   2   2   2   2   0   0   2   0   2   0   0   2   0   0   2   2   2   2   2   2   2   2   2   2   0   0   0   0   0   0   2   2   2   0   0   0   2   2   2   0   2   0   0   2   2   2   2   2   2   2   2   2   0   0   2   2   2   2   2   0   2   2   0   0   0   0   2   0   0   0   2   0   0   0   2   0   0   0   2   0   0   2   0   0   0   0   2   0   2   2   0   2   0   0   2   0   2   0   0   2   0   0   2   0   0   2   0   0   2   2   2   2   0   0   2   0   2   2   0   0   2   2   2   0   0   0   0   0   0   2   0   0
 MK-4-3                 2   2   0   0   0   0   2   2   0   0   2   0   0   0   0   2   2   0   2   0   2   2   0   0   2   0   0   2   2   2   2   0   2   0   0   0   2   0   2   2   0   2   2   2   0   0   0   2   2   0   0   0   2   2   0   0   2   2   0   0   0   0   0   0   2   0   2   2   2   2   2   2   0   0   2   2   2   0   0   2   0   0   2   2   2   2   2   2   2   0   2   2   0   0   0   0   0   0   2   2   2   0   0   0   2   2   2   0   2   0   0   0   2   2   2   2   0   2   2   2   0   0   2   2   2   2   2   0   2   2   0   2   2   0   2   0   0   0   2   2   2   0   2   2   0   0   2   0   0   2   0   0   0   0   0   0   0   2   0   2   0   0   0   0   0   0   0   2   0   0   2   0   0   2   0   0   2   2   2   2   0   0   2   0   2   2   0   0   2   2   2   0   0   0   0   0   0   2   0   0
 MK-4-4                 2   2   0   2   0   0   2   2   0   0   2   0   0   0   0   2   2   0   2   0   2   0   0   0   2   0   0   2   2   2   0   0   2   0   0   0   2   0   2   0   0   2   2   2   0   0   0   2   2   0   0   0   2   2   0   2   2   0   0   0   0   0   0   0   2   0   2   2   2   2   2   2   0   0   2   2   2   0   0   2   0   0   2   0   2   2   2   2   2   0   2   2   0   0   0   0   0   0   2   2   2   0   0   0   2   2   2   0   2   0   2   0   2   2   2   2   0   2   2   2   0   0   2   0   2   2   2   0   2   2   0   2   2   0   2   0   2   0   2   2   2   0   2   2   0   0   0   0   0   2   0   0   0   0   0   0   2   2   2   2   0   0   0   0   0   0   0   2   2   0   2   2   0   2   0   0   0   2   2   2   0   0   2   0   2   2   0   0   2   2   2   0   0   0   0   0   2   2   0   0
 MK-4-5                 2   2   0   2   0   0   2   0   0   0   0   0   0   0   0   2   2   0   0   0   2   0   0   0   2   0   0   2   2   2   0   0   2   0   0   2   2   0   2   0   0   2   2   2   0   0   0   2   2   0   0   0   2   2   0   0   2   0   0   0   0   0   0   0   2   0   2   2   2   2   2   0   2   0   2   2   2   0   2   2   0   0   2   0   2   2   0   2   2   2   2   2   2   2   2   2   0   0   2   2   0   0   0   0   2   2   2   0   2   2   2   0   2   2   2   2   0   2   2   2   0   0   0   2   0   2   2   0   2   2   0   2   2   0   2   0   2   0   2   2   2   0   2   2   0   2   0   0   0   2   2   0   0   0   0   0   2   2   2   2   0   0   0   0   0   0   0   2   2   0   2   2   0   2   0   0   0   2   2   2   0   0   2   2   2   2   0   0   0   2   2   0   0   0   0   0   2   2   0   0
 MK-4-6                 0   2   0   2   0   0   0   0   0   2   0   0   0   2   0   2   2   0   0   2   2   2   0   0   2   0   0   2   2   0   0   0   2   0   0   2   2   0   2   0   0   2   2   2   0   0   0   2   2   0   0   0   2   2   0   2   2   0   0   0   0   0   0   0   2   0   2   2   2   2   2   0   2   0   2   2   0   2   2   2   0   0   2   0   2   2   0   2   2   2   2   2   2   2   2   2   0   0   0   2   0   0   0   0   2   2   2   0   2   2   2   0   2   2   2   2   0   2   2   2   0   0   0   2   0   2   2   0   2   2   0   2   2   0   2   0   2   0   2   2   2   2   2   2   0   2   0   0   0   2   2   0   0   0   0   0   2   2   0   2   0   0   0   0   0   0   0   2   2   0   2   2   0   2   0   0   0   2   2   2   0   0   2   2   2   2   0   0   0   2   2   0   0   0   0   0   2   2   0   0
 MK-4-7                 0   0   0   2   0   0   0   0   0   2   0   0   0   2   0   2   2   0   0   2   2   2   2   0   2   0   2   2   0   0   0   0   2   0   0   2   2   0   2   0   0   2   2   2   0   0   0   2   2   0   0   0   2   2   0   2   2   0   0   0   0   0   0   0   2   0   2   2   2   2   2   0   0   0   2   2   0   2   2   2   0   0   2   0   2   2   0   0   2   0   2   2   2   2   0   2   0   0   0   2   0   0   0   0   2   2   2   0   2   2   0   0   2   2   2   2   0   0   2   2   0   0   0   0   0   2   2   0   2   2   0   2   2   0   2   0   2   0   2   2   2   2   2   2   0   2   0   0   0   2   2   0   0   0   2   0   2   2   0   2   0   0   0   0   0   0   0   2   2   2   2   2   0   0   0   0   0   2   2   2   0   0   2   2   2   2   2   0   0   2   2   0   2   2   0   0   2   0   0   0
 MK-4-8                 0   0   0   2   0   0   0   0   0   2   0   0   0   2   0   2   0   0   0   2   0   2   0   0   2   0   2   2   0   0   0   0   2   0   0   2   2   0   2   0   0   2   2   2   2   0   0   2   2   0   0   0   2   2   2   2   2   0   0   0   0   0   0   0   2   0   2   2   0   2   2   2   0   0   2   2   2   2   0   2   0   0   2   0   2   2   0   0   2   0   2   2   2   2   2   0   0   0   0   2   0   0   0   0   2   2   2   0   2   0   0   0   2   2   2   2   2   0   2   2   0   0   2   0   0   2   2   0   2   2   0   2   2   0   2   0   2   0   2   2   0   2   2   0   0   2   0   2   0   2   2   0   0   0   2   0   2   2   0   2   0   0   0   0   0   0   0   2   2   2   2   2   0   0   0   0   0   2   2   0   0   0   2   2   2   2   2   0   0   2   2   0   2   2   0   0   2   0   0   0
 MK-4-9                 0   0   0   2   0   2   0   0   0   2   0   0   0   2   0   2   0   0   0   2   0   2   2   0   0   0   2   0   0   0   0   0   2   0   0   2   2   0   2   2   0   2   2   2   2   0   0   2   2   0   0   0   2   2   2   2   2   0   0   0   0   0   0   0   2   0   2   2   0   2   2   2   0   0   2   2   2   0   0   2   0   2   2   0   2   2   0   0   2   0   2   2   2   2   2   0   0   0   0   2   0   2   0   2   2   2   2   0   2   0   0   0   0   2   2   2   2   0   2   2   0   0   2   0   0   0   2   0   2   2   0   2   2   0   2   0   2   0   2   2   2   0   0   0   0   2   2   2   0   2   2   0   0   0   2   0   2   2   0   0   0   0   0   0   0   0   0   2   2   0   2   2   0   0   0   0   0   2   2   0   0   0   2   2   2   0   2   0   0   2   2   0   2   2   0   0   2   0   0   0
 MK-4-10                0   0   2   2   0   2   0   0   0   2   0   0   0   2   0   2   2   0   0   2   0   2   2   0   0   0   2   0   0   0   2   0   2   0   0   2   2   0   2   2   0   2   2   2   2   2   0   2   2   0   0   0   2   2   2   2   2   0   0   0   0   0   0   0   2   0   2   2   0   0   2   2   0   0   2   2   2   0   0   0   0   2   2   0   2   2   0   0   0   0   2   2   2   2   2   0   0   0   0   2   0   2   0   2   2   2   2   0   2   0   0   0   0   2   0   0   2   0   2   2   0   0   0   2   0   0   2   0   2   0   0   2   2   0   2   0   2   0   2   2   2   0   0   0   0   2   2   2   0   2   2   0   0   0   2   0   2   2   0   0   2   0   0   0   0   0   0   2   2   0   2   2   0   0   0   0   0   2   2   0   0   0   2   2   2   0   0   0   0   2   2   0   2   2   0   0   2   0   0   0
 MK-4-11                0   0   0   2   0   2   0   0   0   2   0   0   0   2   0   0   2   0   0   0   0   2   2   0   0   2   2   0   0   0   2   0   2   0   0   2   2   0   2   2   2   2   0   2   2   2   0   2   2   0   0   0   2   2   2   2   2   0   0   0   0   0   0   0   2   0   2   2   0   0   2   2   0   0   0   2   2   0   0   0   0   2   2   0   2   2   0   0   0   0   2   2   2   0   2   2   0   0   0   2   0   2   0   0   2   0   2   0   2   0   0   0   0   2   0   0   2   0   2   2   2   2   0   2   0   0   0   0   2   0   0   2   2   0   2   0   2   0   2   2   2   0   0   0   0   2   2   2   0   2   2   0   0   0   2   0   2   2   0   0   2   0   0   0   0   0   0   2   2   2   2   2   0   0   0   0   0   2   2   0   0   0   2   2   2   0   0   0   0   0   2   0   2   0   0   0   2   0   2   0
 MK-4-12                0   0   0   2   0   2   0   0   0   2   0   2   2   0   0   0   0   0   0   0   0   0   2   2   0   2   2   0   0   0   0   0   2   0   0   2   2   0   2   2   0   2   0   2   2   0   0   2   2   0   0   0   2   2   2   2   2   0   0   0   2   0   0   0   2   0   0   2   0   0   2   0   0   0   0   2   2   0   0   0   0   2   2   0   2   2   0   0   0   0   2   2   2   0   2   2   0   0   0   2   0   2   0   0   2   0   2   0   2   0   0   2   0   2   0   0   2   0   2   2   2   2   0   2   0   0   0   0   2   0   0   0   2   0   2   0   2   0   2   2   0   0   0   2   0   2   2   2   0   2   2   0   0   0   2   0   2   2   0   0   2   0   0   0   0   0   0   0   2   0   2   2   0   0   2   0   2   2   2   0   0   0   2   2   2   0   0   0   0   0   2   0   0   0   0   0   2   2   2   0
 MK-4-13                0   0   0   2   0   2   0   0   0   2   0   2   2   0   0   0   0   0   0   0   0   0   2   2   0   2   2   0   0   0   0   0   2   0   0   2   2   0   2   2   0   2   0   2   2   0   0   2   2   0   0   0   0   2   0   2   2   2   0   0   2   0   0   0   2   0   0   2   2   0   2   2   0   0   0   2   2   0   0   0   0   2   2   0   2   2   0   0   0   0   2   0   0   0   2   2   0   0   0   2   0   2   2   0   2   0   2   0   2   0   0   2   0   2   2   0   2   2   2   2   2   0   0   2   0   0   0   0   2   0   2   0   2   0   2   0   2   0   2   0   0   0   0   2   0   2   2   2   0   0   2   0   0   2   2   0   2   2   0   2   2   0   2   2   0   0   2   0   0   0   2   2   0   0   2   0   2   2   2   0   0   0   2   2   2   0   0   0   0   0   2   0   0   0   0   0   2   2   2   0
 MK-4-14                0   0   0   2   0   2   0   0   0   2   0   2   2   0   0   0   2   0   0   0   0   0   2   2   0   2   2   0   0   0   0   0   0   0   2   2   2   0   2   2   0   2   0   2   2   0   2   2   2   2   0   0   0   2   0   2   2   2   0   0   2   2   0   0   2   2   0   2   2   0   2   2   0   2   0   2   2   2   0   0   0   2   2   0   2   2   0   0   0   0   2   0   0   0   2   2   2   2   0   2   0   2   2   0   2   0   2   0   2   0   0   2   0   2   2   0   2   2   2   2   2   0   0   2   0   0   0   0   2   0   0   0   2   0   2   0   0   0   2   2   0   0   0   0   2   2   2   2   2   0   2   0   0   2   2   0   2   2   0   0   2   0   0   2   0   0   2   0   0   0   2   2   0   0   2   0   2   2   2   2   0   0   0   2   2   0   0   0   0   0   2   0   0   0   0   0   2   2   2   0
 MK-4-15                0   0   0   2   0   2   0   0   0   2   0   2   2   0   0   0   2   2   0   0   0   0   2   2   0   2   2   0   0   0   0   0   0   0   2   2   2   0   2   2   0   2   2   2   2   0   2   2   2   2   0   0   0   2   2   2   2   2   0   0   2   2   0   0   2   2   0   2   2   0   2   2   0   2   0   2   0   0   2   0   0   2   2   0   2   2   0   0   0   0   2   2   0   0   2   2   2   2   0   0   0   2   2   0   2   2   0   0   2   0   0   2   0   2   2   0   2   2   2   2   2   0   0   2   0   0   0   0   2   0   0   0   2   0   2   0   0   0   2   2   0   0   0   0   2   2   2   2   2   0   2   0   0   2   2   0   2   2   0   0   2   0   0   2   2   0   2   0   0   0   2   2   0   0   2   0   2   2   2   0   0   0   2   2   0   0   0   0   0   0   2   0   0   0   2   0   2   2   2   2
 MK-4-16                0   0   0   2   0   2   0   0   0   2   0   2   0   0   0   0   2   2   0   0   0   0   2   2   0   2   2   0   0   2   0   0   0   0   0   0   2   0   2   2   0   2   2   2   2   0   2   2   2   2   0   0   0   2   2   2   0   2   0   0   2   0   2   0   2   2   2   2   2   0   2   2   0   2   0   2   0   0   2   0   0   2   2   0   2   2   0   0   0   0   0   2   0   0   2   2   2   2   0   0   0   2   2   0   2   2   0   0   2   0   0   2   0   2   2   2   2   2   2   0   2   0   0   2   0   0   0   0   2   0   0   0   2   0   2   0   0   0   2   2   0   0   0   0   2   2   2   2   2   0   2   0   0   2   2   0   2   2   0   0   2   0   0   2   2   0   2   0   0   2   2   2   0   0   2   0   2   0   2   0   0   0   2   2   0   0   0   0   0   0   2   0   0   0   0   0   2   2   2   2
 MK-5-1                 2   2   2   2   0   0   0   0   0   2   0   0   0   2   2   0   2   0   0   0   0   0   2   2   2   0   0   2   2   0   0   0   2   2   0   0   0   2   2   0   0   0   0   2   0   0   2   0   2   0   2   2   2   2   0   2   0   2   2   2   2   0   2   2   2   2   2   0   2   2   0   2   2   0   0   2   0   0   2   2   0   0   2   0   0   2   0   0   2   0   2   2   0   0   0   0   2   0   2   2   0   2   0   2   0   0   2   0   2   2   2   0   2   2   0   0   2   0   0   0   2   2   0   2   0   0   0   2   0   2   2   0   0   2   2   2   2   0   2   0   2   2   0   2   2   0   2   0   2   2   0   0   2   2   0   2   0   2   2   2   2   2   0   0   2   0   0   2   0   2   0   0   2   2   0   2   0   0   2   0   2   0   0   0   2   2   2   2   2   0   2   2   2   0   2   0   0   2   2   2
 MK-5-2                 2   0   2   2   0   0   0   0   0   0   2   0   0   0   2   0   2   0   2   0   0   0   2   2   2   0   0   2   2   0   0   0   2   2   0   0   2   2   2   0   0   0   0   2   0   2   2   0   2   0   2   2   2   2   0   2   0   2   2   2   2   0   2   2   2   2   0   0   2   2   0   2   2   0   0   2   0   0   2   2   0   0   2   0   0   2   0   0   2   0   2   2   0   0   0   0   2   0   2   0   0   2   2   2   0   2   2   0   2   2   2   0   2   2   0   0   2   2   0   0   2   2   0   2   0   0   0   2   0   2   2   0   0   2   2   2   2   0   2   0   2   2   0   2   2   0   2   0   2   2   0   0   2   2   0   2   0   2   2   2   2   2   0   0   2   0   0   2   0   2   2   0   2   2   0   0   0   0   2   0   2   0   2   0   0   2   2   2   2   0   2   2   2   0   2   0   0   2   2   2
 MK-5-3                 2   0   2   2   0   0   0   0   0   2   2   0   0   0   2   0   2   0   0   0   0   0   0   2   2   0   0   2   2   2   0   0   0   2   2   0   2   0   2   0   0   0   0   2   0   2   2   0   2   0   2   2   2   0   0   2   0   2   2   0   2   0   2   2   2   2   0   2   2   2   0   2   2   0   0   2   0   0   2   0   0   0   2   0   0   2   0   2   2   0   2   2   0   0   0   0   2   0   2   0   0   2   2   2   0   2   2   0   2   2   2   0   2   2   0   0   2   2   0   0   2   0   0   0   2   0   0   2   0   2   2   0   0   2   2   2   2   2   2   0   2   2   0   2   2   0   2   0   2   0   0   0   2   2   0   2   0   2   2   2   2   2   0   0   2   0   0   2   0   2   2   0   2   2   0   0   2   0   2   0   0   2   2   0   0   2   2   2   2   0   2   0   2   0   2   0   0   2   2   0
 MK-5-4                 2   0   2   2   0   0   0   0   0   2   2   0   0   0   2   0   2   0   0   0   0   0   2   2   2   0   2   2   2   2   0   0   0   2   2   0   2   0   2   0   0   0   0   2   0   2   2   0   2   0   2   2   2   0   0   2   0   2   2   0   2   0   2   2   2   0   0   2   2   2   0   2   2   0   0   2   0   0   2   0   0   2   2   0   0   2   0   2   2   0   2   2   0   0   0   0   2   0   2   0   0   2   0   0   0   2   2   0   2   2   2   0   2   2   0   2   2   2   0   0   2   0   0   0   2   0   0   0   0   0   2   0   0   2   2   2   2   2   0   0   2   2   0   2   2   0   2   2   2   0   0   0   2   2   0   0   0   2   2   2   2   0   0   0   2   0   0   2   0   0   0   0   2   2   2   0   2   0   2   0   0   2   2   0   0   2   2   2   2   0   2   0   2   0   2   0   0   2   2   0
 MK-5-5                 2   0   0   2   0   0   0   2   0   2   0   0   0   0   2   0   2   0   0   0   2   0   2   2   2   0   2   2   2   2   0   0   0   2   2   0   2   0   2   0   0   0   0   2   0   2   2   0   0   0   2   2   2   0   0   2   0   2   2   0   2   0   2   2   2   0   0   0   2   2   0   0   2   0   2   2   0   0   2   0   0   2   2   0   0   2   0   2   0   0   2   2   0   0   0   0   2   0   2   0   0   2   0   0   0   2   2   0   0   2   2   0   2   2   0   2   2   2   0   0   0   0   0   0   0   0   0   2   0   0   2   0   0   2   2   2   2   2   2   0   2   2   0   2   0   0   2   2   2   0   0   0   2   2   0   0   0   2   2   2   2   0   0   0   2   0   0   2   0   0   0   2   2   2   2   0   2   2   2   0   2   2   2   0   0   2   2   2   2   0   2   0   0   0   2   0   0   2   2   0
 MK-5-6                 0   0   0   2   0   0   2   2   2   2   2   0   2   2   0   2   2   0   0   0   2   0   2   2   2   0   2   2   2   2   0   2   2   2   2   0   2   0   2   0   2   0   0   2   0   2   2   0   0   0   2   2   2   0   2   2   0   2   2   0   2   0   2   2   2   0   0   2   2   2   0   0   2   0   2   2   0   0   2   0   0   0   2   0   0   2   0   2   0   0   2   2   0   0   0   0   2   0   0   0   0   2   0   0   0   2   2   0   0   2   2   0   2   2   0   2   2   2   0   0   0   0   0   0   0   0   0   2   0   0   2   2   0   2   2   0   2   2   2   0   2   2   0   0   0   0   2   2   0   0   0   0   2   2   0   0   0   2   2   2   2   0   0   0   2   0   0   2   0   0   2   2   2   2   2   0   2   2   2   0   2   2   2   0   0   2   2   2   2   0   2   0   2   0   0   0   0   2   2   0
 MK-5-7                 0   0   0   2   0   0   2   2   2   2   2   0   2   0   0   2   2   0   0   0   2   0   2   2   2   0   2   2   2   2   0   2   2   2   2   0   2   0   2   0   2   0   0   2   0   2   2   0   0   2   2   2   2   0   0   2   0   2   2   0   2   0   2   2   2   0   0   2   2   2   0   0   2   0   2   2   0   0   2   0   0   0   2   2   0   2   0   2   0   0   2   2   0   0   0   0   2   2   0   0   0   2   0   0   0   2   2   0   0   2   2   0   2   2   0   2   2   2   0   0   0   0   0   0   0   0   0   2   0   0   2   2   0   2   2   0   2   2   2   0   2   2   0   0   0   0   0   2   0   0   0   0   2   2   0   0   0   2   2   2   2   0   0   0   2   0   0   2   0   0   2   2   2   0   2   0   2   2   2   2   0   2   2   0   0   2   2   2   2   0   2   0   2   0   0   0   0   2   2   0
 MK-5-8                 0   0   0   2   0   2   2   2   2   2   2   2   2   0   0   2   2   2   0   0   0   0   2   2   2   0   2   2   2   2   0   2   2   2   2   0   2   0   2   0   2   0   0   2   0   2   2   0   2   2   2   2   0   0   0   2   0   2   2   0   2   0   2   2   2   0   0   2   0   0   0   0   2   0   0   2   0   0   2   0   0   0   0   2   0   2   0   2   0   0   2   2   0   0   0   0   2   2   0   0   0   2   0   0   0   2   2   0   2   2   2   0   2   2   2   2   2   2   0   0   0   0   0   0   0   0   0   0   0   2   2   2   0   2   2   0   2   2   2   0   2   2   2   0   0   0   0   0   0   0   0   2   0   2   0   0   2   0   2   2   2   0   0   0   2   0   0   2   0   0   2   2   2   0   2   0   2   2   0   2   0   2   2   0   0   2   2   2   2   2   2   0   2   0   0   0   0   2   2   0
 MK-5-9                 0   0   0   2   2   2   2   2   2   2   2   2   2   0   0   2   2   2   0   0   0   0   2   2   2   0   0   2   2   2   0   2   2   2   2   0   2   0   2   0   2   0   0   2   0   2   0   0   2   0   2   2   0   0   0   2   0   2   2   2   2   0   2   2   2   0   0   2   0   0   0   0   2   0   0   2   0   0   2   0   0   0   0   2   0   2   0   2   0   0   2   0   0   0   0   0   2   2   0   0   0   2   0   0   2   2   2   0   2   2   2   0   2   2   2   0   2   2   0   0   0   0   0   0   0   0   0   0   0   2   2   2   0   2   2   0   2   2   2   0   2   2   2   2   0   0   0   0   0   0   0   2   0   2   0   0   2   0   2   2   2   0   2   0   0   0   0   0   0   0   2   2   2   0   2   0   2   2   0   2   2   2   2   0   0   0   0   2   0   0   2   0   2   2   0   0   0   2   2   2
 MK-5-10                0   0   0   2   2   2   2   2   2   2   2   2   2   2   0   2   2   2   0   0   0   0   2   2   2   0   0   2   2   2   0   2   2   2   2   0   2   0   2   0   2   0   0   0   0   2   0   0   2   2   2   2   2   0   0   2   0   2   2   2   0   0   2   2   2   2   0   2   0   0   0   0   2   0   0   0   0   2   2   0   0   0   0   2   0   2   0   2   0   0   2   0   0   0   2   0   2   2   0   0   0   2   0   0   0   2   0   0   2   2   2   0   2   2   2   0   2   0   0   0   0   0   2   0   0   0   0   0   0   2   2   2   0   0   0   0   2   2   2   0   2   2   2   2   0   0   0   0   0   0   0   2   0   2   0   0   2   0   0   2   2   0   2   0   0   0   0   0   0   0   2   2   2   0   2   0   2   2   0   2   2   2   2   0   0   0   2   2   0   0   2   0   2   2   0   2   0   2   2   0
 MK-5-11                0   0   0   2   2   2   2   2   2   2   2   2   0   2   0   2   2   2   0   2   0   0   2   2   2   0   0   2   0   2   0   2   0   2   0   0   2   0   2   0   2   0   0   0   0   2   0   0   2   2   2   2   2   0   0   2   0   2   2   2   0   0   2   2   2   2   0   2   0   0   0   0   2   0   0   0   0   2   2   0   0   0   0   2   0   2   0   2   0   0   2   0   0   2   2   0   2   2   0   0   0   0   0   0   2   2   0   0   2   2   2   0   2   0   0   0   2   0   0   0   0   0   2   0   0   0   0   0   0   2   2   2   0   0   0   2   2   2   2   0   2   2   2   2   2   0   0   0   0   0   0   2   0   2   0   0   2   0   0   2   0   0   2   0   0   0   0   0   0   0   2   2   0   0   2   0   2   2   0   0   2   2   2   0   0   0   2   2   0   0   2   0   2   0   2   2   0   2   2   0
 MK-5-12                0   0   0   2   2   2   2   2   2   2   2   2   0   2   0   2   2   2   2   0   0   0   2   2   2   0   0   2   0   2   0   2   0   2   0   0   2   0   2   0   2   0   0   0   0   2   0   2   0   2   2   2   0   0   0   2   0   2   2   2   0   0   2   2   2   2   0   2   0   2   0   0   2   0   0   0   2   2   2   0   0   0   0   0   0   2   2   2   0   0   0   0   0   2   2   0   0   2   0   0   0   0   0   0   2   2   0   0   2   2   2   0   2   2   0   0   2   0   0   0   0   0   2   0   0   0   0   0   0   2   2   2   2   0   0   0   2   2   0   0   2   2   2   2   2   2   0   0   0   0   0   2   0   2   0   0   2   0   0   2   0   0   2   0   0   0   0   0   0   0   2   2   0   0   2   0   2   2   0   0   2   2   0   0   0   0   2   2   2   0   2   0   2   0   2   2   0   2   2   0
 MK-5-13                0   0   0   2   2   2   2   2   2   2   2   2   0   2   0   2   2   2   2   0   0   0   2   2   2   0   0   2   2   2   0   2   0   2   0   2   2   0   2   2   2   0   0   0   0   2   0   2   2   2   2   2   0   0   0   2   0   2   2   2   0   0   2   2   2   2   0   2   0   2   2   0   2   0   0   0   2   2   2   0   0   0   0   0   0   2   2   0   0   0   0   0   0   2   2   0   0   2   0   0   0   0   0   0   2   2   0   0   2   2   2   0   2   2   0   0   2   0   0   0   0   0   2   0   0   0   0   0   0   2   2   2   0   0   0   0   2   2   2   0   2   2   2   2   2   0   0   0   0   2   0   2   0   2   0   2   2   2   0   2   0   0   2   0   0   0   0   0   0   0   2   2   0   0   2   0   2   2   0   0   2   2   2   0   0   0   2   2   2   0   2   0   0   2   2   2   0   2   2   0
 MK-5-14                2   0   0   2   2   2   2   2   2   2   2   2   0   2   0   2   2   2   0   0   0   0   2   2   2   0   0   2   2   2   0   2   0   2   0   2   2   0   2   2   2   0   0   0   0   2   0   2   2   2   2   2   2   0   0   0   0   2   2   2   0   2   2   2   0   2   0   2   0   2   2   0   2   0   0   0   0   2   2   0   2   0   0   0   0   2   2   0   0   0   0   0   0   2   2   0   0   2   0   0   0   0   0   0   2   2   0   2   2   2   2   0   2   2   0   0   0   0   2   0   0   0   2   0   0   0   0   0   0   0   2   0   0   0   0   0   2   2   2   0   2   2   2   2   2   0   0   0   0   2   0   0   0   2   0   2   0   2   0   2   0   0   2   0   0   0   0   0   0   0   0   2   0   0   2   0   0   2   2   0   2   2   2   0   0   0   2   2   2   0   2   0   0   2   2   2   0   2   2   0
 MK-5-15                2   0   0   2   2   2   0   2   2   2   2   2   0   2   0   2   2   2   0   0   0   0   2   2   2   0   0   2   2   2   2   2   0   2   0   2   2   0   2   2   2   0   0   0   0   2   0   2   2   0   2   2   2   0   0   0   2   2   0   2   0   2   2   2   0   2   0   2   2   2   2   0   2   0   0   2   0   2   2   0   2   0   0   0   2   0   2   0   0   0   0   0   0   2   2   0   0   2   2   0   0   0   0   0   2   2   0   0   2   2   2   0   2   2   0   0   0   0   2   0   0   2   2   2   0   0   0   0   0   2   2   0   0   0   0   0   2   2   2   0   2   2   2   2   2   0   0   0   0   2   2   0   0   2   0   2   0   2   0   2   0   0   2   0   0   0   2   0   0   0   2   0   0   0   2   0   0   0   2   0   2   2   0   0   0   0   2   2   2   0   2   0   2   2   2   2   0   2   2   0
 MK-5-16                2   2   0   2   2   2   0   0   2   2   2   2   0   0   0   2   2   2   2   0   0   2   2   2   0   0   0   0   2   2   0   2   0   2   0   2   2   0   2   2   0   0   0   0   0   2   0   2   2   0   2   2   2   2   0   0   2   2   0   2   0   2   2   2   0   2   0   0   2   2   2   0   2   0   0   2   0   2   2   2   0   0   0   0   2   0   2   2   0   0   0   2   0   2   2   0   0   2   2   0   0   0   0   0   2   2   0   0   2   2   2   0   2   2   0   0   0   0   2   0   0   2   0   2   0   0   0   0   0   2   0   0   0   0   2   0   2   0   2   0   2   2   2   2   2   0   2   0   0   2   2   0   2   2   0   2   0   2   0   2   2   0   2   0   0   0   2   0   0   0   2   0   0   0   2   0   0   0   2   0   2   2   0   2   0   0   2   2   2   0   2   2   0   2   0   2   0   2   2   0
 MK-6-1                 2   2   2   2   2   2   2   0   0   2   2   2   0   2   2   2   0   2   2   2   2   0   2   2   0   0   0   0   0   2   2   2   0   0   0   0   0   2   0   2   0   0   2   0   0   2   2   2   0   0   2   0   0   2   0   0   2   2   0   0   2   0   0   0   2   0   0   2   0   0   0   2   0   0   0   2   2   2   0   2   0   2   2   2   2   0   0   0   2   0   0   2   2   2   2   0   0   0   2   2   2   0   0   2   2   2   0   2   2   2   2   0   2   0   0   2   2   0   0   0   0   2   2   2   0   0   2   2   0   0   0   2   0   2   0   0   2   2   2   2   2   2   2   2   2   2   0   2   2   2   2   0   0   2   2   2   0   2   0   2   2   0   2   0   0   2   0   0   2   0   0   2   0   2   0   2   2   2   0   2   2   2   0   2   2   2   0   0   0   0   2   0   2   2   0   0   0   0   0   0
 MK-6-2                 2   2   0   2   2   2   2   2   0   2   2   2   2   2   0   2   0   2   2   2   2   0   2   2   0   0   0   0   0   2   2   2   0   0   0   0   0   2   0   2   0   0   2   2   0   2   2   2   0   0   2   0   0   2   0   0   2   2   0   0   2   0   0   0   2   0   0   2   0   0   0   2   2   0   0   2   0   2   0   2   0   2   2   2   2   0   0   0   2   0   0   2   2   2   2   0   0   0   2   2   2   0   0   2   2   2   0   2   2   2   2   0   2   0   0   2   2   0   0   0   0   2   2   2   0   0   2   2   2   0   0   2   0   0   0   0   0   2   2   2   2   2   2   2   2   2   2   2   2   2   2   0   0   2   2   2   0   2   0   2   0   0   2   0   0   2   0   0   2   0   0   2   0   2   0   2   2   2   0   2   2   2   0   2   2   0   0   0   0   0   0   0   2   2   0   0   0   0   0   2
 MK-6-3                 2   2   0   2   2   2   2   2   0   2   2   2   2   2   0   2   0   0   2   2   2   0   2   2   0   0   0   0   0   2   0   2   0   0   0   0   0   2   0   2   2   2   2   2   0   0   2   0   0   0   2   0   0   2   0   2   2   2   0   0   0   0   0   0   2   0   0   2   0   0   2   2   2   0   0   2   0   2   0   2   0   2   2   2   2   0   0   0   0   0   2   2   2   2   2   0   0   0   0   2   2   0   2   2   2   2   0   2   2   2   2   0   2   0   2   2   2   0   0   0   0   0   2   2   0   0   0   2   2   0   0   2   0   0   0   0   0   2   2   2   2   2   2   2   0   2   2   2   2   2   2   0   2   2   2   2   0   0   0   2   0   0   2   0   2   0   0   0   0   0   0   2   0   2   0   2   2   2   0   2   2   2   0   2   2   0   0   0   0   0   0   0   2   2   0   0   0   0   0   2
 MK-6-4                 2   2   0   2   2   0   2   2   0   2   2   2   2   0   0   2   0   0   2   2   0   0   2   2   0   0   2   0   0   2   0   2   0   0   0   0   0   2   2   2   2   2   2   2   0   0   2   0   2   0   2   0   0   2   0   2   2   2   0   2   0   0   0   0   2   0   0   2   0   0   2   2   2   0   0   2   0   2   0   2   0   2   2   2   2   0   0   2   0   0   2   2   2   2   2   0   0   0   0   2   0   0   2   0   2   2   0   2   0   0   2   0   2   0   2   0   2   0   0   0   0   2   2   2   0   2   0   2   2   2   0   2   2   0   0   0   0   2   2   2   2   2   2   2   0   2   2   2   2   2   0   0   2   2   2   2   0   0   0   2   0   0   2   0   2   0   0   0   0   0   0   2   0   2   0   2   2   2   0   2   2   2   0   2   2   2   0   0   0   0   2   0   2   2   2   0   0   0   0   2
 MK-6-5                 2   0   0   2   0   0   0   2   0   2   2   2   2   0   0   2   0   2   2   2   0   0   2   2   0   0   2   0   0   2   0   2   0   0   0   0   0   2   2   2   2   2   2   2   0   0   2   0   2   0   2   0   0   2   0   2   0   2   2   2   0   0   0   0   2   0   0   0   0   0   2   2   2   0   0   2   0   2   0   2   0   2   2   2   2   0   0   2   0   0   2   0   2   2   2   0   0   0   0   2   0   2   2   0   2   2   0   2   0   0   2   0   2   0   2   2   2   0   0   0   0   2   2   0   0   2   2   2   2   2   0   0   2   0   0   0   2   2   2   2   2   2   0   2   0   2   2   2   2   2   0   0   2   2   2   0   0   2   0   2   0   0   2   0   2   0   0   0   0   0   0   2   0   2   2   2   2   2   0   2   2   2   0   2   0   2   0   0   0   0   2   0   2   2   2   0   0   0   0   2
 MK-6-6                 0   2   0   2   0   0   0   2   0   2   2   2   2   0   0   2   0   2   2   2   0   0   0   2   0   2   2   0   2   2   0   2   0   0   0   0   0   2   2   2   2   2   2   2   0   0   2   0   2   2   2   0   0   2   0   2   0   2   2   2   0   0   0   0   2   0   0   0   0   0   2   2   0   2   0   2   0   2   0   2   0   2   2   2   2   0   0   2   2   0   2   0   2   2   2   0   0   2   0   2   0   2   2   0   0   2   0   0   0   0   2   0   0   0   2   2   2   0   0   0   0   0   0   0   0   2   2   2   2   2   0   2   2   0   0   0   2   2   2   2   2   2   2   2   0   2   2   2   2   2   0   0   2   2   2   0   0   2   0   2   0   0   2   0   2   0   0   0   2   0   0   2   0   2   2   2   2   2   0   2   0   2   0   2   0   2   0   0   2   0   2   0   2   2   2   0   2   0   0   2
 MK-6-7                 0   0   0   2   0   0   0   2   0   2   2   2   2   0   0   2   2   2   2   0   0   0   0   2   0   2   2   0   0   2   0   2   0   0   0   0   0   2   2   2   2   2   2   2   0   0   2   0   2   2   2   0   0   0   0   2   0   2   2   2   0   0   0   0   2   0   0   0   0   0   2   2   0   2   0   2   0   2   2   2   0   2   2   2   2   0   0   2   0   0   2   0   0   2   2   0   0   2   0   2   2   0   2   0   0   2   0   0   0   0   2   0   0   0   0   2   2   0   0   0   0   0   0   2   2   2   2   2   2   2   0   2   2   0   2   0   2   2   2   2   2   2   0   2   0   2   2   2   2   2   0   0   2   0   2   0   0   2   2   2   0   0   2   0   2   0   0   0   0   0   0   2   0   2   2   2   2   2   0   0   0   2   0   2   0   0   0   0   2   0   2   0   2   2   2   0   2   0   2   2
 MK-6-8                 2   0   0   2   0   0   0   2   0   2   2   2   2   0   0   2   2   2   2   0   0   0   0   2   0   2   2   0   0   2   2   2   0   0   0   0   0   2   2   2   0   2   0   2   2   0   2   0   2   2   2   0   0   0   0   2   0   2   2   2   0   0   0   2   2   0   0   0   0   0   2   2   0   0   0   2   0   2   2   0   0   2   2   2   2   0   0   2   2   0   2   0   0   2   2   0   0   2   0   2   2   0   2   0   0   2   2   0   0   0   0   0   0   0   0   2   2   0   0   0   0   0   0   0   2   2   2   2   2   0   0   2   2   0   2   0   2   2   2   2   0   2   0   2   0   2   2   2   2   2   0   0   2   2   2   0   0   2   2   2   0   0   2   0   2   0   0   0   0   0   0   2   2   2   2   2   2   2   0   0   0   2   0   2   0   0   0   0   2   0   2   0   2   2   2   0   2   0   2   2
 MK-6-9                 2   0   0   0   0   0   0   2   2   2   2   2   2   0   0   2   2   2   0   0   0   0   0   2   2   2   2   0   2   0   2   2   0   0   0   0   0   2   2   2   0   2   0   2   0   0   2   0   2   2   2   2   0   0   0   2   0   2   2   2   0   0   0   2   2   0   0   2   0   0   0   2   0   0   0   2   0   2   2   0   0   2   2   2   2   0   0   2   2   2   2   0   0   2   2   0   0   2   0   2   2   0   2   0   0   0   2   2   0   0   0   0   0   0   2   2   2   0   0   0   0   0   0   0   0   2   2   2   2   0   0   2   2   0   2   0   2   2   2   2   2   2   0   2   0   2   2   2   2   2   0   0   2   2   2   0   0   2   2   2   2   0   2   0   2   0   0   0   0   0   0   2   0   2   2   2   2   2   0   0   0   2   0   2   0   2   0   0   2   0   2   0   0   2   2   0   2   0   2   2
 MK-6-10                2   0   0   0   0   2   0   2   2   2   2   2   2   0   0   2   2   2   0   0   0   0   0   2   2   2   2   0   2   0   2   0   0   0   0   0   0   2   2   2   0   2   0   2   0   0   2   0   2   2   2   2   0   0   0   2   0   2   2   2   2   2   0   2   2   0   0   2   0   0   0   2   0   0   0   2   0   2   2   0   0   2   2   2   2   0   0   2   2   2   2   0   0   2   0   0   0   2   0   2   2   0   2   0   0   0   0   2   0   2   0   0   0   0   2   2   2   0   0   0   0   2   0   2   0   2   2   2   2   2   0   2   2   0   2   0   2   2   2   2   2   2   0   2   0   2   2   2   2   2   0   0   0   2   2   0   0   0   2   0   2   0   2   0   2   0   0   0   0   0   0   2   0   2   2   2   2   2   0   0   0   2   0   2   0   2   0   0   2   0   2   0   0   2   0   0   2   0   2   2
 MK-6-11                2   0   0   0   2   2   0   2   2   2   2   2   2   0   0   2   2   2   0   0   0   0   0   2   2   2   2   0   2   0   2   2   0   0   0   2   0   2   2   2   0   2   0   2   0   0   2   0   2   2   2   2   0   0   0   2   0   2   2   2   2   2   0   0   2   0   0   2   0   0   0   2   0   0   0   2   0   2   2   0   0   2   2   2   2   0   0   2   2   2   2   0   0   2   0   0   0   2   0   2   2   0   0   0   2   2   0   2   0   2   0   0   0   0   0   2   2   0   0   0   0   2   0   2   0   2   2   2   2   2   0   2   2   2   2   0   2   2   2   2   2   2   0   0   0   2   2   2   2   2   2   0   0   2   2   0   0   0   2   0   2   0   2   0   2   0   0   0   0   0   0   0   0   2   2   2   2   2   0   0   0   0   0   2   0   2   0   0   2   0   2   0   0   2   0   0   2   0   2   0
 MK-6-12                2   0   0   0   2   2   0   2   2   2   2   2   2   0   0   2   2   2   0   0   0   0   0   2   2   2   2   0   2   0   2   0   0   0   0   2   0   2   2   2   0   2   0   2   0   0   0   0   2   2   2   2   0   0   0   2   0   2   2   2   0   2   0   0   2   0   0   2   0   0   2   2   0   2   0   2   0   2   2   0   0   2   2   2   2   0   0   2   2   2   2   0   0   2   0   2   0   2   0   2   2   0   0   2   2   2   0   2   0   2   0   2   0   0   0   2   2   0   0   0   0   2   0   0   0   2   2   2   2   2   2   2   2   2   2   0   2   2   2   2   2   2   0   0   0   2   2   2   2   2   2   0   0   2   2   0   0   0   2   0   2   0   2   0   2   0   0   0   0   0   0   0   0   2   2   2   2   2   0   0   2   0   0   2   0   2   0   0   2   0   2   0   2   2   0   0   2   0   2   0
 MK-6-13                2   0   0   0   2   2   2   2   2   2   2   2   2   0   0   2   2   0   0   0   0   0   0   2   2   2   2   2   0   2   2   2   0   0   0   2   0   2   2   2   0   2   0   2   0   0   0   0   2   2   2   2   0   0   0   0   0   2   2   2   0   2   0   0   2   0   2   2   0   0   2   2   0   2   0   2   0   2   2   0   0   2   2   2   0   0   0   2   2   2   2   0   0   2   0   2   2   2   0   2   2   0   0   2   2   2   0   2   0   2   0   2   0   0   0   2   2   0   0   0   0   0   2   0   0   2   2   2   2   2   2   2   2   2   2   2   2   2   2   2   2   2   0   0   0   0   2   2   2   2   0   0   0   0   2   0   0   0   2   2   2   0   2   0   2   0   0   0   0   0   0   0   0   2   2   2   2   2   0   0   2   0   0   2   0   2   0   0   2   0   2   0   2   0   0   0   2   0   2   2
 MK-6-14                2   0   0   0   2   2   2   2   2   2   2   2   2   0   0   2   2   0   0   2   0   0   0   2   2   2   2   2   0   2   0   0   0   0   0   2   0   2   2   2   2   2   2   2   0   0   0   2   2   2   2   2   2   0   0   0   0   2   2   2   0   2   0   0   2   0   2   2   2   0   2   2   0   0   2   2   2   2   2   0   0   2   2   2   2   2   0   2   2   2   2   0   0   2   0   2   2   2   0   2   2   0   0   2   2   2   0   2   0   2   0   2   0   0   0   2   2   0   0   0   0   0   2   0   0   2   2   2   2   2   2   2   2   0   2   2   2   2   2   2   2   2   0   0   0   0   2   2   2   2   0   0   0   0   2   2   0   0   2   2   2   0   2   0   2   0   0   0   0   0   0   0   0   2   2   2   2   2   2   0   0   2   0   2   0   2   0   0   0   0   2   0   2   2   0   2   2   0   2   2
 MK-6-15                2   0   0   0   2   2   2   2   2   2   2   2   0   0   0   2   2   0   0   0   0   0   0   2   2   2   2   2   0   2   0   0   0   0   0   0   0   2   2   2   2   2   0   2   0   0   0   2   0   2   2   2   2   0   0   0   0   2   2   2   0   2   0   0   2   0   2   0   2   0   2   2   0   0   2   2   2   2   2   2   0   2   2   2   2   2   0   0   2   2   2   0   0   2   0   0   2   2   0   2   2   0   0   2   2   2   0   2   0   2   0   2   0   0   0   2   2   0   0   0   0   0   2   0   0   2   2   2   2   2   2   2   2   0   2   2   2   2   2   2   2   2   2   0   0   0   2   2   2   2   0   0   0   0   2   2   0   0   2   2   2   0   2   0   2   0   0   0   0   0   0   0   0   2   0   2   2   2   2   0   0   0   0   0   0   2   2   0   0   0   2   0   2   2   0   2   2   0   2   2
 MK-6-16                2   0   0   0   2   2   2   0   2   2   2   2   0   0   0   2   2   0   0   0   0   0   0   2   2   2   2   2   0   2   0   2   0   0   0   0   0   0   2   2   2   2   2   2   0   0   0   2   2   2   2   2   0   0   0   2   0   2   2   2   0   2   2   0   2   0   2   2   0   0   2   2   0   0   2   2   2   2   2   2   0   2   2   2   2   2   0   0   2   2   2   0   0   2   2   0   2   2   0   2   2   2   0   2   2   2   0   2   0   2   0   2   0   0   0   2   2   0   0   0   0   0   2   0   0   2   2   2   2   2   2   2   2   0   2   0   2   2   2   2   2   2   2   0   0   0   2   2   2   2   0   0   0   0   2   2   0   0   2   0   2   0   2   0   2   0   0   0   0   0   0   0   0   2   0   2   2   2   0   0   0   0   2   0   0   2   2   0   0   0   2   0   2   0   0   2   2   0   2   2
 
!****************************************** Phenotypic Data **********************************************************
!-100.0 is resevred for missing phenotype
SimulatedTrait1        17.6199   15.4808   11.8369   14.4008   12.8652   14.5380   11.8505   14.6598   17.1722   12.5485   13.1339   16.7629   15.2870   12.8696   15.1979   17.2802   12.1780   11.4062   15.4833   15.4791   13.2629   15.8840   14.8138   13.0112   11.5136   18.6534   10.9401   13.1036   12.5947   17.0494   16.1167    9.5429   13.2428   12.1160   14.0705   16.4941   11.3267   15.1130   11.3662   15.7828   12.6961   16.0382   15.7766   10.0720   19.8835   12.4963   13.0041   14.6209   11.4919   19.5188   16.7809   11.7425   16.7285   19.8400   15.0266   13.8769   11.5916   13.6187   18.9789   15.4443   18.5669   18.4838   14.6335   16.0873    8.2533   16.1051   11.2138    7.8945   11.0836   10.8641   15.7665   15.2433   17.7871   11.1162   16.8111   14.4615   19.9185   17.6202   13.1598   15.2471   13.7425   15.1278   13.6510   10.3102   14.2011   17.1706   16.2702   21.0780   16.6465   17.5090   12.8803   15.8110   14.9315   16.1180   16.4836   21.4469   15.0556   13.1981   15.8197   13.4547   13.8707   17.2848   10.0254   16.0870   13.2423   15.1788   12.8995   14.5031   10.3197   14.4280   15.9254   14.2276   11.7432   11.9425   10.7593    8.2922   15.3293   16.1576   18.0161   18.2814    9.6908   15.7712   16.4710   12.6234   13.4934   15.8032   15.3401   14.7801   13.9436   14.0802   13.2565   18.3807   15.4090   15.0820   12.7076   15.5992   15.2938   16.0558   10.8443   12.6012   19.1825   12.6856   11.9267   21.3478   12.3808   17.7066   12.6390   12.0508   12.1428   10.0236   16.7650   19.1787   21.1752   16.4492   14.3730   10.6733   16.7926   16.7193   12.0642   20.6571   16.2973   13.1858   14.3325   15.9532   15.5376   12.4434   18.5214   15.5183   15.1194   19.3182   18.3579   12.9666   15.6050    7.0785   19.1756   16.2333   16.3630   14.5755   13.1179   18.1761   18.6130   16.0343   14.7558   14.1571   16.2209   12.9549   11.9496   15.2351   15.0895   19.4901   14.7382   16.2884   17.6949   14.3297   14.1593   19.9575   12.0141   12.9602   12.1183   13.2591
SimulatedTrait2        11.0796   12.2778    9.0104   10.4032   12.8257   11.7610   12.1435   10.7852   10.1841    8.5236   10.2196    9.4580   10.5732   10.7336    8.6951   11.9287    6.9542   10.0850   12.1078   11.5284   14.1320   10.1267   13.0837    8.6984   10.9651    9.2813   10.4716   13.5650   10.0012    8.0140    9.2176    9.8161   10.9060   10.6806    9.1199    7.9153   10.4478    9.8515   10.6422   10.0457    7.7993   11.5308    7.6572   12.6040    8.9429    9.0588   11.6855    7.5670   10.9548    9.9769    9.6653   10.7617   11.9969   10.8554    7.8501    9.0439   12.7896   10.5769    9.4717    9.2901    8.4053    8.5833    8.9813    6.6771    8.6481    8.3183   13.2166   10.2803   10.2975   12.3029    8.9374   11.0469   10.5824   12.2833    8.5484   10.4456   10.3018   12.7042    8.6660   10.7053    6.6850    7.8297    8.8087    8.4769    9.6561   10.8370   11.4422    9.7677    9.7931    9.3370   10.4594   12.0178    9.5819   10.1247    9.0039    7.9691   10.9549    9.8314    9.2367    7.7946    7.9371   10.3437    9.3951   11.6651   11.3413    9.0669    9.8958   10.0119    9.1441   10.9572    8.3521   12.3651   12.1237    9.7763    9.4019   11.6709    8.2832   13.0085    5.8546   11.3503   10.8833    7.3689    9.7816   11.6198    9.4144   13.1506   10.2924   11.5610    9.1915   11.5670    9.4086   10.0279   12.8381   10.3507    9.5688    8.4943   11.7019    8.5665   13.7975    9.1099   10.0715    8.5349    9.1615   13.2820   10.7322    8.5249    7.5356   10.7409    8.4982   12.3103   10.0989   11.8258   11.6251    8.4519    8.0815    9.3651    8.2122   10.3443   10.8977   11.4269    9.2340   10.0791    9.5173   11.1898   10.3290    8.0493   11.7009    8.4078   11.5942    9.2055    8.9833   11.0000   12.8619   11.7696   11.4387    9.2079    7.4560   11.5160    9.6203    9.8502    8.9551   10.5962    7.3802   10.8887    8.2242   10.6812    8.9019   10.8222    7.0233   13.0177   10.9891    8.6857   13.0507   10.3251    9.1865    9.3405    8.9923    9.0657    8.5087   11.0709
 
