# Supplementary material for: Inclusive Composite Interval Mapping of QTL by Environment Interactions in Biparental Populations
Source: PLoS One. 2015 Jul 10;10(7):e0132414. doi: 10.1371/journal.pone.0132414 (PMC4498613; doi:10.1371/journal.pone.0132414)
Supplement: S4 File — (ZIP) [file pone.0132414.s004.zip › H=0.1/L1/run_00010.met]

!**********************Note: lines staring with "!" are remarks and will be ignored in the program********************
!*********************************General Information**********************************
!Assuming F1 = P1 x P2, populations available in QTL IciMapping are: 
!  1, P1BC1F1 = P1 x F1, the first backcrossing where P1 is used as the recurrent parent;
!  2, P2BC1F1 = P2 x F1, the first backcrossing where P2 is used as the recurrent parent;
!  3, F1DH, F1-derived doubled haploids; 
!  4, RIL or F1RIL, recombination inbred lines through the repeated selfing of F1;
!  5, P1BC1RIL, recombination inbred lines through the repeated selfing of P1BC1F1;
!  6, P2BC1RIL, recombination inbred lines through the repeated selfing of P2BC1F1;
!  7, F2, the selfing generation of F1;
!  8, F3, the selfing generation of F2;
!  9, P1BC2F1, the second backcrossing where P1 is used as the recurrent parent; 
! 10, P2BC2F1, the second backcrossing where P2 is used as the recurrent parent;
! 11, P1BC2RIL, recombination inred lines through the repeated selfing of P1BC2F1; 
! 12, P2BC2RIL, recombination inred lines through the repeated selfing of P2BC2F1; 
! 13, P1BC1F2, the selfing generation of P1BC1F1; 
! 14, P2BC1F2, the selfing generation of P2BC1F1; 
! 15, P1BC2F2, the selfing generation of P1BC2F1; 
! 16, P2BC2F2, the selfing generation of P2BC2F1; 
! 17, P1BC1DH, P1BC1F1-derived doubled haploids; 
! 18, P2BC1DH, P2BC1F1-derived doubled haploids; 
! 19, P1BC2DH, P1BC2F1-derived doubled haploids; 
! 20, P2BC2DH, P2BC2F1-derived doubled haploids; 
   3      !Mapping Population (see remarks above)
   2      !Mapping Function (1 for Kosambi; 2 for Haldane; 3 for Morgan)
   2      !Marker Space Type (1 for intervals; 2 for positions)
   1      !Marker Space Unit(1 for centiMorgans; 2 for Morgan)
   6      !Number of Chromosomes (or Linkage Groups)
 200      !Size of the mapping population
   2      !Number of environments
 
!***************************************** Chromosomes and Linkage Maps **********************************************
!Chromosome                 NumMarkers
-CH1                        16
-CH2                        16
-CH3                        16
-CH4                        16
-CH5                        16
-CH6                        16
!Linkage map (Marker name followed by position or the interval length)
 MK-1-1                1     0.000
 MK-1-2                1    10.000
 MK-1-3                1    20.000
 MK-1-4                1    30.000
 MK-1-5                1    40.000
 MK-1-6                1    50.000
 MK-1-7                1    60.000
 MK-1-8                1    70.000
 MK-1-9                1    80.000
 MK-1-10               1    90.000
 MK-1-11               1   100.000
 MK-1-12               1   110.000
 MK-1-13               1   120.000
 MK-1-14               1   130.000
 MK-1-15               1   140.000
 MK-1-16               1   150.000
 MK-2-1                2     0.000
 MK-2-2                2    10.000
 MK-2-3                2    20.000
 MK-2-4                2    30.000
 MK-2-5                2    40.000
 MK-2-6                2    50.000
 MK-2-7                2    60.000
 MK-2-8                2    70.000
 MK-2-9                2    80.000
 MK-2-10               2    90.000
 MK-2-11               2   100.000
 MK-2-12               2   110.000
 MK-2-13               2   120.000
 MK-2-14               2   130.000
 MK-2-15               2   140.000
 MK-2-16               2   150.000
 MK-3-1                3     0.000
 MK-3-2                3    10.000
 MK-3-3                3    20.000
 MK-3-4                3    30.000
 MK-3-5                3    40.000
 MK-3-6                3    50.000
 MK-3-7                3    60.000
 MK-3-8                3    70.000
 MK-3-9                3    80.000
 MK-3-10               3    90.000
 MK-3-11               3   100.000
 MK-3-12               3   110.000
 MK-3-13               3   120.000
 MK-3-14               3   130.000
 MK-3-15               3   140.000
 MK-3-16               3   150.000
 MK-4-1                4     0.000
 MK-4-2                4    10.000
 MK-4-3                4    20.000
 MK-4-4                4    30.000
 MK-4-5                4    40.000
 MK-4-6                4    50.000
 MK-4-7                4    60.000
 MK-4-8                4    70.000
 MK-4-9                4    80.000
 MK-4-10               4    90.000
 MK-4-11               4   100.000
 MK-4-12               4   110.000
 MK-4-13               4   120.000
 MK-4-14               4   130.000
 MK-4-15               4   140.000
 MK-4-16               4   150.000
 MK-5-1                5     0.000
 MK-5-2                5    10.000
 MK-5-3                5    20.000
 MK-5-4                5    30.000
 MK-5-5                5    40.000
 MK-5-6                5    50.000
 MK-5-7                5    60.000
 MK-5-8                5    70.000
 MK-5-9                5    80.000
 MK-5-10               5    90.000
 MK-5-11               5   100.000
 MK-5-12               5   110.000
 MK-5-13               5   120.000
 MK-5-14               5   130.000
 MK-5-15               5   140.000
 MK-5-16               5   150.000
 MK-6-1                6     0.000
 MK-6-2                6    10.000
 MK-6-3                6    20.000
 MK-6-4                6    30.000
 MK-6-5                6    40.000
 MK-6-6                6    50.000
 MK-6-7                6    60.000
 MK-6-8                6    70.000
 MK-6-9                6    80.000
 MK-6-10               6    90.000
 MK-6-11               6   100.000
 MK-6-12               6   110.000
 MK-6-13               6   120.000
 MK-6-14               6   130.000
 MK-6-15               6   140.000
 MK-6-16               6   150.000
!*********************************** Marker Types ********************************************************************
!Co-dominant marker: When heterozygote F1 is present, P1 is coded as 2, F1 is coded as 1, and P2 is coded as 0; Otherwise, P1 is coded as 2, and P2 is coded as 0. 
!Dominant marker: When heterozygote F1 is present, P1 and F1 are coded as 12, and P2 is coded as 0; Otherwise, P1 is coded as 2, and P2 is coded as 0.  
!Recessive markers: When heterozygote F1 is present, P1 is coded as 2, and F1 and P2 are coded as 10; Otherwise, P1 is coded as 2, and P2 is coded as 0. 
!Missing marker is coded as -1. 
 MK-1-1                 0   2   0   2   2   0   2   0   2   0   0   2   2   0   2   0   0   2   0   0   2   0   0   2   0   2   2   0   2   2   2   2   0   2   2   0   0   2   2   2   0   2   0   0   0   0   2   2   0   0   0   0   2   2   2   2   2   0   0   2   0   2   0   0   0   0   2   2   2   0   0   2   0   2   0   0   2   2   0   2   2   0   0   0   2   0   0   0   0   0   0   2   0   2   2   0   2   2   2   0   0   2   0   0   0   2   2   0   0   2   2   2   0   2   0   2   0   0   0   0   0   0   0   0   0   2   0   0   0   0   2   2   0   2   2   2   2   0   0   0   2   0   2   2   2   0   0   2   2   0   0   0   2   2   0   0   0   0   2   0   2   2   0   2   2   0   0   2   2   2   2   2   2   0   2   2   2   2   0   2   0   2   0   2   2   0   2   2   0   2   0   2   0   2   2   2   0   0   0   0
 MK-1-2                 0   2   0   2   2   0   2   0   2   2   0   0   2   0   0   0   0   2   0   0   2   0   0   2   0   2   2   0   2   0   2   0   0   2   2   0   0   2   2   2   0   2   0   0   0   0   2   2   0   0   0   0   2   2   2   2   2   0   0   2   0   2   0   0   0   0   2   2   2   2   0   2   0   2   2   0   2   2   0   2   0   0   2   0   2   0   0   2   0   0   0   2   0   0   2   0   2   2   2   0   0   2   0   0   0   2   2   0   0   2   2   2   0   2   0   0   0   0   0   0   0   0   0   0   0   2   0   0   0   2   2   2   0   2   2   2   2   0   0   0   2   0   2   2   2   0   0   2   2   0   0   0   2   2   0   0   0   0   2   0   2   2   0   0   2   0   0   2   0   2   2   2   2   0   2   2   2   2   0   2   0   2   0   2   0   0   2   0   2   2   0   2   0   2   2   2   0   0   0   0
 MK-1-3                 0   2   0   2   2   0   2   0   2   2   0   0   0   0   0   0   0   2   0   0   2   0   0   2   0   2   2   0   2   0   2   2   0   2   2   0   0   2   0   2   0   2   0   0   0   0   2   2   0   0   0   0   2   2   2   2   2   0   0   2   0   2   0   0   0   0   2   2   2   2   0   0   0   2   2   0   2   2   0   2   0   0   2   0   2   0   0   2   0   0   0   2   0   2   2   0   2   2   2   0   0   2   0   0   0   2   2   0   0   2   2   2   2   0   0   2   0   0   0   0   0   0   0   0   0   2   0   0   2   0   2   2   2   2   2   2   0   0   2   0   2   0   2   2   2   0   0   2   2   0   0   0   2   2   0   0   0   0   2   0   2   2   0   0   0   0   2   2   0   2   2   2   2   0   2   2   2   2   0   0   0   2   0   2   0   0   2   2   2   0   0   2   0   2   2   2   0   0   0   0
 MK-1-4                 0   2   0   2   0   2   2   0   2   2   0   0   0   2   2   0   0   2   0   0   2   2   0   0   0   2   2   0   2   0   2   2   2   2   2   2   2   0   0   2   0   2   0   0   0   0   2   2   0   0   0   2   2   0   2   2   2   0   0   2   0   2   0   0   0   0   2   2   2   2   0   2   0   2   2   0   2   2   0   2   0   0   2   0   2   2   0   2   0   0   0   2   0   2   0   0   2   2   0   0   0   2   0   0   0   2   2   0   0   2   2   2   2   2   0   2   0   0   0   0   0   2   0   0   0   2   0   0   2   0   2   2   2   2   0   2   0   0   2   0   2   0   2   2   0   0   0   2   2   0   2   0   2   2   2   0   0   2   2   0   2   0   0   0   0   0   2   2   0   2   0   0   2   0   2   2   2   2   0   0   0   2   0   2   2   0   2   2   2   0   0   2   0   2   2   2   0   0   0   0
 MK-1-5                 0   2   0   2   0   2   2   0   2   2   0   0   0   0   2   0   0   2   0   0   2   2   2   0   0   2   2   0   2   2   0   2   2   2   2   2   2   0   0   2   2   2   0   0   0   0   2   2   0   0   0   2   2   0   2   2   2   0   0   2   0   2   0   0   0   0   2   0   2   2   0   2   0   2   2   2   2   2   0   2   0   0   2   0   2   2   0   2   0   0   0   2   0   2   2   0   0   2   2   0   0   2   0   0   0   2   2   2   0   2   2   2   2   2   0   2   0   0   0   2   0   2   0   0   0   0   2   0   2   0   2   2   2   2   0   2   0   0   0   0   2   0   2   2   0   0   0   2   2   0   2   0   0   2   2   0   0   2   2   0   2   0   0   0   0   0   2   2   0   2   0   0   2   0   2   0   2   0   0   0   0   2   0   2   2   0   2   2   2   2   0   2   0   2   2   2   0   2   0   0
 MK-1-6                 0   2   0   2   0   2   2   2   2   2   0   0   0   0   0   0   0   2   0   2   2   2   0   0   0   2   2   0   2   2   0   2   2   2   0   2   2   0   0   2   2   2   0   0   0   0   0   2   0   0   0   2   2   0   2   2   2   0   0   2   0   2   0   0   0   2   2   0   2   2   0   2   0   0   2   2   2   2   0   2   0   0   2   0   2   2   2   2   0   0   0   2   0   2   2   0   0   2   2   0   0   2   0   0   0   2   2   2   0   2   2   2   2   2   0   2   0   0   0   2   0   2   0   0   2   2   2   0   2   0   2   2   2   2   0   2   0   0   0   2   0   0   2   2   0   0   2   2   2   2   2   0   2   2   2   0   0   0   2   0   2   0   0   2   0   0   2   2   0   2   0   0   2   0   2   0   2   0   0   0   0   2   0   0   2   0   2   2   2   2   0   2   0   2   2   2   2   2   0   2
 MK-1-7                 0   2   0   2   0   2   2   2   2   2   0   0   0   2   0   0   0   2   2   2   2   2   0   0   0   2   2   0   2   2   0   2   0   0   0   2   2   0   0   2   2   2   0   0   0   0   0   2   0   0   0   2   2   0   2   2   2   0   0   0   0   2   0   0   0   0   2   0   2   2   0   2   0   2   2   2   2   2   0   2   0   0   2   0   2   0   2   2   0   2   0   2   0   2   2   2   0   2   2   0   0   2   0   2   0   0   0   2   0   2   2   2   2   2   0   0   0   0   0   2   0   2   0   0   2   2   2   0   2   2   2   2   2   2   0   2   0   0   0   2   2   0   0   0   0   0   2   2   2   2   2   0   2   2   2   0   0   0   2   0   2   0   0   2   0   0   2   2   0   2   0   0   2   2   2   0   2   0   0   0   0   2   0   0   0   0   2   2   2   2   0   2   0   2   2   2   2   0   0   0
 MK-1-8                 0   2   0   2   0   2   2   2   2   2   0   0   0   2   0   2   0   2   2   2   2   2   0   0   0   2   2   2   2   2   0   0   0   0   0   0   2   0   0   2   0   2   0   0   0   2   2   2   0   0   0   2   2   0   2   2   2   0   0   0   0   2   0   0   0   0   2   2   2   0   0   2   0   0   2   2   2   2   0   2   2   2   2   0   2   2   2   2   0   2   2   2   0   2   2   2   0   2   2   0   0   2   0   2   0   0   0   2   2   2   2   2   2   2   0   0   0   2   0   2   0   2   0   0   2   2   2   0   2   2   2   2   2   2   0   2   0   0   0   2   2   0   0   0   0   0   2   2   2   2   2   2   2   2   2   0   0   0   2   0   2   0   0   2   0   0   2   2   0   2   0   0   2   2   2   0   2   0   0   0   0   2   0   0   0   0   2   2   2   2   0   2   0   2   2   2   2   0   0   0
 MK-1-9                 0   2   0   2   0   2   2   2   2   2   0   0   0   2   0   2   0   2   2   2   2   2   0   0   0   0   2   2   2   2   0   0   0   0   0   0   2   0   0   2   2   0   0   0   0   2   2   2   0   0   2   2   2   0   2   2   2   0   0   0   0   2   0   0   0   2   2   2   2   0   0   2   0   2   2   2   2   0   0   2   2   2   2   0   2   2   0   2   0   2   2   2   0   2   2   2   0   2   2   0   0   2   0   2   0   0   0   2   2   2   2   2   2   0   0   0   0   2   0   2   0   2   2   2   2   2   2   0   2   0   2   2   2   2   0   2   0   0   0   2   2   0   0   0   0   0   2   2   2   2   2   2   2   0   2   0   0   0   2   0   0   0   0   2   2   0   2   2   0   2   0   0   0   2   0   0   2   0   0   0   0   2   0   2   0   0   0   2   2   2   0   0   0   2   2   2   2   0   0   0
 MK-1-10                2   2   0   0   0   2   2   2   2   2   0   0   2   2   0   2   0   2   2   0   2   2   0   0   0   0   2   0   2   2   0   0   0   0   0   0   2   0   0   2   2   2   0   0   0   2   2   0   0   0   2   2   2   0   2   2   2   0   0   2   0   2   0   0   0   2   2   0   2   0   2   2   0   2   2   2   0   0   0   2   2   2   2   0   2   2   0   2   0   2   2   2   0   0   2   2   0   2   2   0   0   2   0   0   0   0   0   2   2   2   2   2   2   0   0   0   2   2   0   2   0   2   2   2   2   2   2   2   2   0   2   2   2   2   0   2   0   0   0   2   2   0   0   0   0   0   2   2   2   2   2   2   2   0   2   0   0   0   2   0   0   0   0   0   2   0   2   2   0   2   0   0   0   2   2   0   0   0   2   0   0   2   0   2   2   0   0   2   2   2   0   0   0   0   0   0   0   0   2   2
 MK-1-11                2   2   2   0   0   2   2   0   2   2   0   0   2   2   0   2   0   2   2   0   2   2   0   0   0   0   2   0   2   2   0   0   0   0   0   0   2   2   0   2   2   2   0   0   0   2   2   0   0   0   2   2   2   0   2   2   2   0   0   2   0   0   0   0   0   2   2   0   2   0   2   2   0   2   2   0   0   0   0   2   2   2   2   0   0   2   2   2   0   2   2   2   0   0   2   2   0   2   2   0   0   2   0   0   0   0   0   2   2   2   0   2   2   0   0   0   2   2   0   2   0   2   2   2   2   2   2   0   2   0   2   2   2   2   0   2   0   0   0   2   2   0   0   0   0   0   2   2   2   2   2   0   2   0   2   0   0   0   2   0   0   0   0   2   2   0   2   2   0   2   0   0   0   2   2   0   0   0   2   0   0   2   2   2   2   0   0   0   2   2   0   0   0   0   0   0   0   0   2   2
 MK-1-12                2   2   2   0   0   2   2   0   2   2   0   0   2   0   2   2   0   2   2   0   2   2   0   0   0   0   2   0   2   2   2   0   0   0   0   0   2   2   0   2   2   2   0   0   0   0   2   0   0   0   2   2   2   0   2   2   2   0   0   2   0   0   0   0   0   0   2   0   2   0   2   0   2   2   2   2   0   0   0   2   2   2   2   0   0   2   2   2   0   2   2   2   0   2   2   2   0   2   2   0   0   2   0   0   0   0   0   2   2   2   0   2   0   0   0   0   0   2   0   2   0   2   2   2   2   0   2   0   2   0   2   2   2   2   0   2   0   0   0   2   2   0   0   0   0   0   2   2   2   2   2   0   2   0   2   0   0   2   0   0   0   0   0   2   2   0   2   0   0   2   0   0   0   2   2   0   0   2   2   0   0   2   0   2   2   0   0   0   2   2   0   0   0   0   0   0   0   0   2   2
 MK-1-13                2   2   2   0   0   2   2   0   2   2   0   2   2   0   2   2   2   2   0   0   2   0   0   0   2   0   2   0   2   2   2   0   0   0   0   0   2   2   0   0   2   0   0   2   0   0   0   0   0   0   2   2   2   0   2   2   2   0   0   2   0   0   0   0   0   0   2   2   2   0   2   0   2   0   2   2   0   0   0   0   2   2   2   2   0   2   2   2   2   2   2   2   0   2   2   2   0   2   2   0   0   2   0   0   2   0   0   2   2   2   0   2   0   0   2   0   0   2   0   2   0   0   2   0   2   0   2   0   2   0   2   2   2   2   0   2   0   0   0   2   2   0   2   0   0   2   2   2   2   2   2   0   2   0   2   0   0   2   0   0   0   0   0   2   2   0   2   0   0   2   0   0   0   0   0   0   0   2   2   0   0   2   0   2   2   0   0   0   2   2   2   0   0   0   0   0   0   2   2   2
 MK-1-14                2   0   2   0   0   2   2   0   2   2   0   2   2   0   2   2   2   2   0   0   2   0   0   2   2   0   2   0   2   2   2   0   0   0   0   0   2   2   0   0   2   0   0   2   2   0   0   0   2   2   2   2   2   0   2   2   0   0   0   2   0   0   0   0   0   0   2   2   2   0   2   0   2   0   2   2   0   0   2   0   2   2   2   2   0   2   2   2   2   2   2   2   0   2   2   2   0   2   0   0   2   2   0   0   2   0   0   2   0   2   0   2   0   0   0   0   2   2   2   2   0   0   2   0   2   0   2   0   2   0   2   2   2   2   0   2   0   0   0   2   2   0   2   0   0   2   2   2   2   0   2   0   0   0   2   2   0   2   0   0   0   2   0   2   2   0   2   0   0   2   0   0   0   0   0   0   0   2   2   0   0   2   0   2   2   0   0   0   2   2   2   0   0   0   0   0   0   2   2   2
 MK-1-15                2   0   2   0   0   2   2   0   2   2   0   2   2   0   2   2   2   2   0   0   2   0   0   2   2   0   2   0   2   2   2   2   0   0   0   0   2   2   2   0   2   0   0   2   2   0   0   0   2   2   2   2   2   0   2   2   0   0   2   2   0   0   2   0   0   0   2   2   2   0   2   0   0   0   2   2   0   0   2   0   2   0   2   2   2   2   2   2   2   2   2   2   0   0   2   2   0   2   0   0   2   2   0   0   2   0   0   2   0   2   0   2   0   0   2   0   2   2   0   2   0   0   2   0   2   0   2   0   2   0   2   2   2   2   0   2   0   2   0   2   2   2   2   0   0   2   2   2   2   0   2   0   0   0   0   2   0   2   0   0   0   2   0   2   2   0   2   0   0   0   0   0   0   0   0   0   0   2   2   0   0   2   0   2   2   0   0   0   2   0   2   0   0   2   2   0   2   2   0   2
 MK-1-16                2   0   2   0   0   2   2   0   2   2   0   0   2   0   2   2   2   0   0   0   2   0   0   2   2   0   2   0   0   2   2   2   2   0   0   0   2   2   2   0   2   0   0   2   2   0   0   0   2   2   2   0   2   0   2   2   0   0   2   2   0   0   2   0   0   0   2   2   2   0   2   0   0   0   2   2   0   0   0   0   2   0   2   2   2   2   2   2   2   2   2   2   0   0   2   2   0   2   0   0   2   2   0   0   2   0   0   2   0   2   0   2   0   0   2   0   2   0   0   2   0   0   2   0   2   0   2   0   2   0   2   2   2   2   0   2   0   2   0   2   2   2   2   0   0   2   2   2   2   0   2   0   0   0   0   2   0   2   2   0   0   2   2   0   0   0   2   0   0   0   0   2   0   0   0   0   0   2   2   2   0   2   0   2   2   0   0   0   2   0   2   2   0   2   2   0   2   2   0   2
 MK-2-1                 2   0   2   0   0   0   0   2   0   2   0   2   0   0   0   2   0   2   2   2   0   0   0   0   2   0   0   0   0   0   0   0   0   2   2   0   2   0   0   2   2   0   0   2   2   0   2   2   2   2   2   2   0   2   2   0   0   2   0   0   0   0   0   2   0   2   0   2   0   2   0   2   0   2   0   2   2   0   0   2   2   2   2   2   0   0   0   0   2   2   2   2   2   0   2   2   2   0   2   0   2   2   2   2   2   0   2   2   0   0   2   2   0   0   2   2   2   0   2   0   2   2   0   0   2   2   0   0   2   2   2   2   0   0   2   0   0   0   0   2   2   2   0   2   0   2   2   0   2   2   0   0   2   0   2   2   2   2   0   2   0   0   2   2   2   0   0   2   0   0   0   2   2   0   2   0   0   2   2   0   2   0   0   0   0   0   2   0   2   2   0   0   0   0   0   2   2   0   2   2
 MK-2-2                 2   2   2   0   0   0   0   2   0   0   0   0   0   0   0   2   0   2   2   2   2   0   0   0   2   0   0   0   2   0   0   2   0   2   2   0   2   0   0   2   2   2   0   2   2   0   2   2   2   2   2   2   0   0   2   0   2   2   0   0   0   0   0   2   0   2   0   2   0   0   0   2   0   2   0   2   2   0   0   2   2   2   2   2   0   0   0   0   0   2   0   2   2   0   2   2   2   0   2   0   2   2   2   2   0   0   0   2   0   0   2   2   0   0   0   2   2   0   2   0   2   2   0   0   2   0   0   0   2   2   2   2   0   0   2   2   0   0   0   0   0   2   0   2   0   2   2   0   2   2   0   0   2   0   2   2   2   2   0   2   0   2   2   2   2   0   0   2   0   0   0   2   2   0   2   0   0   2   2   0   2   0   0   0   0   0   2   0   2   2   2   2   0   0   0   0   2   0   2   2
 MK-2-3                 2   2   2   0   0   0   0   2   0   0   0   2   0   0   0   2   0   2   2   2   2   0   0   0   2   0   0   0   2   0   0   2   0   2   2   0   2   0   0   2   2   2   0   2   2   0   2   0   2   2   0   2   0   0   2   0   2   2   0   2   0   0   0   2   0   0   0   2   0   2   0   2   0   2   0   2   2   2   0   2   0   2   2   2   0   0   0   0   0   2   0   2   2   2   2   2   2   2   2   0   2   2   2   0   0   0   0   2   0   0   2   2   0   0   0   2   2   0   2   0   2   2   0   0   2   0   2   0   2   2   2   2   2   0   2   2   0   0   0   0   0   2   0   2   0   2   2   0   2   2   2   0   2   0   2   2   2   2   0   2   0   2   2   2   2   2   0   2   0   2   0   2   2   0   2   2   0   2   2   0   2   0   0   0   0   0   2   0   2   2   2   2   0   0   0   0   2   0   2   0
 MK-2-4                 2   2   2   0   0   0   0   2   0   2   0   2   0   0   2   0   0   2   2   2   2   0   0   0   0   2   0   0   2   0   0   2   0   2   2   0   2   0   0   0   2   2   0   2   2   0   2   0   2   2   0   0   2   0   2   0   2   2   2   2   0   0   0   0   0   0   0   2   0   2   0   2   0   2   0   2   2   2   0   0   0   2   2   2   0   0   0   0   0   2   0   0   2   2   2   2   2   2   0   0   2   2   2   0   0   0   0   2   0   2   2   2   0   0   2   2   2   0   2   0   2   2   0   0   2   0   2   0   2   2   2   2   2   0   2   2   0   0   0   0   0   2   0   2   2   2   2   0   2   2   2   0   2   0   2   2   2   2   0   2   2   2   2   0   2   2   0   2   0   2   0   2   2   0   2   2   0   2   0   0   2   0   0   0   0   0   2   0   2   2   2   2   0   0   0   0   2   0   0   0
 MK-2-5                 2   2   2   2   0   0   0   2   0   2   0   2   0   0   2   0   0   2   2   2   2   2   0   0   0   2   0   0   2   0   0   2   0   2   2   0   2   0   0   0   2   0   0   2   2   0   2   0   2   2   0   0   2   0   2   2   2   2   2   2   0   0   0   2   0   0   0   2   0   2   0   2   0   2   0   2   2   2   0   0   0   0   2   2   0   0   0   0   2   0   0   0   0   0   2   0   2   2   0   0   2   2   2   0   0   0   0   2   0   2   2   2   0   2   2   2   2   0   2   0   2   2   0   0   2   0   2   0   0   2   2   2   2   0   2   2   0   2   0   0   0   2   0   2   2   2   2   0   2   2   2   0   2   0   0   2   2   2   0   2   2   0   2   0   2   2   0   2   0   2   0   2   2   0   2   2   0   2   0   0   2   0   0   0   0   0   2   0   2   2   2   2   0   0   0   0   2   0   2   0
 MK-2-6                 2   2   2   2   0   0   0   2   0   0   0   2   0   0   2   0   0   2   2   2   0   2   0   0   2   2   0   2   2   0   0   2   0   0   2   0   2   0   0   0   2   0   0   2   2   0   2   2   2   0   0   2   2   0   2   2   2   2   2   2   0   2   2   2   0   0   0   2   0   0   0   0   0   2   0   2   2   0   0   0   0   0   2   2   0   2   0   0   2   0   0   0   2   0   2   0   2   2   0   0   2   2   2   0   0   0   0   2   0   2   2   2   0   2   2   2   2   0   2   0   2   2   0   0   2   0   2   0   0   2   2   2   2   0   2   2   0   2   0   0   0   2   0   2   2   2   0   0   2   2   0   0   2   2   0   2   2   0   0   2   2   0   0   0   2   2   0   2   0   2   0   2   2   2   2   2   0   2   0   0   2   0   0   0   0   0   2   0   2   2   2   2   0   0   0   0   2   2   2   0
 MK-2-7                 2   2   2   2   0   0   0   2   0   0   0   2   0   0   2   0   0   2   2   2   2   0   0   0   2   2   0   2   2   0   0   0   0   0   2   0   2   0   0   0   2   0   0   2   2   0   2   2   2   0   2   2   2   0   2   2   2   2   2   2   0   2   2   2   0   0   2   2   0   0   0   0   0   2   2   2   2   0   0   0   0   0   2   0   0   2   0   0   2   0   0   0   2   2   2   0   2   2   0   0   2   2   2   0   0   0   0   2   0   0   2   2   0   0   2   2   2   0   2   0   2   2   0   2   2   0   0   0   0   2   2   0   2   2   2   0   0   2   2   0   0   2   0   2   2   2   0   0   2   2   0   0   2   2   0   2   2   0   0   2   2   0   0   0   2   0   0   2   0   2   0   2   2   2   0   2   0   2   0   0   2   0   0   0   2   2   2   0   2   2   2   2   0   0   0   0   2   2   2   0
 MK-2-8                 2   2   2   2   0   0   0   2   0   0   2   2   0   0   2   0   0   2   2   2   2   0   0   0   2   2   0   2   2   0   0   0   0   0   2   0   2   0   0   0   2   0   0   2   2   0   2   2   2   0   2   2   2   0   2   2   2   0   2   2   0   2   2   2   0   0   0   2   0   0   0   0   0   2   2   0   2   0   0   0   0   0   0   2   0   2   0   0   2   0   0   2   0   2   2   0   2   2   0   0   0   0   2   0   2   0   0   2   0   0   2   2   0   0   2   2   2   0   0   0   2   2   0   2   2   0   0   0   0   0   2   0   2   2   2   2   0   2   2   0   0   2   0   2   2   2   0   0   2   2   0   0   2   2   2   0   2   2   2   2   2   2   0   0   2   0   0   2   0   2   0   2   2   2   0   2   0   0   0   0   2   0   2   0   2   2   2   0   2   2   2   2   0   2   0   0   2   2   2   2
 MK-2-9                 2   2   2   2   2   0   0   2   0   0   2   2   2   0   2   0   0   2   2   2   2   0   2   0   2   2   0   2   2   0   0   0   0   0   2   0   2   0   0   0   0   0   0   2   2   0   2   0   2   0   2   2   2   0   2   2   2   2   2   2   0   2   2   2   2   0   0   2   0   0   0   0   0   2   2   0   2   0   2   0   0   0   2   2   0   2   0   0   2   0   0   0   0   2   2   2   2   2   0   0   0   0   2   0   2   0   0   2   2   0   2   2   0   0   2   2   2   0   0   0   2   2   0   2   2   0   2   0   0   0   2   0   2   0   2   2   0   2   2   0   0   2   0   2   0   2   0   0   2   2   0   0   2   2   2   0   2   2   2   2   2   2   0   0   2   0   0   2   0   0   0   2   2   2   0   0   2   0   0   2   2   0   2   0   2   2   2   0   2   2   2   2   0   2   0   0   2   2   2   2
 MK-2-10                2   0   2   2   2   0   0   2   0   0   2   2   2   2   2   0   0   2   2   0   2   0   2   0   2   2   0   2   2   0   0   0   0   0   0   0   2   0   0   0   0   0   0   2   0   0   2   0   2   0   2   2   2   0   2   2   2   2   0   0   0   2   2   2   0   0   0   2   0   0   0   0   0   2   0   0   2   0   2   0   0   0   2   2   0   2   0   0   2   0   0   0   0   2   2   2   0   2   0   0   0   0   2   0   2   0   0   2   2   0   2   2   0   0   2   2   2   0   0   0   2   2   0   2   0   0   2   0   0   0   2   0   2   0   2   2   0   2   2   0   0   0   2   2   0   2   0   0   2   2   0   0   0   2   2   0   2   2   2   2   2   2   0   0   2   0   0   0   0   0   0   2   2   2   0   0   0   0   0   2   2   0   2   0   2   2   2   0   2   2   2   2   0   2   0   0   2   2   2   2
 MK-2-11                2   0   2   2   2   0   0   2   0   0   2   2   2   2   2   0   2   2   2   0   2   0   0   0   2   2   0   2   0   0   0   2   0   0   0   0   0   0   0   0   0   0   2   2   0   0   2   0   2   0   2   2   2   0   2   2   2   2   0   0   0   0   2   2   0   0   0   2   0   0   0   0   0   0   0   2   2   2   2   0   0   0   0   2   2   2   0   2   2   0   0   0   0   2   2   2   0   2   0   2   0   2   2   0   2   0   0   2   2   0   2   2   0   0   2   2   2   0   0   0   2   2   0   2   0   0   2   0   0   0   2   0   2   0   2   2   0   2   2   0   0   0   2   0   0   2   0   0   2   2   0   0   2   2   2   0   0   2   2   2   0   2   0   0   2   0   2   0   0   0   0   2   2   2   0   0   0   0   0   2   2   0   0   2   2   2   2   0   2   2   2   2   0   2   0   0   2   2   2   2
 MK-2-12                2   0   2   2   2   0   0   2   0   2   2   2   2   2   2   0   2   2   2   0   2   2   0   0   2   2   0   2   0   0   0   2   0   0   0   0   0   0   2   0   0   0   2   2   0   0   2   0   2   0   2   2   2   0   2   0   0   2   0   0   0   0   2   2   2   0   0   2   0   0   0   0   0   0   0   2   2   2   2   0   0   0   0   2   2   2   0   2   2   0   0   0   2   2   2   2   0   2   0   2   0   2   2   0   2   2   0   2   2   0   2   2   0   0   2   2   2   0   0   0   2   2   0   2   0   0   2   2   0   0   2   0   2   0   2   2   0   2   2   0   0   0   2   0   0   2   0   2   2   2   0   0   2   2   2   0   0   2   2   2   2   2   0   0   2   0   2   0   0   0   0   2   0   2   0   0   0   0   0   2   2   0   0   2   2   2   2   0   0   2   2   2   0   2   0   0   2   2   2   0
 MK-2-13                2   0   2   2   2   0   0   2   2   2   2   2   2   2   2   0   2   2   2   0   2   2   0   0   2   2   0   2   0   0   0   2   0   0   0   0   0   0   2   0   0   0   2   2   0   0   0   0   2   0   2   2   2   0   2   2   0   2   0   0   0   0   2   2   2   0   0   2   0   0   0   0   0   0   0   2   0   2   0   0   0   0   0   2   2   2   0   2   0   0   0   0   2   0   2   2   0   2   0   2   0   2   2   0   2   2   2   0   2   0   0   2   0   0   2   2   2   0   0   2   2   2   0   2   0   0   2   2   2   0   2   0   2   0   0   2   0   2   2   0   0   0   2   0   2   2   0   2   0   0   0   0   2   2   2   0   2   2   0   2   2   2   0   0   2   0   2   0   0   0   0   2   0   2   0   0   0   0   2   2   2   0   0   2   2   2   2   0   0   2   2   2   0   0   0   0   2   2   0   0
 MK-2-14                2   0   2   2   2   0   0   2   2   2   2   2   2   2   0   0   2   2   2   0   2   2   0   0   2   2   0   2   0   0   0   2   0   0   0   0   0   0   2   0   0   0   2   2   0   0   0   0   2   0   0   2   2   0   2   0   0   2   0   0   0   0   2   2   2   0   0   2   0   0   0   0   0   0   0   2   0   2   0   0   0   0   0   2   2   2   0   2   0   0   0   0   2   0   2   2   0   2   0   2   0   2   2   0   2   2   2   0   2   0   0   2   0   0   2   2   2   0   0   2   2   2   0   2   0   0   2   2   2   0   2   0   2   0   0   2   0   2   2   0   0   0   2   0   2   2   2   2   0   0   0   0   2   2   2   0   2   2   0   2   2   2   0   0   2   0   2   0   0   0   0   2   0   2   0   2   0   0   2   2   2   0   0   2   2   2   2   2   0   2   2   2   0   0   0   0   2   2   0   0
 MK-2-15                2   0   2   2   2   0   0   2   2   2   2   2   2   2   0   0   2   0   2   0   2   2   0   0   2   2   0   2   0   0   0   2   0   0   0   0   0   0   2   0   0   0   0   2   0   0   0   0   2   0   0   2   2   0   2   0   0   2   0   0   0   0   2   2   2   0   0   2   0   2   0   0   0   0   0   2   2   2   0   0   0   2   2   2   2   2   0   0   0   0   0   0   0   0   2   2   2   2   0   2   0   2   0   2   2   0   2   0   2   0   0   2   0   0   2   0   2   0   0   2   2   2   0   2   0   0   2   0   2   0   2   0   2   0   0   2   0   2   2   2   0   2   2   0   2   2   2   2   0   0   0   0   2   2   0   2   2   2   0   2   2   2   0   0   2   0   2   2   0   0   0   2   0   2   0   2   2   0   2   2   2   0   0   2   2   2   2   0   0   2   2   2   0   0   2   0   0   2   0   2
 MK-2-16                2   0   2   2   2   2   0   2   2   2   2   2   2   2   0   0   0   0   2   0   2   0   0   0   2   2   0   2   0   2   0   2   2   2   0   0   0   0   2   0   0   0   0   2   0   0   0   2   2   0   0   2   2   0   2   0   0   2   0   0   0   0   2   2   2   0   0   2   0   2   0   0   0   0   0   2   2   2   0   0   0   2   2   2   2   2   0   0   0   0   0   0   2   0   2   2   2   2   0   2   0   2   0   2   0   0   2   0   2   0   0   2   0   0   2   0   2   0   2   0   2   2   0   2   0   0   2   0   0   0   2   0   2   0   0   2   0   2   2   2   0   2   2   0   0   0   2   2   0   0   2   0   2   2   0   2   0   2   0   2   2   2   0   0   2   0   2   2   0   0   0   2   0   2   0   2   2   0   2   2   2   0   0   2   2   2   2   2   0   2   2   2   0   0   2   0   2   2   0   2
 MK-3-1                 0   2   2   2   0   2   2   0   0   2   0   2   2   2   0   0   0   2   0   2   2   0   0   2   2   2   2   2   0   2   2   2   2   0   2   2   0   2   0   0   0   2   2   0   2   2   2   2   2   2   0   2   2   0   0   2   2   2   2   0   2   0   2   0   2   2   0   0   2   0   2   2   2   0   0   0   0   2   0   2   0   2   2   2   2   0   2   2   0   2   0   0   2   0   0   0   2   2   0   0   2   2   2   2   2   0   0   2   0   0   0   0   0   2   2   2   0   0   2   2   2   0   0   2   0   0   0   2   0   0   2   0   0   2   0   2   2   0   0   0   2   2   0   0   2   0   0   0   2   0   0   0   2   0   0   0   2   2   0   2   0   0   2   2   2   0   2   2   2   2   2   0   2   0   2   0   0   2   2   0   0   2   0   2   0   2   0   2   0   2   0   0   2   0   0   0   2   2   0   0
 MK-3-2                 0   2   2   2   0   2   0   0   0   2   0   2   2   2   0   0   0   2   0   2   2   0   0   2   2   2   2   2   0   2   2   2   2   0   2   2   0   2   0   0   0   2   2   2   2   2   2   2   2   2   0   2   2   2   0   2   2   2   2   2   2   0   2   2   2   0   0   0   2   0   2   2   2   0   2   0   0   0   0   0   0   2   2   2   0   0   2   2   0   0   0   0   2   0   0   2   2   2   0   0   2   2   2   2   2   0   0   2   0   0   0   0   0   2   2   2   0   0   2   2   2   0   0   2   0   0   2   2   0   2   2   0   0   2   0   2   2   2   2   0   2   2   0   0   0   0   0   0   2   0   2   0   2   0   0   0   2   2   0   2   0   0   2   2   2   0   2   2   2   2   2   0   2   0   0   0   0   2   2   0   0   2   0   2   0   2   0   2   0   0   0   0   2   0   0   0   2   2   2   0
 MK-3-3                 0   2   2   2   2   2   2   0   0   2   0   2   2   2   0   0   0   2   0   2   2   0   0   2   2   2   2   2   0   2   2   2   2   0   2   2   0   2   0   2   0   2   2   2   2   2   2   2   2   2   0   0   2   2   0   2   0   2   2   2   2   0   2   0   2   0   0   0   2   0   2   2   2   0   2   0   0   0   0   0   0   2   2   2   0   0   0   0   0   0   0   0   2   0   0   2   2   2   0   0   2   2   2   2   2   2   2   2   0   0   0   0   0   0   2   2   2   0   2   2   2   0   0   2   0   0   2   2   0   2   2   0   2   2   0   0   0   2   2   0   2   2   0   0   0   0   0   0   2   2   2   0   2   0   0   0   2   2   0   2   0   0   2   2   0   2   2   2   2   2   2   0   2   0   2   0   0   2   2   0   0   2   2   2   0   2   0   2   2   0   0   0   2   2   0   0   2   0   0   0
 MK-3-4                 0   2   2   2   2   0   2   0   0   0   0   2   2   2   0   0   0   2   0   2   2   0   0   2   2   2   2   2   0   2   0   2   2   0   2   2   0   2   0   2   0   2   2   0   2   2   2   2   2   2   0   0   2   0   0   2   0   2   2   2   2   0   2   0   2   0   0   0   2   0   2   2   2   0   2   0   0   0   2   0   0   2   2   2   0   0   0   0   0   0   0   0   2   0   0   2   2   2   0   0   2   2   2   0   2   2   2   2   0   0   0   2   0   0   2   2   2   0   2   0   2   0   0   0   2   0   0   2   0   2   2   0   2   2   0   0   0   2   2   0   2   2   2   0   0   0   0   0   2   2   2   0   2   0   0   0   2   2   0   2   0   2   2   2   0   2   2   2   2   2   2   0   2   0   2   0   2   2   2   0   0   2   2   2   0   2   0   2   2   0   0   0   2   2   0   0   2   0   2   0
 MK-3-5                 0   2   2   2   2   0   2   2   0   0   0   2   2   2   0   0   0   2   0   2   2   0   0   2   2   2   2   2   0   2   0   2   0   0   0   2   0   2   0   2   0   2   0   0   2   2   2   2   2   2   0   0   2   0   0   2   0   2   2   0   2   0   2   0   2   0   0   0   2   0   2   2   2   0   2   2   0   0   2   0   0   2   2   2   0   0   0   2   0   0   0   2   2   0   0   2   0   0   0   0   2   2   2   0   2   2   0   2   0   2   0   2   0   0   2   2   2   0   2   0   2   0   0   0   2   0   0   2   0   2   2   0   2   2   0   0   0   2   2   0   2   2   2   0   2   0   0   0   2   2   2   0   2   0   0   0   2   2   0   0   0   2   2   0   0   0   2   2   2   2   2   0   2   0   2   0   2   2   2   0   0   2   2   2   2   2   0   2   2   0   0   0   2   0   0   0   2   0   0   0
 MK-3-6                 0   2   2   2   0   0   2   2   0   0   0   2   2   2   2   0   0   2   0   2   2   0   0   2   2   2   2   2   0   2   0   2   0   0   0   2   0   0   0   2   0   2   0   0   2   2   2   2   2   2   0   0   2   0   0   0   0   0   2   0   2   0   2   2   2   0   0   0   2   0   2   2   2   0   2   2   0   0   2   0   0   2   2   2   0   0   0   2   0   0   0   2   2   0   0   2   0   0   0   0   2   2   2   0   2   2   0   2   0   2   0   2   0   0   2   0   2   0   2   0   2   0   0   0   2   0   0   2   0   2   2   0   0   2   0   0   2   2   2   0   2   2   2   0   2   0   0   0   2   2   2   0   2   0   0   0   2   2   0   0   0   2   2   0   0   2   2   2   2   2   2   0   2   0   2   0   2   2   2   0   0   2   2   2   2   2   0   2   2   0   0   0   0   0   0   0   2   0   0   0
 MK-3-7                 0   2   0   2   0   0   2   2   0   0   0   2   2   2   0   0   0   2   0   0   2   0   0   2   2   2   2   0   0   2   0   2   0   0   0   2   0   0   0   2   0   2   0   0   2   2   2   0   2   2   0   0   0   0   0   0   0   0   2   0   2   0   2   2   2   2   0   0   2   2   0   2   2   0   2   2   0   0   2   0   0   2   0   2   2   0   0   2   0   0   0   2   2   0   0   2   0   0   0   0   2   2   2   0   2   2   0   2   0   2   0   2   0   0   2   2   2   0   2   0   2   0   0   0   2   0   0   2   0   2   2   0   0   2   0   0   2   0   2   0   2   2   2   0   2   0   0   0   2   2   2   0   2   0   2   0   2   2   0   0   0   2   2   0   0   2   2   2   2   2   2   0   2   0   2   0   2   2   2   0   0   0   2   2   2   0   0   2   2   0   0   0   0   0   0   0   2   0   0   0
 MK-3-8                 0   2   0   2   0   0   2   2   0   0   2   2   2   2   0   0   0   2   2   0   0   0   0   2   2   2   2   0   0   2   0   0   0   0   0   2   0   0   0   2   0   2   2   2   2   0   2   0   2   2   0   0   0   0   0   0   2   0   2   0   2   0   0   2   2   0   0   0   2   2   0   2   2   0   2   2   0   0   2   0   0   2   0   2   2   0   0   2   0   0   0   2   2   0   0   2   0   2   0   0   2   2   2   0   0   2   0   2   0   2   0   0   0   0   2   2   2   0   2   0   2   0   0   0   2   0   0   2   0   0   2   0   2   2   0   0   2   0   2   0   2   2   2   0   2   0   0   0   2   0   2   0   2   0   0   0   2   2   0   2   0   2   2   0   0   2   2   2   2   2   2   0   2   0   2   0   2   2   2   2   0   0   2   2   2   0   2   2   2   0   0   0   0   0   0   0   2   0   0   0
 MK-3-9                 0   2   0   2   0   0   2   2   0   0   2   2   2   0   2   0   0   2   2   0   2   0   0   2   2   2   0   0   0   2   0   2   0   0   0   2   2   0   0   2   0   2   2   2   2   0   2   0   2   2   2   0   0   0   0   0   2   0   2   2   2   0   0   2   2   0   0   0   0   2   0   2   2   2   2   2   0   2   2   0   0   2   0   0   0   0   2   2   0   0   0   2   2   0   0   0   0   2   0   0   2   2   2   0   0   2   0   2   0   2   0   0   0   0   0   2   2   0   2   0   2   2   2   0   2   0   0   0   0   0   2   0   2   2   0   0   2   0   2   0   2   2   0   0   2   0   0   0   2   0   2   0   2   0   0   0   2   2   0   0   0   2   2   0   0   2   2   2   2   2   2   0   2   0   2   0   0   2   2   2   0   0   2   2   2   0   2   2   2   0   0   0   0   0   0   0   2   0   0   0
 MK-3-10                0   2   0   2   0   0   2   2   0   0   0   2   2   0   2   0   0   0   2   0   2   0   0   2   2   0   0   0   0   2   2   0   0   0   0   2   0   0   0   2   0   2   2   2   2   0   2   0   2   2   2   0   0   0   0   0   2   0   2   2   2   2   0   2   2   2   0   0   0   2   0   2   2   0   2   2   0   2   2   0   0   2   0   0   2   0   2   2   0   0   0   2   2   0   0   0   0   2   0   0   2   2   2   0   0   2   2   2   0   2   0   0   0   0   0   2   2   0   2   0   2   2   2   0   0   0   2   0   0   2   2   0   2   2   0   0   0   0   2   0   2   2   2   2   2   0   0   0   2   0   2   0   2   0   0   0   2   2   0   0   0   2   2   0   0   2   2   2   2   2   2   0   2   0   2   0   0   2   2   2   0   0   2   2   2   0   2   0   2   2   0   0   0   0   0   0   2   0   0   0
 MK-3-11                0   2   0   2   2   0   2   2   0   0   2   2   2   0   2   0   0   0   0   0   2   0   0   2   2   0   0   0   0   2   2   0   0   0   0   2   2   0   2   2   0   2   0   2   2   0   2   0   0   0   2   0   0   0   2   2   2   0   2   2   2   0   0   2   2   0   0   0   0   2   0   2   2   0   2   2   0   2   2   2   0   2   0   2   0   0   2   2   0   0   0   2   0   0   2   0   0   2   0   0   2   2   2   0   0   0   2   2   0   2   0   0   0   0   2   0   2   2   2   0   0   0   2   0   2   0   2   0   0   2   2   0   2   2   0   0   0   0   2   2   0   2   2   2   2   0   0   2   2   0   2   0   2   0   2   0   2   2   0   0   2   2   2   0   0   2   2   2   2   2   2   0   2   0   0   0   0   0   2   2   0   0   2   0   2   0   2   0   2   2   0   0   0   0   2   0   2   0   0   2
 MK-3-12                0   2   0   2   2   0   2   2   2   0   2   0   2   0   2   0   0   0   0   0   2   0   0   0   2   0   2   0   0   0   2   0   0   0   0   2   0   0   2   2   0   2   0   2   2   0   2   0   2   0   2   0   0   0   2   2   2   0   2   2   2   2   0   2   2   0   0   0   0   2   0   2   0   0   2   2   0   2   2   2   0   2   0   2   0   0   2   2   0   0   0   2   0   0   2   0   0   2   0   2   2   2   2   0   0   0   2   2   0   2   2   0   0   0   2   0   2   2   2   2   2   0   2   0   2   0   2   2   0   2   2   0   2   2   0   0   0   0   2   2   0   0   0   2   2   0   0   0   2   0   2   0   2   2   2   0   2   2   0   0   2   2   0   0   0   2   2   2   2   2   2   0   2   0   2   2   0   2   2   2   0   0   2   0   2   0   2   0   2   2   0   0   0   0   2   2   2   0   0   2
 MK-3-13                0   2   0   2   2   0   2   2   2   0   2   2   2   0   2   0   0   0   0   0   2   2   0   0   2   0   2   0   0   0   0   0   0   0   0   2   0   0   2   2   0   2   2   2   2   2   2   0   2   0   2   0   0   0   2   2   2   0   2   2   2   2   0   2   2   0   0   0   0   2   2   2   0   0   2   2   0   2   0   0   0   2   0   2   0   0   2   2   0   0   2   2   0   0   2   0   0   0   0   2   2   2   2   0   0   0   2   2   0   2   2   2   0   0   2   0   2   2   2   0   2   0   2   0   2   0   2   2   0   2   2   2   2   2   0   0   0   0   2   2   2   0   0   2   2   0   0   2   2   0   2   0   2   2   2   0   2   2   0   0   2   2   0   0   0   2   2   2   2   2   2   0   2   0   2   2   0   2   0   2   0   0   2   0   2   0   2   0   2   2   0   0   0   0   0   2   2   0   0   2
 MK-3-14                0   2   0   2   2   2   2   2   2   0   2   2   2   0   2   0   0   0   0   0   2   2   0   0   2   0   2   0   0   0   0   0   0   0   0   2   2   0   2   0   0   0   2   0   2   2   0   2   2   0   2   0   0   0   2   2   0   0   0   2   2   0   0   2   2   0   0   0   0   2   2   0   0   0   2   2   0   2   2   0   0   2   0   2   0   0   2   2   0   0   2   2   0   0   2   2   0   0   0   2   2   2   2   0   0   0   2   2   0   2   2   2   0   2   2   0   2   2   2   0   2   0   2   0   0   0   2   2   0   0   2   2   2   2   0   0   0   0   2   2   2   0   0   2   2   0   0   2   2   0   2   0   2   2   2   0   2   2   2   0   2   2   2   0   0   2   2   0   2   2   2   0   2   0   2   2   0   2   2   2   0   0   2   0   2   0   2   0   2   2   0   2   0   0   0   2   2   0   0   2
 MK-3-15                0   2   0   2   2   2   2   2   2   0   0   2   2   0   2   2   0   0   0   0   2   2   0   0   0   0   0   0   0   0   0   0   0   0   2   2   2   0   2   0   0   0   2   0   2   2   2   2   2   0   2   0   0   0   2   2   0   0   0   2   2   0   0   2   2   0   0   0   0   2   0   0   0   0   0   2   0   2   2   0   0   2   0   2   0   2   2   0   0   0   2   2   0   2   2   2   0   2   0   2   2   2   2   0   0   0   2   2   0   2   2   2   0   2   2   0   2   2   0   2   2   0   2   0   0   0   2   2   0   0   2   2   2   2   0   0   0   2   2   2   2   0   0   2   2   0   0   2   2   0   2   0   2   2   2   0   2   2   2   0   2   2   2   0   0   2   2   0   2   2   2   2   0   0   2   2   0   0   2   2   2   0   2   0   2   0   2   0   2   2   0   2   2   0   0   2   2   0   0   2
 MK-3-16                0   2   0   2   2   2   2   2   2   0   0   2   2   2   2   2   0   0   0   0   2   2   0   0   0   0   0   0   0   0   0   0   2   0   2   2   2   0   0   0   0   0   0   0   2   2   2   2   2   0   2   0   0   0   2   2   0   0   0   2   2   0   0   2   2   0   0   0   0   2   0   0   0   0   2   2   0   2   2   0   0   2   0   2   0   2   2   0   0   0   2   2   2   2   2   2   2   2   0   2   0   2   2   2   0   0   2   2   0   2   2   2   0   2   2   0   2   2   0   2   2   0   2   0   0   0   2   2   0   0   2   2   2   2   0   0   0   2   2   2   2   0   2   2   2   0   0   2   0   2   2   0   2   2   2   0   2   2   2   0   2   2   2   0   0   2   2   0   2   2   2   2   0   0   0   2   0   0   2   2   2   0   2   0   2   0   2   0   2   0   0   2   2   0   0   2   2   0   0   2
 MK-4-1                 0   0   2   2   0   0   0   2   2   0   2   0   2   0   2   0   2   0   2   2   0   0   2   2   2   0   2   2   2   2   2   0   0   0   2   0   2   2   0   0   2   2   2   0   2   2   0   2   0   0   0   2   0   2   2   0   2   2   2   0   0   2   2   0   0   0   2   0   2   2   0   2   2   0   0   2   0   2   2   0   0   2   2   0   2   2   2   0   2   2   2   2   0   0   0   2   2   2   2   0   0   0   2   2   2   0   2   2   2   0   0   2   2   0   2   0   2   0   2   2   2   0   2   2   0   2   0   0   2   2   2   2   0   0   2   2   0   2   2   0   2   2   2   2   2   0   2   2   0   2   0   2   2   2   2   2   0   2   2   0   0   2   2   2   2   2   2   2   0   0   2   0   2   0   0   0   0   2   2   2   2   0   0   0   2   0   0   0   2   0   2   0   0   2   2   2   2   0   2   0
 MK-4-2                 0   0   0   2   0   0   2   2   2   0   2   2   2   0   2   0   2   2   2   2   0   0   0   2   2   0   2   2   2   2   2   0   0   0   2   0   2   2   0   0   2   2   2   0   2   2   2   2   0   0   2   2   0   2   0   0   2   2   2   0   0   2   2   0   0   0   2   0   2   2   0   0   2   0   0   2   0   2   2   2   0   2   2   0   2   2   2   0   2   2   2   2   0   0   0   2   0   2   2   0   2   0   2   2   2   0   2   2   0   0   0   2   2   0   2   0   2   0   2   2   2   2   2   2   0   2   0   0   2   2   2   2   0   0   2   2   0   2   2   0   0   2   0   2   2   0   2   2   2   0   0   2   2   2   2   2   0   2   2   0   0   2   2   2   2   2   2   2   0   0   2   0   2   2   0   0   0   2   2   2   2   0   0   0   2   0   0   0   0   0   2   0   0   0   2   2   2   0   2   0
 MK-4-3                 0   0   0   2   0   0   2   2   2   0   2   0   2   0   2   0   2   0   0   2   2   0   0   2   2   0   2   0   2   2   2   0   0   0   2   0   2   2   0   0   2   2   2   0   2   2   2   0   0   0   2   2   0   0   0   0   2   2   2   0   0   2   2   0   0   0   2   0   0   2   0   0   2   0   0   2   0   2   0   0   0   0   0   2   2   2   2   0   2   0   2   2   0   0   0   2   0   2   2   0   2   0   2   2   2   2   2   2   0   0   0   2   2   0   2   0   2   2   2   2   2   2   2   2   0   2   0   0   2   2   0   2   0   0   2   2   0   2   2   0   0   0   0   2   2   2   2   2   2   2   0   2   2   2   2   2   0   2   2   0   0   0   2   2   2   2   2   2   0   0   2   2   2   2   0   0   0   0   2   2   2   0   0   0   0   2   2   0   2   0   2   0   0   2   2   2   2   0   2   0
 MK-4-4                 2   0   2   2   0   0   2   2   2   0   2   0   2   0   2   0   2   2   0   2   2   0   0   2   2   0   2   0   2   2   2   0   2   0   0   0   2   2   0   0   2   2   2   0   2   2   0   0   0   2   2   2   2   0   0   0   2   2   2   0   0   2   2   0   0   0   2   0   0   2   0   0   2   2   2   2   0   2   0   2   0   0   0   2   2   2   2   0   2   2   2   2   0   0   0   2   0   2   2   0   2   0   2   2   2   2   2   2   0   0   0   2   2   0   2   0   2   2   2   2   2   2   2   2   2   2   0   0   2   2   0   0   0   0   2   2   0   2   2   0   2   0   0   2   2   2   2   2   2   2   0   0   0   2   2   2   0   2   2   2   0   0   2   2   2   2   2   0   0   0   2   2   2   2   0   0   0   0   2   2   2   0   0   0   0   2   2   0   2   0   2   0   0   2   2   2   2   0   2   0
 MK-4-5                 2   0   2   2   0   0   2   2   2   0   2   0   2   0   2   0   2   2   0   2   2   0   0   2   0   2   2   0   2   0   2   0   2   0   0   0   2   2   0   0   2   2   2   0   2   2   0   0   2   0   2   2   2   0   2   0   2   2   2   0   0   2   2   2   0   0   2   0   0   2   0   0   2   2   2   2   0   2   0   2   0   0   0   2   2   0   0   2   2   2   2   2   0   0   0   2   0   0   2   2   2   0   2   2   2   0   2   2   0   0   0   2   2   0   2   0   2   2   0   2   2   2   2   2   2   2   0   0   2   2   0   0   2   0   2   2   0   2   2   0   2   0   0   2   2   2   2   2   2   0   2   0   0   2   2   2   0   2   2   2   0   0   2   2   2   2   2   0   0   0   2   2   2   2   0   0   0   0   2   2   2   0   0   0   0   2   2   2   2   0   0   2   0   2   2   2   2   0   2   2
 MK-4-6                 2   0   2   2   0   0   2   2   2   0   2   0   2   0   2   0   2   2   0   2   2   0   0   2   2   2   0   0   2   2   2   0   2   0   0   0   2   0   0   0   2   2   2   0   2   2   0   0   2   0   2   2   2   0   2   2   2   2   2   0   0   2   2   2   0   0   2   0   0   2   0   0   2   2   0   2   0   2   0   2   0   0   0   2   2   0   0   2   2   2   2   2   0   0   0   2   0   0   2   2   2   0   2   0   0   0   2   2   0   0   0   2   0   0   2   0   2   2   0   2   2   2   2   2   2   2   0   0   2   2   2   0   0   0   2   2   0   2   2   0   2   0   2   0   2   2   2   2   2   2   0   0   0   2   2   2   0   0   2   2   0   0   2   2   2   2   2   0   0   0   2   2   2   2   0   0   0   0   2   2   2   0   0   0   0   2   2   2   0   2   0   2   0   2   2   2   2   0   2   2
 MK-4-7                 2   2   2   2   0   0   2   2   2   0   2   0   2   0   2   0   0   2   0   2   2   0   0   2   2   2   0   0   2   2   2   0   2   0   2   0   0   0   0   0   2   2   2   0   2   2   0   0   2   0   2   2   2   0   2   0   2   2   2   2   2   2   2   2   0   2   2   0   0   2   0   0   0   2   0   2   0   2   2   0   0   0   0   2   2   0   0   2   2   2   2   2   0   0   0   2   0   0   2   2   2   0   2   0   0   0   2   2   0   0   0   2   0   0   2   0   2   2   0   2   0   2   2   2   2   2   0   0   2   2   0   0   0   0   2   2   0   0   0   0   0   0   2   0   2   2   2   2   2   2   0   0   0   2   2   2   0   0   2   2   2   0   2   2   2   0   2   0   2   0   2   2   2   2   0   0   0   0   2   2   2   0   0   0   0   2   0   2   0   2   0   2   0   2   2   2   2   2   2   2
 MK-4-8                 2   0   2   2   0   0   2   2   2   2   2   0   2   0   2   0   2   2   0   2   2   0   0   2   0   2   0   0   2   0   2   0   2   0   2   0   0   0   0   0   2   2   2   0   2   2   2   0   2   0   2   2   2   0   0   0   2   2   2   2   2   2   2   2   0   2   2   0   2   2   0   0   0   2   0   2   0   2   2   0   0   0   0   2   2   0   0   2   2   2   2   2   2   0   2   2   0   2   2   2   2   0   2   0   0   0   2   2   0   0   0   2   0   0   0   0   2   2   0   2   0   2   2   2   2   2   0   0   2   2   0   0   0   0   2   2   0   0   0   0   0   0   2   0   2   2   2   2   2   2   0   0   0   2   2   2   0   0   2   2   2   0   2   0   2   0   2   0   0   0   2   2   2   2   0   0   2   0   2   2   2   0   0   0   2   2   0   2   0   2   0   2   0   2   2   2   2   0   2   2
 MK-4-9                 2   0   2   2   0   0   2   2   2   2   2   0   2   0   2   0   2   2   0   2   2   0   0   2   0   2   0   2   2   0   2   0   2   0   2   0   0   0   0   0   2   2   0   0   0   2   2   0   2   2   2   2   2   0   0   0   2   0   2   2   2   2   2   2   0   2   2   0   2   2   0   0   0   2   0   2   0   2   2   2   0   0   0   2   0   0   0   2   2   2   2   2   2   0   2   0   0   2   2   2   0   0   2   0   0   2   2   2   0   2   0   2   0   0   2   0   2   2   0   0   0   2   2   2   2   2   2   0   2   0   0   0   0   0   2   2   0   0   2   0   0   0   2   0   2   2   2   2   2   2   0   0   2   2   0   0   0   0   0   2   2   0   2   0   0   0   0   0   0   0   2   2   2   0   0   0   2   0   2   2   2   0   0   0   2   2   0   2   0   2   0   2   2   2   2   2   2   0   2   2
 MK-4-10                2   0   2   2   0   0   2   0   2   0   2   0   2   0   2   0   2   2   0   2   0   0   0   2   0   2   0   2   2   0   2   2   2   0   2   0   0   0   0   0   2   0   0   0   0   2   2   0   2   2   2   2   2   0   0   0   2   0   2   2   2   0   0   2   0   2   0   0   2   2   0   0   0   2   0   0   0   2   0   2   0   0   0   2   0   0   0   2   2   2   2   2   2   0   2   0   0   2   2   2   0   0   2   0   0   2   2   2   0   2   0   0   0   0   0   0   2   2   2   2   0   2   2   2   2   2   2   0   2   0   0   0   0   0   2   2   0   2   0   0   0   2   2   0   2   2   2   2   2   2   0   0   2   2   2   0   0   0   0   2   2   0   2   0   0   0   0   0   0   0   2   2   2   0   0   2   2   0   2   2   2   0   2   0   2   2   0   2   2   2   2   2   0   2   2   2   2   0   2   2
 MK-4-11                2   0   0   2   0   0   2   0   2   2   0   0   2   0   2   0   2   2   0   2   0   0   0   2   0   2   0   2   2   2   2   2   0   0   2   0   0   0   0   0   2   0   0   0   0   2   2   0   2   2   2   2   2   0   0   0   2   0   2   2   2   0   0   2   0   2   2   0   2   2   2   0   0   2   0   0   0   2   2   2   0   0   0   0   0   0   0   2   2   2   2   2   2   2   2   0   0   2   2   0   0   0   2   0   2   2   2   2   0   2   0   0   0   0   0   0   2   2   2   0   0   2   2   2   0   2   2   0   2   0   0   0   0   0   2   2   0   2   0   0   0   2   2   0   2   2   0   0   2   2   0   0   0   0   2   2   0   0   0   2   2   0   2   0   2   0   0   0   2   0   2   2   2   0   0   2   2   0   2   2   2   0   2   0   2   2   0   2   2   2   2   2   0   2   2   0   2   0   2   2
 MK-4-12                2   0   0   2   0   0   2   0   2   2   0   0   2   0   2   0   2   2   0   2   0   0   0   2   2   2   0   2   2   2   2   2   0   2   2   0   0   0   0   0   2   0   0   2   0   2   2   0   2   2   2   2   2   0   0   2   2   0   2   2   2   0   0   2   0   2   0   0   2   2   2   0   2   2   0   2   0   0   2   2   0   0   0   0   0   2   0   2   2   2   2   2   2   2   2   0   0   2   2   0   0   2   2   0   2   0   2   2   0   2   0   0   0   0   0   0   2   2   2   0   0   2   2   2   2   2   2   0   2   2   0   0   0   0   2   2   0   2   0   0   0   0   2   0   2   2   2   0   2   2   2   0   0   0   2   2   0   0   0   2   2   2   2   0   2   0   0   0   2   0   2   0   2   0   0   2   2   2   2   2   2   2   2   2   2   2   0   2   2   2   2   0   0   0   2   0   2   0   2   2
 MK-4-13                0   0   0   2   0   0   2   0   2   0   0   0   0   0   2   2   2   2   2   2   0   0   0   0   2   2   0   2   2   2   2   2   0   2   2   0   0   0   0   0   2   0   0   2   0   2   2   0   2   2   2   2   2   0   0   2   2   0   2   2   2   0   0   2   0   2   0   0   2   2   2   0   2   2   0   2   0   0   2   2   0   2   0   0   0   2   0   2   2   2   2   2   2   2   2   0   0   2   2   0   0   2   2   0   2   0   2   2   0   2   0   0   0   2   0   0   0   2   2   0   0   2   2   2   2   2   2   0   2   2   2   2   0   0   2   2   0   2   0   0   0   0   2   0   2   2   0   0   2   2   2   0   0   0   2   0   0   0   0   2   2   2   2   0   2   0   2   0   2   2   2   0   2   0   0   2   2   2   2   2   0   2   2   2   2   0   0   2   2   2   2   0   0   0   2   0   2   0   0   2
 MK-4-14                0   0   0   2   0   0   2   0   2   0   0   0   0   0   2   2   2   2   2   2   0   0   0   0   2   2   0   2   2   2   0   2   0   2   2   0   0   0   0   0   2   0   0   2   0   2   2   0   2   2   2   2   2   0   0   2   2   0   2   2   2   0   0   2   0   2   0   0   2   2   2   2   2   2   0   2   0   0   2   0   0   2   0   0   0   2   0   2   0   2   2   0   2   2   2   0   0   2   2   0   0   2   2   0   2   0   2   2   0   2   0   0   0   2   0   0   0   2   2   2   0   2   2   2   2   2   2   0   2   2   2   2   0   0   2   2   0   2   0   0   0   0   2   0   2   2   0   0   2   2   2   0   0   0   2   2   0   2   0   0   2   2   2   0   0   0   2   0   2   2   2   0   2   0   2   2   2   2   2   2   0   0   2   0   2   0   2   0   2   2   2   0   0   0   2   0   2   0   2   2
 MK-4-15                0   0   0   2   0   0   2   0   2   0   0   0   0   0   2   2   2   2   2   2   0   0   0   0   2   0   0   2   2   2   0   2   0   0   2   0   0   0   0   0   2   0   0   2   0   2   2   0   0   2   2   2   2   0   0   2   2   0   2   2   2   0   0   2   2   2   2   0   2   2   2   2   0   0   0   2   0   2   2   0   0   2   0   0   0   2   0   2   0   0   2   0   2   2   2   0   0   2   2   0   0   2   0   0   2   0   2   2   0   2   0   0   0   2   0   0   0   2   0   2   0   2   2   2   2   2   0   0   2   2   2   2   0   0   2   2   0   2   0   0   2   2   2   0   2   2   0   0   2   0   2   2   0   0   2   2   0   2   0   0   2   2   2   0   0   0   2   0   2   2   2   0   2   0   2   2   2   2   2   2   0   0   2   0   2   0   0   0   2   0   2   0   0   0   2   2   2   0   2   2
 MK-4-16                2   0   0   2   0   0   2   2   2   0   0   2   0   0   0   2   2   2   2   2   0   0   0   0   2   0   0   2   2   2   0   2   0   0   2   0   0   2   0   0   2   2   0   2   0   2   2   0   0   2   0   2   2   0   0   2   2   0   2   2   2   0   0   2   2   2   2   0   2   2   2   2   0   0   0   2   0   2   2   0   0   2   0   0   0   2   0   2   0   0   2   2   2   2   2   0   0   2   2   0   0   2   0   2   0   0   2   2   0   2   0   0   0   2   0   0   0   2   0   2   0   2   2   2   2   2   0   0   2   2   0   2   0   0   2   2   0   2   0   0   2   0   2   0   2   2   0   0   2   0   2   2   0   0   2   0   0   2   0   0   2   2   2   0   0   0   2   2   2   0   2   2   2   0   2   2   2   2   2   2   0   0   2   0   2   0   0   2   2   0   2   0   0   0   2   2   2   2   2   2
 MK-5-1                 2   2   0   0   0   2   2   0   2   2   2   0   2   2   0   2   2   2   0   0   2   2   0   0   2   2   0   2   0   2   2   0   2   0   2   0   0   0   2   2   2   2   0   0   2   0   2   2   2   0   0   2   2   2   2   2   2   2   2   2   2   2   2   2   2   2   2   2   0   2   0   2   0   2   2   0   2   0   0   0   2   2   0   2   0   2   2   2   2   0   2   0   2   0   2   0   2   0   0   2   2   0   0   0   2   0   2   2   0   0   2   2   0   0   2   2   0   0   0   2   0   2   2   0   2   2   2   0   2   2   2   2   0   2   2   2   2   2   2   2   2   2   2   0   0   0   0   0   2   0   0   2   2   2   2   0   0   2   0   0   2   0   0   0   0   0   2   2   2   2   2   2   0   2   0   2   2   2   0   2   2   2   0   2   0   2   2   2   0   0   0   2   0   0   2   0   2   2   0   0
 MK-5-2                 2   2   0   0   0   2   2   0   2   2   2   0   2   2   0   2   2   2   0   0   2   2   0   0   2   2   0   2   0   0   0   0   2   0   2   0   0   0   2   2   2   0   0   0   2   0   2   2   2   0   0   2   2   2   2   2   2   2   2   2   2   2   2   2   0   2   2   2   0   2   2   2   2   2   2   0   2   2   0   0   2   2   0   2   0   2   2   2   2   0   2   0   2   0   2   0   2   0   0   0   2   0   0   0   2   0   2   2   0   0   2   2   0   0   2   2   0   0   0   2   0   2   0   0   2   2   2   0   2   2   0   2   0   2   2   2   2   2   2   0   2   2   2   0   0   0   0   0   2   0   0   2   2   2   2   0   0   2   2   0   2   0   0   0   0   0   2   2   2   2   2   2   0   2   0   2   2   2   0   2   2   2   0   2   0   2   2   2   0   0   0   2   0   0   0   0   2   2   0   0
 MK-5-3                 2   2   0   0   0   2   2   0   2   2   2   0   2   2   0   2   2   2   0   0   2   2   0   0   2   2   0   2   0   0   0   0   2   0   2   0   2   0   2   2   2   0   0   0   2   0   2   2   2   0   0   2   2   2   2   2   2   2   0   0   2   2   2   2   2   2   2   2   0   2   2   2   2   0   2   0   2   2   0   0   2   2   0   2   2   2   2   2   2   2   0   0   2   2   2   0   2   0   0   0   0   0   0   0   2   0   2   2   0   0   2   2   0   0   2   2   0   0   0   2   0   2   0   2   2   2   2   2   2   2   0   0   0   0   2   2   2   2   2   0   2   2   2   0   0   0   0   0   2   0   0   2   2   2   2   0   2   2   2   0   2   0   2   2   0   0   0   2   2   2   2   2   0   2   0   2   2   2   0   2   2   2   0   2   0   2   2   2   0   0   0   2   0   0   0   0   2   2   0   0
 MK-5-4                 2   2   0   0   0   2   2   0   2   2   2   0   2   2   0   2   2   0   0   0   2   2   0   0   2   2   0   2   0   0   0   0   2   0   2   2   2   0   2   2   0   0   0   0   2   0   2   2   2   0   2   2   2   0   2   2   2   0   0   0   2   2   2   2   2   2   2   2   0   0   2   2   2   0   2   0   2   2   0   0   2   2   0   2   2   2   2   2   2   2   0   0   2   2   2   0   2   0   0   0   0   0   0   2   2   0   0   2   0   0   2   2   0   0   2   2   0   0   0   2   0   2   0   2   2   2   2   2   2   2   0   0   0   2   2   2   2   0   2   0   2   2   2   0   0   0   0   0   0   2   0   2   2   2   2   0   2   2   2   0   2   0   2   2   0   0   0   2   2   2   2   2   0   2   0   2   2   2   0   2   2   2   0   2   0   2   2   2   0   0   0   2   0   0   0   0   2   2   0   0
 MK-5-5                 2   2   0   2   2   2   2   0   2   2   2   0   2   2   0   0   2   0   0   0   2   2   0   0   0   2   0   2   0   2   0   0   2   0   2   2   2   0   2   2   0   0   0   0   2   0   2   2   2   0   2   2   2   2   2   2   2   0   0   0   2   2   2   2   2   2   2   2   0   0   2   2   2   0   2   0   2   2   0   0   2   2   0   2   2   0   2   2   2   2   0   2   2   2   2   0   0   0   0   0   0   2   0   2   2   0   0   2   0   0   2   2   0   0   2   2   0   0   0   2   0   2   2   2   2   2   2   2   2   2   0   0   0   2   2   2   2   0   2   0   2   2   2   0   0   0   0   0   0   2   0   2   2   2   2   0   2   2   2   0   2   0   2   0   0   0   0   2   2   2   2   2   0   2   0   2   2   2   0   2   2   2   0   0   2   2   2   2   0   0   0   2   0   0   0   0   2   2   2   0
 MK-5-6                 2   2   0   2   2   2   2   0   2   2   2   0   0   2   0   2   2   0   0   0   2   2   0   0   0   2   0   2   0   2   2   2   2   0   2   2   2   0   2   2   0   0   0   0   2   0   2   2   2   0   2   2   2   2   2   2   2   0   0   0   2   2   0   2   2   0   2   2   2   0   2   2   2   0   2   0   2   2   2   0   2   0   0   2   2   0   2   2   2   2   0   2   2   2   2   0   0   0   0   0   0   2   0   2   2   0   0   2   0   0   0   2   2   0   2   2   0   0   0   2   0   2   2   2   2   2   2   2   2   2   0   0   0   2   2   2   2   2   2   0   2   2   2   2   0   0   0   0   0   2   0   2   2   2   0   0   2   2   2   0   2   0   2   2   0   0   0   2   2   2   2   2   0   2   0   2   2   0   0   2   0   2   0   0   2   2   2   2   0   0   0   2   2   0   0   0   2   2   2   0
 MK-5-7                 0   2   0   2   0   2   2   0   2   2   2   0   0   2   2   2   2   0   0   0   2   0   0   0   0   2   0   2   0   2   0   2   2   0   2   2   2   0   2   2   0   0   0   0   0   0   2   2   2   0   2   2   2   2   2   2   2   0   0   0   2   2   0   0   2   2   0   2   2   0   2   2   2   0   2   0   2   2   2   0   2   0   0   0   2   0   2   2   2   2   0   2   2   2   2   0   0   0   0   0   0   2   0   2   2   0   0   2   0   0   0   2   2   0   2   2   0   0   0   2   0   2   2   2   2   2   2   2   2   2   0   0   0   2   0   2   0   2   2   0   2   2   2   2   0   0   0   0   0   2   0   2   2   2   0   0   2   2   2   0   2   0   2   2   0   0   0   2   2   2   2   2   0   2   0   2   2   0   0   2   0   2   0   2   2   2   2   2   0   0   0   2   2   0   0   0   2   2   2   0
 MK-5-8                 0   2   0   2   0   2   2   0   2   0   2   0   0   2   2   2   2   0   0   0   2   0   2   0   0   2   0   2   0   2   0   2   2   0   0   2   2   0   2   2   0   0   0   0   0   0   2   2   0   0   2   2   2   2   2   2   2   0   0   0   2   2   0   0   2   2   0   2   2   0   2   2   2   0   2   0   2   2   2   2   2   2   0   2   2   0   2   2   2   2   0   2   2   2   2   0   0   0   0   0   0   2   0   2   2   0   0   2   0   0   0   2   2   0   2   2   0   0   0   2   0   2   0   2   2   2   2   2   2   2   0   0   0   2   0   2   0   2   2   0   2   2   0   2   0   0   2   2   0   2   0   2   0   2   0   0   0   0   2   0   2   0   2   2   2   0   0   2   2   2   0   2   0   2   0   2   0   0   0   2   0   2   0   2   2   2   2   2   0   0   0   2   2   0   0   0   2   2   2   0
 MK-5-9                 0   2   0   2   2   2   2   2   2   0   2   0   0   2   2   2   2   0   0   2   2   2   2   0   0   2   0   2   0   2   0   2   2   0   2   2   2   0   2   2   2   0   0   0   2   0   2   2   0   0   2   2   2   2   2   2   2   0   0   2   0   2   2   0   2   2   0   2   2   0   2   2   2   0   2   0   2   2   2   2   2   2   0   2   2   0   2   2   2   2   0   2   2   2   2   0   0   0   0   0   0   0   0   2   2   0   0   2   0   0   0   2   2   0   2   2   2   0   0   2   0   2   0   2   2   0   2   2   0   2   0   0   0   2   0   0   0   2   2   0   2   2   0   2   0   0   2   2   0   0   0   2   0   2   0   0   0   0   2   0   2   2   2   2   2   0   0   2   2   2   0   2   0   0   0   2   0   0   0   2   0   2   0   2   2   0   2   2   0   0   0   2   0   2   0   0   2   2   2   0
 MK-5-10                0   2   0   2   2   0   0   2   2   0   0   0   0   2   2   2   2   0   0   2   2   2   2   0   0   2   0   2   0   2   0   2   2   0   2   2   2   0   2   0   2   0   2   0   2   0   2   2   0   0   2   2   2   2   2   2   2   0   0   2   0   2   0   0   2   2   0   2   2   2   2   2   2   2   0   2   2   2   2   2   2   2   2   2   2   0   2   0   2   0   0   2   2   2   2   2   0   0   0   0   0   0   0   0   2   0   0   2   0   0   0   2   2   0   2   2   2   0   0   2   0   2   0   0   2   0   2   2   0   2   2   0   0   2   0   0   0   2   2   0   2   2   0   2   0   0   2   2   0   0   0   2   0   2   2   0   0   0   2   0   2   2   0   2   2   0   0   2   0   2   0   2   0   0   2   2   0   0   0   2   2   2   0   2   2   0   2   2   0   0   0   2   0   2   2   0   2   0   2   0
 MK-5-11                0   2   0   2   2   0   0   2   2   0   0   0   0   2   2   2   0   0   0   2   2   2   0   0   0   2   2   2   0   2   0   0   2   0   2   2   2   0   2   0   2   0   2   0   0   0   2   2   0   0   2   2   2   0   2   2   0   0   0   0   0   2   0   0   2   2   2   2   2   2   2   2   2   2   2   2   2   2   2   0   2   0   2   2   2   0   2   0   2   0   0   2   2   0   2   2   0   0   0   2   0   0   2   0   2   2   0   2   0   0   0   2   2   0   2   2   2   0   0   2   0   2   0   0   2   0   2   2   0   2   2   0   2   2   0   0   0   2   2   0   2   2   0   0   0   0   2   2   2   0   0   2   0   2   2   0   0   0   2   0   2   2   0   2   2   0   0   2   0   2   0   2   0   0   2   2   2   0   0   2   2   0   0   2   2   0   2   0   0   0   0   2   0   2   2   0   2   0   2   0
 MK-5-12                0   2   0   2   2   2   0   2   2   0   0   0   0   2   2   2   2   0   0   0   2   2   0   0   0   2   0   2   0   2   0   0   2   0   2   2   2   0   2   0   2   0   2   0   0   0   2   2   0   0   2   2   2   0   2   2   0   0   0   0   0   2   0   0   2   2   2   2   2   2   2   2   2   2   2   2   2   2   0   0   2   0   0   2   0   0   2   0   2   0   0   2   2   0   2   2   0   0   0   2   0   0   2   0   2   2   0   2   0   0   0   0   2   0   2   2   0   0   0   2   0   2   0   0   2   0   2   2   0   2   2   0   2   2   0   2   0   2   2   0   2   2   0   2   0   0   2   2   2   0   0   2   0   2   0   0   0   2   2   2   2   2   0   2   2   0   0   2   0   2   0   2   0   0   2   2   2   0   0   2   2   0   0   2   2   0   2   0   0   0   0   0   0   2   2   0   2   0   2   0
 MK-5-13                0   2   0   2   2   2   0   2   0   0   0   0   0   2   2   2   0   2   0   0   2   2   0   0   0   2   2   2   0   2   0   0   2   0   2   2   2   0   2   0   2   0   2   0   0   2   2   2   2   0   0   2   2   0   2   2   0   2   0   0   0   2   0   0   2   2   2   2   2   2   2   2   2   2   2   2   2   2   0   0   2   0   0   0   0   2   2   0   2   2   0   2   2   0   2   2   0   0   0   2   0   0   2   0   2   2   0   2   0   2   0   0   2   0   0   2   2   0   0   2   0   2   0   0   2   2   2   2   0   2   2   0   2   2   0   2   0   2   2   0   2   2   0   2   2   0   2   2   2   0   2   2   0   2   0   0   0   0   2   2   2   2   0   2   2   2   0   2   0   2   2   2   0   0   2   0   2   0   0   2   2   0   0   2   2   0   2   2   0   0   0   0   0   2   2   2   2   2   2   2
 MK-5-14                0   2   0   2   2   2   0   2   0   2   0   0   0   2   2   2   0   2   0   0   2   2   2   0   0   2   2   2   0   2   0   0   2   0   2   2   2   0   2   0   2   0   2   2   0   2   2   2   2   0   0   2   0   0   2   2   0   2   2   0   0   2   0   0   2   2   0   2   2   2   2   2   2   2   2   2   2   2   0   2   0   0   0   0   0   2   2   0   2   2   0   2   2   0   2   2   0   0   0   2   0   0   2   0   0   2   0   2   0   2   0   0   0   0   0   2   2   0   0   2   0   0   0   0   2   0   2   2   0   2   2   0   2   2   0   2   0   2   2   0   2   2   0   2   2   0   2   2   0   0   2   2   0   2   2   0   0   0   2   2   0   2   0   2   2   2   0   2   0   2   2   2   0   0   2   2   2   0   0   2   2   0   0   0   2   2   2   0   0   0   0   2   0   2   2   0   2   0   2   2
 MK-5-15                0   0   0   2   0   0   0   2   0   2   0   0   0   2   0   2   0   2   0   0   2   2   2   0   0   2   2   2   0   2   0   0   2   0   2   2   2   0   0   0   2   0   2   2   0   2   2   2   2   0   0   0   0   0   2   2   0   2   2   2   0   2   0   0   2   2   0   2   2   2   2   2   2   2   2   2   2   2   0   0   2   0   0   0   0   2   2   0   2   2   0   2   2   0   2   2   0   0   2   2   0   0   2   0   0   2   0   0   0   2   0   0   0   0   0   2   2   0   2   2   0   0   0   0   2   0   0   2   0   2   2   2   2   2   0   2   0   2   2   0   2   2   0   2   2   0   2   2   0   2   2   2   0   0   2   0   0   0   2   2   0   2   0   0   2   0   0   2   0   2   2   2   0   0   2   2   2   0   0   2   2   0   0   0   2   2   2   0   0   0   0   2   0   2   2   0   2   0   2   2
 MK-5-16                0   0   2   0   0   0   0   2   0   2   0   2   0   2   0   2   0   2   0   0   2   2   2   0   0   2   2   2   0   2   0   2   2   0   2   2   2   0   0   0   2   0   2   2   0   2   2   2   2   0   2   0   0   0   2   2   0   2   2   2   0   2   0   0   2   2   0   2   2   2   2   2   2   2   2   2   0   2   0   0   2   0   0   0   0   2   2   0   2   2   0   2   2   0   2   2   0   0   2   2   0   0   2   0   0   0   0   0   0   2   0   0   0   0   2   2   2   0   2   2   0   0   0   0   2   0   0   2   0   2   2   2   2   2   0   2   0   2   2   0   2   2   0   2   2   2   2   2   0   2   2   2   0   0   2   0   0   0   2   2   0   2   0   0   2   2   0   2   0   2   2   2   2   0   2   2   2   0   0   2   0   0   0   0   2   2   2   0   0   0   0   2   0   2   2   0   2   0   2   2
 MK-6-1                 2   2   0   0   2   2   0   0   0   2   2   0   2   0   2   2   0   0   0   0   0   2   0   2   0   2   0   2   2   2   0   0   0   2   0   0   2   0   2   2   2   2   2   2   0   2   2   0   0   2   2   0   0   2   0   2   0   0   0   2   0   0   0   0   0   0   0   2   2   2   0   0   2   2   2   2   2   0   0   2   2   0   0   2   2   0   2   2   0   2   0   0   0   2   2   0   2   0   0   0   2   0   0   2   0   2   2   0   2   0   2   0   2   2   0   2   0   0   2   0   2   0   2   2   2   2   0   2   0   2   2   0   0   0   2   2   2   0   2   2   0   2   0   2   2   2   0   0   2   2   2   0   0   0   0   0   2   0   2   0   2   2   0   2   0   2   0   2   0   2   0   2   2   0   0   0   2   2   2   2   2   0   2   2   2   2   2   0   2   2   2   0   2   2   0   2   0   0   0   2
 MK-6-2                 0   2   0   0   2   2   0   0   0   2   2   0   2   0   2   2   0   0   0   0   0   2   0   2   0   2   0   2   2   2   0   0   0   2   0   0   2   0   2   2   2   2   2   2   0   2   2   2   0   2   2   0   0   2   0   2   0   0   0   2   0   0   0   0   0   0   2   2   2   2   0   0   2   2   2   2   2   0   0   2   2   0   0   2   2   0   2   2   0   2   0   0   0   0   2   0   2   0   0   0   2   0   0   2   0   2   2   0   2   0   2   2   2   2   0   2   0   0   2   0   2   0   2   2   2   2   0   2   0   2   2   0   0   0   2   2   2   0   2   2   0   2   0   2   2   2   0   0   0   2   2   0   0   0   0   0   2   2   2   0   2   2   0   2   2   2   0   2   0   2   0   2   2   0   0   0   2   2   2   2   2   0   2   0   2   2   2   0   2   0   2   0   2   0   0   2   0   0   0   2
 MK-6-3                 0   2   0   0   2   2   0   0   0   0   2   2   2   0   2   2   0   0   0   0   0   2   2   2   2   2   0   2   2   2   0   0   0   2   0   2   2   0   2   2   2   2   2   2   0   2   2   0   0   2   2   0   0   2   0   2   0   0   0   2   0   0   0   0   0   0   2   2   2   2   0   0   2   2   2   2   2   0   0   2   2   0   2   2   2   0   2   2   0   2   0   0   0   0   2   0   2   0   0   0   2   0   0   2   0   2   2   0   2   0   2   2   2   2   0   2   0   0   2   0   2   0   2   2   2   2   0   2   0   2   2   0   0   0   2   2   2   0   2   2   0   2   0   2   0   2   2   0   2   2   2   0   0   0   2   0   2   2   0   0   2   2   0   2   2   2   0   2   0   2   0   2   2   0   0   0   2   2   2   0   2   0   2   0   2   2   2   0   2   0   2   0   2   0   0   2   0   0   0   2
 MK-6-4                 0   2   0   0   2   2   0   0   0   0   0   2   2   0   2   0   0   0   0   0   0   2   2   2   2   2   0   2   2   0   0   0   0   2   0   2   2   0   2   2   0   2   2   2   0   2   2   0   2   2   2   0   0   2   0   2   0   0   0   0   0   0   0   0   2   0   2   2   2   2   0   0   2   2   2   2   2   0   0   2   2   0   2   2   2   0   2   2   0   2   0   0   0   0   2   0   2   0   0   0   2   0   0   0   0   2   2   0   2   0   0   2   2   2   0   2   0   0   2   2   2   0   2   2   2   2   0   2   2   2   2   0   0   0   2   2   2   0   2   2   0   2   0   2   0   2   2   0   2   2   2   0   0   0   2   2   2   2   0   0   0   2   0   2   2   2   0   2   2   2   2   2   2   0   2   0   2   2   2   0   2   0   2   0   2   2   0   0   2   0   2   0   0   0   0   2   0   0   0   2
 MK-6-5                 2   2   0   2   2   2   0   0   0   0   0   2   2   0   2   0   0   0   0   0   0   2   2   2   2   2   0   2   2   0   0   0   0   2   0   2   2   2   2   2   0   2   2   2   0   2   0   0   2   2   2   0   0   2   2   2   0   2   2   0   0   0   0   0   2   0   2   2   2   2   0   0   2   2   0   2   2   2   0   2   2   0   2   2   2   0   2   2   0   2   2   0   0   0   2   0   2   0   0   0   2   0   0   0   0   2   2   0   2   2   0   2   2   2   0   2   0   0   2   2   2   0   2   2   2   2   0   0   2   2   2   0   0   0   2   2   2   0   2   0   0   2   0   2   0   2   2   0   2   2   0   0   0   0   2   0   0   2   0   2   0   2   0   2   2   2   0   2   2   0   2   2   2   0   2   0   2   2   2   0   2   0   2   0   2   2   0   0   2   0   2   0   2   2   0   0   0   0   0   2
 MK-6-6                 2   2   0   2   2   2   0   2   0   0   2   2   2   0   2   0   0   2   0   0   0   2   0   2   0   0   0   2   2   0   0   0   0   2   0   2   2   2   2   2   0   2   2   2   2   0   0   0   2   2   2   0   0   2   0   2   0   2   2   0   0   0   0   0   2   0   2   0   2   2   0   0   2   2   0   2   2   2   0   2   2   0   0   2   0   0   2   0   0   2   2   0   0   0   2   0   2   0   0   0   2   0   0   0   0   2   2   0   2   2   2   2   2   2   0   2   0   0   2   2   2   0   0   2   2   2   0   2   2   2   2   0   0   0   2   2   2   0   2   0   0   0   0   2   0   2   2   0   2   2   0   0   0   0   2   0   0   2   0   2   0   0   0   2   2   2   0   2   2   0   2   2   2   0   2   0   2   0   2   0   2   2   2   0   2   2   0   0   2   0   2   0   2   2   0   0   0   0   0   2
 MK-6-7                 2   2   0   2   2   0   0   2   0   0   2   2   2   0   2   0   0   2   0   2   0   2   0   0   0   0   2   2   2   0   0   0   0   0   0   2   2   2   2   2   0   2   2   2   2   0   0   0   2   2   2   0   0   2   0   2   0   2   2   2   0   0   0   0   2   0   2   0   2   2   0   0   2   2   0   2   2   2   0   2   2   0   2   2   0   0   2   0   0   2   2   0   0   0   2   0   2   0   0   0   2   0   0   0   0   2   2   0   2   2   2   2   2   0   0   2   0   2   2   0   2   0   2   2   2   2   0   2   2   0   2   0   0   0   2   2   2   0   2   2   0   0   0   2   0   2   2   0   2   2   0   0   0   0   2   0   0   2   0   2   0   0   0   0   2   2   0   2   2   0   0   2   2   0   0   0   2   0   2   0   2   2   2   0   2   2   0   0   2   0   2   0   2   2   0   0   0   0   0   2
 MK-6-8                 2   2   0   2   2   0   0   2   0   0   2   2   2   0   0   0   0   2   0   2   0   2   0   0   0   0   2   2   2   0   0   0   0   0   0   2   2   2   2   0   0   2   2   2   2   0   0   0   2   2   0   0   0   2   0   2   0   2   0   0   0   0   0   0   2   0   2   0   2   2   0   0   2   2   0   2   2   2   0   2   2   0   2   0   0   0   2   2   0   2   2   0   0   2   2   0   2   0   0   0   2   0   2   0   0   0   2   0   2   0   2   2   2   0   0   2   0   2   0   0   2   0   2   2   2   2   0   2   2   0   2   2   0   0   2   2   2   0   2   2   0   0   0   2   0   2   2   0   2   2   0   0   0   0   2   0   0   2   0   2   0   0   0   0   2   2   0   2   2   0   0   2   2   0   2   0   2   0   2   0   2   0   2   0   2   2   0   0   2   0   2   0   0   2   0   0   0   0   0   2
 MK-6-9                 2   2   0   2   0   0   0   2   0   0   2   2   2   0   0   0   0   2   0   2   0   2   0   2   0   0   2   2   2   0   0   0   0   0   0   2   2   0   2   2   0   0   2   2   2   0   2   0   2   2   0   0   0   2   0   2   0   2   0   0   0   0   0   0   2   0   2   0   2   2   0   0   0   2   0   2   2   2   0   2   2   0   2   0   0   0   2   0   0   2   2   2   0   2   2   0   2   0   0   0   2   0   0   0   0   2   2   0   2   0   2   2   2   0   0   0   0   2   0   0   2   0   2   2   2   2   0   2   2   0   2   2   0   0   2   2   2   0   2   2   0   0   0   0   0   2   2   0   2   2   0   0   0   2   0   0   0   2   0   2   0   0   0   0   2   2   0   2   2   0   0   2   2   0   2   0   2   0   2   0   0   0   2   2   2   2   2   2   2   2   2   0   0   2   0   2   0   2   0   0
 MK-6-10                2   2   0   2   0   0   0   2   0   2   2   2   2   0   0   0   0   2   0   2   0   2   0   2   0   0   2   2   2   0   0   0   0   0   0   2   2   0   2   2   0   0   2   0   2   0   2   0   2   2   0   0   0   2   0   2   0   2   0   0   2   0   0   0   2   0   2   0   2   2   0   0   0   2   2   2   2   2   0   2   2   0   2   0   0   0   2   0   0   0   2   2   0   2   2   0   2   0   0   0   2   0   0   0   0   2   2   0   2   0   2   2   2   0   0   0   0   2   0   0   2   0   2   2   2   2   0   2   2   2   2   0   0   2   2   2   2   0   2   2   0   0   0   0   0   2   2   0   2   2   0   0   0   2   0   0   0   0   0   2   0   0   0   0   2   2   0   2   2   0   0   2   2   0   2   0   2   0   2   0   0   0   2   2   2   2   2   2   0   2   2   0   0   2   0   2   0   2   2   0
 MK-6-11                2   2   0   2   0   0   0   2   0   2   2   2   2   0   0   0   2   2   0   2   0   2   0   2   2   0   2   2   2   0   0   0   0   0   0   0   2   0   2   2   0   2   2   0   2   0   2   0   2   2   0   0   2   0   0   2   0   2   0   0   2   0   0   0   2   0   2   0   2   2   0   0   0   2   2   2   2   2   0   2   2   0   2   0   0   0   2   0   0   0   2   2   0   2   2   0   2   0   0   0   2   0   0   0   0   0   2   0   2   0   2   2   2   0   2   0   0   2   0   0   2   0   0   2   2   2   0   2   2   2   2   0   0   2   2   2   2   0   2   0   0   2   0   0   0   2   2   0   2   0   0   0   0   2   0   2   0   0   0   2   0   0   0   0   2   0   0   2   2   0   0   2   2   0   2   2   2   0   0   0   0   0   2   2   2   2   2   2   0   2   2   0   0   2   0   2   2   2   2   2
 MK-6-12                2   2   0   2   0   0   0   2   0   0   2   2   2   0   0   0   2   2   0   2   0   2   0   2   2   2   2   2   0   0   0   0   0   2   0   0   2   0   2   2   0   2   2   0   2   0   2   0   2   2   0   0   2   0   0   2   0   2   0   0   2   0   0   0   2   0   2   0   2   2   2   0   0   2   2   2   2   2   0   2   2   2   2   0   0   0   0   0   0   0   2   2   2   2   2   0   0   0   0   0   0   0   2   0   0   0   2   0   2   0   2   0   2   2   2   0   0   2   0   0   2   0   0   2   0   2   0   2   2   2   2   0   0   2   2   2   2   0   2   0   0   2   0   0   0   2   0   2   2   0   0   0   0   2   0   0   2   2   0   2   0   0   0   0   2   0   0   2   0   0   0   2   2   0   2   2   2   0   0   0   0   0   2   2   2   2   2   2   0   2   2   0   0   2   0   2   2   2   2   2
 MK-6-13                0   2   0   2   0   0   0   2   0   0   2   0   2   0   0   0   2   2   0   2   0   2   0   2   2   2   2   2   0   0   0   0   0   2   0   0   2   0   2   2   0   2   2   0   2   0   2   0   2   2   0   0   0   0   0   2   0   2   0   0   2   0   0   0   2   0   2   0   2   2   2   0   0   2   2   2   2   2   0   2   2   2   0   0   0   0   0   0   0   0   2   0   2   2   2   2   0   0   0   0   2   0   2   0   0   0   2   0   2   0   2   0   2   2   2   0   0   2   0   0   2   0   0   2   0   2   0   2   2   2   2   0   0   2   2   0   2   0   2   0   0   2   0   0   0   2   0   2   0   0   0   0   0   2   0   0   2   2   0   2   0   2   0   0   2   0   0   0   0   0   0   0   2   0   2   2   2   0   0   0   0   0   2   2   2   2   2   2   0   2   2   0   0   2   0   2   2   2   2   2
 MK-6-14                0   2   0   2   0   0   0   2   0   0   2   0   2   0   0   0   2   2   0   2   0   2   0   2   0   2   2   0   0   2   0   0   0   2   0   0   0   0   2   2   0   2   2   0   2   0   2   0   2   0   0   0   0   0   0   0   0   2   0   0   2   0   0   0   2   0   2   0   2   2   2   0   0   0   2   2   2   2   0   2   2   2   0   0   0   0   0   0   0   0   2   0   2   2   2   2   0   0   0   0   2   2   2   0   2   0   2   0   2   0   2   0   2   2   2   0   0   0   0   0   2   0   0   2   0   2   0   2   2   2   2   0   0   2   2   0   2   0   2   0   0   2   0   0   0   2   0   2   0   0   0   0   0   2   0   0   2   2   0   2   0   2   0   0   2   0   0   0   0   0   0   0   2   0   2   0   2   2   0   0   2   0   2   2   2   0   2   2   0   2   2   0   0   2   0   2   2   0   2   2
 MK-6-15                0   2   0   2   0   0   2   2   0   0   2   0   2   0   0   0   2   2   0   2   0   0   0   2   0   2   2   0   0   2   2   0   0   0   0   0   0   0   0   2   0   2   2   0   0   0   2   0   2   0   0   0   0   0   0   2   0   2   0   0   2   0   0   0   2   0   2   0   2   2   2   0   0   0   2   2   0   2   0   2   2   2   0   0   0   2   0   0   0   0   2   2   2   2   2   2   0   0   0   2   2   2   2   0   2   0   2   0   2   0   2   0   2   2   2   0   0   0   0   0   2   0   0   2   0   2   0   2   2   2   0   0   0   2   2   0   2   0   2   0   0   2   0   0   0   2   0   2   0   0   2   0   0   2   0   0   2   2   0   2   0   2   0   2   2   0   0   0   0   0   0   0   2   0   2   2   2   0   0   0   0   0   2   2   2   0   2   2   0   2   0   0   0   2   0   2   2   2   2   2
 MK-6-16                0   2   0   2   0   0   0   2   2   0   2   0   2   0   0   0   2   2   0   2   0   0   0   2   0   2   2   0   0   2   2   2   0   0   0   0   0   0   2   2   0   2   2   0   0   0   2   0   2   0   2   0   0   0   0   2   0   2   0   0   2   0   0   0   2   0   2   0   2   2   2   0   0   0   2   0   0   2   0   2   2   0   0   0   0   2   0   0   0   0   2   2   2   2   2   2   0   0   0   2   2   2   2   0   2   0   2   0   2   0   2   0   2   2   2   0   2   0   0   0   2   2   0   2   0   2   0   2   0   0   2   0   0   2   2   0   2   0   0   0   0   2   0   0   0   2   0   0   0   0   2   0   0   2   0   0   2   2   0   2   0   0   0   2   2   0   0   0   0   0   0   0   2   0   2   2   2   0   0   0   0   0   2   2   2   0   2   2   0   2   0   0   0   2   0   2   0   0   2   2
 
!****************************************** Phenotypic Data **********************************************************
!-100.0 is resevred for missing phenotype
SimulatedTrait1        16.8728   14.4191   17.5416   11.5318   12.2970   20.3351   17.9660   12.5684   14.8067   14.9319   15.0919   15.1754   14.3062   19.5422   14.8653   10.1811   17.4517   12.6597   16.5565   17.0104   17.2202   15.4125   14.8572   14.2730   16.4646   13.2410   15.4372   13.0869   21.0629   14.4394   15.3656   16.2667   12.6738   14.9687   12.6029   16.6643   15.2996   14.6559   13.2987   16.3280   14.2659   15.2070   11.3290   11.6705   14.1681   15.4483   20.2578   15.2683   11.3542   15.1131   10.1516   17.4840   20.7258   13.0758   13.0768   21.5841   11.4552   18.1633    8.9707   19.5122   15.4703   16.0147   11.4860   13.8110   11.9505   17.4506   15.5650   13.8544   12.6846   15.2909   15.0707   14.2523   10.3058   13.9512   14.4745   13.1244   13.3618   17.7671   15.5791   17.0286   14.4511   14.4230   15.9797   12.9437   15.0862   10.0849   13.5036   16.1133   13.7273    9.2523   12.3816   13.1826   13.0650   15.0762   14.4612   10.8138   12.8912   16.3118   13.3936   16.1148   14.0653   17.4157   14.4982   12.8533   14.0815   11.1378   13.2316   12.7634   13.0751   15.0770   12.4569   17.6134   13.3503   15.8457   13.7922    9.7657   15.1864   12.1026   13.5437   17.7272   15.4882   12.7394   16.2569   14.7480   19.2984   14.8556   19.1352   16.5991   15.8300   14.2375   15.5679   12.1552   18.6421   17.5013   14.2862   15.4694   13.7565   16.8371   15.4022   13.9482   12.0545   15.3457   16.2448   15.8977   11.1285   12.3853   10.6549   14.0457   16.5131   16.7780   13.9666   14.0796   22.5831    8.5372   12.1081   14.2643   16.0815   10.2300   17.2320   13.2098   11.1863   13.1166   12.6525   14.4169   14.5482   11.9778   13.7882   12.2190   17.7155   17.0554   12.4717   14.8780   18.7197   13.5457   14.4624   13.0238   17.7631   11.5865   14.9326   13.0026   15.4054   12.3658   10.0465   15.1876   11.4685   12.0613   14.7245   18.0054   12.8091   17.2997   17.9030   14.4636   11.2651   17.9218   14.1797   12.7803   15.4302   21.5195    8.8744   13.7420
SimulatedTrait2        11.5750   10.8691   10.3197   10.2553    7.7776    9.6339   11.2359   10.1865   10.1586    7.5546   11.9359   10.8531   11.8789   10.3086   10.5932   11.0830   10.4645    9.1969   11.5519   10.2833    7.2077   10.4154   10.1091    8.2814    7.2207    8.5969   10.8227   10.8788    6.6511   10.3904    8.8116   12.0241   11.6868    9.9357    8.3699   10.8261    8.7499    9.4910   11.8809    9.9453    9.5066    9.3554    9.5097   10.0577    9.1761    9.6003   11.2179    8.0549    9.7907   11.1103   14.0322   11.3231    9.6232    7.9490    8.8134   11.7374    9.5863   12.9200   11.4010    8.8063   10.1454   10.7007    9.0736    9.1349    8.5675   10.4829    9.7477    9.5589    7.8780    8.5286   11.4196   12.2678   10.7454   10.5546    9.3094   10.7189    9.8804    8.7867   10.8327    8.5042   10.9841    9.2769    9.2071   11.0652   11.4837   12.0978   12.1867    9.1333   13.5481    8.6430   10.2647    8.6470   11.7396    8.0455    9.5230   10.9159   11.1334    9.5759   11.1026    8.0919   11.1177    7.2692    9.9298   11.3134    9.3556    6.9890   11.9685   10.4739   10.1009    8.3273    9.3799    9.1661    8.7097    8.1739   10.7119   10.6992   11.3449   10.7039    9.4827    7.3203    9.8326   11.6526   11.3263   11.1994   11.5204   10.9733    8.4023    9.0772   13.2746   12.1779    7.9058    8.0871    8.8704    7.9745   10.6379   11.1428   10.3694   10.6743    8.3612   10.9241    8.4660   12.1968   10.4276    6.3687   11.2832   11.7179   10.2834    8.1627    8.4243    8.9866    9.5097   10.0195    9.4078   13.1638   13.0841    8.0413   13.8026    8.9401   10.2252    8.4513   11.0499    8.9670    9.2691   11.5772    9.2741   10.6095    9.8690   10.1635    9.5800    8.0479   10.7992    9.7308    8.0165   10.3898    9.6459    9.6261    7.7565    8.4780   10.8306    8.0654   11.5889   12.2186    9.9480    8.0186    8.6043   13.0899   10.0124    9.4934    9.7596   11.5346    9.3366   10.2418   10.1694   10.4059    7.5670    6.0496   10.9873   11.2157   15.2450    7.0708
 
