# Supplementary material for: Inclusive Composite Interval Mapping of QTL by Environment Interactions in Biparental Populations
Source: PLoS One. 2015 Jul 10;10(7):e0132414. doi: 10.1371/journal.pone.0132414 (PMC4498613; doi:10.1371/journal.pone.0132414)
Supplement: S4 File — (ZIP) [file pone.0132414.s004.zip › H=0.1/L1/run_00011.met]

!**********************Note: lines staring with "!" are remarks and will be ignored in the program********************
!*********************************General Information**********************************
!Assuming F1 = P1 x P2, populations available in QTL IciMapping are: 
!  1, P1BC1F1 = P1 x F1, the first backcrossing where P1 is used as the recurrent parent;
!  2, P2BC1F1 = P2 x F1, the first backcrossing where P2 is used as the recurrent parent;
!  3, F1DH, F1-derived doubled haploids; 
!  4, RIL or F1RIL, recombination inbred lines through the repeated selfing of F1;
!  5, P1BC1RIL, recombination inbred lines through the repeated selfing of P1BC1F1;
!  6, P2BC1RIL, recombination inbred lines through the repeated selfing of P2BC1F1;
!  7, F2, the selfing generation of F1;
!  8, F3, the selfing generation of F2;
!  9, P1BC2F1, the second backcrossing where P1 is used as the recurrent parent; 
! 10, P2BC2F1, the second backcrossing where P2 is used as the recurrent parent;
! 11, P1BC2RIL, recombination inred lines through the repeated selfing of P1BC2F1; 
! 12, P2BC2RIL, recombination inred lines through the repeated selfing of P2BC2F1; 
! 13, P1BC1F2, the selfing generation of P1BC1F1; 
! 14, P2BC1F2, the selfing generation of P2BC1F1; 
! 15, P1BC2F2, the selfing generation of P1BC2F1; 
! 16, P2BC2F2, the selfing generation of P2BC2F1; 
! 17, P1BC1DH, P1BC1F1-derived doubled haploids; 
! 18, P2BC1DH, P2BC1F1-derived doubled haploids; 
! 19, P1BC2DH, P1BC2F1-derived doubled haploids; 
! 20, P2BC2DH, P2BC2F1-derived doubled haploids; 
   3      !Mapping Population (see remarks above)
   2      !Mapping Function (1 for Kosambi; 2 for Haldane; 3 for Morgan)
   2      !Marker Space Type (1 for intervals; 2 for positions)
   1      !Marker Space Unit(1 for centiMorgans; 2 for Morgan)
   6      !Number of Chromosomes (or Linkage Groups)
 200      !Size of the mapping population
   2      !Number of environments
 
!***************************************** Chromosomes and Linkage Maps **********************************************
!Chromosome                 NumMarkers
-CH1                        16
-CH2                        16
-CH3                        16
-CH4                        16
-CH5                        16
-CH6                        16
!Linkage map (Marker name followed by position or the interval length)
 MK-1-1                1     0.000
 MK-1-2                1    10.000
 MK-1-3                1    20.000
 MK-1-4                1    30.000
 MK-1-5                1    40.000
 MK-1-6                1    50.000
 MK-1-7                1    60.000
 MK-1-8                1    70.000
 MK-1-9                1    80.000
 MK-1-10               1    90.000
 MK-1-11               1   100.000
 MK-1-12               1   110.000
 MK-1-13               1   120.000
 MK-1-14               1   130.000
 MK-1-15               1   140.000
 MK-1-16               1   150.000
 MK-2-1                2     0.000
 MK-2-2                2    10.000
 MK-2-3                2    20.000
 MK-2-4                2    30.000
 MK-2-5                2    40.000
 MK-2-6                2    50.000
 MK-2-7                2    60.000
 MK-2-8                2    70.000
 MK-2-9                2    80.000
 MK-2-10               2    90.000
 MK-2-11               2   100.000
 MK-2-12               2   110.000
 MK-2-13               2   120.000
 MK-2-14               2   130.000
 MK-2-15               2   140.000
 MK-2-16               2   150.000
 MK-3-1                3     0.000
 MK-3-2                3    10.000
 MK-3-3                3    20.000
 MK-3-4                3    30.000
 MK-3-5                3    40.000
 MK-3-6                3    50.000
 MK-3-7                3    60.000
 MK-3-8                3    70.000
 MK-3-9                3    80.000
 MK-3-10               3    90.000
 MK-3-11               3   100.000
 MK-3-12               3   110.000
 MK-3-13               3   120.000
 MK-3-14               3   130.000
 MK-3-15               3   140.000
 MK-3-16               3   150.000
 MK-4-1                4     0.000
 MK-4-2                4    10.000
 MK-4-3                4    20.000
 MK-4-4                4    30.000
 MK-4-5                4    40.000
 MK-4-6                4    50.000
 MK-4-7                4    60.000
 MK-4-8                4    70.000
 MK-4-9                4    80.000
 MK-4-10               4    90.000
 MK-4-11               4   100.000
 MK-4-12               4   110.000
 MK-4-13               4   120.000
 MK-4-14               4   130.000
 MK-4-15               4   140.000
 MK-4-16               4   150.000
 MK-5-1                5     0.000
 MK-5-2                5    10.000
 MK-5-3                5    20.000
 MK-5-4                5    30.000
 MK-5-5                5    40.000
 MK-5-6                5    50.000
 MK-5-7                5    60.000
 MK-5-8                5    70.000
 MK-5-9                5    80.000
 MK-5-10               5    90.000
 MK-5-11               5   100.000
 MK-5-12               5   110.000
 MK-5-13               5   120.000
 MK-5-14               5   130.000
 MK-5-15               5   140.000
 MK-5-16               5   150.000
 MK-6-1                6     0.000
 MK-6-2                6    10.000
 MK-6-3                6    20.000
 MK-6-4                6    30.000
 MK-6-5                6    40.000
 MK-6-6                6    50.000
 MK-6-7                6    60.000
 MK-6-8                6    70.000
 MK-6-9                6    80.000
 MK-6-10               6    90.000
 MK-6-11               6   100.000
 MK-6-12               6   110.000
 MK-6-13               6   120.000
 MK-6-14               6   130.000
 MK-6-15               6   140.000
 MK-6-16               6   150.000
!*********************************** Marker Types ********************************************************************
!Co-dominant marker: When heterozygote F1 is present, P1 is coded as 2, F1 is coded as 1, and P2 is coded as 0; Otherwise, P1 is coded as 2, and P2 is coded as 0. 
!Dominant marker: When heterozygote F1 is present, P1 and F1 are coded as 12, and P2 is coded as 0; Otherwise, P1 is coded as 2, and P2 is coded as 0.  
!Recessive markers: When heterozygote F1 is present, P1 is coded as 2, and F1 and P2 are coded as 10; Otherwise, P1 is coded as 2, and P2 is coded as 0. 
!Missing marker is coded as -1. 
 MK-1-1                 2   0   0   0   0   2   2   0   0   2   0   0   2   0   2   0   0   2   2   0   2   0   2   0   2   2   2   0   2   0   2   2   0   2   2   2   0   2   0   2   0   2   0   0   2   0   0   2   0   0   0   2   0   0   2   0   0   0   2   0   0   0   0   2   0   2   2   2   0   2   2   0   0   0   2   2   0   0   2   2   2   0   2   0   0   2   2   2   2   2   0   2   2   0   0   2   0   0   2   2   0   0   2   0   0   2   2   2   0   0   2   2   0   2   0   2   2   2   2   2   2   2   0   0   0   2   0   0   2   2   2   2   0   2   2   0   2   0   0   2   2   0   0   2   0   0   2   0   0   2   2   0   0   0   0   2   0   2   2   0   0   0   2   2   0   2   0   0   2   0   2   2   0   2   2   0   2   0   0   2   2   2   2   0   0   0   2   0   0   0   2   0   2   0   2   2   2   0   2   0
 MK-1-2                 2   0   0   0   2   2   2   0   0   0   0   0   2   0   2   0   2   2   2   0   2   0   2   0   2   2   2   0   2   0   2   2   2   2   2   2   0   2   0   2   0   0   0   2   2   0   0   2   0   0   0   2   0   0   2   0   0   0   2   0   0   0   0   2   0   2   2   2   0   2   0   0   0   0   2   2   0   0   2   2   2   0   2   0   0   2   2   2   2   2   0   0   2   0   0   2   0   0   2   2   0   0   0   0   0   0   2   2   0   0   2   2   0   2   0   2   0   2   2   2   2   2   0   0   0   2   0   0   2   2   2   2   0   2   2   0   2   0   0   2   2   0   0   2   0   0   2   0   0   2   2   0   0   0   0   2   0   2   2   0   0   0   2   2   0   2   0   2   2   0   2   2   0   2   2   0   2   0   0   2   2   2   2   2   0   0   2   0   0   0   2   0   2   0   2   2   2   0   2   0
 MK-1-3                 2   0   0   0   2   2   0   0   0   0   2   0   2   0   2   0   2   0   2   2   2   0   2   0   0   2   0   0   2   0   2   2   2   2   2   2   0   2   2   2   2   2   0   2   2   0   0   2   2   0   0   2   2   0   2   0   0   0   2   0   0   0   0   2   0   2   2   2   0   2   0   0   0   0   2   2   0   0   2   2   2   0   2   0   0   2   2   2   2   2   0   0   2   0   0   2   0   0   2   2   2   0   0   0   0   2   2   2   0   0   2   2   0   2   0   2   0   2   2   2   2   2   0   0   0   2   0   0   2   2   2   0   0   0   2   0   2   2   0   0   2   0   0   2   0   0   2   0   0   0   2   0   0   0   0   2   0   2   2   0   0   0   2   2   0   2   0   2   2   0   2   2   0   2   2   0   2   0   0   2   2   2   2   2   0   0   0   0   0   0   2   0   2   0   2   2   2   0   2   0
 MK-1-4                 2   0   0   0   2   2   0   0   0   0   2   0   2   0   2   0   2   0   2   0   0   0   0   0   0   2   0   0   2   0   2   2   2   2   2   2   0   2   2   2   0   2   0   2   0   0   0   2   2   0   0   2   2   0   2   0   0   2   2   0   0   0   0   2   0   0   2   2   0   2   2   2   0   0   2   2   2   0   2   2   2   0   0   0   0   2   2   2   2   2   0   0   2   0   0   2   0   0   2   2   2   0   0   0   2   2   2   2   0   0   0   2   0   2   0   2   0   2   2   2   2   2   0   0   2   2   0   0   2   2   2   0   0   0   2   2   2   2   0   2   2   0   0   2   0   0   2   0   0   0   2   0   0   0   0   0   0   2   2   0   0   0   2   2   0   0   0   2   2   0   2   2   0   0   2   0   2   0   0   0   2   2   0   2   0   0   0   0   0   0   2   0   2   0   2   2   2   0   2   0
 MK-1-5                 2   0   0   0   2   0   0   0   0   0   2   0   0   0   2   0   2   0   2   2   0   2   0   0   0   2   0   0   0   0   2   2   2   2   2   2   0   2   0   0   0   2   0   2   0   0   0   2   2   0   0   2   2   0   2   0   0   2   2   0   0   0   0   2   2   0   2   2   0   2   0   2   0   0   2   2   2   0   2   2   2   0   0   0   0   2   2   2   2   2   2   0   2   0   2   2   0   0   2   2   2   2   0   0   2   2   2   2   0   2   0   2   0   2   0   2   0   2   2   2   2   2   0   0   2   2   0   0   2   2   2   0   0   0   2   0   2   2   0   2   2   0   0   2   0   0   2   0   0   0   2   0   0   0   0   2   0   2   2   0   0   2   2   2   0   0   0   2   2   0   2   2   0   0   2   0   0   0   0   0   0   2   0   2   0   0   0   0   0   0   2   0   2   0   2   2   0   0   2   2
 MK-1-6                 2   0   0   0   2   0   0   2   0   0   2   0   0   0   2   0   2   0   2   2   0   2   0   0   0   2   2   0   2   0   2   2   2   2   2   2   2   2   0   0   0   2   0   0   0   0   0   2   2   0   0   2   2   0   2   0   0   2   2   0   0   0   0   2   2   0   2   2   0   2   0   2   0   0   2   2   2   0   2   2   2   0   0   0   0   2   2   2   2   2   2   0   2   0   2   2   0   0   2   2   2   2   2   0   2   2   2   2   0   2   0   2   0   2   0   0   0   2   2   2   2   2   0   0   2   2   0   0   2   2   0   0   0   0   2   0   2   2   0   2   2   0   0   0   0   0   2   0   0   2   2   0   0   0   0   2   0   2   2   0   0   2   2   2   0   0   0   2   2   0   2   2   2   2   2   0   0   0   0   0   0   2   0   2   0   0   0   0   2   0   2   0   2   0   2   2   0   0   2   0
 MK-1-7                 2   0   0   0   2   0   0   2   0   0   2   0   2   0   2   0   2   0   2   2   0   2   2   0   0   2   2   0   2   0   2   0   2   2   0   2   2   2   0   0   0   2   0   0   0   0   2   2   2   0   0   2   2   0   2   0   0   2   2   0   2   0   0   2   2   0   0   2   0   2   0   2   0   0   2   2   2   0   2   2   0   0   0   0   0   2   2   2   2   2   2   0   2   0   2   2   0   0   2   2   2   2   2   0   2   2   2   2   0   2   0   2   0   2   0   0   0   0   2   2   2   2   0   0   2   2   0   0   0   0   0   0   0   0   2   0   2   2   0   2   2   0   0   0   0   0   2   0   0   2   2   0   2   0   0   0   0   2   2   0   0   2   2   2   0   0   0   2   0   0   2   2   2   2   2   0   0   0   0   0   0   2   0   2   0   0   0   0   2   0   2   0   2   0   2   2   0   2   2   0
 MK-1-8                 2   0   0   2   2   0   0   2   0   0   2   0   2   0   2   0   2   0   0   2   0   2   2   0   2   2   2   0   2   0   2   0   2   2   0   2   2   2   0   0   0   2   0   0   0   2   2   2   2   0   0   2   2   0   2   0   0   2   2   0   2   0   0   0   0   0   0   2   2   2   0   2   0   0   2   0   2   0   2   2   0   0   0   0   0   2   2   2   2   2   2   0   2   0   2   2   0   0   2   2   2   2   0   0   2   2   2   2   0   2   0   0   0   2   0   0   0   0   2   2   2   2   0   0   2   2   0   0   2   0   0   2   0   2   2   0   2   2   0   2   2   0   0   0   0   0   2   2   0   2   2   0   2   0   2   0   0   2   2   0   0   2   2   2   0   0   0   2   0   0   2   2   0   2   2   0   0   0   0   0   2   2   0   0   0   0   0   0   0   0   2   0   2   0   0   2   0   2   2   0
 MK-1-9                 2   0   0   2   2   0   0   2   0   0   2   0   2   0   2   0   2   0   0   2   0   2   2   0   2   2   2   0   2   0   2   0   2   2   0   2   2   2   0   0   0   2   0   0   0   2   2   2   0   0   0   2   0   0   2   0   0   0   2   2   2   0   0   2   0   0   0   2   2   2   0   2   0   0   2   0   2   0   2   0   0   2   0   0   0   2   0   2   2   2   2   2   2   0   2   2   0   0   2   2   2   0   0   0   2   0   2   2   0   2   0   0   0   2   0   0   0   0   2   2   2   2   2   0   2   2   0   0   2   0   0   2   0   0   2   0   2   2   0   2   2   0   0   0   0   0   2   2   0   2   2   0   2   0   2   0   0   2   2   0   0   2   2   2   0   0   0   2   0   0   2   2   0   2   2   2   0   2   0   0   2   2   0   0   0   0   0   0   0   0   2   2   2   0   0   2   0   2   2   0
 MK-1-10                2   0   0   2   2   0   0   2   0   0   2   0   2   0   2   0   0   0   0   2   2   2   2   0   2   2   2   2   2   0   2   0   2   2   0   2   2   2   0   0   0   2   0   0   0   2   2   2   2   0   0   2   0   0   2   0   0   0   2   2   2   0   0   2   0   0   0   2   2   2   0   2   0   0   2   0   2   0   2   2   0   2   0   0   0   2   0   2   2   2   2   2   2   0   2   2   0   0   2   2   2   0   2   0   2   0   2   2   0   2   0   0   2   2   0   0   0   0   2   2   2   2   2   0   2   2   0   0   2   0   0   0   0   0   2   0   2   2   0   2   2   0   0   0   0   0   2   2   0   2   2   0   2   0   2   0   0   2   2   0   0   2   2   2   0   2   0   2   0   0   2   0   0   2   2   2   0   2   0   0   2   2   0   0   0   0   2   0   0   0   0   2   2   0   0   0   0   2   2   0
 MK-1-11                2   0   0   2   2   0   0   2   0   0   2   0   2   2   2   0   0   0   0   2   2   2   2   0   2   2   2   2   2   2   2   0   0   0   0   2   2   2   0   0   0   2   2   0   0   2   2   2   2   0   0   2   0   0   2   0   0   0   2   2   2   0   0   2   0   0   0   2   2   2   0   2   0   0   2   0   2   0   2   2   0   2   0   0   0   0   0   2   2   2   2   2   2   0   2   2   0   0   2   2   2   0   2   0   2   0   2   2   0   2   0   0   0   2   2   0   2   0   2   2   2   2   2   0   2   2   2   0   2   0   0   0   0   0   0   0   2   2   0   2   2   0   0   0   0   0   2   2   0   2   2   0   2   0   2   0   0   2   2   0   0   2   2   2   0   2   0   2   2   0   2   0   0   2   2   2   0   2   0   0   2   2   0   0   0   0   2   0   0   0   0   2   2   0   0   0   0   2   2   0
 MK-1-12                2   0   0   2   2   2   0   2   0   0   2   0   2   2   2   0   0   2   0   2   2   2   2   0   2   2   2   2   2   2   2   0   0   0   0   2   2   2   0   0   0   2   2   0   0   2   2   2   2   0   2   2   0   0   2   0   0   0   2   2   2   0   2   2   0   0   0   2   2   2   0   2   0   0   2   0   2   2   2   2   0   2   0   0   0   0   0   2   2   0   2   2   2   0   2   2   0   0   2   2   2   0   2   0   2   0   2   2   0   2   0   0   0   2   2   0   2   0   2   2   0   0   2   0   2   2   0   0   2   0   0   0   0   0   2   0   2   2   0   2   2   0   0   0   0   0   2   2   0   2   2   0   2   0   2   0   0   2   2   2   0   2   2   2   0   0   0   2   0   0   2   0   2   2   2   0   2   0   0   0   2   2   0   0   0   0   2   0   0   0   0   2   2   0   0   0   0   2   2   0
 MK-1-13                2   0   0   0   2   2   0   2   2   0   0   0   2   2   2   0   0   2   0   2   2   2   2   0   2   2   2   2   2   2   0   0   0   0   0   2   2   0   2   0   0   2   2   2   0   2   2   2   0   0   2   2   0   0   2   0   0   0   2   2   2   0   2   2   0   0   0   2   2   2   0   0   2   0   2   2   2   0   2   2   0   2   0   2   0   0   0   2   2   0   0   2   2   0   2   2   0   0   2   2   2   0   2   0   2   0   2   2   0   2   0   0   0   2   2   0   2   0   2   2   0   0   2   0   2   2   0   0   2   0   0   0   0   0   2   2   2   2   0   2   0   0   0   2   0   0   2   2   0   2   2   0   2   0   2   0   0   2   2   2   0   2   2   2   2   0   0   2   0   0   2   0   2   2   2   2   2   0   0   0   0   2   0   0   0   0   0   0   0   0   0   2   2   0   0   0   0   2   2   0
 MK-1-14                2   0   0   0   0   2   0   2   2   0   0   0   0   0   2   0   0   2   0   2   2   2   2   0   2   2   2   2   2   2   0   0   0   0   0   2   2   0   2   0   0   2   2   2   0   2   2   2   0   0   2   2   0   0   2   0   2   0   2   2   2   0   0   2   0   0   0   2   2   2   0   0   2   2   2   2   2   0   2   2   2   2   0   2   0   0   0   2   2   0   0   2   2   0   2   2   0   2   2   2   2   0   2   0   2   2   0   2   0   2   0   0   0   2   2   0   2   0   2   2   0   0   2   0   2   0   0   0   2   0   0   0   2   2   2   2   2   2   0   2   0   0   2   2   0   0   2   2   0   2   2   0   2   2   0   0   0   0   2   2   0   2   2   0   2   0   0   2   0   0   2   0   2   2   0   2   2   0   0   0   2   2   0   0   0   0   0   0   0   0   0   2   2   0   0   0   0   2   2   0
 MK-1-15                2   0   0   0   0   2   0   2   2   0   0   0   0   0   2   0   0   2   0   2   2   2   2   2   2   2   2   2   2   2   0   0   0   2   0   2   2   2   2   0   0   2   2   2   0   2   2   0   0   0   2   2   0   0   2   0   2   0   2   2   2   0   0   2   0   0   0   2   2   2   0   0   2   2   2   2   2   0   2   2   2   2   0   2   2   0   0   0   2   0   0   0   2   0   2   2   0   2   2   2   2   2   2   0   2   2   0   2   0   2   0   0   0   2   2   0   2   0   2   2   0   0   0   0   2   0   2   0   2   0   0   0   2   2   2   2   2   2   0   2   0   0   2   2   0   0   2   2   0   2   0   0   2   0   2   0   0   0   2   2   0   2   2   0   2   0   0   2   2   0   2   0   2   2   0   0   2   0   0   0   2   2   0   0   0   2   0   0   0   0   0   2   2   0   0   0   0   2   2   0
 MK-1-16                2   0   0   2   0   2   0   2   0   0   0   0   0   0   2   0   0   2   0   2   0   2   2   2   2   0   2   2   2   2   0   0   0   2   0   2   2   2   2   0   0   2   0   2   0   2   2   0   0   0   2   2   0   0   2   0   2   2   2   2   2   0   0   2   0   0   2   2   2   2   0   0   2   2   2   2   2   0   2   2   2   2   0   2   2   0   0   0   2   0   0   0   2   2   2   2   2   2   2   0   2   0   2   0   2   2   0   2   0   0   0   0   0   0   0   0   2   0   0   2   0   0   0   0   2   0   2   0   2   0   0   0   2   2   2   2   2   2   2   2   0   0   2   0   0   0   2   2   0   2   0   0   0   0   2   0   0   0   0   2   0   2   2   0   2   2   0   2   2   0   2   2   2   2   0   0   2   0   0   0   2   2   0   0   0   2   0   0   0   0   0   2   2   0   0   0   0   2   2   0
 MK-2-1                 0   0   2   2   0   0   2   0   0   2   2   2   2   0   2   2   2   2   2   0   2   2   0   0   2   0   2   0   2   2   0   2   0   2   0   2   2   0   2   2   0   0   2   0   0   0   0   2   2   2   2   2   2   0   2   0   0   2   0   2   0   0   0   2   0   0   0   2   2   0   0   2   0   2   2   0   0   0   2   0   2   0   2   0   0   2   2   0   2   0   2   2   2   2   0   2   2   2   2   2   0   2   2   2   2   2   0   2   0   0   0   0   0   2   2   0   2   2   2   2   2   2   2   0   0   2   2   0   2   2   0   2   2   0   2   2   2   0   2   2   0   0   0   2   2   2   2   2   2   2   2   2   0   0   0   2   2   0   0   2   0   0   2   2   2   2   2   0   2   2   2   0   2   2   2   2   0   0   0   2   2   2   0   2   2   2   2   2   0   2   0   2   0   2   2   2   2   2   2   2
 MK-2-2                 0   0   2   2   0   0   2   0   2   2   2   2   2   0   2   2   2   2   2   2   2   2   0   0   2   0   2   0   2   2   2   0   0   2   0   2   2   0   2   2   0   0   2   0   0   0   0   0   2   2   2   2   2   0   2   0   0   2   0   2   0   0   0   2   0   2   0   2   2   0   0   2   0   2   0   0   0   0   2   0   2   0   2   0   0   0   2   0   2   2   2   0   2   2   0   2   2   2   0   2   0   2   2   2   2   2   0   0   0   0   0   0   2   2   2   0   2   2   2   2   2   2   2   0   0   2   2   0   2   2   2   2   2   0   2   2   2   0   2   2   0   0   0   2   2   2   2   2   2   2   2   2   0   0   0   2   2   0   0   0   0   0   2   2   2   2   2   0   2   2   0   0   2   2   2   2   0   0   0   2   2   0   0   2   2   2   2   2   0   2   0   2   0   2   2   2   2   2   2   2
 MK-2-3                 2   0   2   2   0   0   2   0   0   2   2   2   2   0   2   2   2   2   2   2   2   2   0   0   2   0   2   0   2   2   2   0   0   2   0   2   2   0   2   2   2   0   2   0   0   0   0   0   2   2   2   2   2   0   2   0   0   2   0   2   0   0   0   2   0   2   0   2   2   0   2   2   0   2   0   0   0   0   2   0   2   0   2   0   0   0   2   0   2   0   2   0   2   2   0   0   2   2   0   0   0   2   2   2   2   2   0   0   0   0   0   0   2   2   0   0   0   0   2   2   2   2   2   0   0   2   2   0   2   2   2   2   0   0   2   2   2   0   0   0   0   0   0   0   2   2   2   2   2   2   2   2   0   0   0   2   2   0   0   0   0   0   2   2   2   2   0   0   2   2   0   0   2   2   2   2   0   0   0   2   0   0   0   0   2   2   2   2   0   2   0   2   0   2   2   2   2   2   2   2
 MK-2-4                 2   0   2   2   0   0   2   0   0   2   2   2   2   0   2   2   2   2   2   2   2   2   0   0   2   0   2   0   2   2   2   0   0   2   0   2   0   0   2   2   2   0   2   2   0   2   0   0   2   2   2   2   2   2   2   0   0   2   0   2   0   0   0   2   0   0   0   0   2   0   2   2   0   2   0   0   0   0   2   2   2   0   2   0   0   0   2   0   2   0   2   0   2   0   0   0   2   2   0   0   0   2   2   2   2   2   0   0   0   0   0   0   2   2   0   2   0   2   2   2   0   2   2   0   0   2   0   0   2   2   2   2   0   0   2   0   2   2   0   0   0   0   0   0   2   2   2   2   2   2   2   2   0   0   0   2   2   0   0   2   0   0   2   2   2   2   2   0   2   2   2   2   0   2   2   2   0   0   0   2   0   0   0   0   2   2   2   2   0   2   0   2   0   2   2   2   2   2   2   2
 MK-2-5                 2   0   0   2   0   0   2   0   0   2   2   2   2   0   2   2   2   2   2   2   2   2   0   0   2   0   2   0   2   2   2   0   0   2   0   2   0   0   2   0   2   0   2   2   0   2   0   0   2   2   2   0   2   2   2   0   0   0   0   2   0   0   0   2   2   0   0   0   2   0   2   2   0   2   0   0   0   0   2   2   2   0   2   2   0   2   2   2   2   0   2   0   2   0   0   0   2   2   0   0   0   2   2   2   0   0   0   0   0   0   0   0   2   2   0   0   0   2   2   0   0   2   0   0   0   2   0   0   0   2   2   2   2   0   2   0   2   2   0   0   0   0   0   0   2   2   2   2   2   2   2   0   0   0   0   2   2   0   0   2   0   0   2   2   2   2   2   0   2   2   2   2   0   2   2   2   0   0   0   2   0   0   0   0   2   2   2   2   0   2   0   2   0   2   0   2   2   2   2   2
 MK-2-6                 2   0   0   2   0   0   0   2   0   2   2   0   2   0   0   2   2   2   2   2   2   2   0   0   0   0   2   0   2   2   2   0   0   2   0   2   0   0   2   2   0   0   2   2   0   2   0   0   2   2   2   2   2   2   2   0   0   0   2   2   0   0   0   2   2   0   0   2   2   0   0   2   0   2   0   0   0   0   2   2   2   0   2   2   0   2   2   2   2   0   2   0   2   0   0   2   2   2   0   0   0   2   2   2   0   0   0   0   2   0   0   0   2   2   0   0   0   2   2   0   0   2   0   0   0   2   0   0   0   2   2   2   2   0   2   2   2   2   0   0   0   0   2   0   2   2   2   2   2   0   2   0   0   0   0   0   2   2   0   2   0   0   2   2   2   2   0   0   2   2   2   0   0   2   2   0   0   0   2   2   0   0   0   0   0   2   2   2   0   2   2   0   0   2   0   2   2   2   2   2
 MK-2-7                 2   0   0   0   0   0   0   2   0   2   2   0   2   0   0   2   2   2   2   2   2   2   0   0   0   0   2   0   0   2   2   0   2   0   0   2   0   0   2   2   0   0   2   2   0   2   2   0   0   2   2   2   2   2   2   0   0   0   2   2   0   0   2   0   2   0   0   2   2   0   0   2   0   2   0   0   0   0   2   2   2   0   2   2   0   2   2   2   2   0   2   0   0   0   0   2   2   2   2   0   0   2   2   2   0   0   2   2   2   0   0   0   2   2   0   0   0   2   2   0   0   2   0   0   0   2   2   0   2   2   2   2   2   0   2   2   2   2   0   0   0   0   2   0   2   2   2   2   2   0   2   0   0   0   0   2   2   2   0   2   0   0   2   2   2   2   0   0   2   2   2   0   0   2   2   0   0   2   2   2   0   0   0   0   0   2   2   2   0   2   2   0   0   2   0   2   2   2   2   2
 MK-2-8                 2   0   0   2   0   0   0   2   0   2   2   0   2   0   0   2   2   2   2   2   2   0   0   0   0   0   2   0   0   2   2   0   2   0   0   2   0   0   2   2   0   0   2   2   2   2   2   0   0   2   2   2   2   2   2   0   0   0   2   2   0   0   2   0   2   0   0   2   2   0   0   2   0   2   0   0   0   2   2   2   2   0   2   0   0   2   0   2   2   0   2   0   0   0   0   2   2   2   2   0   0   2   2   2   0   0   2   2   2   0   0   2   2   2   0   0   0   2   2   0   0   2   0   2   2   2   2   0   2   2   2   2   2   0   0   2   2   2   0   0   0   0   2   0   2   2   2   2   2   0   2   0   0   0   0   0   2   2   0   2   0   0   2   2   2   2   0   2   2   2   2   0   0   2   2   0   0   2   2   2   0   0   0   0   2   2   0   2   0   2   0   0   0   2   0   2   0   2   2   2
 MK-2-9                 2   2   0   2   0   0   2   2   2   2   2   2   2   0   0   2   2   0   2   2   2   0   0   0   0   0   2   0   0   2   0   0   0   0   0   2   0   0   0   2   0   0   2   2   2   2   2   0   0   2   2   2   2   2   2   0   2   0   2   2   0   0   2   0   2   0   0   2   2   0   0   2   0   2   2   0   0   2   2   2   2   0   2   0   0   2   0   2   2   0   2   0   0   0   0   2   2   2   2   0   0   2   2   2   0   0   2   2   2   0   0   2   2   2   0   0   0   2   2   0   0   2   0   2   2   2   2   0   2   0   2   2   2   0   0   2   2   2   0   0   0   0   2   0   2   2   2   2   2   0   0   0   0   0   0   0   2   2   0   2   0   0   2   2   2   0   0   2   2   2   0   0   0   2   0   0   0   2   2   2   0   2   0   0   2   2   0   2   0   2   2   0   2   0   0   2   2   2   2   2
 MK-2-10                2   2   0   2   0   0   2   2   2   2   2   2   2   0   2   2   2   0   2   0   2   0   0   0   0   0   2   0   0   2   0   0   0   0   0   2   0   0   0   2   0   0   2   0   2   2   2   0   0   2   2   2   0   2   2   0   2   0   0   2   0   0   2   0   2   0   0   2   2   0   0   2   0   2   0   0   0   2   2   2   2   0   2   0   0   2   0   2   2   0   2   0   0   0   2   2   2   2   2   0   0   2   2   2   0   0   2   2   2   0   0   2   2   0   0   0   0   2   2   0   0   2   0   2   2   2   2   0   2   0   2   2   2   0   0   2   2   2   0   0   2   0   2   0   2   2   2   2   2   0   0   0   0   0   0   0   2   2   2   2   0   2   0   0   2   0   0   2   2   2   0   0   0   2   0   0   0   2   2   2   0   2   0   2   2   2   0   2   0   0   2   0   2   0   0   2   2   2   2   2
 MK-2-11                0   2   0   2   0   0   2   2   2   2   2   2   2   0   2   2   2   0   2   0   2   2   0   0   0   0   2   0   0   2   0   0   0   0   0   2   0   2   0   2   0   0   0   0   2   2   2   0   0   2   2   2   0   2   2   0   2   0   0   0   0   0   2   0   0   0   0   2   0   0   0   2   0   2   0   0   0   2   2   2   2   0   0   0   0   0   0   2   2   0   0   0   0   0   2   2   2   2   2   0   2   2   0   2   2   2   2   2   2   0   0   2   2   2   0   0   0   2   2   0   0   2   2   0   2   0   2   0   0   0   2   2   2   0   0   2   2   2   0   2   2   0   2   2   2   2   2   2   2   0   0   0   0   0   0   0   2   2   2   2   0   2   0   0   2   0   0   2   0   0   0   0   0   2   0   0   0   2   2   2   0   2   0   2   2   2   2   2   0   0   2   2   2   0   0   2   2   2   2   2
 MK-2-12                0   2   0   0   0   0   2   2   2   2   2   2   2   0   2   2   2   0   2   0   2   2   0   0   0   0   2   0   0   2   0   0   0   0   0   2   2   0   0   2   0   0   0   0   2   2   2   0   0   2   2   2   0   2   2   0   2   0   0   0   0   2   2   0   2   0   2   0   0   0   0   2   0   2   0   0   0   2   2   0   2   0   0   0   2   2   0   2   2   0   0   0   0   0   2   0   2   2   2   0   2   2   0   2   2   2   2   2   2   0   0   2   2   2   0   0   0   2   2   0   2   2   2   2   2   0   2   0   0   0   2   2   2   0   0   2   0   2   2   2   2   0   2   0   0   2   2   2   2   0   2   0   0   0   0   0   2   2   0   2   0   2   0   0   2   0   0   2   0   0   0   0   0   2   0   0   0   2   2   2   0   0   0   2   0   2   2   2   0   0   2   2   2   0   0   2   2   2   2   2
 MK-2-13                0   2   0   0   0   0   0   2   2   2   2   2   2   0   2   2   2   0   2   0   2   2   0   0   2   0   2   0   0   2   0   0   0   0   0   2   2   0   0   2   0   0   0   0   2   2   2   0   0   2   2   2   0   2   2   0   2   0   0   0   0   2   2   0   0   0   2   0   2   0   0   0   0   2   0   0   0   2   2   0   2   0   0   0   2   2   0   2   2   0   0   0   0   2   2   0   2   2   2   0   2   2   0   2   2   2   2   2   0   0   0   2   2   2   0   0   0   2   2   0   0   2   2   2   0   0   2   0   2   0   2   2   2   0   0   2   0   2   2   2   2   0   2   0   0   2   2   2   2   0   2   0   0   0   2   0   2   2   0   2   0   2   0   0   2   0   2   2   0   0   0   0   0   0   0   0   0   2   0   2   0   0   0   2   0   0   2   2   0   2   0   2   2   0   0   2   2   0   2   2
 MK-2-14                0   2   0   0   0   0   0   2   2   2   2   2   2   0   2   2   2   0   2   0   2   2   0   0   2   0   2   0   0   2   2   0   0   0   0   2   2   2   0   2   0   0   0   2   2   2   2   2   0   2   2   2   0   0   2   0   2   0   2   0   0   2   2   0   0   0   2   0   2   0   0   0   0   2   0   0   2   2   2   0   2   0   0   0   2   2   0   2   2   0   0   2   0   2   2   0   2   2   2   0   2   0   0   0   2   2   2   2   0   0   0   2   2   2   0   0   0   2   0   0   0   2   2   2   0   0   2   0   2   0   2   2   2   0   0   2   0   2   2   2   2   0   2   0   0   2   0   2   0   2   2   0   0   0   0   0   2   2   2   2   0   2   0   0   2   0   2   2   0   0   0   0   0   0   0   0   2   2   0   2   0   0   0   2   2   0   2   2   0   2   0   2   2   0   0   2   2   2   2   2
 MK-2-15                0   2   0   0   0   0   2   0   2   2   2   2   2   0   2   2   2   0   2   2   2   2   0   0   0   0   2   0   0   2   0   0   0   0   0   2   2   2   0   2   0   0   0   2   2   2   2   2   2   2   0   2   0   0   2   0   2   0   2   0   0   2   0   0   0   0   2   0   2   0   0   0   0   2   0   0   0   2   2   0   2   0   0   0   2   2   0   2   2   0   2   2   2   2   2   0   2   2   2   0   2   0   0   0   2   2   2   0   0   0   0   2   2   0   0   0   0   2   0   0   0   2   2   2   0   0   2   0   0   0   2   2   0   0   0   0   0   2   2   2   2   2   2   0   0   2   0   2   0   2   2   2   0   0   0   0   2   2   2   0   0   2   2   0   2   0   2   0   0   2   0   0   0   0   0   0   0   2   0   2   0   0   0   2   2   0   0   2   0   2   0   2   2   2   0   2   2   2   2   2
 MK-2-16                0   2   0   0   0   0   2   0   2   2   2   2   2   0   2   2   2   0   2   2   2   2   0   0   0   0   2   0   0   2   0   0   0   0   0   2   2   2   0   2   0   0   0   2   2   2   2   2   2   2   2   2   0   0   2   0   2   2   2   0   0   2   0   2   0   0   2   0   2   0   0   0   0   2   0   0   2   0   2   0   2   0   0   0   2   2   2   2   2   0   2   2   2   2   2   0   2   2   2   0   2   0   0   2   2   2   2   0   2   2   0   2   2   0   0   0   2   2   0   0   0   2   2   2   0   0   0   0   0   0   2   2   0   2   0   0   0   2   2   2   2   2   2   0   0   2   2   2   0   2   2   2   0   0   0   0   2   2   2   0   0   2   2   0   2   0   2   0   0   2   0   0   0   0   0   0   0   0   0   2   0   0   0   2   2   0   0   2   0   0   0   2   2   2   2   2   2   2   2   2
 MK-3-1                 0   2   0   2   2   0   2   0   2   2   2   2   0   0   0   2   2   0   2   0   0   0   0   0   0   0   2   2   0   0   2   2   0   0   2   0   2   2   0   2   2   0   2   2   0   2   0   0   2   2   2   0   0   0   0   0   2   0   0   0   0   0   2   2   2   0   2   0   0   0   2   0   0   2   2   2   2   2   2   0   2   2   2   0   0   2   0   2   2   0   2   2   2   0   0   0   2   2   2   0   2   2   2   2   0   2   0   2   2   2   0   2   2   0   2   0   0   2   0   2   2   2   0   2   2   0   2   0   2   0   0   0   0   0   2   2   2   2   0   0   0   0   2   0   2   0   2   2   0   2   2   0   2   0   2   0   0   0   0   2   2   0   0   0   2   0   2   0   0   2   0   2   2   2   0   2   2   0   0   2   0   2   2   0   0   2   0   0   2   0   2   0   2   0   0   2   2   0   0   0
 MK-3-2                 0   2   0   2   2   0   0   0   2   2   2   2   2   0   0   2   0   0   0   0   0   0   0   0   2   0   2   2   0   0   2   2   0   0   2   0   2   0   0   0   2   0   2   2   0   2   0   0   2   2   0   0   0   0   0   0   0   0   2   0   0   0   2   2   2   0   2   2   0   0   0   0   0   2   2   2   2   2   2   0   2   2   2   0   2   2   0   2   2   0   2   2   0   0   0   0   2   2   2   0   2   2   2   2   0   2   0   2   0   2   0   2   2   0   2   0   0   2   0   2   0   0   0   2   2   2   0   0   2   2   0   0   0   0   2   2   2   2   0   0   0   0   2   0   2   0   2   2   0   2   2   0   2   0   2   0   0   0   0   2   2   0   0   0   2   0   0   0   0   2   0   2   2   2   0   2   2   0   0   2   0   2   2   0   0   2   2   2   2   0   2   0   2   0   0   2   2   0   0   0
 MK-3-3                 0   2   0   2   2   0   0   0   2   2   2   2   2   0   0   2   2   0   0   0   0   0   0   0   2   0   2   2   0   0   2   2   0   0   2   0   0   0   0   0   2   0   2   2   0   2   0   0   0   2   0   0   2   0   0   0   0   0   2   0   2   2   2   2   0   0   2   2   0   0   0   0   0   2   2   2   2   2   2   2   2   2   2   0   2   2   0   2   2   0   2   0   2   0   0   0   2   2   2   2   2   2   2   2   0   2   0   2   0   2   0   2   2   0   2   0   0   2   0   2   0   0   0   2   2   2   2   0   2   2   0   0   0   0   2   2   2   2   0   0   0   0   2   0   2   2   2   2   0   2   0   0   2   0   2   0   0   0   0   0   2   0   0   0   2   0   0   0   0   2   0   2   2   2   2   2   2   0   0   2   0   0   2   0   0   2   2   2   2   0   2   0   2   0   0   2   2   0   0   0
 MK-3-4                 0   0   0   2   2   0   0   0   2   2   2   0   2   0   0   2   0   2   0   0   0   0   0   0   0   2   2   2   0   0   2   2   0   0   2   0   0   0   0   0   2   0   2   2   0   2   0   0   0   2   0   0   2   0   0   0   0   0   2   0   2   2   2   2   0   0   2   2   0   0   2   0   0   2   0   0   2   0   2   2   2   2   2   0   2   2   0   2   2   0   2   0   0   0   0   0   0   2   2   0   2   2   2   2   0   2   0   2   2   2   0   2   2   0   2   0   0   2   0   2   0   2   0   2   2   2   2   0   2   2   0   0   2   0   2   2   2   2   2   0   0   0   2   0   2   2   2   2   0   2   2   0   2   0   2   0   0   0   0   0   2   0   0   0   2   0   0   0   0   2   0   2   2   2   2   2   0   0   0   2   0   0   2   0   0   2   2   2   2   0   2   0   2   0   0   2   2   0   0   0
 MK-3-5                 0   0   0   2   0   0   0   0   2   2   0   0   2   0   0   2   2   2   0   0   0   0   0   0   0   0   2   2   0   0   2   2   0   0   2   0   0   0   0   0   2   0   2   2   0   2   0   0   0   2   0   0   2   0   0   0   0   2   2   0   2   0   2   2   0   0   2   2   2   2   0   2   0   2   0   0   2   0   2   2   2   2   2   0   2   2   0   2   2   0   2   0   0   0   0   2   0   2   2   0   2   2   2   2   0   2   0   2   2   2   0   2   0   0   2   0   2   2   0   0   2   2   0   2   2   2   2   0   2   2   0   0   2   0   2   2   2   2   2   0   0   0   2   0   0   2   2   2   0   2   2   0   2   0   2   0   0   0   0   0   2   0   2   0   2   2   0   0   2   2   0   2   0   2   2   2   0   0   0   2   2   0   2   0   0   2   2   2   0   0   2   0   2   0   2   2   2   0   0   0
 MK-3-6                 0   0   0   2   0   0   0   0   0   2   0   0   2   0   0   2   2   2   0   0   2   0   0   2   0   0   2   2   0   0   2   2   0   0   2   0   0   0   0   0   2   0   2   2   0   2   0   0   0   2   0   0   2   0   0   0   0   2   2   0   2   0   2   2   0   0   2   2   2   2   0   2   0   2   0   0   2   0   2   2   2   2   2   0   2   2   0   2   2   0   0   0   0   0   0   2   0   2   2   0   2   2   2   2   0   2   0   2   2   2   0   2   0   0   2   0   0   2   0   0   2   2   0   2   2   2   2   0   0   2   0   0   2   0   2   0   2   2   2   2   0   0   2   0   0   2   2   2   0   0   2   0   0   0   2   0   0   0   2   2   2   0   0   0   2   2   0   0   2   2   0   0   0   2   2   2   0   0   0   2   2   0   2   0   0   2   2   2   0   0   2   0   2   0   2   2   2   0   0   0
 MK-3-7                 0   0   2   2   0   0   2   0   0   2   0   0   2   0   0   2   0   2   0   0   0   2   0   2   0   0   2   2   0   0   2   2   2   2   2   0   0   0   0   0   2   0   2   0   2   2   0   2   2   2   0   0   2   0   0   0   0   2   2   0   2   0   0   2   0   0   2   2   2   2   0   0   0   2   0   0   2   0   2   2   2   2   2   0   2   2   0   2   2   0   0   0   2   0   0   0   0   2   2   0   2   2   2   2   0   2   0   2   2   2   0   0   0   0   2   0   0   2   2   0   2   2   0   2   2   2   2   0   2   2   0   0   2   0   2   0   2   0   0   2   0   0   2   2   0   2   2   2   0   0   2   0   0   0   2   0   0   0   2   2   0   0   0   0   2   2   0   0   2   2   0   0   0   2   2   2   0   0   0   2   2   0   2   0   0   2   2   2   0   0   2   0   2   0   2   2   2   0   0   0
 MK-3-8                 0   0   2   0   0   0   2   0   0   2   0   0   2   0   0   2   0   2   0   0   2   2   0   2   0   0   2   2   0   0   2   2   2   2   2   0   0   0   0   0   0   0   2   0   2   2   2   2   2   2   0   0   2   0   0   0   0   2   2   0   2   0   0   2   0   0   2   2   2   2   0   0   0   2   0   0   2   2   2   2   2   0   2   0   2   2   0   2   0   0   0   0   2   0   0   0   0   2   2   0   2   2   2   2   0   2   0   2   2   2   0   0   2   0   2   0   0   2   2   0   2   2   0   2   2   2   2   0   2   2   0   0   0   0   2   0   2   0   0   2   0   0   2   2   0   0   2   2   0   0   2   0   0   0   2   0   0   0   2   2   0   0   0   0   2   2   0   0   2   0   0   0   0   2   2   2   0   0   0   0   2   0   2   0   0   2   2   2   0   0   2   0   2   0   2   2   2   0   0   0
 MK-3-9                 0   0   2   0   0   0   2   0   0   2   0   2   2   0   0   2   0   2   0   0   2   2   0   2   0   0   2   2   2   0   2   2   2   2   0   0   0   0   0   0   0   0   0   0   0   2   2   2   2   2   0   0   2   0   0   0   0   2   2   0   2   0   0   2   0   0   2   2   0   2   0   0   0   2   0   2   0   0   2   2   2   0   2   0   2   2   0   2   0   0   2   2   0   0   0   0   0   0   2   0   2   2   2   2   0   2   0   2   2   2   0   0   2   2   2   2   0   2   2   0   2   2   0   2   2   2   2   0   2   2   0   0   0   0   2   0   0   0   2   2   0   0   2   2   2   0   2   2   0   0   2   0   2   0   2   0   0   2   2   2   0   0   0   2   2   2   0   0   2   2   0   0   0   2   2   2   0   0   0   0   2   0   2   2   0   2   2   2   0   0   2   0   2   0   2   2   0   2   0   0
 MK-3-10                0   2   2   2   0   0   2   0   0   2   0   2   0   0   0   0   2   0   0   2   2   2   0   2   0   0   2   2   2   0   2   2   2   2   0   2   0   0   0   2   2   0   0   0   0   2   2   2   0   2   0   2   2   0   0   0   0   2   2   0   2   0   0   2   0   0   2   0   0   2   0   0   0   0   0   0   0   0   2   2   2   0   2   0   2   2   2   2   0   0   2   2   0   0   0   0   0   0   2   0   2   2   2   0   0   2   2   2   2   2   0   0   2   2   0   0   0   2   2   0   2   2   0   0   2   2   2   0   2   2   0   0   0   0   2   0   0   0   2   0   0   0   2   2   2   0   2   2   0   0   2   0   2   0   2   0   0   2   2   2   0   0   0   2   2   2   0   0   2   2   0   2   0   2   0   2   0   0   0   0   2   0   0   2   0   2   2   2   0   0   2   0   2   0   2   2   0   2   0   0
 MK-3-11                0   2   2   2   2   0   2   2   0   2   0   2   0   0   0   0   2   0   0   0   0   2   0   2   2   0   2   0   2   0   0   2   2   0   0   2   0   0   0   2   2   0   0   0   0   2   0   2   2   2   0   2   2   0   0   0   0   2   2   0   2   0   0   2   0   0   2   0   0   2   0   0   0   0   0   0   0   0   2   2   0   0   2   0   2   2   2   2   0   0   2   2   0   0   0   0   0   0   2   0   2   2   2   2   0   2   2   2   2   2   0   0   2   2   2   0   0   2   2   0   2   2   0   0   2   2   2   0   2   2   0   0   0   0   0   0   0   0   2   0   0   0   0   2   2   0   2   2   2   0   2   0   0   0   2   0   0   2   2   2   0   0   0   2   2   2   0   0   2   2   0   0   2   2   2   2   0   0   0   0   2   0   0   0   2   2   2   2   0   0   2   0   2   2   2   2   0   2   0   0
 MK-3-12                0   0   2   0   2   0   2   2   0   2   0   2   0   0   0   0   0   0   0   2   0   2   0   2   2   2   2   0   2   0   2   2   2   0   0   2   0   0   0   2   2   0   0   0   0   2   0   2   2   2   0   0   2   0   0   0   0   2   2   0   2   0   0   2   0   0   2   0   0   2   0   0   0   0   0   0   0   0   2   2   0   0   2   0   2   2   2   2   0   0   0   0   0   0   0   0   0   0   2   0   2   2   0   2   0   0   0   2   2   2   0   0   0   2   2   0   0   2   2   0   2   0   0   0   2   2   2   2   2   2   0   2   2   0   0   2   0   0   2   0   0   0   2   2   2   0   2   0   2   0   2   0   0   0   2   0   0   2   0   2   0   0   0   2   2   2   0   0   2   2   2   0   2   2   2   2   0   0   0   0   2   0   2   0   2   2   2   2   0   0   2   0   2   2   2   2   2   2   0   0
 MK-3-13                0   0   0   0   0   0   2   0   0   2   0   2   2   0   0   0   0   0   0   2   0   2   0   0   0   2   2   0   2   0   2   2   2   0   0   2   0   0   0   2   2   0   0   0   0   2   0   2   2   2   0   0   2   0   0   0   0   2   2   0   2   0   0   2   0   0   2   0   0   2   2   0   2   0   0   0   0   0   2   2   0   0   2   0   2   2   2   2   0   0   0   0   2   0   0   0   0   0   2   0   2   2   0   2   0   2   0   2   2   2   0   0   0   2   2   0   0   2   2   0   2   0   0   0   0   2   2   2   2   2   0   2   2   0   2   2   0   0   2   0   0   0   2   2   2   0   2   0   2   0   2   2   0   0   2   0   0   2   0   2   0   0   0   2   2   2   0   2   2   2   2   0   2   2   2   2   0   0   0   0   2   0   2   0   2   2   2   2   0   0   2   0   2   2   2   2   2   2   0   2
 MK-3-14                0   0   0   0   0   0   0   0   0   2   0   2   2   0   0   0   0   0   0   2   0   2   0   0   0   2   2   0   2   0   2   2   2   2   0   2   0   0   0   2   2   0   0   0   0   0   0   0   2   2   0   0   0   2   0   0   0   2   2   0   2   0   0   2   0   0   2   0   0   2   2   2   2   0   0   0   0   0   2   2   0   0   2   2   2   2   2   2   0   0   0   0   2   0   0   0   0   0   2   2   2   2   0   0   0   2   0   2   2   2   0   0   0   2   2   0   0   2   2   0   2   0   0   0   0   2   2   2   2   2   2   2   2   0   2   2   0   0   2   0   0   0   2   2   2   0   2   0   2   0   2   2   0   0   2   0   2   2   2   0   0   0   0   2   2   0   0   2   2   2   2   0   0   2   0   2   2   0   0   0   2   0   2   0   2   2   2   2   0   0   2   0   2   2   2   2   0   2   0   0
 MK-3-15                0   0   0   0   2   0   0   0   0   2   0   2   2   0   0   0   0   0   0   2   0   2   0   0   0   0   2   0   2   0   2   2   2   2   0   2   0   2   0   2   2   0   0   0   2   0   0   0   2   2   0   2   0   2   0   0   0   2   2   0   2   2   0   2   0   0   2   0   0   2   0   2   2   0   0   2   0   0   2   2   2   0   2   2   2   2   2   0   0   2   0   2   2   0   0   0   2   0   0   2   2   0   0   0   0   2   0   2   2   2   0   0   0   2   2   0   0   2   2   0   2   0   0   0   2   2   2   2   2   2   2   2   2   0   2   2   0   0   2   0   2   0   2   2   2   0   2   2   2   0   0   2   0   2   2   0   2   2   2   0   0   0   0   2   2   0   0   2   2   0   2   0   2   2   0   2   2   0   0   0   2   0   2   0   2   2   2   2   0   0   2   0   2   2   2   2   0   2   0   0
 MK-3-16                0   0   2   0   0   2   0   0   0   2   0   2   2   0   0   0   0   0   0   2   0   0   2   0   0   2   2   0   2   0   2   0   2   2   0   0   0   2   0   2   2   0   0   0   2   0   0   0   2   2   0   2   0   2   2   0   0   2   2   0   2   0   0   2   0   0   2   0   0   2   0   2   2   0   0   2   0   0   2   2   0   0   2   2   0   2   2   0   2   2   0   2   2   0   0   0   2   0   0   2   2   0   0   0   0   2   0   2   2   2   0   0   0   2   2   0   0   0   2   0   2   0   0   0   2   2   0   0   2   2   2   2   2   0   0   2   0   0   2   0   2   0   2   2   2   0   2   2   2   0   0   2   0   2   2   0   2   2   2   0   0   0   0   2   2   0   2   2   2   0   2   0   2   2   0   2   2   2   0   0   2   0   2   0   2   2   0   2   0   0   2   0   2   2   2   2   0   2   0   0
 MK-4-1                 2   0   2   2   0   2   0   2   2   0   0   0   2   2   0   2   2   0   2   0   2   2   0   2   0   0   2   0   2   0   0   2   2   2   2   2   0   0   0   2   0   0   2   0   0   2   0   2   2   2   2   2   2   0   2   0   0   0   0   0   0   2   0   2   0   2   0   2   2   2   0   2   0   2   2   0   0   2   2   2   2   0   0   0   2   0   2   2   2   2   2   2   2   0   2   0   0   2   0   2   0   0   0   0   0   0   2   0   0   0   0   2   0   0   2   0   2   0   2   0   2   2   2   2   2   2   0   2   2   2   0   0   0   0   0   2   0   2   2   2   0   2   2   0   0   2   0   0   2   2   0   2   0   2   2   2   2   2   0   0   2   0   2   0   0   2   0   2   2   0   2   2   0   2   0   2   2   0   2   0   2   0   2   0   2   0   2   0   2   2   2   0   0   0   0   2   2   0   2   2
 MK-4-2                 2   2   2   2   0   2   0   2   2   0   0   0   2   2   0   2   2   0   2   0   2   2   0   0   0   0   2   0   2   0   2   2   2   2   2   2   0   0   0   2   0   0   2   0   0   2   0   2   2   2   2   2   2   0   2   0   0   0   0   0   0   2   0   2   0   2   0   0   2   2   0   2   0   2   2   0   0   2   2   2   2   0   0   0   2   0   2   2   0   2   2   2   2   0   2   0   0   2   0   2   0   0   0   0   0   0   2   0   0   0   0   2   0   0   2   0   2   0   2   0   2   2   2   2   2   2   0   2   2   2   0   0   0   0   0   2   0   2   2   2   0   2   2   0   2   2   0   0   2   2   0   2   0   2   0   2   2   2   2   0   0   2   2   0   0   2   0   2   2   2   2   2   0   2   0   2   2   2   2   0   2   0   2   0   2   0   2   0   0   2   2   0   0   0   0   2   0   0   2   0
 MK-4-3                 2   2   2   2   0   2   0   2   2   0   0   0   2   2   0   2   2   2   2   0   2   2   0   0   0   0   2   0   2   0   2   2   2   2   2   2   0   0   2   2   0   0   2   0   2   0   0   2   2   2   2   2   2   0   2   0   0   0   2   0   0   2   0   2   0   2   0   2   2   2   0   0   0   2   2   0   0   2   2   2   2   0   0   0   2   0   2   2   0   2   2   2   2   0   2   0   0   2   0   2   0   2   0   0   0   0   2   0   0   0   0   2   0   0   2   0   2   0   2   0   2   2   0   2   2   2   2   2   2   2   2   0   0   0   0   2   0   2   0   2   0   2   2   0   2   2   0   2   2   2   2   2   0   2   0   2   0   2   2   0   0   2   2   0   0   2   0   2   2   2   2   2   0   0   0   2   2   2   0   0   2   0   2   0   0   0   2   0   0   2   2   2   0   2   0   2   0   2   2   0
 MK-4-4                 2   2   2   2   0   0   0   2   2   0   0   0   2   2   0   2   2   2   2   0   2   2   0   0   0   0   0   0   2   2   0   2   2   2   2   2   0   0   0   2   0   0   0   0   0   0   0   2   2   2   2   2   2   0   2   0   0   0   2   0   0   2   0   2   0   0   0   2   2   2   0   2   0   2   2   0   0   2   2   2   0   0   0   0   0   0   2   2   0   2   2   2   2   0   2   0   0   2   0   2   0   2   0   0   0   0   2   0   0   0   0   2   0   2   2   0   2   0   2   0   2   0   0   2   0   2   2   2   2   0   2   0   0   0   0   2   0   2   0   2   2   2   2   2   2   2   0   0   0   2   2   2   0   2   2   2   2   2   2   0   0   2   2   0   0   0   0   2   2   2   0   2   0   0   0   2   2   2   0   0   2   0   2   0   2   0   2   0   0   2   2   2   0   2   0   2   0   2   2   0
 MK-4-5                 2   2   2   2   0   0   0   2   2   0   0   0   2   2   0   2   2   2   0   0   2   0   0   0   0   0   0   0   2   2   0   2   2   2   2   2   0   0   0   2   0   0   0   0   0   0   0   2   2   0   2   2   2   2   2   0   0   0   2   0   2   2   0   2   0   0   0   2   2   2   2   2   0   2   2   0   0   2   2   2   0   0   0   0   0   0   2   2   0   2   2   2   2   0   2   0   0   0   0   2   0   2   0   0   0   2   2   0   0   2   0   2   0   0   2   0   2   0   2   0   2   2   0   2   2   2   2   2   2   0   2   0   2   0   0   2   0   2   0   2   2   2   2   2   2   2   0   0   0   2   2   2   0   2   2   2   2   2   2   0   0   2   2   2   0   0   0   2   2   2   0   0   0   0   0   2   2   2   0   0   2   0   2   0   2   0   2   0   0   2   2   2   0   2   0   2   0   2   2   0
 MK-4-6                 0   2   2   2   0   0   0   2   2   0   0   2   0   2   0   2   2   2   0   0   2   0   0   0   0   0   0   2   2   2   0   2   2   2   2   2   0   0   0   2   0   0   2   0   0   0   0   2   2   2   2   2   2   2   2   0   0   0   2   0   2   2   0   2   0   0   2   2   2   2   2   2   0   2   2   0   0   2   0   2   0   0   0   2   0   0   2   2   0   0   2   2   2   0   2   0   0   0   2   0   2   2   0   0   0   2   2   0   0   0   0   2   0   2   2   0   2   0   0   0   2   2   0   2   2   2   2   2   2   0   2   0   2   0   0   2   0   2   0   2   2   2   2   2   2   2   0   0   2   2   0   2   0   2   2   2   2   2   2   0   0   2   2   2   2   0   0   2   2   2   0   0   0   0   2   2   2   0   0   0   0   0   2   2   2   0   2   0   0   2   2   2   0   2   0   2   0   2   2   0
 MK-4-7                 0   2   2   2   0   0   0   2   2   0   0   0   0   2   0   2   2   2   0   0   2   0   0   0   0   0   0   2   2   2   0   2   2   2   2   2   0   2   2   2   0   0   2   0   0   0   0   2   2   2   2   2   2   2   0   0   0   0   0   0   2   2   0   2   2   0   2   2   2   2   2   2   0   2   2   0   0   2   0   2   0   0   0   2   0   0   2   2   0   0   2   2   2   2   2   0   0   0   0   0   2   2   2   2   0   2   2   0   0   0   0   2   0   2   2   0   2   0   0   0   2   0   0   2   2   2   2   2   2   0   2   0   2   0   0   2   0   2   0   2   2   2   2   2   2   2   0   0   2   2   0   2   0   2   0   2   2   2   2   0   0   2   2   0   2   0   0   2   2   0   0   0   0   0   2   2   2   2   0   2   0   0   2   2   2   0   2   2   0   2   2   0   0   2   0   2   2   2   2   0
 MK-4-8                 0   2   2   0   0   0   0   2   2   0   0   0   0   0   0   2   2   2   2   2   2   0   0   0   0   0   2   2   2   2   0   2   2   2   2   2   0   2   2   2   0   0   0   0   0   2   0   2   2   2   2   2   2   2   0   0   0   0   0   0   2   2   0   2   2   0   2   2   2   2   2   2   0   2   2   0   0   2   0   2   0   0   0   2   0   2   2   0   0   0   2   2   0   2   2   0   0   0   0   0   2   2   0   2   0   2   2   0   0   0   0   2   0   2   2   0   2   0   0   0   2   0   0   2   2   2   0   2   2   0   2   0   2   0   0   2   0   2   0   0   2   2   2   2   2   2   0   0   2   0   0   2   0   2   0   2   2   2   2   0   0   2   2   0   2   0   2   2   2   0   0   0   0   0   2   2   2   2   0   2   0   0   0   2   2   0   2   2   0   2   2   0   2   2   0   2   2   2   2   0
 MK-4-9                 0   0   0   0   0   0   0   2   2   0   0   0   0   0   0   2   2   2   2   0   0   0   0   0   0   0   2   2   2   2   0   2   2   2   2   2   0   2   2   2   0   0   0   0   0   2   0   2   2   2   2   2   2   2   0   0   0   0   0   0   2   2   0   2   2   2   2   2   2   2   2   2   0   2   2   0   0   2   0   0   0   0   0   2   0   2   2   0   0   0   2   2   2   0   0   0   0   0   0   0   2   2   0   0   0   2   2   0   0   2   0   2   0   2   0   0   2   0   0   2   2   0   0   2   2   2   0   2   2   2   2   0   0   0   0   2   0   2   0   0   2   2   2   2   2   0   0   0   2   0   0   2   0   2   0   2   2   2   2   0   0   2   2   0   2   0   2   2   2   0   0   0   2   0   2   2   2   2   2   0   0   0   2   0   0   0   2   2   0   2   2   2   0   2   0   2   2   2   2   0
 MK-4-10                0   0   0   0   0   0   0   2   2   0   0   0   0   2   0   2   2   2   2   0   0   0   0   0   0   0   2   2   2   0   0   2   2   2   2   2   0   2   2   2   0   2   2   0   0   2   0   2   2   2   2   2   2   2   0   0   2   0   0   0   2   0   0   2   2   2   2   2   2   2   2   2   0   2   0   0   0   2   2   0   0   0   0   2   2   2   2   0   2   0   2   2   2   0   0   0   0   0   0   0   2   0   2   0   2   2   2   0   0   0   0   2   0   2   0   0   2   0   0   2   2   0   0   2   2   2   0   2   2   2   2   0   0   0   0   2   0   2   0   0   2   2   2   2   0   0   0   0   2   0   0   2   0   2   2   2   2   2   2   0   0   2   2   0   2   0   2   2   2   0   0   0   2   0   2   2   2   2   2   2   0   0   2   0   0   0   2   2   0   2   2   0   0   2   0   2   2   2   2   0
 MK-4-11                0   0   0   0   0   0   0   2   2   0   0   0   0   2   0   2   2   2   2   0   0   0   0   0   0   0   2   2   2   0   2   0   2   2   2   2   0   2   2   2   0   2   2   0   0   2   0   2   2   2   0   2   2   0   0   0   2   0   0   0   2   0   0   2   0   2   2   2   2   2   2   2   0   2   0   0   0   2   2   0   0   0   0   2   2   2   2   0   2   2   2   2   0   0   0   0   0   0   0   0   2   0   2   0   2   2   2   0   0   0   0   2   0   2   0   0   0   0   2   2   2   0   2   2   0   2   0   2   2   2   2   0   0   0   0   2   0   2   0   0   2   2   2   2   0   0   0   0   2   0   2   2   0   0   2   2   2   2   2   0   0   2   2   0   2   0   2   2   2   0   0   0   2   2   2   2   2   2   2   2   0   0   2   0   0   0   2   2   0   2   0   0   0   2   0   0   2   2   2   0
 MK-4-12                0   0   2   0   0   0   2   0   2   0   0   0   0   2   0   0   2   2   0   0   0   0   0   0   0   0   2   2   2   0   2   2   2   2   2   2   0   2   2   0   0   2   2   0   0   2   0   2   2   2   2   2   2   0   2   0   2   0   0   0   2   0   0   2   0   0   2   2   2   2   2   2   0   0   0   0   0   2   2   0   0   0   0   2   2   2   2   0   2   0   2   2   0   0   0   0   0   0   0   2   2   0   2   0   2   2   2   0   0   2   0   2   0   2   0   0   0   0   2   2   2   0   2   2   0   2   0   0   2   2   2   0   0   0   2   0   0   2   0   0   2   2   2   2   0   2   0   0   2   0   2   2   0   0   2   2   2   2   2   0   0   2   2   0   2   0   2   2   2   0   0   0   2   2   0   2   2   2   2   2   0   0   2   0   0   0   2   2   0   2   0   0   2   2   0   0   2   2   2   0
 MK-4-13                0   0   2   0   0   0   0   0   2   0   0   0   0   2   0   0   2   2   0   0   0   0   0   0   0   0   2   2   2   0   2   2   2   2   2   2   0   2   2   0   0   2   2   0   0   2   0   2   2   2   2   2   2   0   0   0   0   2   0   0   2   0   0   2   0   2   2   2   2   0   2   2   0   0   0   0   0   2   2   0   0   0   0   2   2   0   2   2   2   0   2   2   0   0   0   0   0   0   0   2   2   0   2   0   2   2   0   0   0   2   0   2   0   2   0   0   0   0   2   2   2   0   2   2   2   2   0   0   2   2   2   0   0   0   2   0   0   2   0   0   2   2   2   2   0   2   0   2   2   2   2   2   0   0   2   2   0   2   2   0   0   2   2   0   2   0   2   2   2   2   0   0   2   2   2   2   2   2   2   2   0   0   2   0   0   0   2   0   0   2   2   0   2   2   0   0   2   0   2   0
 MK-4-14                2   0   2   2   0   0   0   0   2   0   0   0   0   2   0   0   2   2   0   0   0   2   0   0   0   0   0   0   2   0   2   2   2   2   2   2   0   2   2   0   0   2   2   0   0   2   0   2   2   2   2   2   2   0   0   0   2   2   0   2   2   0   0   2   0   0   2   0   2   0   2   2   0   0   0   0   0   2   2   0   0   0   0   2   2   0   2   2   2   2   2   0   0   0   0   0   0   0   0   2   2   0   0   0   2   2   0   0   0   2   0   2   0   2   0   0   0   0   2   0   0   0   2   2   2   2   0   0   2   2   2   0   0   0   2   0   0   2   0   0   2   2   2   2   0   2   0   2   2   2   2   2   0   0   2   2   0   2   2   0   0   0   2   0   2   0   2   2   2   2   0   0   2   2   2   2   2   0   2   2   0   0   2   0   0   2   2   0   0   2   2   0   0   2   0   0   2   0   0   0
 MK-4-15                2   0   2   2   0   0   2   0   2   0   2   0   0   2   0   0   2   2   0   0   0   2   0   2   0   0   0   0   2   0   2   2   2   2   0   2   0   2   2   0   0   2   2   0   0   2   0   2   2   2   2   2   2   2   0   2   2   2   0   0   2   0   0   2   0   0   2   0   2   2   2   2   0   0   0   0   0   2   2   0   0   0   0   2   2   0   2   2   2   2   2   0   2   0   0   0   0   0   0   2   2   0   0   0   0   2   0   2   0   2   0   2   0   2   2   0   0   0   2   0   0   0   2   2   0   2   0   0   2   2   2   0   0   0   2   0   2   2   0   0   2   2   2   2   0   2   0   2   0   2   2   2   0   0   2   2   0   2   2   0   0   0   0   0   2   0   2   2   0   2   0   0   2   2   2   2   2   0   2   2   0   0   2   0   0   2   2   0   0   2   2   0   0   2   0   0   0   2   0   0
 MK-4-16                2   0   2   2   0   0   2   0   2   0   2   0   0   2   0   0   2   2   0   0   0   0   0   0   0   0   0   0   2   0   0   2   2   2   0   2   0   2   2   2   0   2   2   0   0   2   2   2   2   2   2   0   2   2   0   2   2   2   0   0   2   0   2   2   0   0   2   0   2   2   2   2   0   0   0   0   0   2   2   0   0   0   0   2   2   0   2   2   2   2   2   2   2   0   0   0   0   0   0   2   0   0   0   0   0   2   0   0   0   2   0   2   0   2   2   2   0   0   2   0   0   0   0   2   0   2   2   0   2   2   2   0   0   0   0   0   2   2   0   0   2   2   2   2   0   2   0   2   2   2   0   2   2   0   2   2   0   2   2   0   0   0   0   0   2   0   2   2   0   2   0   0   2   2   0   2   2   0   2   2   0   0   2   0   0   2   2   0   2   2   2   0   0   2   0   0   0   2   0   0
 MK-5-1                 2   2   0   2   0   2   2   2   0   0   0   2   2   0   2   2   2   2   0   2   0   2   2   0   0   0   0   2   2   2   2   2   2   2   0   0   0   0   0   0   2   0   2   2   0   2   2   2   2   0   2   2   0   2   2   2   2   2   2   0   2   2   0   2   2   0   2   0   0   0   2   0   2   0   2   0   2   2   0   2   0   2   2   0   2   0   2   0   0   2   0   0   0   2   2   2   0   2   0   2   0   2   0   2   2   2   0   0   0   0   2   2   2   0   0   0   2   0   2   0   0   2   0   2   0   0   2   0   2   2   0   2   0   0   2   0   0   2   0   2   0   0   0   2   2   0   0   2   0   2   2   2   0   2   2   2   0   0   2   2   0   2   0   0   2   0   2   2   0   2   0   0   2   0   2   2   0   0   2   2   2   2   0   0   0   2   2   0   2   2   2   0   2   0   2   2   0   0   2   2
 MK-5-2                 2   0   0   2   0   2   2   2   0   0   2   2   2   0   2   2   2   2   0   2   0   2   2   0   0   0   0   2   2   2   2   2   2   2   0   0   0   0   0   0   2   2   2   2   0   2   2   2   2   0   2   2   2   2   2   2   2   2   2   0   2   2   0   2   2   0   2   0   0   0   2   0   2   0   2   0   2   2   2   2   0   2   2   0   2   0   2   0   0   0   0   2   2   2   2   2   0   2   0   2   2   2   0   2   2   2   0   0   0   0   0   2   2   0   0   0   2   0   2   0   0   2   2   2   0   0   2   0   2   2   0   0   2   0   2   0   0   2   0   2   0   0   0   2   2   0   0   2   0   2   2   2   0   2   2   2   0   0   2   2   0   2   0   0   2   0   2   2   0   2   0   0   2   0   2   2   0   0   2   2   2   2   0   0   0   2   0   0   2   2   2   0   2   0   2   2   0   0   2   2
 MK-5-3                 2   0   2   2   0   2   2   0   0   0   0   2   2   0   2   2   2   2   0   2   2   2   2   0   0   0   0   2   2   2   2   2   2   2   0   0   0   0   0   0   2   2   2   2   0   2   2   2   2   0   2   2   2   2   2   2   2   2   2   2   0   2   0   2   2   0   2   0   0   0   2   0   2   0   2   0   2   2   2   2   2   2   2   0   2   0   2   0   0   0   0   2   2   2   2   2   0   2   0   2   2   2   0   2   2   2   0   0   0   0   0   2   2   0   0   0   2   0   2   0   0   2   2   2   0   0   2   0   2   2   0   0   2   0   2   0   2   0   0   2   0   0   0   0   2   0   2   2   0   2   2   2   0   2   0   2   0   0   2   0   0   0   0   0   2   0   2   2   0   2   0   0   2   0   0   2   0   0   2   2   2   2   0   0   0   2   0   0   2   2   2   0   0   0   2   2   0   2   2   2
 MK-5-4                 0   0   2   2   0   2   2   0   0   0   0   2   2   0   2   2   2   2   0   2   0   2   0   0   0   0   0   2   2   2   2   2   2   2   0   0   0   0   0   0   2   2   2   0   0   2   2   2   0   0   2   2   2   2   2   2   2   2   0   2   0   0   0   2   2   0   2   2   0   0   0   0   2   2   2   0   2   2   0   2   0   2   2   0   2   0   2   0   0   0   0   2   2   2   2   2   0   2   0   2   2   2   0   2   2   2   0   0   2   2   0   2   2   0   0   0   0   0   2   0   2   2   2   2   0   0   2   0   2   2   0   0   2   2   2   0   2   0   0   2   0   0   0   0   2   2   2   2   0   2   2   2   0   2   0   2   0   0   0   2   0   0   2   0   2   0   2   2   0   2   0   0   2   0   0   2   0   0   2   2   0   0   0   0   0   2   0   0   2   2   2   0   0   0   2   2   2   2   2   0
 MK-5-5                 0   0   2   2   0   2   2   0   0   0   0   2   2   2   2   2   2   2   0   2   0   2   0   0   0   0   0   2   2   2   2   2   2   2   0   0   0   0   0   0   2   2   2   2   0   2   2   2   0   0   2   2   2   0   2   2   2   2   0   2   0   0   0   2   2   0   2   0   0   0   0   0   2   2   2   0   2   2   0   2   0   2   2   0   2   0   2   0   0   0   0   0   2   2   2   2   0   2   0   2   2   2   0   2   2   2   0   0   2   2   0   2   2   0   0   0   0   0   0   0   2   2   2   2   0   0   0   0   2   2   0   0   2   0   2   2   0   0   0   2   0   0   0   0   2   2   2   2   0   2   2   2   0   2   0   2   0   0   0   2   0   0   2   0   2   0   2   2   0   2   2   0   0   0   0   2   0   0   2   2   0   0   0   0   0   2   0   0   2   2   2   2   0   0   0   2   2   2   2   0
 MK-5-6                 0   0   2   2   0   2   2   0   0   2   0   2   2   2   2   2   0   2   0   2   0   2   0   0   0   0   0   2   0   2   2   2   2   2   0   0   0   0   0   0   2   2   2   2   0   2   2   2   0   0   2   2   2   0   2   2   2   2   0   2   2   0   0   2   2   0   2   0   0   0   2   0   2   2   2   0   2   2   0   2   0   2   2   0   2   0   2   2   0   0   2   0   2   0   2   2   0   2   0   0   2   2   0   2   2   2   0   0   0   2   0   2   2   0   0   0   0   0   0   0   2   2   2   2   0   0   0   0   0   2   0   0   2   0   2   2   0   0   0   2   2   0   0   2   2   2   2   2   0   2   0   2   0   2   0   2   0   0   0   2   0   0   2   0   2   0   2   2   0   2   2   0   0   0   0   0   2   0   2   2   0   2   0   0   0   2   0   0   2   2   2   2   0   0   0   2   2   2   2   0
 MK-5-7                 0   0   0   2   0   2   2   0   0   0   0   2   2   2   2   2   0   2   2   0   0   2   0   0   0   2   0   2   0   2   2   2   2   2   0   0   0   0   2   2   2   0   2   2   0   2   2   2   0   0   2   2   2   0   2   2   2   2   0   2   2   0   0   2   2   0   0   0   0   2   2   0   2   2   2   0   0   2   0   2   0   2   2   0   2   0   2   2   0   0   2   0   2   0   2   2   0   2   0   0   2   2   0   2   0   2   0   0   0   2   0   2   2   0   0   0   0   0   0   2   2   2   2   0   0   0   0   0   0   2   0   0   0   0   2   2   0   2   0   2   2   0   0   0   2   2   2   2   0   2   0   2   0   2   0   2   0   0   2   2   0   0   2   0   2   2   2   2   0   2   2   0   2   0   0   0   2   2   2   2   0   2   0   0   0   2   0   0   2   2   2   2   0   0   0   2   2   2   2   0
 MK-5-8                 0   0   0   2   0   2   2   0   0   0   0   2   2   2   2   0   0   2   2   0   0   2   2   0   0   2   2   2   0   2   2   2   2   2   0   0   2   0   2   2   2   0   2   2   0   2   0   2   0   0   2   0   2   0   2   2   2   2   0   2   2   0   0   0   2   0   0   0   0   2   2   0   2   2   2   0   0   2   0   2   0   2   2   0   2   0   2   2   0   0   2   0   2   0   2   2   0   2   0   0   2   2   0   2   0   2   0   0   0   2   0   2   2   0   0   0   0   0   0   0   2   2   2   0   0   0   0   0   0   2   0   0   0   0   2   2   0   2   2   2   2   0   0   0   2   2   2   2   0   2   0   2   0   0   0   2   0   0   2   2   0   0   2   0   2   2   2   2   0   2   2   0   2   0   0   0   2   2   2   2   0   2   0   0   0   2   0   0   2   2   2   2   2   0   0   2   2   2   2   0
 MK-5-9                 0   0   0   2   0   2   2   0   0   2   0   2   2   2   2   0   0   2   2   0   2   2   2   0   0   2   2   2   0   2   2   0   2   2   0   0   2   0   2   2   2   0   2   2   0   2   0   2   0   0   2   0   2   0   2   2   2   2   2   0   2   0   0   0   0   0   0   0   0   2   2   0   2   2   2   2   2   2   0   2   0   2   2   0   2   0   2   2   0   0   2   0   2   0   2   2   0   2   0   0   2   2   0   0   0   2   2   2   2   2   0   2   2   0   0   2   0   0   0   2   0   2   2   0   0   0   0   0   0   2   0   0   0   0   2   2   0   2   2   2   2   0   0   0   2   2   2   2   0   2   2   2   0   0   0   2   2   0   2   2   0   0   2   0   2   2   2   2   0   2   0   0   2   0   0   2   2   2   2   2   0   2   0   0   0   2   0   0   2   2   2   2   2   0   0   2   2   2   2   0
 MK-5-10                0   0   0   0   0   2   2   0   0   0   0   2   2   0   2   2   0   2   2   0   2   2   2   0   0   2   2   2   0   2   2   0   2   0   0   0   2   0   0   0   2   0   2   2   0   2   0   2   0   0   2   0   2   0   0   2   2   2   2   0   2   0   0   0   0   0   0   0   0   2   2   0   2   0   2   2   2   2   0   2   0   2   2   0   2   0   2   2   0   0   2   0   2   0   2   2   0   2   0   0   0   2   0   0   0   2   2   2   2   2   0   2   2   0   0   0   0   2   2   2   0   2   2   0   0   0   0   0   0   2   0   0   0   0   2   2   2   2   2   2   2   0   0   0   2   2   2   2   0   2   2   2   0   0   0   0   0   0   2   2   0   0   2   0   2   2   2   2   0   2   0   0   2   2   0   2   2   2   2   2   0   2   0   0   0   2   0   0   2   2   2   2   2   0   0   0   2   2   2   0
 MK-5-11                2   0   0   0   0   2   2   0   2   0   0   0   2   0   2   2   0   2   2   0   2   2   0   0   0   2   2   0   0   2   2   0   2   0   0   2   2   2   0   0   2   0   2   2   0   2   0   2   2   0   2   0   2   0   0   2   2   2   2   0   2   0   2   0   0   0   0   0   0   2   2   0   2   2   2   2   2   2   0   2   0   2   2   0   2   0   2   2   0   0   2   0   2   0   2   2   0   2   0   0   0   2   2   0   0   2   2   2   2   2   0   2   2   0   0   0   0   2   2   2   0   2   2   2   0   0   0   0   0   2   0   0   0   0   2   2   2   2   2   2   2   0   0   0   0   2   2   2   0   2   2   2   0   0   0   0   0   0   2   0   0   0   2   2   2   2   2   2   0   2   0   0   2   2   0   2   2   2   2   2   0   2   0   0   2   2   2   0   2   2   2   2   2   0   0   0   2   2   2   0
 MK-5-12                2   0   0   0   0   2   2   0   2   0   0   0   2   0   2   2   0   2   2   0   2   2   2   2   0   2   2   0   0   2   2   0   2   2   0   2   2   2   2   2   2   0   2   2   0   2   2   2   2   0   2   0   2   0   0   2   2   2   2   2   2   0   2   0   0   0   0   0   0   2   2   0   2   2   2   2   2   2   0   2   0   2   2   0   2   0   2   2   0   0   2   0   2   2   0   2   0   2   0   0   0   2   2   0   0   2   2   0   2   2   0   2   2   0   0   0   0   2   2   2   0   2   2   0   0   0   0   0   0   2   0   0   0   0   2   2   2   2   2   2   2   0   0   0   0   0   2   2   0   2   2   2   2   0   0   0   0   0   2   0   0   0   2   2   2   2   2   2   0   2   0   0   2   2   0   2   2   2   2   2   0   2   0   0   2   2   2   0   0   2   2   2   2   0   0   0   2   2   2   0
 MK-5-13                0   0   0   0   0   2   0   2   2   0   0   0   2   0   2   2   0   2   2   0   2   0   2   2   0   2   2   0   0   2   2   0   2   2   0   2   2   2   2   2   2   0   2   0   0   2   2   2   2   0   2   0   2   0   0   2   2   2   2   2   2   0   2   2   0   0   0   0   0   2   2   0   2   2   2   2   2   2   0   2   0   2   2   0   2   0   2   2   0   0   2   2   2   2   0   2   0   2   0   2   0   0   2   0   0   2   2   0   2   2   0   2   2   0   0   0   0   2   2   2   0   2   2   0   0   0   0   0   0   2   0   0   0   0   2   2   2   2   2   0   2   0   0   0   0   0   2   2   0   2   2   2   2   0   0   0   0   0   2   0   2   0   2   2   2   2   2   2   0   2   0   0   2   2   0   2   2   2   0   2   0   2   0   0   2   2   2   0   0   2   2   2   0   2   0   0   2   2   0   2
 MK-5-14                0   0   2   0   0   0   0   0   2   0   0   0   2   0   2   2   0   2   2   0   2   0   0   2   0   2   2   0   2   2   2   0   0   2   0   2   2   2   2   2   2   0   2   0   0   2   0   2   2   0   2   0   2   0   0   2   2   2   2   2   2   0   2   2   0   0   0   0   0   2   2   0   2   2   2   2   2   2   2   2   0   2   2   0   2   0   2   0   0   0   2   2   2   2   0   2   0   2   0   0   0   0   2   0   0   2   2   0   2   2   0   2   2   0   0   0   0   2   2   2   0   2   2   0   0   0   0   0   0   2   0   0   0   0   2   2   2   2   2   0   0   0   0   0   0   0   2   2   0   2   2   2   2   0   2   0   0   0   2   0   2   0   2   2   2   2   2   2   0   2   0   0   2   2   0   2   2   2   0   2   0   2   0   0   2   2   2   0   0   2   2   2   0   2   0   0   2   2   0   2
 MK-5-15                0   0   2   0   0   0   0   2   2   0   0   0   2   0   2   2   0   2   2   0   2   0   2   2   0   2   2   0   2   2   2   0   0   2   0   2   0   2   2   2   2   0   2   0   0   2   0   2   2   0   2   0   2   0   0   2   2   2   2   2   2   2   2   2   0   2   0   0   0   2   2   0   2   2   2   2   2   2   2   2   2   2   2   2   2   0   2   0   0   0   2   2   2   2   0   2   2   2   0   0   0   0   2   0   0   2   2   0   2   2   0   2   2   0   0   0   0   2   2   0   0   0   2   0   0   0   0   2   0   2   0   0   0   0   2   0   2   0   2   0   0   0   0   0   0   0   2   2   0   2   2   2   2   0   2   0   0   0   0   0   2   0   2   2   2   2   2   2   0   2   0   2   2   0   0   2   2   2   0   2   0   0   0   0   2   2   2   0   2   2   2   2   0   0   0   0   2   2   0   2
 MK-5-16                0   0   2   0   0   0   0   2   2   0   0   0   2   0   2   2   0   0   2   0   2   0   2   2   0   2   2   0   2   2   2   0   0   0   0   2   0   2   2   2   2   0   2   0   0   2   0   2   2   0   2   0   0   0   0   2   2   2   2   2   2   2   2   2   0   2   0   0   0   2   2   0   2   0   2   2   2   2   2   0   2   2   2   2   2   0   2   0   0   0   2   2   2   0   0   2   2   2   0   0   0   0   2   0   0   2   2   0   2   2   0   2   2   0   0   0   0   2   2   0   0   0   2   0   0   0   0   2   0   2   2   0   0   2   2   0   2   0   2   0   0   0   0   0   0   0   2   2   2   2   2   2   2   0   2   0   0   2   0   0   2   0   2   2   2   2   2   2   2   2   0   2   0   0   0   0   2   0   0   2   0   0   2   0   2   2   2   0   2   2   2   2   0   0   0   0   2   2   0   2
 MK-6-1                 2   2   0   2   2   2   2   2   2   0   0   0   0   2   2   2   2   2   0   2   0   2   2   2   2   0   0   2   0   2   2   2   0   0   2   0   0   2   0   0   0   2   0   0   2   0   0   2   0   2   0   0   2   2   0   2   2   2   0   2   2   0   0   2   2   0   0   2   0   2   0   2   2   0   0   2   2   2   2   2   0   0   0   0   2   2   2   0   0   0   2   2   2   2   2   2   0   0   2   2   2   2   0   2   2   2   0   0   2   2   2   2   0   0   2   2   0   0   2   0   0   2   2   0   0   0   0   0   2   2   2   0   2   2   0   0   2   0   0   0   2   2   2   2   0   2   2   0   2   0   0   0   2   2   2   0   2   2   2   2   2   2   2   0   0   2   2   0   2   0   0   0   0   2   2   0   2   0   0   0   0   2   0   2   0   0   0   2   2   2   2   0   2   0   0   2   2   2   2   2
 MK-6-2                 2   0   0   2   2   2   2   2   2   0   0   0   0   2   2   2   2   2   0   2   0   2   2   2   2   0   0   2   2   2   2   2   0   0   2   0   0   2   0   0   0   2   0   0   2   0   0   2   0   2   0   0   2   2   0   2   2   2   0   2   2   0   0   2   2   0   2   2   0   0   0   2   2   0   0   2   2   2   2   0   0   0   0   0   2   2   0   2   0   0   2   2   2   2   2   2   0   0   2   2   0   2   0   2   2   2   0   0   2   2   2   2   0   0   2   2   0   0   2   0   0   2   0   0   0   0   0   0   2   2   2   0   0   2   0   0   2   0   0   0   2   2   2   2   0   0   2   0   2   0   0   2   0   2   2   0   2   2   2   2   2   2   2   0   0   0   2   0   2   0   0   2   2   2   2   0   2   0   0   0   2   2   0   2   0   0   0   2   2   0   2   0   2   0   0   2   2   2   2   2
 MK-6-3                 2   0   2   2   2   2   0   2   0   0   0   0   0   2   2   2   2   2   0   2   0   2   2   2   2   2   0   2   2   2   2   2   0   0   2   0   0   0   0   0   0   2   0   0   2   0   0   2   0   2   0   0   2   2   0   2   0   2   0   0   2   0   0   2   2   0   2   2   2   0   2   2   2   0   0   2   2   2   2   0   0   0   0   0   2   2   0   0   2   2   2   2   2   2   2   2   0   0   2   2   0   2   0   2   2   2   0   0   0   2   2   2   0   0   2   2   0   0   2   0   0   2   0   0   0   0   2   0   2   2   2   0   0   0   0   0   2   0   0   0   2   2   2   2   0   0   2   2   0   0   2   2   0   2   2   0   2   0   0   2   2   2   2   0   0   0   2   0   2   0   0   2   2   2   2   2   2   0   0   0   2   2   0   0   2   0   0   2   2   0   2   0   2   0   0   2   0   2   2   2
 MK-6-4                 2   0   2   2   0   2   0   2   2   0   0   0   0   0   0   2   2   2   2   2   0   2   2   0   2   2   0   2   2   0   2   2   0   0   2   0   0   0   0   0   2   2   0   0   2   0   0   2   0   2   0   0   0   2   0   2   0   2   0   0   2   0   0   2   2   0   2   2   2   0   2   0   2   0   0   2   0   2   2   0   0   0   0   0   2   2   0   0   0   2   2   2   2   2   2   2   0   0   2   2   0   2   0   2   2   2   2   0   0   2   2   0   0   0   2   2   0   0   2   0   0   2   0   0   0   0   2   0   2   2   2   0   0   0   0   0   2   0   0   0   2   2   2   2   0   0   2   2   0   0   2   2   0   2   2   0   2   0   0   0   2   0   2   0   0   0   2   0   2   0   0   0   0   2   2   2   2   0   0   0   2   2   0   0   2   0   0   2   0   0   2   0   2   0   0   2   0   2   2   2
 MK-6-5                 2   0   2   0   0   2   2   2   2   0   0   0   0   0   0   2   2   2   2   2   0   2   2   0   2   2   0   2   2   0   2   2   0   0   2   0   0   2   0   0   2   2   0   0   2   2   0   2   0   0   0   0   0   2   0   2   0   2   0   0   2   0   0   2   2   0   2   2   2   0   2   0   2   0   0   2   2   2   0   0   0   0   0   0   0   0   0   0   0   2   2   2   2   0   2   2   0   0   2   2   0   2   0   2   2   2   2   0   0   2   2   0   0   0   2   2   0   0   2   0   0   2   0   0   0   0   0   2   2   2   2   0   0   0   2   0   2   0   0   2   2   2   2   2   2   0   2   2   0   2   2   0   0   2   2   0   2   0   2   2   2   0   2   0   0   0   2   0   0   0   0   0   0   2   0   2   2   0   0   0   2   2   0   0   2   0   0   0   0   2   2   0   2   0   0   2   0   2   2   2
 MK-6-6                 0   0   2   0   0   2   2   2   2   2   0   0   0   0   0   2   2   2   0   2   0   2   2   0   2   2   0   2   2   0   2   2   0   0   0   0   2   2   0   0   0   2   0   0   0   2   0   2   0   0   0   0   0   2   0   2   0   2   0   0   2   0   0   2   2   0   2   2   2   0   2   0   2   0   2   2   0   0   0   0   0   0   0   0   0   0   0   0   2   2   2   2   2   2   0   2   0   0   2   2   0   2   0   2   2   0   2   0   0   2   2   0   0   2   2   2   0   0   2   0   0   2   0   0   0   0   0   2   2   2   2   2   2   0   2   0   2   0   0   2   2   2   2   2   2   0   2   2   0   2   2   0   0   2   2   0   2   0   2   2   2   0   2   0   0   0   2   0   0   0   2   2   0   2   0   2   2   0   0   0   2   2   0   0   2   2   0   0   0   2   2   0   2   0   0   2   0   2   2   2
 MK-6-7                 0   0   2   0   0   2   2   2   2   2   0   0   0   0   0   2   2   2   0   2   0   2   2   0   2   2   0   0   0   0   2   0   2   0   0   0   2   2   0   0   0   2   0   0   0   2   0   2   0   0   0   0   0   2   0   0   0   2   0   0   2   0   2   2   2   0   2   0   2   0   2   0   2   0   2   2   0   0   0   0   0   0   0   0   0   2   2   0   2   2   2   0   0   2   0   2   0   0   2   2   0   2   0   2   2   0   2   2   0   2   2   0   0   2   2   2   0   0   2   0   0   2   0   0   0   0   0   2   2   2   2   2   2   0   2   0   2   0   0   2   2   2   2   0   2   0   2   2   0   2   0   0   0   0   2   0   2   0   2   2   2   0   2   0   0   2   2   0   0   0   0   2   0   2   0   2   2   0   2   0   2   0   0   0   2   2   0   0   0   0   2   0   2   0   0   2   0   2   0   2
 MK-6-8                 2   2   2   0   0   2   2   2   2   2   0   0   0   0   0   2   2   2   0   2   0   2   0   2   2   2   0   0   0   2   2   0   2   0   0   0   2   2   2   0   0   2   0   0   0   2   0   2   0   0   0   0   0   2   0   0   0   2   2   0   2   0   2   2   2   0   2   0   2   0   2   2   2   0   0   2   0   0   0   0   0   0   0   0   0   0   2   0   2   2   0   0   0   2   0   0   0   0   0   2   0   2   0   2   2   0   2   2   0   2   0   0   0   2   2   2   0   0   2   0   2   2   0   0   2   0   0   2   2   2   2   2   2   0   2   0   2   0   0   2   2   2   2   0   2   0   2   2   0   2   0   0   0   0   2   0   2   0   2   2   2   0   2   2   0   2   2   0   0   0   0   2   2   2   0   2   2   0   2   0   2   0   0   0   2   2   0   0   0   0   2   0   2   0   0   2   0   2   0   2
 MK-6-9                 2   2   2   2   0   0   2   2   2   2   0   2   0   0   0   2   2   2   0   2   0   2   0   2   2   2   0   0   2   2   2   0   2   0   0   0   2   2   2   0   0   2   0   0   0   2   0   2   0   0   0   0   2   2   0   0   0   2   2   0   2   0   2   2   2   0   2   0   2   0   2   0   2   0   0   0   0   0   0   0   0   0   0   0   0   0   2   2   2   2   0   0   0   2   0   2   0   0   0   2   0   2   2   2   2   0   2   2   0   2   0   0   2   2   2   2   0   0   2   0   2   0   2   0   0   0   0   2   2   2   2   2   2   0   2   0   2   0   0   2   2   2   2   0   2   0   2   2   0   2   0   0   0   0   2   0   2   0   2   2   2   0   2   2   0   2   0   0   0   2   0   2   2   2   0   2   2   0   2   0   0   0   0   0   2   2   2   0   0   0   2   0   0   0   2   2   0   2   0   2
 MK-6-10                0   2   2   2   0   0   2   2   2   2   0   2   2   0   0   2   2   2   0   2   2   2   0   2   2   2   0   0   2   2   2   2   2   0   0   0   0   2   2   0   0   2   0   0   0   2   0   2   0   0   0   0   2   2   0   0   0   2   2   0   0   0   2   2   2   0   2   0   2   0   2   0   2   0   2   0   0   0   0   0   0   0   0   0   0   0   2   2   2   2   0   0   0   2   0   0   0   0   0   2   0   0   2   2   2   0   2   2   0   2   2   0   2   2   2   2   2   0   2   0   2   0   2   0   0   0   0   2   0   2   2   2   0   0   2   0   2   2   0   2   0   2   2   0   2   0   2   2   0   2   0   0   0   0   2   0   2   0   2   2   2   0   0   2   0   2   0   0   0   2   0   0   2   2   0   2   2   0   2   0   0   0   0   0   2   2   2   0   0   0   2   0   0   0   2   2   0   2   0   2
 MK-6-11                0   2   2   2   0   0   0   2   2   2   0   2   2   2   0   2   2   2   0   2   2   2   0   2   2   2   0   0   2   2   2   0   2   0   0   0   0   2   2   0   0   2   0   0   0   2   0   2   0   0   0   0   2   2   0   0   0   2   2   0   0   0   2   2   2   0   2   0   2   0   2   0   2   2   2   0   0   0   0   2   0   0   0   0   0   0   2   0   2   2   0   0   0   2   0   0   0   0   0   2   0   0   2   2   2   0   2   2   0   2   2   0   2   2   2   2   2   0   2   0   2   0   2   0   0   0   0   2   0   0   2   2   0   0   2   0   2   2   0   2   2   2   2   0   2   0   0   2   0   2   0   0   0   0   2   0   2   0   2   0   2   0   2   2   0   2   0   0   0   2   0   0   2   2   2   2   2   0   0   0   0   0   0   0   2   2   0   0   0   0   2   0   0   0   2   2   0   0   2   2
 MK-6-12                0   2   2   2   0   0   0   2   2   2   0   2   2   2   0   2   2   2   0   0   2   2   0   2   2   2   0   0   0   2   0   0   2   0   0   0   0   2   2   0   0   2   0   0   0   2   0   2   0   0   0   0   2   2   0   0   0   2   2   0   0   0   2   2   2   2   2   0   2   0   2   0   2   2   2   0   0   2   0   2   0   0   0   0   0   0   2   0   2   2   0   0   2   2   2   0   0   0   2   2   0   0   2   2   2   0   2   2   0   0   2   0   2   0   2   2   2   0   2   0   2   0   2   0   0   0   0   2   2   0   2   2   0   0   2   0   2   2   0   2   2   2   2   2   2   0   0   2   0   2   0   0   0   0   2   0   2   0   2   0   2   0   2   2   0   2   0   0   0   2   0   0   2   2   2   2   2   0   0   2   0   2   0   0   2   2   0   0   0   0   2   0   0   0   2   2   0   0   2   2
 MK-6-13                0   2   2   0   0   0   0   2   2   2   0   2   2   2   0   2   2   2   0   0   2   2   0   2   0   2   2   0   0   2   0   0   2   0   0   0   0   2   2   0   0   2   0   0   0   2   0   2   0   0   0   0   2   2   0   0   0   2   2   0   0   0   2   2   2   0   2   2   2   0   2   0   2   2   2   0   2   2   0   2   0   0   0   0   2   0   2   0   2   2   0   0   2   2   2   0   0   0   2   2   0   2   2   2   2   0   0   2   0   0   2   0   2   2   2   2   2   0   2   0   2   0   2   0   0   0   0   2   0   2   2   2   2   0   2   0   2   2   0   0   2   2   2   2   2   0   0   2   2   2   0   0   2   0   2   0   2   0   0   0   0   2   2   2   0   2   0   0   0   2   0   0   2   2   2   2   2   0   0   2   0   2   0   0   2   0   0   0   2   0   2   0   0   0   2   2   0   2   2   2
 MK-6-14                0   2   2   0   0   0   0   0   2   2   0   2   2   2   0   2   2   2   0   2   2   2   2   2   0   2   2   0   0   2   0   0   2   0   0   0   0   2   2   0   0   2   0   0   2   2   0   2   0   2   0   0   2   2   0   0   0   2   2   0   0   0   2   2   2   0   2   0   2   0   2   0   0   2   2   0   2   2   0   2   0   0   0   0   2   0   0   0   2   2   0   0   2   2   2   0   0   0   2   2   0   2   2   2   2   0   0   2   0   0   2   2   0   2   2   0   2   0   0   0   2   0   2   0   2   0   0   2   0   2   2   2   0   0   0   0   2   0   2   0   2   2   0   2   2   2   0   0   2   2   0   0   2   0   2   0   2   0   0   0   0   0   2   2   0   2   2   0   0   2   0   0   2   2   2   2   2   0   0   2   0   2   0   0   2   0   0   0   2   0   2   0   0   0   2   2   0   2   0   0
 MK-6-15                0   2   2   0   0   0   0   0   2   0   0   2   2   2   0   2   2   2   0   0   2   2   2   2   0   2   0   0   0   2   2   0   2   0   0   0   0   2   2   0   0   2   0   0   2   2   0   2   0   2   0   0   2   2   2   0   0   2   2   0   2   0   0   0   2   0   2   0   2   0   2   0   2   2   2   0   2   2   0   2   0   0   0   0   2   0   0   0   2   2   0   0   0   2   2   0   0   0   2   2   0   2   0   2   2   2   0   2   0   0   2   2   0   2   2   0   2   0   0   0   2   0   2   0   2   0   0   0   0   2   2   2   0   2   0   0   2   0   2   0   2   2   0   0   2   2   0   0   2   0   0   0   2   0   2   0   2   0   0   0   2   0   2   2   0   2   2   0   0   2   0   0   2   2   2   2   2   0   0   2   0   2   0   0   2   0   0   0   2   0   2   0   0   0   2   2   0   2   2   0
 MK-6-16                0   2   2   0   0   0   0   0   0   2   0   2   2   2   0   0   2   2   2   0   0   2   2   2   0   2   0   0   0   2   2   0   2   0   0   0   0   2   2   0   0   2   0   0   2   2   0   2   0   2   0   0   2   2   2   0   0   2   2   0   2   0   0   0   2   0   2   0   2   0   2   0   2   2   2   0   2   2   0   2   2   2   0   0   2   0   0   0   2   0   0   0   0   2   2   0   0   0   2   2   0   2   0   2   2   2   0   2   0   0   2   2   0   2   0   0   2   0   0   0   2   0   2   2   2   0   0   0   0   2   2   2   0   2   0   0   2   0   2   0   2   2   0   0   2   2   0   0   2   0   2   0   2   0   2   0   2   0   0   2   2   0   2   2   0   2   2   0   0   2   0   0   2   0   2   2   2   0   2   2   0   2   0   0   2   0   0   2   2   0   2   0   0   0   2   2   0   2   0   0
 
!****************************************** Phenotypic Data **********************************************************
!-100.0 is resevred for missing phenotype
SimulatedTrait1        18.2503   14.3726   17.9920   10.3614   13.9605   16.8988   14.6841   19.8662   13.5254   13.6822   17.6599    7.1775   17.8164   19.1924   15.1116   18.3154   15.7115   11.4606   19.2318   19.3436   15.5468   17.3769   16.6992   13.8948   12.7085   21.0009   12.6436   13.6412   17.6680   15.1712   14.1816   14.7933   17.6970   17.7295   17.4330   18.6051   12.5233   13.0971   15.1621   15.5808   13.1528   16.9903   13.4098   11.2687   10.7030    9.6191   13.5610   14.6944   14.5367   13.8624   19.3196   14.5506   15.2337   15.3123   16.2373   21.3963   16.9290   12.0901   13.5379   13.6130   17.0425   13.3927   16.6984   15.4506   19.7506   15.0499   15.0891   12.0037   12.2293   17.1701   14.5822   19.1278   16.3339   12.9608   14.5898   16.4700   12.2819   15.0413   14.6178   15.1785   12.0239   14.6773   14.5966   16.5128   13.7381   14.3108    9.7962   19.3525   18.0856   12.3935   17.4239    8.2963   17.2570   13.1334   12.9326   11.8297   11.0752   15.5016   17.3367   17.1065   14.7362   10.7328   12.3645   12.7878   13.3212   13.0928   16.3677   16.1752   10.2120   17.9514    9.8609   14.8195   12.2071   13.6691   13.9685   13.0133   13.4635   14.7995   18.0077   19.0597   16.4741   15.4457   14.1225   15.8233   14.5072   14.1114   14.2945   12.5803   14.5485   14.6518   12.2743   12.6276   13.2745   13.7916   14.1743   10.5435   12.6730   13.9403   14.5085    8.9552   13.5601   12.3755   10.7375   13.1164   13.3160   11.2694   17.8120   16.8696   16.6160   11.9716   15.8945   17.7337   14.3455   14.2293   11.5713   14.0722   16.2735   17.3338   16.3570   14.0240   15.1154   12.7232   13.5470   15.9236   18.8576   12.2357    9.9047   14.5556   16.3009   11.8608   15.2414   15.6939   16.2477   17.2781   11.3282   14.1201   14.8315   12.4898   13.1057   15.8050   17.5045   18.5173   14.9909   19.6449   14.6072   13.0857   12.3060   14.4871   15.3140   12.3562   12.1064   12.8046   15.5701   17.7213   21.3869   11.6913   14.3316   14.5641   15.9000   12.0776
SimulatedTrait2        10.8796    9.8023   10.0456   11.5171    7.8611    9.3130   10.1559   10.0252   11.6505   11.1227    9.7404    8.6172   10.2098    8.0375    9.5666   11.0609    9.5023   10.3377   12.8261   10.0165    9.6780    9.0163    9.0275   11.0560   12.1297   11.8248   11.8965   13.2241    8.5149    8.4313    6.6465    9.1672   12.0768    9.2042   13.4292   10.7286   11.7626    8.0005   11.1251   11.3656    9.8571    9.5342   10.1078    9.7881   13.0164    9.2133   10.8453   10.6517    9.5194   10.1405    9.5466   11.6922    8.3951   10.5752    6.6897    9.7663   12.2943    8.8717   11.1165    9.7358    9.1560    9.9088   10.2360    8.4713   12.2378   10.1425    8.2839    8.8095   10.4175   10.1539   11.4727    8.9271    9.3205   11.6597   11.9094   12.6050   11.3207   10.8684    8.4322    8.4824    8.7192    8.1038   12.1771    8.9757    8.7471    8.7990    9.9016    9.5195   10.4553    8.4051    6.6493    9.6793    9.7377   10.4885    9.3363   10.5192   10.9135   10.6724    9.3863    6.7962    8.3499   10.1540    8.4040   10.4688    8.7428    9.5881   10.5338    9.1090   11.5862   10.9616    6.7832    8.5012    9.2403   10.3750   10.5859    7.9793   11.4165   12.5040   11.4887    7.1408    8.4524    9.3179   10.7355    9.0878    5.7535    8.8181    9.3269   10.1539    8.0375    8.8749    9.3214   12.4299   12.2234   13.6641    9.3950   10.0269    8.2911    8.7943    9.1881   11.8031    8.6124    7.1653   11.4657    8.4431   15.4524   14.1576    8.1550    9.0255   10.9749   10.4481    8.0483   10.6324   11.8474   10.7722   12.4257    9.1001   10.1571    6.3472   10.8511   10.9150   10.4008    9.5339    9.7267    7.4050    8.2433   11.8383   10.2489   12.0781   14.5190   10.8171    9.8920    9.3096   10.2589   10.6247   11.0390    9.5757   13.5562    9.7280   10.3745   11.9741    9.1240    6.9060    8.1665    7.9502   11.0351   12.2278   10.0740   10.4576    8.9264   11.0230   10.4335    8.6723   11.9365   12.2980    6.4097    7.4215    9.2537   10.0654   10.1139   11.0225
 
