# Supplementary material for: Inclusive Composite Interval Mapping of QTL by Environment Interactions in Biparental Populations
Source: PLoS One. 2015 Jul 10;10(7):e0132414. doi: 10.1371/journal.pone.0132414 (PMC4498613; doi:10.1371/journal.pone.0132414)
Supplement: S4 File — (ZIP) [file pone.0132414.s004.zip › H=0.1/L1/run_00012.met]

!**********************Note: lines staring with "!" are remarks and will be ignored in the program********************
!*********************************General Information**********************************
!Assuming F1 = P1 x P2, populations available in QTL IciMapping are: 
!  1, P1BC1F1 = P1 x F1, the first backcrossing where P1 is used as the recurrent parent;
!  2, P2BC1F1 = P2 x F1, the first backcrossing where P2 is used as the recurrent parent;
!  3, F1DH, F1-derived doubled haploids; 
!  4, RIL or F1RIL, recombination inbred lines through the repeated selfing of F1;
!  5, P1BC1RIL, recombination inbred lines through the repeated selfing of P1BC1F1;
!  6, P2BC1RIL, recombination inbred lines through the repeated selfing of P2BC1F1;
!  7, F2, the selfing generation of F1;
!  8, F3, the selfing generation of F2;
!  9, P1BC2F1, the second backcrossing where P1 is used as the recurrent parent; 
! 10, P2BC2F1, the second backcrossing where P2 is used as the recurrent parent;
! 11, P1BC2RIL, recombination inred lines through the repeated selfing of P1BC2F1; 
! 12, P2BC2RIL, recombination inred lines through the repeated selfing of P2BC2F1; 
! 13, P1BC1F2, the selfing generation of P1BC1F1; 
! 14, P2BC1F2, the selfing generation of P2BC1F1; 
! 15, P1BC2F2, the selfing generation of P1BC2F1; 
! 16, P2BC2F2, the selfing generation of P2BC2F1; 
! 17, P1BC1DH, P1BC1F1-derived doubled haploids; 
! 18, P2BC1DH, P2BC1F1-derived doubled haploids; 
! 19, P1BC2DH, P1BC2F1-derived doubled haploids; 
! 20, P2BC2DH, P2BC2F1-derived doubled haploids; 
   3      !Mapping Population (see remarks above)
   2      !Mapping Function (1 for Kosambi; 2 for Haldane; 3 for Morgan)
   2      !Marker Space Type (1 for intervals; 2 for positions)
   1      !Marker Space Unit(1 for centiMorgans; 2 for Morgan)
   6      !Number of Chromosomes (or Linkage Groups)
 200      !Size of the mapping population
   2      !Number of environments
 
!***************************************** Chromosomes and Linkage Maps **********************************************
!Chromosome                 NumMarkers
-CH1                        16
-CH2                        16
-CH3                        16
-CH4                        16
-CH5                        16
-CH6                        16
!Linkage map (Marker name followed by position or the interval length)
 MK-1-1                1     0.000
 MK-1-2                1    10.000
 MK-1-3                1    20.000
 MK-1-4                1    30.000
 MK-1-5                1    40.000
 MK-1-6                1    50.000
 MK-1-7                1    60.000
 MK-1-8                1    70.000
 MK-1-9                1    80.000
 MK-1-10               1    90.000
 MK-1-11               1   100.000
 MK-1-12               1   110.000
 MK-1-13               1   120.000
 MK-1-14               1   130.000
 MK-1-15               1   140.000
 MK-1-16               1   150.000
 MK-2-1                2     0.000
 MK-2-2                2    10.000
 MK-2-3                2    20.000
 MK-2-4                2    30.000
 MK-2-5                2    40.000
 MK-2-6                2    50.000
 MK-2-7                2    60.000
 MK-2-8                2    70.000
 MK-2-9                2    80.000
 MK-2-10               2    90.000
 MK-2-11               2   100.000
 MK-2-12               2   110.000
 MK-2-13               2   120.000
 MK-2-14               2   130.000
 MK-2-15               2   140.000
 MK-2-16               2   150.000
 MK-3-1                3     0.000
 MK-3-2                3    10.000
 MK-3-3                3    20.000
 MK-3-4                3    30.000
 MK-3-5                3    40.000
 MK-3-6                3    50.000
 MK-3-7                3    60.000
 MK-3-8                3    70.000
 MK-3-9                3    80.000
 MK-3-10               3    90.000
 MK-3-11               3   100.000
 MK-3-12               3   110.000
 MK-3-13               3   120.000
 MK-3-14               3   130.000
 MK-3-15               3   140.000
 MK-3-16               3   150.000
 MK-4-1                4     0.000
 MK-4-2                4    10.000
 MK-4-3                4    20.000
 MK-4-4                4    30.000
 MK-4-5                4    40.000
 MK-4-6                4    50.000
 MK-4-7                4    60.000
 MK-4-8                4    70.000
 MK-4-9                4    80.000
 MK-4-10               4    90.000
 MK-4-11               4   100.000
 MK-4-12               4   110.000
 MK-4-13               4   120.000
 MK-4-14               4   130.000
 MK-4-15               4   140.000
 MK-4-16               4   150.000
 MK-5-1                5     0.000
 MK-5-2                5    10.000
 MK-5-3                5    20.000
 MK-5-4                5    30.000
 MK-5-5                5    40.000
 MK-5-6                5    50.000
 MK-5-7                5    60.000
 MK-5-8                5    70.000
 MK-5-9                5    80.000
 MK-5-10               5    90.000
 MK-5-11               5   100.000
 MK-5-12               5   110.000
 MK-5-13               5   120.000
 MK-5-14               5   130.000
 MK-5-15               5   140.000
 MK-5-16               5   150.000
 MK-6-1                6     0.000
 MK-6-2                6    10.000
 MK-6-3                6    20.000
 MK-6-4                6    30.000
 MK-6-5                6    40.000
 MK-6-6                6    50.000
 MK-6-7                6    60.000
 MK-6-8                6    70.000
 MK-6-9                6    80.000
 MK-6-10               6    90.000
 MK-6-11               6   100.000
 MK-6-12               6   110.000
 MK-6-13               6   120.000
 MK-6-14               6   130.000
 MK-6-15               6   140.000
 MK-6-16               6   150.000
!*********************************** Marker Types ********************************************************************
!Co-dominant marker: When heterozygote F1 is present, P1 is coded as 2, F1 is coded as 1, and P2 is coded as 0; Otherwise, P1 is coded as 2, and P2 is coded as 0. 
!Dominant marker: When heterozygote F1 is present, P1 and F1 are coded as 12, and P2 is coded as 0; Otherwise, P1 is coded as 2, and P2 is coded as 0.  
!Recessive markers: When heterozygote F1 is present, P1 is coded as 2, and F1 and P2 are coded as 10; Otherwise, P1 is coded as 2, and P2 is coded as 0. 
!Missing marker is coded as -1. 
 MK-1-1                 0   2   2   2   2   2   0   2   2   2   0   0   0   0   2   0   2   2   2   0   0   2   2   2   0   0   0   0   2   0   2   0   0   2   0   2   0   0   0   2   0   0   0   0   0   0   0   0   0   0   0   0   2   2   2   2   0   0   0   2   2   2   0   2   0   0   0   0   0   0   0   2   2   0   2   2   2   0   2   0   2   0   0   2   0   2   2   2   0   0   2   0   2   2   0   0   0   2   2   2   0   0   0   2   2   2   0   0   2   0   0   0   0   2   2   0   2   2   0   2   0   0   2   2   0   0   2   0   2   0   0   2   0   2   0   2   2   2   0   0   0   0   2   0   2   0   2   0   2   2   0   2   0   2   0   0   0   2   0   0   0   0   0   0   2   2   0   2   0   0   0   2   0   0   2   0   0   0   0   2   2   2   2   2   0   0   2   0   0   2   0   0   0   2   2   2   2   0   0   0
 MK-1-2                 0   2   2   2   2   2   0   2   2   2   0   0   0   2   2   0   2   2   2   0   0   2   0   2   0   0   0   2   2   0   2   0   0   2   0   2   0   0   0   2   0   0   0   0   2   0   0   0   0   0   0   0   2   2   2   2   0   0   0   2   2   2   2   2   0   0   0   0   0   0   0   2   2   0   2   2   2   2   2   0   2   0   2   2   0   2   2   2   0   2   2   0   0   2   0   0   0   2   0   2   0   0   0   2   2   2   0   0   2   0   0   0   0   2   2   0   2   2   0   2   0   2   2   2   0   0   2   0   2   0   0   2   0   2   0   2   2   2   0   0   0   0   2   0   2   0   0   0   2   2   2   2   0   2   0   0   0   0   0   0   0   0   0   0   2   2   0   2   0   0   0   0   0   0   2   0   0   0   0   2   2   2   2   2   0   0   0   0   0   2   0   0   0   2   2   2   2   0   0   0
 MK-1-3                 0   2   2   2   2   2   0   2   2   2   0   2   0   2   2   0   2   2   2   0   0   2   0   2   2   0   0   0   2   0   0   0   0   2   2   2   0   2   0   2   0   0   0   0   2   0   0   0   0   0   0   2   2   2   2   2   0   0   2   2   2   2   2   2   2   0   0   0   0   0   2   2   2   0   2   2   2   2   2   0   2   0   2   2   2   2   2   2   0   2   2   0   0   2   0   0   0   2   0   2   0   2   0   2   2   2   0   0   2   0   0   0   0   2   2   0   2   2   0   2   0   0   2   0   0   0   2   0   0   0   0   2   2   2   0   2   0   2   0   0   0   2   2   0   2   2   0   0   2   2   2   2   0   0   0   0   0   0   0   0   0   0   0   0   2   2   0   2   0   0   0   0   0   2   2   0   0   0   2   2   2   2   2   2   0   0   0   2   0   2   0   0   0   2   2   2   2   0   0   0
 MK-1-4                 0   2   2   2   2   2   0   2   2   2   0   2   0   2   2   2   2   2   2   0   0   2   0   2   2   0   0   0   2   0   0   0   0   2   2   2   0   2   0   2   0   0   0   2   2   0   0   0   0   0   0   2   2   2   2   2   0   2   2   2   2   2   2   2   2   0   0   0   0   0   2   2   2   0   2   2   2   2   2   0   2   0   2   2   2   2   2   0   0   2   2   0   0   2   2   0   0   2   0   2   0   2   0   2   2   0   0   0   2   0   0   2   0   2   2   0   2   2   0   0   0   0   2   0   0   0   2   0   2   0   0   0   2   2   0   0   0   0   0   0   0   2   2   0   2   2   0   2   2   2   2   2   0   0   0   0   0   0   0   0   0   0   0   0   2   2   0   2   2   0   0   0   0   2   0   0   0   2   2   2   2   2   2   2   0   0   0   2   0   0   0   0   0   0   2   2   2   0   0   0
 MK-1-5                 0   2   2   2   2   2   0   2   2   2   2   2   0   2   2   2   2   2   2   0   0   2   0   2   2   0   0   0   2   0   0   0   0   2   2   2   0   2   0   2   0   0   0   2   2   0   0   0   0   0   0   2   2   2   2   2   0   2   2   2   2   2   2   2   2   0   0   2   0   0   2   2   2   0   2   2   2   2   2   0   0   0   2   2   2   2   2   0   0   0   2   0   0   2   2   0   0   2   0   2   0   2   0   0   2   2   2   0   2   0   2   2   0   2   2   0   2   2   0   0   0   0   2   2   0   0   2   0   2   0   0   2   2   2   2   0   0   0   0   0   0   2   2   2   2   2   0   2   2   2   0   2   0   0   0   0   0   2   0   0   0   0   0   0   2   2   0   2   2   0   0   0   0   2   0   2   0   2   0   2   2   2   2   2   0   0   0   2   0   0   0   0   0   0   2   2   2   0   2   0
 MK-1-6                 2   2   2   2   2   2   0   2   2   2   2   2   0   2   2   2   2   2   0   0   0   2   0   2   2   0   2   0   2   2   0   0   0   2   2   2   0   2   0   2   0   0   0   2   2   0   2   0   2   0   0   2   2   0   2   2   0   2   2   2   2   2   2   0   2   0   0   2   0   0   2   2   2   0   2   2   2   2   2   0   0   0   2   2   2   0   2   0   2   0   0   0   0   2   2   0   0   2   0   2   0   2   0   0   2   0   2   0   2   0   2   2   0   2   2   0   2   2   0   0   0   0   2   2   0   0   2   0   2   0   0   2   2   2   2   0   0   0   0   0   0   2   2   2   2   2   0   2   2   2   0   2   0   0   0   0   0   2   0   0   0   0   0   0   2   2   2   2   2   0   0   0   0   2   2   2   0   2   0   2   2   2   2   2   0   2   2   0   0   0   0   2   0   0   2   2   2   0   2   0
 MK-1-7                 2   2   2   0   0   2   0   2   2   2   2   2   0   2   2   2   2   2   0   0   0   2   0   2   0   0   2   0   2   0   0   0   0   2   2   2   0   2   0   2   2   0   2   2   2   0   2   0   0   0   2   2   2   0   2   0   0   2   2   2   2   2   2   0   2   0   0   2   0   0   2   0   2   0   2   2   0   0   2   0   0   0   2   2   2   0   2   0   2   0   0   0   0   2   2   0   0   2   0   2   2   2   0   0   2   0   2   0   2   0   2   2   0   2   2   0   0   2   0   0   0   0   2   2   0   2   2   0   2   0   0   2   2   0   2   2   0   2   0   0   0   2   0   0   2   2   0   2   2   2   0   2   0   2   0   0   0   2   0   0   0   0   0   2   2   2   2   2   2   0   0   0   0   2   2   2   0   2   0   2   0   2   2   2   0   2   2   0   0   0   0   2   0   0   2   2   0   0   2   0
 MK-1-8                 0   2   0   0   0   2   0   0   2   2   2   2   0   2   2   2   0   2   0   0   0   2   0   2   0   0   2   0   2   2   0   0   0   2   2   2   0   2   0   2   2   0   2   2   2   0   0   0   0   0   2   0   2   0   2   0   0   2   2   2   2   2   2   0   2   0   0   2   0   0   2   0   2   2   2   2   0   0   2   0   0   0   2   2   0   0   2   0   2   0   0   0   0   2   2   0   0   2   0   0   2   2   0   0   2   0   2   0   2   0   2   2   0   0   2   0   0   2   0   0   0   0   2   2   0   0   2   0   2   0   0   2   2   0   2   2   0   2   0   0   0   2   0   0   2   2   2   2   2   2   0   2   0   0   0   0   0   2   0   0   0   0   0   2   2   2   2   2   2   0   0   0   0   2   2   2   0   2   0   2   0   2   2   2   0   2   2   0   0   0   0   0   0   0   2   2   0   0   2   0
 MK-1-9                 0   2   0   0   0   2   0   0   2   2   2   2   0   2   2   0   0   2   0   0   0   2   0   2   0   2   2   0   2   2   2   0   0   2   2   2   0   0   0   2   2   2   2   2   2   0   0   0   0   0   0   0   2   0   2   0   0   2   2   2   2   2   2   0   0   0   0   2   0   0   2   0   2   2   2   2   0   0   2   0   0   2   2   2   2   0   2   2   2   0   0   0   0   2   2   0   0   2   0   0   2   2   0   0   2   0   2   0   2   0   2   2   2   2   2   0   0   0   0   2   2   0   2   2   0   0   2   2   2   0   0   2   2   0   2   2   0   2   2   0   0   2   2   0   0   2   2   2   0   2   0   2   0   2   0   2   0   2   0   0   0   0   0   2   2   2   2   2   2   0   0   2   0   2   2   2   0   2   0   2   0   2   2   2   0   2   2   0   0   0   0   0   0   0   2   2   2   0   2   0
 MK-1-10                0   0   0   0   0   2   0   0   2   2   2   2   0   0   2   0   2   2   0   0   0   2   0   2   0   2   2   0   2   2   2   0   0   0   2   2   0   0   0   2   2   0   2   2   2   0   0   0   0   0   0   0   2   0   2   0   2   2   2   0   2   2   0   0   0   0   0   2   0   0   2   0   2   2   2   2   2   2   2   0   0   2   2   2   2   0   2   2   2   0   0   0   0   2   2   0   0   2   0   0   2   2   0   2   2   2   2   0   2   0   2   2   2   2   2   0   0   0   2   2   2   0   2   2   2   0   2   2   0   0   0   2   2   0   2   2   0   2   2   0   0   2   2   0   0   2   2   2   0   2   0   2   0   2   0   2   0   2   0   2   0   2   0   2   2   2   2   2   2   0   0   2   0   2   2   2   2   2   0   2   0   2   2   0   0   2   2   0   0   2   0   0   0   2   2   2   0   0   2   0
 MK-1-11                0   2   0   0   0   2   0   0   2   2   2   2   0   0   2   0   2   2   0   0   0   2   0   2   0   2   2   0   2   2   2   2   0   0   2   2   0   0   2   2   0   0   2   2   2   2   0   0   0   0   0   0   2   0   2   0   2   0   2   0   2   2   0   0   0   0   0   2   0   0   2   0   0   2   2   2   2   2   2   2   0   0   2   2   2   0   2   2   2   0   0   0   0   2   2   0   2   2   0   0   2   2   0   2   2   2   2   0   2   0   2   2   2   2   2   0   0   0   0   2   2   0   2   2   2   0   2   2   0   0   0   2   2   0   2   2   0   2   2   0   0   2   2   0   0   2   2   2   0   2   0   2   0   2   0   0   0   0   0   2   0   2   0   2   2   2   2   2   2   0   0   2   0   2   2   2   2   2   0   2   0   2   2   0   0   0   2   0   0   2   0   0   0   2   2   0   0   0   2   0
 MK-1-12                0   2   0   0   0   2   0   2   2   2   2   2   0   0   2   0   2   2   0   2   0   2   0   0   0   2   2   0   2   2   2   2   0   0   2   2   0   0   2   2   0   0   2   2   2   2   0   0   0   0   0   0   2   0   2   0   2   0   2   0   2   2   0   0   0   0   0   2   0   0   2   2   0   2   2   2   2   2   2   2   0   0   2   0   2   0   2   2   2   0   0   0   2   0   2   0   2   2   0   2   2   2   0   2   2   2   2   2   2   0   2   2   2   2   2   0   0   0   0   0   2   0   2   2   2   0   2   2   0   0   0   2   2   0   2   2   0   2   2   0   0   2   2   0   0   2   2   2   0   2   0   2   2   2   0   0   2   0   0   2   0   2   0   2   2   2   2   2   2   0   0   2   0   2   2   2   2   2   0   2   0   2   2   2   0   0   2   0   0   0   0   0   0   2   2   0   0   0   2   0
 MK-1-13                0   2   0   0   0   0   0   2   2   2   2   2   0   0   2   0   2   2   2   2   0   2   2   0   0   2   2   0   0   2   2   2   0   0   2   2   0   0   2   2   0   0   2   2   2   2   0   0   0   0   0   0   2   2   2   0   2   0   2   0   2   2   0   0   0   2   0   2   0   0   2   2   0   2   2   2   2   0   2   2   0   0   2   0   0   0   2   2   2   0   2   0   2   0   2   0   2   2   0   2   2   2   0   0   2   2   2   2   2   2   2   2   2   2   2   0   0   0   0   0   2   0   2   0   2   0   2   2   0   0   0   2   2   0   2   2   0   2   2   0   0   2   2   0   0   2   0   2   0   2   0   2   2   2   0   0   2   0   0   2   0   2   0   2   2   2   2   2   2   0   0   0   0   2   2   2   2   2   0   2   2   2   2   2   0   0   2   0   0   0   2   0   0   2   2   0   0   0   2   0
 MK-1-14                0   2   0   0   0   0   0   2   2   2   2   2   0   0   2   0   2   2   2   2   0   2   2   0   0   2   2   0   0   2   2   0   0   0   2   2   0   0   2   2   0   0   2   2   2   2   0   0   0   0   0   0   2   2   2   0   2   0   2   0   2   2   0   0   2   2   0   0   0   0   2   2   0   2   2   2   2   0   2   2   0   0   2   0   0   0   2   0   2   0   2   0   0   0   2   0   2   2   0   2   2   2   0   0   2   0   2   2   2   2   2   2   2   2   2   0   0   0   0   0   2   0   2   0   2   0   2   2   0   0   0   2   2   0   2   2   0   2   2   0   0   2   2   0   0   2   0   2   0   2   0   2   0   2   0   0   2   0   0   2   0   2   0   2   2   2   2   2   2   2   0   0   0   2   2   2   2   2   0   2   2   2   2   2   0   2   2   2   0   2   2   0   0   2   2   0   0   0   2   0
 MK-1-15                0   2   0   0   0   0   0   2   2   2   2   0   0   0   2   0   0   2   2   2   0   2   2   0   0   2   2   0   0   2   0   0   2   0   2   2   0   0   2   2   0   0   2   2   2   2   0   0   2   0   0   0   2   2   2   0   2   0   2   0   2   2   2   0   2   2   0   0   0   0   0   2   0   0   2   2   2   0   2   2   0   0   2   0   0   0   2   0   2   0   2   0   2   0   2   0   2   2   0   2   2   0   2   0   2   2   2   0   2   2   2   2   2   2   2   0   0   0   0   0   0   0   2   0   2   0   2   2   0   0   0   2   2   0   2   2   0   2   2   0   0   2   2   2   0   2   2   2   0   2   0   2   0   2   0   0   2   0   0   2   0   2   0   2   2   2   2   2   2   2   0   0   0   2   2   2   2   2   0   2   0   2   2   2   0   2   2   2   0   2   2   0   0   2   2   0   0   0   2   0
 MK-1-16                0   2   2   0   0   0   0   2   2   2   2   0   2   0   2   0   0   2   2   2   0   2   0   0   0   2   2   0   0   2   0   2   2   0   2   2   0   0   2   0   0   0   2   2   2   2   0   0   2   0   2   0   2   0   2   0   2   0   2   0   2   2   2   0   2   2   0   0   0   0   0   2   0   0   2   2   2   0   2   2   0   0   2   2   0   0   2   0   0   0   2   0   2   0   2   0   2   2   0   2   2   0   2   0   2   2   2   0   2   2   2   2   2   2   2   2   0   0   0   0   0   0   2   0   2   0   2   2   0   0   0   2   2   0   2   2   0   2   2   0   0   2   0   2   0   2   0   2   2   2   0   2   0   2   0   0   2   0   0   0   0   2   0   2   2   2   2   0   2   2   0   0   0   2   0   2   2   2   0   2   0   2   2   0   0   2   2   2   0   2   2   0   2   2   2   0   0   0   2   0
 MK-2-1                 0   2   2   0   2   2   2   0   0   2   2   2   0   0   0   0   0   0   2   2   2   0   0   2   2   0   2   0   0   0   2   2   0   0   0   0   0   0   0   0   2   2   0   2   2   0   0   2   0   2   0   0   0   2   2   0   2   2   2   0   2   0   2   0   0   0   0   0   2   2   2   0   2   0   2   0   2   0   2   2   2   2   2   2   0   0   0   0   2   0   2   0   2   0   0   0   2   0   0   0   2   2   2   0   0   0   2   0   2   2   2   0   2   0   2   0   2   0   0   0   2   2   2   0   0   2   0   2   2   2   2   0   2   2   0   0   2   2   2   2   2   0   2   0   0   0   0   2   0   0   2   2   0   2   0   0   0   2   0   2   0   0   2   0   0   0   0   2   2   2   0   0   2   2   2   2   2   2   0   2   0   2   0   2   0   0   2   2   2   0   2   0   0   0   2   2   0   0   0   0
 MK-2-2                 0   0   2   0   2   2   2   0   0   2   2   2   0   2   0   0   0   0   2   2   2   0   0   2   2   0   0   0   0   0   2   2   2   0   0   0   0   0   0   0   2   2   0   2   0   0   0   0   0   2   0   0   0   2   2   0   2   2   2   0   2   0   2   0   0   2   0   0   2   2   2   0   2   0   0   0   2   0   2   2   2   2   2   2   0   0   0   0   2   2   2   0   2   0   0   0   2   0   2   0   2   2   2   2   0   0   2   0   0   2   2   0   2   0   2   0   2   0   0   0   2   2   2   0   0   2   0   2   2   2   2   0   2   0   0   0   2   2   2   2   2   0   2   0   0   0   0   2   0   0   2   2   0   2   0   0   0   2   0   2   0   0   2   0   0   0   0   0   2   2   0   0   2   2   2   2   2   2   0   2   0   2   0   2   0   0   2   2   2   0   2   0   0   0   2   2   0   2   0   0
 MK-2-3                 0   0   2   0   2   2   2   0   0   2   0   2   0   2   0   0   0   0   2   2   2   0   0   2   2   0   0   0   0   0   2   2   2   0   0   0   0   2   0   0   2   2   0   2   0   0   0   0   0   2   0   0   2   2   2   0   2   2   2   0   2   0   2   0   0   2   2   0   2   2   2   0   2   2   0   0   2   0   2   2   2   2   2   2   0   2   0   0   2   2   2   0   0   0   0   0   2   0   2   0   2   2   2   0   0   0   2   2   0   2   0   0   2   0   2   0   2   0   0   0   2   2   2   0   0   2   0   2   2   2   0   0   2   0   0   2   2   0   2   2   2   2   2   0   0   0   0   2   0   0   0   2   0   2   0   0   0   2   0   2   0   0   2   0   0   0   0   0   2   2   0   0   2   2   2   2   2   2   0   2   0   2   0   0   0   0   2   2   2   0   2   0   0   0   2   2   0   2   0   0
 MK-2-4                 0   0   2   0   2   0   2   0   2   2   0   2   0   2   0   0   0   0   2   2   2   0   0   0   2   0   0   0   0   0   2   2   2   0   0   0   0   2   0   0   2   2   0   2   0   0   0   0   0   2   0   0   2   2   2   0   2   2   2   2   2   2   2   2   0   2   2   0   2   2   2   0   2   2   0   0   2   0   2   2   2   2   2   2   2   2   0   0   2   2   2   2   0   2   0   0   2   0   2   0   2   2   2   2   0   0   2   2   0   2   0   2   2   0   2   0   2   0   0   0   2   2   2   0   0   2   0   2   2   2   0   0   2   0   0   0   2   0   2   2   2   0   0   0   0   0   0   0   0   2   0   2   0   2   0   0   2   2   0   0   0   0   2   0   2   0   0   0   2   2   0   0   2   2   2   2   2   2   0   2   0   2   2   0   0   0   2   2   2   0   2   0   0   0   0   2   0   2   0   0
 MK-2-5                 0   0   0   0   2   0   0   0   2   2   0   2   0   2   0   0   2   0   2   0   2   0   0   0   2   2   0   0   0   2   2   2   2   0   0   0   0   2   0   2   2   2   0   0   0   2   0   0   0   2   0   0   0   2   2   0   2   2   2   0   2   2   2   2   0   0   0   0   2   2   2   0   0   2   0   0   2   0   2   2   2   2   2   2   2   2   0   0   2   2   2   0   0   2   0   0   2   0   2   2   2   2   2   2   0   0   2   2   0   2   0   2   2   0   2   0   2   0   0   0   2   2   2   0   0   2   0   2   2   2   0   0   0   0   0   0   2   0   2   2   2   0   0   0   0   0   0   0   0   2   0   0   0   2   0   0   2   2   0   0   0   0   0   0   0   0   0   0   2   2   0   0   2   0   0   0   2   2   0   2   0   2   2   0   0   0   2   2   2   0   0   0   0   0   0   2   0   2   0   2
 MK-2-6                 0   0   0   0   2   0   0   0   2   2   0   2   2   2   0   0   2   2   2   0   2   0   0   0   2   2   0   0   0   2   2   2   2   0   0   0   0   2   0   2   2   2   0   0   0   2   0   2   2   0   0   0   0   2   2   0   2   2   0   0   2   2   2   0   0   0   0   0   0   2   2   2   0   2   0   2   0   0   2   2   2   0   2   2   2   2   0   0   2   2   2   2   0   2   0   0   2   0   2   2   2   2   2   2   0   0   0   2   0   2   0   2   0   0   2   0   2   0   0   0   2   0   2   0   0   0   0   2   2   0   0   0   0   0   0   0   2   0   2   2   2   0   0   0   0   0   0   2   0   2   0   2   0   2   0   0   2   2   0   0   0   0   2   0   0   0   2   0   2   0   0   0   2   0   0   0   2   2   0   2   0   2   2   0   0   0   2   2   2   0   0   0   0   0   0   0   0   2   0   2
 MK-2-7                 2   0   0   0   2   0   0   0   2   2   0   2   2   2   0   2   2   2   2   0   2   0   0   0   2   2   0   0   2   0   2   2   0   0   0   2   0   2   0   2   2   2   0   0   0   2   0   2   0   0   0   0   0   0   2   0   2   2   0   0   2   2   2   0   2   2   0   0   0   2   0   2   0   2   0   2   0   0   2   2   2   0   2   2   2   0   0   0   2   2   2   2   0   2   0   0   2   0   2   2   2   2   2   2   0   0   0   2   0   2   0   2   2   0   2   2   2   0   0   0   2   0   2   0   0   0   0   2   2   0   0   0   0   0   0   0   2   0   2   2   2   0   0   0   0   0   0   2   0   2   0   2   0   2   0   0   2   2   0   0   0   0   2   0   0   2   2   0   2   0   0   0   2   0   0   0   2   0   0   0   0   2   2   0   0   0   2   2   2   0   0   0   0   0   2   0   0   2   0   2
 MK-2-8                 0   2   0   0   2   0   0   0   0   2   0   2   2   0   0   0   0   0   2   0   2   0   0   0   2   0   2   0   2   0   2   2   0   0   0   2   0   2   0   2   2   0   0   0   0   2   0   2   0   0   0   0   0   0   2   0   2   2   0   0   2   0   0   2   2   2   0   0   2   2   0   2   0   2   0   2   0   0   2   0   2   0   2   2   2   0   0   0   2   2   2   2   0   2   0   2   2   0   0   2   2   2   2   2   0   0   0   0   0   2   0   2   2   0   2   2   0   0   0   0   2   0   2   0   0   0   0   2   2   0   0   2   0   0   0   0   2   0   2   2   2   0   0   0   2   0   0   2   0   2   0   2   0   2   0   0   2   2   0   0   2   0   2   0   0   2   2   0   2   2   0   0   2   0   0   0   2   0   0   0   0   0   2   2   0   0   2   2   2   0   2   0   0   0   2   2   0   2   0   2
 MK-2-9                 0   2   0   0   2   0   0   0   0   0   0   2   2   0   0   2   0   2   2   0   2   0   0   0   2   0   2   0   2   0   2   2   0   0   2   2   0   2   0   0   2   0   2   0   0   2   0   2   0   0   0   0   0   0   2   0   2   2   0   0   2   0   0   2   2   2   0   0   2   2   0   2   0   2   0   0   0   0   2   0   2   0   2   2   2   0   0   0   2   2   2   0   0   2   2   2   2   0   0   2   2   2   2   2   0   0   0   0   0   2   0   2   2   0   2   2   0   0   0   0   2   0   2   0   0   0   0   2   2   0   0   2   0   0   0   0   2   0   2   2   2   2   0   0   2   0   0   2   0   2   0   2   2   2   0   0   2   2   0   0   2   0   2   2   2   2   2   0   2   2   0   0   2   0   0   0   2   0   0   0   0   0   2   2   0   0   2   2   2   0   2   0   0   0   2   2   0   2   0   2
 MK-2-10                0   2   0   0   2   2   2   0   0   0   0   2   2   0   0   2   0   2   2   0   2   0   0   0   2   0   2   0   0   0   2   2   0   0   2   2   0   2   0   0   2   0   0   0   0   2   0   2   0   0   2   0   0   0   2   0   2   2   0   2   2   0   0   2   2   2   0   0   0   2   2   2   0   2   0   2   0   0   2   0   0   0   2   2   2   0   0   2   2   2   2   0   0   2   2   2   0   2   0   2   2   2   2   2   0   0   0   0   0   2   0   2   0   0   2   0   0   0   0   2   2   0   2   0   0   0   0   2   0   0   0   2   0   0   0   0   2   0   2   2   2   0   0   0   2   0   2   0   0   2   2   2   2   0   0   0   2   2   0   0   2   0   2   2   2   2   2   0   0   2   0   0   2   0   0   0   2   0   0   2   0   0   2   2   0   0   2   2   0   0   2   0   0   0   2   2   0   0   0   2
 MK-2-11                0   2   0   0   2   2   2   0   0   2   0   2   2   0   0   2   0   2   2   0   2   0   0   0   2   0   2   2   0   0   2   2   0   0   2   2   0   2   0   0   2   0   0   0   0   2   0   2   0   0   2   0   0   0   2   0   2   2   0   2   2   0   0   0   2   2   0   0   0   2   2   2   0   2   0   2   0   2   2   0   0   2   2   2   2   0   0   2   2   0   2   0   0   2   2   2   0   0   0   2   2   2   2   0   0   0   0   0   0   2   0   0   0   0   2   0   0   0   0   2   2   0   2   0   0   0   0   2   0   0   2   2   0   0   0   0   2   0   2   0   2   0   0   0   2   0   2   0   0   2   2   2   2   0   2   0   2   2   0   0   2   0   2   2   2   2   2   0   0   2   0   0   2   0   0   0   2   0   0   2   0   0   2   2   0   0   2   2   0   0   2   0   0   0   2   2   0   2   0   2
 MK-2-12                2   2   0   0   2   2   2   0   0   2   0   0   2   0   0   2   0   2   0   0   2   2   0   0   2   0   2   2   0   0   2   2   0   0   2   2   0   0   0   0   2   0   0   0   0   0   0   2   2   0   2   0   0   0   2   0   2   2   0   2   2   0   0   0   2   2   0   0   0   2   2   2   0   2   2   2   0   2   2   2   0   2   2   2   2   0   0   2   2   2   2   0   0   2   2   2   0   0   0   2   0   2   2   0   0   0   0   0   2   2   0   0   0   0   2   0   0   0   0   2   2   0   2   0   0   0   0   2   0   2   2   2   0   0   0   0   2   0   2   0   2   0   0   0   2   0   2   0   2   2   2   2   2   0   0   0   2   2   0   0   0   0   2   2   2   2   0   0   0   2   0   0   2   0   0   0   2   2   0   2   0   0   2   2   0   0   2   2   0   0   2   0   0   0   2   2   0   2   0   0
 MK-2-13                2   2   0   0   2   2   2   0   0   2   0   2   2   0   0   2   0   2   0   0   2   2   0   2   2   0   2   2   0   0   2   2   0   0   2   2   0   0   0   0   0   0   0   0   0   0   2   2   0   0   2   0   0   0   2   0   2   2   0   2   2   0   0   0   2   2   0   0   0   2   2   2   0   2   2   2   0   2   2   0   0   2   2   2   2   0   0   2   2   0   2   0   0   2   2   2   0   0   0   2   2   2   2   0   0   0   0   2   2   2   0   0   0   2   2   0   0   0   0   2   2   0   2   0   0   0   0   2   0   2   2   2   0   0   0   0   2   0   2   0   2   0   2   0   2   0   2   0   2   2   2   2   2   0   0   0   2   2   0   0   0   0   2   2   2   2   0   0   0   2   2   0   2   0   0   0   2   2   0   2   0   0   2   2   2   0   2   2   0   0   2   0   0   0   0   2   0   2   0   0
 MK-2-14                2   2   0   0   2   2   2   0   0   2   0   2   2   2   0   2   0   2   0   0   2   2   0   2   2   0   2   2   0   0   2   2   0   0   2   2   0   0   0   0   0   0   0   0   0   0   2   2   0   0   2   0   0   0   2   0   2   2   0   2   2   0   0   0   2   2   0   0   0   2   2   2   0   0   2   2   0   0   2   0   0   2   2   2   2   0   0   0   2   0   2   0   0   2   2   2   0   0   2   2   2   0   2   0   0   0   0   2   2   2   0   0   0   2   2   2   0   2   0   2   2   0   2   0   0   0   0   2   0   2   2   2   0   0   2   0   2   0   2   2   2   2   2   2   2   0   2   0   2   2   2   2   0   0   0   0   2   2   0   0   0   2   2   2   2   2   0   0   0   2   2   0   2   2   0   0   2   2   0   2   0   0   2   2   2   0   2   2   0   0   2   0   0   0   2   2   0   2   0   0
 MK-2-15                2   2   2   0   2   2   2   0   0   2   0   2   2   2   0   2   0   2   2   0   2   2   0   2   2   0   2   2   0   0   0   2   0   0   2   2   0   0   0   0   0   0   0   2   0   0   2   0   2   2   2   0   0   0   2   0   2   2   2   2   2   0   0   0   2   2   0   0   0   2   2   2   0   2   2   2   0   0   2   0   0   2   2   2   2   0   0   0   2   0   2   0   0   2   2   2   0   0   2   2   2   0   2   0   0   0   0   2   2   2   0   2   2   2   2   2   0   2   0   2   2   0   2   0   0   0   0   2   0   2   2   2   0   0   2   0   2   0   2   2   2   2   2   2   2   0   2   0   2   2   2   0   0   0   0   0   2   2   0   0   0   2   2   2   2   2   0   0   0   2   2   0   2   2   0   0   2   2   0   2   0   0   2   2   2   0   2   2   0   0   2   0   0   0   2   2   0   2   2   0
 MK-2-16                2   2   2   0   2   2   2   0   0   2   0   2   2   2   0   2   2   0   2   0   2   2   0   2   2   2   0   2   0   0   0   2   0   0   2   0   2   0   0   0   0   0   2   2   0   0   2   0   2   2   2   0   2   0   2   0   2   2   2   2   2   0   0   0   2   2   0   0   0   2   2   0   0   2   2   2   0   0   2   0   0   2   2   2   2   2   0   0   2   0   2   0   0   2   2   2   0   0   2   2   2   0   2   0   0   0   2   2   2   2   0   2   2   2   2   2   2   2   2   2   0   0   2   0   0   2   0   2   2   2   2   2   0   0   2   0   2   0   2   2   2   2   2   2   2   0   2   0   2   2   0   0   0   0   0   0   2   2   0   0   0   2   2   2   2   2   0   0   2   2   2   0   2   2   0   0   2   2   0   2   2   0   2   2   2   0   2   2   0   0   2   0   0   0   2   2   2   2   0   0
 MK-3-1                 2   0   0   0   2   2   0   2   0   0   2   0   2   0   2   2   0   0   0   0   0   0   2   2   0   0   2   2   0   0   2   0   0   0   0   0   2   2   2   2   2   0   0   2   2   2   2   2   0   2   0   0   2   2   2   0   0   2   2   0   0   2   2   2   0   0   0   2   2   0   2   0   0   2   0   2   2   0   2   0   2   2   2   2   0   0   0   0   0   2   2   2   0   2   0   2   2   0   2   2   2   0   2   0   2   0   0   0   2   0   2   0   2   2   2   2   2   2   0   2   0   0   2   0   2   0   0   0   0   0   0   0   2   0   2   2   0   2   0   0   0   2   0   0   0   2   0   2   2   0   0   2   0   0   0   2   2   2   2   0   2   0   2   0   2   2   2   0   0   2   0   0   2   0   2   2   0   0   2   2   2   2   0   0   0   0   2   0   2   2   2   0   0   2   0   0   0   0   0   2
 MK-3-2                 2   0   0   0   2   2   0   2   0   0   2   0   2   0   2   0   0   0   0   0   0   0   2   2   0   0   2   2   2   0   2   0   0   0   2   0   2   2   2   2   2   0   0   2   2   2   2   2   0   2   0   0   0   2   2   2   2   2   2   0   0   2   2   2   0   0   0   2   2   0   2   0   0   2   2   2   2   2   2   0   2   2   2   2   0   0   0   0   0   2   2   2   0   2   0   2   2   0   2   2   2   0   2   0   2   0   0   0   2   0   2   0   2   2   2   2   2   2   0   2   2   0   2   0   0   2   0   0   0   0   0   0   2   0   2   2   0   2   0   0   0   2   0   0   0   2   0   0   2   0   0   2   0   0   0   2   2   2   2   2   2   0   2   0   2   2   0   0   0   2   0   0   2   0   2   0   0   0   2   2   2   2   0   0   0   0   2   0   2   0   2   0   0   2   0   0   0   0   0   2
 MK-3-3                 0   0   0   0   2   2   0   2   2   0   2   0   2   0   2   0   0   0   0   0   0   0   2   2   0   0   2   2   2   0   2   0   0   0   2   0   2   2   2   2   2   0   0   2   2   2   2   2   0   2   0   0   0   2   2   2   2   2   2   0   0   2   2   2   0   0   0   2   2   0   2   0   0   2   2   2   0   2   2   0   2   0   2   2   0   0   2   0   0   2   2   2   0   2   0   0   2   0   2   2   2   0   2   0   2   0   0   0   2   0   0   0   2   2   2   2   2   0   0   2   2   0   2   2   0   2   0   0   0   0   0   0   0   0   2   2   0   2   0   0   2   2   0   0   0   2   0   0   2   2   0   2   0   0   0   0   0   2   2   2   2   0   0   0   0   0   0   0   0   2   0   0   2   0   2   0   0   0   2   2   2   2   0   0   0   0   2   0   2   0   2   0   0   2   0   0   0   2   0   2
 MK-3-4                 0   0   0   0   2   2   0   2   2   0   2   0   2   0   2   0   2   0   0   0   0   0   2   2   0   0   2   2   2   0   2   0   0   0   2   0   2   2   2   2   0   0   0   2   2   2   2   2   0   0   0   0   0   2   2   2   2   2   2   0   0   2   0   2   0   2   0   2   2   0   0   0   0   2   0   2   0   0   0   2   2   0   2   2   0   0   2   0   0   2   0   2   0   2   0   0   2   0   2   0   2   0   0   0   2   0   0   0   2   0   0   0   2   2   2   2   2   0   0   2   2   0   2   2   0   2   0   0   0   0   0   0   0   0   2   2   0   0   0   0   2   0   0   0   0   2   0   0   2   2   0   2   0   0   0   0   0   2   0   2   2   0   0   0   0   0   0   0   0   2   0   0   2   0   2   0   0   0   2   2   2   2   0   0   0   0   2   0   2   0   0   0   0   2   0   2   0   2   0   2
 MK-3-5                 0   0   0   0   2   2   0   2   0   0   2   0   2   0   2   0   2   0   0   0   0   0   2   2   0   0   0   2   2   0   2   0   2   0   2   0   2   2   2   2   0   0   0   2   2   2   0   2   0   0   0   0   0   2   2   2   2   2   2   0   0   2   0   2   0   2   0   2   2   0   0   0   2   2   2   2   0   0   0   2   2   0   2   2   2   0   2   0   0   2   0   2   0   2   0   0   2   0   2   0   2   0   0   0   2   0   2   0   2   0   0   0   2   2   0   2   2   0   0   2   2   0   2   2   0   2   0   0   0   0   0   0   0   0   2   2   0   0   0   0   2   0   0   0   0   2   0   0   2   2   0   2   0   2   0   0   0   2   0   2   2   2   2   0   0   0   0   0   2   2   0   0   2   0   0   0   0   0   2   2   2   0   0   0   0   0   2   2   2   0   0   0   2   2   0   2   2   2   0   2
 MK-3-6                 0   0   0   0   2   2   0   2   0   0   0   2   2   0   2   0   2   0   0   2   0   0   2   2   0   0   0   2   2   0   2   0   0   0   2   0   2   0   2   2   0   0   0   2   2   0   0   2   0   0   0   2   0   2   2   2   2   2   2   0   0   2   0   2   0   2   0   2   2   0   0   0   2   2   0   2   0   0   0   2   2   0   2   2   2   0   2   0   2   2   0   2   0   2   0   2   0   0   2   0   2   0   0   0   2   0   2   2   2   2   0   0   2   2   0   2   2   0   0   2   2   0   2   2   0   2   0   0   0   0   0   0   0   0   2   2   0   0   0   0   2   0   0   0   0   2   0   0   2   2   0   2   0   2   0   0   0   2   0   0   2   2   2   2   0   0   0   0   2   2   0   0   2   0   0   0   0   0   2   2   2   0   0   0   0   0   2   2   2   0   0   0   2   2   0   2   2   2   0   2
 MK-3-7                 0   0   0   0   2   2   0   2   0   0   0   2   2   0   2   0   2   0   0   2   0   0   2   2   0   2   0   2   2   0   2   0   0   0   2   0   0   0   2   2   0   0   0   0   2   0   0   2   0   0   0   2   2   2   2   2   2   2   2   0   0   0   2   2   0   2   0   2   0   0   0   0   2   2   2   2   0   0   0   2   2   0   2   2   2   0   2   0   2   2   0   2   0   2   0   2   0   0   0   0   2   0   0   0   2   0   2   2   2   2   0   0   2   2   2   2   2   0   2   2   0   0   2   2   0   2   0   0   0   0   0   0   0   0   2   0   0   0   0   2   2   0   0   0   0   2   0   0   2   2   0   2   0   2   0   0   0   2   0   0   2   2   2   2   0   0   0   0   2   2   0   0   2   0   0   0   0   0   2   2   2   0   0   0   0   0   2   2   2   0   2   0   2   2   0   2   2   2   0   2
 MK-3-8                 0   0   0   0   2   0   0   2   0   0   0   2   2   0   2   0   2   0   0   2   0   0   2   2   0   2   2   2   2   0   2   0   0   0   2   0   0   0   2   0   0   0   2   0   2   0   0   2   0   0   0   0   2   2   0   2   2   2   0   0   0   0   2   2   2   2   0   2   0   0   0   0   2   2   2   2   0   0   0   2   2   0   2   0   2   0   2   0   2   2   0   2   0   2   0   2   0   0   0   0   2   0   0   0   2   0   2   2   2   2   0   0   2   2   2   2   2   0   2   2   0   0   2   2   2   0   0   0   0   0   0   0   0   2   2   0   2   0   0   2   0   0   0   0   0   0   2   0   2   2   0   2   0   2   0   0   0   2   0   0   2   2   2   2   2   0   0   0   0   2   0   0   2   0   0   0   0   0   2   0   2   2   2   2   0   0   2   0   2   0   2   0   2   2   0   2   2   2   0   2
 MK-3-9                 0   0   0   0   2   0   0   2   0   0   0   0   0   0   2   0   2   0   0   2   0   0   2   2   0   2   2   2   2   0   2   2   0   0   2   0   0   0   0   2   0   0   2   0   2   0   0   2   0   0   0   0   2   2   0   2   2   2   0   0   0   0   2   0   2   2   0   2   0   0   0   0   2   2   2   2   0   0   0   2   2   0   2   0   2   0   2   0   2   2   0   2   0   2   0   2   0   0   0   2   2   2   0   0   2   2   2   2   2   2   0   0   2   2   0   2   2   0   0   2   0   0   2   2   2   0   0   0   0   0   2   0   0   2   2   0   2   0   0   2   0   0   0   0   0   0   2   0   2   2   0   2   0   2   0   0   0   0   0   0   2   2   2   2   2   0   0   0   0   2   0   0   2   0   0   0   0   0   2   0   2   2   2   2   0   0   2   0   2   0   2   0   2   2   0   2   2   2   0   2
 MK-3-10                0   0   0   0   2   0   0   2   0   0   0   0   0   0   2   0   2   0   0   2   0   0   2   2   0   2   2   2   2   0   2   2   0   0   2   0   2   0   0   0   0   0   2   0   2   2   0   0   0   0   0   0   2   2   0   2   2   2   0   0   2   0   2   0   2   2   0   2   0   2   0   2   2   2   2   2   0   0   0   2   2   0   2   0   2   0   2   0   2   2   0   2   0   0   0   2   0   0   0   2   2   2   0   0   2   2   2   2   2   2   0   0   2   2   2   2   2   0   0   2   0   0   2   0   2   0   0   0   0   0   0   0   0   2   2   0   2   0   0   2   0   0   0   0   0   0   2   0   2   2   2   2   0   2   0   0   0   0   0   0   2   2   2   2   2   0   0   0   0   2   2   0   0   0   0   0   2   0   2   0   2   2   2   2   0   0   0   0   2   0   2   0   2   2   2   2   2   2   0   2
 MK-3-11                0   0   0   0   2   0   0   2   0   0   2   0   0   0   2   0   2   0   0   0   0   0   2   2   0   2   2   2   2   0   2   2   0   2   2   0   2   0   2   0   0   0   2   0   2   2   0   0   0   2   0   0   2   2   0   2   0   2   0   0   2   0   2   2   2   2   2   2   0   2   0   2   2   2   0   2   0   0   0   2   2   0   0   0   2   0   2   0   2   2   0   2   0   0   0   2   0   0   0   2   2   2   0   0   2   2   2   2   2   2   0   0   2   2   0   2   2   0   0   2   0   0   2   0   2   0   0   0   0   0   0   0   0   2   2   0   2   0   0   2   0   0   0   0   0   0   2   0   2   2   2   2   0   2   0   0   0   0   0   2   2   2   2   2   2   0   0   0   0   2   2   0   0   0   0   0   2   0   2   0   2   2   2   2   0   0   0   0   2   0   2   0   2   0   2   2   2   2   0   2
 MK-3-12                0   0   0   0   2   0   0   2   0   0   2   0   0   0   2   0   2   0   0   0   0   0   2   2   0   2   2   2   2   0   2   2   2   2   0   0   2   0   2   0   2   0   2   0   2   2   0   0   0   2   0   2   2   0   0   2   0   2   0   0   2   0   2   2   2   2   2   2   0   0   0   2   2   2   0   2   0   0   0   2   2   0   2   0   2   0   0   0   2   2   0   2   0   0   0   2   2   2   0   2   2   2   0   0   2   2   2   2   2   2   0   0   2   2   0   2   2   0   0   2   0   0   2   2   2   0   0   0   0   0   0   0   0   2   2   0   0   0   0   2   0   2   0   0   0   0   2   0   2   2   2   2   0   2   0   0   0   0   0   2   2   0   2   2   2   0   0   0   0   2   2   0   0   2   0   0   2   0   0   0   2   0   2   2   0   0   0   0   2   0   2   0   2   0   2   2   0   2   0   0
 MK-3-13                0   0   0   0   2   0   0   2   0   0   2   0   0   0   2   0   2   0   0   0   0   0   2   2   0   2   2   2   2   0   2   2   2   2   0   0   2   0   2   0   0   0   2   0   2   2   0   0   2   2   0   2   2   0   0   2   0   2   2   0   2   0   2   2   2   2   0   2   0   0   0   2   2   2   0   2   0   0   0   2   2   0   0   0   2   0   0   0   2   2   0   2   0   0   0   2   2   2   0   0   2   2   0   0   2   2   2   2   2   2   0   0   0   2   0   2   2   0   2   2   0   0   2   2   2   0   0   0   0   0   0   0   2   2   2   0   0   0   0   2   0   2   0   0   0   0   2   0   2   2   2   2   0   2   0   0   0   0   0   2   2   0   2   2   2   0   0   0   0   0   2   0   0   2   0   0   2   0   0   2   2   0   0   2   0   0   0   0   0   0   2   0   0   0   2   2   0   2   0   0
 MK-3-14                0   0   0   0   2   0   0   2   0   0   2   0   0   0   2   0   2   0   2   0   2   0   2   2   0   2   2   2   2   0   2   2   2   0   0   0   2   0   2   0   0   0   2   0   2   2   0   0   2   2   0   2   2   0   0   2   0   2   2   0   0   0   2   2   2   2   0   2   0   0   0   2   2   2   0   0   0   0   0   2   2   2   0   0   2   0   0   2   2   2   0   2   0   0   0   2   2   2   0   0   2   2   0   0   2   0   2   2   2   2   0   0   0   2   0   2   2   0   2   2   0   0   2   0   2   0   0   0   0   0   0   0   2   0   2   0   0   2   0   2   0   2   0   0   0   2   2   0   2   2   2   2   0   2   0   0   0   0   0   2   2   0   2   2   2   0   0   0   0   0   2   0   0   2   0   0   2   0   0   2   2   0   0   0   0   0   0   0   0   0   2   0   0   0   2   2   0   0   0   0
 MK-3-15                0   0   0   0   2   2   0   2   0   2   2   0   0   0   2   0   2   0   2   0   2   0   2   2   0   2   2   2   2   0   2   2   2   0   0   0   2   0   2   0   0   0   2   2   2   2   0   0   2   2   0   2   2   0   0   2   0   2   2   0   0   0   2   2   2   2   2   2   0   0   0   2   2   2   0   0   0   0   0   2   2   2   0   0   2   0   0   2   2   0   0   2   0   0   0   2   2   2   0   0   2   0   0   0   2   0   2   2   2   2   0   0   0   2   0   0   0   0   2   2   0   0   2   0   2   0   0   0   0   0   0   0   0   2   2   0   0   2   2   2   0   2   0   0   0   0   2   0   2   0   2   2   0   2   0   0   0   0   0   2   2   2   0   2   2   0   0   0   0   0   2   0   0   2   0   0   2   0   0   2   2   0   0   0   0   0   0   0   0   0   2   0   2   0   2   2   0   0   0   0
 MK-3-16                0   0   0   0   0   2   2   2   0   2   2   0   0   0   0   0   2   0   2   0   2   0   2   2   0   0   2   2   2   0   2   2   2   0   0   0   2   0   2   0   0   2   2   2   2   2   0   0   0   2   2   2   2   0   0   2   0   2   2   0   0   0   2   2   2   2   2   2   0   2   0   2   2   2   0   0   0   0   0   2   2   2   0   0   2   0   0   2   2   0   0   0   0   0   0   2   2   2   0   0   2   0   0   0   2   0   2   2   2   0   0   0   0   2   0   0   0   0   2   0   0   0   2   0   0   0   0   0   0   0   0   0   0   2   2   0   0   2   2   2   0   0   0   0   0   0   2   0   2   0   2   2   0   2   0   0   0   0   0   2   2   2   0   2   2   0   0   0   0   0   2   0   0   0   0   0   0   0   0   2   2   0   2   0   0   0   0   0   0   0   2   0   0   0   2   2   0   0   0   0
 MK-4-1                 2   0   2   2   0   0   2   0   2   2   0   0   2   0   0   0   2   0   0   0   0   2   2   0   2   2   0   2   2   0   2   2   2   2   2   2   0   0   0   0   2   2   2   0   2   0   0   2   2   0   2   0   2   2   2   2   0   0   2   2   0   0   0   0   0   0   0   2   0   2   0   0   2   2   0   2   0   2   2   0   2   2   0   2   0   2   2   0   0   2   2   2   0   2   0   0   2   2   2   0   2   2   2   0   0   2   0   2   2   2   2   0   2   2   2   2   0   0   0   2   2   2   0   2   2   0   2   2   0   0   2   0   0   2   2   0   2   0   2   2   0   0   2   2   0   0   0   2   2   0   2   2   2   0   0   0   0   0   2   2   0   0   0   0   2   0   0   2   0   0   2   2   0   0   2   2   2   0   2   2   2   0   2   0   0   0   0   0   2   2   2   2   2   2   0   0   0   0   0   0
 MK-4-2                 2   0   2   2   0   0   2   0   2   2   0   0   2   0   0   2   2   0   0   0   0   2   2   0   2   2   0   2   2   2   2   2   2   2   0   2   0   2   0   0   2   2   2   0   2   0   0   2   2   0   0   2   2   2   0   2   0   0   0   2   0   0   0   0   0   0   0   2   0   0   0   0   2   0   0   2   2   0   2   0   2   0   0   2   0   2   2   0   0   0   0   2   0   2   0   0   2   2   2   0   2   2   2   0   0   2   0   2   2   2   2   0   0   2   2   2   0   0   0   2   2   2   0   2   2   0   2   2   0   0   2   0   0   2   2   0   2   0   2   2   0   0   2   2   0   0   0   2   2   0   2   2   0   0   0   0   0   0   2   2   0   0   0   0   2   0   0   2   0   0   2   2   0   0   0   2   2   0   0   2   2   0   0   2   0   0   0   0   2   2   2   2   2   0   0   0   0   0   0   0
 MK-4-3                 2   0   2   2   0   2   2   0   2   2   0   0   2   0   0   0   2   0   0   0   0   2   0   0   2   2   0   2   2   2   2   2   2   2   0   2   0   2   0   0   2   2   2   0   2   0   0   0   2   0   0   2   2   2   0   2   0   0   0   2   2   0   0   0   0   0   0   2   0   0   0   0   2   0   0   0   2   0   2   0   2   0   0   2   0   2   2   0   0   0   0   2   0   0   0   0   2   2   2   0   2   2   2   0   0   2   0   2   2   2   2   0   0   0   2   2   2   2   0   2   2   2   2   2   2   0   2   2   0   2   2   0   0   2   2   2   2   0   2   2   0   0   2   2   0   0   2   2   0   0   2   2   0   0   0   0   0   0   2   0   2   0   0   0   2   0   0   2   0   0   2   2   0   0   2   2   2   2   0   2   2   0   0   2   0   0   0   0   2   0   2   2   0   0   0   0   0   0   0   0
 MK-4-4                 2   0   2   2   0   2   2   0   2   0   0   0   2   0   0   0   2   0   0   0   0   2   0   0   2   2   0   2   2   2   2   2   2   2   0   2   0   2   0   2   2   2   2   0   2   0   0   0   2   0   0   0   2   2   0   0   0   0   0   2   2   0   0   0   0   0   0   2   0   0   0   2   2   0   0   0   2   0   2   0   2   0   0   2   0   2   2   0   0   0   0   2   0   0   0   0   2   2   2   0   0   2   2   0   0   0   0   2   2   2   2   0   0   0   2   2   0   2   0   2   2   2   2   2   2   2   2   2   0   0   2   2   0   2   2   2   2   0   2   2   0   0   2   2   0   0   2   2   0   0   2   2   0   2   0   0   0   0   2   0   2   0   0   0   2   0   0   2   0   0   2   2   0   0   2   2   2   2   0   2   2   2   0   2   0   2   0   0   2   0   0   2   0   0   0   0   0   0   0   0
 MK-4-5                 2   0   2   2   0   0   2   0   2   0   0   0   2   0   2   0   2   0   0   0   0   2   0   0   2   2   0   2   2   2   2   2   2   2   0   2   0   2   0   2   2   0   0   0   2   0   0   0   2   0   0   0   2   2   0   0   0   0   0   2   2   0   0   0   0   0   0   2   0   0   0   2   2   0   0   0   2   0   2   0   2   0   0   2   0   2   2   0   0   0   0   2   0   0   0   0   2   2   2   2   0   2   2   0   0   0   0   0   2   2   2   0   0   0   2   2   0   2   0   2   0   2   2   2   0   2   2   2   0   2   2   2   0   2   2   2   2   0   2   2   0   0   2   2   0   0   2   2   0   0   2   2   0   2   0   0   0   2   2   0   2   0   0   0   2   0   0   2   0   0   2   0   0   0   2   2   2   2   0   2   2   2   0   2   0   2   0   0   2   2   0   2   0   0   2   0   0   0   2   0
 MK-4-6                 2   0   2   2   0   0   2   0   0   0   0   0   2   0   2   0   0   0   0   0   0   2   0   0   2   2   0   0   2   2   2   2   2   2   0   2   0   2   0   2   2   0   0   0   2   0   0   0   0   0   0   0   2   2   0   0   0   0   0   0   2   2   0   0   0   0   0   2   0   0   0   2   2   0   0   0   2   0   2   0   2   0   0   2   0   2   0   0   0   0   0   2   0   0   0   0   2   2   2   2   0   2   2   0   0   0   0   0   2   2   2   0   0   0   2   2   0   2   0   2   0   2   2   2   0   2   2   2   0   2   2   2   0   2   2   2   0   0   2   2   2   0   2   2   0   0   2   2   0   0   2   2   2   2   0   0   0   2   2   0   2   0   2   0   0   0   0   2   0   0   2   0   0   0   2   2   2   0   2   2   2   2   0   2   0   0   0   0   2   2   0   2   2   0   2   0   0   0   2   0
 MK-4-7                 2   0   2   2   0   2   0   0   0   0   0   0   2   0   2   0   0   0   0   0   0   2   0   0   2   2   0   0   2   2   2   2   2   2   0   2   0   2   2   2   0   2   0   0   2   0   0   0   0   0   0   0   2   2   0   0   0   0   0   0   2   2   0   0   0   0   0   2   0   0   0   0   2   0   0   0   2   2   2   0   0   0   0   2   0   0   0   0   0   0   0   2   0   0   0   0   2   2   0   2   0   2   2   0   2   0   0   0   2   2   2   0   0   0   0   0   0   2   0   2   0   2   2   2   0   2   2   2   0   0   2   2   0   0   2   2   2   2   2   2   2   2   2   2   0   0   2   2   0   0   2   2   2   2   0   0   0   2   2   0   2   0   2   0   0   2   0   2   0   0   2   0   0   0   0   2   2   0   2   2   2   2   0   2   0   2   0   0   2   2   2   2   2   0   2   0   0   0   0   0
 MK-4-8                 2   0   2   2   2   0   2   0   0   0   0   2   2   2   2   0   0   0   0   0   0   2   0   0   2   2   2   0   2   2   2   2   2   2   0   2   0   2   2   2   0   2   2   0   2   0   0   2   0   0   0   2   2   2   0   0   0   0   0   0   2   2   0   0   0   0   0   2   0   0   0   0   0   0   0   0   2   2   2   2   0   0   0   2   0   0   0   0   0   0   2   2   0   0   0   0   2   2   0   2   0   2   2   0   2   0   0   0   2   2   2   0   0   0   0   0   0   2   0   2   0   2   2   2   0   2   2   2   2   0   2   2   0   0   2   2   2   2   2   2   0   2   0   2   0   0   2   2   0   0   2   2   2   2   0   2   0   2   2   0   2   0   2   0   0   2   0   2   0   0   2   0   0   0   0   2   2   0   2   2   2   2   0   2   0   2   0   0   2   2   2   2   2   0   2   0   0   2   0   0
 MK-4-9                 2   0   2   2   2   0   2   0   0   0   0   2   0   2   2   0   0   0   0   0   0   2   0   0   2   2   2   0   2   2   2   2   2   2   0   2   0   2   0   0   0   2   0   0   2   0   2   2   0   0   2   2   2   2   0   0   0   2   0   0   2   2   0   0   0   0   0   2   0   0   0   0   0   0   0   0   2   2   2   2   0   0   0   2   0   0   0   0   0   0   0   2   0   0   0   0   0   2   0   2   0   2   2   0   2   2   0   2   0   2   2   0   0   2   0   0   0   2   0   2   0   2   2   2   0   2   2   2   2   0   0   2   2   0   2   2   2   2   2   2   0   2   0   0   0   0   2   2   0   0   2   2   2   2   0   2   0   2   2   0   2   2   2   0   2   2   0   2   0   0   2   0   0   0   0   2   2   0   2   2   2   0   0   2   0   2   0   0   2   2   0   2   2   2   0   0   0   2   0   0
 MK-4-10                2   0   2   2   2   0   2   0   0   0   0   2   0   2   2   0   0   0   0   0   0   2   0   0   2   2   2   2   2   2   0   2   2   2   2   0   0   2   0   0   0   2   0   0   0   0   2   0   0   0   2   2   2   2   0   0   0   2   0   0   2   2   0   0   0   0   0   2   2   0   0   0   0   0   0   0   2   2   2   2   0   0   0   2   0   0   0   2   0   0   0   2   0   0   0   0   0   2   0   2   0   2   2   0   2   2   0   2   0   2   2   0   0   2   0   0   0   2   2   2   0   2   2   2   0   2   2   2   2   0   0   2   2   2   2   2   2   2   2   2   0   2   0   0   0   0   2   2   0   0   2   2   2   2   0   2   2   2   2   0   0   2   0   0   2   2   0   2   0   0   2   0   0   0   0   2   2   0   2   2   2   0   0   2   0   2   0   0   2   2   0   2   0   0   0   0   0   2   0   0
 MK-4-11                2   0   2   2   2   0   2   0   0   0   0   2   0   2   2   0   0   0   0   0   0   2   0   0   2   0   2   2   2   2   0   0   2   2   2   0   0   2   0   0   0   2   0   0   0   2   2   0   0   0   2   0   2   2   0   0   0   2   0   0   2   2   0   0   0   0   0   2   2   2   0   0   0   0   0   0   2   2   0   2   0   0   0   2   0   2   0   2   0   0   0   2   0   0   0   0   2   2   0   2   0   2   2   0   2   0   0   2   0   2   2   0   0   0   0   0   0   2   2   2   2   2   2   2   0   2   0   2   0   0   0   2   2   2   2   2   2   2   2   2   0   2   0   0   0   0   2   2   0   0   2   2   2   2   0   2   2   2   2   0   0   2   0   0   2   2   0   2   0   0   2   0   0   0   0   2   2   0   2   2   2   0   0   2   0   2   0   0   2   2   0   2   0   0   0   0   0   2   2   0
 MK-4-12                2   0   0   2   2   2   2   0   2   0   0   2   0   2   2   2   0   0   0   0   0   2   0   0   2   0   2   2   2   2   0   0   2   2   2   0   0   2   0   0   0   2   0   0   0   2   2   0   0   0   2   0   2   2   0   0   0   2   0   0   2   2   0   0   0   0   0   2   2   2   0   2   0   0   2   0   2   2   0   0   0   2   0   2   0   2   0   2   0   0   0   2   0   0   0   0   2   2   0   0   2   2   2   0   2   0   0   2   0   2   2   0   0   0   0   0   0   2   2   2   2   2   2   0   0   2   0   2   2   2   0   2   2   2   2   2   0   2   2   2   2   2   0   0   0   0   2   2   2   0   2   2   2   2   0   2   2   2   2   0   0   2   0   0   2   2   0   2   0   0   2   0   0   2   0   2   0   0   2   0   2   0   0   0   0   0   0   0   0   2   0   2   0   0   0   0   0   2   2   2
 MK-4-13                2   0   0   2   2   2   2   0   2   0   0   2   0   2   2   2   0   0   0   0   0   2   0   2   2   0   2   2   2   2   2   0   2   2   2   0   0   2   0   0   2   2   0   0   0   2   2   0   0   0   2   0   2   0   0   0   0   0   0   0   2   0   0   0   0   0   0   2   2   0   0   0   0   0   2   0   2   2   0   0   0   2   0   0   0   0   0   2   0   0   2   2   0   0   0   2   2   2   0   2   2   2   0   0   2   0   0   2   0   2   2   2   2   0   0   0   0   2   2   2   2   2   2   0   0   2   0   2   2   2   0   2   2   2   2   2   0   0   2   2   2   2   0   0   0   0   2   2   2   0   2   2   2   2   0   2   2   2   2   2   0   2   0   0   2   2   0   2   0   0   2   2   2   2   0   2   0   0   2   0   2   0   0   0   0   0   0   0   0   2   0   2   0   0   0   0   0   2   2   2
 MK-4-14                2   0   0   2   2   2   2   0   0   0   0   2   2   2   2   2   0   0   0   2   0   2   0   2   0   0   2   2   2   2   2   0   2   2   2   0   0   2   0   0   2   2   0   2   0   2   2   0   0   0   2   0   2   0   0   2   0   2   0   0   2   0   0   0   0   0   0   0   2   0   0   0   0   0   2   0   2   0   0   0   0   2   0   0   0   0   0   2   0   0   2   2   0   0   0   2   2   0   0   2   2   2   0   0   2   0   0   2   0   2   2   2   2   0   2   0   0   2   2   0   2   2   2   0   0   2   0   2   2   2   0   2   2   2   2   2   0   0   2   2   2   2   0   0   0   0   2   2   2   0   0   2   0   2   0   2   0   2   2   2   0   2   0   0   0   2   0   2   2   0   2   2   2   2   0   0   0   0   2   0   2   2   0   2   0   0   0   2   0   2   0   2   2   2   0   0   0   2   2   2
 MK-4-15                2   0   2   2   2   2   2   0   0   0   0   2   2   2   2   2   0   0   0   2   0   2   0   2   0   0   2   2   2   2   2   0   2   2   2   0   2   2   2   2   2   2   0   2   0   2   2   0   0   0   2   0   2   0   0   2   0   2   0   0   2   0   2   0   0   0   0   2   2   0   0   0   0   2   2   0   0   0   2   2   2   2   0   0   0   0   0   2   0   0   2   2   2   0   0   2   2   0   0   2   2   2   0   0   2   0   0   2   0   0   2   0   2   0   2   0   0   0   2   0   2   0   2   0   0   2   0   2   2   2   0   2   2   2   2   2   0   0   2   2   2   2   0   0   2   0   2   2   2   0   0   2   0   2   0   2   0   2   0   2   0   2   0   0   0   2   2   2   2   0   2   2   2   2   0   2   0   0   2   0   2   2   0   2   2   0   0   2   0   2   0   2   2   2   0   0   0   2   2   2
 MK-4-16                0   0   2   2   2   2   2   0   0   0   0   2   2   2   2   2   0   0   0   2   0   2   0   2   0   2   2   2   2   2   2   0   2   2   2   0   2   2   2   2   2   2   0   2   0   2   2   0   0   2   2   2   2   0   0   2   0   2   0   0   2   0   2   2   0   0   0   2   2   0   0   0   0   2   2   0   0   0   2   2   2   0   2   0   2   0   0   2   0   0   2   2   0   0   0   2   2   0   0   2   2   2   0   0   2   0   0   2   0   0   2   0   2   0   2   0   0   0   0   0   2   0   2   0   0   2   0   2   2   2   0   2   2   2   2   2   2   0   2   2   2   2   0   0   0   0   2   2   2   0   0   2   0   2   0   2   0   2   0   2   0   2   0   0   0   0   0   2   2   0   2   2   2   2   2   2   0   0   2   0   0   2   0   2   2   0   2   2   0   2   0   2   2   2   0   0   0   2   2   2
 MK-5-1                 0   2   2   0   2   0   2   2   2   0   0   2   0   0   0   2   2   0   0   0   0   0   0   2   0   0   2   2   2   2   0   0   0   2   0   2   0   2   0   2   0   2   0   0   0   0   2   2   0   2   2   0   0   2   0   2   2   2   0   2   0   2   2   2   2   0   2   2   2   2   0   2   0   0   0   0   0   0   2   2   0   2   0   0   2   2   2   2   2   2   2   2   0   0   0   2   0   2   0   0   0   2   0   0   0   2   0   2   2   0   0   0   0   2   2   2   0   2   2   2   0   2   2   2   0   0   2   0   2   2   0   2   0   2   0   0   0   2   0   0   0   2   0   0   2   2   0   2   0   2   0   2   0   2   2   2   0   0   0   2   0   2   2   0   2   2   0   0   2   2   0   0   2   0   2   0   0   2   0   0   2   0   0   0   0   2   0   0   0   2   2   2   2   2   0   2   2   2   0   0
 MK-5-2                 0   2   0   2   2   0   2   2   2   2   0   2   2   0   0   2   2   0   0   0   0   0   2   2   0   0   2   2   2   2   0   0   2   2   0   2   0   0   0   2   0   2   0   0   2   0   2   2   0   2   2   0   2   2   0   2   2   2   0   2   0   2   0   2   0   2   2   2   2   2   0   2   2   0   0   0   0   0   0   2   0   2   0   0   2   2   2   0   2   2   2   2   0   0   2   2   0   2   0   0   0   2   0   0   2   2   2   2   2   0   0   0   0   2   2   2   0   2   2   2   0   2   2   2   0   0   2   0   2   2   0   2   0   2   0   0   0   0   2   0   0   2   0   2   2   0   0   2   0   2   0   2   0   2   2   2   0   0   0   2   0   2   2   0   2   2   2   0   2   2   0   0   2   0   2   0   0   2   0   0   2   2   0   0   0   2   0   0   0   2   2   2   2   2   0   2   2   2   0   0
 MK-5-3                 0   2   2   2   2   0   2   2   2   2   0   2   2   0   0   2   0   0   0   2   0   0   0   2   0   0   2   2   2   0   0   0   2   2   0   2   0   0   0   0   0   2   2   0   2   0   2   2   0   2   2   0   2   2   0   2   2   2   0   0   0   2   0   2   0   2   2   2   2   2   0   0   2   0   0   2   0   0   0   2   0   2   0   0   2   2   2   0   2   0   2   2   0   0   2   2   0   2   0   2   0   0   0   0   2   2   2   2   2   0   0   0   0   2   2   2   0   2   2   2   0   2   2   2   0   0   2   0   2   2   0   2   0   2   0   0   0   0   2   0   0   2   0   2   2   0   2   2   0   2   0   2   0   2   2   0   0   0   0   2   0   2   2   0   0   0   0   0   2   2   0   0   2   0   2   0   0   2   0   0   2   2   0   2   0   2   0   0   0   2   2   2   2   2   0   2   2   2   0   0
 MK-5-4                 0   2   2   2   2   0   2   2   2   2   0   2   2   0   0   2   0   2   0   2   0   0   0   2   0   2   2   2   2   0   0   0   0   2   0   2   0   0   0   0   0   2   2   0   2   2   2   0   0   2   2   0   2   2   0   2   2   2   0   0   0   2   0   2   0   2   2   2   2   2   0   0   2   0   0   2   0   0   0   2   0   2   0   0   2   2   2   0   2   2   2   2   0   0   2   2   0   2   0   2   0   0   0   0   2   2   2   2   2   0   0   0   0   2   2   2   0   2   2   2   2   2   0   2   0   0   0   0   2   2   0   2   0   2   0   0   0   0   2   0   0   2   0   2   2   2   0   0   0   2   0   0   0   0   2   0   0   0   0   2   0   2   2   0   0   2   0   2   2   2   0   0   2   0   2   0   0   2   0   0   2   2   0   2   2   2   0   2   0   2   2   0   2   2   0   2   0   2   0   0
 MK-5-5                 0   2   2   0   2   0   2   2   2   2   0   2   2   0   0   2   2   2   0   2   0   0   2   2   0   2   2   2   2   0   0   0   0   0   0   2   0   0   0   0   0   2   2   0   0   2   2   0   0   2   2   0   2   0   0   0   2   2   0   0   0   2   0   2   0   2   2   2   2   2   2   0   2   0   0   2   0   0   0   2   0   2   0   0   2   2   0   0   2   2   2   2   0   0   2   2   0   2   0   2   0   0   0   0   2   2   2   2   2   0   0   0   0   0   2   2   0   2   2   2   2   2   0   2   0   0   0   0   2   2   0   2   0   2   2   0   0   0   2   0   2   2   0   2   0   2   0   0   0   0   0   0   0   0   2   0   0   0   0   2   0   2   2   2   0   2   0   2   2   2   0   0   0   2   2   0   2   2   0   0   2   2   0   2   2   2   0   2   0   2   2   0   2   2   2   2   0   2   2   0
 MK-5-6                 0   2   2   0   2   0   2   2   2   2   0   2   2   2   0   2   2   2   0   2   0   0   2   2   0   0   2   0   2   2   0   0   0   0   0   2   0   2   0   0   0   2   2   0   0   2   2   0   0   2   2   0   2   0   0   0   2   2   0   0   0   2   0   2   0   2   2   2   2   2   2   0   2   0   0   2   0   0   0   2   0   2   0   0   0   2   0   0   2   2   2   2   0   0   2   2   0   2   0   2   0   0   0   0   2   2   0   2   2   0   0   0   0   0   2   2   0   2   2   2   2   2   0   2   0   0   0   0   2   2   0   2   0   2   2   0   0   0   2   0   2   2   0   2   0   2   0   0   0   0   0   0   0   0   0   0   0   2   0   2   2   2   2   2   0   2   0   2   2   2   0   0   0   2   2   0   2   2   0   0   2   2   0   2   2   2   2   2   0   2   0   0   2   2   2   0   0   2   2   0
 MK-5-7                 0   2   2   0   2   0   0   2   0   2   0   2   2   2   0   2   2   2   0   2   2   0   2   2   0   0   2   0   0   2   0   0   0   0   0   2   0   2   0   0   0   2   0   0   0   2   2   0   0   2   2   0   2   2   2   0   2   2   2   0   0   2   0   2   0   2   2   2   2   2   2   0   2   0   0   2   0   0   2   2   0   2   0   0   0   2   0   0   2   2   2   2   0   0   2   0   0   2   0   2   0   0   0   0   2   2   0   2   2   0   0   0   0   0   2   2   0   2   2   2   2   2   0   2   0   0   0   0   2   2   0   2   0   0   2   0   0   0   2   2   2   2   0   2   0   2   0   0   0   0   0   0   0   0   0   0   2   2   0   2   2   0   2   2   0   2   0   2   2   2   2   0   0   2   2   0   2   0   0   0   2   2   0   2   2   2   2   2   0   2   0   0   0   2   2   0   0   2   2   0
 MK-5-8                 0   2   2   0   2   0   0   2   0   0   0   2   2   2   0   0   2   2   0   2   2   0   2   2   0   0   2   0   0   2   0   0   0   0   0   2   0   2   0   0   0   0   0   0   0   2   2   0   2   2   2   0   2   2   2   2   2   0   2   0   0   2   2   2   0   2   2   2   2   2   2   0   2   2   0   2   0   0   2   0   0   2   0   0   2   2   0   0   0   2   2   2   2   0   2   2   0   2   0   2   2   0   0   0   2   2   0   2   2   0   0   0   0   0   2   2   0   2   2   2   2   2   0   2   0   0   0   0   2   2   0   2   0   0   2   0   0   0   2   2   2   2   0   2   0   2   0   2   0   0   0   0   0   0   0   0   2   2   0   2   2   0   2   2   0   2   0   2   2   2   2   0   0   2   2   0   2   0   0   0   2   2   0   2   2   2   2   2   0   2   0   0   0   2   2   0   0   2   2   0
 MK-5-9                 0   2   2   0   2   0   0   2   0   0   0   2   2   2   0   0   2   2   0   2   2   0   2   2   0   0   2   0   0   2   0   0   0   0   0   0   0   2   0   0   2   0   0   0   0   2   0   0   2   2   2   0   2   2   2   2   2   0   2   0   0   2   2   2   0   2   2   2   2   2   2   0   0   2   0   0   0   0   2   0   0   2   0   0   2   2   0   0   0   2   0   2   2   0   2   2   0   0   0   0   2   0   0   0   2   2   0   2   2   0   0   0   0   0   2   2   2   2   0   2   2   2   0   2   0   0   0   2   2   2   2   2   2   0   2   0   2   0   2   0   2   2   0   2   2   2   0   2   0   0   0   0   0   0   0   0   2   0   2   2   2   0   0   2   0   2   0   0   0   2   2   0   0   2   2   0   2   0   0   0   2   2   0   2   2   2   2   2   0   2   0   0   0   2   2   0   0   0   2   0
 MK-5-10                0   2   2   0   2   0   0   2   0   0   0   2   2   2   0   0   2   2   0   2   0   0   2   2   0   0   2   0   0   2   0   0   0   0   0   0   0   2   0   2   2   0   0   0   0   2   0   2   2   2   2   0   2   2   0   0   2   0   2   0   0   2   0   2   2   2   2   2   2   2   2   0   0   2   0   0   0   0   2   0   0   2   0   0   0   2   0   0   0   2   0   2   2   0   2   2   0   0   0   0   2   2   0   0   0   0   0   2   2   0   2   0   0   0   2   2   2   2   0   2   2   0   0   2   0   0   0   2   2   2   2   2   2   0   2   2   2   0   2   0   2   2   0   0   2   2   0   2   2   0   0   0   0   2   0   0   0   0   2   2   2   0   0   2   0   2   0   0   0   2   2   0   0   2   2   0   0   2   0   0   2   2   2   0   2   2   2   2   2   2   0   0   0   2   2   0   0   0   2   0
 MK-5-11                0   2   2   0   2   0   0   2   0   0   0   2   2   2   0   0   2   2   0   2   0   0   2   2   0   0   2   0   0   2   0   0   0   0   0   0   0   2   0   2   2   0   0   0   0   2   0   0   2   2   2   0   0   2   0   0   2   0   2   0   0   2   0   2   2   2   2   2   2   2   2   0   0   2   0   0   0   2   2   0   0   2   0   0   0   2   0   0   0   2   0   2   0   2   2   2   0   0   0   0   0   2   2   0   0   0   0   2   0   0   2   2   0   0   2   2   2   2   0   2   2   0   0   2   0   0   0   0   2   2   2   2   2   0   2   2   2   0   2   0   2   2   0   0   2   2   0   2   2   2   0   0   0   2   0   0   0   0   2   2   2   0   0   0   0   2   0   0   2   2   2   0   0   2   2   0   0   2   0   2   2   2   2   0   2   2   2   0   2   2   0   0   0   2   2   0   0   0   2   0
 MK-5-12                0   2   2   0   0   0   0   2   0   0   2   2   2   2   0   0   0   2   0   2   0   0   2   2   0   0   2   0   2   2   0   0   0   0   0   0   0   2   0   0   2   0   0   0   0   2   0   0   2   2   2   2   0   2   0   0   2   0   2   0   2   2   0   2   2   0   2   2   2   2   2   0   0   2   0   0   0   2   2   0   2   2   0   0   0   0   0   0   0   2   0   2   0   2   2   2   0   0   0   0   2   2   2   0   2   0   2   2   2   2   2   2   0   0   2   0   2   2   2   2   2   2   0   2   0   0   0   0   2   2   2   2   2   0   2   2   2   0   2   0   2   2   0   0   2   2   0   2   2   0   0   0   0   2   0   0   0   0   2   2   2   0   0   0   0   2   0   0   2   0   2   0   0   2   2   0   0   2   0   2   2   2   2   0   2   2   2   0   2   2   2   0   0   2   2   0   0   0   2   0
 MK-5-13                0   2   2   0   2   2   0   2   0   0   2   2   2   2   2   0   0   2   2   2   0   0   2   2   0   0   2   0   2   2   0   0   0   2   2   0   2   0   0   2   0   2   0   2   0   2   0   0   0   2   0   2   0   2   0   2   0   0   2   0   2   2   0   2   2   0   2   2   2   2   0   0   0   2   0   0   0   0   2   0   2   2   2   2   0   0   0   0   0   2   0   2   0   2   0   2   0   2   0   0   2   2   2   0   2   0   2   0   2   2   2   2   0   0   2   0   2   2   2   2   2   2   0   2   0   0   0   0   2   2   2   2   2   0   2   2   2   0   2   0   2   2   0   0   0   0   0   2   2   0   0   0   0   2   0   0   0   0   2   2   2   2   0   0   0   2   0   0   2   0   0   0   0   2   2   0   0   2   2   2   2   0   2   0   2   2   2   0   2   2   2   0   0   2   2   2   0   0   2   0
 MK-5-14                0   2   2   0   0   2   0   2   0   0   2   2   2   2   2   2   0   2   2   2   0   0   2   2   0   2   2   0   2   2   0   0   0   2   2   2   2   0   0   2   0   2   0   2   0   2   0   0   0   2   0   2   2   2   0   2   0   0   2   0   2   2   0   2   2   0   2   2   0   0   0   0   0   2   0   0   0   0   2   0   2   2   2   2   0   0   0   0   0   2   0   2   0   2   0   0   0   2   0   0   0   2   2   0   2   0   2   2   2   0   2   2   0   0   2   0   0   2   2   2   2   2   0   2   0   0   0   0   2   2   2   2   2   2   2   0   0   0   2   2   2   0   0   0   0   0   2   2   2   2   0   0   0   2   0   0   0   0   2   2   2   2   0   2   0   2   0   0   2   0   0   0   0   2   2   0   2   2   2   2   2   0   2   2   2   2   2   0   2   2   2   0   0   0   2   2   0   0   2   0
 MK-5-15                0   2   2   0   0   2   0   2   0   0   2   2   2   2   2   0   0   0   2   2   0   0   2   2   0   2   2   0   2   2   0   0   2   2   0   0   2   0   0   2   0   0   2   2   0   2   0   0   2   2   0   2   2   2   0   2   0   0   0   0   2   2   0   2   2   0   0   2   0   0   0   0   0   2   0   0   0   0   2   0   2   2   2   0   2   0   0   0   0   2   0   2   0   2   0   0   0   2   2   0   0   2   2   0   2   0   2   2   2   0   2   2   0   0   2   0   0   2   2   2   2   2   0   2   0   0   0   0   2   2   2   2   2   2   2   0   0   0   2   2   2   0   0   0   0   0   2   2   2   2   0   0   0   2   0   0   0   0   2   0   2   2   0   2   0   2   0   0   2   2   0   0   0   2   2   0   2   2   2   2   2   0   2   2   0   2   2   0   2   2   2   0   2   0   2   2   0   2   2   2
 MK-5-16                0   0   2   0   2   2   0   2   0   0   2   2   2   2   2   0   2   0   2   2   2   0   2   2   0   2   2   0   2   2   0   2   2   2   0   0   2   0   0   2   0   0   2   2   0   2   2   0   2   2   0   2   2   2   2   2   0   0   0   0   2   2   0   2   2   0   0   2   0   0   0   0   0   2   0   0   0   2   2   0   2   2   2   0   2   0   2   0   0   2   0   2   0   2   0   2   0   2   2   0   0   0   2   0   2   0   2   2   2   0   2   2   0   0   2   0   0   2   2   2   2   2   0   2   0   2   2   0   2   0   0   2   0   2   2   0   0   0   2   2   2   0   2   0   0   0   2   2   2   2   0   0   0   0   0   0   0   0   2   0   0   2   0   2   0   2   2   0   2   0   0   2   0   2   2   0   2   0   2   2   2   0   2   2   0   2   2   0   2   2   2   0   2   0   2   2   0   2   2   2
 MK-6-1                 0   2   2   2   0   0   0   2   2   2   0   2   0   0   2   2   2   2   0   2   0   2   0   0   2   2   2   0   2   0   2   0   2   2   0   0   0   0   0   2   0   0   2   2   0   0   0   2   0   0   0   0   2   0   0   2   0   0   2   2   2   2   0   0   0   0   2   2   2   2   0   0   0   2   0   0   2   2   0   2   0   2   0   0   0   0   2   0   2   0   0   2   0   2   0   2   2   0   0   2   0   0   0   0   2   2   2   0   2   0   0   0   2   2   0   2   2   2   0   2   0   2   0   0   0   2   0   0   2   2   2   2   2   0   0   0   2   2   0   0   2   2   0   0   0   0   2   2   2   0   2   0   0   0   0   2   0   2   0   0   0   0   0   0   2   0   2   0   2   2   0   0   2   2   0   0   0   2   2   2   0   0   2   0   2   2   0   0   2   0   0   0   0   2   2   0   0   0   0   0
 MK-6-2                 0   2   2   2   0   0   0   2   2   2   0   2   0   0   2   2   2   2   0   2   0   2   0   0   2   2   2   0   2   0   2   0   0   2   0   0   0   0   0   2   2   0   2   2   0   0   0   0   0   0   0   2   2   0   0   2   0   0   2   2   2   2   0   0   0   0   2   2   2   2   0   0   0   2   0   0   2   2   0   2   0   2   0   0   0   0   0   0   2   0   0   2   0   2   0   2   2   0   0   2   2   0   0   0   2   2   2   0   2   0   0   0   2   2   0   2   2   2   0   2   0   2   0   0   0   0   0   0   2   2   2   2   2   0   0   0   0   2   0   0   0   2   2   0   2   0   2   2   2   0   2   0   0   0   0   0   0   2   0   0   0   0   0   0   2   2   2   2   2   0   0   0   2   2   0   0   0   2   2   2   2   0   0   0   2   2   0   0   2   0   0   0   0   2   2   0   0   0   2   0
 MK-6-3                 2   2   2   2   2   0   2   0   2   2   2   2   0   0   0   2   2   2   0   2   0   2   0   0   2   2   2   0   2   0   2   0   2   0   0   0   0   0   0   2   2   0   2   0   0   0   0   0   0   0   0   2   2   0   0   2   0   0   2   2   2   2   0   0   0   0   2   0   2   2   0   0   0   2   0   0   2   2   0   2   0   2   0   0   0   0   2   0   2   0   0   2   0   2   0   2   2   0   0   2   2   0   0   0   2   2   2   0   2   2   2   0   2   2   0   0   2   2   0   2   2   2   0   0   0   0   0   2   2   0   2   2   2   0   0   0   0   2   0   0   0   0   2   0   2   2   2   0   2   0   2   2   0   0   0   0   0   2   0   0   0   0   0   0   2   2   2   2   2   0   0   0   2   2   0   0   0   2   2   2   2   0   0   0   2   0   0   0   2   0   0   0   0   2   2   2   0   0   2   0
 MK-6-4                 2   2   0   2   2   0   2   0   2   2   2   2   0   0   0   2   2   2   0   2   0   2   0   0   2   2   0   0   2   0   2   0   2   0   0   0   0   0   0   2   2   0   2   0   0   0   0   0   0   0   0   2   2   0   0   2   0   0   2   2   2   2   0   0   0   0   2   0   2   2   0   0   0   2   0   0   2   2   0   2   0   2   0   0   0   0   0   2   2   0   0   2   2   2   0   2   2   0   2   2   2   0   0   0   0   2   2   2   2   2   2   0   2   2   0   0   2   2   0   2   0   2   0   0   0   0   0   2   2   0   2   2   2   0   0   0   0   2   0   0   0   0   2   0   2   2   2   0   2   2   2   0   0   0   0   0   0   2   0   0   0   0   0   0   2   2   2   2   2   0   0   0   2   0   0   0   0   2   2   2   2   0   0   2   2   0   0   0   2   0   0   0   0   2   2   2   0   2   0   0
 MK-6-5                 2   2   0   2   2   2   2   0   2   2   2   2   0   0   0   2   2   2   2   2   0   2   0   0   2   2   0   0   2   0   2   0   2   2   2   0   0   0   0   2   2   0   2   0   0   0   2   0   0   0   2   2   2   0   0   2   0   0   2   2   2   2   2   0   0   0   2   2   2   2   0   0   0   2   2   0   2   2   2   2   0   2   0   0   0   0   0   2   2   0   0   2   2   2   0   2   2   0   2   2   2   0   0   0   0   2   2   2   2   2   2   0   2   2   0   0   2   2   0   2   0   2   2   0   0   0   0   2   2   0   2   2   2   0   0   0   0   2   0   0   0   0   2   0   0   2   2   0   2   2   2   0   0   0   0   0   0   2   0   0   0   0   0   0   2   2   2   2   2   0   0   0   2   0   0   2   0   2   2   2   0   0   0   2   2   0   0   0   0   0   0   0   0   2   2   2   0   2   0   2
 MK-6-6                 2   2   0   2   2   2   2   0   2   2   2   2   0   0   0   2   2   2   2   2   0   2   0   2   2   0   0   0   2   0   2   0   2   2   2   0   0   0   0   2   2   0   2   0   0   0   0   0   2   2   2   2   2   0   0   2   0   0   2   2   2   2   2   2   0   0   2   2   2   2   0   0   0   2   2   0   2   0   2   2   0   2   0   0   0   0   0   2   2   0   0   2   2   0   0   2   2   0   2   2   2   0   0   0   0   2   2   2   2   2   2   0   2   2   2   0   2   2   0   2   0   2   0   0   0   0   0   2   2   0   2   2   2   0   0   2   0   2   0   0   2   0   2   2   0   2   2   0   2   0   2   0   0   0   0   0   0   2   0   0   0   0   0   0   2   2   2   2   2   0   0   0   2   0   0   2   0   2   2   0   0   0   0   2   2   0   0   0   0   2   0   0   0   2   2   2   0   2   0   2
 MK-6-7                 2   2   0   2   2   2   2   0   2   2   2   2   0   0   0   2   2   2   2   2   0   2   0   2   2   0   0   0   2   0   2   0   2   2   2   0   2   0   0   2   2   2   2   0   0   0   0   0   2   2   2   2   2   0   0   2   0   0   2   2   2   2   2   2   0   2   2   2   2   0   0   0   0   2   2   0   2   0   2   2   0   2   0   0   2   0   0   2   2   0   0   2   2   0   0   0   2   0   2   2   2   0   0   0   0   2   2   2   2   2   2   2   2   2   2   0   2   2   0   2   0   2   0   0   0   0   0   2   2   0   2   2   0   2   2   2   0   2   0   0   2   2   2   2   0   2   2   0   2   0   2   0   2   0   0   0   0   2   2   0   0   0   0   0   2   2   2   2   2   0   2   0   2   0   0   0   0   2   2   2   0   0   0   2   2   0   2   0   0   2   2   0   0   2   2   2   0   2   0   2
 MK-6-8                 2   2   0   2   2   2   2   0   2   2   2   2   0   0   0   2   2   2   2   2   0   2   0   2   2   0   0   0   2   0   2   2   2   2   2   0   2   0   2   2   2   2   2   0   2   0   0   0   2   2   2   2   2   0   0   0   0   2   2   2   0   2   2   2   0   2   2   2   2   0   0   0   0   2   2   0   2   0   2   2   0   2   2   0   0   0   0   2   2   0   0   2   2   2   0   0   0   0   2   2   2   0   0   0   0   2   2   2   2   2   0   2   2   2   2   0   2   2   0   2   0   2   0   0   0   0   0   2   2   0   2   2   0   2   2   2   0   2   0   0   2   2   2   2   0   2   2   0   2   0   2   0   2   0   0   0   0   2   2   0   2   0   0   0   2   2   2   2   2   0   2   0   2   0   0   0   2   2   2   2   0   0   0   2   2   0   2   0   0   2   2   0   0   2   2   2   0   2   0   2
 MK-6-9                 2   2   0   2   2   2   2   0   2   2   2   2   0   0   0   2   2   2   2   2   0   2   0   2   2   0   0   0   2   0   2   2   2   2   2   0   2   0   0   2   0   0   2   0   2   0   0   0   2   2   2   2   0   0   0   0   0   2   2   2   0   0   0   2   0   2   2   2   2   0   0   0   0   2   2   0   2   0   2   2   0   2   2   0   0   0   0   2   2   0   0   2   2   2   0   0   0   0   2   2   2   2   0   0   0   2   2   2   2   2   0   2   2   2   2   0   2   2   0   2   0   2   0   0   0   0   0   2   2   0   2   2   0   2   2   2   0   2   0   0   2   2   2   2   0   0   0   0   2   2   0   0   2   0   0   0   0   2   2   0   2   0   0   2   2   2   2   2   2   0   2   0   2   0   0   0   2   2   2   0   0   0   0   2   0   0   2   0   0   2   0   0   0   2   2   2   0   2   0   2
 MK-6-10                2   2   0   2   2   2   2   0   0   2   2   2   0   0   0   2   2   2   2   2   0   2   0   0   2   0   0   0   2   0   2   2   2   2   0   0   2   0   0   0   0   0   2   0   2   2   0   2   2   2   2   2   0   0   0   0   2   0   2   2   0   2   0   2   0   2   2   2   2   0   0   0   0   2   2   0   0   0   2   2   0   2   2   0   0   0   2   2   2   0   0   2   2   2   0   0   0   0   2   2   2   2   0   0   0   2   2   2   2   2   0   2   2   2   2   0   2   2   0   2   0   2   0   2   0   0   2   2   2   2   2   0   0   2   2   2   2   2   2   0   2   2   2   2   0   0   0   0   2   2   0   0   2   0   0   0   0   2   0   0   2   0   0   2   0   2   2   2   2   2   2   0   2   0   2   0   0   2   2   0   0   0   0   2   0   0   0   0   0   2   2   0   0   2   2   2   0   2   0   2
 MK-6-11                2   2   2   2   2   2   2   0   0   2   2   2   2   0   0   2   2   2   2   2   0   2   0   0   0   2   0   2   2   0   2   2   2   2   0   0   2   0   0   0   0   0   2   0   2   2   0   0   2   2   2   2   0   0   0   2   2   0   2   2   2   2   0   2   0   2   2   2   2   0   0   0   0   2   2   0   0   0   2   0   0   2   2   0   0   0   2   0   2   0   0   2   2   2   0   0   0   0   2   2   0   2   0   0   0   2   2   2   2   2   0   2   2   2   0   0   2   2   2   2   2   2   0   2   0   0   2   2   2   2   2   0   0   2   2   2   2   2   2   2   2   2   2   2   2   2   0   0   2   2   0   0   2   0   0   0   0   2   0   0   0   0   0   2   0   2   2   2   0   2   2   0   2   0   2   0   0   2   2   0   0   0   0   2   0   0   0   0   0   2   2   0   0   2   2   2   0   2   0   2
 MK-6-12                2   2   2   2   2   2   2   0   0   2   2   2   2   0   0   2   2   0   2   2   0   2   0   0   0   2   0   2   2   0   2   2   2   2   0   0   2   0   0   0   0   0   2   0   2   2   0   0   0   2   2   2   0   0   0   2   2   0   2   2   2   2   0   2   0   2   2   2   2   0   0   0   2   2   2   0   0   0   2   0   0   0   2   0   0   0   2   0   2   0   2   2   2   2   2   0   0   2   2   2   0   2   0   0   0   2   2   2   2   2   0   2   2   2   0   0   2   2   2   2   2   2   0   2   2   0   2   2   2   2   2   0   0   2   2   2   2   2   2   0   2   2   2   2   2   2   0   0   2   2   2   0   2   0   0   0   0   2   0   0   0   0   0   0   0   2   2   2   0   2   2   0   2   0   2   0   0   2   2   0   0   0   0   2   2   0   0   0   0   2   2   0   0   2   2   2   0   2   0   2
 MK-6-13                2   2   2   2   2   2   2   0   2   0   2   2   2   2   0   2   2   0   2   2   2   2   0   0   0   2   0   2   2   0   2   2   2   2   0   0   2   0   0   0   0   0   0   0   2   2   0   0   0   2   0   2   0   0   0   2   2   0   2   2   2   2   0   2   0   2   2   2   2   0   0   0   2   2   2   0   0   0   0   0   0   0   2   0   0   0   2   0   2   0   2   0   2   2   2   0   0   2   2   2   2   2   0   0   2   2   0   2   0   2   0   2   2   2   0   0   2   2   2   2   2   2   0   2   0   2   2   2   2   2   2   2   0   0   2   2   2   2   2   0   2   0   2   2   2   2   0   0   2   0   2   0   2   0   0   0   0   2   0   0   0   0   0   0   0   2   2   2   2   2   2   0   2   0   2   0   0   2   2   0   0   0   0   2   2   0   0   2   0   2   2   0   2   2   2   2   0   2   0   2
 MK-6-14                2   2   0   2   2   2   2   0   2   0   2   2   2   2   0   0   2   2   2   2   2   2   0   2   0   2   2   2   2   0   2   2   2   2   2   2   0   0   0   0   0   0   0   0   2   2   0   0   0   2   2   2   0   0   0   2   2   0   2   2   2   2   0   2   0   2   2   2   2   0   0   0   2   2   2   0   0   0   0   0   0   0   0   0   0   2   2   0   2   0   2   0   2   2   0   0   0   2   2   2   2   2   0   0   2   2   0   2   0   2   0   2   2   2   0   0   2   2   2   2   2   2   2   2   0   2   2   2   2   2   2   2   0   0   2   2   2   2   2   0   2   0   2   2   2   2   0   0   2   0   2   0   2   0   0   0   0   2   0   0   0   0   0   0   0   2   2   2   2   2   2   0   2   0   2   0   0   2   2   0   0   0   0   2   2   0   0   0   0   0   2   0   2   2   0   2   0   2   0   2
 MK-6-15                2   2   0   2   2   0   2   0   2   0   2   2   2   0   0   0   2   2   2   2   2   2   0   0   0   2   2   2   2   0   2   2   2   0   2   2   2   0   0   0   0   0   0   2   2   0   2   0   2   2   2   2   0   0   0   2   2   0   2   2   2   2   0   2   0   2   2   0   2   0   0   2   2   2   2   0   0   0   0   0   0   0   0   0   0   2   2   0   2   0   2   0   2   2   2   0   0   2   2   2   2   2   0   0   2   2   0   2   0   2   0   2   2   2   0   0   2   2   2   2   2   2   2   2   0   2   2   2   2   2   2   2   0   0   2   0   2   2   2   0   0   0   2   2   2   2   0   0   2   0   2   0   2   0   0   0   0   0   0   0   0   0   0   0   2   2   0   2   2   2   0   0   2   0   2   0   0   2   2   0   0   0   0   2   2   2   0   2   0   0   2   0   2   2   0   2   0   2   0   2
 MK-6-16                2   2   0   2   2   0   2   0   2   0   2   2   2   0   0   0   2   2   2   2   2   2   0   0   0   2   2   2   2   0   2   2   2   0   0   2   2   0   0   0   0   0   0   2   2   0   0   0   2   2   2   0   0   0   0   2   2   0   2   2   2   2   0   2   0   2   2   0   2   0   0   0   2   2   2   0   0   0   0   0   0   0   0   0   0   2   2   0   2   0   2   2   2   2   2   2   0   2   0   2   2   2   0   0   0   2   0   2   0   0   0   2   2   2   0   0   2   2   2   2   2   2   2   2   0   2   2   2   2   2   2   2   0   0   2   0   0   2   2   2   0   0   2   2   2   2   0   0   2   0   2   2   2   0   0   0   0   0   0   0   0   2   0   0   2   2   0   0   2   2   2   0   2   0   2   0   2   2   2   0   0   0   0   2   2   2   0   2   0   0   2   2   2   2   0   2   0   2   0   0
 
!****************************************** Phenotypic Data **********************************************************
!-100.0 is resevred for missing phenotype
SimulatedTrait1        11.4254   19.7801   22.4333   14.2244   12.3246   15.9986    9.6333   16.9077   12.6006   14.8829   17.5787   10.6970   13.3508   15.0607   16.7702   16.1513   14.7706   15.5094   13.5388   14.8816   14.3590   15.3700   12.1313   16.1824   16.2559   15.0017   16.0277   16.4771   13.7755   13.1517   16.1928    5.5318   15.3285   19.5784   16.1505   13.3339   10.9381   15.1044   15.7756   19.2047   18.1672   16.8183   21.4341   17.6638   14.7729   10.2493   16.4910   17.4413   14.2464    9.7934   11.5875   22.5850   11.3110   17.9100   16.6293   11.6241   13.0867   16.9601   14.1811   17.4783   20.1927   18.4602   15.9984   13.9775   15.1830   14.3067   12.0967   12.0280   13.3443   17.9044   11.7111   21.0675   15.8962   11.8782   19.5263   19.8890   15.9923   12.7534   13.4576   14.2905   18.5103    9.2328   11.9133   16.8839   16.1992   16.4787   14.2455   13.3397   14.7777   10.1415   12.8229   19.7224   18.7611   14.1985   11.2545   16.5900   13.0743   17.8667   15.0899   12.5874   10.7222   16.4578   11.9100   10.7978   16.7948   14.8964   17.6329   14.4571   19.5706   17.2101   14.7158   15.9785   15.4172   15.2649   16.5743   13.2466   21.0801   17.9815   18.6694   12.5048   12.6383   14.8959   16.1004   12.7006   14.6227   13.9716   19.7766   13.6009   14.0119   15.8610   11.7896   17.1265   17.1392   14.4683   15.5518   14.4315   18.1639   16.0066   11.5619   10.9576   15.9840   18.4488   15.6606   15.8620   17.2628   15.1148   12.2327   16.9059   13.9126   15.9344   18.0070   15.8136   17.9340   18.2906   14.8071   14.5110   17.4535   17.6988   17.6314   13.0906   11.9131   12.1045   12.0873   16.1959   17.2199   13.5032   15.8939   10.3904   16.3636   10.3776   15.8953   16.5631   10.7623   15.7441   16.0199   17.9570   17.8754   13.8227   15.0074   17.6902   10.8823   17.9150   19.6006   16.7459   14.2265   13.8759   10.2714   13.9664   12.7728   12.4865   10.8231   13.5729   13.7232   17.8621   11.9624   16.6133   10.8928   16.2719   12.5896   17.6281
SimulatedTrait2        10.4672    9.9025    8.2657   10.1310   12.1526   10.7686   10.1034    6.2524    9.4828   12.9310   10.6678    9.7265   11.9122   11.0489   13.4433   12.4950   11.2523    8.6766    7.7104   12.5670    8.3061    9.8540    9.1859    7.2142    7.8989   10.1868    9.2480    8.1370    9.4610   12.6990   11.6455    9.3832    8.8747   11.1850    8.3011    9.2490   12.0125    8.2960   10.0479   10.1911    8.3189   10.2845   11.6983   12.0107    8.4072   12.6983   11.2552    8.1750    8.7012    9.0184   11.6455   11.4385   11.0438    9.4822   10.7901   11.8893    8.3438    9.0413   11.0778    9.4835   11.6117    9.0211   13.7940   10.7903   10.2542   13.3700   10.8938    5.6683   11.2163   11.5639    9.8722   10.2895   10.3842   10.8171   10.5159    9.3835    7.2104    9.8966   10.5521   11.0145   10.1336    7.8416   10.7903   11.4079    8.6125   12.4859   10.5066   10.2242   11.4651    9.1250    8.9017    8.8201   11.3385    7.0108   11.1464   14.4778   12.5446    9.6919   11.9916   10.1374    8.8285   10.1028   10.0270    8.8312   10.2801    9.9811    8.5257   10.5119    7.3498    8.8436    8.2915    9.8763   13.6319   11.8874   11.8539   11.4167    8.4244   10.0802    9.4353    8.2452   11.2711   10.5799    8.9279    8.6455   10.3095    7.7664   10.5284   10.2836   12.2428   10.2233    9.6116    6.0558    9.0581    9.4759    8.7389   11.2117   12.0572    5.9573   11.8701   11.0115    8.4907    8.1718    7.9922   11.5685    8.1535    8.5041   11.5050    8.1812    8.4635   10.1615    9.1860   11.5471   11.5434   12.5781    9.4952   10.7449    8.8951   10.6839   11.7022    9.5795   11.1094   11.6643    9.6886    8.3684    9.1018   11.2253   10.7125    8.6261   10.8529   13.8494   11.3901   10.6956   10.9677    7.1307   12.4172   11.3014    8.9747   12.3483   13.5620    8.5747    6.1861   10.9587    9.6693   10.4575   10.1804   11.0123   11.8358   11.5315   11.7209   10.8423   11.7490    9.9346    8.2003   10.2895    6.8811    8.9098   11.1996    8.3297    9.2817   12.0704
 
