# Supplementary material for: Inclusive Composite Interval Mapping of QTL by Environment Interactions in Biparental Populations
Source: PLoS One. 2015 Jul 10;10(7):e0132414. doi: 10.1371/journal.pone.0132414 (PMC4498613; doi:10.1371/journal.pone.0132414)
Supplement: S4 File — (ZIP) [file pone.0132414.s004.zip › H=0.1/L1/run_00013.met]

!**********************Note: lines staring with "!" are remarks and will be ignored in the program********************
!*********************************General Information**********************************
!Assuming F1 = P1 x P2, populations available in QTL IciMapping are: 
!  1, P1BC1F1 = P1 x F1, the first backcrossing where P1 is used as the recurrent parent;
!  2, P2BC1F1 = P2 x F1, the first backcrossing where P2 is used as the recurrent parent;
!  3, F1DH, F1-derived doubled haploids; 
!  4, RIL or F1RIL, recombination inbred lines through the repeated selfing of F1;
!  5, P1BC1RIL, recombination inbred lines through the repeated selfing of P1BC1F1;
!  6, P2BC1RIL, recombination inbred lines through the repeated selfing of P2BC1F1;
!  7, F2, the selfing generation of F1;
!  8, F3, the selfing generation of F2;
!  9, P1BC2F1, the second backcrossing where P1 is used as the recurrent parent; 
! 10, P2BC2F1, the second backcrossing where P2 is used as the recurrent parent;
! 11, P1BC2RIL, recombination inred lines through the repeated selfing of P1BC2F1; 
! 12, P2BC2RIL, recombination inred lines through the repeated selfing of P2BC2F1; 
! 13, P1BC1F2, the selfing generation of P1BC1F1; 
! 14, P2BC1F2, the selfing generation of P2BC1F1; 
! 15, P1BC2F2, the selfing generation of P1BC2F1; 
! 16, P2BC2F2, the selfing generation of P2BC2F1; 
! 17, P1BC1DH, P1BC1F1-derived doubled haploids; 
! 18, P2BC1DH, P2BC1F1-derived doubled haploids; 
! 19, P1BC2DH, P1BC2F1-derived doubled haploids; 
! 20, P2BC2DH, P2BC2F1-derived doubled haploids; 
   3      !Mapping Population (see remarks above)
   2      !Mapping Function (1 for Kosambi; 2 for Haldane; 3 for Morgan)
   2      !Marker Space Type (1 for intervals; 2 for positions)
   1      !Marker Space Unit(1 for centiMorgans; 2 for Morgan)
   6      !Number of Chromosomes (or Linkage Groups)
 200      !Size of the mapping population
   2      !Number of environments
 
!***************************************** Chromosomes and Linkage Maps **********************************************
!Chromosome                 NumMarkers
-CH1                        16
-CH2                        16
-CH3                        16
-CH4                        16
-CH5                        16
-CH6                        16
!Linkage map (Marker name followed by position or the interval length)
 MK-1-1                1     0.000
 MK-1-2                1    10.000
 MK-1-3                1    20.000
 MK-1-4                1    30.000
 MK-1-5                1    40.000
 MK-1-6                1    50.000
 MK-1-7                1    60.000
 MK-1-8                1    70.000
 MK-1-9                1    80.000
 MK-1-10               1    90.000
 MK-1-11               1   100.000
 MK-1-12               1   110.000
 MK-1-13               1   120.000
 MK-1-14               1   130.000
 MK-1-15               1   140.000
 MK-1-16               1   150.000
 MK-2-1                2     0.000
 MK-2-2                2    10.000
 MK-2-3                2    20.000
 MK-2-4                2    30.000
 MK-2-5                2    40.000
 MK-2-6                2    50.000
 MK-2-7                2    60.000
 MK-2-8                2    70.000
 MK-2-9                2    80.000
 MK-2-10               2    90.000
 MK-2-11               2   100.000
 MK-2-12               2   110.000
 MK-2-13               2   120.000
 MK-2-14               2   130.000
 MK-2-15               2   140.000
 MK-2-16               2   150.000
 MK-3-1                3     0.000
 MK-3-2                3    10.000
 MK-3-3                3    20.000
 MK-3-4                3    30.000
 MK-3-5                3    40.000
 MK-3-6                3    50.000
 MK-3-7                3    60.000
 MK-3-8                3    70.000
 MK-3-9                3    80.000
 MK-3-10               3    90.000
 MK-3-11               3   100.000
 MK-3-12               3   110.000
 MK-3-13               3   120.000
 MK-3-14               3   130.000
 MK-3-15               3   140.000
 MK-3-16               3   150.000
 MK-4-1                4     0.000
 MK-4-2                4    10.000
 MK-4-3                4    20.000
 MK-4-4                4    30.000
 MK-4-5                4    40.000
 MK-4-6                4    50.000
 MK-4-7                4    60.000
 MK-4-8                4    70.000
 MK-4-9                4    80.000
 MK-4-10               4    90.000
 MK-4-11               4   100.000
 MK-4-12               4   110.000
 MK-4-13               4   120.000
 MK-4-14               4   130.000
 MK-4-15               4   140.000
 MK-4-16               4   150.000
 MK-5-1                5     0.000
 MK-5-2                5    10.000
 MK-5-3                5    20.000
 MK-5-4                5    30.000
 MK-5-5                5    40.000
 MK-5-6                5    50.000
 MK-5-7                5    60.000
 MK-5-8                5    70.000
 MK-5-9                5    80.000
 MK-5-10               5    90.000
 MK-5-11               5   100.000
 MK-5-12               5   110.000
 MK-5-13               5   120.000
 MK-5-14               5   130.000
 MK-5-15               5   140.000
 MK-5-16               5   150.000
 MK-6-1                6     0.000
 MK-6-2                6    10.000
 MK-6-3                6    20.000
 MK-6-4                6    30.000
 MK-6-5                6    40.000
 MK-6-6                6    50.000
 MK-6-7                6    60.000
 MK-6-8                6    70.000
 MK-6-9                6    80.000
 MK-6-10               6    90.000
 MK-6-11               6   100.000
 MK-6-12               6   110.000
 MK-6-13               6   120.000
 MK-6-14               6   130.000
 MK-6-15               6   140.000
 MK-6-16               6   150.000
!*********************************** Marker Types ********************************************************************
!Co-dominant marker: When heterozygote F1 is present, P1 is coded as 2, F1 is coded as 1, and P2 is coded as 0; Otherwise, P1 is coded as 2, and P2 is coded as 0. 
!Dominant marker: When heterozygote F1 is present, P1 and F1 are coded as 12, and P2 is coded as 0; Otherwise, P1 is coded as 2, and P2 is coded as 0.  
!Recessive markers: When heterozygote F1 is present, P1 is coded as 2, and F1 and P2 are coded as 10; Otherwise, P1 is coded as 2, and P2 is coded as 0. 
!Missing marker is coded as -1. 
 MK-1-1                 2   0   0   2   0   2   2   2   2   0   0   2   2   0   2   0   0   0   0   0   0   0   0   2   0   2   2   0   0   2   2   2   0   0   2   2   2   2   2   0   0   2   0   0   0   2   2   0   0   0   2   2   0   0   0   2   0   0   0   2   0   0   2   0   2   2   0   0   2   0   0   2   0   0   0   2   0   0   2   0   2   0   0   2   0   2   2   2   2   2   0   0   2   0   2   0   0   0   2   0   0   0   2   0   2   0   2   2   0   0   2   2   0   2   2   2   0   0   2   2   0   2   0   0   0   2   0   2   2   2   0   2   2   0   0   2   2   0   0   2   0   0   2   2   2   2   2   0   0   0   0   2   0   2   0   0   2   2   2   0   0   0   0   0   0   0   2   2   2   2   2   2   0   0   0   2   0   2   0   2   2   2   0   2   0   0   0   0   0   2   2   0   0   2   2   2   0   0   0   0
 MK-1-2                 2   0   0   2   0   2   2   0   2   0   0   2   2   0   2   0   2   0   0   0   0   0   0   2   0   2   2   0   2   0   2   2   0   0   0   2   2   2   2   0   0   2   0   0   0   2   2   0   0   2   2   2   0   0   0   2   0   0   0   2   0   0   0   0   2   2   0   2   2   0   0   2   0   0   0   2   0   0   2   0   2   0   0   2   2   2   2   2   2   2   0   0   0   0   0   0   0   0   2   0   0   0   2   0   2   0   2   2   0   0   2   0   0   0   2   2   0   0   0   2   0   2   0   0   0   2   0   2   2   2   0   2   2   0   0   2   2   2   0   2   0   2   2   2   2   2   2   0   0   0   0   2   0   2   0   0   2   2   2   0   0   0   0   0   0   0   2   2   2   2   2   2   0   0   2   2   0   2   0   2   2   2   0   2   0   0   0   0   0   2   2   0   0   0   2   2   0   0   2   0
 MK-1-3                 0   0   0   2   0   0   2   0   2   0   0   2   2   0   2   0   2   0   0   2   0   0   0   2   0   2   2   0   2   0   2   2   0   0   2   0   2   2   2   0   0   2   0   0   0   2   2   0   0   2   2   2   0   0   0   2   0   0   0   2   2   0   2   0   2   2   0   2   2   0   0   2   0   0   0   2   0   0   2   0   0   0   2   2   2   2   2   2   2   0   0   0   0   0   0   0   0   0   0   0   0   0   0   2   2   0   2   2   0   0   2   2   0   0   2   0   0   0   0   2   0   2   0   0   0   2   0   2   2   2   0   2   2   0   0   2   0   2   0   2   2   2   2   2   2   2   2   0   0   0   2   0   0   2   0   0   2   2   2   0   0   0   0   0   0   0   2   2   2   2   2   2   0   0   2   2   0   2   0   2   2   2   0   2   0   0   0   0   0   2   2   0   0   0   2   2   0   0   2   0
 MK-1-4                 2   0   2   0   0   0   2   0   2   0   0   2   2   0   2   0   0   0   0   0   0   0   0   2   0   0   2   0   2   0   2   2   0   0   2   0   2   2   2   2   2   2   0   0   0   2   2   0   0   0   2   0   0   0   2   2   0   2   0   2   2   2   2   0   0   2   0   2   2   0   0   2   0   0   0   2   0   0   2   0   0   0   2   2   2   2   2   2   2   0   2   0   2   0   0   2   0   0   0   0   0   0   2   2   2   0   2   2   0   0   2   2   0   0   2   0   0   2   0   2   0   2   0   0   0   2   0   2   2   2   0   2   2   0   0   0   0   2   0   2   2   2   2   2   2   2   2   0   0   0   2   0   0   2   0   0   2   2   2   0   0   0   0   0   0   0   2   2   2   2   2   2   0   0   2   0   0   2   0   0   2   2   0   2   2   0   0   0   0   2   2   0   0   0   0   2   0   0   2   0
 MK-1-5                 2   0   2   0   0   0   2   0   2   0   0   2   2   0   2   0   0   0   0   0   0   0   0   2   0   0   2   0   2   0   2   2   0   2   2   2   2   2   2   2   2   2   2   0   0   0   2   0   2   0   2   2   0   0   2   2   0   2   0   2   2   2   2   0   0   2   0   2   2   0   0   2   2   0   0   2   0   0   2   0   0   2   2   2   2   2   2   2   2   0   2   0   0   0   0   2   2   0   0   0   0   0   2   2   2   2   2   2   0   0   0   2   0   0   2   0   0   2   0   2   0   2   0   0   0   2   0   2   2   2   0   2   2   0   0   0   0   2   2   2   2   2   2   2   2   2   2   0   0   0   2   0   0   2   0   0   2   2   0   2   0   0   0   0   0   0   0   2   2   2   2   2   0   2   0   0   0   2   0   0   2   2   0   0   2   2   0   0   0   2   2   0   0   0   0   0   0   0   2   0
 MK-1-6                 2   0   0   0   0   2   2   0   2   0   0   2   2   0   0   0   0   0   0   0   0   0   0   2   0   2   2   2   2   0   2   2   0   2   2   2   2   2   2   2   2   2   2   0   0   0   2   0   2   0   2   2   0   0   2   2   0   2   0   2   2   2   0   0   0   2   2   2   2   0   0   2   2   0   0   2   0   0   0   0   0   2   2   2   2   2   2   2   2   0   2   0   2   0   0   2   2   0   0   0   0   0   2   2   0   2   2   2   0   0   0   2   0   0   2   0   0   2   0   2   0   2   0   0   0   2   2   2   2   2   0   2   2   2   0   2   0   2   2   2   2   2   2   2   0   2   2   0   0   0   2   0   0   2   0   0   2   2   0   2   0   2   0   0   0   0   0   2   2   2   2   2   0   2   0   0   0   2   2   0   2   2   2   0   2   2   0   0   2   2   2   0   0   0   0   0   0   0   2   0
 MK-1-7                 2   0   0   0   0   2   2   2   2   0   0   2   2   0   0   0   0   0   0   0   0   2   0   2   0   2   2   2   2   0   2   2   0   2   2   2   2   2   2   2   2   2   0   0   0   0   2   0   2   0   2   2   0   0   0   2   0   2   0   2   2   2   0   0   0   2   2   2   0   0   0   2   2   0   2   0   0   0   0   0   0   0   2   2   0   2   2   2   2   0   2   0   2   2   0   0   2   0   0   0   2   0   2   0   2   2   2   2   0   0   0   2   0   0   2   0   0   0   0   2   0   2   0   0   0   0   2   2   2   0   2   2   2   2   0   2   2   2   2   2   0   2   2   2   0   2   2   2   0   0   2   0   0   2   0   0   2   2   0   2   0   2   0   0   0   0   0   2   2   2   2   2   0   2   0   2   0   2   2   0   0   2   2   0   0   2   0   0   0   2   2   0   0   0   0   2   0   0   2   0
 MK-1-8                 2   0   0   0   0   2   2   0   2   2   0   2   2   0   0   0   0   0   2   0   0   2   0   2   0   2   2   2   2   2   2   2   2   2   2   2   2   2   2   2   2   2   0   0   0   2   2   0   2   0   2   2   0   0   0   2   0   0   0   2   2   2   0   0   0   2   2   2   0   0   2   2   2   0   0   0   0   0   0   0   2   0   2   2   0   2   2   2   2   0   2   0   2   2   0   0   2   0   0   2   2   0   2   0   2   2   2   2   0   0   0   2   0   0   2   0   0   0   0   2   0   2   0   0   0   0   2   2   2   0   2   2   2   2   0   2   2   2   2   2   0   2   2   2   0   2   2   0   0   0   2   0   0   2   0   0   2   2   0   2   0   2   0   0   0   0   0   2   2   2   2   2   0   2   0   2   0   0   2   0   0   2   2   0   0   2   0   0   0   2   2   0   0   0   2   2   0   0   2   0
 MK-1-9                 2   2   0   0   0   2   2   0   2   2   0   2   2   0   0   0   0   0   2   0   0   2   0   2   0   2   2   2   0   2   2   2   2   2   2   2   2   2   2   2   2   2   0   0   0   2   2   0   2   0   0   0   0   0   0   2   0   0   0   2   2   2   0   0   0   2   2   2   0   0   2   2   2   0   0   0   0   0   0   0   2   0   2   0   0   2   2   2   2   0   2   0   2   2   0   0   2   0   0   2   2   0   2   2   2   2   2   0   0   0   0   2   0   0   2   0   0   0   0   2   0   2   0   0   0   0   2   2   2   0   2   2   2   2   0   2   2   2   2   2   2   2   2   2   0   2   2   0   0   0   2   0   0   2   0   0   2   2   0   2   0   2   0   0   0   0   0   2   2   2   2   2   0   2   0   2   0   0   2   0   2   2   2   0   0   2   0   0   0   0   2   0   0   0   0   2   0   0   2   0
 MK-1-10                2   2   0   0   0   2   2   0   2   2   0   2   2   0   0   0   0   0   2   2   0   2   0   2   0   2   0   2   0   2   2   2   2   2   2   2   2   2   2   2   2   2   0   2   0   2   2   0   2   0   0   0   2   0   0   2   0   0   0   2   2   2   0   0   0   0   2   2   0   0   2   0   2   0   0   0   0   0   0   0   2   0   2   0   0   2   2   2   2   2   0   0   2   2   0   0   2   0   0   2   2   0   2   2   2   2   2   0   0   0   2   2   0   0   2   0   0   0   0   0   0   2   0   0   0   0   2   2   2   2   2   2   2   2   0   0   2   2   2   2   2   2   2   2   0   2   2   0   0   0   2   0   0   2   0   0   2   2   0   2   0   2   0   0   0   2   0   2   2   2   2   2   0   2   0   2   0   0   2   0   0   2   2   0   0   2   0   2   0   0   0   0   0   0   0   2   2   0   2   0
 MK-1-11                2   0   0   0   2   2   2   0   2   2   0   2   2   0   0   0   0   0   2   2   0   2   0   2   0   2   0   2   0   0   2   2   2   2   0   2   2   2   2   2   2   2   2   2   0   2   2   0   0   0   0   0   2   0   0   2   0   0   2   2   2   2   0   0   0   0   2   2   0   0   2   0   2   0   0   0   0   0   0   0   2   2   2   0   0   2   2   2   2   2   0   0   2   2   0   0   2   0   0   2   2   2   2   2   2   2   2   0   0   0   2   2   2   0   2   0   0   0   0   0   0   2   0   0   0   0   2   2   2   0   2   2   2   2   0   0   2   2   2   2   2   2   2   2   2   2   2   0   2   2   2   0   2   2   0   0   2   2   0   2   0   2   0   0   0   2   0   2   2   2   2   2   0   0   0   2   0   0   2   0   0   2   2   0   0   2   0   2   0   0   0   0   0   0   0   2   2   0   0   0
 MK-1-12                2   0   2   0   2   2   2   0   2   2   0   2   2   0   0   0   0   0   0   2   0   2   0   2   0   2   0   2   0   0   2   2   2   2   0   2   2   2   2   2   2   2   2   2   0   2   2   0   0   0   0   0   2   0   0   2   0   0   2   2   2   2   0   0   0   0   2   2   0   0   2   0   2   0   0   0   0   0   0   0   2   2   2   0   0   2   2   2   0   2   0   0   2   2   0   0   2   2   2   2   2   2   2   2   2   2   2   2   0   0   2   2   0   2   2   0   0   0   0   0   0   2   0   0   0   0   2   2   2   0   2   2   2   2   0   0   2   2   2   2   2   2   2   2   2   2   2   0   2   2   2   0   0   2   0   0   2   2   0   2   2   2   0   0   0   2   0   2   2   2   2   2   0   0   0   2   0   0   0   0   0   2   2   0   0   2   0   2   0   0   0   0   0   0   0   2   2   2   0   0
 MK-1-13                2   0   2   0   2   2   2   0   2   2   0   2   2   0   0   0   0   0   0   2   0   2   0   2   0   2   0   2   0   0   2   2   2   2   0   2   2   2   2   2   2   2   2   2   2   2   2   0   0   0   0   0   2   0   0   2   0   0   2   2   2   2   0   0   0   0   2   2   2   0   2   2   2   0   0   0   0   0   0   0   0   2   2   0   0   2   0   2   0   2   0   0   2   0   0   0   0   2   2   0   2   2   0   2   2   2   2   2   0   0   2   2   0   2   2   0   0   0   0   0   0   0   0   0   0   0   2   2   2   0   0   2   2   2   0   0   2   2   2   2   2   2   2   2   2   2   2   0   2   2   0   0   2   2   0   0   2   2   0   2   2   2   0   0   0   0   0   2   2   2   2   2   0   0   2   2   0   0   0   0   2   2   2   0   2   2   2   2   0   0   0   2   0   0   0   2   2   0   0   0
 MK-1-14                2   0   2   0   2   2   2   0   2   2   0   2   2   0   0   0   0   0   0   2   0   2   0   0   0   0   0   2   0   0   2   2   2   2   0   2   2   2   2   2   2   2   2   2   2   2   2   0   0   0   0   0   2   0   2   2   0   0   2   2   2   2   2   0   0   0   2   2   2   0   2   2   2   0   0   2   0   2   0   0   0   2   2   0   0   2   0   2   0   2   0   0   2   0   0   0   0   2   2   0   2   2   0   2   2   2   2   2   0   0   2   2   0   0   2   0   2   2   2   0   0   0   2   0   0   0   2   2   2   0   0   0   2   2   0   0   0   2   2   2   2   0   2   2   0   2   2   0   2   2   0   0   2   2   0   0   2   2   0   2   2   2   0   0   0   2   0   2   2   2   0   2   0   0   2   2   0   0   0   0   2   2   2   0   2   2   0   2   0   0   0   0   0   0   0   0   2   0   0   0
 MK-1-15                2   0   2   0   2   2   2   0   2   2   0   2   2   0   0   0   0   0   0   2   0   2   2   0   0   0   0   2   0   0   2   2   2   2   0   2   2   2   2   2   2   2   2   0   2   2   2   0   0   0   0   0   2   2   2   2   0   0   2   2   2   0   2   0   0   0   2   2   2   0   2   0   2   0   0   2   0   2   0   0   0   2   2   0   0   2   0   2   0   2   0   0   2   0   0   0   0   2   2   0   2   2   0   2   2   2   2   2   0   0   2   2   0   0   2   0   2   2   2   0   0   0   2   0   0   0   2   2   2   0   0   0   2   2   0   0   0   2   0   2   2   0   2   2   0   2   2   0   2   2   0   0   2   2   0   0   0   2   0   2   2   2   0   0   0   2   0   2   2   2   0   2   0   0   2   0   2   0   0   0   2   2   2   0   2   2   0   2   0   0   0   0   0   0   0   0   2   0   0   0
 MK-1-16                2   0   2   0   2   2   2   0   2   2   0   0   2   0   0   0   0   0   0   2   0   2   2   0   0   0   0   2   0   0   2   2   2   0   0   2   2   2   2   2   2   2   2   0   2   2   2   0   0   0   0   0   2   2   2   2   0   0   2   0   2   0   0   0   0   0   2   2   2   2   2   0   2   0   0   0   0   2   0   2   0   2   2   0   2   2   0   2   0   2   0   0   2   0   0   0   2   2   2   0   2   2   2   2   2   2   2   2   0   0   2   2   0   0   2   0   2   2   2   0   0   0   2   2   0   0   2   2   2   0   0   2   2   2   0   0   0   2   2   2   2   0   0   2   0   2   2   0   2   2   0   0   2   2   0   0   0   2   0   0   2   2   0   0   0   2   0   2   2   2   0   2   0   0   2   0   2   0   0   0   0   2   2   0   2   2   0   2   0   0   0   0   0   0   0   0   2   0   0   0
 MK-2-1                 2   0   2   0   2   0   2   0   2   0   0   2   2   2   0   2   0   0   0   0   2   0   0   0   2   2   0   0   0   2   0   2   2   2   2   2   0   0   0   2   0   2   2   2   2   0   0   0   0   2   0   2   0   2   2   0   0   0   2   2   2   0   0   0   0   0   2   2   0   0   2   0   0   0   0   2   2   0   0   0   0   2   0   2   0   2   2   2   2   2   2   2   2   2   2   0   2   2   0   0   2   2   2   0   0   0   2   2   0   2   2   0   0   2   2   0   0   0   0   0   2   0   2   2   2   2   2   0   2   0   0   0   2   0   0   2   0   0   0   0   2   2   0   2   0   0   0   0   2   0   2   2   2   2   2   0   0   0   0   0   0   2   2   0   0   2   0   2   0   2   2   0   0   2   2   0   0   0   2   2   2   0   2   0   0   0   0   0   2   0   2   2   0   0   2   0   2   0   2   0
 MK-2-2                 2   0   2   0   2   0   2   0   2   0   0   2   2   2   0   0   0   2   0   0   2   0   2   0   2   0   0   0   0   2   0   2   2   0   0   2   0   0   2   2   0   2   2   2   2   0   0   2   0   2   2   2   0   2   2   0   0   0   2   2   2   0   0   0   0   0   2   2   2   2   2   0   0   0   0   2   2   0   0   0   0   2   0   2   0   2   2   2   0   0   2   2   2   2   2   0   2   2   0   0   2   2   0   0   0   0   2   2   0   2   2   0   0   2   2   0   0   0   0   0   2   0   2   2   2   2   2   0   2   0   0   0   0   0   0   2   2   0   0   0   2   2   0   2   0   0   0   0   2   0   2   0   2   0   2   0   0   0   0   0   0   2   2   0   0   2   0   2   0   2   2   0   0   2   0   0   0   0   2   2   2   0   2   0   0   0   0   0   2   0   2   2   0   0   2   0   2   0   2   0
 MK-2-3                 2   0   2   0   2   0   2   0   2   0   0   2   2   2   0   0   0   2   0   2   2   0   2   0   2   0   2   0   0   2   0   2   2   0   2   2   0   0   2   2   0   2   2   2   2   0   0   2   0   2   2   2   0   2   2   0   0   0   2   0   2   2   0   0   0   0   2   2   2   2   2   0   0   0   0   2   2   0   0   0   0   2   0   2   0   2   0   2   0   0   2   2   2   2   2   0   2   2   0   0   2   2   0   0   0   0   2   2   0   2   2   0   0   2   2   0   0   0   0   2   2   0   2   0   2   2   2   0   2   0   0   0   0   0   0   2   2   2   0   2   2   2   2   2   0   0   0   0   2   0   2   0   2   0   2   0   0   0   0   2   0   2   2   0   0   2   0   2   0   2   2   0   0   2   0   0   0   0   2   2   2   0   2   0   0   0   0   0   2   0   2   2   0   0   2   2   2   0   2   0
 MK-2-4                 2   0   2   0   2   0   2   0   0   0   0   0   2   2   0   2   0   2   0   2   2   0   2   0   2   0   2   0   0   2   0   2   0   0   2   2   0   0   2   2   2   2   2   2   2   0   0   2   0   2   0   2   0   2   2   0   0   0   2   0   2   2   2   0   0   0   0   2   2   2   2   0   0   0   0   0   2   0   0   0   0   2   0   2   0   2   0   2   0   0   0   2   2   2   2   0   2   2   0   0   2   2   0   0   0   0   2   2   0   0   2   0   0   2   2   0   0   0   0   2   2   0   2   0   2   2   2   0   2   2   0   2   0   2   2   2   2   2   0   2   2   2   2   2   0   0   0   0   2   0   2   2   2   0   2   0   0   0   0   2   0   2   2   0   0   2   0   2   0   2   2   0   0   2   0   0   0   2   2   2   2   0   2   0   0   0   0   2   2   0   2   2   0   0   2   2   2   0   2   0
 MK-2-5                 2   2   2   2   0   0   2   0   0   0   0   0   2   2   0   2   0   0   0   2   2   0   2   0   2   0   2   0   0   2   0   2   0   0   2   2   0   0   2   2   2   2   2   2   2   0   0   2   0   2   0   2   0   2   2   0   0   0   2   0   2   2   0   0   0   0   0   2   2   2   2   0   0   2   0   0   2   2   0   0   0   2   0   2   0   2   2   2   0   0   0   2   2   2   2   0   2   2   0   0   2   2   0   0   0   0   2   2   0   0   2   0   2   2   0   0   0   0   0   2   2   0   2   0   2   2   2   0   2   2   0   2   2   0   2   2   2   2   0   2   2   2   2   2   0   0   0   0   2   0   2   2   2   0   2   0   0   2   0   2   0   0   2   0   0   2   0   2   0   0   2   0   0   2   0   0   0   2   2   0   2   0   2   0   0   0   0   2   2   0   2   2   2   0   2   2   2   0   2   0
 MK-2-6                 2   2   2   0   0   2   2   0   0   0   0   2   2   2   0   2   0   0   0   2   2   2   2   0   2   0   2   0   0   2   0   2   0   0   2   2   0   0   0   2   2   2   2   2   2   2   0   2   2   0   2   0   0   2   2   0   0   0   2   0   2   2   2   0   0   0   0   2   2   2   2   0   0   2   2   0   2   2   0   0   0   2   0   0   0   2   2   2   2   0   0   2   2   2   2   0   2   2   0   0   0   2   0   0   0   0   2   2   2   0   0   0   0   2   0   0   0   0   0   2   2   0   2   0   2   2   2   0   2   2   0   2   2   0   2   2   2   2   0   2   2   2   2   2   0   0   0   0   2   0   2   2   2   0   2   0   0   2   2   2   0   2   2   0   0   2   2   2   0   0   2   0   0   2   0   0   0   2   0   0   2   0   2   0   0   0   0   2   0   0   2   2   2   0   2   2   2   0   2   2
 MK-2-7                 2   2   2   0   0   2   2   0   0   0   0   2   2   2   0   2   0   0   0   2   2   2   0   0   2   0   0   0   0   2   0   0   0   0   2   2   0   0   0   2   2   2   2   2   2   2   0   2   2   0   2   0   0   2   2   0   0   0   2   0   2   2   2   0   0   0   0   2   2   2   2   0   0   2   2   0   2   2   0   2   2   2   0   2   0   2   0   2   2   0   0   0   0   2   2   0   2   2   0   0   0   2   0   2   0   0   0   2   2   0   0   0   0   0   0   0   0   0   0   2   2   0   0   0   2   2   2   0   0   2   0   2   2   0   2   2   2   2   0   2   2   2   2   2   0   0   0   0   2   0   2   2   2   0   2   0   0   0   2   2   0   2   2   0   0   2   0   2   0   0   2   0   0   2   0   0   0   2   0   0   2   2   0   0   0   0   0   2   0   0   2   2   2   0   2   2   2   0   2   2
 MK-2-8                 2   2   2   0   0   0   2   0   0   0   0   2   2   2   0   2   0   0   0   2   2   2   0   0   2   0   2   2   0   2   0   0   0   0   2   2   2   2   0   2   2   2   2   2   0   2   0   2   2   0   2   0   0   2   2   0   0   0   2   0   2   2   2   0   2   0   0   2   2   2   2   2   0   2   2   0   2   2   0   2   2   2   0   0   0   2   0   2   2   0   0   0   0   2   2   0   2   2   0   0   0   2   0   2   0   0   0   2   2   0   0   0   0   0   2   0   0   0   0   2   2   0   0   0   2   2   0   0   0   0   0   2   2   0   2   2   2   2   2   2   2   2   2   2   0   0   0   0   2   0   2   2   2   0   2   2   2   2   2   2   0   2   2   0   0   2   0   2   0   0   2   0   0   2   0   0   0   2   0   2   2   2   0   0   0   2   0   2   2   0   2   2   2   0   2   2   2   2   2   2
 MK-2-9                 2   2   2   2   0   2   2   0   0   0   0   2   2   2   0   2   0   0   0   2   2   0   0   0   2   0   2   2   0   2   0   0   0   0   2   2   0   2   0   2   2   2   2   2   0   2   0   0   2   0   2   0   0   2   2   2   0   0   2   0   2   2   2   0   2   0   0   2   2   2   2   2   0   0   2   0   2   2   0   2   2   2   0   0   0   2   0   2   2   0   0   0   0   2   2   0   2   2   2   0   0   0   0   2   0   0   0   2   2   0   0   0   0   0   2   0   0   0   0   2   2   0   0   2   2   2   0   0   2   2   0   2   2   0   2   2   2   2   2   2   2   2   2   2   0   0   0   0   2   0   2   2   2   0   2   2   2   2   0   2   0   0   2   0   0   2   0   2   0   0   2   2   0   2   0   2   0   2   0   2   2   2   0   0   0   2   0   2   2   0   2   2   2   0   2   2   2   2   2   2
 MK-2-10                2   2   2   2   0   2   2   0   0   2   0   2   2   2   2   2   0   0   0   2   2   0   0   0   2   0   2   2   0   2   0   0   0   0   2   2   2   2   0   2   2   2   2   2   0   0   0   0   2   0   2   0   0   2   2   2   0   0   2   0   2   2   2   0   0   0   0   2   0   2   0   2   0   0   2   0   2   2   0   2   2   2   0   0   0   2   0   2   2   2   0   0   0   0   2   0   2   2   2   0   0   0   0   2   0   0   0   2   2   0   0   0   0   0   2   0   0   0   2   2   2   2   0   2   2   2   0   0   2   0   0   2   2   0   2   2   2   2   2   2   2   2   2   2   0   0   0   0   2   0   2   2   2   0   2   2   0   2   0   2   0   0   2   0   2   2   0   2   0   0   2   2   2   2   0   2   0   2   0   2   2   2   0   0   0   2   0   0   2   0   2   2   2   0   2   2   2   2   2   2
 MK-2-11                2   2   2   2   0   2   2   0   0   0   0   2   2   2   2   2   0   0   0   2   2   0   2   0   2   0   2   2   0   2   0   0   0   0   2   2   2   2   0   2   2   2   2   0   0   0   0   2   2   0   2   0   0   2   2   2   0   0   2   0   2   2   2   2   0   0   0   2   0   2   0   2   0   2   2   0   2   2   0   2   2   2   0   0   0   2   0   2   2   0   0   0   0   0   2   0   2   2   2   0   0   0   0   2   2   0   0   2   2   0   0   0   0   0   2   0   0   2   2   2   2   2   2   2   2   2   0   0   2   0   0   0   2   0   2   2   2   2   2   2   2   2   2   2   0   0   0   0   2   0   2   2   2   0   2   2   0   2   0   2   0   0   2   0   2   2   0   2   0   0   2   2   2   2   0   2   0   2   0   2   2   2   0   0   0   2   0   0   2   0   2   2   2   0   2   2   2   2   2   2
 MK-2-12                2   2   2   2   0   2   2   0   0   0   0   2   2   2   2   2   0   0   0   2   2   0   2   0   2   2   2   2   0   2   0   2   0   0   2   2   2   2   0   2   2   2   2   0   0   0   0   2   2   0   2   0   0   2   2   2   0   0   2   0   2   2   2   2   0   0   0   2   2   0   0   2   0   0   2   0   2   2   0   2   2   2   0   0   0   0   0   2   2   0   0   0   0   0   2   0   2   2   2   0   0   0   0   2   2   2   0   0   2   0   0   0   0   2   2   0   0   2   2   2   2   2   2   2   2   2   2   0   2   0   0   0   2   0   2   2   2   2   2   2   2   2   0   2   0   0   0   0   2   0   2   2   2   2   2   2   0   2   0   2   0   0   2   2   2   2   0   2   0   0   2   0   2   2   0   2   0   2   0   2   2   2   0   0   0   2   0   0   0   0   2   2   2   0   2   2   2   2   2   2
 MK-2-13                2   2   0   2   0   2   2   0   0   0   0   2   2   0   2   2   0   0   0   2   2   0   2   0   2   2   0   2   0   2   2   2   0   0   0   2   2   2   0   2   0   2   2   0   0   0   0   2   0   0   2   0   0   2   2   2   0   0   2   0   2   0   2   0   0   2   0   2   2   0   0   2   0   0   2   0   2   0   0   2   2   2   2   2   0   0   0   2   2   0   0   0   0   0   2   0   0   2   2   2   0   0   2   2   2   2   0   0   2   0   0   0   2   2   2   0   0   2   2   2   2   2   2   2   2   2   2   0   2   0   0   0   2   0   2   2   0   2   2   2   0   2   0   2   2   0   0   0   2   0   0   0   2   2   2   2   0   2   0   2   0   0   0   2   2   2   2   2   0   0   0   0   2   2   2   2   0   2   2   2   2   2   0   0   2   2   0   0   0   0   2   0   2   0   2   2   2   2   2   2
 MK-2-14                2   2   0   2   0   0   2   0   0   0   0   2   0   0   2   2   0   0   0   2   2   0   2   0   2   2   2   2   0   2   2   2   0   0   0   2   2   2   2   2   0   2   2   0   0   0   0   0   2   2   0   0   0   2   2   2   0   0   2   0   2   0   2   0   0   2   0   2   2   0   0   2   0   0   2   0   2   0   0   2   2   2   2   2   0   0   0   2   2   0   0   2   0   0   2   0   0   2   2   2   0   0   2   2   0   2   0   0   2   0   0   0   2   2   2   0   0   2   2   2   2   2   2   2   2   2   2   0   2   0   0   0   2   2   2   2   0   2   2   2   0   2   2   2   2   0   0   0   2   0   2   0   2   2   2   0   0   2   0   2   0   0   0   2   2   2   2   2   0   0   0   0   2   2   2   2   0   2   2   2   2   0   0   0   2   2   0   0   0   0   0   0   2   0   2   2   0   2   2   2
 MK-2-15                2   2   0   2   0   0   0   0   0   0   0   2   0   0   2   2   0   0   0   2   2   0   0   0   2   2   2   2   0   2   2   2   0   0   0   2   2   2   2   2   0   2   2   0   0   0   0   0   2   0   0   0   0   2   2   2   0   0   2   0   2   0   2   0   0   2   0   2   2   0   2   2   0   0   2   0   2   0   2   2   2   2   2   2   0   0   0   2   2   0   0   2   0   0   2   0   0   2   2   2   0   0   2   2   0   2   0   0   2   2   0   0   2   2   2   0   0   2   2   2   2   2   2   2   2   2   2   0   2   0   0   0   2   2   2   2   0   0   2   2   0   2   2   2   2   0   0   0   2   0   2   0   2   2   2   0   0   2   0   2   0   0   0   0   2   2   2   2   0   0   0   0   2   0   2   2   0   2   2   2   2   0   0   0   0   2   0   0   0   0   0   0   2   2   2   2   0   2   2   2
 MK-2-16                2   2   0   2   0   0   0   0   0   0   0   2   0   0   2   2   0   0   0   2   2   2   0   0   2   0   2   0   0   2   2   2   0   0   0   2   2   2   2   2   2   2   2   0   0   0   0   0   2   0   0   0   0   2   2   2   0   0   2   0   2   0   2   0   2   0   0   2   2   0   2   2   0   0   2   0   2   0   2   2   2   2   2   2   0   0   0   2   2   0   0   2   0   0   2   0   0   2   2   2   0   0   2   2   2   2   0   0   2   2   0   0   2   2   2   0   2   0   0   2   0   2   2   2   2   0   2   0   2   0   0   2   2   2   2   2   0   0   2   2   0   2   0   2   2   0   0   0   2   0   2   0   2   2   2   0   0   2   0   2   0   0   0   0   2   2   2   2   0   0   0   2   2   0   2   2   0   0   2   2   0   2   0   0   2   2   0   2   2   0   0   0   2   2   2   2   0   2   2   2
 MK-3-1                 0   2   0   0   0   2   2   2   0   0   2   0   2   2   0   0   0   0   0   0   2   2   0   2   2   0   2   0   2   0   2   0   0   2   0   0   2   2   0   0   2   0   0   0   2   0   2   2   0   0   2   0   0   2   0   2   0   2   2   2   2   2   2   0   2   0   2   0   2   2   0   2   2   2   2   2   2   2   0   0   2   0   2   0   2   2   0   0   2   2   2   0   0   2   0   2   0   0   2   2   2   0   0   2   0   2   0   2   0   2   0   0   0   0   2   2   2   2   2   0   0   0   0   2   0   0   2   0   0   0   2   2   0   2   2   0   2   2   2   0   2   0   0   0   0   2   0   0   2   2   2   2   2   2   0   0   2   2   2   0   0   0   0   2   2   0   0   2   0   2   2   2   2   2   0   0   0   0   2   0   0   2   0   0   0   2   0   0   0   0   0   2   2   0   2   0   2   0   0   2
 MK-3-2                 0   2   0   0   0   2   0   2   0   0   2   0   2   2   0   0   0   0   0   0   2   2   0   2   2   0   2   0   2   0   2   0   0   2   0   0   2   2   0   0   2   2   0   0   2   0   2   2   0   0   2   2   0   2   0   2   0   2   2   2   2   2   2   0   2   0   2   0   2   2   0   2   0   2   2   2   2   2   0   0   2   0   2   0   2   2   0   0   2   2   2   0   0   2   0   2   2   0   2   2   2   0   0   2   0   2   0   2   0   2   0   0   0   0   2   2   0   2   2   0   0   0   0   2   0   0   2   0   0   0   2   2   0   2   2   0   0   2   0   0   2   0   0   0   0   2   0   0   2   2   2   2   0   2   0   0   2   0   2   0   0   2   0   2   2   0   0   2   0   2   2   2   0   2   0   0   0   0   2   0   2   2   0   0   0   2   0   0   0   0   0   2   2   0   0   0   2   0   0   2
 MK-3-3                 0   2   0   0   2   2   0   2   0   0   2   0   2   0   0   0   0   0   0   2   2   2   0   2   2   0   2   0   2   0   2   0   0   0   0   0   2   2   0   0   2   0   0   0   2   0   2   0   0   2   2   2   0   2   0   2   0   2   2   2   2   2   2   0   2   0   2   0   2   2   0   2   0   2   2   2   2   2   0   0   2   0   2   2   2   2   0   0   2   0   2   0   0   2   0   2   2   0   2   2   2   0   0   2   0   2   0   2   0   2   2   0   0   0   0   2   0   2   2   0   0   0   0   2   0   0   2   0   0   0   2   2   2   2   0   0   0   0   0   0   2   0   0   0   0   2   0   0   0   2   2   2   0   2   0   0   2   0   2   0   0   2   0   2   2   0   2   2   0   0   2   2   0   2   0   0   0   0   2   0   2   2   0   0   0   2   0   0   0   0   0   2   2   2   0   2   0   0   0   2
 MK-3-4                 0   2   0   0   2   2   2   2   0   0   2   0   2   0   0   0   0   0   0   2   2   2   0   2   2   0   2   0   2   0   2   0   0   0   0   2   2   2   0   0   2   0   0   0   2   0   2   0   0   2   2   2   0   0   2   0   0   2   2   2   0   2   2   0   2   0   2   0   2   2   2   2   0   2   2   2   2   2   0   0   2   0   2   2   2   2   0   0   0   2   2   0   0   2   2   2   2   0   2   2   2   0   0   2   0   2   0   2   0   2   2   0   0   0   0   2   0   2   2   0   0   0   0   2   0   0   2   0   0   0   2   2   2   2   0   0   0   0   0   0   2   0   0   0   0   2   0   0   0   0   2   2   0   2   0   0   2   0   2   0   0   2   0   2   2   0   2   2   0   0   0   2   0   2   0   0   0   0   2   0   2   2   0   0   2   2   0   0   0   0   0   2   2   2   0   2   0   0   0   2
 MK-3-5                 0   2   0   0   2   2   2   2   0   0   2   0   2   0   0   0   0   0   0   2   2   2   0   2   2   0   2   0   2   2   2   0   0   0   0   2   2   2   0   0   2   2   0   2   2   0   2   0   0   2   0   2   0   0   2   0   0   2   2   2   0   2   0   0   2   0   2   0   2   2   2   2   0   2   2   2   2   2   0   0   2   0   2   2   2   2   0   0   0   2   2   2   0   2   2   2   2   0   2   2   2   0   0   2   0   2   0   0   0   2   2   0   0   2   0   2   0   2   2   0   0   0   0   2   0   0   2   2   0   0   2   2   2   2   0   0   0   0   0   0   2   0   0   0   0   2   2   2   0   0   2   2   0   2   0   2   2   0   2   0   0   2   0   2   2   0   2   2   0   0   0   2   0   2   2   0   0   0   2   0   2   2   0   0   2   2   0   0   0   0   0   2   2   2   0   2   0   0   0   2
 MK-3-6                 0   2   0   0   2   2   2   0   0   0   2   0   2   0   0   0   0   0   0   2   2   2   0   2   2   0   2   0   2   2   2   0   0   0   0   2   2   2   0   2   2   2   0   2   2   0   2   0   0   2   0   2   0   0   2   2   0   2   2   2   0   2   0   0   2   0   0   0   2   2   2   2   0   2   2   2   2   2   0   2   2   0   2   2   2   2   0   0   0   2   2   2   0   0   2   2   2   2   2   2   0   2   0   2   0   2   0   0   0   0   2   0   0   2   0   0   0   0   2   0   0   0   0   2   0   0   2   2   0   0   2   2   2   2   0   0   0   0   0   0   2   0   0   0   0   2   2   2   0   0   2   2   0   2   2   2   2   2   2   0   0   2   0   2   2   0   2   2   0   0   0   2   0   2   2   0   0   0   2   0   2   0   0   0   2   0   0   0   0   0   0   2   0   2   0   2   0   2   2   2
 MK-3-7                 0   2   0   0   0   2   2   0   0   0   2   0   2   0   0   0   0   0   0   0   2   2   2   2   2   0   2   0   2   2   2   0   0   0   0   2   2   2   0   2   2   2   0   2   2   0   2   0   0   2   0   2   0   0   2   0   0   2   2   2   0   0   0   0   2   2   0   0   0   2   0   2   0   2   2   2   2   2   0   2   0   0   2   2   2   2   0   0   0   2   2   2   0   0   2   2   2   2   2   2   0   2   2   2   0   2   0   2   0   0   2   0   0   2   0   0   0   0   2   2   0   0   0   2   0   0   2   2   0   0   2   2   2   2   0   0   0   0   0   0   2   0   0   0   0   2   2   2   0   2   2   2   0   2   2   2   2   2   2   0   0   2   0   2   2   0   2   2   0   0   0   0   0   2   2   0   0   0   2   0   2   0   0   0   2   0   0   0   0   0   0   2   0   2   2   2   0   2   2   2
 MK-3-8                 0   2   0   0   0   2   2   0   0   0   2   0   2   0   0   0   0   0   0   2   2   2   2   2   2   2   2   0   2   2   2   0   0   0   0   2   2   2   0   2   2   2   0   2   2   0   2   0   0   2   0   0   0   0   2   0   0   2   2   2   0   0   0   0   2   2   0   0   0   2   0   2   0   2   2   2   2   2   0   2   0   0   2   2   0   2   0   0   0   2   2   2   0   0   2   2   2   2   2   2   0   2   2   2   0   2   0   0   0   2   2   0   0   2   0   0   0   0   2   0   0   0   2   2   0   0   2   2   0   2   2   2   0   2   0   0   0   0   0   0   2   0   0   0   0   2   2   2   2   2   2   2   2   2   2   2   2   2   2   0   0   2   0   2   2   0   2   2   0   0   0   0   2   2   2   0   0   0   2   0   2   0   0   0   2   0   0   0   0   0   0   0   0   2   2   2   0   2   0   2
 MK-3-9                 0   2   0   0   0   2   2   0   0   0   2   0   2   0   0   0   0   0   0   2   2   2   2   2   2   2   2   2   0   2   2   2   0   0   0   2   2   2   0   2   2   2   2   0   2   0   2   0   0   2   0   0   0   2   2   0   0   2   2   2   0   0   2   0   2   0   0   0   0   2   0   2   0   2   2   2   2   2   2   2   0   0   2   2   0   2   0   0   0   2   0   2   0   0   2   2   2   2   2   2   0   2   2   2   0   2   2   0   0   2   2   0   0   2   2   0   0   0   2   0   0   0   2   2   0   0   2   2   0   2   0   2   0   2   0   0   0   0   0   0   2   0   0   2   0   2   2   0   2   2   2   2   2   2   2   2   2   2   2   2   0   2   0   2   2   0   0   2   0   0   0   0   2   2   2   0   0   0   2   0   2   0   0   0   2   2   0   0   0   0   0   0   0   2   2   2   0   2   0   2
 MK-3-10                0   2   0   0   0   2   2   0   0   0   2   0   2   0   0   0   0   0   0   2   2   2   0   2   2   2   0   2   0   2   2   2   0   0   0   2   2   2   0   2   2   2   2   0   2   0   2   0   0   2   0   0   0   2   2   0   0   2   2   2   0   0   2   0   2   0   0   0   0   0   0   0   0   2   2   2   2   2   2   2   0   0   2   2   0   2   0   0   0   2   0   2   2   0   2   2   0   2   2   2   0   2   2   2   0   2   2   0   0   2   2   0   0   0   2   0   0   0   2   0   0   0   2   2   0   0   2   2   0   2   0   2   0   2   0   0   0   0   0   0   2   0   0   2   0   2   2   0   2   0   2   2   2   2   2   2   2   0   2   2   0   2   0   2   2   0   0   2   0   0   0   0   2   2   2   0   2   0   2   0   0   0   0   0   2   2   0   0   0   0   0   0   0   2   2   2   0   2   0   2
 MK-3-11                0   2   0   0   0   2   2   0   0   0   2   0   2   0   0   2   0   0   0   2   2   2   0   2   0   2   0   2   0   2   2   2   0   0   0   2   0   2   0   2   2   2   2   2   2   0   2   0   0   2   0   0   0   2   2   0   0   2   2   2   0   0   2   0   2   0   2   0   2   0   0   0   0   2   2   0   2   2   2   2   0   2   2   2   0   2   2   2   0   0   0   2   2   0   0   2   0   2   0   2   0   2   2   2   0   2   2   0   2   2   2   0   0   0   2   0   0   0   0   0   0   0   2   2   0   0   2   2   0   2   0   2   0   2   0   0   0   0   0   0   2   0   0   2   0   2   0   2   2   0   2   2   2   2   2   2   2   0   2   2   0   2   0   2   2   0   0   2   0   0   0   0   2   2   2   0   2   0   2   0   0   0   0   0   2   2   0   0   0   0   0   0   0   2   2   2   0   2   0   2
 MK-3-12                0   2   0   0   0   2   2   0   0   0   2   0   0   0   0   2   0   0   0   2   2   2   0   0   2   0   0   0   0   2   0   2   0   0   0   2   0   2   0   2   2   2   2   2   2   2   2   2   0   2   0   2   0   2   2   2   0   2   2   2   0   0   2   0   2   0   2   2   2   0   0   0   0   2   2   0   2   2   2   2   0   2   2   2   0   2   2   2   0   0   0   2   2   0   0   2   2   0   0   2   0   2   2   2   0   2   2   0   2   2   2   0   0   0   2   0   0   0   0   0   0   2   2   2   0   0   2   2   0   2   0   2   0   2   0   2   0   0   0   0   2   0   0   2   0   2   0   2   2   2   2   2   2   2   0   2   2   0   2   2   2   2   0   2   2   0   0   2   0   0   2   0   0   2   2   0   2   0   2   0   2   0   0   0   2   2   0   0   0   2   2   0   0   2   0   2   0   2   0   2
 MK-3-13                0   2   0   2   0   2   2   0   0   0   2   0   0   0   0   2   0   0   0   2   2   2   0   0   2   0   0   0   0   2   0   2   0   0   0   2   0   2   0   2   2   2   2   0   0   0   2   2   0   2   0   2   0   0   2   2   0   2   0   2   0   0   2   2   2   0   2   2   2   0   0   0   0   2   2   0   2   2   2   2   0   2   2   2   0   2   2   2   0   0   0   2   2   0   0   2   0   2   0   2   0   2   2   2   2   2   2   0   2   0   2   0   0   0   2   0   0   0   0   0   0   2   2   2   0   2   2   2   0   2   0   2   0   2   0   2   0   0   0   0   2   2   0   2   0   0   0   2   2   2   2   2   2   0   0   2   2   0   2   2   2   2   0   2   2   2   0   2   0   0   2   0   0   2   2   0   2   2   2   0   2   0   0   0   0   2   0   0   0   2   0   0   0   2   0   2   0   0   0   2
 MK-3-14                0   2   0   2   0   2   2   0   0   0   2   0   0   0   0   2   0   0   2   2   2   2   2   0   2   0   0   0   0   2   0   2   0   0   0   2   0   2   0   2   2   2   2   0   0   0   2   2   0   2   0   2   0   0   2   2   0   2   0   2   0   0   2   2   2   0   2   2   2   0   0   0   0   2   2   0   2   2   2   2   0   2   2   2   0   2   2   2   0   0   0   2   0   0   0   2   0   2   0   2   0   2   2   2   2   2   0   0   2   0   2   0   0   0   2   0   0   0   0   0   0   2   2   2   0   2   2   2   0   0   0   2   0   0   0   0   0   0   0   0   2   2   0   2   0   0   0   0   2   2   2   2   2   0   0   2   2   0   2   2   2   2   0   2   2   2   0   2   0   0   0   0   0   2   2   0   2   2   2   0   2   0   0   0   0   2   0   0   0   2   0   0   0   2   0   2   2   0   0   2
 MK-3-15                0   0   0   2   0   2   2   0   0   0   2   0   0   0   0   2   0   2   2   2   2   2   2   0   2   0   2   0   0   2   0   2   0   0   0   2   0   2   2   2   2   2   2   0   2   0   2   2   0   0   0   2   0   2   2   2   0   0   0   2   0   0   2   2   2   2   2   2   2   0   2   0   0   2   2   0   2   0   2   2   2   2   2   0   2   2   2   2   2   2   0   2   0   0   0   2   0   2   0   2   0   2   2   2   2   2   0   2   2   0   2   0   0   0   2   0   0   0   0   0   2   2   2   2   2   0   2   2   0   0   0   2   0   2   0   0   0   0   0   0   2   2   2   0   0   0   0   0   2   2   0   2   2   0   0   2   2   0   0   2   0   2   0   2   2   2   0   2   0   0   0   0   0   2   2   0   2   0   2   0   2   0   0   0   0   2   0   0   0   2   0   0   0   2   0   2   2   0   0   2
 MK-3-16                0   2   2   2   0   2   0   0   0   2   0   0   0   0   0   2   0   2   2   2   2   2   2   0   2   2   2   0   0   2   0   2   0   0   0   2   0   2   2   2   2   2   2   0   2   0   2   2   0   0   0   2   0   2   2   2   0   0   0   2   0   0   2   2   2   2   2   2   2   0   2   2   0   0   0   0   2   0   2   2   2   2   2   0   2   2   2   2   2   2   0   2   0   0   0   2   0   2   0   2   0   2   2   2   2   2   0   2   2   0   2   0   0   0   2   0   0   0   0   0   2   2   2   2   2   0   2   2   0   0   0   2   0   0   0   0   0   0   0   0   2   2   2   0   0   0   0   0   2   2   2   2   2   0   0   2   2   0   0   2   0   2   0   2   2   2   0   2   0   0   0   0   0   2   2   0   2   0   2   0   2   0   0   0   0   2   0   0   0   2   2   0   0   2   0   2   2   0   0   2
 MK-4-1                 2   0   2   0   2   2   0   2   0   0   2   2   2   2   2   2   2   2   2   0   0   0   0   0   0   0   2   0   0   2   2   0   0   2   2   2   0   2   0   0   2   0   2   0   2   0   2   2   0   0   0   0   2   2   2   0   0   2   2   2   0   0   2   2   2   0   0   0   0   0   2   0   2   0   0   0   0   0   0   0   2   2   2   0   0   2   2   2   0   0   0   0   2   2   0   0   2   0   0   2   2   0   2   0   2   0   0   2   0   2   2   2   0   0   0   2   0   2   2   0   0   2   0   0   2   0   0   0   0   0   0   2   2   2   0   2   0   2   2   0   0   2   0   2   2   0   0   2   0   2   2   0   2   0   0   0   0   0   2   2   2   2   0   0   0   0   0   2   0   0   0   0   0   2   0   2   2   2   2   0   2   0   2   2   2   0   0   0   0   2   0   2   0   2   2   0   2   0   0   2
 MK-4-2                 2   0   2   0   2   2   2   2   0   0   2   2   2   2   2   2   2   2   2   0   0   0   0   0   2   0   2   0   0   2   2   0   0   2   2   2   0   2   0   0   2   0   2   0   2   0   2   2   0   0   0   0   2   2   2   0   0   2   2   2   0   2   2   2   2   0   0   0   2   0   2   0   2   0   0   0   0   0   0   2   2   2   2   0   0   2   2   2   0   0   0   0   2   2   0   0   2   0   2   2   2   0   2   0   2   0   2   2   0   2   2   2   2   0   0   2   0   2   2   0   0   2   0   0   2   0   0   0   0   0   0   2   2   2   0   2   0   2   2   0   0   2   0   2   0   0   0   2   0   2   2   0   2   0   0   0   0   0   0   2   2   0   0   0   0   0   0   2   0   0   0   0   0   2   2   2   2   2   2   0   2   0   2   2   2   0   0   0   0   2   0   2   0   2   2   0   2   0   0   2
 MK-4-3                 2   0   2   0   2   0   2   2   0   0   2   2   2   2   2   2   2   2   2   0   2   0   0   0   2   0   0   2   0   2   2   0   2   2   2   2   0   2   0   0   2   0   0   0   2   0   2   2   0   0   0   0   2   2   2   0   0   2   2   2   2   2   2   2   2   0   0   2   2   0   2   0   0   2   0   0   0   0   0   2   2   2   2   0   0   2   2   2   0   0   0   0   2   0   0   0   2   0   2   2   2   0   2   2   2   0   2   2   0   2   2   2   2   0   0   2   0   2   2   0   0   2   0   0   0   0   0   2   2   2   0   2   2   0   2   2   0   2   2   0   0   2   0   2   0   0   2   2   0   2   2   0   0   0   0   0   2   0   0   2   2   0   0   0   0   0   0   2   0   0   0   0   0   2   2   2   2   2   2   0   2   0   2   2   2   0   0   0   0   0   0   2   0   2   2   0   2   0   0   2
 MK-4-4                 2   0   2   0   2   0   2   0   0   0   2   2   2   2   2   2   2   2   2   0   2   0   0   0   2   0   0   2   0   2   0   0   2   2   2   2   0   2   0   0   2   0   0   0   2   0   0   2   0   0   0   0   2   2   2   0   0   2   0   2   2   2   2   2   2   0   0   2   0   0   2   0   0   2   0   0   0   0   2   2   2   2   2   0   0   2   0   2   0   0   0   0   2   0   0   0   2   0   2   2   2   0   2   2   2   0   2   2   0   2   0   2   2   0   0   2   0   2   2   0   0   2   0   0   0   0   0   2   2   2   0   2   2   0   2   2   0   2   2   0   2   2   0   2   0   0   2   2   0   2   2   0   0   0   0   0   2   0   0   0   2   0   0   0   0   0   0   2   0   2   0   0   0   2   2   2   2   2   2   0   2   0   2   2   2   0   0   0   0   0   0   2   0   2   2   0   2   0   0   2
 MK-4-5                 2   0   2   0   2   0   2   0   0   2   2   2   2   2   2   2   2   2   2   0   2   0   0   0   2   0   0   0   0   2   0   0   2   0   2   2   0   2   0   0   0   0   2   2   2   0   0   2   0   0   0   0   2   2   2   0   0   2   0   2   2   0   2   2   2   2   0   2   0   0   2   0   0   2   0   0   0   0   2   2   2   0   2   0   0   2   2   2   0   0   0   2   2   2   2   0   2   2   2   2   2   0   2   2   2   2   2   2   0   2   0   2   2   0   2   2   2   2   2   2   0   2   0   0   0   0   0   2   2   2   0   2   2   0   2   2   0   2   2   0   2   2   0   2   0   0   2   2   0   2   2   0   0   0   0   0   2   0   0   2   0   0   0   0   0   0   0   2   0   2   0   0   0   2   2   2   2   2   2   0   2   0   2   2   2   0   0   0   0   0   0   2   0   2   2   0   2   0   0   2
 MK-4-6                 2   0   2   0   2   0   2   2   0   2   2   2   2   2   2   2   2   2   2   0   2   0   0   0   2   0   0   0   0   2   2   0   2   0   2   2   0   2   0   0   0   0   2   2   2   0   0   2   0   2   0   0   2   2   2   2   0   2   0   2   2   0   2   2   2   2   0   2   0   0   2   0   0   2   0   0   0   2   2   2   2   0   2   0   0   2   2   2   0   0   0   2   2   2   2   0   2   2   2   2   2   0   2   2   2   2   2   2   0   2   0   2   2   0   2   2   2   2   2   2   0   2   0   0   0   0   0   2   2   0   2   2   2   0   2   2   0   2   2   0   2   2   0   2   0   0   2   2   0   2   2   0   0   0   2   0   2   0   0   2   0   0   0   0   0   0   0   2   2   2   0   0   0   2   2   2   2   2   2   0   2   0   2   2   2   0   0   0   0   0   0   2   0   2   2   0   2   0   0   2
 MK-4-7                 2   0   2   0   2   0   2   2   0   2   2   2   2   2   2   2   2   2   2   0   2   0   0   0   2   0   0   0   2   2   0   2   2   0   2   2   0   2   0   0   0   0   2   2   2   0   0   2   0   2   0   0   2   2   2   2   2   2   0   2   2   0   2   2   2   2   0   2   2   0   2   0   0   2   0   0   0   2   2   2   2   2   0   2   0   0   2   2   0   0   0   2   0   2   2   0   2   2   2   2   2   0   2   2   2   2   2   2   0   2   0   2   2   0   2   2   2   0   2   2   0   2   0   0   0   0   2   2   2   2   2   2   0   0   2   2   0   2   2   0   2   2   0   2   0   0   0   2   0   2   2   0   0   0   2   0   2   2   0   2   0   0   0   0   0   0   0   2   2   2   0   0   0   2   2   2   0   2   2   0   2   0   2   2   2   0   0   2   0   0   2   2   0   2   2   0   2   0   0   2
 MK-4-8                 0   0   2   0   2   0   2   2   2   2   0   2   2   2   2   2   2   2   2   0   2   0   0   0   2   0   0   0   2   2   0   2   2   0   2   2   2   2   0   0   0   0   2   2   2   0   0   2   0   2   0   0   2   2   0   2   2   0   0   2   2   0   2   2   2   2   0   2   2   0   2   0   0   2   0   0   0   2   2   2   2   2   0   2   0   0   2   2   2   0   0   2   0   2   2   0   2   2   0   2   2   0   2   0   2   2   2   2   0   2   0   0   2   0   2   2   2   2   2   2   0   2   0   0   0   0   2   2   2   2   2   2   0   0   2   2   0   2   2   0   2   2   0   2   0   0   0   2   0   2   2   0   0   0   2   0   0   2   2   2   0   0   0   0   0   0   0   2   2   2   0   0   0   2   2   2   0   2   2   0   2   0   2   2   2   0   0   2   0   0   2   2   0   2   2   2   2   0   0   2
 MK-4-9                 0   0   2   0   2   0   2   2   2   2   0   2   2   2   2   2   2   2   2   0   2   0   0   0   2   0   0   0   2   2   0   2   2   2   2   2   2   2   0   0   0   0   2   2   2   0   0   0   0   2   0   0   2   2   0   2   2   0   0   2   2   0   2   2   2   2   0   2   2   0   2   0   0   2   0   0   0   2   0   2   0   2   0   2   0   0   2   2   2   0   0   2   2   2   2   0   2   0   0   2   2   0   2   0   2   2   2   2   0   2   0   0   0   0   2   2   2   2   2   2   0   2   0   0   0   0   2   2   2   2   2   2   0   2   0   0   0   2   2   0   2   0   0   2   0   0   0   2   0   2   2   0   0   0   2   0   0   2   2   2   2   0   0   0   0   0   2   2   2   2   0   0   0   2   0   2   0   2   2   0   2   0   2   0   2   0   0   2   0   0   2   2   0   2   2   2   2   0   0   2
 MK-4-10                0   0   2   0   2   0   2   2   2   2   0   2   2   2   2   2   2   2   2   0   2   0   0   0   2   0   0   0   2   2   0   2   2   0   2   0   2   2   0   0   0   0   2   0   2   0   0   0   2   2   0   0   2   2   0   2   2   0   0   2   2   0   2   2   2   2   0   2   2   0   2   0   0   2   0   0   0   0   2   2   0   2   0   2   0   0   2   2   2   0   2   2   2   2   2   0   2   0   0   2   2   0   2   0   2   2   2   2   0   0   0   0   0   0   2   2   2   2   2   2   0   2   0   0   0   2   2   2   2   2   2   2   2   2   0   0   0   2   2   0   2   0   2   2   0   0   0   2   0   2   2   0   0   0   2   0   0   2   2   2   2   0   0   0   0   0   2   0   0   0   0   0   2   2   0   2   0   2   0   0   2   0   0   0   2   2   0   2   0   0   2   2   0   2   2   2   2   0   0   2
 MK-4-11                0   0   0   0   2   0   2   2   2   2   0   2   2   2   2   2   2   2   2   0   0   0   0   0   2   0   0   0   2   2   0   2   2   0   2   0   2   2   0   0   0   2   2   0   2   0   0   0   2   2   0   0   2   2   0   2   2   0   0   2   2   0   2   2   2   2   0   2   2   2   2   0   0   2   0   0   0   0   2   2   0   2   0   2   0   0   2   2   2   0   0   2   2   2   2   0   2   0   0   2   2   0   2   2   2   0   2   2   0   0   0   0   0   0   2   2   2   2   2   2   0   2   0   0   0   2   2   2   2   2   2   2   2   2   0   0   0   2   2   0   2   0   0   2   0   0   0   2   0   2   2   0   0   0   0   0   0   2   2   2   2   0   0   0   0   0   2   0   0   0   0   2   0   0   0   2   0   2   0   0   2   0   2   2   2   2   0   2   0   0   2   2   0   2   2   2   0   0   0   2
 MK-4-12                0   0   0   0   2   0   2   0   2   2   0   2   2   2   2   2   2   2   2   0   0   0   2   0   2   0   0   0   2   2   0   2   0   0   2   0   0   2   2   0   0   2   2   0   2   2   0   0   2   2   0   0   2   2   0   2   2   0   0   2   2   0   2   2   2   2   0   2   2   2   2   0   0   2   0   0   0   0   0   0   0   2   0   2   0   0   2   2   2   0   2   2   2   2   2   0   2   0   0   2   2   0   2   2   0   0   2   2   0   0   2   0   0   0   2   2   0   2   2   2   0   2   0   0   0   2   2   2   2   2   2   2   2   2   0   0   0   2   2   0   0   0   0   2   0   0   0   2   0   2   2   0   0   0   0   0   0   2   2   2   0   0   0   0   0   0   0   0   0   2   0   2   0   0   0   2   0   2   0   0   2   0   2   2   2   2   0   2   0   0   2   2   0   2   2   2   0   0   0   2
 MK-4-13                0   0   0   0   2   0   2   0   2   2   0   2   2   2   2   2   2   0   2   0   0   0   2   0   2   0   2   0   2   2   0   2   0   0   2   0   0   2   2   0   2   2   0   0   2   0   0   0   2   2   0   0   2   2   0   2   2   0   0   2   2   0   2   2   2   2   0   0   2   2   2   2   0   2   0   0   0   0   0   0   2   2   0   2   0   0   0   2   2   0   2   0   2   2   2   0   0   0   0   2   2   0   2   2   0   0   2   2   0   0   2   0   0   0   2   2   0   2   0   2   0   2   0   2   0   0   2   2   2   2   2   2   2   2   0   0   0   2   2   0   0   0   0   2   0   0   0   2   0   0   2   0   0   0   0   0   0   2   2   0   2   0   0   2   0   0   0   0   0   2   0   2   0   2   0   2   0   2   0   0   2   0   2   2   2   2   2   2   0   0   2   2   0   2   2   2   0   0   0   2
 MK-4-14                0   0   0   0   2   0   2   0   2   2   0   2   2   2   2   2   2   0   2   0   0   0   2   0   2   0   2   0   2   2   0   2   2   0   2   0   0   2   2   2   2   2   0   0   2   0   0   0   2   2   0   0   2   2   0   2   2   2   0   2   2   0   2   2   2   2   0   0   2   2   2   2   0   2   0   0   0   0   0   0   2   2   0   2   0   0   0   2   2   0   2   0   2   2   2   0   0   0   0   2   2   2   0   2   0   0   2   2   0   0   2   2   0   0   2   2   0   0   2   2   0   2   0   2   0   0   2   0   2   2   0   2   2   2   0   0   0   2   0   0   0   0   0   2   0   2   0   2   0   0   0   2   0   0   2   0   2   2   2   2   2   2   0   2   0   2   0   0   0   2   2   2   2   2   0   2   0   2   0   0   2   0   2   2   2   2   2   2   0   2   2   2   0   2   2   2   0   0   0   2
 MK-4-15                0   0   0   0   2   0   2   0   2   2   2   2   2   2   2   2   2   0   2   0   0   0   2   0   2   0   2   0   2   2   0   2   2   0   2   0   0   2   2   2   0   2   0   0   2   0   0   0   2   2   0   0   2   2   0   2   2   2   0   2   2   0   2   2   2   2   0   0   2   2   2   2   0   2   0   0   0   0   0   0   2   2   0   2   2   0   0   2   2   0   2   0   2   2   2   0   0   0   0   2   2   2   0   2   0   0   2   2   0   0   2   2   0   0   2   2   0   0   2   2   0   2   2   2   0   0   2   0   2   2   0   2   2   2   0   0   0   2   0   0   0   0   0   2   0   2   0   0   0   0   0   2   0   0   2   0   2   2   2   2   2   2   0   2   2   2   0   0   0   2   2   2   2   2   0   2   0   2   0   0   2   0   2   0   0   2   2   2   0   2   2   0   0   2   2   2   0   0   0   2
 MK-4-16                2   2   0   0   2   0   2   0   2   2   2   2   2   2   2   2   2   0   2   0   0   0   2   2   0   0   2   0   2   0   0   2   2   0   2   0   0   2   2   2   0   2   2   0   2   0   0   0   2   2   0   0   2   2   0   2   2   0   0   2   2   0   2   2   2   2   0   0   2   2   2   2   0   2   0   0   0   0   0   2   2   2   0   2   2   0   0   2   2   0   0   0   2   2   2   2   0   0   0   2   2   2   0   2   0   0   2   2   0   0   2   2   0   0   0   0   0   0   2   2   0   2   2   2   0   0   2   2   2   2   0   2   2   2   0   0   0   2   0   0   0   0   0   2   0   2   0   0   0   0   0   2   0   0   2   0   2   2   2   2   2   0   0   2   2   2   0   0   0   2   2   2   2   2   0   2   0   0   0   0   2   2   2   0   0   2   2   2   0   0   2   0   0   2   2   2   0   0   0   2
 MK-5-1                 2   0   0   0   2   2   0   0   0   0   0   0   2   2   2   0   0   0   0   0   0   0   2   2   0   0   2   2   0   2   0   2   0   0   0   2   0   0   2   0   0   0   2   2   0   0   2   2   0   0   0   0   2   2   2   0   0   0   2   2   0   2   0   2   2   2   2   0   2   0   2   0   0   2   2   2   0   2   2   2   0   2   2   0   2   2   0   2   2   2   0   2   0   0   0   0   0   0   2   0   0   2   0   2   0   0   0   2   0   2   0   2   2   0   2   0   0   0   2   0   2   2   0   2   2   0   2   2   0   0   0   0   0   2   0   2   2   0   0   0   0   0   2   2   2   2   0   2   0   2   2   2   0   0   0   2   0   2   2   2   0   0   2   0   0   0   2   0   2   2   0   0   2   2   0   0   0   2   0   0   2   2   0   2   2   0   0   2   0   2   0   2   2   2   0   2   2   0   2   2
 MK-5-2                 2   0   0   0   2   2   0   0   0   0   0   0   2   2   2   0   0   0   0   0   0   0   2   2   0   0   2   2   0   0   0   2   0   0   0   2   0   0   2   2   0   0   2   2   2   0   2   2   0   0   0   0   2   2   2   0   0   0   2   2   0   2   0   2   2   2   2   0   2   0   2   0   0   2   2   2   0   2   2   2   0   2   2   0   2   2   0   2   2   2   0   2   2   2   0   0   0   0   2   0   0   2   0   2   0   2   0   2   0   2   0   2   2   0   2   2   0   0   2   0   2   2   0   2   2   0   2   2   0   0   0   0   0   2   0   2   2   0   0   0   0   0   2   2   0   2   0   2   0   0   2   2   2   0   0   2   0   0   2   2   0   0   2   0   2   0   2   0   2   2   0   0   2   2   0   0   0   2   0   0   2   2   0   2   0   0   0   2   0   2   0   2   2   2   0   2   2   0   2   2
 MK-5-3                 2   0   0   0   2   2   0   0   0   0   0   0   2   2   2   0   0   0   0   0   0   0   2   2   0   0   2   2   0   2   0   0   0   0   0   2   0   0   2   2   0   0   2   2   2   0   2   2   0   0   0   2   2   2   2   0   0   0   2   2   0   2   0   2   2   2   2   0   2   0   2   0   0   2   2   2   0   2   2   2   0   2   2   0   2   2   0   2   2   2   0   2   0   2   0   0   0   0   0   0   0   2   0   2   0   2   0   2   0   2   2   2   2   0   2   2   0   0   2   0   0   2   2   2   2   0   2   2   0   0   0   0   0   2   0   2   2   0   0   0   2   0   2   2   0   2   0   2   0   2   2   0   0   0   0   2   0   0   2   0   0   0   2   0   2   0   2   0   2   2   0   0   2   2   0   0   2   2   0   0   2   2   0   2   0   0   0   0   0   2   0   2   2   2   0   2   2   0   2   2
 MK-5-4                 2   0   0   0   2   2   0   0   0   0   0   0   0   2   2   0   0   0   0   0   2   2   2   2   0   0   0   2   0   2   0   0   0   0   0   2   0   2   2   2   0   0   2   0   2   2   0   2   0   0   0   2   2   2   2   0   0   0   2   2   0   0   0   2   2   2   2   0   2   0   2   0   0   2   2   2   0   2   2   2   0   2   2   0   2   0   2   2   2   2   0   2   0   2   0   2   0   2   0   0   0   2   0   2   0   2   0   2   0   2   2   2   2   0   2   2   0   0   2   0   0   0   2   2   2   0   2   2   0   0   0   0   0   2   0   2   2   0   0   0   2   0   2   2   0   0   2   2   0   0   2   0   0   0   0   2   0   0   2   2   0   0   2   0   2   0   2   0   2   2   0   0   2   0   0   0   2   2   0   0   2   2   0   0   0   0   0   0   0   2   0   2   2   2   0   2   2   0   2   2
 MK-5-5                 2   0   0   0   2   2   0   0   0   0   2   0   0   2   2   0   0   0   0   0   2   2   2   2   0   0   0   2   0   2   0   0   0   0   2   2   0   2   2   2   0   0   2   0   2   2   0   2   0   2   0   2   2   2   2   0   0   0   2   2   0   0   2   2   2   2   2   0   2   0   2   0   0   2   2   2   0   2   2   2   0   2   2   0   2   0   2   0   2   0   0   2   0   2   0   2   0   2   2   0   0   0   0   2   0   2   0   2   0   2   2   0   2   0   2   2   0   0   2   0   2   2   2   0   2   0   2   2   0   0   0   2   0   2   0   2   2   2   0   0   2   0   2   2   0   0   2   2   0   0   2   0   2   0   0   2   0   0   2   2   0   0   2   0   2   0   2   0   2   0   0   0   2   0   0   0   2   2   0   0   2   2   0   0   0   0   0   0   0   2   0   2   2   2   0   2   0   0   2   2
 MK-5-6                 2   2   0   0   2   2   0   0   0   0   2   0   0   2   2   0   0   0   2   0   2   2   2   2   0   0   2   2   0   2   2   0   0   0   2   2   0   2   2   0   0   0   0   0   2   2   0   2   0   2   0   2   2   2   2   0   0   0   2   2   0   0   2   0   2   2   2   0   2   0   0   0   0   2   2   2   0   2   2   2   0   2   2   2   2   2   2   0   2   0   0   2   0   2   0   2   2   2   2   0   0   0   2   0   0   2   0   2   0   2   2   0   2   0   2   2   0   0   2   0   2   2   2   0   2   0   2   2   0   0   0   2   0   2   0   2   2   2   0   0   2   0   2   0   0   0   2   2   2   0   2   0   2   2   0   2   0   0   2   2   0   0   2   0   2   0   2   0   2   0   0   2   2   2   0   0   2   2   0   0   2   2   0   0   0   0   0   0   0   2   0   2   2   2   0   0   0   2   2   2
 MK-5-7                 2   2   0   0   0   2   0   0   2   2   2   0   0   2   2   0   0   0   2   0   2   2   2   2   0   0   2   2   0   2   2   0   2   0   2   2   0   2   2   0   0   0   0   0   2   0   2   2   2   2   0   2   2   2   2   0   0   0   2   2   2   0   2   0   2   2   2   2   0   0   2   0   0   2   2   2   0   2   2   2   0   2   2   2   2   2   2   0   2   0   0   0   0   2   0   2   2   2   0   0   0   0   2   0   0   2   0   2   2   2   2   0   2   0   2   2   0   0   2   0   2   2   2   0   2   0   0   2   0   2   0   2   0   2   0   2   2   2   0   0   2   0   2   0   0   0   2   2   2   0   2   2   2   2   0   0   0   2   2   2   0   0   2   0   2   0   2   0   2   0   2   2   2   2   0   0   2   0   0   0   2   2   0   0   0   0   0   0   0   2   0   2   2   2   0   0   0   2   2   2
 MK-5-8                 2   2   0   0   0   2   2   0   2   2   2   0   0   2   2   0   0   0   2   0   2   2   2   2   0   0   2   2   0   2   2   0   2   0   2   2   0   2   2   0   0   0   0   0   2   0   2   2   2   2   0   2   2   2   2   0   0   0   2   2   2   0   2   0   2   2   0   2   0   0   2   0   0   2   2   2   0   0   2   2   2   0   2   2   2   2   2   0   2   0   0   0   0   2   0   2   2   2   0   0   0   0   2   0   2   2   0   2   2   2   2   0   2   0   2   2   0   0   0   0   2   2   2   0   2   0   0   2   0   2   0   2   0   2   0   0   2   2   0   0   2   0   2   0   0   0   2   2   2   0   2   2   2   2   0   2   0   0   2   2   0   0   2   0   2   0   2   0   2   0   2   2   2   2   0   0   2   0   0   0   2   2   0   0   0   0   0   0   0   2   0   2   2   2   0   0   0   2   2   2
 MK-5-9                 2   2   0   0   2   2   2   0   2   2   2   0   0   2   2   2   0   0   0   0   2   2   2   2   0   0   2   2   0   2   2   0   2   0   2   2   0   2   2   0   2   0   0   0   2   0   2   2   2   2   0   2   2   2   2   0   0   0   2   2   2   0   2   0   2   2   0   2   0   0   2   0   0   0   2   2   0   0   2   2   2   0   2   2   2   2   2   0   2   0   0   0   0   2   0   2   2   2   0   0   0   0   2   0   2   2   0   2   2   2   2   0   2   0   2   2   0   0   0   0   2   2   2   0   2   0   0   0   0   2   0   0   0   2   0   0   0   2   0   0   2   0   2   0   0   0   2   2   2   0   2   2   2   2   0   0   0   0   2   2   0   0   2   0   2   0   2   0   2   0   2   0   2   2   0   0   2   0   0   0   2   2   2   2   0   0   0   0   2   2   0   0   2   2   0   0   0   0   2   0
 MK-5-10                2   2   0   0   2   2   2   0   2   2   2   0   0   2   2   2   2   0   0   0   2   2   2   2   0   0   2   2   0   0   2   2   2   0   2   2   0   2   2   0   2   0   0   0   2   0   2   2   2   2   0   2   2   2   2   0   2   0   2   2   2   0   0   0   2   2   0   2   0   0   0   0   0   0   2   2   0   2   2   2   2   0   2   2   2   2   2   0   2   0   0   0   0   2   0   2   2   2   0   0   0   0   2   0   2   2   0   2   2   2   2   0   0   0   2   2   0   0   0   0   2   2   0   0   2   0   2   0   0   2   0   0   0   2   0   0   0   2   0   0   2   0   2   0   0   0   2   2   0   0   2   0   2   2   0   0   2   0   2   0   0   0   2   0   2   0   2   2   2   0   2   0   2   2   0   0   2   0   0   0   2   2   2   2   0   0   0   0   2   2   0   0   2   2   0   0   0   0   2   0
 MK-5-11                2   2   0   0   2   2   2   0   2   2   2   0   0   2   2   2   0   0   0   0   0   2   2   2   0   0   2   2   0   0   2   2   2   0   2   2   0   2   2   0   2   0   0   0   0   0   2   2   2   2   2   0   2   2   2   0   2   0   2   2   2   0   0   0   2   2   0   2   0   0   0   0   2   0   2   2   0   2   2   2   2   0   2   2   2   2   2   0   2   0   0   0   0   2   0   2   2   2   0   0   0   0   2   0   2   2   0   2   2   2   2   0   0   0   2   0   2   0   0   0   0   2   0   2   0   0   2   0   0   2   0   0   0   2   0   0   0   2   0   0   2   0   2   0   0   0   2   2   2   0   2   0   2   2   0   0   2   0   2   0   0   0   2   0   2   0   2   2   2   0   2   2   0   2   0   0   2   0   0   2   2   2   0   2   0   0   0   0   2   2   0   0   2   0   0   0   0   0   2   0
 MK-5-12                2   2   0   0   2   2   2   0   2   2   2   0   0   2   2   2   0   2   0   0   2   2   2   2   0   0   2   2   0   0   2   2   2   0   2   2   0   2   2   0   2   0   0   0   0   0   2   2   2   2   2   0   2   2   2   0   2   0   2   2   2   0   0   0   2   2   0   2   0   0   0   0   2   0   2   2   0   2   2   2   0   0   2   2   2   2   2   0   2   0   0   0   0   2   0   2   2   2   0   0   0   2   2   0   2   2   0   2   2   2   0   0   0   0   0   2   0   0   0   0   0   2   0   2   0   0   2   0   0   2   0   0   0   2   0   0   0   2   0   0   2   0   0   0   0   0   2   2   2   0   2   0   2   2   0   0   2   0   2   0   2   0   2   0   2   0   0   0   2   0   2   2   0   2   0   0   2   0   0   2   2   2   0   2   0   0   0   2   2   2   2   0   2   0   0   0   0   0   2   2
 MK-5-13                2   2   0   0   2   2   2   0   2   2   2   0   0   2   2   2   0   0   0   2   2   2   2   2   0   0   2   2   0   0   2   2   2   0   2   2   0   2   2   0   2   0   0   0   0   0   2   2   2   2   2   0   0   0   2   0   2   0   2   0   2   0   0   0   2   2   0   2   0   0   0   0   2   2   2   0   0   2   2   2   0   0   2   0   2   2   2   0   2   0   0   0   0   2   0   2   0   2   0   0   0   2   2   0   2   2   0   2   2   2   2   0   2   2   0   2   0   0   0   0   0   2   0   2   0   2   2   0   0   2   0   0   0   2   0   0   0   2   0   0   2   0   2   0   0   0   2   2   2   0   2   0   2   2   0   2   2   0   2   0   2   0   2   0   2   0   2   0   2   0   2   2   0   0   0   0   2   0   0   2   2   2   0   2   0   0   0   2   2   2   2   0   0   0   0   0   0   0   2   2
 MK-5-14                2   2   0   0   2   2   2   0   2   2   2   0   0   2   2   2   0   0   0   2   2   0   2   2   2   0   2   2   0   2   2   2   2   0   2   2   2   2   2   2   2   0   0   0   0   0   2   2   2   2   2   0   0   0   2   0   2   0   0   0   2   0   0   0   2   2   0   2   0   2   0   0   2   2   2   0   0   0   2   2   0   0   2   0   0   2   2   0   2   0   0   0   0   2   0   2   0   2   0   0   0   2   2   0   2   2   0   2   2   2   2   0   2   2   0   2   0   0   0   0   0   2   0   2   0   2   2   0   0   2   0   0   0   2   0   0   0   0   0   0   2   0   2   0   0   0   2   2   2   0   2   0   0   2   0   0   2   0   2   0   2   0   2   0   2   0   2   0   2   0   2   2   0   0   0   0   2   0   0   2   2   2   0   2   0   0   0   2   2   2   2   0   0   0   0   0   2   0   2   2
 MK-5-15                2   2   0   0   2   2   2   0   2   2   0   2   0   2   0   2   0   2   0   2   2   0   2   0   2   0   2   2   0   2   2   0   2   2   2   2   2   2   2   2   0   0   0   0   0   0   2   2   2   2   2   2   2   0   2   2   2   0   0   0   2   2   0   2   0   2   0   2   0   0   0   0   2   2   2   0   0   0   2   2   0   0   2   0   0   2   2   0   2   0   0   0   0   0   0   2   0   2   0   0   0   2   2   0   2   2   0   0   2   2   2   0   2   2   0   2   0   0   0   0   2   2   0   2   0   2   2   0   0   2   0   0   0   2   0   0   0   0   0   2   2   0   0   0   0   0   2   2   2   0   2   0   0   2   0   0   2   0   0   0   2   0   2   0   2   0   2   0   2   0   2   2   0   0   0   0   2   2   0   2   2   2   0   2   2   2   0   2   2   2   2   2   0   0   0   2   2   0   2   2
 MK-5-16                2   2   0   2   2   2   2   0   2   2   0   2   0   0   0   2   0   2   0   2   2   0   2   0   2   0   2   2   0   2   2   0   2   2   2   0   2   2   2   2   0   0   0   2   0   0   2   2   2   2   0   2   0   2   2   2   0   0   0   0   2   2   0   2   0   2   0   2   0   0   0   0   2   2   0   0   0   0   2   0   0   0   2   0   0   2   2   0   2   0   0   0   2   0   0   2   2   2   0   0   0   2   2   0   2   2   0   0   0   2   2   0   2   2   0   2   0   0   0   0   2   2   0   2   0   0   2   0   0   2   0   0   0   2   0   0   0   0   0   2   2   0   0   0   0   0   2   2   2   0   0   2   0   2   2   0   2   0   0   0   2   0   2   2   2   0   2   0   2   0   2   2   0   0   0   0   0   2   0   2   2   2   0   2   2   2   0   2   2   2   2   0   0   0   0   2   2   0   2   2
 MK-6-1                 0   2   0   2   0   2   0   2   2   0   0   2   0   0   0   0   0   2   2   2   0   2   0   0   0   0   0   0   2   2   2   2   0   0   2   0   2   0   2   2   2   2   2   2   0   0   2   2   2   0   0   0   0   0   2   0   2   0   2   0   2   2   2   0   2   2   0   2   2   0   0   2   0   2   2   2   0   0   0   0   0   2   2   0   0   0   2   2   2   0   2   2   2   2   2   0   2   2   0   2   0   0   0   0   0   2   0   0   2   2   0   2   2   2   2   0   2   2   0   2   0   2   2   2   0   2   0   2   2   2   0   2   0   0   2   0   0   2   2   2   0   0   0   2   0   0   0   0   2   0   0   2   0   0   0   0   0   2   0   2   0   2   2   2   2   2   2   0   2   0   2   0   0   0   2   2   0   2   2   0   2   2   2   0   2   2   2   0   2   0   2   2   0   2   0   2   2   0   2   0
 MK-6-2                 0   2   0   2   0   2   0   2   2   0   0   2   0   0   2   0   0   2   2   2   0   2   0   0   2   0   0   0   2   2   2   2   0   0   2   0   2   0   2   2   2   2   2   2   0   0   2   2   2   0   0   0   0   0   2   0   2   0   2   0   2   2   2   0   2   2   0   2   2   2   0   2   0   2   2   2   0   0   0   0   0   2   2   0   0   0   0   2   2   0   2   2   2   2   2   0   2   2   0   2   0   0   2   2   2   2   0   0   2   2   0   2   2   2   2   0   2   2   0   2   0   2   2   2   0   2   2   2   2   2   0   2   0   0   2   0   0   2   2   2   0   0   0   2   0   0   2   0   2   0   2   0   0   0   0   0   0   2   0   2   2   2   2   2   2   2   2   0   2   0   2   0   0   0   2   2   0   2   0   0   2   2   2   0   2   0   2   0   2   0   2   2   0   2   0   2   2   0   2   0
 MK-6-3                 0   2   0   2   0   2   0   2   2   0   0   2   0   0   2   0   0   2   2   2   0   2   0   0   2   2   0   0   2   2   2   2   0   0   2   0   0   0   2   2   2   2   2   2   0   0   2   2   2   0   0   0   0   0   2   0   2   0   2   0   2   0   2   0   2   2   0   2   2   2   0   2   2   2   2   2   0   0   0   0   0   2   2   0   0   0   0   0   2   0   2   2   2   2   2   0   2   2   0   2   0   0   2   2   2   2   2   0   2   2   0   2   2   2   0   0   2   2   0   2   0   2   2   2   0   0   2   2   2   0   0   2   0   0   2   0   0   2   2   2   0   0   0   2   0   0   2   0   2   0   2   0   0   0   0   2   0   2   0   2   2   2   2   2   2   2   2   0   2   0   2   0   0   0   2   2   0   2   0   0   2   2   2   0   2   0   2   0   2   0   2   0   0   0   0   2   2   0   2   0
 MK-6-4                 0   2   0   2   0   2   0   2   2   0   2   2   0   0   2   0   0   2   2   2   0   2   0   0   2   2   0   0   0   2   2   2   0   0   2   0   0   0   2   2   2   2   2   2   0   0   2   2   2   0   0   0   0   0   2   0   2   0   2   2   2   0   2   0   2   2   2   2   2   2   0   2   2   2   2   2   0   0   2   0   0   2   0   2   0   2   0   0   2   0   2   2   2   2   2   0   2   2   0   2   0   2   2   2   2   0   2   0   2   2   0   2   2   2   0   2   2   2   0   2   2   2   2   2   0   0   2   2   2   0   0   2   0   0   2   0   0   2   0   2   0   2   0   2   0   0   2   0   2   0   0   0   0   0   0   2   0   2   0   0   0   2   2   2   0   2   2   0   2   2   2   0   0   0   2   0   0   0   0   0   2   2   2   0   2   2   2   0   2   0   2   0   2   0   0   2   2   0   2   2
 MK-6-5                 0   2   0   2   0   2   0   2   2   0   0   2   0   0   0   0   2   2   2   2   0   2   2   0   2   2   0   0   0   2   2   2   0   0   2   0   0   0   2   2   2   2   0   0   0   0   0   2   2   0   0   0   0   0   2   0   2   0   2   2   2   0   0   0   2   2   2   2   2   2   0   2   2   0   0   2   2   0   2   0   0   2   0   0   0   2   0   0   0   0   2   2   2   2   2   0   2   0   0   2   0   2   2   2   2   0   2   0   0   2   0   2   0   2   0   2   2   2   0   2   2   2   2   2   0   0   2   2   2   0   0   0   0   0   2   0   0   2   0   2   0   2   0   2   0   2   2   0   2   0   0   0   0   0   0   2   0   2   0   0   0   2   2   2   0   2   2   2   2   2   2   0   0   0   2   0   0   0   0   0   2   2   2   0   2   2   2   0   2   0   2   0   2   0   0   2   0   0   2   2
 MK-6-6                 0   2   0   2   0   2   0   2   2   0   0   2   0   0   0   0   2   2   2   2   0   2   2   0   2   2   0   0   2   2   2   2   0   0   0   0   0   0   0   2   2   2   0   0   0   0   0   2   0   0   0   0   0   0   2   0   2   0   2   2   2   0   0   0   2   2   2   0   2   2   0   2   2   0   0   2   2   0   2   0   0   2   0   0   0   2   0   0   2   0   2   2   2   2   2   0   2   0   0   2   0   2   2   2   2   0   0   0   0   2   0   2   0   2   0   2   2   2   0   2   0   2   2   2   0   0   2   2   2   0   0   0   0   0   0   0   0   2   0   0   0   2   2   2   0   2   2   0   2   0   0   0   0   0   0   2   2   2   0   0   0   2   2   2   0   0   2   2   0   2   2   0   0   0   2   0   0   0   2   0   2   2   2   0   2   2   2   0   2   0   2   0   0   0   2   2   0   0   2   2
 MK-6-7                 0   2   0   2   0   2   0   2   0   0   0   2   0   0   0   0   2   2   2   2   2   2   2   0   2   2   0   0   2   2   2   2   0   0   0   0   2   0   0   2   2   2   0   0   0   0   0   2   0   0   0   0   0   0   2   0   2   0   2   2   2   0   0   0   2   2   2   0   2   2   0   2   2   0   0   2   2   0   2   0   0   2   0   0   0   2   0   0   2   0   2   2   0   2   2   0   2   0   0   2   0   2   2   2   2   0   0   0   0   2   0   0   0   2   0   0   2   2   0   0   0   2   2   2   0   0   2   2   0   2   0   2   0   0   0   0   0   2   0   0   0   0   2   2   0   2   2   0   2   0   0   0   0   0   0   2   2   0   0   0   0   2   0   0   0   2   2   2   0   2   2   0   2   2   2   0   0   2   2   0   2   2   2   0   2   2   0   0   2   0   2   0   0   0   2   2   0   0   2   2
 MK-6-8                 2   0   0   2   0   2   0   2   0   0   0   2   0   0   0   2   2   2   0   2   2   2   2   0   2   0   0   2   0   2   2   0   0   2   0   0   2   0   0   0   2   0   0   0   0   0   0   2   0   2   0   0   0   0   2   2   2   0   2   2   2   0   0   0   2   2   2   0   2   2   0   2   2   0   0   2   2   0   2   0   0   2   0   0   0   2   0   0   2   0   2   2   0   2   2   0   2   0   0   2   0   2   2   2   2   0   0   0   0   2   0   0   0   2   0   0   2   2   0   0   0   2   2   2   0   2   2   2   2   2   0   2   2   0   0   0   0   0   2   0   0   0   2   2   0   2   2   0   2   2   0   0   0   0   0   2   0   0   2   2   0   2   0   0   0   2   2   2   0   2   2   2   2   2   2   0   0   2   2   0   2   2   2   2   2   2   0   0   2   0   2   0   0   0   2   2   0   0   2   2
 MK-6-9                 2   0   0   2   0   2   0   2   0   0   0   2   0   0   0   0   2   2   0   2   2   2   2   0   2   0   0   2   0   2   2   2   0   2   0   0   2   0   0   0   2   0   2   0   0   0   0   2   0   2   0   0   0   0   2   2   0   0   2   2   2   0   0   0   2   2   2   0   2   2   0   2   2   2   0   2   2   0   2   2   0   2   0   0   0   2   0   0   2   0   2   2   0   2   2   0   2   0   0   2   0   2   2   2   2   0   0   0   0   2   2   0   0   2   0   2   2   2   0   0   0   2   2   2   0   2   2   0   2   0   0   0   2   0   0   0   0   0   2   0   0   0   2   2   0   2   2   0   2   2   0   0   0   0   0   0   0   0   2   2   0   2   0   0   0   2   2   2   0   2   2   2   2   2   2   0   0   2   2   0   2   2   2   2   2   2   0   0   2   0   2   0   0   0   2   2   0   0   2   2
 MK-6-10                2   2   0   2   0   2   0   2   0   0   0   2   0   0   0   0   2   2   0   2   2   2   2   0   2   0   2   2   2   0   0   0   0   2   0   0   2   0   0   0   2   0   2   0   0   0   0   2   0   2   0   2   2   0   2   0   0   0   0   2   0   0   0   0   2   2   0   0   2   2   0   2   2   2   0   2   2   0   2   2   0   2   0   0   0   2   0   0   2   0   2   2   0   2   2   0   2   0   0   2   0   2   2   2   2   0   0   2   0   2   2   0   0   2   0   0   2   2   2   0   0   2   2   2   0   2   2   0   2   0   0   0   2   0   0   0   0   2   2   0   0   0   2   2   0   2   2   2   2   0   0   0   0   0   0   0   2   0   2   2   2   2   0   0   0   2   2   2   0   2   0   2   2   2   2   0   0   2   2   0   2   2   2   2   2   2   0   0   2   0   2   2   0   0   2   2   0   0   2   2
 MK-6-11                2   2   0   2   0   2   0   2   0   0   0   2   0   0   0   0   2   2   0   2   2   2   2   2   2   0   0   2   2   0   0   0   0   2   0   0   2   0   2   0   2   0   2   0   0   0   0   2   2   2   2   2   2   0   2   0   0   0   0   2   0   0   0   0   2   2   0   0   2   2   0   2   2   2   2   2   2   0   2   2   0   2   0   0   0   2   0   2   2   0   2   2   0   2   2   0   2   0   0   2   0   2   2   2   2   0   2   2   0   2   2   0   0   2   2   0   2   2   2   0   0   2   2   2   2   2   2   0   2   0   2   0   2   0   0   2   2   2   2   2   0   0   0   2   0   2   0   0   2   0   0   0   2   0   0   0   2   2   2   2   2   0   0   0   0   2   2   2   0   2   0   2   2   0   2   2   0   2   0   2   2   2   2   2   2   2   0   0   2   0   0   2   0   0   2   2   0   0   2   2
 MK-6-12                2   2   0   2   0   2   0   2   0   0   0   2   0   0   0   0   2   2   0   2   2   2   0   2   2   0   0   2   2   0   0   0   0   2   2   0   2   0   2   0   2   0   2   0   0   0   0   2   2   2   2   2   2   0   2   0   0   0   0   2   0   0   0   0   2   2   0   0   2   2   0   0   2   2   2   2   2   0   2   2   0   2   0   0   0   2   0   2   2   0   2   2   0   0   2   0   2   0   0   2   0   0   2   2   2   0   2   2   0   2   2   0   0   2   2   0   2   2   2   0   0   2   2   2   2   2   2   0   2   0   2   2   2   0   0   2   2   2   2   0   0   2   0   2   0   2   2   0   2   0   0   2   2   0   0   0   2   2   2   2   2   0   0   2   0   2   2   2   0   2   0   2   2   0   2   2   0   2   0   2   2   2   2   2   2   2   0   0   2   0   0   2   0   0   0   2   0   0   2   2
 MK-6-13                2   2   0   2   0   2   2   2   0   0   0   2   0   0   0   0   2   2   0   2   2   2   0   0   2   0   0   2   2   0   0   0   0   0   2   0   2   2   2   2   2   0   0   0   2   0   0   2   2   2   2   2   0   0   2   0   0   0   0   2   0   0   0   0   2   2   0   2   2   2   0   2   2   2   2   2   2   0   2   2   2   2   0   0   0   2   0   2   2   2   2   2   0   0   2   0   0   0   0   2   0   0   2   2   2   0   2   2   0   2   2   0   0   2   2   0   2   2   2   0   0   2   2   2   2   2   2   2   2   0   2   2   2   0   0   2   2   2   0   2   0   2   0   2   0   2   2   0   2   0   0   2   2   0   0   0   2   2   2   0   2   0   0   2   0   2   2   2   0   2   0   2   2   0   2   2   0   2   0   2   0   2   2   2   2   2   0   0   2   0   2   2   0   0   0   2   0   0   2   2
 MK-6-14                2   2   0   2   0   2   2   2   0   0   0   2   0   0   0   0   2   2   0   2   2   2   0   0   2   0   0   2   2   0   0   0   0   0   2   0   2   2   2   2   2   0   0   0   2   0   2   2   2   2   2   2   0   0   2   0   0   0   0   2   0   0   0   0   2   0   0   2   2   0   0   2   2   2   2   2   2   0   2   2   0   2   0   0   0   2   0   2   2   2   0   2   0   0   2   0   0   0   0   2   0   0   2   2   2   0   2   2   0   2   0   0   0   2   2   0   2   2   2   0   0   2   2   2   2   2   0   2   2   0   2   2   2   0   2   2   2   2   2   2   0   2   2   2   2   2   2   0   2   0   0   2   2   0   0   0   2   2   2   0   2   0   0   2   2   0   2   2   0   2   0   2   2   0   2   2   0   2   0   2   0   0   2   2   2   2   0   0   2   0   2   2   0   0   0   0   2   0   2   2
 MK-6-15                2   2   0   2   0   2   0   2   0   0   0   2   0   0   0   0   2   2   0   2   2   2   0   0   2   0   0   2   2   0   0   0   0   0   2   0   2   2   2   2   2   0   0   0   2   0   2   2   2   2   2   0   0   0   2   0   2   0   0   2   0   0   0   0   0   0   0   2   2   0   0   2   2   2   2   2   2   0   2   2   0   2   0   0   0   2   0   2   0   2   0   2   0   0   2   2   0   0   0   2   0   0   2   2   2   0   2   0   0   2   0   0   0   2   2   0   2   2   2   0   0   2   2   2   0   2   0   2   0   0   2   2   2   0   2   2   2   2   2   2   0   0   0   2   2   2   2   0   2   0   0   2   0   0   0   0   2   2   2   0   2   0   0   2   2   0   0   2   2   2   0   2   2   0   2   2   2   2   0   2   0   0   2   0   2   2   0   0   0   0   0   0   0   0   0   0   0   0   2   2
 MK-6-16                2   2   0   2   0   2   0   2   0   0   0   2   0   0   0   0   2   2   0   2   2   2   0   0   2   0   0   2   0   0   0   0   0   0   0   0   2   0   2   2   2   0   0   0   2   0   2   2   2   0   0   0   0   0   2   0   2   0   0   2   0   0   0   0   0   0   0   2   0   0   0   2   2   0   2   2   2   0   2   0   0   2   0   0   0   0   2   2   0   2   0   2   0   0   2   2   0   0   0   2   2   0   2   2   2   0   2   2   0   2   2   0   0   2   2   0   2   2   2   2   0   2   2   2   0   2   0   2   0   0   2   2   2   0   2   2   2   2   2   2   0   0   0   0   2   2   2   0   0   0   0   2   0   0   0   0   2   2   2   0   2   0   0   2   2   0   0   2   2   2   0   2   2   0   2   2   2   2   0   2   0   0   2   0   0   2   0   0   0   0   0   0   0   0   0   0   0   0   2   2
 
!****************************************** Phenotypic Data **********************************************************
!-100.0 is resevred for missing phenotype
SimulatedTrait1        19.4173   16.5678   13.8131   18.9471   13.0408   13.4733   17.8349   22.7154   14.6609    9.5878   17.9039   16.0892   14.7283   12.6703   15.8279   16.1557   19.4136   12.7593   15.6030   19.0781   16.0623   17.5731   18.3113   14.5149   19.5722   14.7385   17.0076   15.5753   16.3899   17.8434   19.1723   16.2045   16.0478   10.4296   14.6037   14.0750   14.0883    9.1084   16.0005   13.1984   15.5710   17.7798   18.8637   12.6410   17.5104   13.3340   19.9887   16.7302   15.4116   10.3696   14.7269   18.4283   11.7442   11.4106   18.5077   12.3747   13.9247   19.2380   13.9194   13.3045   16.6573   14.8730   20.8348   14.5421    9.8990   13.8478   14.8273   13.5262   19.9129   15.9789   15.8859   13.7603   13.3432   17.9083   13.6980   16.3307   12.4501   21.0322   16.1684   11.5218   13.4529   14.2608   15.6234   16.8839   18.6070   16.4433   19.1280   16.2226   16.2596   17.1940   12.8397   14.5618   12.9804   16.4711   12.5633   13.5287   12.4382   15.0925   11.4890   15.0546   17.4139   14.0248   15.2531   18.6192   17.1303   17.2812   15.5822   15.0283   11.1322   15.1979   14.5317   12.4927   16.0207   12.8241   14.3726   17.1183   12.7579   15.4594   12.6144   13.0450   11.1816   17.7705   14.2386   10.7688   19.0788   14.4001   11.5751   19.7763   16.1418   17.2303   13.4163   13.0066   15.9749   17.8899   13.9079   14.4032   14.7360   19.0938   11.0812   14.5268   16.1908   18.1143   11.5017   15.7478   13.9294   16.4411   13.6635   15.3953   13.0134   13.3689   17.1772   13.2761   11.8087   16.9873   14.3941   16.8169   12.1218   19.3956   13.0907   13.5626   16.3563   15.9963   13.7938   14.6715   16.2418   13.2294   18.5876   16.3979   15.4678   18.2809   11.5003   16.0248   15.7237   13.5844   13.4857   11.3197   15.8998   17.7471   16.0220   10.1146   20.1097   12.6579   18.5562   12.5456   19.3692   13.1702   16.9858   17.8124   15.0025   12.8457   12.4978   11.7590   16.1451   15.1916   16.9223   15.6612   10.9300   17.9310   16.3378   16.3114
SimulatedTrait2         9.6791   10.9346    8.2865   12.3781    8.8929   10.2499    9.9696    8.5187    8.5167   10.0358   12.4177   10.3235    7.3149    8.9016    9.4158   10.2120   11.4248   11.0545    7.9266    8.5421   10.0530   11.9700   10.8403    8.2196   11.1944   10.6963    9.5787   13.7107    6.6324   13.3097   10.7791    8.1987   11.4413   11.4559    7.1143    5.8855    7.2812    8.6010    8.5406    8.7363    7.9041   10.5974   10.8105    9.5836   10.2050    9.6087    8.5648   11.3522    8.0296    6.7196    7.0010   11.5269   11.1090   11.8566   11.7120    8.9479   12.3321    8.7378    9.4639    9.8549   10.5327    8.5088    7.1589   10.1700    7.7255    9.8962   11.3496   10.6137    6.7123    9.5493   11.0931   10.5950   10.5127   10.0632    7.3973    8.4909    9.9232   11.3940    7.7978    9.5320   11.0498   12.2034    9.6475    9.5946   11.4804    9.3537    9.8426   10.1807    8.2654   11.0924    9.3328    8.4549    8.2902    9.5612    8.6904   11.5277    9.9342    7.9870    9.6635   10.2412   10.9251   12.0913   11.3109   10.1010    9.6637   10.4786    8.2994   11.2117    9.1372    9.0707    9.6786   10.4481   10.6925   10.5256    9.9844   11.9136   11.9821   12.4288    9.8974   11.9413    8.7643    9.1159    9.6160    8.3682   12.3351    9.4849    9.2069    9.1974    9.0011    8.5908    9.7783    9.9597    9.7858    9.7612   11.1599    7.0439    9.5408    8.5097    8.2628   11.2911    9.8046    9.2833    9.8418   10.6294   12.1476   11.3513    7.7349    9.0664    9.9373   10.4884   11.3038   10.1016   10.0473    9.6976   12.1343   10.8332    7.8618    9.9009    8.7064   10.4294   11.0957   10.5418   11.4549   10.4663    7.8973   12.7075   10.2955   10.9734   12.7442    7.4538   10.5870   10.7107    9.1070   11.8843   13.7127   10.3679   12.7931    7.0485    8.9928   10.1368   10.5039    8.9689    7.5595    8.8518   11.8513   10.8270   11.9983    8.3033    8.3088    9.8248   11.4288   12.9559   11.3056    9.6460    9.6601    8.5712   12.9356   13.1318    9.2400    9.9189
 
