# Supplementary material for: Inclusive Composite Interval Mapping of QTL by Environment Interactions in Biparental Populations
Source: PLoS One. 2015 Jul 10;10(7):e0132414. doi: 10.1371/journal.pone.0132414 (PMC4498613; doi:10.1371/journal.pone.0132414)
Supplement: S4 File — (ZIP) [file pone.0132414.s004.zip › H=0.1/L1/run_00014.met]

!**********************Note: lines staring with "!" are remarks and will be ignored in the program********************
!*********************************General Information**********************************
!Assuming F1 = P1 x P2, populations available in QTL IciMapping are: 
!  1, P1BC1F1 = P1 x F1, the first backcrossing where P1 is used as the recurrent parent;
!  2, P2BC1F1 = P2 x F1, the first backcrossing where P2 is used as the recurrent parent;
!  3, F1DH, F1-derived doubled haploids; 
!  4, RIL or F1RIL, recombination inbred lines through the repeated selfing of F1;
!  5, P1BC1RIL, recombination inbred lines through the repeated selfing of P1BC1F1;
!  6, P2BC1RIL, recombination inbred lines through the repeated selfing of P2BC1F1;
!  7, F2, the selfing generation of F1;
!  8, F3, the selfing generation of F2;
!  9, P1BC2F1, the second backcrossing where P1 is used as the recurrent parent; 
! 10, P2BC2F1, the second backcrossing where P2 is used as the recurrent parent;
! 11, P1BC2RIL, recombination inred lines through the repeated selfing of P1BC2F1; 
! 12, P2BC2RIL, recombination inred lines through the repeated selfing of P2BC2F1; 
! 13, P1BC1F2, the selfing generation of P1BC1F1; 
! 14, P2BC1F2, the selfing generation of P2BC1F1; 
! 15, P1BC2F2, the selfing generation of P1BC2F1; 
! 16, P2BC2F2, the selfing generation of P2BC2F1; 
! 17, P1BC1DH, P1BC1F1-derived doubled haploids; 
! 18, P2BC1DH, P2BC1F1-derived doubled haploids; 
! 19, P1BC2DH, P1BC2F1-derived doubled haploids; 
! 20, P2BC2DH, P2BC2F1-derived doubled haploids; 
   3      !Mapping Population (see remarks above)
   2      !Mapping Function (1 for Kosambi; 2 for Haldane; 3 for Morgan)
   2      !Marker Space Type (1 for intervals; 2 for positions)
   1      !Marker Space Unit(1 for centiMorgans; 2 for Morgan)
   6      !Number of Chromosomes (or Linkage Groups)
 200      !Size of the mapping population
   2      !Number of environments
 
!***************************************** Chromosomes and Linkage Maps **********************************************
!Chromosome                 NumMarkers
-CH1                        16
-CH2                        16
-CH3                        16
-CH4                        16
-CH5                        16
-CH6                        16
!Linkage map (Marker name followed by position or the interval length)
 MK-1-1                1     0.000
 MK-1-2                1    10.000
 MK-1-3                1    20.000
 MK-1-4                1    30.000
 MK-1-5                1    40.000
 MK-1-6                1    50.000
 MK-1-7                1    60.000
 MK-1-8                1    70.000
 MK-1-9                1    80.000
 MK-1-10               1    90.000
 MK-1-11               1   100.000
 MK-1-12               1   110.000
 MK-1-13               1   120.000
 MK-1-14               1   130.000
 MK-1-15               1   140.000
 MK-1-16               1   150.000
 MK-2-1                2     0.000
 MK-2-2                2    10.000
 MK-2-3                2    20.000
 MK-2-4                2    30.000
 MK-2-5                2    40.000
 MK-2-6                2    50.000
 MK-2-7                2    60.000
 MK-2-8                2    70.000
 MK-2-9                2    80.000
 MK-2-10               2    90.000
 MK-2-11               2   100.000
 MK-2-12               2   110.000
 MK-2-13               2   120.000
 MK-2-14               2   130.000
 MK-2-15               2   140.000
 MK-2-16               2   150.000
 MK-3-1                3     0.000
 MK-3-2                3    10.000
 MK-3-3                3    20.000
 MK-3-4                3    30.000
 MK-3-5                3    40.000
 MK-3-6                3    50.000
 MK-3-7                3    60.000
 MK-3-8                3    70.000
 MK-3-9                3    80.000
 MK-3-10               3    90.000
 MK-3-11               3   100.000
 MK-3-12               3   110.000
 MK-3-13               3   120.000
 MK-3-14               3   130.000
 MK-3-15               3   140.000
 MK-3-16               3   150.000
 MK-4-1                4     0.000
 MK-4-2                4    10.000
 MK-4-3                4    20.000
 MK-4-4                4    30.000
 MK-4-5                4    40.000
 MK-4-6                4    50.000
 MK-4-7                4    60.000
 MK-4-8                4    70.000
 MK-4-9                4    80.000
 MK-4-10               4    90.000
 MK-4-11               4   100.000
 MK-4-12               4   110.000
 MK-4-13               4   120.000
 MK-4-14               4   130.000
 MK-4-15               4   140.000
 MK-4-16               4   150.000
 MK-5-1                5     0.000
 MK-5-2                5    10.000
 MK-5-3                5    20.000
 MK-5-4                5    30.000
 MK-5-5                5    40.000
 MK-5-6                5    50.000
 MK-5-7                5    60.000
 MK-5-8                5    70.000
 MK-5-9                5    80.000
 MK-5-10               5    90.000
 MK-5-11               5   100.000
 MK-5-12               5   110.000
 MK-5-13               5   120.000
 MK-5-14               5   130.000
 MK-5-15               5   140.000
 MK-5-16               5   150.000
 MK-6-1                6     0.000
 MK-6-2                6    10.000
 MK-6-3                6    20.000
 MK-6-4                6    30.000
 MK-6-5                6    40.000
 MK-6-6                6    50.000
 MK-6-7                6    60.000
 MK-6-8                6    70.000
 MK-6-9                6    80.000
 MK-6-10               6    90.000
 MK-6-11               6   100.000
 MK-6-12               6   110.000
 MK-6-13               6   120.000
 MK-6-14               6   130.000
 MK-6-15               6   140.000
 MK-6-16               6   150.000
!*********************************** Marker Types ********************************************************************
!Co-dominant marker: When heterozygote F1 is present, P1 is coded as 2, F1 is coded as 1, and P2 is coded as 0; Otherwise, P1 is coded as 2, and P2 is coded as 0. 
!Dominant marker: When heterozygote F1 is present, P1 and F1 are coded as 12, and P2 is coded as 0; Otherwise, P1 is coded as 2, and P2 is coded as 0.  
!Recessive markers: When heterozygote F1 is present, P1 is coded as 2, and F1 and P2 are coded as 10; Otherwise, P1 is coded as 2, and P2 is coded as 0. 
!Missing marker is coded as -1. 
 MK-1-1                 0   2   2   2   0   2   2   0   0   2   0   0   2   0   2   2   0   2   0   2   0   2   2   0   0   2   2   0   2   2   2   2   0   2   0   2   0   0   0   0   2   0   2   2   0   0   2   2   0   0   0   0   2   0   0   2   2   0   0   0   2   2   0   0   2   0   0   0   0   2   0   0   0   0   2   2   0   0   2   2   2   0   2   2   0   0   2   0   2   0   2   2   0   0   2   0   0   2   0   0   2   0   0   2   2   0   0   2   0   0   0   2   0   2   2   0   2   2   2   0   0   0   2   2   0   2   2   0   2   2   0   2   0   2   0   2   2   2   0   0   2   0   0   2   0   0   0   2   0   2   0   0   2   2   0   2   2   0   2   2   2   2   2   0   0   0   2   2   2   2   0   0   2   0   0   2   0   0   2   0   0   2   0   0   0   2   2   0   0   2   2   0   0   0   2   2   2   2   2   0
 MK-1-2                 0   2   2   2   0   2   2   0   0   2   0   0   2   0   2   2   0   2   0   2   0   2   2   0   0   2   2   0   2   2   2   0   0   2   0   2   0   0   0   2   0   0   2   2   0   0   2   2   0   2   0   0   2   0   0   2   2   0   0   0   2   2   0   0   2   2   0   0   0   2   0   2   0   0   2   2   2   0   2   2   0   0   2   2   0   0   2   0   2   0   2   2   0   0   2   0   0   2   0   0   2   0   0   2   0   0   0   2   0   0   0   2   0   2   2   0   2   2   2   0   0   2   2   2   0   2   2   2   2   2   2   2   0   2   0   2   2   2   0   0   2   0   0   2   0   0   0   2   0   2   0   0   2   2   0   2   2   0   2   2   2   2   2   0   2   0   2   2   2   2   0   0   2   0   0   2   0   0   2   0   0   2   0   2   2   2   2   0   0   2   2   0   0   0   2   2   0   2   2   0
 MK-1-3                 0   0   2   2   0   2   2   0   0   2   0   0   2   0   2   2   0   2   0   2   0   2   2   0   0   2   2   2   2   2   2   0   0   2   2   2   0   0   2   2   0   0   2   0   0   0   2   0   0   2   0   0   0   0   0   0   2   0   0   0   2   2   0   0   2   2   0   0   0   2   0   0   0   0   2   2   2   0   2   2   0   0   2   0   0   0   2   0   2   0   2   2   0   2   2   0   0   2   0   0   2   0   0   2   0   0   0   2   0   0   0   2   0   2   2   0   2   2   2   0   0   2   2   2   0   2   2   2   2   2   0   2   0   2   2   0   2   2   0   0   2   0   0   2   0   0   0   0   0   2   0   0   2   2   0   2   2   0   0   2   2   2   2   0   2   0   2   2   0   2   0   0   2   0   0   2   0   0   2   0   0   2   2   0   2   2   2   0   0   2   2   0   0   0   2   2   2   2   2   0
 MK-1-4                 0   0   2   2   0   2   2   0   0   2   0   0   2   0   2   2   0   2   0   0   0   2   0   0   0   2   2   2   0   2   2   2   0   2   2   2   0   2   2   2   0   0   2   0   0   0   2   0   0   2   0   0   2   0   0   0   2   0   0   0   2   0   0   0   2   0   0   0   0   2   0   0   0   0   2   2   2   0   0   0   0   0   2   0   0   0   2   0   2   0   2   2   2   2   2   0   0   2   0   0   2   0   0   2   0   0   0   2   0   0   0   2   0   2   2   0   2   2   2   0   0   2   2   2   2   2   2   0   0   2   0   2   0   2   2   0   2   2   0   0   2   0   0   2   0   0   0   0   0   2   0   0   2   2   0   2   2   0   0   2   2   2   2   0   2   0   2   0   0   2   0   0   2   0   0   2   0   0   2   0   0   2   2   2   2   2   2   0   0   2   2   0   0   2   2   2   2   2   2   0
 MK-1-5                 0   0   2   0   2   2   2   0   0   2   0   0   2   0   2   2   0   2   0   0   0   2   0   0   0   2   2   2   2   2   2   2   0   0   2   2   0   2   2   2   2   0   0   0   0   0   2   0   0   2   0   0   2   0   0   0   2   0   0   2   2   0   0   2   2   0   0   0   0   2   0   2   0   0   2   2   2   0   0   0   0   0   2   0   0   0   2   0   2   0   2   2   2   0   2   0   0   2   0   0   2   0   0   2   0   0   0   2   0   0   0   2   0   2   0   0   2   2   2   0   0   2   2   2   2   2   2   0   0   2   0   2   0   2   2   0   2   0   0   0   2   0   0   2   0   0   2   0   0   2   0   0   2   2   0   2   2   0   2   2   2   2   2   0   2   0   2   2   0   2   0   0   2   0   0   2   0   0   2   0   0   0   2   2   2   2   2   0   0   2   2   0   0   2   2   2   2   2   2   0
 MK-1-6                 0   0   2   0   2   2   2   0   0   2   0   0   0   0   2   2   0   2   0   0   0   0   0   0   0   2   2   2   2   2   2   2   0   0   2   2   0   2   0   0   2   0   0   2   0   0   2   0   0   2   0   0   2   0   0   0   0   2   0   0   2   0   0   2   2   0   0   0   0   2   0   2   2   0   2   0   2   0   0   0   0   0   2   0   0   0   2   0   2   0   2   2   2   0   2   0   0   2   0   2   2   0   0   2   0   0   2   2   0   0   0   2   0   2   0   0   2   2   2   2   0   2   2   2   2   2   2   0   0   2   0   2   2   2   2   0   2   0   0   0   2   0   0   2   0   0   2   0   0   2   2   0   2   2   0   2   2   0   2   0   2   2   2   0   2   0   2   0   0   2   0   0   2   2   0   2   0   0   2   0   0   0   2   2   2   2   2   0   0   2   2   0   0   0   0   2   2   2   2   0
 MK-1-7                 2   0   2   0   2   2   2   0   2   2   0   0   0   0   2   2   0   2   2   0   0   2   0   0   0   2   0   2   2   2   2   0   0   0   2   2   2   2   0   0   2   0   0   2   0   0   2   0   0   2   0   0   2   0   0   2   0   2   0   0   2   0   0   2   2   0   2   0   2   2   0   2   2   0   2   0   2   0   0   0   0   0   2   0   0   0   2   0   2   0   2   2   2   0   0   0   0   2   0   2   2   0   0   2   0   0   2   2   0   0   0   2   0   2   0   0   2   2   2   2   0   2   2   0   2   2   2   0   0   2   0   2   2   2   2   0   2   0   0   0   2   0   0   2   2   0   2   0   0   2   2   0   2   2   0   2   2   0   2   2   2   2   2   0   2   0   2   0   0   2   0   0   2   2   0   2   0   0   2   0   2   0   2   2   0   2   2   0   0   2   2   0   0   0   0   2   0   2   2   0
 MK-1-8                 2   0   2   0   2   2   2   0   0   2   2   2   0   0   2   2   0   2   2   0   0   2   0   0   0   2   2   2   0   2   2   0   0   0   2   2   2   2   0   0   2   2   0   2   0   0   2   0   0   2   0   2   2   0   0   2   0   2   0   0   0   0   0   0   2   0   2   0   2   2   0   2   2   0   2   0   2   2   0   2   0   0   2   2   0   0   2   0   2   0   0   2   2   0   0   0   0   2   0   2   2   0   0   2   0   0   2   2   0   0   0   2   0   2   0   2   2   2   2   2   0   0   2   0   2   2   2   0   0   2   2   2   2   2   2   0   2   0   0   0   2   0   0   2   2   0   2   0   0   2   2   0   2   2   0   2   2   0   2   2   2   0   2   0   2   0   2   0   0   2   0   0   2   2   0   2   0   0   2   2   2   0   2   2   0   2   2   2   0   2   2   0   0   0   0   2   0   2   2   0
 MK-1-9                 2   0   2   0   2   2   0   0   0   2   2   2   0   0   2   2   0   2   2   0   0   2   0   0   0   2   2   2   0   2   2   0   0   2   2   2   0   2   0   0   0   2   0   2   0   2   2   0   2   0   0   2   0   0   0   2   0   2   0   0   0   0   0   2   2   2   0   0   2   2   0   2   2   0   2   2   2   2   0   2   0   0   2   0   0   0   2   0   2   0   0   2   2   0   2   0   0   2   2   2   2   0   0   2   0   0   2   2   0   0   0   2   0   2   0   2   2   2   0   2   0   0   2   0   2   2   2   0   0   2   2   0   2   0   2   0   0   0   0   0   2   0   0   2   2   0   2   0   0   2   2   0   2   2   0   2   0   0   2   2   2   0   0   0   2   0   2   0   0   2   0   0   2   2   0   2   0   0   2   2   2   0   2   2   0   2   0   2   0   2   2   0   2   0   0   2   0   2   2   0
 MK-1-10                2   0   2   0   2   2   0   0   0   2   2   2   0   0   2   2   0   2   2   0   0   2   0   0   2   2   2   2   0   2   2   0   0   2   2   2   0   2   0   0   0   2   0   2   0   2   2   0   2   0   0   2   0   0   0   2   0   2   0   0   0   0   0   2   2   2   0   0   2   2   0   0   2   0   2   0   2   2   0   2   2   2   2   0   0   0   2   0   0   0   0   2   2   0   2   2   0   2   2   2   2   0   0   2   2   0   2   2   0   0   0   2   2   2   0   2   2   2   0   2   2   0   2   0   2   2   2   0   0   2   2   0   2   0   2   0   0   0   0   0   2   0   2   2   0   0   2   0   0   2   2   0   2   2   2   2   0   0   2   2   2   0   0   0   2   0   2   0   0   2   0   0   2   2   0   2   0   0   2   2   2   0   2   2   0   2   0   2   0   2   2   0   2   0   0   2   2   2   2   0
 MK-1-11                2   0   2   0   2   2   0   0   2   2   2   2   0   0   0   2   0   2   2   2   0   2   0   0   2   0   2   2   0   2   2   0   0   2   2   2   2   0   0   0   0   2   0   0   0   2   2   0   2   0   0   2   0   0   2   2   0   2   2   0   0   0   0   2   2   2   0   0   2   2   0   0   2   0   2   0   2   2   0   2   2   2   2   0   0   0   2   0   0   0   0   2   2   0   2   2   0   2   2   2   0   0   0   2   2   0   2   2   0   0   0   0   2   2   0   2   2   2   0   2   2   0   2   0   2   2   2   0   0   2   0   0   2   0   2   0   0   2   0   0   2   0   2   2   0   0   2   0   2   2   2   0   0   2   2   2   2   0   2   2   2   0   0   0   2   0   2   0   0   2   2   0   2   2   0   2   0   2   2   2   2   0   2   2   0   2   0   2   0   2   0   0   2   0   0   2   2   2   2   0
 MK-1-12                2   0   2   0   2   2   0   0   2   2   2   2   0   2   0   2   0   2   2   2   0   2   0   0   2   0   2   2   0   2   2   2   0   2   2   2   2   0   0   0   0   2   2   0   0   2   2   0   2   2   0   2   0   0   2   2   0   2   2   0   0   0   0   2   2   2   0   0   2   2   0   0   2   0   0   0   2   2   2   2   2   2   2   0   0   0   2   0   0   0   0   2   2   0   2   2   2   2   2   2   0   0   0   0   2   0   2   2   0   0   0   0   2   2   0   2   2   2   0   2   2   0   2   2   2   2   2   0   0   2   0   2   2   0   2   0   0   2   0   2   2   0   2   2   0   0   2   0   2   0   2   0   0   2   2   0   2   0   2   2   0   0   0   0   2   0   2   0   0   2   2   0   2   2   0   2   0   2   2   2   2   0   0   2   0   2   0   2   0   2   0   0   2   0   2   2   2   2   2   0
 MK-1-13                2   0   2   0   2   2   0   0   2   2   2   2   0   2   0   2   0   2   0   2   0   2   0   0   2   0   2   2   0   2   2   2   0   2   2   2   2   0   0   0   0   2   2   0   0   2   2   0   2   2   0   2   0   0   2   2   0   2   2   0   0   0   0   2   2   2   0   0   2   2   0   0   2   0   2   0   0   2   2   2   2   2   0   0   0   2   2   0   0   0   0   0   2   0   2   2   2   2   2   2   0   0   0   0   2   0   2   0   0   0   0   0   2   2   0   0   2   2   0   2   2   0   2   2   2   2   2   0   0   2   0   2   2   0   0   0   0   2   0   2   2   2   2   2   0   0   0   0   2   0   2   0   0   2   2   0   2   0   2   2   2   0   0   0   2   0   2   0   0   2   2   0   2   2   0   2   0   2   2   0   2   0   0   2   0   2   0   2   0   2   0   0   2   0   2   2   2   2   2   0
 MK-1-14                2   0   0   0   2   2   0   0   2   2   2   2   0   2   0   2   0   2   0   2   0   2   0   0   2   0   2   2   0   2   2   2   0   0   2   2   2   0   0   0   0   2   2   0   0   2   2   2   2   2   0   2   0   0   2   2   0   2   2   0   0   0   0   2   2   2   0   0   2   2   0   0   2   0   2   0   2   0   2   0   0   2   0   0   0   2   2   0   0   0   0   0   2   2   2   2   2   2   2   2   0   0   0   0   2   0   2   0   0   0   0   0   2   2   0   0   2   2   0   2   2   0   0   2   0   2   2   0   0   2   0   2   2   0   0   0   0   2   0   2   2   2   2   2   0   0   0   0   2   0   2   0   0   2   2   0   2   0   2   0   2   0   0   0   2   0   0   0   0   2   2   0   2   2   0   2   0   2   0   0   2   0   0   2   0   2   0   0   0   2   0   0   2   0   2   2   2   2   0   0
 MK-1-15                2   0   2   0   2   0   0   0   2   2   2   2   0   2   0   2   0   2   0   2   0   2   0   0   2   0   2   2   0   2   2   2   0   0   2   2   2   0   2   2   0   2   2   0   0   2   2   2   2   2   0   0   0   0   2   2   0   2   2   0   0   2   0   2   0   2   0   0   2   2   0   0   2   2   2   0   2   0   2   0   0   2   0   0   0   2   2   0   0   0   0   2   0   2   2   2   2   2   2   2   2   0   0   0   2   0   0   0   0   0   0   0   2   2   0   0   2   2   0   2   2   0   0   2   0   2   2   0   2   2   0   0   2   0   0   0   0   2   0   2   2   2   2   0   0   0   0   0   0   2   2   0   2   2   2   0   2   0   2   0   2   0   0   0   2   0   0   0   0   2   2   0   2   2   0   2   0   2   0   0   2   0   0   2   0   2   0   0   0   2   0   0   2   0   2   2   2   2   0   0
 MK-1-16                2   0   2   0   2   0   0   0   2   2   2   2   0   2   0   2   0   2   2   2   0   2   0   0   2   0   2   2   0   2   2   2   0   0   2   2   2   0   2   2   0   2   2   0   0   2   2   2   2   2   0   0   0   0   2   2   0   2   2   0   0   2   0   2   0   2   0   0   2   2   0   0   2   2   0   0   2   0   2   0   0   2   2   0   0   2   2   2   0   0   0   2   0   2   2   2   2   2   2   2   2   0   0   0   2   0   0   0   0   2   0   0   2   2   0   2   2   2   2   2   2   0   0   2   2   2   2   0   2   2   2   0   0   0   0   0   0   2   0   2   2   2   2   0   0   0   0   2   0   2   2   0   2   2   2   0   2   0   0   0   2   0   0   0   2   0   0   0   0   2   2   0   2   2   0   2   2   2   0   0   2   0   0   2   0   2   0   0   2   2   0   0   0   0   2   2   2   2   0   0
 MK-2-1                 2   2   0   0   0   2   0   2   2   2   0   2   0   2   0   0   0   2   2   0   2   2   2   2   0   2   0   0   0   0   0   2   2   0   0   2   0   2   0   0   0   2   2   0   0   0   2   2   2   2   0   2   2   0   2   2   2   0   0   2   0   2   0   0   2   0   2   2   2   0   2   2   0   2   0   0   0   2   0   2   2   2   2   0   2   0   2   0   2   2   0   2   0   0   0   2   2   0   0   2   0   2   2   2   0   2   2   2   0   0   0   0   2   0   2   2   0   0   0   2   2   0   0   0   0   0   0   2   0   2   0   2   2   2   0   2   2   0   0   0   2   0   0   2   2   0   2   0   0   2   0   2   2   0   2   0   0   2   2   0   2   2   0   0   0   2   2   2   2   0   2   0   0   2   0   0   2   2   2   2   0   2   2   2   0   2   2   2   2   0   0   0   2   0   2   0   0   2   2   0
 MK-2-2                 2   2   0   0   0   2   2   2   0   2   0   2   2   0   0   0   0   2   2   2   0   0   0   2   0   2   0   0   0   0   0   2   2   0   0   2   0   2   0   0   0   2   2   0   0   0   2   2   2   2   0   2   2   0   0   0   2   0   0   2   0   2   0   0   2   0   0   0   2   0   2   2   0   2   0   0   0   2   0   2   2   0   2   0   2   0   2   0   2   0   0   2   0   0   0   2   2   0   0   2   0   2   2   2   0   2   2   2   0   0   0   0   2   2   2   2   0   0   0   2   2   0   0   0   0   0   0   2   0   2   0   2   2   2   0   2   2   0   2   0   2   0   0   2   2   0   2   0   0   2   0   2   2   0   2   0   0   2   2   2   2   2   0   0   0   2   2   2   0   2   2   0   0   2   0   0   2   2   0   2   0   2   2   2   0   2   2   0   2   0   0   0   2   0   2   0   0   0   2   0
 MK-2-3                 2   2   0   0   0   2   2   2   0   2   0   2   2   0   0   2   0   2   2   2   0   0   0   0   0   2   0   0   0   0   0   2   2   0   0   2   0   2   0   0   0   2   2   0   0   0   2   2   2   2   0   2   2   0   0   0   2   0   0   2   0   2   0   0   2   0   0   0   2   0   0   2   0   2   0   0   0   2   0   2   2   0   2   0   2   0   2   0   2   0   0   0   0   0   0   2   2   0   0   2   0   2   2   2   0   2   2   2   0   0   0   0   0   2   2   2   0   0   2   2   2   0   0   0   0   0   0   2   0   2   0   0   2   2   0   2   2   0   0   0   2   0   0   0   2   0   2   0   2   0   0   2   2   0   2   0   0   2   2   0   2   2   0   0   0   2   2   2   0   2   2   0   0   2   0   0   0   2   0   2   0   2   2   2   0   2   2   0   2   0   0   0   2   0   2   0   0   2   2   0
 MK-2-4                 0   2   0   2   0   2   2   2   0   2   0   0   2   0   0   2   0   2   2   2   0   0   0   0   0   0   0   0   0   0   0   2   2   0   0   2   0   2   0   2   0   2   2   0   0   0   2   2   2   2   0   2   2   0   0   2   2   0   2   2   2   2   0   0   2   0   2   0   2   0   0   2   0   2   0   0   0   2   0   2   2   0   2   0   2   0   2   0   2   0   0   0   0   0   0   2   2   0   2   2   0   2   2   2   0   2   2   2   0   0   0   0   0   2   2   0   0   0   2   2   2   0   0   0   0   0   0   2   0   2   0   0   2   2   0   2   2   0   0   0   2   0   0   0   2   0   2   0   2   0   0   2   2   0   2   2   0   2   2   0   2   2   0   2   0   2   2   2   0   2   2   0   0   2   2   0   0   2   2   2   0   2   2   2   0   2   2   0   2   0   0   0   2   2   2   0   0   2   0   2
 MK-2-5                 0   2   2   2   0   2   2   0   2   2   0   0   2   0   0   2   0   2   2   2   0   0   2   0   0   0   0   0   0   0   0   2   2   0   0   2   0   2   0   2   0   0   0   0   0   0   2   2   2   2   2   2   2   0   0   2   2   0   2   2   0   2   0   0   2   0   2   0   2   0   2   2   2   2   0   0   0   2   0   2   2   0   2   0   2   0   2   0   2   0   2   2   0   0   0   2   2   0   2   2   0   0   2   2   0   2   2   2   0   0   0   0   0   2   2   2   0   0   2   2   2   0   0   0   0   0   0   2   0   2   0   0   2   2   0   0   2   0   0   0   2   0   0   0   2   2   2   0   2   0   0   2   2   0   2   2   0   2   2   0   2   2   0   2   0   2   2   2   0   2   2   0   0   2   2   0   0   2   2   2   0   2   2   2   0   2   2   0   2   0   2   2   2   2   2   0   0   0   2   2
 MK-2-6                 0   2   2   2   0   0   2   0   2   2   0   0   0   0   2   2   0   2   2   2   0   2   2   0   0   0   0   0   0   0   0   2   2   0   0   2   0   2   0   2   0   0   0   0   0   0   2   2   2   2   2   0   0   0   0   2   2   0   0   2   0   2   0   0   2   0   2   0   2   0   2   0   2   2   0   0   0   2   0   2   2   0   2   0   0   0   2   0   0   0   2   2   0   0   2   2   2   2   2   2   0   0   2   2   0   2   2   2   0   0   0   0   0   2   2   2   0   0   2   2   2   0   2   0   0   0   2   2   0   2   0   2   2   2   0   0   2   0   0   0   0   0   0   0   2   2   2   0   2   0   2   2   2   0   2   2   0   2   2   0   2   2   0   0   0   2   2   2   0   2   0   2   0   2   2   2   0   2   2   0   0   2   2   2   0   2   2   0   2   0   2   2   2   2   2   0   0   0   2   2
 MK-2-7                 0   2   2   2   0   0   2   0   2   2   0   0   0   0   2   2   0   2   2   2   0   2   0   0   0   0   0   0   0   0   0   2   2   0   0   2   0   2   0   2   0   0   0   0   0   0   0   2   2   2   2   0   0   2   0   2   2   0   0   2   0   2   0   0   2   0   0   0   2   0   2   0   0   0   0   0   0   2   0   0   2   0   2   0   2   0   2   0   2   0   2   2   0   0   2   2   2   2   2   2   0   0   2   0   0   2   2   2   0   0   0   0   0   2   2   2   0   0   2   2   2   0   0   0   0   0   0   2   2   2   0   0   0   2   2   0   0   0   0   0   0   0   0   0   0   2   2   0   2   0   2   2   0   0   2   2   0   2   2   0   2   2   0   0   0   2   2   2   0   2   0   2   0   2   2   0   0   2   2   0   0   0   2   0   0   2   2   0   0   0   2   2   2   2   2   0   0   0   2   2
 MK-2-8                 0   2   2   2   0   0   2   0   2   2   0   0   0   0   2   0   0   2   2   2   0   2   0   0   0   0   0   0   0   0   0   2   2   0   0   2   0   2   0   2   0   0   0   0   2   0   0   2   2   2   2   0   0   2   0   2   2   0   0   2   0   0   0   0   2   0   0   0   2   0   2   0   0   0   0   0   0   2   0   0   2   0   2   0   2   0   2   0   2   0   2   2   0   0   2   2   2   2   2   2   0   0   2   0   0   2   0   2   0   0   0   0   0   2   2   2   0   0   2   2   0   0   0   0   0   0   0   2   2   2   0   0   0   2   2   0   0   0   0   0   0   0   0   0   0   2   2   0   2   0   2   2   0   0   2   2   0   2   2   0   2   2   0   0   0   2   2   2   0   2   0   2   0   2   2   0   0   2   2   0   0   0   2   0   0   2   2   0   0   0   2   2   2   2   2   0   0   0   2   2
 MK-2-9                 0   2   2   2   2   0   2   0   2   2   0   0   0   0   2   0   0   2   2   2   0   2   0   0   0   0   0   0   0   0   0   2   2   0   0   2   2   2   0   2   0   0   0   0   2   2   0   2   2   2   2   0   0   2   0   0   2   0   0   2   2   0   0   0   2   0   0   0   2   0   2   0   0   0   0   0   0   2   0   0   2   0   2   0   2   0   2   2   2   0   0   2   0   0   2   2   2   2   2   2   0   0   2   0   2   2   0   2   0   0   0   0   0   2   2   2   2   0   2   2   0   2   0   0   0   0   0   2   2   0   0   0   0   2   2   0   0   0   0   0   0   0   0   2   0   2   2   0   2   0   2   2   0   0   0   2   0   2   2   0   2   2   0   2   0   2   2   2   0   2   0   2   2   2   2   0   0   2   2   0   0   0   2   0   0   2   2   0   0   0   2   2   2   2   2   0   0   0   2   0
 MK-2-10                0   2   2   2   2   0   2   2   2   2   0   0   0   0   2   0   0   2   2   2   0   2   0   2   0   0   0   0   0   0   2   2   2   0   0   2   2   2   0   2   0   0   0   0   2   2   0   2   2   2   2   0   2   2   0   0   2   0   0   0   2   0   0   0   2   0   0   0   2   0   2   0   0   0   0   0   0   2   0   0   2   0   2   0   2   0   2   2   2   0   2   2   0   0   2   2   2   2   2   2   0   0   2   0   0   2   0   2   0   0   0   0   0   0   2   2   2   2   2   2   0   2   0   0   0   0   0   2   2   0   0   0   0   2   0   0   0   0   0   0   0   0   0   2   0   2   2   0   2   0   2   2   0   0   2   2   0   2   2   0   2   2   0   0   0   2   2   2   0   2   0   2   2   2   0   0   0   2   2   0   0   0   2   0   0   2   2   0   0   0   2   2   2   2   2   0   0   0   2   0
 MK-2-11                0   0   2   2   2   0   2   0   2   2   0   0   0   0   2   0   0   2   2   2   0   2   0   2   0   2   0   0   0   0   2   2   2   0   0   2   2   2   0   2   2   0   0   0   2   2   0   2   2   2   2   0   2   2   0   0   2   0   0   0   2   0   0   0   2   0   2   0   2   0   2   0   0   0   0   0   0   2   0   0   2   0   2   0   2   2   0   2   2   0   2   2   0   0   2   2   2   2   2   0   0   0   2   0   0   2   0   2   0   0   2   2   0   0   0   2   0   2   2   2   0   2   0   0   0   0   0   2   2   0   0   0   0   2   0   0   2   0   0   0   0   0   0   2   0   2   0   0   2   2   2   2   0   0   2   0   0   2   2   0   2   2   0   0   0   2   2   2   0   2   0   2   2   2   0   0   0   2   2   0   0   0   2   0   0   2   2   0   0   0   2   2   2   2   2   0   0   0   2   0
 MK-2-12                0   0   0   2   0   0   2   0   2   2   2   0   2   0   2   0   0   2   2   2   0   2   0   2   0   2   0   0   2   0   2   2   2   0   0   2   2   2   0   2   2   0   0   0   2   2   0   2   2   2   2   0   0   2   0   0   2   0   0   0   2   0   2   0   2   0   2   2   2   0   2   0   2   0   0   0   0   0   0   0   2   0   2   0   2   0   0   2   2   2   0   2   0   0   2   2   0   2   2   0   0   0   2   0   0   0   0   2   0   0   2   2   0   0   0   2   0   2   2   2   0   2   0   0   0   0   0   2   2   0   0   0   2   2   0   0   2   0   2   2   0   0   0   2   0   2   0   0   2   2   2   2   0   2   2   0   0   2   2   0   2   2   0   0   0   2   2   2   0   2   0   0   2   0   2   0   2   2   2   0   0   0   2   0   0   2   2   0   0   0   2   2   0   2   2   0   0   0   2   0
 MK-2-13                0   0   0   2   2   0   2   0   2   2   2   0   2   0   2   0   0   2   2   2   0   2   0   2   0   2   0   0   2   0   2   2   2   0   0   2   2   0   0   2   2   0   0   0   2   2   0   0   2   0   2   0   0   0   0   0   2   0   0   0   2   0   2   0   2   0   2   2   2   0   0   0   0   0   0   2   0   2   0   0   2   2   2   2   0   0   0   2   2   2   0   2   0   0   2   2   0   2   2   0   0   2   0   0   0   0   0   2   0   2   0   2   0   0   0   2   0   2   0   2   0   0   0   0   0   0   0   2   2   0   0   0   0   2   0   2   2   0   2   2   0   0   0   2   0   2   0   0   2   2   2   2   0   2   2   0   0   2   2   0   2   2   0   0   0   2   2   0   0   2   0   0   0   0   2   0   0   2   2   0   0   0   2   0   0   2   2   0   0   0   2   0   0   2   2   0   0   0   2   0
 MK-2-14                0   0   0   2   0   0   2   0   2   2   2   0   2   0   2   0   0   2   2   2   0   2   0   2   2   2   0   0   2   0   2   2   2   0   0   2   2   0   0   2   2   0   0   0   2   2   0   0   0   0   0   2   0   0   0   0   2   0   0   0   2   0   2   2   2   0   2   2   2   0   0   0   2   0   0   2   0   2   0   2   2   2   0   2   0   0   0   2   2   0   2   2   0   0   0   2   0   2   2   0   0   2   0   0   0   0   0   2   0   2   0   2   2   2   0   2   0   2   0   2   0   0   0   2   0   0   0   2   2   0   0   0   0   2   0   2   2   0   2   2   0   0   0   2   0   2   0   0   2   2   0   2   0   2   2   2   0   2   2   0   2   2   0   0   2   2   2   0   0   2   0   2   0   0   2   0   0   2   0   0   2   0   2   0   0   2   2   0   0   0   2   0   2   2   2   0   0   0   2   0
 MK-2-15                0   0   0   2   0   0   2   0   2   2   2   0   2   0   2   2   0   2   2   2   2   2   0   2   2   2   0   0   2   0   0   2   2   0   0   2   0   0   0   2   2   0   0   0   2   2   0   0   0   0   0   2   0   0   2   0   2   0   0   0   2   0   2   2   0   0   2   2   2   0   0   0   2   0   0   2   0   2   0   2   2   0   2   2   0   0   2   2   2   0   2   2   0   0   2   2   0   2   2   0   0   2   0   0   0   0   0   2   0   2   0   2   2   2   0   2   0   2   2   2   0   0   0   2   0   0   0   2   2   0   2   0   0   2   0   2   2   0   2   2   2   0   2   2   0   2   2   0   2   2   0   2   0   2   2   2   0   2   2   0   2   2   0   0   2   2   2   0   0   2   0   2   0   2   2   0   0   2   0   0   2   0   2   0   2   2   2   0   0   0   2   0   2   2   0   0   0   0   2   0
 MK-2-16                0   0   0   0   0   0   2   2   2   2   2   0   2   0   2   2   0   2   2   2   2   2   2   2   2   2   0   0   2   0   2   2   0   0   0   2   0   0   0   2   2   0   0   0   2   2   0   0   0   0   0   2   0   0   2   0   2   0   0   0   2   0   2   2   0   0   0   2   2   0   0   0   0   0   0   2   0   2   0   2   2   0   2   2   0   0   2   2   2   0   2   2   0   0   2   2   0   2   2   0   0   2   0   0   0   0   0   2   0   2   0   2   2   2   0   2   0   2   2   2   0   0   0   2   0   0   0   2   2   0   0   0   0   2   0   2   2   0   2   2   2   0   2   2   2   2   2   0   2   0   0   2   0   2   2   2   0   2   2   0   2   2   0   0   2   2   2   0   0   2   0   2   0   2   2   2   0   2   0   0   2   0   2   0   2   2   2   0   0   0   2   2   2   2   0   2   0   0   2   0
 MK-3-1                 2   0   2   0   0   2   0   2   2   2   2   0   2   2   0   0   2   0   0   2   2   2   0   0   2   0   0   0   2   2   0   0   0   2   2   2   0   0   0   2   0   2   2   0   2   0   0   2   2   0   2   0   0   2   2   0   2   2   2   2   2   2   2   2   0   0   2   2   2   2   0   0   2   0   0   0   0   0   0   0   0   0   0   2   2   2   2   0   0   2   0   0   0   2   2   2   2   2   2   2   0   0   2   2   2   0   2   0   2   0   2   0   2   0   0   0   0   0   2   2   2   0   0   2   0   2   0   2   2   2   0   0   2   2   2   2   0   0   2   0   0   0   0   0   0   2   2   0   2   2   2   0   2   0   2   2   2   2   0   2   0   2   2   2   0   2   2   2   2   0   2   0   2   0   0   0   0   0   0   0   2   0   2   2   0   0   2   0   0   0   0   2   2   0   0   0   2   2   2   2
 MK-3-2                 2   0   2   0   0   0   0   2   2   2   2   0   2   2   0   0   2   0   0   2   2   2   0   0   2   0   0   0   2   2   0   2   0   2   2   2   0   0   0   2   0   2   2   2   2   0   0   0   2   0   2   2   0   2   2   0   2   2   2   2   2   2   2   2   0   0   2   2   2   2   0   0   2   0   0   0   2   0   0   0   0   0   2   2   0   2   2   0   0   2   0   0   0   2   2   2   2   2   2   2   0   0   2   2   0   0   2   0   2   0   0   0   2   0   0   2   0   0   2   2   2   0   0   2   0   2   0   2   2   2   0   0   2   2   0   2   0   0   2   0   0   0   0   0   0   2   2   0   0   2   2   0   2   0   2   2   2   2   0   2   0   2   2   2   0   2   2   2   2   2   2   0   2   0   0   0   0   0   0   0   0   0   2   2   0   0   2   0   0   0   0   2   2   0   0   0   2   2   2   2
 MK-3-3                 2   0   2   0   0   0   0   2   2   2   2   0   2   2   0   0   2   0   0   2   2   2   0   0   2   0   0   0   2   2   0   0   0   2   2   2   0   2   0   2   0   2   2   2   2   2   2   0   2   0   2   2   0   2   2   0   2   2   2   2   2   0   2   2   0   0   2   2   2   2   0   0   2   0   0   0   2   0   0   0   0   0   2   0   0   2   2   0   0   2   0   0   0   0   2   2   2   2   2   2   0   0   0   2   0   0   2   0   2   0   0   0   2   0   0   2   0   0   2   2   0   0   0   2   0   2   0   2   2   2   0   0   2   2   0   2   0   0   2   0   0   2   0   0   0   2   2   0   0   2   2   0   2   0   2   2   2   2   0   0   0   2   2   2   0   0   2   2   0   2   2   0   2   0   2   0   0   0   0   0   0   0   2   0   0   0   2   0   0   0   0   2   2   2   2   0   2   2   2   2
 MK-3-4                 2   2   2   0   0   0   2   0   2   2   2   0   2   2   0   0   2   0   0   2   2   0   0   0   0   0   0   0   2   2   0   0   0   2   2   2   0   2   0   2   0   2   2   2   2   2   2   0   2   0   2   2   0   2   2   0   2   2   2   0   2   0   2   2   0   0   2   2   2   0   0   0   2   0   0   0   2   0   0   0   0   0   2   0   0   2   2   0   0   2   0   0   2   0   2   2   2   2   2   2   0   0   0   2   0   0   2   0   2   0   0   0   2   0   0   2   0   0   2   2   0   2   0   2   0   2   0   2   2   2   0   0   2   2   0   2   2   0   2   2   0   2   0   0   0   2   2   0   0   2   0   0   2   0   2   0   2   2   0   0   0   2   0   2   0   0   2   2   0   2   2   0   2   0   2   0   0   0   0   0   0   2   2   0   0   0   2   0   2   0   0   2   2   2   2   2   2   0   2   2
 MK-3-5                 2   2   2   0   0   0   2   0   2   2   2   0   2   0   0   0   2   0   0   2   2   0   0   0   0   0   0   0   2   2   0   0   0   2   2   2   0   2   0   2   2   2   2   2   2   0   0   0   2   0   2   0   2   2   2   0   2   2   2   0   2   0   2   2   0   0   2   2   2   0   0   0   2   0   0   0   2   0   0   2   0   0   2   0   0   2   2   0   2   2   0   0   0   0   2   2   2   2   0   2   0   0   0   2   0   0   2   0   2   0   0   0   2   0   0   2   0   0   2   2   0   2   0   2   0   2   0   2   2   2   2   0   2   2   0   2   2   0   2   0   0   2   0   0   2   2   2   0   0   2   0   0   0   0   2   0   2   2   0   0   0   2   0   2   0   0   2   2   0   2   2   0   2   0   2   0   2   0   0   2   0   2   2   0   0   0   2   0   2   0   0   2   0   2   2   2   2   0   2   0
 MK-3-6                 2   2   2   0   0   0   0   0   2   2   2   0   2   0   0   0   2   0   0   2   2   0   0   0   0   2   0   0   2   2   0   0   0   2   0   2   0   2   0   0   2   2   2   2   2   0   0   0   2   0   2   0   2   2   2   0   2   2   2   0   2   0   2   2   0   0   2   2   2   0   0   0   2   0   0   0   2   0   0   2   0   0   2   0   0   2   2   0   2   2   0   0   0   0   2   0   0   2   0   2   0   0   0   2   0   0   0   0   2   0   0   0   2   0   0   2   0   0   2   2   0   2   0   0   0   2   0   2   2   2   0   0   2   2   0   2   2   0   0   0   0   2   0   0   2   2   2   2   0   2   0   0   0   2   2   0   2   2   0   0   2   2   2   0   0   0   2   2   0   2   2   0   2   0   2   0   2   0   0   2   0   2   2   2   0   2   2   0   0   0   0   2   2   2   2   2   2   0   2   0
 MK-3-7                 0   2   2   0   0   0   0   0   2   2   2   2   2   0   0   0   0   0   0   2   2   0   2   0   0   2   2   0   2   2   0   0   0   2   0   2   0   2   0   0   2   2   2   2   2   0   0   2   2   0   2   0   2   2   0   0   2   2   2   0   2   0   2   2   0   0   2   2   2   0   0   0   2   0   0   2   2   0   0   2   0   0   2   0   0   2   2   2   2   0   0   0   0   0   2   0   0   0   0   0   2   2   0   2   0   2   0   0   2   0   0   0   0   2   0   2   0   0   2   2   0   2   0   0   0   2   0   2   2   2   0   0   2   2   0   2   2   0   0   0   0   2   0   0   2   2   2   2   0   2   0   0   0   2   2   2   2   2   0   0   2   2   0   0   0   0   2   2   0   2   2   0   2   0   2   0   2   0   0   2   0   2   2   2   0   2   2   0   2   0   0   2   2   2   2   2   2   0   2   0
 MK-3-8                 2   2   2   0   0   0   0   0   2   2   0   2   2   0   0   0   0   0   0   2   2   0   2   0   0   2   2   0   2   2   0   2   0   2   0   2   0   2   2   0   2   2   2   2   2   0   0   2   2   0   2   0   2   0   0   0   2   2   2   0   2   0   2   2   0   0   2   2   0   0   0   2   0   2   0   2   2   0   0   2   0   0   2   0   0   2   2   2   2   0   0   0   0   0   2   0   0   0   0   0   0   0   2   2   2   2   0   0   2   0   0   0   0   2   2   2   0   2   2   2   0   0   0   0   0   2   0   2   0   2   0   0   2   2   2   2   0   0   0   2   0   2   0   0   2   0   2   2   0   2   0   0   2   2   2   2   2   2   0   2   2   0   0   0   0   0   2   0   0   2   2   0   2   0   2   0   2   0   0   2   0   2   2   2   0   2   2   0   2   0   0   2   2   2   2   2   2   0   2   0
 MK-3-9                 2   2   2   0   0   0   0   0   2   2   0   2   2   0   0   0   0   0   0   0   0   0   0   0   0   2   2   0   2   2   0   0   0   2   0   2   0   2   2   0   2   2   0   2   2   0   2   2   2   0   2   0   2   0   0   0   2   2   2   0   2   0   2   2   0   0   2   2   2   0   0   2   0   2   0   2   2   0   0   2   0   0   2   0   0   2   2   2   2   2   0   0   0   0   2   0   0   0   0   0   2   0   0   2   0   2   0   0   2   0   0   0   0   2   2   2   0   2   2   2   0   0   0   2   0   2   0   2   0   2   0   0   2   2   2   2   2   2   2   2   0   2   0   0   2   0   2   0   0   2   0   0   2   2   2   2   2   2   0   2   2   0   0   0   0   0   2   0   0   2   2   0   2   0   2   0   2   0   0   2   0   2   2   2   0   2   2   0   2   0   0   2   2   2   2   2   0   0   0   0
 MK-3-10                2   2   0   0   0   0   0   0   2   2   0   2   0   0   0   2   0   0   0   0   0   0   0   0   2   2   2   0   2   2   0   0   0   2   0   2   0   2   0   0   2   2   0   2   2   0   2   2   2   0   2   2   2   0   0   0   2   2   2   0   2   0   2   0   0   0   2   2   2   2   0   2   0   2   0   2   2   0   0   2   0   0   2   0   0   2   2   2   2   2   0   2   0   0   2   0   0   0   0   2   2   0   0   2   0   2   0   0   2   0   0   0   0   2   2   2   0   2   2   2   0   2   0   2   0   2   0   2   0   0   0   2   2   2   2   2   2   2   2   2   0   2   0   0   2   0   2   0   0   2   0   0   2   2   2   2   2   2   0   2   2   0   0   0   0   0   2   0   0   2   2   0   0   0   2   0   2   0   0   2   0   0   2   2   0   2   0   0   2   0   0   2   2   2   2   2   0   0   0   0
 MK-3-11                2   2   0   0   0   0   0   0   2   2   2   2   0   0   0   2   0   0   0   0   0   0   0   0   2   2   2   0   2   2   0   0   0   2   0   2   0   2   0   0   2   2   0   2   2   0   2   2   2   0   2   2   2   0   0   0   2   2   2   0   2   0   2   0   0   2   2   2   2   2   0   2   0   2   0   2   2   0   0   2   0   0   2   0   0   2   0   2   2   2   0   2   0   0   0   0   0   2   0   0   2   0   2   2   0   2   0   0   2   0   0   0   0   2   2   0   0   2   2   2   0   0   0   2   2   2   0   2   0   0   0   2   2   2   2   2   2   2   0   2   0   2   0   0   2   2   2   0   0   2   0   0   2   0   0   2   2   2   0   2   2   0   2   0   0   0   2   0   0   2   2   0   0   0   2   0   2   0   0   2   0   2   0   2   0   2   2   0   2   0   0   2   2   2   0   2   0   0   0   0
 MK-3-12                2   2   0   0   0   0   0   0   2   2   2   2   0   0   0   2   0   0   0   0   0   0   0   2   0   0   2   0   2   2   0   0   0   2   0   0   0   2   0   0   2   2   0   2   2   0   2   2   2   0   0   2   2   0   0   0   2   2   2   0   0   0   2   0   0   2   0   2   2   2   2   2   0   2   0   2   2   0   0   2   0   0   0   0   0   2   2   2   2   2   0   2   0   0   2   0   0   2   0   0   2   0   0   2   0   2   0   0   2   0   0   0   0   2   2   0   0   2   2   2   0   2   0   2   2   2   0   0   0   2   0   2   0   2   2   2   2   0   0   2   0   2   0   0   2   2   2   0   0   2   0   0   2   0   2   2   2   2   0   2   2   0   2   2   0   0   2   0   0   2   2   0   0   0   0   0   2   0   0   2   0   2   0   2   0   2   2   0   2   0   0   2   2   2   0   2   0   0   0   0
 MK-3-13                0   2   0   0   0   0   0   0   2   2   0   2   0   0   2   2   0   0   2   0   0   0   0   2   0   0   2   0   2   2   0   2   0   2   0   0   0   2   0   0   2   2   0   2   2   0   2   2   2   0   0   2   2   0   0   0   2   2   2   0   2   0   0   0   0   2   0   2   2   2   2   2   0   2   0   2   2   2   0   2   0   0   0   2   0   2   2   2   0   0   0   2   0   0   2   0   2   0   0   0   2   0   0   2   0   2   0   0   2   0   0   2   0   2   2   0   0   2   2   2   2   2   0   0   2   2   0   0   2   2   0   2   2   2   2   2   2   2   0   2   0   2   0   0   0   2   2   0   0   2   0   0   2   0   2   2   2   2   0   2   2   0   2   2   0   0   2   0   0   2   2   0   0   0   0   0   2   0   0   2   0   2   0   2   0   2   2   2   2   0   0   0   2   2   0   2   0   0   0   0
 MK-3-14                0   2   0   2   0   0   0   0   2   2   0   0   0   0   2   2   0   0   2   0   0   0   0   2   0   0   2   2   2   2   0   2   2   0   0   0   0   2   0   0   2   2   0   2   2   0   2   2   2   0   2   2   0   0   2   0   2   2   2   0   2   0   0   0   0   2   0   2   2   2   2   0   0   2   0   2   2   2   0   2   0   2   0   2   2   2   2   2   0   0   0   2   0   2   2   0   2   0   0   0   2   0   0   2   0   0   0   0   2   0   0   2   0   2   2   0   0   2   2   2   2   2   0   0   2   2   0   0   2   2   2   2   2   2   2   2   2   2   2   2   0   2   0   0   0   2   2   0   0   2   0   0   2   2   2   2   2   2   0   2   2   0   2   2   0   0   2   0   0   2   0   0   2   0   0   0   2   0   0   2   0   2   0   2   0   0   2   2   2   0   0   0   2   2   0   2   0   0   0   0
 MK-3-15                0   2   0   2   0   0   0   2   2   0   0   0   0   0   2   2   0   0   2   0   0   2   0   2   0   0   2   2   2   2   2   2   2   2   0   0   0   2   0   0   2   2   0   2   2   2   2   2   2   2   2   0   0   0   2   0   2   2   2   0   2   0   0   2   0   2   0   2   2   0   2   0   0   2   0   2   2   2   0   2   0   2   2   0   2   2   2   2   0   0   0   2   0   2   2   0   2   0   0   0   2   0   0   2   0   0   0   0   0   0   0   2   0   0   0   0   2   0   2   2   2   2   0   2   2   2   0   0   0   2   2   2   2   2   2   2   2   2   2   2   0   2   0   2   0   2   2   0   0   2   0   0   2   2   2   2   2   2   0   2   2   0   0   2   0   0   2   0   0   0   0   0   2   0   0   2   2   0   0   2   0   2   0   2   2   0   2   2   2   0   0   0   2   2   0   2   0   0   0   0
 MK-3-16                0   2   0   0   0   2   0   2   2   0   0   0   0   0   2   2   0   0   2   0   0   2   0   2   0   0   2   2   2   0   2   2   2   2   0   0   0   2   2   0   2   2   2   2   2   0   2   2   2   2   2   0   0   0   2   0   2   0   2   2   2   0   0   2   0   2   0   2   2   0   2   0   2   2   0   2   2   2   0   2   0   2   2   0   2   2   2   2   0   0   0   2   0   2   2   0   2   0   0   0   2   2   0   2   0   0   0   0   0   0   0   2   0   0   0   0   2   0   2   2   2   2   0   2   2   2   0   0   0   2   2   0   2   2   2   2   2   2   2   2   0   2   0   2   0   2   2   0   0   2   0   0   0   2   2   0   0   2   0   0   0   0   0   2   0   0   2   0   0   0   0   0   2   0   0   2   2   0   0   2   0   2   2   2   2   0   2   2   2   0   2   0   2   2   0   2   0   2   0   0
 MK-4-1                 2   0   2   0   0   2   0   0   2   0   0   0   2   2   2   2   0   2   2   0   2   0   0   0   0   0   0   0   2   2   0   2   2   2   0   0   2   2   0   0   2   2   0   2   0   0   2   2   0   2   2   0   0   0   2   2   0   0   2   2   0   2   2   2   0   0   0   2   0   2   0   0   2   0   2   2   0   2   0   0   2   0   2   2   0   2   0   0   2   0   0   0   0   0   0   0   2   0   0   2   2   2   0   0   0   2   0   2   2   2   2   2   0   2   2   0   0   0   2   0   2   2   2   2   2   0   0   0   2   2   2   0   2   0   0   0   2   0   2   2   2   0   0   2   2   2   2   2   2   0   2   2   0   0   0   2   2   2   2   2   2   2   2   0   0   2   2   2   0   2   0   2   2   0   0   0   0   0   0   0   0   2   2   0   2   0   2   2   2   2   2   2   2   0   2   0   2   2   0   2
 MK-4-2                 2   0   0   0   0   2   0   0   0   2   0   0   2   2   2   2   0   2   2   0   2   0   2   0   0   0   0   0   2   2   0   2   2   2   0   0   2   2   0   0   2   2   0   2   0   0   2   2   0   2   2   0   0   0   2   2   0   2   0   2   0   2   2   2   0   0   0   2   0   0   0   0   2   0   2   2   0   2   0   0   2   0   2   0   0   2   0   0   2   2   0   0   0   0   0   0   0   0   0   2   2   2   2   0   0   0   0   2   2   2   2   2   0   2   2   2   2   0   2   0   2   2   0   2   2   0   0   0   2   2   2   0   2   2   0   0   2   0   2   0   2   0   0   2   2   0   2   2   2   0   2   2   0   0   0   2   2   2   2   2   2   2   2   0   2   2   2   0   0   2   0   2   2   0   2   0   0   0   0   0   0   2   0   0   2   0   2   2   2   2   2   2   2   2   2   0   2   2   0   0
 MK-4-3                 0   0   0   0   2   2   0   0   0   2   0   0   2   2   2   2   0   2   2   0   2   0   2   0   0   0   0   0   2   0   0   2   0   2   0   0   2   2   0   0   2   2   2   2   0   0   2   2   0   2   2   0   0   0   2   2   2   2   2   2   0   2   0   0   2   0   0   2   0   0   0   0   2   0   2   2   0   0   2   0   2   0   2   0   0   2   2   0   2   2   0   0   0   0   0   0   0   0   0   2   2   2   2   0   0   0   0   2   2   2   2   2   0   2   2   2   2   0   2   0   2   2   0   2   2   0   0   2   2   2   2   0   2   2   0   0   2   0   2   0   2   0   0   2   0   2   2   2   0   0   2   2   0   0   0   2   2   2   0   2   2   2   2   0   2   2   2   0   0   0   0   2   2   0   0   0   0   2   0   0   0   2   0   0   2   0   0   2   2   2   2   2   2   2   2   0   0   2   0   0
 MK-4-4                 0   2   0   0   2   2   0   0   0   2   0   0   2   2   2   2   0   2   2   0   2   0   2   0   0   0   0   0   2   0   0   2   2   2   0   0   2   2   2   0   2   2   2   2   0   0   2   2   0   2   2   0   0   0   2   2   2   2   2   2   0   2   0   0   2   0   0   2   0   0   0   0   2   0   2   2   0   0   2   0   2   0   2   0   0   0   2   0   2   2   0   0   0   2   0   0   0   0   0   2   2   2   2   0   0   0   0   2   2   2   2   2   0   2   0   2   2   0   2   2   0   2   0   0   2   0   0   2   0   2   2   0   0   2   2   0   2   0   2   0   0   0   0   2   0   2   0   2   0   0   2   2   0   0   2   0   2   2   0   2   0   2   2   2   2   2   0   2   0   0   0   2   2   0   2   0   0   2   0   0   0   0   0   0   2   0   0   2   2   2   2   2   2   2   2   0   0   2   0   0
 MK-4-5                 0   2   0   2   2   0   0   0   0   2   0   0   2   2   2   2   0   2   2   2   2   0   2   0   0   2   0   0   2   0   0   2   2   2   0   0   2   2   2   0   2   2   2   2   0   0   2   2   0   2   2   0   0   0   2   2   2   2   2   2   0   0   0   0   2   0   0   2   2   0   0   0   2   0   2   2   0   0   2   0   0   0   2   0   0   0   2   0   2   2   0   0   0   2   0   0   0   0   0   2   2   2   2   0   0   0   0   2   2   2   2   2   0   0   0   0   2   0   2   2   0   2   2   0   2   0   0   2   0   2   2   0   0   2   2   0   2   0   2   0   0   0   0   2   0   2   0   2   0   0   2   2   0   0   2   0   2   2   0   2   0   2   2   2   2   2   0   2   0   0   0   2   2   0   2   0   0   2   0   0   0   0   0   0   2   0   0   2   2   2   2   2   2   2   2   0   0   2   0   0
 MK-4-6                 0   2   0   2   2   0   0   0   0   2   0   0   2   2   2   2   2   2   2   2   2   0   2   0   0   0   2   0   2   0   0   2   0   2   2   2   2   2   0   0   2   2   2   0   0   0   2   2   0   2   2   0   0   0   2   2   2   2   2   2   0   0   0   0   0   0   0   2   2   2   0   0   2   0   2   2   0   0   2   0   0   0   2   0   0   0   2   2   2   0   0   0   0   2   0   0   0   0   0   2   2   2   2   2   2   0   0   2   2   2   2   2   2   0   0   0   2   0   2   2   0   2   2   0   2   0   0   2   0   2   0   0   0   2   2   0   2   0   2   0   0   0   0   2   0   2   0   2   0   0   2   2   0   0   2   0   2   2   0   2   0   2   2   2   2   2   0   2   0   0   0   2   2   0   2   0   0   2   0   0   0   0   0   0   2   0   0   2   2   2   2   2   2   2   2   0   0   2   0   0
 MK-4-7                 0   2   0   2   0   0   0   0   0   2   0   0   2   2   2   2   2   0   2   2   2   0   2   2   0   0   2   0   2   0   0   2   0   2   0   0   2   2   0   2   0   2   2   0   0   2   2   2   0   2   2   0   0   0   2   2   2   2   2   2   0   0   0   0   0   0   0   2   2   2   0   0   0   0   2   2   0   0   2   0   0   0   2   0   0   2   2   2   2   0   0   0   0   2   2   0   0   0   0   2   2   2   2   2   2   0   2   2   2   2   2   2   2   0   0   2   2   0   0   2   2   2   2   2   2   0   0   2   0   2   0   0   0   0   2   0   2   2   2   0   0   0   0   2   0   2   0   2   0   2   2   2   0   0   2   0   2   2   0   2   0   2   2   2   2   2   0   2   0   0   0   2   2   0   0   0   0   2   0   0   0   0   0   0   2   0   0   2   2   2   2   2   2   0   2   0   0   2   0   0
 MK-4-8                 0   2   2   2   0   0   0   0   0   2   0   0   2   2   2   2   2   2   2   2   2   0   2   2   0   0   2   0   2   0   0   2   0   2   0   0   2   0   0   2   0   2   2   0   0   2   2   2   0   2   2   0   0   0   2   2   2   2   2   2   0   0   0   0   0   0   0   2   2   2   0   0   0   0   2   2   0   0   2   0   0   0   2   0   0   2   2   2   2   0   2   0   0   2   2   0   2   0   2   2   2   2   2   2   2   0   2   2   2   2   2   2   2   0   0   2   2   2   0   2   2   2   2   2   2   0   0   0   0   2   2   0   0   0   2   0   2   2   2   0   0   0   0   0   0   2   0   2   0   2   2   2   0   0   2   0   2   2   0   2   0   2   2   2   2   2   0   0   0   0   0   2   2   0   0   0   0   2   0   0   0   0   0   0   2   0   0   2   2   2   0   2   2   0   2   0   0   0   0   0
 MK-4-9                 0   2   2   2   0   0   0   0   0   2   0   0   0   2   2   2   2   2   2   2   2   0   2   0   0   0   2   0   2   0   0   2   0   2   0   0   2   0   0   2   0   2   2   0   0   2   2   2   0   2   2   0   0   0   2   2   2   2   2   2   0   0   0   0   0   0   0   2   2   2   0   0   0   0   2   2   0   2   2   0   0   0   2   0   0   2   2   2   2   0   2   0   0   2   2   2   2   0   2   0   2   2   2   2   2   0   2   2   2   0   2   2   2   0   0   0   2   2   2   2   0   2   2   2   2   0   0   2   2   2   2   0   0   0   2   2   2   2   2   0   0   0   2   0   0   2   0   2   0   2   2   2   0   0   2   0   2   2   0   2   0   2   0   2   2   2   0   0   0   0   0   2   0   0   0   0   0   2   0   0   2   0   0   0   2   0   2   2   2   0   0   2   2   0   2   2   2   0   0   0
 MK-4-10                0   2   2   2   0   2   0   0   2   2   0   0   0   0   2   2   2   2   0   2   2   0   2   0   0   0   0   0   2   0   0   2   0   2   0   0   2   0   0   2   0   2   2   0   0   2   2   2   0   2   2   0   0   0   2   2   2   0   0   2   0   2   2   0   0   0   0   2   2   0   0   0   0   0   2   2   0   2   2   0   0   0   2   0   0   2   2   2   2   0   2   0   2   0   2   2   2   0   2   0   2   2   2   2   2   0   2   2   2   0   2   2   2   0   0   0   2   2   2   0   0   2   2   2   2   0   0   2   0   0   2   0   0   0   2   2   2   2   2   0   0   0   2   0   0   2   0   2   0   2   2   2   0   0   2   0   2   2   0   2   0   2   0   0   2   2   0   2   0   2   0   2   2   0   0   0   0   2   0   0   2   0   0   0   2   2   2   2   2   0   0   2   2   0   2   2   2   0   0   0
 MK-4-11                0   2   2   0   0   2   2   0   2   2   0   2   0   0   2   2   2   0   2   0   2   0   0   0   0   0   0   2   2   2   0   2   0   2   2   0   2   0   0   2   0   2   2   0   0   2   2   2   0   2   2   0   0   0   2   2   2   0   0   2   0   2   2   2   0   0   0   2   2   0   0   0   2   2   2   2   0   2   2   0   0   0   2   0   0   2   2   2   2   0   0   0   2   0   2   2   2   0   2   0   2   2   2   2   2   0   2   2   2   0   2   2   0   2   0   0   2   2   2   2   0   2   2   2   2   0   0   2   0   0   0   0   0   0   2   2   2   2   2   0   0   0   2   0   0   2   0   2   0   2   2   2   0   0   2   0   2   2   0   2   0   2   2   0   2   2   0   2   0   2   0   2   2   0   0   0   0   2   0   0   2   0   0   2   2   0   2   2   2   2   0   2   2   0   2   2   2   0   0   0
 MK-4-12                0   2   2   0   0   2   2   0   2   2   0   2   0   0   2   2   2   0   2   0   2   0   0   0   0   0   0   2   2   2   0   2   2   2   2   0   2   0   0   0   0   0   0   0   0   2   2   2   0   2   2   0   0   0   2   2   2   0   2   2   0   2   2   2   0   0   0   2   2   0   0   0   2   2   2   2   0   2   2   0   0   0   0   0   0   2   2   2   2   0   0   0   2   0   2   2   2   0   2   0   2   2   2   2   2   0   2   2   2   0   2   2   0   2   0   2   2   2   2   2   0   2   2   2   2   0   0   2   2   0   0   0   0   0   2   2   2   2   2   2   0   2   2   0   0   2   0   2   0   2   0   2   0   0   2   2   2   2   0   0   2   0   2   0   2   2   2   2   0   2   0   2   2   0   0   0   0   2   0   0   2   2   0   2   2   0   2   2   2   2   0   2   0   0   2   2   2   0   0   0
 MK-4-13                0   2   2   0   0   2   2   0   2   2   0   2   2   0   2   2   2   0   2   0   2   0   0   0   0   0   2   0   2   2   0   2   2   2   2   0   2   0   0   0   0   0   0   0   2   2   2   2   0   2   2   2   0   0   0   2   2   0   2   2   0   2   2   2   2   0   0   2   2   0   0   0   2   2   2   2   0   2   2   0   0   0   2   0   0   2   2   2   2   0   0   0   2   0   2   0   2   0   2   0   0   2   2   2   2   0   2   2   2   0   2   2   0   2   0   2   2   2   0   2   0   2   2   2   0   2   0   2   2   0   0   0   0   0   2   2   0   2   2   2   0   2   2   0   0   2   0   2   0   2   0   2   0   0   2   2   2   2   2   0   2   2   2   0   2   2   2   2   0   2   0   2   2   0   0   0   2   2   0   2   2   2   0   2   2   0   2   2   2   2   0   2   0   2   2   2   2   0   0   0
 MK-4-14                0   2   2   0   0   2   2   0   2   2   0   2   2   0   2   2   2   0   2   0   2   0   0   0   0   0   2   0   2   2   0   2   2   2   2   0   2   0   0   0   0   0   0   0   2   2   2   2   0   2   2   0   0   0   0   2   2   0   2   2   0   2   2   2   2   0   0   2   2   0   0   0   2   2   2   2   0   2   2   0   0   0   0   0   0   2   2   2   0   0   0   2   2   0   2   0   2   0   2   0   0   2   2   2   2   0   2   0   2   0   2   2   0   2   0   2   2   2   0   2   0   2   2   2   0   2   0   2   2   0   0   0   0   0   2   2   0   2   2   2   0   2   2   0   0   2   0   2   2   2   0   2   0   0   2   2   2   2   2   2   0   2   2   0   0   2   2   2   0   2   0   2   2   0   2   0   2   2   0   2   2   2   0   2   2   0   2   2   2   2   0   2   0   2   2   2   2   0   0   0
 MK-4-15                2   2   2   0   0   2   2   0   2   0   0   2   2   0   0   2   2   0   2   0   2   0   0   0   0   0   2   0   2   2   0   2   2   2   2   0   2   2   0   0   0   0   0   0   2   2   2   2   0   2   2   2   0   0   0   2   0   0   2   2   0   2   2   0   2   0   0   2   2   0   2   0   2   2   2   2   0   2   2   0   0   0   0   0   2   0   2   2   0   0   0   2   0   2   0   2   2   0   0   0   0   2   2   2   0   0   2   0   2   0   2   2   0   2   2   2   2   2   0   2   0   2   2   2   0   2   0   2   2   0   0   0   0   0   2   0   0   2   0   2   0   2   2   0   0   2   0   0   2   2   0   2   0   0   2   2   2   2   2   2   0   2   2   0   0   2   2   2   0   2   0   2   2   0   2   0   2   2   0   0   2   2   0   2   2   2   2   2   2   2   0   2   0   2   2   0   2   0   0   0
 MK-4-16                2   2   2   0   0   2   2   0   2   0   0   2   2   0   0   2   2   0   0   0   0   0   0   0   0   0   2   0   2   2   0   2   2   2   2   0   2   2   0   0   0   0   0   0   0   2   2   2   0   2   2   2   0   0   0   2   0   0   2   0   0   2   2   0   2   0   0   2   2   0   2   0   2   2   2   2   0   2   0   0   0   2   2   0   2   0   2   2   0   0   2   2   0   2   0   2   2   2   0   0   0   2   2   0   0   0   2   0   2   0   2   2   0   2   2   0   2   2   0   2   0   2   0   2   0   2   0   2   0   2   0   0   0   0   2   0   2   2   0   2   0   2   2   0   0   2   0   0   2   2   0   2   0   0   2   2   2   2   2   2   2   2   0   0   0   2   2   2   0   2   0   2   2   0   2   0   0   2   0   0   2   2   0   2   2   2   2   2   2   0   0   2   0   2   2   0   2   0   0   0
 MK-5-1                 0   0   2   0   0   0   2   2   0   2   0   2   0   2   0   2   0   2   2   0   2   2   0   0   2   0   2   0   2   0   2   0   2   0   2   0   2   2   0   0   0   2   2   2   2   0   2   2   2   2   0   2   2   2   2   2   2   0   0   0   0   2   2   0   0   0   0   2   0   0   0   2   2   2   2   0   2   2   2   2   0   2   2   2   0   0   2   0   0   2   2   2   2   0   2   2   0   2   0   0   0   2   0   2   0   0   0   2   2   2   0   0   2   0   0   0   2   2   0   0   0   0   0   0   2   0   0   2   2   0   2   0   0   2   2   2   2   0   0   0   2   2   2   2   0   2   2   0   2   0   2   0   0   0   2   2   0   0   0   2   2   2   2   2   0   2   2   0   2   0   0   0   0   0   2   2   2   2   0   0   2   0   0   2   0   2   0   0   2   2   0   0   0   2   2   0   2   2   2   0
 MK-5-2                 0   0   2   2   0   0   2   2   0   2   0   2   0   2   2   2   0   2   2   0   2   2   0   0   2   0   2   0   2   0   2   0   2   0   2   0   2   2   0   0   0   2   2   2   2   0   2   2   2   0   0   2   2   2   2   2   2   0   0   0   0   2   2   0   0   0   0   2   0   0   0   2   2   2   2   0   2   2   0   2   0   2   2   2   0   0   2   0   0   2   2   2   2   0   0   2   0   0   2   0   0   0   0   2   0   0   2   2   2   2   0   0   2   0   0   0   2   2   0   0   0   0   0   2   2   0   0   2   2   0   2   2   0   2   0   2   2   0   0   0   0   2   2   2   0   2   2   0   2   0   2   0   0   0   2   2   0   0   0   0   2   2   2   2   2   2   2   0   2   0   0   0   0   0   2   2   2   2   0   0   2   0   0   2   0   2   0   0   2   2   0   0   0   2   2   0   2   2   2   0
 MK-5-3                 0   0   2   0   0   2   0   2   0   2   0   2   0   2   2   2   0   2   2   0   2   2   0   2   0   0   2   0   2   0   2   0   2   0   2   0   2   2   0   0   0   2   2   0   2   0   2   2   2   2   0   2   2   2   2   0   2   0   0   0   0   2   2   2   0   0   0   0   0   0   0   0   2   2   2   0   2   2   0   2   2   2   2   2   0   0   2   0   0   2   2   2   2   2   0   2   0   0   2   2   2   0   0   0   0   0   2   2   2   2   0   0   2   0   0   0   2   0   0   0   0   0   0   2   2   0   0   2   2   0   2   2   0   2   0   2   2   0   0   2   0   0   2   2   0   0   2   0   2   0   0   0   0   0   2   0   0   0   0   0   2   0   2   2   0   2   2   0   2   0   0   0   0   0   2   2   2   2   0   0   2   0   2   2   2   2   0   0   2   2   0   2   0   2   2   0   2   2   2   0
 MK-5-4                 0   0   2   2   0   2   0   2   0   2   0   2   0   2   2   2   0   2   2   0   2   0   0   2   0   0   2   0   2   0   2   0   2   0   2   0   2   2   0   0   0   2   0   0   0   0   2   2   2   2   0   2   0   2   2   0   2   0   0   0   0   2   2   2   0   2   0   2   0   0   0   0   2   2   2   0   2   2   0   2   2   2   2   2   0   0   2   2   0   2   2   2   2   2   0   2   0   2   2   2   2   0   0   0   0   2   2   0   2   2   0   0   2   0   0   0   2   0   0   0   0   0   0   2   2   0   0   2   2   0   2   2   0   2   0   2   2   2   0   2   0   0   2   2   0   0   2   0   2   0   0   2   0   0   2   0   0   0   0   0   2   0   2   2   0   2   2   0   2   0   0   2   0   0   2   2   2   2   0   0   2   0   2   2   2   2   2   0   2   2   0   2   0   2   2   0   0   2   2   0
 MK-5-5                 0   0   2   2   2   2   0   2   0   2   0   2   0   2   2   2   0   0   2   0   2   0   0   2   0   0   2   0   2   0   2   2   2   0   2   0   2   2   0   0   0   0   0   0   2   2   2   2   2   2   2   2   0   2   2   0   2   0   0   0   0   2   2   2   0   2   0   2   0   0   0   0   2   2   0   0   0   2   0   0   2   2   2   0   0   0   2   2   0   2   2   2   2   2   2   2   0   2   2   2   0   0   0   0   0   2   2   0   2   2   0   0   2   0   0   0   0   0   0   0   0   0   0   2   2   0   0   2   2   0   2   2   2   2   0   2   0   2   0   2   0   0   0   2   0   0   2   0   2   0   0   2   0   0   2   0   0   0   0   0   0   0   2   2   0   2   2   0   2   0   0   2   0   0   2   2   2   2   0   0   2   0   2   2   2   0   2   0   0   2   0   2   0   2   0   0   0   2   2   0
 MK-5-6                 0   2   2   2   2   2   0   2   0   2   0   2   0   2   2   0   2   0   2   0   2   0   0   2   0   0   2   0   2   0   0   2   2   0   2   0   2   2   0   0   0   0   0   0   2   2   2   2   2   2   2   2   0   2   2   0   2   0   2   0   0   2   2   2   0   2   0   2   0   0   0   0   2   2   0   0   0   2   0   0   2   2   2   0   0   0   2   2   0   2   2   2   2   0   2   2   0   2   2   2   2   0   0   0   0   2   2   0   2   2   0   0   2   0   0   0   0   0   0   0   0   0   0   2   2   0   0   0   2   0   2   2   2   2   0   2   0   2   0   2   0   0   0   2   0   0   2   0   2   2   0   2   0   0   2   0   0   0   0   0   0   0   2   2   0   2   2   0   0   0   0   2   0   0   0   2   2   2   0   2   0   0   2   2   2   0   2   0   0   2   0   2   0   2   0   2   0   2   2   0
 MK-5-7                 0   2   2   2   0   2   0   0   0   2   0   2   0   2   2   0   2   0   2   0   2   0   0   2   0   0   2   2   2   0   0   2   2   2   2   0   2   2   0   0   0   0   0   0   2   2   0   0   2   2   2   2   0   2   0   0   2   0   0   0   0   2   2   2   0   2   0   0   0   0   0   0   2   2   0   0   0   2   0   0   2   2   2   0   0   2   2   2   0   2   2   0   2   0   2   2   0   2   2   2   2   0   0   0   0   2   2   0   2   2   0   0   2   0   0   0   0   0   0   0   0   0   0   2   2   0   0   0   2   2   2   2   2   2   0   2   0   2   0   2   0   0   0   0   0   0   2   0   2   2   0   2   2   0   2   0   0   0   0   2   0   0   2   0   2   2   2   0   0   2   0   2   0   0   0   2   2   2   2   2   0   0   0   2   2   0   2   0   0   0   0   2   0   2   0   2   0   2   2   0
 MK-5-8                 0   2   2   2   0   0   0   0   2   2   0   2   0   2   2   0   2   0   2   0   2   0   0   2   2   0   2   2   2   0   0   2   0   2   2   2   2   2   0   0   0   0   0   0   2   2   2   0   2   2   2   2   2   2   2   0   2   0   0   0   0   2   0   0   2   2   0   0   0   0   0   0   0   2   2   0   2   2   0   0   2   2   2   0   0   0   2   2   0   2   2   0   2   0   2   2   0   2   2   2   2   0   0   0   0   2   2   0   2   2   0   0   2   0   0   0   2   0   0   0   0   0   0   2   2   0   0   0   0   2   2   2   2   0   2   2   0   2   0   2   0   0   0   0   0   0   2   0   2   2   0   2   2   0   2   0   2   0   0   2   0   0   2   0   2   2   2   0   0   2   0   2   0   2   2   0   2   2   2   2   0   0   0   2   2   0   2   0   0   0   0   2   0   2   0   2   0   2   2   0
 MK-5-9                 0   2   2   2   0   0   0   0   2   0   0   2   0   2   2   0   2   0   2   0   0   0   0   0   2   0   2   2   2   0   0   2   0   2   2   2   2   2   0   0   0   0   0   0   2   2   0   0   2   2   2   2   2   2   2   0   2   0   0   0   0   2   0   0   2   2   0   0   0   0   0   0   0   2   2   0   2   2   0   0   2   2   2   0   0   0   2   2   0   2   2   0   2   0   2   0   0   0   2   2   2   0   0   0   0   2   2   0   2   0   0   0   2   0   0   0   2   0   0   0   0   0   0   2   0   0   0   0   0   2   2   2   2   0   2   2   0   2   2   2   0   0   2   0   0   0   0   0   2   2   0   2   2   0   0   2   2   0   0   2   0   0   2   0   0   0   2   0   0   2   0   2   0   2   2   0   2   2   2   2   0   0   0   2   2   0   2   0   2   0   0   2   0   0   0   2   0   2   2   0
 MK-5-10                2   2   2   2   0   0   0   2   2   0   0   2   0   2   2   0   0   0   2   0   0   0   0   0   2   0   2   2   2   0   0   2   0   2   2   2   2   2   0   0   0   0   0   0   2   2   0   0   2   2   2   2   2   2   2   0   2   0   0   0   0   2   0   0   2   2   0   2   0   0   0   0   0   0   2   0   0   2   0   0   0   2   2   0   0   0   2   2   0   2   2   0   2   0   2   2   0   0   2   2   2   0   0   0   0   2   2   0   2   0   0   2   2   0   0   0   2   0   0   0   0   0   0   2   0   0   0   0   0   2   0   2   2   2   0   2   0   2   2   2   0   0   0   0   2   0   0   0   2   2   0   2   2   0   0   2   0   0   0   2   0   0   2   0   0   0   2   0   2   2   0   2   0   2   2   0   2   2   2   2   0   0   0   2   2   0   2   0   2   0   0   2   0   0   0   0   0   2   2   0
 MK-5-11                2   2   2   2   0   0   0   2   2   0   0   2   2   2   2   2   0   0   2   2   0   0   0   0   2   0   2   2   2   0   0   2   0   2   2   2   2   2   0   0   0   0   0   0   2   2   0   0   2   2   2   2   2   2   2   2   2   0   0   0   2   2   0   0   2   2   0   2   0   0   0   0   0   0   2   0   0   2   0   0   0   2   2   0   0   0   2   2   0   2   2   2   2   0   2   2   0   0   2   2   2   0   0   0   0   2   2   0   2   0   0   2   2   0   0   0   2   0   2   0   0   0   0   2   0   0   0   0   0   2   0   2   2   2   0   2   0   2   2   2   0   0   0   0   2   0   2   2   2   2   0   2   2   0   0   2   2   0   0   2   0   0   2   0   0   0   2   0   2   0   0   2   0   2   2   0   2   2   2   2   0   0   0   2   0   0   2   0   2   2   0   2   0   0   0   0   0   2   2   2
 MK-5-12                2   2   2   2   0   0   0   2   2   0   0   2   2   2   2   2   0   0   2   2   0   0   0   0   2   0   2   2   0   0   2   2   0   2   2   0   2   2   0   0   0   2   2   0   2   2   0   0   2   2   2   2   0   2   2   2   2   0   0   0   2   2   0   0   2   2   0   2   0   0   0   0   0   0   2   0   0   2   0   0   0   2   2   0   0   0   2   2   0   2   2   0   2   0   2   2   2   0   2   2   2   0   0   0   0   2   2   0   0   0   0   2   2   0   0   0   2   0   2   0   0   0   0   0   0   2   0   0   0   2   0   0   2   2   0   2   0   2   2   2   0   0   0   0   2   2   2   2   2   2   0   0   2   0   0   2   2   0   0   0   0   0   2   0   0   0   2   0   2   0   0   2   0   2   2   0   2   2   2   2   0   0   0   2   0   0   2   0   2   2   2   2   0   0   0   0   0   2   2   2
 MK-5-13                2   2   2   0   0   0   0   2   2   0   0   2   2   2   2   2   0   0   2   2   0   0   0   0   2   0   2   0   0   0   2   2   0   2   2   0   2   2   0   0   0   2   2   0   2   2   0   0   2   2   2   0   0   2   2   2   2   0   0   0   2   2   0   0   2   2   0   2   0   2   0   0   0   0   2   0   0   2   0   0   0   2   2   0   0   0   2   2   0   2   2   0   2   0   2   0   2   0   2   2   2   0   2   0   0   0   2   0   0   0   0   2   2   0   0   0   2   0   2   0   0   0   0   0   0   2   0   0   0   2   0   0   2   2   0   0   0   2   2   2   0   0   0   0   2   2   2   2   2   2   0   0   2   0   0   2   2   0   2   0   0   0   2   0   0   2   2   0   2   0   0   2   0   2   2   0   2   2   2   2   0   0   0   2   0   0   2   0   2   2   2   2   0   0   0   0   0   2   2   2
 MK-5-14                2   2   2   0   2   0   0   2   2   0   2   2   0   2   2   2   2   0   0   2   0   0   0   0   2   0   2   0   0   0   2   2   0   2   2   0   2   2   0   0   2   2   2   0   2   2   0   0   2   2   2   0   0   2   2   0   0   0   2   2   2   2   2   0   2   2   0   2   0   2   0   0   0   0   2   0   0   2   0   0   0   2   0   0   0   0   2   2   0   2   2   0   2   0   2   0   2   0   0   2   2   0   2   0   0   0   2   0   0   0   0   2   0   0   0   0   0   2   2   0   0   0   0   0   0   2   0   0   0   2   0   0   2   2   0   0   0   2   2   2   0   0   0   0   2   2   2   2   2   2   0   0   2   0   0   2   2   0   2   0   0   0   0   0   0   2   2   0   2   0   0   2   0   2   2   0   2   2   2   2   0   0   0   2   0   0   2   0   2   2   2   2   0   2   0   0   0   2   2   2
 MK-5-15                2   2   2   0   2   0   0   2   2   0   2   2   0   0   2   0   2   0   0   2   0   0   0   0   0   0   2   0   0   0   2   2   0   2   2   0   2   2   0   0   2   2   2   0   2   2   0   0   2   2   2   0   0   2   2   0   2   0   2   2   2   0   2   0   2   2   0   2   0   2   0   0   0   0   2   0   0   2   0   0   0   0   2   0   0   0   2   2   2   2   2   0   2   0   2   0   0   0   0   2   2   0   2   0   0   0   2   0   0   0   0   0   0   0   0   0   0   2   2   0   0   0   0   2   0   2   0   0   0   2   0   0   2   2   0   0   0   2   2   2   2   0   0   0   2   2   2   2   2   2   0   0   2   0   0   2   2   0   2   0   0   0   0   0   0   2   2   0   2   0   0   2   2   2   2   0   2   0   2   2   0   0   0   2   0   0   2   0   2   2   2   2   0   2   2   0   0   2   2   0
 MK-5-16                2   2   2   0   2   0   2   2   2   2   2   2   0   0   0   0   2   0   0   2   0   0   2   0   0   0   2   0   0   0   2   2   0   2   2   0   0   2   0   0   2   2   2   0   2   0   0   0   2   2   2   0   0   2   2   0   0   0   0   2   2   0   2   0   2   2   0   0   0   2   0   0   0   0   2   2   0   2   0   0   0   0   0   0   0   2   0   2   2   2   0   0   2   0   2   0   2   0   0   2   2   0   2   0   0   0   0   0   0   0   0   0   0   0   0   0   2   2   2   0   0   0   2   2   0   2   0   0   0   0   0   0   2   2   2   0   0   2   2   2   2   0   0   0   2   2   2   2   2   2   0   0   2   0   0   2   2   2   2   0   2   0   2   0   0   2   2   0   2   0   0   2   2   2   2   2   2   0   2   2   0   0   2   2   2   2   2   0   2   2   2   2   0   2   2   2   0   2   2   2
 MK-6-1                 0   0   2   0   2   0   0   0   0   0   2   0   2   2   2   0   2   0   2   0   0   2   0   0   0   0   2   2   0   0   2   0   2   2   0   2   0   2   2   0   2   0   0   0   2   2   2   0   0   0   2   0   0   0   2   0   0   0   0   0   2   0   0   2   2   2   0   2   0   0   0   0   2   2   2   2   2   0   0   2   0   0   0   0   0   2   0   0   2   2   2   0   0   2   0   2   0   2   2   2   0   2   0   0   0   0   0   2   0   2   0   0   0   2   2   2   0   2   0   0   0   2   0   0   0   2   0   2   0   2   2   2   0   0   0   0   2   2   2   2   0   0   2   0   2   2   0   0   2   0   2   2   0   0   0   0   0   2   0   0   2   0   0   0   0   2   0   2   2   2   2   0   0   2   2   2   0   0   0   0   0   2   2   2   0   0   2   0   2   2   2   2   2   0   0   0   2   0   2   2
 MK-6-2                 0   0   2   0   2   0   0   0   0   0   2   0   0   2   0   0   2   0   2   0   0   2   0   0   0   0   2   2   2   0   2   2   2   2   2   2   0   2   2   0   2   0   0   0   2   2   0   0   0   0   2   0   0   2   2   0   0   0   0   0   2   2   0   2   2   2   0   2   0   0   0   0   2   2   2   0   2   0   0   2   0   0   0   0   0   2   0   0   2   2   2   0   0   2   0   2   0   2   2   2   0   2   0   0   0   0   0   2   0   2   0   0   0   2   0   2   0   2   0   0   0   2   2   0   0   2   0   2   0   0   2   2   0   0   0   0   2   2   2   2   0   0   0   0   2   0   0   0   2   0   2   0   0   0   0   0   0   2   0   0   2   0   0   0   0   2   0   2   0   2   0   0   2   2   2   2   0   0   0   0   0   0   2   2   0   0   2   0   2   2   2   2   2   0   0   0   2   0   2   2
 MK-6-3                 0   0   2   0   2   0   0   0   0   0   2   0   0   2   0   0   2   0   2   0   0   2   0   0   0   2   2   2   2   0   2   2   2   0   2   2   0   2   0   0   2   0   0   0   2   2   0   0   0   0   2   0   0   2   2   0   2   2   0   0   2   2   0   0   2   2   0   2   0   0   0   2   2   2   2   0   2   2   0   0   0   0   0   0   0   2   2   0   2   2   2   0   0   2   0   2   0   2   2   2   0   2   0   0   0   0   0   2   0   2   0   0   0   2   0   2   0   2   0   0   0   2   2   0   0   2   0   2   0   0   2   2   0   0   0   0   2   2   2   2   0   0   0   0   2   0   0   0   2   0   2   0   0   0   0   0   0   2   0   2   0   0   0   0   0   2   0   2   0   2   0   0   0   2   2   2   0   0   0   0   0   0   2   0   0   2   2   0   2   2   2   2   2   0   0   0   2   2   2   2
 MK-6-4                 0   0   2   0   2   0   0   0   0   0   2   0   0   2   0   0   2   0   2   0   0   2   0   0   0   2   2   2   2   0   2   2   2   0   2   2   0   2   0   0   2   2   0   0   2   2   0   2   0   0   2   0   0   2   2   0   2   2   0   0   2   2   0   0   2   2   0   2   0   0   0   2   2   2   2   0   0   2   2   2   0   0   0   0   0   0   0   0   2   2   2   0   2   0   0   2   0   2   2   2   0   2   0   2   0   0   2   2   0   2   0   0   0   2   0   2   0   2   0   0   0   2   2   0   2   2   0   2   0   0   2   2   0   0   0   0   2   2   2   0   0   2   0   0   2   0   0   0   2   0   2   0   0   0   0   0   0   2   0   2   0   0   0   0   0   2   0   2   0   2   0   0   0   2   2   2   0   0   0   0   0   2   0   0   0   0   2   0   2   2   2   2   2   0   0   2   2   2   2   2
 MK-6-5                 0   0   2   0   2   0   0   0   0   0   2   0   0   0   0   0   2   0   2   0   0   2   0   0   0   0   0   2   0   0   2   2   2   0   2   2   0   0   0   0   2   2   0   0   2   2   0   2   0   0   2   0   0   2   2   0   0   2   0   2   2   2   0   0   2   2   0   2   0   0   0   2   2   2   2   0   2   2   2   2   0   0   0   0   2   0   0   0   2   2   2   0   2   0   0   2   0   2   0   2   0   2   2   2   0   2   2   2   0   2   0   0   0   2   0   2   0   2   0   0   0   2   2   2   2   2   0   2   0   0   2   2   0   2   0   0   2   2   2   0   0   2   0   0   2   0   0   0   2   0   2   0   0   0   0   0   0   2   0   2   0   0   0   0   0   2   0   2   0   2   0   0   0   2   2   2   0   0   0   0   0   2   2   0   0   0   2   0   2   2   2   2   2   0   0   2   2   2   2   2
 MK-6-6                 2   0   2   0   2   0   0   0   0   0   2   2   0   0   0   0   2   0   2   0   0   2   0   0   2   0   0   2   0   0   2   2   0   0   2   2   2   0   0   0   2   2   0   0   2   2   0   2   0   0   2   0   0   2   2   0   0   2   0   2   2   2   0   0   2   2   2   2   0   2   0   2   2   2   2   0   2   2   2   2   2   0   0   2   2   0   2   0   2   2   2   0   2   0   0   2   0   2   2   2   0   0   2   2   0   2   2   2   0   2   2   0   0   2   0   2   2   0   0   0   0   2   2   0   2   2   2   2   0   0   2   2   0   2   0   0   2   2   2   0   0   2   0   0   2   0   0   0   2   0   2   0   0   0   0   0   2   2   0   2   0   0   0   0   0   2   2   2   0   2   0   2   0   2   2   2   0   0   0   2   0   2   0   0   0   0   2   0   2   2   2   2   2   0   0   2   2   2   2   2
 MK-6-7                 2   0   2   0   2   0   0   0   0   0   2   2   0   0   0   0   2   0   2   0   2   2   0   0   2   0   0   0   0   0   2   2   0   0   2   2   2   0   0   0   2   2   0   0   0   2   0   2   0   0   2   0   0   2   2   0   0   2   2   2   2   2   0   0   2   2   2   2   0   2   0   2   2   2   2   0   2   2   2   2   2   2   0   2   2   0   2   0   0   2   2   0   2   0   0   2   0   2   2   2   0   0   2   2   0   2   2   2   0   0   2   2   0   2   0   2   2   0   0   0   0   2   2   0   2   2   2   2   0   0   2   2   0   2   0   0   2   2   2   0   0   2   0   0   2   0   0   0   2   0   2   0   0   0   0   0   2   2   0   2   0   0   0   0   0   2   2   2   0   2   0   2   0   2   2   2   0   0   0   2   0   2   0   0   0   0   2   2   0   2   2   2   2   0   0   0   2   2   2   0
 MK-6-8                 2   0   2   0   2   0   0   0   0   0   2   2   0   2   0   0   2   0   2   0   2   2   0   0   2   0   0   0   0   0   0   2   0   0   2   2   2   0   0   0   2   2   0   0   0   2   0   2   0   0   2   0   0   2   2   0   0   2   2   2   2   2   2   0   2   2   2   2   0   2   0   2   0   2   2   0   0   2   2   2   2   2   0   2   2   0   2   0   0   2   2   2   2   0   0   2   0   2   2   0   0   0   2   2   0   2   2   2   0   0   2   2   0   2   0   2   2   0   0   0   0   2   2   0   2   2   2   0   0   0   2   2   0   2   0   2   2   2   2   0   0   0   0   0   2   0   0   0   0   2   2   0   0   0   0   0   2   2   2   2   0   0   0   0   0   2   2   2   0   2   2   2   0   2   2   2   0   0   0   2   0   2   0   0   0   0   2   2   0   2   2   2   2   0   0   0   2   2   2   0
 MK-6-9                 0   0   2   0   2   0   0   0   0   0   2   2   0   0   0   0   2   0   2   0   2   2   0   0   2   0   2   0   2   0   0   2   0   0   2   2   2   0   0   0   2   2   0   0   2   2   0   2   0   0   2   0   0   2   2   2   0   2   2   2   2   2   0   0   2   2   2   2   2   2   0   2   2   2   2   0   0   2   2   2   2   2   0   2   2   0   2   0   0   2   2   2   2   0   0   2   0   2   0   0   0   0   2   2   0   2   2   2   0   0   2   2   0   2   0   2   2   0   0   2   0   2   2   0   2   2   2   0   0   0   2   2   0   2   0   2   2   2   2   0   0   0   0   0   2   0   0   0   0   2   2   0   0   0   0   0   2   2   2   2   0   0   0   0   0   2   2   2   0   2   2   2   0   2   2   2   0   0   0   2   2   2   0   0   0   0   2   2   0   2   2   2   0   0   0   2   2   2   2   0
 MK-6-10                0   0   2   0   2   2   0   0   0   0   2   0   0   0   0   0   2   0   2   0   2   2   0   0   2   0   2   0   2   0   0   2   0   0   0   2   0   2   0   0   2   2   0   0   2   2   0   2   2   0   2   0   0   2   2   2   0   2   2   2   2   2   0   0   2   2   2   2   2   2   0   2   2   2   2   0   0   2   2   2   2   2   0   2   0   0   2   0   0   2   2   2   2   0   0   2   0   0   0   0   0   0   2   2   0   2   2   2   0   2   2   2   0   2   0   2   2   0   0   2   0   0   2   0   2   2   2   0   0   0   2   2   0   2   0   2   2   2   2   0   0   0   0   0   2   0   0   2   0   0   2   0   0   0   0   0   2   2   2   2   0   0   0   0   0   2   0   2   0   2   2   2   2   2   2   2   0   0   0   2   2   2   0   0   0   0   2   2   0   2   2   2   2   0   0   2   2   2   2   0
 MK-6-11                0   0   0   0   2   2   0   0   0   2   2   0   0   2   0   0   2   0   2   0   2   2   0   0   2   0   2   0   2   0   0   2   0   0   0   2   2   2   0   0   2   2   0   0   2   2   0   2   2   0   2   0   0   2   2   2   0   2   2   2   2   2   0   0   2   2   2   0   2   2   0   2   2   2   2   0   0   2   2   0   2   2   2   2   0   0   2   0   0   2   2   2   2   2   0   2   0   0   0   0   0   0   2   0   0   2   0   2   0   2   2   2   0   2   0   0   2   0   0   2   0   0   2   0   2   2   2   0   0   0   2   2   0   2   0   2   2   2   0   0   0   0   0   0   2   2   0   2   0   0   2   0   0   0   0   0   2   2   2   0   0   0   0   0   0   2   0   2   0   2   2   2   2   2   2   2   0   0   0   2   2   2   0   0   0   0   2   2   0   2   2   2   2   0   0   2   2   2   2   0
 MK-6-12                0   0   0   0   2   2   0   0   0   2   2   0   0   2   2   0   2   2   2   0   2   2   0   0   2   0   2   0   2   0   0   2   0   0   0   2   2   0   0   0   2   2   0   0   2   2   0   2   2   0   2   0   0   2   2   2   0   2   0   2   2   2   0   0   2   2   0   0   2   2   0   2   2   0   2   0   0   2   2   0   2   2   2   2   0   2   2   0   0   2   2   2   2   0   0   2   0   0   0   0   0   0   2   0   0   0   0   2   0   2   2   2   0   2   0   0   2   2   0   2   0   0   2   0   2   2   2   0   0   0   0   0   0   2   0   2   2   2   0   0   0   0   0   0   2   2   0   0   0   2   2   0   0   0   0   0   2   2   2   0   0   0   0   2   0   2   0   2   0   2   2   2   2   2   2   2   0   0   0   2   2   2   0   0   0   0   2   0   0   2   2   2   2   0   0   0   2   2   2   0
 MK-6-13                0   0   0   0   2   2   0   2   0   2   0   2   0   2   2   0   2   2   0   0   0   0   2   0   2   0   2   0   2   0   0   2   0   0   0   2   2   0   0   0   2   2   0   0   2   2   0   2   2   0   2   0   0   2   2   2   0   2   0   2   2   2   0   0   2   2   0   0   2   2   0   2   2   0   2   0   2   2   2   0   2   2   2   2   0   2   2   0   0   2   2   2   2   0   0   2   0   0   0   0   0   0   2   0   0   0   0   2   0   2   2   2   0   2   0   0   2   2   0   2   0   2   2   0   2   2   2   2   0   0   0   0   0   2   0   2   2   2   0   0   0   0   0   0   0   2   2   0   0   2   2   0   0   0   0   2   0   2   0   0   0   0   0   2   0   2   0   2   0   2   2   2   2   2   0   2   0   0   0   2   2   2   0   0   0   0   2   0   0   2   2   2   2   0   0   0   2   2   2   0
 MK-6-14                0   0   0   0   2   2   0   2   0   2   0   2   0   2   0   0   2   2   0   0   0   0   2   0   2   0   2   0   2   0   0   2   0   2   0   2   0   0   2   0   2   2   0   0   2   2   0   2   2   0   2   0   0   2   2   0   0   2   0   2   2   2   0   0   2   2   0   2   2   2   0   2   0   0   2   0   2   2   2   0   2   2   2   2   0   2   2   0   0   2   2   2   2   0   0   2   0   0   0   0   0   2   2   0   0   0   0   2   0   2   2   2   0   2   0   2   2   2   0   2   0   2   2   0   2   2   2   2   0   0   0   0   0   2   0   0   2   2   0   0   0   0   0   0   0   2   2   0   0   2   2   0   0   0   0   2   0   2   0   0   0   0   0   2   0   2   0   2   0   2   0   2   2   2   2   2   0   0   0   2   2   2   0   2   0   0   2   0   0   2   2   2   2   0   0   2   2   2   2   0
 MK-6-15                2   0   0   0   2   2   0   2   0   2   0   2   0   2   2   0   2   2   0   0   0   0   2   0   2   0   0   2   2   0   2   2   0   2   0   2   0   0   2   0   2   2   0   0   2   2   0   2   2   0   2   0   0   2   2   0   0   2   0   2   2   2   0   0   0   2   0   2   2   2   0   2   0   0   2   0   2   2   2   0   2   2   2   2   0   2   2   0   0   2   2   2   2   0   2   2   0   0   0   2   0   2   2   0   2   0   0   2   0   2   2   2   0   0   0   2   2   2   0   2   0   2   2   0   0   2   2   2   0   0   0   0   0   2   0   0   2   2   0   0   0   0   2   0   0   2   2   0   0   2   2   0   0   0   0   2   0   2   0   0   2   0   0   2   0   2   0   2   2   0   0   2   2   2   2   2   0   0   0   2   2   2   0   2   0   0   2   0   0   2   2   2   2   0   0   2   2   2   2   0
 MK-6-16                2   0   2   0   2   2   0   0   0   0   0   2   0   2   2   0   2   2   0   0   0   0   2   0   2   2   0   2   2   0   2   0   0   2   0   2   0   0   2   0   2   2   0   0   2   2   0   2   2   0   2   0   0   2   2   0   0   2   0   2   2   2   0   0   0   2   0   2   2   2   0   2   2   0   2   0   0   2   2   0   2   0   2   2   0   2   2   0   2   2   2   2   2   0   2   2   0   0   0   2   0   2   0   0   2   0   0   2   0   2   2   2   2   0   0   2   2   2   0   2   0   2   0   0   0   2   2   2   0   0   0   0   0   2   0   0   0   0   0   0   2   0   2   0   0   2   2   0   0   2   2   0   0   0   0   2   0   0   2   0   2   0   0   2   0   2   0   0   2   0   0   0   2   2   2   2   0   0   2   2   2   2   0   2   2   0   2   0   0   2   2   2   2   0   0   0   2   2   2   0
 
!****************************************** Phenotypic Data **********************************************************
!-100.0 is resevred for missing phenotype
SimulatedTrait1        15.8904   13.2250   15.6694   18.6951   12.7014   12.9612   13.3266    9.3556   13.7519   16.4883   15.9479   12.4139   18.6082   15.7918   20.7721   16.6240   15.6255   13.1476   14.6452   10.0703   13.8153   18.0037   12.1273    9.9974   12.8685   15.3423   20.3581   22.0931   14.5068   15.4381   18.2676   20.3277   13.9793   15.2797   14.3526   16.7326    8.8523   14.7916   21.8039   16.7312   12.8217   14.9737   13.1297   17.7223   15.1709   14.4130   18.0807   13.7007   13.7532   15.6991   13.2535   15.5277   14.7973   16.2342    9.5312   18.1664   15.9731   18.5446   11.5430   15.2958   17.0412   19.2150   15.8966   18.2864   14.9560   14.0363   13.7706   15.7507    9.1925   14.6173   18.6946   13.7735   16.4013   15.3380   18.7555   14.9045   16.0611   13.2372   14.5928   13.3200   19.6048   16.2472   17.9706   13.0322   17.8487   17.5274   17.6603   14.8912   15.4626   14.1329   14.6210   18.2102   17.5313   16.8182   15.0881   13.2769   12.8525   17.7817   13.6345   12.6215   13.1700   12.8759   17.4153   15.8407   15.8694   13.2837   12.5396   13.2233   13.1785   11.6818   12.2475   15.4674   11.6407   10.6139   16.7052   15.3131   19.7224   18.5178   15.7184   15.5961   13.6295   12.4943   16.9640   17.2761   14.2557   15.2053   13.8993   18.3889   17.4883   19.7808   11.3823   15.2784   15.7574   14.5685   12.7664   15.2290   17.0577   11.0044   13.1645   14.1273   16.7858   18.2542   11.0645   17.9607   12.3057   15.8679   17.5031   17.9814   10.0923   13.7142   13.3388   16.2324   17.6290   16.7188   17.3284   15.9533   14.2771   13.6511   18.9756   13.0848   17.6298   15.3380   11.6660   15.4676   15.6141   13.5709   16.7236   14.8775   20.3058   21.0294   16.1399   17.6500   16.5585    7.3194    9.4792   18.7246   16.7554   15.2672   15.5791   15.6366   17.2770   16.7910   15.7242   15.8383   13.1827   20.0632   16.5281   11.3228    9.2747   17.5262   15.2999   10.1514   17.7671   12.1383   17.8388   16.2691   13.1679    9.4730   16.2683   18.6826
SimulatedTrait2        11.0025    9.4205    8.5715    8.3976    9.4660   12.0375   10.3552    8.6091    8.7644   11.9247   11.8092   11.9921   11.3061   13.0566   10.9141   12.0194    8.8794    6.0651   12.9268    7.9643   10.3664   11.1816   10.2829   10.8466   10.1795   10.7688    9.9043   11.9557   12.4061    7.6061   11.4994    7.2497   12.3739   10.1990    8.0752   12.1603   11.7018   10.4633    8.5797    7.5020   12.0842    9.9956    7.6043    9.5046    8.6517    7.0778   13.2291   11.0412   11.1984   10.8482    8.7428   12.4991   11.9346   11.9811    9.0451    8.2483    7.4117   13.0614    9.8208   10.9081    9.2502    8.0257   10.5226   12.8775    7.4007    8.3208    9.2581    9.1028   10.5301    7.9284   11.0866   10.5621   12.2614   10.3773    9.2734    8.5070   11.4482   10.4567   11.1803   11.0681   11.6636    9.9558    8.8740   10.7652   10.8049   11.7706    6.8117   10.6111   12.1443   10.2070   10.4614    8.5048   11.2967    8.0718   10.5649   11.3172    9.9914   10.8622   10.6465   11.4277   11.2845   10.9920    9.6641   10.2172    9.3226    8.6743   10.8927    8.9622   11.0759   13.0639    9.3755   10.4326   10.0588    7.7068   11.5054   10.4814   10.2481    9.6285    8.1143    9.8327   12.3293    9.8513   11.8600    5.1628    8.1992   11.8250   10.2047    4.6508    8.5854    8.7051   10.3008   11.3675   10.8468    9.2407    7.1496   11.2547   11.5212    9.7885   12.4270   10.8830   10.4520    9.5271    9.9846    7.2785    9.1099   10.1143   10.2494    9.0350   11.8873    8.8786   12.4820    8.3890   10.8877    8.1012   10.4543    9.4169   12.2123   11.1776    9.3698    8.3566   10.9703    9.1601    7.9304    9.9863    8.9504   10.4093    7.7566   10.3261    8.3650    7.9262    9.3971   10.1014    9.4775   10.8468    8.8143   12.2164    8.9960   12.8940    9.9177   10.6244   10.6808   11.3783   11.3402    8.8097    9.8856    8.3374   10.8458    9.3882   10.4379   11.5129   11.2495   11.8997   10.7780   10.0321    9.0532   11.7070    6.9644    8.3941    8.7904    9.8142
 
