# Supplementary material for: Inclusive Composite Interval Mapping of QTL by Environment Interactions in Biparental Populations
Source: PLoS One. 2015 Jul 10;10(7):e0132414. doi: 10.1371/journal.pone.0132414 (PMC4498613; doi:10.1371/journal.pone.0132414)
Supplement: S4 File — (ZIP) [file pone.0132414.s004.zip › H=0.1/L1/run_00016.met]

!**********************Note: lines staring with "!" are remarks and will be ignored in the program********************
!*********************************General Information**********************************
!Assuming F1 = P1 x P2, populations available in QTL IciMapping are: 
!  1, P1BC1F1 = P1 x F1, the first backcrossing where P1 is used as the recurrent parent;
!  2, P2BC1F1 = P2 x F1, the first backcrossing where P2 is used as the recurrent parent;
!  3, F1DH, F1-derived doubled haploids; 
!  4, RIL or F1RIL, recombination inbred lines through the repeated selfing of F1;
!  5, P1BC1RIL, recombination inbred lines through the repeated selfing of P1BC1F1;
!  6, P2BC1RIL, recombination inbred lines through the repeated selfing of P2BC1F1;
!  7, F2, the selfing generation of F1;
!  8, F3, the selfing generation of F2;
!  9, P1BC2F1, the second backcrossing where P1 is used as the recurrent parent; 
! 10, P2BC2F1, the second backcrossing where P2 is used as the recurrent parent;
! 11, P1BC2RIL, recombination inred lines through the repeated selfing of P1BC2F1; 
! 12, P2BC2RIL, recombination inred lines through the repeated selfing of P2BC2F1; 
! 13, P1BC1F2, the selfing generation of P1BC1F1; 
! 14, P2BC1F2, the selfing generation of P2BC1F1; 
! 15, P1BC2F2, the selfing generation of P1BC2F1; 
! 16, P2BC2F2, the selfing generation of P2BC2F1; 
! 17, P1BC1DH, P1BC1F1-derived doubled haploids; 
! 18, P2BC1DH, P2BC1F1-derived doubled haploids; 
! 19, P1BC2DH, P1BC2F1-derived doubled haploids; 
! 20, P2BC2DH, P2BC2F1-derived doubled haploids; 
   3      !Mapping Population (see remarks above)
   2      !Mapping Function (1 for Kosambi; 2 for Haldane; 3 for Morgan)
   2      !Marker Space Type (1 for intervals; 2 for positions)
   1      !Marker Space Unit(1 for centiMorgans; 2 for Morgan)
   6      !Number of Chromosomes (or Linkage Groups)
 200      !Size of the mapping population
   2      !Number of environments
 
!***************************************** Chromosomes and Linkage Maps **********************************************
!Chromosome                 NumMarkers
-CH1                        16
-CH2                        16
-CH3                        16
-CH4                        16
-CH5                        16
-CH6                        16
!Linkage map (Marker name followed by position or the interval length)
 MK-1-1                1     0.000
 MK-1-2                1    10.000
 MK-1-3                1    20.000
 MK-1-4                1    30.000
 MK-1-5                1    40.000
 MK-1-6                1    50.000
 MK-1-7                1    60.000
 MK-1-8                1    70.000
 MK-1-9                1    80.000
 MK-1-10               1    90.000
 MK-1-11               1   100.000
 MK-1-12               1   110.000
 MK-1-13               1   120.000
 MK-1-14               1   130.000
 MK-1-15               1   140.000
 MK-1-16               1   150.000
 MK-2-1                2     0.000
 MK-2-2                2    10.000
 MK-2-3                2    20.000
 MK-2-4                2    30.000
 MK-2-5                2    40.000
 MK-2-6                2    50.000
 MK-2-7                2    60.000
 MK-2-8                2    70.000
 MK-2-9                2    80.000
 MK-2-10               2    90.000
 MK-2-11               2   100.000
 MK-2-12               2   110.000
 MK-2-13               2   120.000
 MK-2-14               2   130.000
 MK-2-15               2   140.000
 MK-2-16               2   150.000
 MK-3-1                3     0.000
 MK-3-2                3    10.000
 MK-3-3                3    20.000
 MK-3-4                3    30.000
 MK-3-5                3    40.000
 MK-3-6                3    50.000
 MK-3-7                3    60.000
 MK-3-8                3    70.000
 MK-3-9                3    80.000
 MK-3-10               3    90.000
 MK-3-11               3   100.000
 MK-3-12               3   110.000
 MK-3-13               3   120.000
 MK-3-14               3   130.000
 MK-3-15               3   140.000
 MK-3-16               3   150.000
 MK-4-1                4     0.000
 MK-4-2                4    10.000
 MK-4-3                4    20.000
 MK-4-4                4    30.000
 MK-4-5                4    40.000
 MK-4-6                4    50.000
 MK-4-7                4    60.000
 MK-4-8                4    70.000
 MK-4-9                4    80.000
 MK-4-10               4    90.000
 MK-4-11               4   100.000
 MK-4-12               4   110.000
 MK-4-13               4   120.000
 MK-4-14               4   130.000
 MK-4-15               4   140.000
 MK-4-16               4   150.000
 MK-5-1                5     0.000
 MK-5-2                5    10.000
 MK-5-3                5    20.000
 MK-5-4                5    30.000
 MK-5-5                5    40.000
 MK-5-6                5    50.000
 MK-5-7                5    60.000
 MK-5-8                5    70.000
 MK-5-9                5    80.000
 MK-5-10               5    90.000
 MK-5-11               5   100.000
 MK-5-12               5   110.000
 MK-5-13               5   120.000
 MK-5-14               5   130.000
 MK-5-15               5   140.000
 MK-5-16               5   150.000
 MK-6-1                6     0.000
 MK-6-2                6    10.000
 MK-6-3                6    20.000
 MK-6-4                6    30.000
 MK-6-5                6    40.000
 MK-6-6                6    50.000
 MK-6-7                6    60.000
 MK-6-8                6    70.000
 MK-6-9                6    80.000
 MK-6-10               6    90.000
 MK-6-11               6   100.000
 MK-6-12               6   110.000
 MK-6-13               6   120.000
 MK-6-14               6   130.000
 MK-6-15               6   140.000
 MK-6-16               6   150.000
!*********************************** Marker Types ********************************************************************
!Co-dominant marker: When heterozygote F1 is present, P1 is coded as 2, F1 is coded as 1, and P2 is coded as 0; Otherwise, P1 is coded as 2, and P2 is coded as 0. 
!Dominant marker: When heterozygote F1 is present, P1 and F1 are coded as 12, and P2 is coded as 0; Otherwise, P1 is coded as 2, and P2 is coded as 0.  
!Recessive markers: When heterozygote F1 is present, P1 is coded as 2, and F1 and P2 are coded as 10; Otherwise, P1 is coded as 2, and P2 is coded as 0. 
!Missing marker is coded as -1. 
 MK-1-1                 2   0   2   0   0   0   2   0   0   2   2   2   2   0   2   0   2   0   2   2   0   0   2   0   2   0   2   0   0   2   0   0   0   0   0   2   2   2   2   0   0   0   2   0   0   2   2   0   2   0   0   0   0   0   2   0   0   2   0   0   2   2   2   2   2   0   2   2   0   0   2   0   0   0   2   0   2   2   0   0   2   0   2   2   2   0   2   2   2   0   2   2   0   2   0   0   0   0   2   2   2   0   0   2   2   0   2   0   0   0   2   0   0   0   0   0   0   2   0   2   2   2   2   2   2   2   2   0   0   2   2   0   0   2   2   0   0   2   2   0   2   2   0   0   0   0   0   2   2   2   0   2   0   0   0   0   2   2   2   0   2   2   2   0   0   0   2   2   0   0   0   0   0   2   2   2   2   0   2   2   0   0   2   2   2   0   2   0   2   2   0   2   0   0   0   2   0   2   0   0
 MK-1-2                 2   2   0   0   0   0   2   0   0   2   2   2   2   0   2   0   2   0   2   2   0   0   2   0   2   0   0   0   0   2   0   0   0   0   0   2   2   2   2   0   0   0   2   0   0   2   2   0   2   0   0   0   0   0   2   0   0   2   0   0   2   2   2   2   2   0   2   2   0   0   2   0   0   0   2   0   2   2   0   0   2   0   2   2   2   0   2   0   2   0   2   0   0   2   2   0   0   2   2   2   2   0   2   2   2   0   2   2   0   0   2   2   0   0   0   0   0   2   0   2   2   2   2   2   2   2   2   0   0   2   2   0   2   0   0   0   0   2   2   0   2   2   0   2   0   0   0   2   2   2   0   2   0   0   0   0   2   2   2   0   2   2   0   0   0   0   2   2   0   0   0   0   0   2   2   2   2   0   2   2   0   0   2   2   2   0   2   0   0   2   0   2   0   0   0   2   0   2   0   0
 MK-1-3                 2   2   0   0   0   0   2   0   0   2   2   2   2   0   0   2   2   0   2   2   0   0   2   0   2   0   0   0   0   2   0   0   0   0   0   2   2   2   2   0   2   2   2   0   2   2   2   0   0   0   0   0   0   0   2   0   0   2   0   0   2   2   0   2   2   0   2   2   0   0   2   0   2   0   2   0   2   0   0   0   2   0   2   2   2   0   2   0   2   0   2   0   2   2   0   0   0   0   2   0   2   2   2   2   2   0   2   2   0   0   2   2   0   0   0   0   0   0   0   2   2   0   2   2   2   2   2   0   0   2   2   0   2   0   0   0   0   0   2   2   2   2   0   2   0   0   0   2   2   2   0   2   0   2   0   0   2   2   2   0   0   2   0   0   2   0   2   2   0   0   0   0   0   2   2   0   2   0   2   0   2   0   2   2   2   0   2   0   0   2   0   2   0   0   0   2   0   2   2   0
 MK-1-4                 2   2   0   0   0   0   2   0   0   2   2   2   2   0   0   0   2   0   2   2   0   0   2   0   2   0   0   0   2   2   0   0   2   0   0   2   2   2   2   0   2   2   2   0   2   2   2   0   0   0   0   0   0   0   2   0   0   2   0   0   2   2   0   2   2   2   2   2   0   0   2   0   2   0   2   0   2   0   0   0   2   0   2   2   0   0   0   0   2   0   2   0   2   2   0   0   0   0   2   0   2   2   2   2   2   0   2   0   0   0   2   2   0   0   0   0   0   0   0   2   2   0   2   2   2   0   2   0   0   2   2   0   2   0   2   0   0   0   2   2   2   2   0   2   0   0   0   2   2   2   0   2   0   2   0   0   2   2   2   0   0   2   2   0   0   0   2   2   0   0   0   0   0   2   2   0   2   0   2   0   0   0   2   2   2   0   2   0   0   2   0   2   0   0   0   2   0   2   2   0
 MK-1-5                 2   2   0   0   0   0   2   0   0   2   2   2   2   0   0   2   2   0   0   2   0   0   2   0   2   0   2   0   2   2   0   0   2   0   0   2   2   2   2   0   2   0   2   0   2   2   2   0   0   0   0   0   0   0   2   0   0   2   0   0   2   2   0   0   0   2   2   2   0   2   2   0   2   0   0   0   2   0   0   0   2   0   2   2   0   0   0   0   2   0   2   0   0   2   0   0   0   0   2   0   2   0   2   2   2   0   2   0   0   0   2   0   0   2   0   0   0   2   0   2   2   0   2   2   2   0   2   2   0   2   2   0   2   0   2   0   0   0   0   2   2   2   0   2   0   0   0   2   2   2   0   2   0   2   0   0   2   2   2   0   0   2   2   0   0   0   2   2   0   0   0   0   0   2   2   0   2   0   2   0   0   0   0   2   2   0   2   0   0   2   0   0   0   0   0   2   0   2   2   0
 MK-1-6                 2   2   0   0   0   0   2   0   0   2   2   2   2   0   0   2   2   0   2   2   0   0   0   0   2   0   2   0   2   2   0   0   2   0   0   2   0   2   2   0   2   0   2   0   2   2   2   0   0   0   0   0   0   0   0   2   0   2   0   0   2   2   0   0   0   2   2   2   0   2   2   0   2   0   0   2   2   0   0   0   2   0   2   0   0   0   0   0   0   0   2   0   0   2   0   0   0   0   2   0   2   0   2   2   2   0   2   0   2   0   2   0   0   2   0   0   0   2   0   2   0   0   2   2   2   0   2   2   0   2   0   0   2   0   2   0   0   0   0   2   2   2   0   2   0   0   0   2   2   2   0   2   0   2   0   0   2   2   2   0   0   2   2   0   0   0   2   2   0   2   0   0   0   2   2   0   2   0   2   0   0   0   0   0   2   0   2   0   0   2   0   0   0   0   2   2   0   2   2   0
 MK-1-7                 0   2   0   0   0   0   2   0   0   2   2   2   2   0   0   2   2   0   2   2   2   2   0   0   0   0   2   0   2   2   0   0   2   0   0   2   2   2   2   0   2   0   2   0   2   2   0   2   0   0   0   0   0   0   0   0   0   2   2   0   2   2   0   0   0   2   2   2   0   2   2   0   2   0   0   2   2   0   2   0   2   0   2   0   0   2   0   0   0   0   2   0   0   2   0   0   0   0   2   0   2   0   0   2   2   0   2   0   0   0   2   0   0   0   2   0   0   2   0   2   0   0   2   2   2   0   2   2   0   2   0   0   2   0   2   0   0   0   0   2   2   2   0   2   0   0   0   2   2   0   0   2   0   2   0   0   2   2   2   0   0   2   2   0   0   0   2   2   0   2   0   0   2   2   2   0   2   0   2   0   0   0   0   0   2   0   2   0   0   0   0   0   0   0   2   2   0   2   2   0
 MK-1-8                 0   2   0   0   0   0   2   0   0   2   2   2   2   0   0   2   2   0   2   2   2   2   0   0   0   0   2   0   2   2   0   2   2   0   0   2   0   2   2   0   2   0   2   0   2   2   0   2   0   0   0   0   0   0   0   0   0   2   2   0   0   2   0   0   2   2   2   2   0   2   2   0   2   2   0   2   2   0   2   0   2   0   2   0   0   2   0   0   2   0   2   2   0   2   2   0   0   0   2   0   2   0   0   2   2   0   2   0   0   0   0   0   0   0   2   0   0   2   0   2   0   0   2   2   2   0   2   2   0   2   0   0   2   2   2   0   0   0   0   2   2   2   2   2   0   0   0   2   2   0   0   2   0   2   0   0   2   2   0   0   0   0   2   0   0   0   2   2   0   2   2   0   2   0   2   0   2   2   2   0   0   0   2   0   2   0   2   0   0   0   2   0   0   0   2   2   0   2   2   0
 MK-1-9                 0   2   0   0   0   0   2   0   0   2   2   2   2   2   0   2   2   0   0   2   2   2   0   2   0   0   2   0   2   2   0   0   2   0   0   2   0   2   2   0   2   0   2   0   2   0   2   2   0   0   2   0   0   0   0   2   0   2   2   0   0   2   0   0   2   2   2   2   0   2   2   0   2   2   0   2   2   2   2   0   2   0   2   0   0   2   0   0   2   0   2   2   0   2   2   0   0   0   2   0   2   0   0   2   2   0   2   0   0   0   0   0   0   0   2   0   0   2   0   2   2   0   2   2   2   2   2   2   0   2   0   2   2   2   2   2   0   0   0   2   2   2   2   2   0   0   0   0   2   0   0   2   0   2   0   0   2   2   0   0   0   0   2   0   0   0   2   2   0   2   2   0   2   0   2   0   2   0   2   0   0   0   2   0   2   0   2   0   0   0   2   0   0   0   2   2   0   2   2   0
 MK-1-10                0   2   0   0   2   0   2   0   0   2   2   2   2   2   0   2   2   0   0   2   0   2   0   2   0   0   2   0   2   2   2   0   2   0   0   2   0   0   2   0   2   2   2   0   2   0   2   2   0   0   2   0   0   0   0   2   0   0   0   0   0   2   0   0   2   2   2   2   0   2   2   0   2   2   0   2   2   2   2   0   2   0   2   0   0   2   0   0   2   0   2   2   2   2   2   0   0   0   2   2   2   0   0   0   2   2   2   0   0   0   0   2   2   0   2   2   0   0   0   2   2   0   2   0   2   0   2   2   0   2   2   2   2   2   2   2   0   0   0   2   2   2   2   2   0   0   0   0   0   0   0   2   0   2   0   0   2   0   0   0   2   0   2   0   0   0   2   2   2   2   2   0   2   0   0   0   2   0   2   0   0   0   2   0   2   0   0   0   0   0   2   0   0   0   2   2   0   2   2   0
 MK-1-11                0   2   0   0   2   0   2   0   0   2   2   2   2   2   0   2   2   2   0   2   0   2   0   2   0   0   2   0   2   2   2   0   2   0   0   2   0   0   2   0   2   2   2   0   0   0   0   2   0   0   2   0   0   0   0   2   0   0   0   2   0   2   0   0   2   2   2   2   0   2   2   0   0   2   0   2   2   2   2   2   2   0   2   0   0   2   0   0   0   0   2   2   2   2   2   0   0   0   2   2   2   2   0   0   2   0   2   0   0   0   0   2   2   0   0   2   0   0   0   0   2   2   2   0   2   2   2   2   0   2   2   2   2   2   2   2   0   0   0   2   2   2   2   2   0   0   0   0   0   0   0   2   0   2   0   0   2   0   0   0   2   0   2   0   0   0   0   2   2   2   0   0   2   0   0   0   2   0   2   0   0   0   0   0   2   2   0   0   0   0   2   2   0   0   2   2   0   0   2   0
 MK-1-12                0   2   0   0   2   0   2   0   2   2   2   2   0   2   0   2   2   2   0   2   0   2   2   2   0   0   2   0   2   2   2   0   2   2   0   2   0   0   2   0   2   2   2   2   0   0   0   2   0   0   2   0   0   0   0   2   0   0   0   2   0   2   0   0   2   2   2   2   0   2   2   0   0   2   0   2   2   2   2   0   2   0   0   0   0   2   0   0   0   0   2   2   2   2   2   0   0   0   2   2   2   2   0   0   2   0   0   0   0   0   0   2   2   0   0   2   0   0   0   0   2   2   2   0   2   0   2   0   0   0   2   2   2   2   2   2   0   0   0   2   2   2   2   2   0   0   0   2   0   0   0   2   0   2   0   2   2   0   0   0   0   0   2   0   0   0   0   2   2   2   0   0   2   0   0   0   2   0   2   0   0   0   0   0   2   2   0   0   2   0   0   2   0   0   2   2   0   0   2   0
 MK-1-13                0   2   0   0   2   0   0   0   0   2   2   2   0   2   0   2   2   2   2   2   0   2   2   2   0   0   0   0   2   2   2   0   2   0   0   2   0   0   2   0   2   2   2   2   0   0   0   2   0   0   2   0   0   0   2   2   0   0   0   2   0   2   0   0   2   2   2   2   0   2   2   0   0   2   0   2   2   2   2   0   2   0   0   0   0   0   0   0   0   0   0   2   2   2   2   0   0   0   2   2   2   2   0   2   2   0   0   0   0   0   0   2   0   0   0   0   0   0   0   2   2   2   2   0   0   0   2   0   0   0   2   2   2   2   2   2   0   0   0   2   2   2   0   2   0   2   0   2   0   2   0   2   0   2   0   2   2   0   0   0   0   0   2   0   0   0   0   2   2   2   0   0   2   0   0   0   2   2   2   0   0   0   0   0   2   2   0   0   2   0   0   2   0   0   0   2   0   0   2   0
 MK-1-14                0   2   0   0   2   2   0   0   0   2   2   0   0   2   0   2   2   2   2   2   0   2   2   0   0   0   0   0   2   2   2   0   2   0   0   2   2   0   2   2   2   2   2   2   0   0   0   2   0   0   2   0   0   0   2   2   0   0   0   0   0   2   0   0   2   0   2   2   0   2   0   0   0   0   0   2   2   2   2   0   2   0   0   0   0   0   0   0   0   0   0   2   2   2   2   0   0   0   2   2   2   2   0   2   2   0   0   0   0   0   0   2   0   0   0   2   0   0   0   2   2   2   2   0   0   0   2   2   0   0   2   2   2   2   2   2   2   0   0   2   2   2   0   0   0   0   0   2   0   0   0   2   0   2   2   2   2   0   0   0   0   0   2   0   0   0   0   2   2   2   0   0   2   0   0   0   2   2   2   2   0   0   0   0   2   2   0   0   2   0   0   2   0   2   0   2   0   0   0   0
 MK-1-15                0   0   0   0   2   2   0   0   0   2   2   0   0   2   0   2   2   2   0   2   0   2   2   0   0   0   0   0   2   2   0   0   2   0   0   0   2   0   2   2   2   2   2   2   0   2   0   2   0   0   2   0   0   0   2   2   0   0   0   0   0   2   0   0   2   0   2   2   0   0   0   0   0   0   2   2   2   2   2   0   2   0   0   0   0   0   0   2   2   0   0   2   2   2   2   0   0   2   2   2   2   2   0   2   2   0   0   0   0   2   0   2   0   0   0   2   0   0   0   2   2   2   2   0   0   0   0   2   0   0   2   2   2   2   2   2   2   0   0   0   2   2   0   0   0   0   0   2   0   0   0   2   0   2   2   2   2   0   0   0   2   0   2   0   0   0   0   2   2   2   0   2   2   0   0   0   2   2   0   2   0   0   0   0   2   2   0   0   2   2   0   2   0   2   0   2   0   0   0   0
 MK-1-16                0   0   0   0   2   2   0   0   0   2   0   0   0   2   0   2   2   2   0   2   0   2   2   0   2   0   0   2   2   2   0   2   2   0   0   2   0   0   2   2   2   2   2   2   0   2   0   2   0   0   2   0   0   0   2   2   0   0   0   0   0   2   0   0   2   0   0   0   0   0   0   0   0   0   2   2   2   2   2   0   2   0   0   0   0   0   0   2   2   0   0   0   2   2   2   0   0   2   2   2   2   0   0   2   2   0   2   2   0   2   0   2   0   0   0   2   0   0   0   2   2   2   2   0   0   0   0   2   0   0   2   2   2   2   2   2   2   0   0   0   2   0   0   0   0   0   0   2   2   0   0   2   0   2   2   2   2   0   0   0   2   2   2   0   0   0   0   2   2   2   0   2   2   0   0   0   2   2   0   2   0   2   0   0   2   2   0   0   2   0   0   2   0   2   0   2   0   0   0   0
 MK-2-1                 0   0   0   0   0   2   0   0   0   2   2   0   0   0   2   2   0   2   0   2   0   2   2   0   2   2   0   0   0   2   0   0   2   2   2   2   0   2   2   0   2   0   2   0   0   0   0   2   2   0   0   0   2   0   0   2   2   0   2   2   0   0   0   2   2   2   0   2   2   2   2   0   2   0   0   2   0   0   2   2   0   0   0   0   2   2   2   2   2   0   0   0   0   2   2   2   0   0   2   2   0   2   0   2   2   2   0   0   0   2   0   0   0   2   2   0   0   0   0   2   0   2   0   2   2   2   2   2   0   2   0   2   2   2   0   2   0   2   0   0   0   2   0   2   0   0   2   2   2   2   2   0   2   0   0   2   0   2   0   0   0   0   2   2   0   2   0   2   2   0   0   0   0   2   0   2   0   2   0   2   2   2   0   2   0   0   0   0   2   2   0   2   2   0   2   2   0   2   0   2
 MK-2-2                 0   0   0   0   0   2   0   0   0   0   2   0   0   0   2   2   2   2   0   2   0   2   2   0   2   2   0   0   0   2   0   2   2   2   0   2   0   2   2   0   2   0   2   0   0   0   0   2   0   0   0   0   2   0   0   2   2   0   2   2   2   0   0   2   2   2   0   2   2   2   2   0   2   0   2   2   0   0   2   2   0   0   0   0   2   2   2   2   0   0   0   0   0   2   2   2   0   0   2   2   0   2   0   2   0   2   0   0   0   2   0   0   0   2   2   0   0   0   0   2   0   2   0   2   2   2   2   2   2   2   0   2   2   2   0   2   0   2   0   0   0   2   0   2   0   0   0   2   2   2   2   0   2   2   0   0   0   2   0   0   0   0   2   2   0   2   0   0   0   0   0   0   0   2   2   2   0   0   0   2   2   2   0   2   2   0   0   0   2   2   0   2   2   0   2   2   0   0   0   2
 MK-2-3                 0   0   0   0   0   2   0   0   0   0   2   0   0   0   2   2   2   2   0   2   0   2   2   0   2   0   0   0   0   2   0   2   2   0   0   2   0   2   2   0   2   0   2   0   0   0   0   2   0   0   0   0   2   2   0   2   2   0   2   2   2   0   0   2   2   2   0   0   2   2   0   0   2   0   2   2   0   0   2   2   0   0   0   0   2   2   2   2   0   0   0   2   0   2   2   2   0   0   2   2   0   2   0   2   0   2   0   0   0   2   0   0   0   2   2   0   0   0   0   2   2   2   0   2   2   2   2   2   2   2   0   2   2   2   0   2   0   2   0   0   0   2   0   2   0   0   0   2   2   2   2   0   2   2   0   0   0   2   0   0   0   0   2   2   0   2   0   0   2   0   0   0   0   2   2   2   0   0   0   2   2   2   0   2   2   0   0   0   2   2   0   0   2   0   0   2   0   0   0   2
 MK-2-4                 0   0   0   0   0   2   0   0   0   0   0   0   2   0   2   2   2   2   0   2   0   2   2   0   2   0   0   0   0   2   0   2   2   2   0   0   0   2   2   0   2   0   2   0   0   0   0   2   0   0   0   0   2   2   0   2   0   0   2   2   2   0   0   2   2   2   0   0   2   2   0   0   2   0   2   2   0   0   0   2   0   0   2   0   2   2   2   2   0   0   0   2   0   2   2   2   0   0   2   2   0   2   0   2   0   2   0   2   0   2   0   0   0   2   0   0   0   0   0   2   2   2   0   2   2   2   2   2   2   2   0   0   2   2   0   2   2   2   0   0   0   2   0   2   0   0   0   2   2   2   2   0   2   0   0   0   0   0   0   0   0   0   2   2   0   2   0   0   2   0   0   0   0   2   2   2   0   0   0   2   0   0   0   0   2   2   0   0   2   2   0   0   2   0   0   2   0   0   0   2
 MK-2-5                 0   0   0   0   0   2   0   0   0   2   0   0   2   0   2   2   2   2   0   2   0   2   2   0   2   0   0   0   0   2   2   2   2   2   0   0   0   2   2   0   2   0   2   0   0   0   0   2   0   0   0   0   2   2   0   2   0   0   2   2   2   0   0   2   0   2   0   0   2   2   0   0   2   0   2   2   0   0   0   2   0   0   2   0   2   2   2   2   0   0   0   2   0   2   2   2   0   0   2   2   0   2   0   2   0   2   0   2   0   2   0   0   0   2   0   0   0   0   0   2   2   2   0   2   2   2   2   2   2   2   0   0   2   2   0   2   2   2   0   0   0   2   0   2   0   0   0   2   2   2   2   0   2   0   0   0   0   2   0   0   0   0   2   0   2   2   0   0   2   0   0   0   0   2   2   2   0   2   0   2   0   0   0   0   2   2   2   0   2   2   0   0   0   0   0   2   0   0   0   2
 MK-2-6                 0   0   0   0   0   2   0   0   0   2   0   0   2   0   0   2   2   2   0   2   0   0   2   0   2   0   0   0   0   2   2   2   2   2   0   0   0   2   2   0   2   2   2   0   0   0   0   2   2   0   0   0   2   2   0   2   0   0   2   2   2   0   0   2   0   2   0   0   2   2   0   0   2   0   2   2   2   0   0   2   0   0   2   0   2   2   2   2   0   0   0   0   0   2   2   2   0   0   2   2   0   2   0   2   0   2   0   2   0   2   2   2   0   2   0   0   2   0   0   2   2   2   0   0   2   2   2   2   0   2   0   0   2   2   2   2   2   2   0   0   0   2   0   2   0   0   0   2   0   2   2   0   2   0   0   0   0   0   0   0   0   0   2   0   2   2   0   0   2   0   0   0   0   2   2   2   0   0   0   0   0   0   0   0   2   2   2   0   2   2   0   2   0   0   0   2   0   0   0   2
 MK-2-7                 0   0   0   0   0   2   0   0   0   0   2   0   0   0   0   2   2   2   0   2   0   0   2   0   2   0   0   0   0   2   2   2   2   2   0   0   0   2   2   0   0   2   2   0   2   0   0   2   2   0   0   0   2   2   0   2   0   0   2   2   2   0   0   0   0   2   2   0   2   2   0   0   2   0   2   2   0   0   0   2   0   0   2   0   2   2   2   2   0   0   0   0   0   2   2   2   0   0   0   2   0   2   0   2   0   2   0   2   0   0   2   2   0   2   0   2   2   0   0   2   2   2   0   0   2   2   2   2   0   2   0   0   2   2   0   2   2   2   0   0   2   2   0   2   0   2   0   2   0   2   2   0   2   0   0   0   2   0   0   0   0   0   2   0   2   0   0   0   2   0   0   0   0   2   2   2   0   0   0   0   0   0   0   0   2   2   2   0   2   2   0   2   0   0   0   2   0   0   0   2
 MK-2-8                 2   0   0   0   0   2   0   0   0   0   2   0   0   0   0   2   0   2   0   2   0   0   2   2   2   0   0   2   0   2   0   2   2   2   0   0   0   2   2   0   0   2   2   0   2   0   0   2   2   0   0   0   2   2   0   0   0   0   2   2   2   0   0   0   0   0   0   0   2   2   0   0   2   0   2   2   0   0   0   2   0   0   2   0   2   2   2   2   0   0   0   0   0   2   2   2   0   0   0   2   0   2   0   2   0   2   0   0   0   0   2   0   0   2   0   2   2   0   2   0   2   2   0   0   2   2   2   0   0   2   0   0   2   2   0   2   2   2   0   0   2   2   0   2   0   0   0   2   0   2   2   0   2   2   0   0   2   0   0   0   0   2   2   2   2   0   0   0   2   0   0   0   0   2   0   2   0   2   0   0   0   0   0   0   2   2   0   0   2   2   0   2   0   0   0   2   0   0   0   2
 MK-2-9                 2   0   0   0   0   2   0   2   0   0   0   0   0   0   0   2   0   2   0   2   0   0   0   0   2   2   0   2   0   2   0   2   2   2   0   0   0   2   2   0   0   2   0   0   0   0   0   2   2   0   2   0   0   2   0   0   0   0   2   2   2   0   0   0   0   0   0   0   2   2   0   0   2   0   2   2   0   0   0   2   2   0   2   0   2   2   2   2   0   0   0   0   0   2   2   0   0   2   0   2   0   2   0   0   0   2   0   2   0   0   2   0   0   2   0   2   2   0   2   0   2   2   0   0   2   2   2   0   0   2   0   0   2   2   0   2   0   2   0   0   2   2   0   2   0   0   0   2   2   2   2   0   0   2   0   0   2   0   0   0   0   2   2   2   2   0   0   0   2   0   0   0   0   0   0   2   0   2   2   0   0   2   0   0   2   2   0   0   2   2   0   0   0   0   0   2   0   0   0   2
 MK-2-10                2   0   0   0   0   2   0   2   0   0   0   0   0   0   0   2   0   0   0   2   0   0   0   0   2   2   0   2   0   2   0   2   2   2   2   0   0   0   2   0   0   0   2   0   0   0   0   0   2   0   2   0   0   2   0   0   0   0   2   2   2   0   0   0   0   0   0   0   2   2   0   0   2   2   2   0   0   0   2   2   2   0   2   0   2   2   2   2   0   0   0   0   0   2   2   0   0   2   0   0   2   2   0   0   0   2   0   2   0   0   2   0   0   2   0   2   2   0   2   0   2   2   0   0   2   2   2   0   0   2   0   2   0   2   2   2   0   0   0   0   2   2   0   0   0   0   0   2   2   2   0   0   0   2   0   0   2   0   0   0   0   2   2   2   2   0   0   0   2   0   0   0   0   0   0   2   0   2   2   0   0   2   0   0   2   0   0   0   2   2   0   0   0   0   0   2   0   0   0   2
 MK-2-11                2   0   0   0   0   2   0   2   0   0   2   0   0   0   0   2   0   0   0   2   0   2   2   0   2   2   0   2   0   2   0   2   2   2   2   2   0   0   2   0   0   0   2   0   0   2   0   0   2   0   2   0   0   2   0   0   0   0   2   2   2   0   0   0   0   0   0   0   2   2   0   0   2   0   2   0   2   0   2   2   2   0   2   0   2   2   2   2   0   0   0   0   0   2   2   2   0   2   0   0   2   2   0   0   0   2   0   2   0   0   2   0   2   2   2   0   0   0   2   0   2   2   0   0   2   2   2   0   0   2   0   2   0   2   2   2   0   0   0   2   2   2   0   0   0   0   0   2   2   2   2   0   0   2   0   0   2   0   0   2   0   2   2   2   2   0   0   0   2   0   0   0   0   0   2   2   0   2   2   0   0   2   0   2   2   0   0   0   2   2   2   0   0   0   0   2   0   0   0   2
 MK-2-12                2   0   0   0   0   2   0   2   0   0   2   0   2   0   2   2   0   0   0   2   0   2   2   0   2   2   0   2   0   2   0   2   2   2   2   2   0   2   2   0   0   2   2   0   0   2   0   0   2   0   2   0   0   2   0   0   0   0   0   2   2   0   2   0   0   0   0   0   2   2   0   0   2   0   2   0   2   0   2   2   2   0   2   0   2   2   2   2   0   0   0   2   2   2   2   2   0   2   2   0   2   2   2   0   0   2   0   2   0   0   2   0   2   0   2   2   0   0   2   0   2   2   0   0   2   2   2   2   0   2   0   2   0   2   2   2   0   0   0   2   2   2   0   0   0   2   0   2   2   2   2   0   2   2   0   0   2   0   0   2   2   2   2   2   2   0   0   0   2   0   0   0   0   0   2   2   2   2   2   0   0   2   0   2   2   0   0   0   2   2   2   0   0   0   0   2   0   0   2   2
 MK-2-13                2   0   0   0   0   2   0   2   0   0   2   0   2   0   2   2   0   0   0   2   0   0   2   2   2   2   0   2   0   2   0   2   2   2   2   0   0   0   2   0   0   2   2   0   0   2   0   0   2   0   2   0   0   2   0   0   2   0   2   2   2   2   2   0   0   0   0   0   2   2   0   2   2   0   2   0   2   0   0   2   2   2   2   0   2   2   2   2   0   0   0   2   2   2   2   2   0   2   2   0   2   2   2   0   0   2   0   2   0   0   2   0   2   0   2   2   0   0   2   0   2   2   0   0   2   2   2   2   0   2   0   0   0   2   2   2   0   0   0   0   0   0   0   0   0   2   0   2   2   2   2   0   2   2   0   0   2   0   0   2   2   2   2   2   2   0   0   0   2   2   0   0   0   2   2   0   2   2   0   0   0   2   0   2   2   0   0   0   2   2   2   0   0   0   0   2   0   0   2   2
 MK-2-14                2   2   2   0   0   2   0   2   0   2   2   0   2   0   2   2   0   0   0   2   0   0   2   2   2   2   2   2   0   2   2   2   2   2   2   0   0   0   2   0   0   2   2   0   0   2   0   0   2   0   2   0   0   2   0   0   2   0   2   2   2   2   0   0   0   0   0   0   0   2   0   2   2   2   2   0   0   0   0   0   0   2   2   0   2   2   2   2   0   2   2   0   2   2   2   2   0   0   0   0   0   2   0   0   2   2   0   2   0   0   2   0   2   0   2   2   0   0   0   0   2   2   0   0   0   2   2   2   0   2   0   0   0   2   2   2   0   0   0   0   0   0   0   0   0   2   0   2   2   2   2   0   2   2   0   0   2   0   0   2   2   2   2   2   2   0   0   0   0   2   2   0   0   2   2   0   2   2   0   0   0   2   0   2   0   0   0   0   2   2   2   0   2   0   0   2   0   0   2   2
 MK-2-15                2   0   2   0   2   2   0   2   0   2   2   0   2   0   2   2   0   0   0   2   0   0   0   2   2   2   2   2   0   2   2   2   2   2   2   0   0   0   2   0   0   2   2   0   0   2   0   0   2   0   2   0   0   2   0   0   2   0   2   2   2   2   0   0   0   2   0   0   0   2   0   2   2   2   2   2   0   0   0   0   0   2   2   0   2   2   2   2   0   2   2   0   2   2   2   2   0   0   0   0   2   2   2   0   2   0   0   2   0   0   2   0   2   0   2   2   0   0   0   2   2   2   0   0   0   2   2   2   0   2   0   0   0   2   0   0   0   0   0   0   0   0   0   0   0   2   0   2   2   2   2   0   2   2   0   0   2   0   0   0   2   2   2   2   2   0   0   0   0   0   2   0   0   2   2   0   2   2   0   2   0   2   0   2   0   0   0   0   2   2   0   0   2   0   0   2   0   0   2   2
 MK-2-16                2   0   2   0   2   2   0   2   0   2   2   0   2   0   0   2   0   0   0   2   0   0   0   2   2   2   2   2   0   2   2   2   2   2   2   0   0   0   2   0   0   2   2   0   0   2   0   0   2   0   0   0   0   2   0   0   2   0   2   2   2   2   0   0   0   2   0   0   0   2   0   2   0   2   2   2   0   0   0   0   0   2   0   2   0   2   2   2   0   2   2   2   2   2   2   2   0   0   0   2   2   2   2   0   0   0   0   2   0   0   2   0   2   0   2   2   0   0   0   2   2   2   0   0   0   2   2   2   0   2   0   0   0   2   0   0   0   0   0   0   0   0   0   2   0   2   0   2   2   2   2   0   2   2   0   0   2   0   0   0   2   2   2   2   2   0   0   0   0   0   2   2   2   0   2   0   2   0   0   2   0   2   0   2   0   2   0   0   0   2   0   0   2   0   0   0   0   0   2   2
 MK-3-1                 0   0   0   2   0   0   2   2   0   2   2   2   2   2   0   2   0   2   0   2   0   2   0   2   2   2   0   0   2   2   2   2   2   0   0   0   0   0   2   0   2   0   0   0   0   2   2   2   2   0   2   2   2   0   0   0   2   2   0   0   2   2   0   0   2   2   0   2   0   2   2   2   0   2   2   0   0   0   0   2   0   2   0   0   2   2   0   2   2   0   0   0   2   2   0   2   0   2   2   2   2   2   0   2   2   2   2   2   0   0   2   0   0   2   0   2   0   0   0   0   2   2   2   0   0   0   2   2   0   2   0   0   0   0   2   0   0   2   0   2   0   0   2   2   2   0   0   2   2   0   2   2   2   2   2   2   0   0   0   0   2   2   2   0   2   2   2   2   0   0   2   2   2   0   0   2   2   0   0   0   0   0   2   0   2   2   2   0   2   2   0   2   2   0   2   0   0   0   0   0
 MK-3-2                 0   2   0   2   0   0   2   2   0   2   2   2   0   0   0   2   0   2   0   2   0   2   0   2   2   2   0   0   2   0   0   2   2   0   0   0   0   0   0   0   2   0   0   0   0   2   2   2   2   0   2   2   2   0   0   0   2   2   0   0   2   2   0   0   2   2   0   2   2   2   2   2   0   2   2   0   2   0   0   2   2   2   0   2   2   2   0   2   2   0   0   0   2   2   0   2   0   0   2   2   2   2   0   2   2   2   2   2   0   0   2   0   0   2   0   2   0   0   0   0   2   2   2   0   0   0   2   2   0   2   0   0   2   0   0   0   0   2   0   2   0   0   2   2   2   0   0   2   2   0   2   2   0   2   2   2   0   0   0   0   2   2   2   0   2   2   2   2   0   0   2   0   2   0   2   2   2   0   0   2   0   2   2   0   2   2   2   0   0   2   2   2   2   2   2   0   0   0   0   0
 MK-3-3                 0   0   0   2   0   2   2   2   0   2   2   2   0   0   0   2   0   2   0   2   0   2   2   2   2   0   0   0   2   0   0   2   2   0   0   0   0   0   0   0   2   0   0   0   0   2   2   2   2   0   2   0   2   0   0   2   2   2   0   0   2   2   2   2   2   2   0   2   2   2   2   2   0   2   2   0   2   0   0   2   2   2   0   2   0   0   0   0   2   0   0   0   2   2   0   2   0   0   2   0   2   2   0   0   2   2   2   2   0   0   0   0   0   2   0   2   0   0   0   0   2   2   2   0   0   0   2   2   0   2   0   0   2   0   0   2   0   2   0   2   0   2   2   0   2   0   0   0   2   0   2   2   0   2   0   0   0   0   0   0   2   2   2   0   2   2   2   2   0   0   2   0   2   0   2   2   2   0   0   0   0   2   2   0   2   2   2   0   2   0   2   2   2   2   2   2   0   0   0   0
 MK-3-4                 0   0   2   2   0   2   2   2   0   2   2   2   0   0   0   2   2   2   0   2   0   2   0   2   2   0   0   0   2   2   0   2   0   0   0   0   0   0   0   0   2   0   0   0   2   2   2   2   2   0   2   0   2   0   0   2   2   2   0   0   2   0   2   2   2   2   2   2   2   2   2   2   0   2   2   0   2   0   0   2   2   2   0   2   0   2   0   2   2   0   0   0   2   2   2   2   0   0   2   0   2   2   0   0   2   2   2   0   0   0   0   0   0   2   0   2   0   0   0   0   2   2   2   0   0   0   2   2   2   2   0   2   2   0   0   2   0   2   0   0   0   2   2   2   2   0   0   0   2   0   2   2   0   2   0   2   0   0   2   0   2   2   2   0   2   2   2   2   2   0   2   0   2   0   2   2   2   2   0   0   0   2   2   0   0   2   2   0   2   0   2   2   2   2   2   2   0   0   0   0
 MK-3-5                 0   0   2   2   0   2   2   2   0   2   2   0   0   0   2   2   2   2   0   2   0   2   0   2   2   0   0   0   2   2   0   2   0   0   0   0   2   0   0   2   0   0   0   0   2   2   2   0   2   0   2   0   2   0   0   2   0   0   2   0   0   0   2   2   0   2   2   2   2   2   2   0   0   2   2   0   0   2   0   2   2   2   2   2   0   2   0   2   2   0   0   0   2   2   0   2   0   0   2   0   0   2   0   0   0   0   2   0   0   0   0   0   0   2   0   2   0   0   0   0   0   2   2   0   0   0   2   2   2   2   0   2   2   0   0   2   0   2   0   0   2   0   2   0   2   0   0   0   2   0   2   2   0   2   0   2   0   0   2   0   2   2   2   0   0   2   2   2   2   0   2   0   0   0   2   2   2   2   0   0   0   2   0   0   0   2   2   0   0   0   2   0   2   2   2   2   0   0   0   0
 MK-3-6                 0   0   2   2   0   2   2   2   0   2   2   0   0   2   2   2   0   2   0   2   0   2   0   2   2   0   0   0   2   2   2   2   0   0   0   0   2   0   0   2   0   0   0   0   2   2   2   0   2   0   2   0   0   0   0   2   0   0   2   2   0   0   2   2   0   2   2   2   2   2   2   0   0   2   2   0   0   2   0   2   2   2   2   2   0   0   0   2   2   0   0   0   2   2   2   2   0   0   0   0   0   2   0   0   0   0   2   0   0   0   0   0   0   2   0   2   2   0   0   0   0   2   2   0   0   0   2   2   2   2   0   2   2   0   2   2   2   2   0   0   2   0   2   0   0   2   0   0   2   0   2   2   0   2   0   2   0   0   2   0   2   0   2   0   0   2   2   2   2   0   0   0   0   0   2   2   2   2   0   0   0   2   0   0   0   2   2   0   0   0   0   0   2   2   2   2   2   0   2   0
 MK-3-7                 0   0   2   2   0   2   2   2   0   2   2   0   0   2   2   2   0   2   0   2   0   0   0   2   2   0   0   0   2   2   2   2   0   0   0   0   2   0   0   2   0   2   0   0   2   2   2   0   2   0   2   0   0   0   2   2   0   0   2   2   0   0   2   0   0   2   2   2   2   2   0   0   0   2   2   0   0   2   0   2   2   2   2   2   0   0   0   2   2   2   0   2   2   2   2   0   0   0   0   0   0   2   0   2   0   0   2   0   0   0   0   0   0   2   0   2   2   0   0   0   0   2   2   0   0   0   2   2   2   2   0   2   2   0   2   2   2   2   0   2   2   0   2   0   0   2   0   0   0   0   2   2   0   2   0   2   2   0   2   0   2   0   2   0   0   2   2   2   2   0   0   0   0   0   2   2   2   0   0   0   0   2   0   0   0   2   2   0   2   0   0   2   2   0   2   2   2   0   2   0
 MK-3-8                 0   0   2   2   0   2   2   2   0   2   2   0   0   2   2   0   0   2   0   2   0   0   0   2   2   0   2   0   2   2   2   2   0   0   0   0   2   2   0   2   0   2   0   0   2   2   2   2   2   0   2   0   0   0   2   2   0   0   2   2   0   0   2   0   0   2   0   2   0   2   0   0   0   2   0   0   2   2   0   2   2   2   2   2   0   0   0   2   2   2   0   2   2   2   2   0   0   0   0   0   0   2   0   2   0   0   2   0   0   0   0   0   0   2   0   2   2   2   0   2   0   0   2   0   0   0   2   2   2   2   0   2   2   0   2   2   0   2   0   2   2   0   2   0   0   2   0   2   0   0   2   2   0   2   2   2   2   0   2   0   2   2   2   0   0   2   2   2   2   0   0   0   0   0   2   2   2   0   2   0   0   2   0   0   0   2   2   2   2   0   0   2   2   0   0   2   0   0   2   0
 MK-3-9                 0   0   2   0   0   2   2   2   0   2   2   0   0   2   2   2   0   2   2   2   0   0   0   2   2   0   2   0   2   2   2   2   0   0   0   0   2   2   0   2   2   2   0   0   2   2   2   2   2   0   2   0   0   2   2   2   0   0   2   2   0   0   2   0   0   0   0   2   0   2   0   0   0   2   0   0   2   2   0   2   2   2   2   2   0   0   0   2   2   2   2   2   2   0   2   0   0   0   0   0   0   2   0   0   0   0   2   0   0   0   0   0   2   2   0   2   2   2   0   2   0   0   2   2   0   0   2   2   2   2   0   2   2   0   2   2   0   2   0   2   2   0   2   0   0   2   0   2   0   2   2   2   0   2   2   2   2   0   2   0   2   2   2   0   0   0   2   2   2   0   0   0   0   0   2   2   2   0   2   0   0   2   0   0   0   2   2   2   2   2   0   0   2   0   0   2   0   0   2   0
 MK-3-10                0   0   2   0   2   0   2   2   0   2   2   2   0   2   2   0   0   2   2   2   0   0   2   2   2   0   2   0   0   2   2   2   0   0   0   0   2   2   0   2   2   2   0   0   2   2   2   2   2   0   2   0   0   2   2   2   0   2   2   2   0   2   2   0   2   0   0   2   0   2   0   0   0   2   0   0   2   2   0   2   0   2   2   2   2   0   0   2   2   2   2   2   2   0   2   0   0   2   0   2   0   2   0   0   0   0   2   0   0   0   0   0   0   2   0   2   2   2   0   2   0   0   2   2   0   0   2   2   2   0   0   2   2   0   2   2   2   2   2   2   2   0   2   0   0   2   0   0   0   2   2   2   0   2   2   2   2   0   2   2   2   2   2   0   0   0   2   2   2   0   0   0   2   0   2   2   2   0   2   0   0   2   0   0   2   2   2   2   2   2   0   2   2   0   0   2   0   0   2   0
 MK-3-11                0   0   2   0   2   0   2   2   0   2   2   2   0   2   2   0   2   2   2   2   0   0   2   0   2   0   2   0   0   2   0   2   0   0   0   0   2   2   0   2   2   2   0   0   0   2   2   2   2   0   2   2   0   2   2   2   0   2   2   0   0   2   2   0   2   0   0   0   0   2   0   2   0   2   0   0   2   2   2   2   0   2   0   2   0   2   0   2   2   2   2   2   2   0   2   2   0   2   0   2   0   0   0   0   0   0   2   0   0   0   0   0   0   2   0   2   2   2   0   2   0   0   2   2   0   0   0   2   2   0   0   2   2   0   2   2   2   2   2   2   2   0   2   0   0   2   2   0   0   2   2   2   0   2   2   2   2   2   2   2   2   2   0   0   0   0   2   2   2   0   0   2   2   0   2   0   2   0   2   0   0   2   0   0   2   2   0   2   2   2   2   2   2   0   0   2   0   0   2   0
 MK-3-12                0   0   2   0   2   0   2   2   0   2   2   2   0   2   2   0   2   2   2   2   0   0   2   0   2   0   2   0   0   2   0   2   0   0   0   0   2   2   0   0   2   2   0   0   0   2   2   2   2   2   2   2   0   2   2   2   0   2   2   0   0   2   2   0   2   0   0   0   0   2   0   2   0   2   0   2   2   2   2   2   0   2   2   2   0   2   2   2   2   2   2   2   2   0   0   2   0   2   0   2   0   0   0   0   0   0   2   0   0   0   0   0   0   2   0   2   2   2   0   2   0   0   2   2   0   0   0   2   0   0   0   2   2   0   2   2   0   2   2   2   0   0   2   0   0   2   2   0   0   2   2   2   0   2   2   2   2   2   2   2   2   2   0   0   0   0   0   2   2   0   2   2   0   0   2   0   2   0   2   0   0   2   0   0   2   2   0   2   2   2   2   2   2   0   0   2   0   0   2   0
 MK-3-13                0   0   2   2   2   0   2   0   0   2   2   2   0   2   2   0   2   2   2   2   0   0   2   0   2   2   2   0   2   2   0   2   0   0   0   0   2   2   0   0   2   2   0   0   0   2   2   2   2   2   2   2   0   2   2   2   2   2   2   0   0   2   2   0   2   0   0   0   0   2   2   2   0   2   0   2   2   2   2   0   0   2   2   2   0   2   2   2   0   2   2   2   2   0   0   2   0   2   0   2   0   0   0   0   0   0   2   0   0   0   0   0   0   2   2   2   2   2   0   2   2   0   2   2   0   0   0   2   0   0   0   2   2   0   2   2   0   2   0   2   0   0   2   0   0   2   2   0   0   2   2   2   0   2   2   2   2   2   2   0   2   2   0   0   0   0   0   2   2   0   2   2   0   0   2   0   2   0   2   0   0   2   0   0   2   2   0   2   2   2   2   2   2   0   2   2   0   0   2   0
 MK-3-14                0   0   2   2   2   0   2   0   0   2   2   0   2   2   2   2   0   2   2   2   2   0   0   0   2   2   2   2   2   2   0   2   2   0   2   0   2   2   0   0   0   2   0   0   0   2   2   0   2   2   2   0   0   0   2   2   2   2   2   0   0   2   2   0   2   0   0   0   0   2   2   2   0   2   0   2   2   2   2   0   0   2   2   2   0   2   2   0   0   2   2   0   2   0   0   2   0   2   0   2   0   0   0   0   0   0   0   0   0   0   0   0   0   2   0   2   2   2   0   2   2   0   2   2   0   0   0   2   0   0   0   2   2   2   2   2   0   2   0   2   0   0   2   0   0   2   2   0   0   2   2   2   2   2   2   2   2   2   2   0   2   2   0   0   2   0   0   0   2   0   2   2   0   0   0   0   2   0   2   0   0   2   2   0   2   2   0   2   2   2   2   0   2   0   2   2   2   0   2   0
 MK-3-15                0   0   2   2   2   0   2   0   0   2   2   0   2   2   2   2   0   2   2   2   2   0   0   0   2   2   2   2   2   2   0   0   2   0   2   0   2   2   0   0   0   2   0   0   0   2   2   0   2   2   2   0   0   2   2   0   0   2   2   2   0   2   2   0   2   0   0   0   0   2   2   2   0   2   2   2   2   2   2   0   0   2   2   2   0   2   2   0   0   2   2   0   2   0   0   2   0   0   0   0   2   0   0   0   0   0   0   0   0   2   0   0   2   2   0   2   2   2   0   2   0   0   2   2   0   0   0   2   2   2   2   2   2   2   2   2   0   2   0   2   0   0   2   0   0   2   2   0   0   2   2   2   2   2   2   2   2   2   2   0   2   2   0   0   2   0   0   0   2   0   2   2   0   0   0   0   2   0   2   0   2   2   2   0   2   2   0   2   2   2   2   0   2   0   2   2   2   0   2   0
 MK-3-16                0   0   2   2   2   0   2   2   0   2   2   0   2   2   2   2   0   2   2   2   2   0   2   0   2   2   2   2   2   2   0   0   0   0   2   2   2   2   0   0   2   2   0   0   0   2   2   0   0   2   2   0   2   0   2   0   0   2   0   2   0   2   2   0   2   0   2   0   0   2   0   2   0   2   2   2   2   2   2   0   0   2   2   2   0   2   2   0   0   2   2   0   0   0   2   2   0   0   2   0   2   2   0   0   0   0   0   0   2   2   0   0   2   2   0   2   2   2   0   2   0   0   2   2   0   0   0   2   2   2   2   2   2   2   2   2   0   2   0   2   0   2   2   0   0   2   2   0   0   2   2   2   2   2   2   0   2   2   2   0   2   2   0   0   2   0   0   0   0   0   2   2   2   0   0   0   2   0   2   0   2   2   2   0   0   2   0   2   2   2   2   0   2   0   2   2   2   0   2   0
 MK-4-1                 2   0   0   2   2   2   0   2   2   2   2   0   0   0   0   0   0   0   2   0   2   0   0   0   2   0   2   0   0   0   2   2   2   0   0   0   0   2   0   2   2   2   0   2   2   2   0   0   0   0   0   0   0   2   0   2   0   0   0   0   0   0   0   0   0   2   0   2   0   2   2   2   2   0   0   2   0   0   2   2   2   0   0   0   0   2   2   0   2   0   0   0   0   2   2   2   0   0   0   2   2   2   2   0   0   2   2   2   0   0   0   0   2   2   0   2   0   0   0   0   2   0   2   0   0   0   2   2   2   0   2   0   2   0   2   2   0   0   2   2   2   2   0   2   0   0   0   0   0   0   2   0   0   0   2   0   2   0   0   0   2   2   0   0   2   0   2   2   0   2   0   0   2   2   2   0   2   0   2   0   0   0   0   2   2   0   0   0   2   0   0   2   2   2   0   2   2   0   0   2
 MK-4-2                 0   0   0   2   2   2   0   2   2   2   2   0   0   0   0   2   0   0   2   0   2   0   0   0   2   0   2   2   0   0   0   2   2   2   0   0   0   2   0   2   2   2   0   2   2   2   0   0   0   0   0   0   0   2   0   2   2   0   0   0   0   0   0   0   0   2   2   2   0   2   2   2   2   0   0   2   0   0   2   0   2   0   0   0   0   2   2   0   2   0   0   0   0   0   2   2   2   0   0   2   2   2   2   2   0   2   0   2   0   0   2   0   2   2   0   2   0   2   0   0   2   0   2   0   0   0   2   2   2   0   2   0   2   2   2   2   0   0   0   2   2   2   0   2   0   2   0   0   0   0   2   0   0   0   2   0   2   0   0   0   2   2   0   0   2   0   2   2   0   2   0   0   2   2   2   0   2   0   2   0   0   0   0   2   2   0   0   0   2   0   0   2   2   2   0   2   2   0   0   2
 MK-4-3                 0   2   0   2   2   2   0   2   2   2   2   0   0   0   0   2   0   0   2   0   2   2   0   0   2   0   2   2   2   0   0   2   2   2   0   0   0   2   2   2   2   2   0   2   2   2   0   0   0   0   0   0   0   2   0   2   2   0   0   0   0   0   0   0   0   2   2   2   0   2   2   2   2   0   0   2   0   0   2   0   2   2   0   0   0   2   2   2   2   0   0   0   0   2   0   2   2   0   0   0   2   2   2   2   0   2   0   2   0   0   2   0   2   2   0   2   0   2   0   0   2   0   0   0   0   0   2   2   2   0   2   0   2   2   2   2   2   0   0   2   2   0   0   2   0   2   0   0   0   0   2   0   0   0   2   0   2   0   0   2   2   2   0   0   2   0   2   2   0   2   0   0   2   2   2   0   2   0   2   0   0   0   0   2   2   2   0   0   2   2   0   2   2   2   0   2   0   2   0   2
 MK-4-4                 0   2   0   0   2   2   0   0   2   2   2   0   0   0   0   2   0   0   2   0   2   2   0   0   2   2   2   2   2   0   0   2   2   2   0   0   0   2   2   2   2   0   0   2   2   2   0   0   2   0   0   2   0   2   0   2   2   0   0   0   0   0   0   0   0   2   2   2   0   2   0   2   2   0   0   2   0   0   0   0   2   2   0   2   0   2   0   2   2   0   0   0   0   2   0   2   2   0   0   0   2   2   2   0   2   2   0   2   0   0   2   0   0   2   0   2   0   2   0   0   2   0   0   0   0   2   2   2   2   0   2   0   2   2   2   2   2   0   0   2   2   0   0   2   0   2   0   0   0   0   2   0   0   0   2   0   2   2   0   0   2   2   0   0   2   2   2   2   0   2   0   2   0   2   2   0   2   0   2   0   0   0   0   2   2   2   0   0   2   2   0   0   0   2   0   2   0   2   0   2
 MK-4-5                 0   2   0   0   2   2   0   0   2   2   2   0   0   0   0   2   0   0   2   0   2   2   2   0   2   2   2   2   0   0   0   2   2   2   2   0   0   2   2   2   2   0   0   2   2   2   0   0   0   0   0   2   0   2   0   2   2   0   0   0   0   0   0   0   0   2   2   2   0   2   0   2   2   0   0   2   0   0   0   0   2   2   0   2   0   2   0   2   2   2   0   0   0   2   0   2   2   0   0   0   2   2   2   0   2   2   0   2   0   0   0   0   0   2   0   2   0   2   0   0   2   0   0   0   2   2   2   2   2   0   2   0   2   0   2   2   0   0   0   2   2   0   0   2   0   2   0   0   0   0   2   0   0   0   2   2   0   2   0   0   2   2   2   0   2   2   2   2   0   2   0   2   0   2   2   0   2   0   2   0   0   0   2   2   2   2   0   0   2   2   0   0   2   2   0   0   0   2   0   2
 MK-4-6                 0   2   0   0   2   2   2   0   2   2   2   0   0   0   0   2   0   0   2   0   2   2   2   0   0   0   2   0   0   0   0   2   0   2   2   0   2   2   0   2   2   0   0   2   2   2   0   0   0   2   0   0   0   2   0   2   2   0   0   0   0   0   0   0   0   2   2   2   0   2   0   2   2   0   0   2   0   0   2   2   2   0   0   2   0   2   0   2   2   2   0   0   2   2   0   2   2   0   0   0   0   2   2   0   2   2   0   2   0   0   0   0   0   0   0   2   0   2   0   0   2   0   0   2   2   2   2   2   2   0   2   0   2   0   2   2   0   0   0   2   0   2   2   2   0   2   0   0   2   0   2   0   0   0   2   2   0   0   0   0   2   2   2   0   2   2   2   0   0   2   2   2   0   2   2   0   2   0   0   0   0   2   2   2   2   2   0   0   2   2   0   0   2   2   0   0   0   2   0   2
 MK-4-7                 0   2   0   0   2   0   2   0   2   2   2   2   0   0   0   2   0   0   2   0   2   2   2   0   0   0   2   2   0   2   0   2   0   2   2   0   2   2   0   2   2   0   0   2   2   2   0   0   0   2   0   2   0   0   0   2   2   0   0   0   0   0   0   0   2   2   2   2   0   2   0   0   0   0   0   2   0   0   2   2   2   0   0   2   0   2   0   2   2   2   0   0   2   2   0   2   2   0   2   0   0   2   0   0   2   2   0   2   0   0   0   0   0   0   0   2   0   2   0   0   2   0   0   2   2   2   2   2   2   0   2   0   0   0   2   2   0   2   0   2   2   2   2   2   0   2   0   2   2   2   2   0   0   0   2   2   2   0   0   0   2   2   2   0   2   2   2   0   0   2   2   2   0   2   2   0   2   0   0   0   0   0   2   2   2   2   0   0   2   0   0   0   2   0   0   0   0   2   0   2
 MK-4-8                 0   2   0   0   2   0   2   0   2   2   2   2   0   0   0   2   0   0   2   0   2   2   2   0   0   0   2   2   0   2   0   0   0   2   2   0   2   0   0   2   2   0   0   2   0   2   0   0   0   2   0   2   0   0   0   2   2   0   0   0   2   0   0   0   2   2   2   2   2   2   0   0   0   0   0   2   0   0   2   2   0   0   0   2   0   2   0   2   2   2   0   0   2   2   0   2   2   0   2   0   0   2   0   0   2   2   0   0   0   0   0   0   0   0   0   2   0   2   0   0   2   0   2   2   2   2   2   2   2   0   2   0   0   0   0   2   0   2   0   2   2   2   2   0   0   2   2   2   2   2   2   0   0   0   2   2   2   0   2   0   2   2   2   0   2   2   2   0   0   2   2   2   0   2   2   2   2   0   0   0   2   0   2   2   2   0   0   0   2   0   0   0   2   2   0   2   0   0   2   2
 MK-4-9                 0   2   0   0   2   0   0   0   2   2   2   2   0   0   0   2   0   0   0   0   2   2   2   0   0   0   2   2   0   2   0   0   2   2   2   0   0   2   0   2   2   0   0   2   0   2   2   0   0   2   0   2   0   0   0   2   2   0   0   0   2   0   0   0   2   2   2   0   2   2   0   0   2   0   0   0   2   0   2   2   0   0   0   2   0   0   0   2   2   2   0   0   2   0   0   2   2   0   2   2   0   2   0   0   2   2   0   0   0   0   0   0   0   0   0   2   0   2   0   0   2   0   2   2   2   2   2   2   2   0   2   0   0   2   0   2   0   2   2   2   2   2   2   0   0   2   2   2   2   2   2   0   0   0   0   2   2   0   2   0   2   2   2   0   2   2   2   0   0   2   2   2   0   2   0   2   2   0   0   0   2   0   2   2   2   0   0   0   2   0   0   0   2   2   0   2   0   0   2   2
 MK-4-10                0   2   0   0   2   0   0   0   2   0   2   2   2   0   0   2   0   0   0   0   2   2   2   0   0   0   2   2   0   2   0   0   2   2   2   0   0   2   0   2   0   0   0   2   2   2   2   0   0   2   0   2   0   0   0   2   2   0   0   0   0   0   0   0   2   2   2   0   2   2   0   0   2   0   0   0   0   0   2   2   2   0   0   2   0   0   2   2   2   2   0   0   2   0   0   2   2   0   2   2   2   2   0   0   2   2   0   0   0   0   0   0   0   0   0   2   0   2   0   0   2   0   2   2   2   0   2   2   0   0   2   0   0   2   0   2   0   2   2   2   2   0   2   0   0   2   2   2   2   2   2   0   0   0   2   0   2   0   2   0   2   2   2   0   2   2   2   0   0   0   2   2   0   2   0   2   2   0   0   0   2   0   2   2   2   0   0   0   2   0   0   0   2   2   0   2   2   0   2   2
 MK-4-11                0   2   0   0   2   0   0   0   2   0   2   2   2   0   0   2   0   0   0   0   0   2   2   0   0   2   2   2   0   0   0   0   2   0   2   2   0   2   0   2   0   0   0   2   2   2   2   2   0   0   0   2   0   0   0   2   2   0   0   0   2   0   0   0   2   2   2   0   2   0   0   0   2   0   0   0   0   0   2   2   0   0   0   2   0   0   2   2   2   2   0   0   2   0   0   2   2   0   2   2   0   2   0   0   2   2   0   0   0   2   0   0   0   2   0   2   0   2   0   0   2   0   2   2   2   0   2   2   0   0   2   0   0   2   0   2   0   2   2   2   2   0   2   0   0   2   2   2   2   2   2   0   0   0   0   2   2   0   2   0   2   2   0   0   2   2   2   0   0   0   2   2   0   2   0   2   2   0   0   0   2   0   2   2   2   0   2   0   2   0   0   0   2   2   0   2   2   0   2   2
 MK-4-12                0   2   0   0   2   0   0   0   0   0   0   2   2   0   0   2   0   0   0   0   2   2   2   0   0   2   2   2   0   0   0   0   2   0   2   2   0   2   0   2   0   0   0   2   0   2   2   0   0   2   0   2   0   0   0   2   2   2   0   0   2   0   0   0   2   2   2   0   2   0   0   0   2   0   2   0   0   0   2   2   0   0   0   2   0   0   2   0   2   0   0   0   2   0   0   2   2   0   2   2   0   2   2   0   2   2   0   0   0   2   2   2   0   2   0   2   0   0   0   0   2   2   2   0   2   0   2   2   0   0   2   0   0   0   0   2   0   2   2   2   2   0   2   0   0   2   2   2   2   2   2   0   0   0   0   2   2   0   2   0   2   2   0   0   2   2   2   0   0   0   2   2   0   2   0   2   0   0   0   0   0   0   2   2   2   0   2   0   2   0   0   2   2   2   0   2   2   0   2   2
 MK-4-13                0   2   0   0   2   0   0   2   0   0   0   2   2   0   0   2   0   0   0   0   2   2   2   2   0   2   2   2   0   2   0   0   2   0   2   2   0   2   0   2   0   0   2   2   0   2   2   0   0   2   0   2   0   0   0   2   2   2   0   0   0   0   2   0   2   2   2   0   2   0   0   0   2   0   2   0   0   0   2   0   0   0   0   2   0   0   2   0   0   2   0   0   2   0   0   2   2   0   2   2   0   2   2   0   2   2   0   2   0   0   2   2   0   2   0   2   0   0   0   0   0   2   2   0   2   0   2   2   0   0   2   0   0   0   0   0   0   2   2   2   0   2   0   0   0   2   2   0   2   2   2   0   0   0   2   0   2   0   2   0   0   2   0   0   2   2   2   2   2   0   2   2   0   2   0   2   0   0   0   0   0   0   2   2   2   0   2   0   2   0   0   2   0   0   0   2   2   0   2   2
 MK-4-14                0   2   0   0   2   0   0   2   0   0   0   2   2   0   0   2   0   0   0   0   2   2   2   0   0   2   2   0   0   2   2   0   2   0   0   2   0   2   0   2   0   0   2   2   0   2   2   2   2   2   0   2   2   0   0   2   2   2   0   0   0   0   2   0   0   2   2   0   0   0   0   0   2   0   2   0   0   0   2   0   0   0   0   2   0   0   2   2   0   0   0   0   2   0   0   2   2   0   2   2   2   2   2   0   2   2   0   2   0   0   2   2   0   2   2   2   0   0   0   0   0   2   2   0   2   0   2   2   0   0   2   0   0   0   0   0   0   2   2   2   0   2   2   0   0   2   2   0   2   2   2   0   0   0   2   0   2   0   2   0   2   2   2   0   0   2   2   2   2   0   2   2   0   2   0   2   0   0   0   0   0   0   2   2   2   0   2   0   0   0   0   2   0   0   0   0   2   0   2   2
 MK-4-15                0   2   0   2   2   0   0   0   2   0   0   2   2   0   0   2   0   0   2   0   2   0   2   0   0   2   2   2   0   2   0   0   2   0   0   2   0   2   0   2   0   0   2   2   0   2   2   2   2   2   0   2   2   0   0   2   2   2   0   0   0   0   2   0   0   2   2   2   0   0   0   0   2   0   2   0   0   0   2   0   0   0   0   2   0   0   2   2   2   0   0   0   2   0   0   2   2   0   2   2   0   0   2   0   2   2   0   2   0   0   2   2   0   2   2   2   0   0   0   0   0   2   2   0   2   0   2   2   0   0   2   0   0   0   0   0   2   2   0   2   0   2   2   2   0   2   0   0   2   2   2   0   0   0   2   0   2   0   2   0   2   2   2   0   0   2   2   2   2   0   2   2   0   2   2   2   0   0   0   0   0   0   2   2   2   2   2   0   0   2   0   2   0   0   0   0   2   0   2   2
 MK-4-16                0   2   0   2   2   0   0   0   2   0   0   2   2   0   2   2   0   0   2   0   2   0   2   0   0   2   2   2   2   0   0   0   2   0   0   2   0   2   0   2   0   0   2   2   0   0   2   2   2   2   0   2   2   0   0   2   2   2   0   0   0   0   2   0   0   2   2   0   0   0   0   0   0   0   2   0   0   2   2   0   0   0   0   2   0   0   2   2   0   0   0   0   2   0   0   2   2   0   2   2   0   0   2   2   2   2   0   2   0   0   0   2   0   2   0   2   0   0   0   0   0   2   2   0   2   2   2   2   0   0   2   0   0   0   0   0   0   2   0   2   0   2   0   2   0   2   0   0   2   2   2   0   0   0   2   0   2   0   2   0   0   2   2   0   0   2   2   2   2   0   0   2   0   2   2   2   0   2   0   0   0   0   2   2   2   0   2   0   0   2   0   2   0   0   0   0   2   0   2   2
 MK-5-1                 0   2   2   0   0   0   2   2   2   2   2   2   2   2   2   0   2   0   0   2   2   0   2   2   0   0   0   0   0   0   2   2   0   2   2   2   0   0   0   2   2   2   2   0   0   0   0   2   2   0   2   0   0   0   0   2   0   0   2   0   2   0   2   2   0   0   2   0   0   2   2   2   2   0   0   0   0   0   2   2   0   2   0   2   2   0   0   0   2   0   2   2   2   0   2   0   0   0   2   2   2   0   0   2   0   0   2   0   0   2   0   2   0   0   0   0   0   2   0   2   0   2   0   2   2   0   2   0   2   2   2   0   0   0   0   0   0   0   0   2   2   0   2   2   0   2   2   0   2   2   2   2   0   2   2   0   0   0   2   0   0   2   2   2   0   0   0   2   2   0   0   0   0   0   2   2   0   0   0   2   0   2   2   2   0   0   2   0   2   0   0   0   0   2   0   0   2   0   0   2
 MK-5-2                 0   2   2   0   0   0   2   2   2   2   2   2   2   2   2   0   0   0   2   2   2   0   2   2   0   0   0   0   2   0   2   2   0   2   2   2   0   0   0   2   2   2   2   0   0   0   0   2   2   0   2   2   0   0   0   2   0   0   2   0   2   0   2   2   0   0   2   2   0   2   2   2   0   0   0   2   0   0   2   2   0   2   0   2   2   0   0   0   2   0   2   2   2   0   2   0   0   0   2   2   2   0   0   2   0   0   2   0   2   2   0   2   0   0   0   0   0   2   0   2   0   2   0   2   2   2   2   0   2   2   2   0   0   2   0   0   0   0   0   2   2   0   2   2   0   2   2   0   2   0   2   2   0   2   2   0   0   0   2   0   0   2   2   2   0   0   0   2   2   0   0   2   0   0   2   2   2   0   0   2   0   2   2   2   0   0   2   0   2   0   0   0   0   2   0   0   2   0   0   2
 MK-5-3                 0   2   0   0   0   0   0   2   0   2   2   0   2   2   2   0   0   0   2   2   2   0   2   2   0   0   0   0   2   0   2   2   0   2   2   2   0   0   0   2   0   2   2   0   0   0   0   0   2   0   0   2   0   0   0   2   0   0   2   0   2   0   2   2   0   0   2   2   0   2   2   0   0   2   0   2   2   0   2   0   0   2   0   2   2   0   2   0   2   0   2   2   2   0   2   0   2   0   2   2   2   0   0   2   0   0   2   0   2   2   0   2   0   0   0   0   2   2   0   2   0   2   0   2   2   2   2   0   0   2   2   0   0   2   0   0   0   0   0   2   2   0   0   2   0   0   2   0   2   2   0   2   0   2   2   0   0   0   2   0   0   2   2   2   0   0   0   2   2   0   0   2   0   0   2   2   2   0   0   2   0   2   2   2   2   0   2   0   2   0   2   0   0   2   0   0   2   0   0   2
 MK-5-4                 0   2   0   0   0   2   0   2   0   2   2   2   2   2   2   2   0   0   2   2   2   0   2   0   0   0   0   0   0   0   2   2   0   2   2   2   0   0   0   2   0   2   0   0   0   0   0   0   0   0   0   2   0   0   0   2   0   0   2   0   0   0   2   2   0   0   2   0   0   2   2   0   0   2   0   2   2   0   0   0   2   0   0   2   2   2   0   0   2   0   2   2   2   0   2   0   2   0   2   2   2   0   0   2   0   0   2   2   2   2   0   2   0   0   0   2   2   0   0   2   0   2   0   2   0   2   2   0   0   2   2   0   0   2   0   0   2   0   0   0   2   0   0   2   0   0   2   0   2   0   0   2   0   2   2   0   0   0   2   0   0   2   2   2   0   0   0   2   2   0   2   0   0   0   2   2   2   0   0   2   0   2   2   2   2   0   2   0   2   0   2   0   0   2   0   0   0   0   0   2
 MK-5-5                 0   2   0   0   0   2   0   2   0   2   2   2   0   2   2   2   0   0   2   2   2   0   2   0   2   0   0   0   0   0   2   2   0   2   2   2   0   0   0   2   0   0   0   0   0   0   0   0   0   0   0   2   2   2   0   2   0   0   2   0   0   0   2   2   0   0   2   0   0   2   2   0   0   2   0   2   2   0   0   0   2   0   0   0   2   2   0   0   2   0   2   2   2   0   2   0   2   0   0   2   2   0   0   2   0   0   2   2   2   2   0   2   0   0   2   0   2   2   0   2   0   2   0   2   0   2   2   0   0   0   2   0   0   2   0   0   2   2   0   2   2   2   2   2   0   0   2   0   2   0   0   2   0   2   2   0   0   2   2   0   0   2   2   2   0   0   0   2   0   0   2   0   0   0   2   2   2   0   0   2   0   2   2   2   2   0   2   2   2   0   2   0   0   2   0   0   0   0   0   2
 MK-5-6                 0   2   0   0   0   2   0   0   0   2   2   2   0   2   2   2   0   0   2   2   0   2   2   0   2   0   0   0   0   2   2   2   0   2   2   2   0   0   2   2   2   0   0   0   0   0   2   0   0   0   2   0   2   2   0   2   2   0   0   0   0   0   2   2   0   2   2   0   0   2   0   0   0   0   0   0   0   0   0   0   0   0   0   0   2   2   0   0   2   0   0   2   2   0   0   0   2   0   2   2   2   0   0   2   0   0   2   2   2   2   0   2   0   0   2   0   2   2   0   2   0   2   0   2   0   0   2   0   2   0   2   0   0   2   0   2   2   2   0   2   2   2   2   2   0   0   2   0   0   0   0   2   0   2   2   0   0   2   2   0   0   2   2   2   0   0   0   2   0   0   2   0   0   0   2   2   0   0   0   2   2   2   2   2   2   0   2   2   2   0   2   0   0   2   0   0   0   0   0   2
 MK-5-7                 2   2   0   0   0   2   0   0   0   2   2   0   0   2   0   2   0   0   2   2   0   0   2   0   2   2   0   0   0   2   2   2   0   2   2   2   0   0   2   2   2   0   0   0   0   0   2   0   0   0   2   0   2   2   0   0   2   0   0   0   0   0   2   2   0   2   2   0   0   2   0   0   0   0   0   0   0   0   0   0   0   0   0   0   2   2   0   2   2   0   0   2   2   0   0   0   2   2   2   2   2   0   0   2   0   0   2   2   2   2   0   2   0   0   2   0   2   2   0   2   0   2   0   2   0   0   2   0   2   0   2   0   0   2   0   2   2   0   0   2   2   2   2   2   0   0   2   0   0   0   0   2   0   2   2   2   0   2   2   0   0   2   2   2   0   0   0   2   0   0   2   0   0   0   2   2   0   0   0   2   2   2   2   2   0   0   2   2   2   0   2   0   0   2   0   0   0   0   0   2
 MK-5-8                 2   2   0   0   0   2   0   0   0   2   2   0   0   0   0   0   0   0   2   2   0   0   2   0   2   2   0   0   0   2   2   2   0   2   2   2   0   0   2   2   2   0   0   0   2   0   2   0   0   0   2   0   2   2   0   0   2   0   0   0   0   0   2   2   0   2   2   0   0   2   0   0   0   2   0   2   0   2   0   0   0   0   0   0   2   2   0   2   2   0   0   2   0   0   0   0   2   0   2   2   2   0   0   0   0   0   2   2   2   2   0   2   0   0   2   0   2   2   0   2   0   2   0   0   0   0   2   0   2   0   2   0   0   2   0   2   0   0   0   2   2   2   2   2   0   0   2   0   0   0   0   2   0   2   2   2   0   2   2   0   2   2   2   0   0   0   0   2   0   0   2   0   0   0   2   2   0   0   0   2   2   2   2   2   0   0   2   2   2   0   2   0   0   2   0   0   0   0   0   2
 MK-5-9                 2   2   0   0   0   2   0   0   0   2   2   0   0   0   0   0   0   0   2   2   0   0   2   0   0   2   0   0   0   2   2   2   0   2   0   0   0   0   2   2   2   0   0   2   2   0   2   0   0   0   2   0   2   2   0   0   2   0   0   0   0   0   2   2   0   2   2   0   0   2   0   0   0   2   0   2   2   2   0   2   0   0   0   0   2   2   0   2   2   2   0   2   0   0   0   2   2   2   2   2   2   0   0   0   0   0   2   0   2   2   0   2   0   0   2   0   2   2   0   2   0   2   0   0   0   0   2   0   2   0   0   0   0   0   0   2   0   0   0   2   2   0   2   2   0   0   2   0   0   0   2   2   0   2   2   2   0   2   0   0   2   2   2   0   0   0   0   2   0   0   2   0   0   0   2   0   2   0   0   2   0   2   2   2   0   0   2   2   2   0   2   0   0   2   0   0   0   0   0   2
 MK-5-10                2   2   0   0   0   2   0   0   0   2   2   0   0   0   0   0   0   0   0   2   2   0   2   0   0   2   0   0   0   2   2   2   0   0   0   2   0   0   0   2   2   0   0   2   2   0   2   0   2   0   2   0   2   2   0   0   2   0   0   0   0   0   2   2   0   2   2   0   0   2   0   0   0   2   0   2   2   2   0   2   2   0   0   0   2   2   0   0   2   2   0   0   0   0   0   2   2   2   2   2   2   0   0   0   0   0   2   0   2   2   0   2   0   0   2   0   2   2   0   2   2   2   0   0   0   0   2   0   2   0   0   0   0   0   0   2   0   0   0   2   2   0   2   2   0   0   2   0   0   0   2   2   0   2   2   2   0   2   0   2   2   2   2   0   0   0   0   2   0   0   2   0   0   0   2   0   2   0   0   2   0   2   0   2   0   0   2   2   2   0   2   0   0   2   0   0   0   0   0   0
 MK-5-11                2   2   2   0   0   2   2   0   0   2   2   0   0   0   0   2   0   0   2   2   2   0   2   0   0   2   0   0   0   2   2   2   0   0   2   2   0   0   0   2   0   0   2   2   2   0   0   0   2   2   2   0   2   2   0   0   0   0   0   2   0   0   2   2   0   2   2   0   0   2   0   0   0   2   0   2   2   2   0   2   2   0   0   0   2   2   0   0   2   2   0   0   0   0   0   2   2   2   2   2   2   0   0   0   0   0   2   0   2   2   0   2   0   2   2   0   2   2   0   2   2   2   2   0   0   0   2   0   2   0   0   0   0   0   0   2   0   0   0   2   2   0   2   2   0   0   0   0   0   0   0   2   2   2   2   2   0   2   0   0   2   2   2   0   2   0   0   2   0   0   2   0   2   0   2   0   0   0   0   2   0   2   0   2   0   0   2   2   2   0   2   0   0   2   0   0   0   0   0   0
 MK-5-12                2   2   2   0   0   0   2   0   0   2   2   0   0   0   0   2   0   0   2   2   0   0   2   0   0   2   0   0   2   2   2   2   0   0   2   2   0   0   0   2   0   0   0   2   2   0   0   0   2   2   2   2   2   2   0   0   0   0   0   2   0   0   2   2   2   2   2   0   0   2   2   0   0   2   0   2   2   2   0   2   2   0   0   0   2   2   0   0   2   2   0   0   0   0   0   2   2   2   2   2   2   0   0   2   0   0   2   0   2   2   0   2   0   2   2   0   2   2   0   2   2   2   2   0   0   0   2   0   2   0   0   0   0   0   0   2   0   0   0   2   2   0   0   2   0   0   0   2   0   0   0   2   2   2   2   2   0   2   0   0   2   2   2   0   2   0   0   2   0   0   2   0   2   0   2   0   0   0   0   0   0   2   0   2   0   0   2   0   2   0   2   0   2   2   0   0   0   0   0   0
 MK-5-13                2   0   2   0   0   0   2   0   0   2   2   0   0   0   0   2   0   0   2   2   2   0   2   2   0   2   0   0   2   2   2   2   2   0   2   2   0   0   0   2   2   0   0   0   2   0   0   0   0   2   0   0   2   2   2   0   0   0   0   2   0   2   2   2   0   2   2   2   0   2   2   2   0   2   2   2   2   2   2   0   2   0   0   2   2   0   0   0   2   2   0   0   0   0   2   2   2   2   2   0   2   0   0   2   0   0   2   0   2   2   2   2   0   2   2   0   2   2   0   2   2   2   2   0   2   0   2   0   2   0   2   0   0   0   0   2   0   0   0   2   2   0   0   2   0   0   2   0   0   0   0   2   2   0   0   2   0   2   0   2   2   2   0   0   2   0   0   2   0   0   2   2   2   0   0   0   2   0   0   0   0   2   0   2   0   0   2   0   2   0   2   0   2   2   0   0   0   0   0   0
 MK-5-14                2   0   2   0   0   0   2   0   0   0   2   0   0   0   0   2   0   0   2   2   2   0   2   0   0   2   0   0   2   2   2   2   2   0   2   2   0   0   2   2   2   0   2   0   0   0   0   0   0   2   0   0   2   2   2   0   2   0   2   2   0   2   2   2   0   2   2   2   0   2   2   2   0   0   2   2   2   2   2   0   2   0   0   0   2   0   0   0   0   2   0   0   0   2   2   2   2   2   2   0   2   0   0   2   0   0   2   0   2   2   2   2   0   0   0   0   2   0   0   2   2   2   2   0   2   0   2   0   2   0   0   2   0   0   0   2   0   0   0   2   2   0   2   2   2   0   2   0   0   0   0   2   2   0   0   2   0   2   2   0   2   2   0   0   2   0   0   2   0   0   2   2   2   0   0   0   2   0   0   0   0   2   2   2   0   0   2   0   2   0   2   0   2   2   0   0   0   0   2   0
 MK-5-15                0   0   2   0   0   0   2   0   0   0   2   0   0   2   0   0   2   0   2   2   0   0   2   0   0   2   0   0   2   2   2   2   2   0   2   2   0   0   0   2   2   0   2   0   0   0   0   0   0   2   0   0   2   2   2   0   2   0   0   2   0   2   2   0   0   2   2   2   0   2   2   2   0   0   2   2   2   2   2   0   2   0   0   0   2   0   0   2   0   0   0   0   2   2   2   2   2   2   2   0   2   0   2   2   0   0   0   0   2   2   0   0   0   0   2   0   2   0   0   2   2   2   2   0   2   0   2   0   2   0   0   2   2   0   0   2   0   0   0   0   2   0   2   2   2   0   2   0   0   0   0   2   2   0   0   0   2   2   2   0   0   2   0   0   2   2   0   2   2   0   2   2   2   0   0   2   2   0   0   0   0   0   2   2   0   0   0   2   2   0   0   0   2   2   0   0   0   0   2   0
 MK-5-16                0   0   2   0   0   0   2   0   0   0   2   0   0   2   0   0   2   0   2   2   0   0   2   0   2   2   2   0   0   2   0   2   0   0   2   2   0   0   0   2   2   2   2   0   0   2   0   0   0   2   0   0   2   2   2   2   2   0   0   2   0   2   0   2   0   2   2   2   0   2   2   2   0   0   2   2   2   2   2   0   2   0   0   0   2   0   0   2   0   0   0   0   2   2   2   2   2   2   2   0   2   0   2   2   0   0   0   0   2   2   0   0   0   2   2   2   2   0   0   2   2   2   2   0   2   0   2   0   2   0   0   2   0   0   0   2   0   0   0   2   2   0   2   2   2   0   2   0   0   2   0   2   2   0   0   0   2   2   2   0   0   2   2   0   2   2   0   2   2   0   0   2   2   0   0   2   0   0   0   0   2   0   2   2   0   0   2   2   2   0   0   2   2   2   0   0   2   0   2   2
 MK-6-1                 2   2   0   2   2   2   2   0   0   2   2   0   0   2   0   0   2   2   0   0   2   0   0   0   2   2   2   2   0   0   2   2   2   0   0   0   0   2   0   2   2   2   0   0   0   2   2   2   0   0   2   2   0   0   0   0   0   2   2   2   2   2   0   2   2   0   2   2   2   2   2   0   2   0   2   2   0   2   0   2   2   2   2   0   2   0   2   2   0   2   0   2   0   2   0   0   0   2   0   0   2   2   0   0   0   2   0   2   2   0   0   0   0   2   0   0   2   0   0   2   2   0   0   2   0   2   0   2   0   2   0   0   0   2   2   0   2   2   2   0   0   0   2   0   0   2   0   0   0   2   0   2   0   0   0   2   0   2   0   2   0   0   2   2   0   0   2   0   2   2   2   2   0   0   2   0   0   2   2   0   2   2   2   2   0   2   0   0   2   0   0   2   0   2   0   0   2   0   0   0
 MK-6-2                 2   2   0   2   2   2   2   0   0   2   2   2   0   0   0   0   2   2   0   0   2   0   0   0   0   2   2   0   0   0   0   2   2   0   0   2   0   2   0   2   0   2   0   0   0   2   2   2   0   0   2   2   2   0   0   0   0   2   0   2   2   2   0   2   2   0   2   2   2   2   2   0   2   0   2   0   0   2   0   2   2   2   2   0   2   0   2   2   0   2   2   2   0   2   0   0   0   2   0   0   2   2   0   0   0   2   0   2   2   0   0   0   2   2   0   2   2   0   0   2   2   0   0   2   0   2   0   2   0   2   0   0   0   2   2   0   2   2   2   0   0   0   2   0   0   2   0   0   0   2   0   2   0   0   0   2   0   2   0   2   0   0   2   2   0   0   2   0   2   2   2   2   0   0   2   0   2   2   2   0   2   2   2   2   0   2   0   0   2   2   0   2   0   2   0   0   2   0   0   0
 MK-6-3                 2   2   0   2   0   2   2   0   0   2   2   2   0   2   0   0   2   2   0   0   0   0   0   2   0   2   2   0   0   0   0   0   2   0   0   2   2   2   0   2   0   2   0   0   0   2   2   2   0   0   2   2   2   0   0   0   2   2   0   2   2   2   0   2   2   0   0   2   2   2   2   2   2   0   2   0   0   2   0   2   0   0   2   0   2   0   2   2   0   2   2   2   0   2   0   0   0   2   0   0   2   2   0   0   0   2   0   2   2   0   0   0   0   2   0   2   2   0   0   0   2   0   0   2   0   2   0   2   0   2   0   0   0   2   0   2   2   2   2   0   0   2   2   2   0   2   0   0   0   2   0   2   0   0   0   2   0   2   2   2   0   0   2   0   0   0   2   2   2   2   2   2   0   0   2   0   2   2   2   0   2   2   2   2   0   2   0   0   2   2   0   2   0   2   0   0   2   0   0   0
 MK-6-4                 2   2   0   0   0   2   2   0   0   2   2   2   2   2   0   0   2   2   0   0   0   0   0   2   0   2   2   0   2   2   0   0   2   0   0   2   2   2   0   2   0   2   0   0   0   2   2   2   2   0   0   2   2   0   0   0   2   2   0   2   2   2   0   2   0   0   0   2   2   2   2   2   2   0   2   0   0   2   0   2   0   0   2   2   2   0   2   2   0   2   2   2   0   2   0   0   0   0   0   0   2   2   0   2   0   2   0   2   2   0   0   0   2   2   0   0   2   0   0   0   2   0   0   2   0   2   0   2   0   2   0   0   0   2   0   2   2   2   2   0   0   2   2   2   0   2   0   0   0   2   0   2   0   0   0   2   0   0   2   2   0   0   2   0   0   0   2   2   2   2   2   2   0   0   2   0   0   2   0   0   2   2   2   2   0   2   0   0   2   2   0   2   0   2   0   0   2   0   0   0
 MK-6-5                 2   2   0   0   0   2   2   0   0   2   2   2   2   2   0   0   2   2   0   0   0   0   0   2   0   2   2   0   0   2   0   2   2   0   0   2   2   2   0   2   0   2   2   0   0   2   2   2   2   0   0   2   2   0   0   0   2   2   0   2   2   2   0   2   0   0   0   2   2   2   2   2   2   0   2   0   0   2   0   2   0   0   2   2   2   0   2   2   0   2   2   2   0   2   0   0   0   0   0   0   2   2   0   2   0   2   0   2   2   0   0   0   2   0   0   0   2   0   0   0   0   0   0   2   0   0   0   0   0   2   0   0   0   2   0   2   0   2   2   0   0   2   0   2   0   2   0   0   0   2   2   2   2   0   0   2   0   0   2   2   0   0   2   0   0   0   2   2   2   2   2   2   0   0   0   0   0   2   2   2   2   2   2   0   0   2   0   0   2   2   0   2   0   0   0   0   2   0   0   0
 MK-6-6                 2   2   0   0   0   2   2   0   0   2   2   2   0   2   0   0   2   2   0   0   0   0   0   2   0   2   2   0   0   2   0   2   2   0   0   2   2   2   0   2   0   2   0   2   0   2   2   2   2   0   0   2   2   0   0   0   0   2   0   2   2   2   2   2   0   0   0   2   2   2   2   2   2   0   2   0   0   2   0   0   0   0   2   2   2   0   2   2   0   2   2   2   0   2   0   0   0   0   0   0   2   2   0   2   2   2   2   2   0   0   2   0   2   0   0   0   2   2   0   0   0   0   0   2   0   0   0   0   0   2   0   0   0   2   0   2   0   2   2   2   0   2   0   2   0   2   0   0   0   2   2   2   2   0   0   2   0   0   2   2   2   0   2   0   0   0   2   2   2   2   2   0   0   0   0   0   0   0   2   2   0   2   2   0   0   2   0   2   0   2   0   2   0   0   0   0   2   0   0   2
 MK-6-7                 2   2   0   0   0   2   2   0   0   2   2   2   0   2   0   0   2   2   0   0   0   0   0   2   0   2   2   0   0   2   0   2   2   0   0   2   2   2   0   2   0   2   0   2   0   2   2   2   2   0   0   2   2   0   0   0   0   2   0   2   0   2   2   2   0   0   0   2   0   0   2   2   2   0   2   0   0   2   0   0   0   0   2   2   2   0   2   2   0   2   0   2   0   2   0   0   0   0   2   0   2   2   0   2   2   2   2   2   2   0   2   0   2   0   0   0   2   2   0   0   0   0   0   2   0   0   0   0   0   0   2   0   0   2   0   2   0   2   2   2   2   2   0   2   0   2   0   0   0   2   2   2   2   0   0   2   0   2   2   2   2   0   2   2   0   0   0   2   2   2   2   0   0   0   0   0   0   0   2   2   0   2   2   2   0   2   0   2   0   2   0   2   0   2   0   0   0   0   0   0
 MK-6-8                 2   2   0   2   0   2   2   0   0   2   2   2   0   2   0   0   2   2   0   0   0   2   0   0   0   2   2   2   0   2   0   2   2   0   0   2   2   2   0   2   0   2   0   2   0   2   0   2   2   0   0   2   2   0   0   0   0   2   0   2   0   2   2   0   0   2   0   0   0   0   2   2   2   0   2   0   0   2   0   0   0   0   2   2   2   0   0   2   0   2   0   2   0   2   0   0   0   0   2   0   2   2   0   2   2   2   2   2   0   2   2   0   2   0   0   0   2   2   0   0   0   0   0   2   0   0   0   0   0   2   2   0   2   2   0   2   0   2   2   2   2   2   0   2   0   0   0   2   0   2   2   2   2   0   0   2   2   2   2   2   2   0   2   2   0   0   0   2   2   0   2   0   0   0   0   0   0   0   2   2   0   2   2   2   0   2   0   2   2   2   0   2   0   2   0   0   0   0   0   0
 MK-6-9                 2   2   0   2   0   2   2   0   0   2   2   2   0   2   0   0   2   2   2   0   0   0   0   0   0   2   2   2   0   2   0   2   2   0   0   2   2   2   0   2   0   2   0   2   2   2   0   2   2   0   0   2   2   0   0   0   0   2   0   2   0   2   2   0   0   2   0   0   0   0   2   2   2   0   2   0   0   2   0   0   0   0   0   2   2   0   0   2   0   2   0   2   0   2   0   0   0   0   2   0   2   2   0   2   2   2   2   2   2   2   2   2   2   0   0   0   2   2   0   0   0   0   0   2   0   0   0   0   0   2   2   0   2   2   0   2   2   2   2   0   2   0   0   2   0   0   0   2   0   2   2   2   2   0   0   2   2   2   2   2   2   0   2   2   0   0   0   2   2   0   2   0   2   2   0   0   2   0   2   0   0   2   2   2   0   2   0   2   2   2   0   2   0   2   0   0   0   0   0   0
 MK-6-10                2   2   0   0   0   2   2   0   0   2   2   2   0   2   0   0   2   2   2   0   0   0   2   0   0   2   2   2   0   2   0   2   2   0   0   2   2   0   0   2   0   2   0   0   0   2   0   0   2   0   0   2   2   0   0   0   0   2   0   2   0   2   0   0   0   2   0   0   0   0   2   2   2   2   2   0   2   2   0   0   0   0   0   2   2   0   0   2   0   2   2   2   0   2   0   2   0   0   2   0   2   2   0   2   2   2   2   2   2   2   2   2   2   0   0   0   2   2   0   0   0   0   0   2   0   0   0   0   0   2   0   0   2   2   0   2   2   2   2   0   2   0   2   2   0   0   0   2   0   2   2   2   2   0   0   0   2   2   2   2   2   0   2   2   0   0   0   2   2   0   2   0   2   2   0   2   2   2   2   0   0   2   2   0   0   0   0   2   2   2   0   2   0   2   0   0   0   0   0   0
 MK-6-11                2   2   0   2   0   2   2   0   0   2   2   0   0   2   0   2   2   2   2   0   0   0   2   0   0   0   2   2   0   2   0   2   2   0   0   2   2   0   0   2   0   2   0   0   2   2   0   0   2   0   0   2   2   0   2   0   0   2   0   2   0   2   0   0   0   2   0   0   0   0   2   0   2   2   2   0   2   2   0   0   0   0   0   2   2   2   0   2   0   2   2   2   0   2   0   2   0   0   0   2   2   2   0   2   2   2   0   2   2   2   0   2   2   0   0   0   2   2   0   2   0   0   0   2   0   0   0   2   0   2   0   0   2   2   0   2   2   2   2   0   2   0   2   2   0   0   0   2   0   2   2   2   2   0   0   0   2   2   2   2   2   0   2   2   0   0   0   2   2   0   2   0   2   2   0   2   2   2   2   0   0   2   0   0   0   0   0   2   2   0   0   2   0   2   0   0   0   0   2   0
 MK-6-12                2   2   0   2   0   2   2   0   0   0   2   0   2   2   0   2   2   0   2   0   0   0   2   0   0   0   2   2   0   2   0   2   2   0   0   2   2   0   0   2   0   2   0   0   2   0   0   0   2   0   0   2   2   0   2   0   2   2   0   2   0   0   0   0   0   2   0   0   0   0   2   0   2   2   2   0   2   0   0   0   0   0   0   2   2   2   0   2   0   0   2   2   0   2   0   2   0   0   0   2   2   2   0   2   2   2   0   2   2   0   0   2   2   0   0   2   2   2   0   2   0   0   0   0   0   0   2   0   0   0   0   0   2   2   2   2   2   2   2   0   2   0   2   0   0   0   0   2   0   2   2   2   2   0   0   0   2   2   2   2   2   0   2   0   0   2   0   2   2   0   2   0   2   2   0   2   2   2   2   0   2   2   0   0   0   0   0   2   2   0   0   2   0   2   0   0   0   0   0   2
 MK-6-13                2   0   0   2   2   2   2   0   0   0   0   0   2   2   0   2   2   0   2   0   0   2   0   0   0   0   2   2   0   2   0   2   2   0   0   2   2   0   0   2   0   2   2   0   2   0   2   0   0   0   0   2   2   0   2   0   2   2   0   2   0   0   0   0   0   2   0   2   0   0   2   0   2   2   2   2   2   0   0   0   0   0   0   2   2   2   0   2   0   0   2   2   2   2   2   2   0   0   0   2   2   2   0   2   0   2   0   2   2   0   0   2   2   0   0   2   2   2   0   2   0   0   0   0   0   0   2   0   0   0   0   2   2   2   2   2   2   2   2   2   0   0   2   0   2   0   0   2   0   2   2   2   2   0   0   2   2   2   0   2   2   0   2   0   0   2   0   2   2   0   2   2   2   2   0   2   2   2   2   2   2   2   0   0   0   0   0   2   2   0   0   0   0   2   0   0   0   0   0   2
 MK-6-14                2   2   0   2   2   2   2   0   0   2   0   0   2   0   0   2   2   0   2   0   0   0   0   2   0   0   2   2   0   2   0   0   0   0   0   2   2   2   0   0   0   0   2   0   2   0   2   0   0   0   0   0   2   0   2   0   2   2   0   2   0   0   0   0   0   2   0   2   2   0   2   0   2   2   2   2   2   0   0   0   0   0   0   0   2   2   0   2   0   0   2   2   2   2   2   2   0   0   0   2   2   2   0   2   0   2   0   2   2   0   2   0   2   0   2   2   2   2   0   2   0   0   0   0   0   0   2   0   0   0   0   0   2   2   2   0   2   2   0   2   0   0   2   0   2   0   0   2   2   2   2   2   0   0   0   2   2   2   0   2   2   0   2   0   0   2   0   0   2   0   2   2   2   2   0   2   2   2   2   2   2   2   0   0   0   2   0   2   2   0   0   0   0   2   0   0   0   2   0   2
 MK-6-15                2   2   0   2   2   2   0   0   2   2   0   0   2   0   0   2   2   0   2   0   0   0   0   2   2   0   2   2   0   0   0   0   0   0   0   2   2   2   0   0   0   0   2   0   2   0   2   0   0   0   0   0   0   0   2   0   2   2   0   2   0   0   2   0   2   2   0   2   2   0   2   2   2   2   2   2   2   0   0   0   0   2   0   0   2   2   0   2   0   2   2   2   0   2   2   2   0   0   0   2   2   2   0   2   0   2   0   2   2   0   2   0   2   2   2   2   2   0   0   2   0   0   0   0   0   0   2   0   0   0   2   0   2   2   2   2   2   2   0   2   0   0   2   2   2   0   0   0   2   2   2   2   0   0   0   2   2   2   0   0   2   0   2   0   0   2   0   0   2   0   2   2   2   2   0   2   2   2   2   2   2   2   0   0   0   2   0   2   2   0   0   0   2   2   0   0   0   2   0   2
 MK-6-16                2   2   0   2   2   2   2   0   0   2   0   0   2   0   0   2   2   0   2   0   0   0   0   0   2   0   2   2   0   0   0   0   0   0   0   2   2   2   0   0   2   0   2   0   2   0   2   0   2   2   0   0   0   2   2   2   0   2   0   2   0   0   2   0   2   0   0   2   2   2   2   2   2   2   2   2   2   0   0   0   0   2   0   0   2   2   0   2   0   2   2   2   0   2   2   0   0   0   0   2   2   2   0   2   0   2   2   2   2   0   2   0   2   2   2   2   2   0   0   2   0   0   0   0   0   0   2   0   0   0   2   0   2   2   2   2   2   2   0   2   0   0   2   0   0   0   0   0   2   2   2   0   0   0   0   2   2   2   0   0   2   0   2   0   0   2   0   0   2   0   2   2   2   2   0   2   2   2   2   2   2   2   0   0   0   2   2   2   2   0   0   2   2   2   0   0   0   2   0   0
 
!****************************************** Phenotypic Data **********************************************************
!-100.0 is resevred for missing phenotype
SimulatedTrait1        16.6285   12.7233   12.9775   13.1157   11.7481   15.9674   13.6761   14.1100   12.3836   16.2678   18.6455   18.1478   15.7813   11.3064   11.9929   13.0949   12.4675   13.7151   17.3050   17.0245   17.4623   18.7030   11.5635   15.8380   17.1756   16.3991   14.7856    9.3192   15.1679   17.2966   11.0152    8.3571   19.4410   15.3372   10.4468   16.0798   14.0045   22.7606   15.1260   16.3929   18.4694   12.0782   20.4846   14.6842   15.5245   17.6250   15.5164   19.6772   10.3260   12.1126   16.5518   11.3394   17.6289   20.3622   12.1942   16.7394   14.0116   13.1461   12.3556   18.3393   18.6724   13.2186   13.4520   13.8126   15.5136   15.2906   13.7925   18.3730    9.8620   14.8592   10.4181   12.9042   11.6563   10.5106   13.3346   12.9523   16.0086   14.0397   14.4228   15.2216   14.3034   11.8368   19.8454   12.8801   12.2307   15.8632   12.6793   14.0364    9.1051   10.7793    9.8133   13.7515   17.7334   18.8837   14.0214   15.4671   13.9426   12.7119   17.0652   15.5341   17.3833   19.6222   18.2317   14.9939   13.9388   12.1215   16.3016    8.5962   13.7387   12.3640   13.3911   15.4939   10.3827   18.1585   14.9055   11.0268   16.2500   13.5955   16.8826   18.0574   18.1846   15.4611   19.6029   15.8092   17.4284   13.6310   18.7650   15.4499   11.7760   17.0086   19.4734   17.8003   15.4303   17.5826   12.6305   14.1638   15.9894   15.7202   16.7128   20.0779   13.2538   17.4602   11.5503   19.3893    9.4943   14.7516   10.8291   17.7120   14.9894   18.8036   17.3096   17.3283    9.9598   10.9610   10.5632   12.7138   21.0564   12.5085   15.5129   18.5188   11.9755   20.5842   17.5415   11.0913   14.8994   13.5532   17.1849   17.3323    9.3275   11.9580   13.4335   15.7205   16.3375   13.7380   14.4527   13.4064   16.6580   15.2010   22.0049   14.7195   17.9649   13.6155   15.7718   16.5806   13.4960   11.6754    9.5658    9.8706   14.6995   14.8985   15.6359   19.5108   14.7019   16.1275   14.0392   15.7008   11.4612   17.6056   13.9288   10.6262
SimulatedTrait2         6.5782    8.0643   11.0684    9.7247   10.5288    9.0533    8.3768   10.5124   11.6823    9.4859    7.8812    9.5664   11.3500   10.4986   12.7003    9.0889   10.8567   10.8063    9.0692    7.5844   11.5728    7.9678    9.1399   12.1851   11.2245    8.9571   10.7509   11.1014    8.5706    9.2510   11.2568   10.5455    9.6240   10.0435    8.5387   10.3137    9.4238    9.0480   10.4904    8.0865   12.5152   12.3577    9.6146   13.1371    9.2944   11.5856   10.8102   11.2986   10.4458   12.1553    9.4348   10.7547    9.5615   12.7857   10.4290   10.1331    9.3137    9.9824    9.5168   12.7973   10.9189    9.0148    9.2951    8.4535    8.9866    7.4069   10.3088    8.7654   10.2983   10.3392   11.5480   10.5333   12.5686   10.8902    9.5950   11.9129   11.6207   12.2017    9.7913   11.2546    9.7598   10.5303    7.6100    9.5341    8.5212   11.2292   10.1846   11.8544    7.3676    9.5202   10.3198    8.2193    7.5586   11.1383   10.4185    9.7382   11.2496    6.8762    9.7772   12.1569   10.1045    9.4852    9.0379    9.5704    9.4776    9.7184   10.3958    7.1060    8.5595   10.3734    9.1084   11.5925   12.4957    9.7144   10.1937   11.7140   11.1471   10.7528   10.4245    8.9679    8.6949   12.5213    6.9115   11.6843    8.7649   10.1641    8.5974    9.5051   11.0282    8.0538    9.5426   11.3279    7.5001    7.3693   11.4453    9.2685   10.1226   11.3612    9.8052    9.3013    8.5452   10.7724   13.5077   12.0786    8.1123   10.9061    9.6156    7.9524   10.9306    8.4356    9.7728    7.9640   10.5106   10.9356   10.7898    9.5979    7.4676    9.6640    9.7987    9.5406   11.2049    9.7506    8.8079   13.5747    8.0593    8.7176    7.1089    9.6353   10.4097   11.1176    7.7037    8.1358    9.1389    9.3318    9.1914   10.1340    9.0019   10.6330   10.7722   12.5778    9.7041   12.4034    8.9611    8.1204   12.6932   10.1028   11.0548    8.1511   11.4764    9.1552   11.2386    7.2259   10.5043    8.0604    9.3157    9.6580   10.3012    9.3009    9.5344    9.2865
 
