# Supplementary material for: Inclusive Composite Interval Mapping of QTL by Environment Interactions in Biparental Populations
Source: PLoS One. 2015 Jul 10;10(7):e0132414. doi: 10.1371/journal.pone.0132414 (PMC4498613; doi:10.1371/journal.pone.0132414)
Supplement: S4 File — (ZIP) [file pone.0132414.s004.zip › H=0.1/L1/run_00017.met]

!**********************Note: lines staring with "!" are remarks and will be ignored in the program********************
!*********************************General Information**********************************
!Assuming F1 = P1 x P2, populations available in QTL IciMapping are: 
!  1, P1BC1F1 = P1 x F1, the first backcrossing where P1 is used as the recurrent parent;
!  2, P2BC1F1 = P2 x F1, the first backcrossing where P2 is used as the recurrent parent;
!  3, F1DH, F1-derived doubled haploids; 
!  4, RIL or F1RIL, recombination inbred lines through the repeated selfing of F1;
!  5, P1BC1RIL, recombination inbred lines through the repeated selfing of P1BC1F1;
!  6, P2BC1RIL, recombination inbred lines through the repeated selfing of P2BC1F1;
!  7, F2, the selfing generation of F1;
!  8, F3, the selfing generation of F2;
!  9, P1BC2F1, the second backcrossing where P1 is used as the recurrent parent; 
! 10, P2BC2F1, the second backcrossing where P2 is used as the recurrent parent;
! 11, P1BC2RIL, recombination inred lines through the repeated selfing of P1BC2F1; 
! 12, P2BC2RIL, recombination inred lines through the repeated selfing of P2BC2F1; 
! 13, P1BC1F2, the selfing generation of P1BC1F1; 
! 14, P2BC1F2, the selfing generation of P2BC1F1; 
! 15, P1BC2F2, the selfing generation of P1BC2F1; 
! 16, P2BC2F2, the selfing generation of P2BC2F1; 
! 17, P1BC1DH, P1BC1F1-derived doubled haploids; 
! 18, P2BC1DH, P2BC1F1-derived doubled haploids; 
! 19, P1BC2DH, P1BC2F1-derived doubled haploids; 
! 20, P2BC2DH, P2BC2F1-derived doubled haploids; 
   3      !Mapping Population (see remarks above)
   2      !Mapping Function (1 for Kosambi; 2 for Haldane; 3 for Morgan)
   2      !Marker Space Type (1 for intervals; 2 for positions)
   1      !Marker Space Unit(1 for centiMorgans; 2 for Morgan)
   6      !Number of Chromosomes (or Linkage Groups)
 200      !Size of the mapping population
   2      !Number of environments
 
!***************************************** Chromosomes and Linkage Maps **********************************************
!Chromosome                 NumMarkers
-CH1                        16
-CH2                        16
-CH3                        16
-CH4                        16
-CH5                        16
-CH6                        16
!Linkage map (Marker name followed by position or the interval length)
 MK-1-1                1     0.000
 MK-1-2                1    10.000
 MK-1-3                1    20.000
 MK-1-4                1    30.000
 MK-1-5                1    40.000
 MK-1-6                1    50.000
 MK-1-7                1    60.000
 MK-1-8                1    70.000
 MK-1-9                1    80.000
 MK-1-10               1    90.000
 MK-1-11               1   100.000
 MK-1-12               1   110.000
 MK-1-13               1   120.000
 MK-1-14               1   130.000
 MK-1-15               1   140.000
 MK-1-16               1   150.000
 MK-2-1                2     0.000
 MK-2-2                2    10.000
 MK-2-3                2    20.000
 MK-2-4                2    30.000
 MK-2-5                2    40.000
 MK-2-6                2    50.000
 MK-2-7                2    60.000
 MK-2-8                2    70.000
 MK-2-9                2    80.000
 MK-2-10               2    90.000
 MK-2-11               2   100.000
 MK-2-12               2   110.000
 MK-2-13               2   120.000
 MK-2-14               2   130.000
 MK-2-15               2   140.000
 MK-2-16               2   150.000
 MK-3-1                3     0.000
 MK-3-2                3    10.000
 MK-3-3                3    20.000
 MK-3-4                3    30.000
 MK-3-5                3    40.000
 MK-3-6                3    50.000
 MK-3-7                3    60.000
 MK-3-8                3    70.000
 MK-3-9                3    80.000
 MK-3-10               3    90.000
 MK-3-11               3   100.000
 MK-3-12               3   110.000
 MK-3-13               3   120.000
 MK-3-14               3   130.000
 MK-3-15               3   140.000
 MK-3-16               3   150.000
 MK-4-1                4     0.000
 MK-4-2                4    10.000
 MK-4-3                4    20.000
 MK-4-4                4    30.000
 MK-4-5                4    40.000
 MK-4-6                4    50.000
 MK-4-7                4    60.000
 MK-4-8                4    70.000
 MK-4-9                4    80.000
 MK-4-10               4    90.000
 MK-4-11               4   100.000
 MK-4-12               4   110.000
 MK-4-13               4   120.000
 MK-4-14               4   130.000
 MK-4-15               4   140.000
 MK-4-16               4   150.000
 MK-5-1                5     0.000
 MK-5-2                5    10.000
 MK-5-3                5    20.000
 MK-5-4                5    30.000
 MK-5-5                5    40.000
 MK-5-6                5    50.000
 MK-5-7                5    60.000
 MK-5-8                5    70.000
 MK-5-9                5    80.000
 MK-5-10               5    90.000
 MK-5-11               5   100.000
 MK-5-12               5   110.000
 MK-5-13               5   120.000
 MK-5-14               5   130.000
 MK-5-15               5   140.000
 MK-5-16               5   150.000
 MK-6-1                6     0.000
 MK-6-2                6    10.000
 MK-6-3                6    20.000
 MK-6-4                6    30.000
 MK-6-5                6    40.000
 MK-6-6                6    50.000
 MK-6-7                6    60.000
 MK-6-8                6    70.000
 MK-6-9                6    80.000
 MK-6-10               6    90.000
 MK-6-11               6   100.000
 MK-6-12               6   110.000
 MK-6-13               6   120.000
 MK-6-14               6   130.000
 MK-6-15               6   140.000
 MK-6-16               6   150.000
!*********************************** Marker Types ********************************************************************
!Co-dominant marker: When heterozygote F1 is present, P1 is coded as 2, F1 is coded as 1, and P2 is coded as 0; Otherwise, P1 is coded as 2, and P2 is coded as 0. 
!Dominant marker: When heterozygote F1 is present, P1 and F1 are coded as 12, and P2 is coded as 0; Otherwise, P1 is coded as 2, and P2 is coded as 0.  
!Recessive markers: When heterozygote F1 is present, P1 is coded as 2, and F1 and P2 are coded as 10; Otherwise, P1 is coded as 2, and P2 is coded as 0. 
!Missing marker is coded as -1. 
 MK-1-1                 2   2   2   2   2   2   2   2   2   0   2   2   2   2   0   2   0   2   2   2   2   0   0   2   0   0   0   0   0   2   0   0   2   2   2   2   2   0   2   2   2   0   2   0   0   0   0   0   2   2   0   2   0   0   0   0   2   2   2   2   0   2   0   2   2   2   2   2   0   0   0   2   0   0   2   0   0   0   2   2   2   0   2   0   2   2   2   2   0   2   0   0   2   2   2   0   2   0   0   2   0   0   0   2   2   2   2   0   0   0   2   0   2   0   2   0   2   2   2   0   2   2   0   2   2   2   2   0   0   0   2   2   2   2   2   2   2   0   2   0   2   2   2   0   2   0   0   0   0   0   2   2   0   2   0   2   2   0   0   2   0   0   2   0   2   0   2   2   2   0   2   0   2   2   2   0   0   0   2   2   2   2   0   2   0   0   0   2   2   0   2   2   2   2   2   0   0   0   2   2
 MK-1-2                 2   2   2   2   2   2   2   2   2   0   2   2   2   2   0   2   0   2   2   2   2   0   0   2   0   0   2   0   0   2   0   0   2   2   2   2   2   0   2   2   2   0   2   0   0   0   0   0   2   2   2   2   2   0   0   0   2   2   2   0   0   2   0   2   2   2   2   2   0   2   0   2   0   0   2   0   0   0   2   2   0   0   2   0   2   0   2   2   0   2   0   0   2   2   2   2   2   0   2   2   0   0   0   2   2   2   2   0   0   0   2   0   2   0   0   0   2   2   2   0   2   2   0   2   2   2   0   0   0   2   2   2   2   2   0   2   2   0   2   0   2   2   2   0   2   0   0   0   0   0   2   2   0   2   0   2   2   0   0   2   0   0   2   2   2   0   2   2   2   0   2   0   2   2   2   0   0   2   2   2   2   2   0   2   0   0   0   2   2   0   2   2   2   2   2   2   0   0   2   2
 MK-1-3                 2   2   2   2   2   2   2   2   2   0   2   2   2   2   2   2   0   2   2   2   2   0   0   2   0   0   2   0   0   2   0   0   2   2   2   2   2   2   2   2   2   2   2   0   0   2   2   2   2   2   2   2   2   0   0   0   2   0   2   0   0   2   2   2   2   2   2   2   0   2   2   2   0   0   2   0   0   0   2   2   0   0   2   0   2   0   2   2   0   2   0   0   2   2   2   2   2   0   2   2   0   0   0   2   2   2   2   0   0   0   2   0   2   0   0   2   2   2   2   2   2   2   0   2   2   2   0   0   0   0   2   2   2   2   2   2   2   0   2   0   2   2   2   0   2   0   0   0   0   0   2   2   0   2   0   2   2   0   0   2   0   0   2   2   2   0   2   2   2   0   0   0   2   2   2   0   0   2   0   2   2   0   0   2   0   2   2   2   2   0   2   2   2   2   2   2   0   0   2   2
 MK-1-4                 2   2   2   2   2   2   2   2   2   0   2   2   2   2   2   2   0   2   2   2   2   0   2   2   0   0   0   0   0   2   0   0   2   2   2   2   2   0   2   2   2   2   2   0   0   2   2   2   2   2   2   2   2   0   0   0   2   0   2   0   0   2   2   2   2   2   2   2   0   2   2   2   0   0   2   0   0   0   2   0   2   0   0   0   2   0   2   2   0   2   0   0   2   2   2   2   2   0   2   2   0   0   0   2   2   2   0   0   0   0   2   0   2   0   0   2   2   0   2   0   0   2   0   2   2   2   0   0   0   0   2   2   2   2   2   2   2   0   2   0   2   2   2   0   2   2   0   0   0   0   2   2   0   2   0   2   2   0   0   2   0   0   2   2   2   0   2   2   2   0   0   0   2   2   2   0   0   2   0   2   2   0   0   2   0   2   2   2   2   0   2   2   2   2   2   2   2   0   2   2
 MK-1-5                 2   2   2   2   2   2   2   2   2   0   2   2   2   2   2   2   0   2   2   2   2   0   0   2   0   0   0   2   0   2   0   0   2   2   2   2   2   2   2   2   2   2   2   0   0   2   0   2   2   2   0   2   2   2   2   0   2   0   2   0   0   2   2   2   2   2   2   2   0   2   0   2   0   0   2   0   0   0   2   0   2   0   0   0   2   0   2   2   0   0   0   0   2   2   0   2   2   0   2   0   0   0   0   2   2   2   0   0   0   0   2   0   2   2   0   2   2   0   2   0   0   2   0   2   2   2   2   0   0   0   2   2   2   2   2   2   2   0   2   0   2   2   2   0   2   2   0   0   2   0   2   2   0   2   0   2   2   0   2   2   0   0   2   0   2   0   2   2   0   2   0   0   2   2   2   0   0   2   0   2   2   0   0   2   0   2   2   2   2   0   2   0   2   2   2   2   2   0   2   2
 MK-1-6                 2   2   0   2   2   2   2   2   2   0   2   2   2   0   2   2   0   2   2   2   2   0   0   2   2   0   0   2   0   2   0   0   2   2   2   2   2   2   2   2   0   2   2   2   0   2   0   2   2   2   0   2   2   2   2   0   2   2   2   0   0   0   2   2   2   2   2   2   2   2   0   2   0   0   2   2   0   0   2   0   0   0   0   0   2   0   2   2   0   0   0   0   2   2   2   2   0   0   2   0   0   0   0   2   2   2   0   0   0   2   0   0   2   2   2   2   2   0   2   0   0   2   0   2   2   0   2   0   0   2   2   2   2   2   2   2   2   0   2   0   2   2   2   0   2   2   0   0   2   0   0   2   0   2   0   0   0   0   2   2   0   0   2   0   2   0   2   2   0   2   0   2   2   2   2   2   0   2   0   2   2   0   0   2   0   2   2   2   2   0   2   2   2   2   2   2   2   0   2   2
 MK-1-7                 2   2   0   2   2   2   2   2   2   0   2   2   2   2   2   2   0   2   2   2   2   0   0   2   2   0   2   2   2   2   0   0   2   2   2   2   0   2   2   2   0   0   2   2   0   2   0   2   0   2   0   2   2   2   2   0   2   2   2   0   0   0   2   2   2   2   2   2   2   2   0   2   0   0   2   2   0   0   2   0   2   0   0   0   2   0   2   2   0   0   0   0   2   2   2   0   0   2   2   0   0   0   0   0   2   2   2   0   0   2   0   0   2   0   2   2   2   2   2   0   0   2   0   2   2   0   2   2   0   2   2   2   2   2   2   0   2   0   2   0   2   0   2   0   2   2   0   0   2   0   0   2   0   2   0   0   0   0   2   0   0   0   2   0   2   0   2   2   0   0   0   2   2   2   0   2   0   2   0   2   0   0   0   2   0   2   2   0   2   0   2   2   2   2   2   2   2   0   2   2
 MK-1-8                 0   2   0   0   2   2   2   2   2   0   2   2   2   2   2   2   2   2   2   2   2   2   0   2   2   0   2   2   2   2   0   0   2   2   2   2   0   2   2   2   0   0   2   2   0   2   0   2   0   2   0   2   2   2   0   0   2   2   2   0   0   0   2   2   2   2   2   2   2   2   0   2   0   0   0   2   0   0   2   0   0   0   0   0   2   0   2   2   0   0   0   0   2   2   2   0   0   2   2   0   2   0   0   0   2   2   2   2   0   2   0   0   2   0   2   2   2   2   2   0   0   2   0   2   2   2   2   2   0   0   2   2   2   2   2   0   2   0   2   0   2   0   2   0   2   2   0   0   0   0   0   2   0   2   0   0   0   0   2   0   0   0   2   0   2   0   2   2   0   0   0   2   0   2   0   2   0   2   0   2   0   0   0   2   0   2   2   0   2   0   2   2   2   2   2   2   2   0   2   2
 MK-1-9                 0   2   0   0   2   2   2   2   2   0   2   2   2   2   2   2   2   2   2   2   2   2   2   2   2   0   2   2   2   2   2   0   2   2   2   2   2   2   2   2   0   0   2   2   0   2   0   2   0   2   0   2   2   2   0   0   2   2   2   0   2   0   2   2   2   2   2   2   2   2   0   2   0   0   0   2   0   0   2   0   2   0   0   0   2   0   2   2   0   0   0   0   2   2   2   0   0   2   2   0   2   0   0   0   2   2   2   2   0   2   0   2   2   0   2   2   2   0   2   0   0   2   0   2   2   2   2   2   0   0   2   2   0   2   0   0   2   0   2   0   2   0   2   0   2   2   2   0   0   0   2   2   0   2   2   2   0   0   2   0   2   0   2   0   2   0   0   2   0   2   0   2   0   2   2   2   0   2   0   2   0   0   0   0   0   2   2   0   0   0   2   2   2   2   2   2   2   0   2   2
 MK-1-10                0   2   0   0   2   2   2   2   2   0   2   2   2   2   2   2   2   2   2   2   2   2   0   2   2   0   2   2   2   2   2   0   2   2   2   2   2   2   2   2   0   0   2   2   0   2   0   2   0   2   0   2   2   2   2   0   2   2   2   2   2   2   2   2   2   2   2   2   2   2   0   2   0   0   0   2   2   0   2   0   2   0   0   0   2   0   2   2   0   0   0   0   2   2   2   0   0   0   2   0   2   0   0   0   2   2   0   2   2   2   0   2   2   0   2   2   2   0   0   0   0   2   0   2   2   0   2   2   0   2   2   2   0   2   0   0   2   0   2   0   0   0   2   0   2   2   0   0   0   0   2   2   0   2   2   2   0   0   2   0   2   0   2   0   2   0   0   2   2   0   0   2   0   2   2   2   2   2   0   2   0   0   0   2   0   2   2   2   0   0   2   2   2   2   0   2   2   0   2   2
 MK-1-11                0   2   0   2   2   2   2   2   2   0   2   2   2   2   2   2   2   2   2   0   2   2   0   0   2   0   2   2   2   2   2   0   2   2   2   2   2   2   2   2   0   0   2   2   0   2   0   2   0   2   0   2   2   0   2   0   2   2   2   2   2   2   2   2   2   2   2   2   2   2   0   2   0   0   0   2   2   0   0   0   2   0   0   0   2   0   2   2   0   0   0   0   2   2   2   0   0   0   2   0   2   0   0   0   2   2   0   0   2   2   0   2   2   0   2   2   2   0   0   0   0   2   0   2   2   0   2   2   0   2   2   2   0   2   2   2   2   0   2   0   0   0   2   0   2   2   0   0   0   2   2   2   2   2   2   0   0   0   2   0   2   0   2   0   0   0   0   2   2   2   0   2   2   2   2   2   2   2   0   2   0   0   0   0   0   2   2   2   0   0   2   2   2   2   0   2   2   0   2   2
 MK-1-12                0   2   0   2   2   2   2   0   2   0   2   2   2   2   2   2   2   0   2   0   2   2   0   0   0   2   2   2   2   2   2   2   2   2   2   2   2   2   2   2   0   0   2   2   0   2   0   2   2   2   0   2   2   0   2   0   2   2   0   2   2   2   2   2   2   2   2   0   2   2   0   2   0   0   0   2   2   0   0   0   0   0   0   0   2   0   2   2   0   2   0   0   2   2   2   0   0   0   2   0   2   0   0   0   0   2   0   0   2   2   0   2   2   0   0   2   2   0   2   0   0   2   0   2   2   0   2   2   2   2   2   2   0   2   2   0   2   0   2   0   0   0   2   0   2   2   0   0   2   2   2   2   2   2   2   0   0   0   2   0   2   0   2   0   0   0   0   2   2   2   0   2   2   2   2   2   2   2   0   2   2   0   0   0   0   2   2   0   0   0   2   2   2   2   0   0   2   0   2   2
 MK-1-13                0   2   0   2   2   2   2   0   2   0   2   2   2   2   2   2   2   0   2   0   2   0   0   0   0   2   2   2   0   2   2   2   2   2   2   2   2   2   2   2   0   0   2   2   0   2   0   2   2   2   0   2   2   0   2   0   2   2   0   0   2   2   2   2   0   2   2   0   2   2   0   2   0   0   0   2   2   0   2   0   0   0   0   0   2   0   2   2   0   2   0   0   2   2   2   0   0   0   2   0   2   0   0   0   0   2   0   2   2   2   0   0   2   0   0   2   2   0   0   0   0   2   0   0   2   0   2   2   2   2   2   2   0   2   0   0   2   0   2   0   2   0   0   0   2   2   0   0   2   2   2   0   2   2   2   0   0   0   2   0   2   0   2   0   2   0   0   2   2   2   0   2   2   2   2   2   2   2   0   2   2   2   0   0   0   2   2   0   0   0   2   2   2   2   0   0   2   2   2   2
 MK-1-14                0   2   0   2   2   2   2   0   2   0   2   0   2   2   2   2   2   0   2   0   2   0   0   0   0   2   2   2   0   2   2   2   2   2   2   2   2   2   2   2   0   0   2   2   2   0   0   2   2   2   0   2   2   0   2   0   2   2   0   0   2   2   2   2   0   2   2   0   2   2   0   2   0   0   0   2   2   0   2   0   0   0   0   0   2   0   2   2   0   2   2   0   2   2   2   0   2   0   2   0   2   0   0   0   0   0   0   2   2   2   0   0   2   0   0   2   2   0   0   0   0   2   2   0   2   0   2   2   2   2   2   2   0   0   0   2   2   0   2   0   2   2   0   0   2   2   0   2   2   2   2   0   2   2   2   0   0   0   2   0   2   0   2   0   2   0   0   2   2   2   0   2   2   2   2   2   2   2   0   2   2   2   0   0   0   2   2   0   0   0   2   0   2   2   0   0   2   2   0   2
 MK-1-15                0   2   0   2   2   2   2   0   2   2   2   0   2   2   2   0   2   2   0   0   2   2   0   0   0   2   2   2   0   2   2   2   2   2   0   2   2   2   2   2   0   0   2   2   2   0   2   2   2   2   2   2   2   0   0   0   2   2   0   0   2   2   2   2   0   2   2   0   0   2   0   2   0   0   0   2   2   2   2   0   0   0   0   0   2   0   2   2   0   2   2   0   2   2   2   0   2   0   2   0   0   0   0   0   0   0   2   2   2   2   0   0   2   0   0   2   2   0   2   0   0   2   2   0   2   0   2   2   2   2   2   2   0   0   0   0   2   0   2   0   2   0   2   0   2   2   0   2   2   2   2   0   2   2   2   0   0   0   2   0   2   0   0   0   2   0   0   2   2   2   0   2   2   2   2   2   0   2   0   2   2   2   0   0   0   2   2   0   0   0   2   0   2   2   0   2   2   2   0   2
 MK-1-16                0   2   2   2   2   2   2   0   2   2   2   0   2   2   2   0   2   2   0   0   2   2   0   0   0   2   2   2   0   2   2   2   2   2   0   2   2   2   0   0   0   2   2   0   2   0   2   2   2   2   2   2   0   0   0   0   2   2   0   0   0   2   2   2   0   2   2   0   0   2   0   2   0   2   0   2   2   2   2   0   0   0   0   0   2   0   2   2   0   2   0   0   2   2   2   0   0   0   2   0   0   0   0   0   2   0   0   2   2   2   0   0   2   0   0   2   2   0   2   0   2   2   2   0   2   0   2   2   2   2   2   2   0   0   0   0   2   0   2   2   2   0   2   0   2   2   0   2   2   2   2   0   2   2   2   0   0   0   2   0   2   0   0   0   2   0   0   2   2   2   0   2   2   0   2   2   0   2   0   2   2   2   0   0   0   2   2   0   0   0   2   0   2   2   0   2   2   2   0   2
 MK-2-1                 2   2   2   2   0   0   2   2   0   2   0   2   0   2   0   2   2   2   0   2   0   0   0   2   0   2   2   0   0   0   2   0   2   2   0   0   2   0   2   2   2   0   0   2   2   2   2   0   2   0   2   0   0   2   2   2   0   2   2   0   2   0   2   2   2   0   0   2   0   0   2   2   0   2   2   2   0   2   2   0   0   0   2   0   0   2   2   2   2   0   0   2   2   2   0   0   0   2   2   0   0   0   0   0   0   0   0   2   0   0   0   0   0   2   0   0   2   0   2   2   2   0   2   0   0   0   0   0   2   0   2   0   0   2   0   2   2   0   0   0   2   2   2   2   2   2   0   0   2   0   0   2   2   0   0   2   2   0   2   0   2   0   0   2   0   0   0   0   2   0   2   0   0   0   0   0   2   0   0   0   0   2   2   2   0   2   0   2   2   2   0   2   0   2   2   0   0   0   0   0
 MK-2-2                 2   2   0   0   0   0   2   2   0   0   0   2   2   2   2   2   0   2   0   2   0   0   0   2   2   2   2   0   0   2   2   2   2   2   0   0   2   2   2   2   2   0   0   2   2   2   2   0   2   0   2   0   0   2   0   2   2   2   2   0   2   0   2   2   2   0   0   0   2   0   2   2   0   2   2   2   0   2   2   0   0   0   2   0   0   0   0   2   0   0   0   2   0   2   0   2   0   0   2   0   0   0   0   0   0   0   2   2   0   0   2   0   0   2   0   0   2   0   2   2   2   0   2   0   0   0   0   0   2   0   2   0   0   2   0   2   2   0   0   0   2   2   2   2   2   2   0   0   2   0   0   2   0   0   0   2   2   0   2   0   2   0   0   2   0   0   2   0   2   2   2   0   0   0   0   0   2   0   0   0   0   2   2   2   0   2   2   2   2   2   0   2   0   2   2   0   0   2   0   0
 MK-2-3                 2   2   0   0   0   0   2   2   0   0   2   2   2   2   2   2   2   2   0   2   0   0   0   2   2   0   2   0   0   2   2   2   2   0   0   0   2   2   2   2   2   0   0   2   2   2   2   0   2   0   2   0   2   2   0   2   2   2   2   0   2   0   2   0   2   0   0   0   2   0   2   2   0   2   2   2   2   2   0   0   0   0   0   0   0   0   0   2   0   0   0   2   0   2   0   2   0   0   2   0   0   0   0   0   2   0   2   0   2   0   2   0   0   2   0   0   2   2   2   2   2   0   2   0   2   0   0   0   2   0   2   0   0   2   0   2   2   0   0   0   2   2   2   2   2   2   0   0   0   0   0   0   0   0   0   2   2   2   2   0   2   0   0   2   0   0   2   0   2   0   2   0   0   0   0   0   2   0   0   0   0   2   2   2   0   2   2   2   2   2   2   2   0   2   2   2   0   2   0   0
 MK-2-4                 2   0   0   0   0   0   2   2   0   0   2   2   2   2   2   2   2   2   0   0   2   0   0   0   2   0   0   0   0   2   2   2   2   0   2   0   2   2   2   0   2   0   0   2   2   2   2   0   2   0   2   0   2   2   0   2   2   2   2   0   2   0   2   0   2   0   0   0   2   0   2   2   0   2   2   2   2   2   0   2   0   0   2   0   0   0   2   2   2   0   0   2   0   2   2   0   0   0   2   0   2   2   0   0   2   0   2   0   2   0   2   0   0   2   0   0   2   0   2   2   2   0   0   0   2   0   0   0   2   0   2   0   0   2   0   2   2   0   0   0   2   2   2   2   2   2   0   0   0   0   0   0   2   0   0   2   2   0   2   0   2   0   0   2   0   2   2   0   2   0   2   0   0   0   0   0   2   0   0   0   0   2   2   2   0   0   2   2   2   2   2   2   0   2   2   2   0   2   0   0
 MK-2-5                 2   0   2   0   0   0   2   2   0   0   2   2   2   2   2   2   2   2   0   2   0   0   0   0   2   2   0   0   0   2   2   2   2   0   2   0   2   2   2   0   2   0   0   0   2   0   2   0   0   0   2   2   2   2   0   2   2   2   2   0   2   0   2   2   2   0   0   0   2   0   2   2   0   2   2   2   2   2   0   2   0   0   0   2   0   0   2   2   0   0   0   2   0   2   2   0   2   0   2   0   2   0   0   0   2   0   2   0   2   0   0   0   0   0   0   0   2   0   2   2   0   0   0   0   2   0   0   0   0   0   2   2   0   2   0   2   2   0   0   0   2   0   2   2   2   2   0   0   0   0   0   0   2   0   0   2   2   0   2   2   2   2   0   2   0   2   2   0   2   0   2   0   0   0   0   0   2   0   0   0   0   2   2   2   0   0   2   2   2   2   2   2   0   2   0   2   0   2   0   0
 MK-2-6                 2   0   2   0   2   0   0   2   0   0   0   2   2   2   2   2   2   2   0   2   0   0   0   0   2   2   0   2   0   2   0   2   2   0   0   0   2   2   2   0   2   0   0   0   2   0   2   0   0   0   2   2   2   2   0   2   2   2   2   2   2   0   2   2   2   2   0   0   2   0   0   2   2   2   2   2   2   2   0   2   0   0   0   2   0   0   2   0   0   0   2   2   0   2   2   0   2   0   2   0   0   2   2   0   2   0   2   0   2   0   0   0   0   0   0   0   2   0   2   0   2   0   0   0   2   0   0   0   0   0   2   2   0   2   0   2   2   0   0   0   2   0   2   2   2   2   0   0   0   0   0   2   2   0   0   2   0   0   2   2   2   2   0   2   0   2   2   2   0   0   2   0   0   2   0   0   2   0   0   0   0   2   2   2   0   0   2   2   0   2   2   2   2   2   0   2   0   2   0   0
 MK-2-7                 2   0   2   0   2   0   0   2   0   0   2   2   2   0   2   2   2   2   0   2   0   0   0   0   2   2   0   2   0   0   0   2   2   0   0   0   2   2   0   0   2   2   0   0   2   0   2   0   0   0   0   2   2   2   0   2   2   2   2   2   2   0   2   0   2   2   0   2   2   0   2   2   2   2   0   2   2   2   0   0   0   0   0   2   0   0   2   0   0   0   0   2   2   2   2   0   0   0   2   0   0   2   2   2   2   0   2   0   2   2   0   0   0   0   0   0   2   0   2   0   0   0   0   0   2   0   0   0   0   0   0   2   0   0   0   2   2   0   0   0   2   0   2   2   2   2   0   0   2   0   0   2   2   0   0   2   0   0   2   2   2   2   0   2   0   2   2   2   0   0   2   0   0   2   2   0   0   0   0   0   0   2   2   2   2   0   2   2   0   2   2   2   2   2   0   2   0   2   2   0
 MK-2-8                 2   0   2   0   0   0   0   2   0   0   2   2   2   0   2   2   2   2   0   2   0   0   0   0   0   0   0   2   0   0   2   2   2   0   0   0   0   0   0   0   2   2   0   0   2   0   2   0   2   0   0   2   0   2   0   2   2   0   2   2   2   0   0   0   2   2   0   2   0   0   2   2   2   2   0   2   2   0   0   0   0   0   0   2   0   2   2   0   2   0   0   2   2   0   2   0   0   0   0   2   0   2   2   2   2   2   2   0   2   2   0   0   0   0   0   0   2   0   2   0   0   0   0   0   2   0   0   0   0   0   0   2   0   0   0   2   2   0   0   2   2   0   2   2   2   2   0   0   2   0   0   2   0   0   0   2   2   0   2   2   2   2   0   2   0   2   0   2   2   0   2   0   2   2   2   2   0   0   0   0   0   0   2   2   2   0   2   2   0   2   2   2   2   2   0   2   2   2   2   0
 MK-2-9                 2   0   2   0   0   0   0   2   0   0   2   2   2   0   2   2   2   2   0   0   0   0   0   0   0   0   0   2   0   0   0   2   2   0   2   0   0   0   0   0   2   2   0   2   0   0   2   2   2   0   0   2   0   2   0   2   2   0   2   2   2   0   0   0   2   2   0   2   0   0   2   2   2   2   0   2   2   0   0   0   0   0   2   2   0   2   2   0   2   0   0   2   2   0   2   0   0   0   0   2   0   2   0   2   2   2   2   0   2   2   0   0   0   0   2   0   2   0   2   2   0   2   0   0   2   0   0   0   0   0   0   2   0   0   0   2   2   0   0   2   2   0   2   2   2   2   0   0   0   0   0   2   0   0   0   2   2   0   2   2   2   2   0   2   0   2   0   2   2   0   2   0   2   2   2   2   0   0   0   0   0   0   2   2   2   0   2   2   0   2   0   0   2   2   0   0   2   2   2   0
 MK-2-10                2   0   2   0   0   0   0   2   0   0   2   2   2   0   2   2   2   2   2   0   0   0   0   0   0   0   0   2   0   0   0   2   2   0   2   0   0   0   0   0   2   2   0   2   0   2   0   2   0   0   0   2   0   2   0   2   2   0   2   2   2   0   0   0   2   2   0   2   2   0   2   2   2   2   0   2   2   0   0   0   0   0   2   2   0   2   2   0   0   2   0   2   2   0   2   0   0   0   0   2   0   2   0   2   2   0   2   0   2   2   0   0   0   0   2   0   2   0   2   2   0   2   0   2   2   0   2   0   0   0   0   0   0   0   0   2   2   0   0   2   2   0   2   2   2   2   0   0   0   0   0   2   0   0   0   2   2   0   2   2   2   2   0   2   0   2   0   2   2   0   2   0   2   2   2   2   0   0   0   0   2   0   0   2   2   0   2   2   0   2   0   0   2   2   0   0   2   2   2   0
 MK-2-11                2   0   2   0   0   0   0   0   0   0   2   2   2   0   2   2   2   2   2   0   0   0   0   0   0   0   0   2   0   0   0   2   2   2   2   0   0   0   0   0   2   0   0   2   0   2   0   2   0   0   0   2   0   0   0   2   2   0   2   2   2   0   2   0   0   2   0   2   0   2   2   2   2   2   0   2   2   0   0   2   0   0   0   2   0   2   0   0   0   2   0   2   2   0   2   0   0   0   0   2   0   2   0   2   2   0   0   0   2   2   0   0   0   0   2   0   2   0   2   2   0   2   0   2   2   0   2   0   0   0   0   2   0   0   0   2   2   0   0   2   2   0   2   2   2   2   0   0   0   0   0   2   0   0   0   2   2   0   2   2   2   0   0   2   0   2   0   2   0   0   2   0   2   2   2   2   0   0   0   0   0   0   0   2   2   0   2   2   0   2   0   0   2   2   0   0   0   2   2   0
 MK-2-12                2   0   2   0   0   0   0   0   0   0   2   2   2   0   2   2   2   2   2   0   0   0   0   0   0   0   0   2   0   0   0   2   2   2   2   0   0   0   0   0   2   0   0   2   0   2   0   2   0   0   0   2   0   0   0   2   0   2   2   2   2   0   2   0   0   0   0   2   0   2   2   2   2   2   0   2   2   0   2   2   0   0   0   2   0   2   0   0   0   2   0   2   0   2   2   2   0   0   0   2   0   2   0   0   2   0   2   0   2   2   0   0   0   0   0   0   0   0   2   2   0   2   0   2   2   2   2   0   0   0   0   2   0   0   0   2   2   0   0   2   2   0   0   2   2   2   0   0   0   0   0   2   0   0   0   2   2   0   2   2   2   0   0   2   0   2   0   2   0   0   2   0   2   2   2   2   0   0   0   0   0   0   0   2   2   0   2   2   0   2   0   2   2   2   0   0   0   2   2   0
 MK-2-13                2   0   2   0   0   0   0   0   0   0   2   2   2   0   2   2   2   2   2   0   0   2   0   2   0   0   0   2   0   0   0   2   2   2   2   0   0   0   0   0   2   0   0   2   0   2   0   2   0   0   0   2   0   0   0   2   0   2   2   2   2   0   2   0   0   0   2   2   0   2   2   0   2   2   0   2   2   2   2   2   0   0   0   2   0   2   2   0   0   2   2   0   0   2   2   2   0   0   0   2   0   2   2   0   2   0   2   0   2   2   0   0   0   0   0   0   0   0   2   2   0   2   0   2   2   2   2   0   0   0   2   2   0   2   0   2   2   0   0   2   2   0   0   2   2   2   0   0   0   0   0   2   0   2   0   2   2   0   2   2   2   0   0   2   0   2   0   2   0   0   2   0   2   2   2   2   0   0   0   0   0   0   0   2   2   2   2   2   0   2   0   2   2   2   0   0   0   2   2   0
 MK-2-14                0   0   2   0   0   0   0   0   0   0   0   2   2   0   2   2   2   2   2   0   0   2   0   2   0   2   0   2   0   0   0   2   2   2   2   0   2   2   0   0   2   0   0   2   0   2   0   2   0   0   0   2   0   0   0   2   0   2   2   2   2   2   2   0   0   2   2   2   0   0   2   0   2   2   2   2   2   2   2   2   0   0   0   2   0   2   2   0   0   2   2   0   0   2   2   2   0   0   2   2   0   2   2   0   2   0   2   0   2   2   2   0   0   0   0   0   0   2   2   2   0   2   0   2   2   2   2   0   0   0   2   2   2   2   0   2   2   0   0   2   2   0   0   2   2   2   0   0   0   0   0   0   0   2   0   2   2   0   2   0   2   2   0   2   0   2   0   2   0   0   2   0   2   2   2   2   0   0   0   0   0   0   2   2   2   2   2   2   2   2   0   2   2   2   2   0   0   2   2   0
 MK-2-15                0   0   2   2   0   0   0   0   0   0   0   2   2   2   2   0   2   2   2   0   0   2   0   2   0   2   0   2   0   0   0   2   2   2   2   0   2   2   0   2   2   0   0   2   0   2   0   0   0   0   0   2   0   0   0   2   0   2   2   2   2   0   0   2   0   2   2   2   0   0   2   0   0   2   2   2   2   2   2   2   0   0   0   2   0   0   2   0   2   2   2   0   2   2   2   0   0   0   2   2   0   2   2   0   2   0   2   0   2   2   2   0   0   0   0   0   0   2   2   2   0   2   0   0   2   2   2   0   0   0   2   2   2   2   0   2   0   0   0   2   2   0   0   2   0   2   0   0   0   0   0   0   0   2   0   2   2   0   2   0   2   2   2   2   0   0   0   2   0   0   2   0   2   2   2   2   0   2   0   0   2   0   2   2   2   2   2   2   2   2   0   2   2   2   2   0   0   0   2   0
 MK-2-16                0   0   2   2   2   0   0   0   0   0   0   2   2   2   2   0   2   2   2   2   0   2   0   2   0   2   0   2   0   0   0   0   2   0   2   0   2   0   0   2   2   0   0   2   0   2   0   0   0   0   0   2   0   0   0   2   0   2   0   2   2   2   0   2   0   2   2   2   0   2   2   0   0   2   2   2   0   2   2   2   0   0   0   2   0   0   2   0   2   2   2   0   2   2   2   0   0   0   2   2   0   2   2   0   2   0   2   0   2   2   2   0   0   0   0   0   0   2   2   2   0   2   0   0   2   0   2   2   2   0   2   2   2   2   0   2   2   0   0   2   2   0   0   2   0   2   0   2   0   0   0   0   2   0   0   2   2   0   2   0   2   2   2   2   0   0   0   2   0   2   2   0   2   2   0   2   0   2   0   0   2   0   2   2   2   2   2   2   2   2   0   2   2   2   0   0   0   0   2   0
 MK-3-1                 0   2   0   0   2   2   2   2   0   2   2   2   2   0   0   2   0   2   2   2   2   2   2   0   0   0   0   0   2   0   0   0   2   0   2   0   2   0   2   0   2   0   0   0   2   2   2   2   0   0   2   2   2   2   0   0   0   0   0   0   2   0   0   0   0   2   2   0   2   0   0   2   2   2   2   0   2   0   2   0   0   0   2   2   0   2   0   0   2   2   2   2   0   2   2   2   0   0   0   0   0   0   2   0   0   2   2   0   2   0   2   2   2   2   0   0   2   0   0   2   2   0   0   0   0   0   0   2   0   2   0   0   0   0   0   2   0   0   2   0   2   0   2   0   2   0   0   2   2   0   0   2   0   0   0   2   2   0   0   0   2   2   0   0   2   0   0   0   2   0   0   2   0   0   0   0   0   0   2   0   0   2   0   0   0   2   2   0   2   2   2   2   2   0   2   0   0   0   0   0
 MK-3-2                 0   2   0   0   2   2   2   2   0   2   2   2   2   2   0   2   0   2   2   0   2   2   2   0   0   0   0   0   2   0   0   0   2   0   2   0   2   0   2   0   2   0   0   0   2   2   2   2   0   0   2   2   2   2   2   0   2   2   0   0   2   0   0   0   0   2   2   0   2   0   0   2   2   2   2   0   2   0   2   0   0   0   2   2   0   2   0   0   2   2   2   2   0   2   2   2   0   0   0   0   0   2   0   0   0   2   2   0   2   0   2   2   2   2   0   0   2   0   0   2   2   0   0   0   0   0   0   2   0   2   0   0   0   0   0   2   0   2   2   0   2   0   2   2   2   0   0   2   2   2   0   2   0   0   0   2   2   0   0   0   2   2   0   0   2   0   0   0   2   0   0   2   0   0   0   2   0   0   2   0   0   2   0   0   0   2   2   0   2   2   2   2   2   0   2   0   0   0   0   2
 MK-3-3                 0   2   0   0   2   2   2   2   0   0   0   2   2   2   0   2   0   2   2   0   0   2   2   0   0   0   0   0   2   0   0   0   0   0   2   0   2   0   2   0   2   0   0   2   2   2   2   2   0   0   2   2   2   2   2   0   2   2   0   0   2   0   0   0   0   2   2   0   2   0   0   2   2   2   2   0   2   2   2   0   0   0   2   2   0   2   0   0   2   2   2   2   0   2   2   0   0   0   0   0   0   2   0   0   0   2   2   0   2   0   2   2   2   2   0   0   2   0   0   0   2   0   0   0   0   0   0   2   0   2   0   0   2   0   0   2   0   2   2   2   2   0   2   0   2   0   0   2   0   2   0   2   0   0   0   2   2   0   2   0   2   2   0   2   2   0   0   0   2   0   0   2   0   0   0   0   0   0   2   2   0   2   0   0   0   2   2   0   2   0   2   0   2   0   2   0   0   0   0   2
 MK-3-4                 0   2   0   0   2   2   2   2   0   0   0   2   2   2   0   2   0   2   2   0   2   2   2   0   0   0   0   0   2   0   0   0   0   0   2   0   2   0   2   0   2   0   0   2   2   0   2   2   0   2   2   2   2   2   2   0   2   2   0   0   2   0   0   0   0   2   0   0   2   0   0   2   2   2   2   0   2   2   2   0   0   0   2   2   0   2   0   0   2   2   2   2   0   2   2   2   0   0   0   0   0   2   0   0   0   2   2   0   2   0   2   2   2   2   0   0   2   2   0   0   2   0   0   2   0   0   0   2   0   2   2   0   2   0   0   2   0   2   2   2   2   0   2   0   2   0   0   2   0   2   0   2   0   0   2   2   0   0   0   0   2   2   0   2   2   0   0   0   2   0   0   0   0   0   0   0   2   0   2   2   0   2   0   0   0   0   0   0   2   0   2   0   2   0   2   2   0   0   0   2
 MK-3-5                 0   2   0   0   2   2   2   2   0   0   0   2   2   2   0   2   0   2   2   0   2   2   2   0   0   0   0   0   2   0   0   0   0   0   2   0   2   0   2   0   2   0   0   2   2   0   0   2   0   2   2   2   2   2   2   0   2   2   2   0   2   0   0   0   0   2   2   0   2   2   0   2   2   2   2   0   2   0   2   2   0   0   0   2   0   2   0   0   2   2   2   2   0   2   2   2   0   0   0   0   0   2   0   0   0   2   2   0   2   0   0   2   2   2   0   0   2   2   0   0   2   0   0   2   0   0   0   0   0   2   2   0   2   0   0   2   0   2   2   2   2   0   2   0   2   0   0   2   0   2   0   0   0   0   2   2   0   0   0   0   2   2   0   0   2   0   0   2   2   0   0   0   0   0   0   0   2   0   2   2   0   2   0   0   0   0   0   0   2   0   2   0   2   0   2   2   0   2   0   2
 MK-3-6                 2   2   0   0   2   2   2   2   0   0   0   2   2   2   0   2   0   2   2   2   2   2   2   0   0   0   0   0   2   0   0   0   0   0   2   0   2   0   2   0   0   0   0   2   2   2   0   2   0   2   0   2   2   2   2   0   2   2   2   0   0   0   0   0   0   2   2   0   2   2   0   2   2   2   2   0   2   0   2   2   0   0   0   2   0   2   0   0   2   2   2   2   0   2   2   0   0   0   0   0   0   2   0   0   0   2   2   0   2   0   0   2   0   0   0   0   2   2   0   0   2   0   0   2   0   0   2   0   0   2   2   0   2   0   0   2   0   2   2   2   0   0   0   0   2   2   0   2   0   0   0   0   0   0   0   2   0   0   0   0   2   2   0   0   2   0   2   2   2   0   0   0   0   0   0   0   2   0   2   2   0   2   0   0   0   2   0   0   2   0   2   0   2   0   2   2   0   2   0   0
 MK-3-7                 2   2   0   0   2   2   2   2   0   0   2   2   2   2   0   0   0   2   0   2   2   2   2   0   2   0   0   0   2   0   0   0   0   0   2   0   2   2   2   0   0   0   0   2   2   2   0   2   0   2   0   2   2   2   2   0   2   0   2   0   0   0   0   0   0   2   2   0   2   2   0   2   2   0   2   0   2   0   2   2   0   0   0   2   0   2   2   0   2   2   2   2   0   2   0   0   2   0   0   0   0   2   0   2   0   2   2   0   2   0   0   2   0   0   0   0   2   2   0   0   2   0   0   2   0   0   2   0   0   2   2   2   2   0   0   2   2   2   2   2   0   0   0   0   2   2   0   2   0   0   0   0   0   0   0   2   0   0   0   0   2   2   0   0   2   2   2   2   2   0   0   2   0   0   0   0   2   0   2   2   2   2   0   0   0   2   0   0   2   0   0   0   2   0   2   2   0   2   0   0
 MK-3-8                 2   2   0   0   2   2   2   2   0   0   0   2   2   2   0   2   0   2   0   2   2   2   2   0   2   0   0   0   2   0   0   0   0   0   2   0   0   2   2   0   0   0   0   2   2   2   0   2   0   2   0   2   2   2   0   0   2   0   2   0   2   0   0   0   0   2   2   0   2   2   0   2   2   0   2   0   2   0   2   2   0   0   0   2   0   2   2   0   2   2   2   2   0   2   2   0   2   0   0   0   0   2   0   2   0   2   2   0   0   0   0   2   0   2   0   0   2   2   0   0   2   2   0   2   0   0   2   0   2   2   2   2   2   0   0   2   2   2   2   2   0   0   0   0   2   2   0   2   0   0   0   0   0   0   0   2   0   0   0   0   2   2   0   0   2   2   0   2   2   0   0   2   0   0   0   2   2   0   2   2   2   2   0   0   0   2   0   0   2   0   0   2   2   0   2   2   2   2   0   0
 MK-3-9                 2   2   0   0   2   0   2   2   0   0   0   2   2   2   2   2   0   2   0   0   2   2   2   0   0   0   0   0   2   2   2   0   2   0   2   0   0   2   2   0   0   0   0   2   2   2   0   2   0   2   0   2   2   2   0   0   2   0   2   0   2   0   0   0   0   2   2   0   2   2   0   2   2   2   2   0   0   0   2   2   0   2   2   2   0   2   2   0   2   2   2   2   0   2   2   0   2   0   0   0   0   2   0   2   2   2   2   0   0   0   0   0   0   2   0   2   2   2   0   0   2   2   0   2   0   0   2   0   0   2   2   2   2   0   0   2   2   2   2   2   0   0   0   0   2   2   0   2   0   0   0   0   0   0   0   2   2   0   0   0   2   2   0   0   2   2   0   2   2   0   0   2   0   0   0   0   2   0   2   2   2   2   0   0   0   2   0   0   2   0   0   2   2   0   2   0   2   2   0   0
 MK-3-10                2   2   0   0   0   0   0   2   0   0   2   2   0   2   2   2   0   2   0   0   2   2   2   0   0   0   0   0   2   2   2   0   2   0   2   0   0   2   2   0   0   0   0   2   2   2   0   2   0   2   0   2   2   2   0   0   0   0   2   0   2   0   2   0   0   0   2   0   2   2   0   2   2   2   2   0   0   0   2   2   2   2   0   2   0   0   2   0   2   2   2   2   0   2   2   0   2   0   0   0   0   2   0   2   2   2   2   0   2   2   0   0   0   2   0   2   2   2   0   0   2   2   0   2   0   0   2   0   0   2   2   2   2   2   0   2   2   2   2   2   2   0   0   0   2   2   0   2   0   0   2   0   0   0   0   2   2   0   0   0   2   2   0   0   2   0   0   2   2   0   0   2   2   0   0   0   2   0   2   2   2   2   0   0   0   2   2   0   2   0   0   2   0   0   2   0   2   2   0   0
 MK-3-11                0   2   0   0   0   2   0   2   0   0   2   2   0   2   2   2   0   2   2   0   2   2   2   0   0   0   0   0   2   2   2   0   2   0   2   0   0   2   2   0   0   0   0   2   2   2   0   2   0   2   0   0   2   2   2   0   0   0   2   0   2   0   0   0   0   2   2   0   2   2   0   2   2   2   2   0   0   0   2   2   2   2   0   2   0   0   2   0   2   2   0   2   0   2   2   0   2   0   0   0   0   2   0   2   2   2   2   2   2   2   0   0   0   2   0   2   0   2   0   0   2   2   0   0   0   0   2   0   0   2   2   2   2   2   0   2   2   0   2   2   2   0   0   0   2   2   0   2   0   0   0   0   0   0   0   2   2   2   0   0   2   2   0   0   2   0   0   2   2   2   0   2   0   0   0   0   0   0   2   0   2   2   0   0   0   2   2   0   2   0   0   2   0   0   2   0   2   2   2   0
 MK-3-12                0   0   0   0   0   2   0   2   2   0   2   2   0   2   2   2   0   2   2   0   2   2   2   0   0   0   0   0   2   2   2   0   2   2   2   2   0   2   2   0   0   0   0   2   2   2   0   2   0   0   0   0   2   2   2   0   0   0   2   2   2   0   0   0   0   2   2   2   2   2   0   2   2   2   2   0   0   0   2   2   2   2   0   2   0   0   2   0   2   2   0   2   0   2   2   0   2   0   0   0   0   2   0   2   2   2   2   2   2   2   0   0   0   2   0   2   0   2   0   2   2   2   0   0   0   0   2   0   0   2   2   2   2   2   0   2   2   0   2   2   2   0   0   0   2   2   0   2   0   0   0   0   2   0   0   2   2   2   0   0   2   0   0   0   2   2   0   2   2   2   0   2   0   2   0   0   0   0   2   0   2   2   0   2   0   2   2   0   2   0   0   0   0   0   2   2   2   2   2   0
 MK-3-13                0   0   0   0   0   2   2   2   2   2   2   2   0   2   2   2   0   2   2   0   2   2   2   0   0   0   0   2   2   2   2   0   2   2   2   2   0   2   2   0   0   0   2   2   0   2   0   2   0   0   0   0   2   2   2   0   0   2   2   2   2   0   0   0   0   2   2   2   2   2   0   2   2   2   2   0   2   0   0   2   2   2   0   2   0   0   2   0   0   2   0   2   0   2   2   0   2   0   0   0   0   2   0   2   2   2   2   2   2   2   0   0   0   0   0   2   0   2   0   2   2   2   0   0   0   0   2   0   0   2   2   2   2   0   0   2   2   0   2   2   2   0   0   0   2   2   0   2   0   0   0   0   2   0   0   2   2   2   0   0   0   0   0   0   2   0   0   2   2   2   0   2   0   2   0   0   0   0   2   0   2   2   0   2   0   2   0   0   2   0   0   0   0   0   0   2   2   0   2   0
 MK-3-14                0   0   0   0   0   2   2   0   2   2   2   0   0   2   2   2   0   2   2   0   2   2   2   0   2   0   0   2   2   0   2   0   2   2   2   2   0   0   2   0   0   0   2   0   0   2   0   2   0   0   0   0   2   0   2   0   0   2   2   2   2   0   0   0   0   2   2   2   2   2   0   2   0   2   2   0   2   0   0   2   2   2   0   2   0   0   2   0   0   2   0   2   0   2   2   0   2   0   0   0   0   2   0   2   2   2   2   2   2   2   0   0   2   0   0   2   0   2   0   2   2   2   0   0   0   0   2   0   0   2   2   0   2   2   0   2   2   0   2   0   2   2   2   0   2   2   0   2   0   0   0   0   2   0   2   2   2   2   2   0   0   0   0   0   2   0   0   2   2   2   0   2   0   2   0   0   0   0   2   0   2   2   0   2   0   2   0   0   2   0   2   0   0   0   0   2   2   0   2   0
 MK-3-15                0   0   0   0   0   2   2   2   2   0   2   0   0   2   2   0   2   2   2   0   2   2   2   0   2   0   0   2   2   0   2   0   2   2   2   2   2   2   2   0   0   0   2   0   0   2   0   2   0   0   0   0   0   0   2   2   0   0   2   2   2   0   0   0   0   2   2   2   2   2   2   0   0   2   2   2   2   0   2   2   2   2   0   2   0   2   2   2   2   2   0   2   0   2   2   0   0   0   0   0   0   2   0   2   0   2   2   2   2   2   0   0   2   2   0   2   0   2   0   2   2   2   0   0   0   0   2   0   2   2   2   0   2   2   0   2   2   0   2   0   2   2   2   0   2   2   0   2   0   0   0   0   0   0   2   2   2   2   2   0   0   0   0   0   2   0   0   2   2   2   0   2   0   2   0   0   0   2   0   0   2   2   0   2   0   2   0   0   2   0   2   0   0   2   0   2   2   0   2   0
 MK-3-16                0   2   0   0   0   2   2   0   2   2   2   0   0   2   2   0   2   2   2   0   0   2   2   0   0   0   0   2   0   0   2   0   2   2   2   2   2   2   2   0   0   0   0   0   0   2   0   2   0   0   0   0   0   0   2   2   0   0   2   2   2   0   0   0   0   2   2   2   2   2   2   0   0   2   2   2   2   0   2   2   2   2   0   2   0   2   2   2   2   2   0   0   0   2   0   0   0   2   0   0   0   2   0   0   0   2   0   2   2   2   0   0   2   2   0   2   0   2   0   2   2   2   0   0   0   0   2   0   2   2   2   0   2   2   0   0   2   0   2   0   2   2   2   0   0   2   0   2   0   0   0   2   0   0   2   2   2   2   2   0   0   0   0   0   2   2   0   2   2   2   0   2   0   2   2   0   2   2   0   2   2   2   0   0   2   2   0   0   2   2   2   2   0   2   0   2   2   2   2   0
 MK-4-1                 0   2   0   2   2   2   2   2   0   0   0   2   0   2   0   0   0   0   0   0   2   2   0   2   2   2   0   2   0   0   2   2   2   0   0   0   0   0   2   2   2   2   0   2   0   2   2   0   0   2   0   0   2   0   2   2   2   0   0   2   2   2   0   2   0   0   0   2   2   0   0   0   2   2   2   0   2   0   2   0   0   0   0   0   2   2   0   0   0   0   0   0   0   0   0   2   0   0   0   0   2   0   0   2   2   2   2   2   0   2   2   0   0   2   2   2   0   2   0   0   0   2   0   0   0   0   2   0   2   2   2   2   2   0   2   0   2   0   2   2   0   2   0   0   2   0   2   0   2   2   0   0   0   0   2   2   0   2   0   0   0   0   0   2   2   2   2   2   0   2   2   0   2   0   2   0   0   0   0   2   0   0   2   2   2   2   0   0   0   0   2   2   2   2   2   0   0   2   0   2
 MK-4-2                 0   0   0   2   2   2   2   2   2   0   0   2   0   2   2   0   0   0   0   2   2   2   0   2   0   2   0   2   0   0   2   2   2   0   0   0   0   0   2   2   2   2   0   2   0   2   0   0   0   2   0   0   2   2   0   2   2   2   0   2   2   2   0   2   0   0   0   2   2   0   0   2   2   2   2   0   2   0   2   0   0   0   0   0   2   2   2   0   0   0   0   0   0   0   0   2   0   0   2   0   2   0   0   2   2   2   2   2   0   2   2   0   0   2   2   2   0   2   0   0   0   2   0   0   0   0   2   0   2   2   2   0   2   0   2   0   2   0   2   2   0   2   0   0   0   0   2   0   0   2   0   0   0   0   2   2   0   2   0   0   0   0   0   2   2   2   2   2   0   2   2   0   2   0   0   0   0   2   0   2   0   0   2   2   2   2   0   0   0   0   2   2   2   0   2   2   0   2   0   2
 MK-4-3                 0   2   0   2   0   2   2   2   2   0   0   2   0   2   2   0   0   0   0   2   2   2   0   2   0   2   2   2   0   0   2   2   2   0   0   0   0   0   2   2   2   2   0   2   0   2   0   0   0   2   0   0   2   2   0   2   2   0   2   2   2   2   0   2   0   0   0   2   2   0   0   2   2   2   2   0   2   0   2   0   2   0   0   0   2   2   2   0   0   0   0   0   0   2   2   2   0   0   2   0   2   0   0   2   2   2   2   2   0   2   2   0   0   2   2   2   0   0   0   0   0   2   2   0   0   2   0   0   2   2   2   0   2   0   2   0   2   0   2   2   0   2   0   0   0   0   2   0   0   2   0   0   0   0   2   0   0   2   0   0   0   0   2   2   2   2   2   2   0   2   2   0   2   0   2   0   0   2   0   2   0   2   2   2   2   2   0   0   0   0   2   2   2   0   2   2   0   2   0   2
 MK-4-4                 0   2   0   2   0   2   2   2   2   0   0   0   0   2   2   0   0   0   0   2   2   2   0   2   0   2   2   2   0   0   2   2   2   0   0   0   0   0   2   2   2   2   0   2   0   2   2   0   0   2   2   0   2   2   0   2   2   0   2   2   2   2   0   0   0   0   0   2   2   0   0   0   0   0   2   0   2   0   2   0   2   0   0   0   2   2   2   0   0   0   0   0   2   2   2   2   2   0   2   0   2   0   0   2   2   2   0   2   0   2   2   0   0   2   2   0   0   0   0   2   0   2   2   0   0   2   0   2   2   2   2   0   2   0   2   0   2   0   2   2   0   2   0   0   2   0   2   0   0   2   0   0   0   0   2   0   0   2   0   0   0   0   2   2   0   2   2   2   0   2   2   0   2   0   2   0   0   2   0   2   0   2   2   2   2   2   0   2   0   2   2   0   2   0   0   0   0   2   0   2
 MK-4-5                 0   2   0   2   0   2   2   2   2   0   0   0   0   2   2   2   0   0   0   2   2   2   0   0   2   2   2   2   0   0   2   0   2   0   0   2   0   2   2   2   0   2   0   2   0   2   2   0   0   2   2   0   2   2   0   2   2   2   2   2   2   2   0   0   0   0   0   2   0   0   0   0   0   0   2   0   0   0   2   0   2   0   0   0   2   2   2   0   0   0   0   2   2   2   2   2   2   0   2   0   2   0   0   0   2   2   0   2   0   2   2   0   0   2   2   2   0   2   0   2   0   2   2   0   0   2   0   2   2   2   2   0   2   0   2   0   2   0   2   2   0   2   0   0   2   0   2   0   0   2   0   0   0   0   0   0   0   2   0   0   0   0   2   2   2   2   2   2   0   2   2   0   2   0   2   0   0   2   0   2   0   2   2   2   2   2   0   2   0   2   2   0   2   0   0   0   0   2   2   2
 MK-4-6                 0   2   2   2   0   2   2   2   2   0   0   0   0   2   2   0   0   0   0   2   2   2   0   2   2   2   2   0   2   0   2   0   0   2   0   2   0   0   0   2   2   2   0   2   0   2   0   0   0   2   2   0   2   2   2   2   2   2   2   2   2   0   0   0   0   0   0   2   0   2   0   0   0   0   2   0   0   2   2   0   2   2   0   2   0   0   2   0   0   0   0   2   2   2   2   2   2   2   2   0   2   0   0   0   2   2   0   2   0   2   2   0   0   2   2   2   0   2   0   2   0   2   2   2   0   2   0   0   2   2   2   0   0   0   2   0   2   0   2   2   0   0   0   0   0   0   2   0   0   2   0   0   0   0   0   0   0   0   0   0   0   0   2   2   2   2   2   2   0   2   2   0   2   0   2   0   0   0   0   2   0   2   2   2   2   2   0   2   0   2   2   0   2   2   0   0   0   2   2   2
 MK-4-7                 0   2   2   2   0   2   2   2   2   0   0   2   0   2   2   0   0   0   0   2   2   2   0   2   0   2   2   0   2   0   2   0   0   2   0   2   0   0   0   2   2   2   0   2   0   2   0   0   0   2   2   0   0   0   0   2   2   2   0   2   2   0   0   0   0   0   0   2   0   2   0   0   0   0   2   0   0   2   2   0   2   2   0   2   2   0   2   0   0   0   0   2   2   2   0   0   0   2   2   0   2   0   0   0   2   2   0   0   0   2   2   0   0   2   2   2   0   2   0   2   0   0   2   2   0   2   0   0   2   2   2   0   0   0   2   2   2   0   2   0   0   0   0   2   0   0   2   0   0   2   0   0   0   0   2   0   0   0   0   0   0   0   2   2   2   2   2   2   0   2   2   0   0   0   2   0   0   0   0   2   0   2   2   0   2   2   0   2   0   2   2   0   2   2   0   0   0   2   2   2
 MK-4-8                 0   0   2   2   0   2   2   0   2   0   0   2   0   2   0   0   0   0   0   2   2   2   0   2   0   2   2   0   2   0   2   2   0   2   0   2   0   0   0   2   2   2   0   2   0   2   0   0   0   2   2   0   0   0   0   2   2   2   0   2   2   0   0   0   0   0   0   2   0   0   0   0   0   2   2   0   0   2   0   0   2   2   0   0   2   0   2   0   0   0   0   2   2   2   0   0   0   2   2   0   2   2   0   0   0   2   0   0   0   0   2   0   0   2   2   2   2   2   0   2   0   0   2   2   2   0   0   0   2   2   2   2   2   0   2   2   2   0   2   0   0   0   0   2   0   0   2   0   0   0   0   0   0   0   2   0   0   0   0   0   0   0   2   2   2   2   2   2   2   2   2   0   0   0   2   0   0   0   0   2   0   2   2   0   2   2   0   2   0   2   2   0   2   2   0   0   0   2   2   2
 MK-4-9                 0   2   2   2   0   2   2   0   2   0   0   2   0   2   2   0   0   0   0   2   2   0   0   2   0   2   2   0   2   0   2   2   0   2   0   2   0   0   0   2   2   0   0   0   0   2   2   0   0   2   2   0   0   0   0   2   2   2   0   2   2   0   0   0   0   0   0   0   0   0   0   0   0   2   2   0   0   0   2   0   2   2   0   0   2   0   2   0   0   0   0   2   2   2   0   0   0   2   2   2   2   2   0   0   0   2   0   0   0   0   2   0   0   2   2   2   2   2   0   2   2   0   2   2   2   0   0   0   2   2   2   2   2   0   2   2   2   0   2   0   0   0   0   2   0   0   2   0   0   0   0   2   0   0   2   0   0   0   0   0   0   0   2   2   0   2   2   0   2   2   2   0   0   0   2   0   0   0   0   2   0   2   2   0   2   2   0   2   0   2   0   0   0   2   0   0   2   2   0   2
 MK-4-10                0   2   2   2   0   0   2   0   2   0   0   2   0   2   2   0   0   2   0   2   2   0   0   2   0   2   2   0   2   0   2   2   2   2   0   2   0   0   0   2   2   0   0   0   0   0   2   0   0   2   2   0   0   0   0   2   2   2   0   2   0   0   0   0   0   0   0   0   2   0   0   0   0   2   2   0   0   0   2   0   0   2   0   0   2   0   2   2   0   0   0   2   2   2   0   0   0   2   2   2   2   2   0   0   0   2   0   0   0   0   2   0   0   2   2   2   2   2   0   2   2   0   0   2   2   0   0   0   2   2   2   2   2   0   2   0   2   0   2   0   0   0   0   0   0   0   2   0   0   0   0   2   0   0   2   0   0   0   0   0   0   0   2   2   2   0   2   0   2   2   2   0   2   0   2   0   0   0   2   2   0   2   2   2   2   2   0   2   0   2   0   0   0   2   0   0   2   2   0   2
 MK-4-11                0   2   2   2   0   0   2   0   2   0   0   2   0   2   2   0   0   2   0   2   2   0   0   0   0   2   2   0   2   0   2   2   0   2   0   2   0   0   0   2   2   0   2   0   2   0   2   0   2   2   2   0   0   0   0   2   2   2   0   2   0   0   0   0   0   0   0   0   2   0   0   0   0   2   2   2   0   0   2   0   0   2   0   2   2   0   2   2   0   2   0   2   2   2   0   0   0   2   2   2   2   2   0   0   0   2   0   0   0   0   2   0   0   2   2   2   2   2   0   2   0   0   0   2   2   0   2   0   2   0   2   2   2   0   2   0   0   0   0   0   0   0   0   2   0   0   2   0   0   0   0   2   0   0   2   2   0   0   0   0   0   0   2   2   2   0   2   0   2   2   2   0   2   0   2   0   0   0   2   2   0   2   2   0   2   2   0   2   0   2   0   0   0   2   0   0   2   2   0   2
 MK-4-12                0   2   2   2   0   0   2   0   2   0   0   2   0   2   2   0   0   0   0   2   2   0   0   0   0   2   2   0   2   0   2   2   2   2   0   2   0   0   2   0   2   0   2   0   0   0   2   0   0   2   2   0   0   0   0   2   2   2   0   2   0   0   0   0   0   2   2   0   2   0   0   0   0   2   2   2   0   0   0   0   0   2   0   2   2   0   2   2   0   2   2   2   2   2   2   0   0   2   2   2   2   2   0   0   0   2   0   0   0   0   2   0   0   2   2   2   0   2   0   2   0   0   2   0   0   0   2   0   2   0   2   2   2   0   2   0   0   0   0   0   0   0   2   2   0   0   2   0   0   0   0   2   0   0   2   2   2   0   0   0   0   0   2   2   2   2   2   0   2   2   2   0   2   0   2   0   0   0   2   2   0   2   2   0   2   2   0   2   2   2   0   0   0   2   0   0   2   2   0   2
 MK-4-13                0   2   2   2   0   0   2   0   2   0   0   2   0   2   2   0   0   0   0   2   2   0   0   0   2   2   2   0   2   0   2   2   2   2   0   2   2   0   2   0   2   0   2   0   0   0   2   0   0   2   2   0   0   0   0   2   2   2   0   2   0   0   0   0   0   2   2   2   2   0   0   0   0   2   2   2   0   0   0   0   0   2   0   2   2   0   2   0   0   2   2   2   2   2   2   0   0   0   2   2   2   2   0   0   0   2   0   0   0   0   2   0   0   2   2   2   0   2   0   2   0   0   2   0   0   0   2   2   2   0   2   0   2   0   2   0   0   0   0   0   0   0   0   2   0   0   0   0   0   0   0   2   0   0   2   2   2   0   0   0   0   0   0   2   2   2   2   0   2   2   2   2   2   0   2   2   2   0   2   2   2   2   2   2   2   2   0   2   2   2   0   0   0   2   0   0   0   2   0   2
 MK-4-14                0   2   2   2   0   0   2   2   2   0   0   2   0   2   2   0   2   0   0   2   2   0   0   2   2   2   2   0   2   0   2   2   2   2   0   2   0   0   2   0   2   0   2   0   0   0   2   0   0   2   2   0   0   0   0   2   2   2   0   2   0   0   0   0   0   2   2   2   2   0   0   2   0   2   2   2   0   0   0   0   0   2   0   0   2   0   2   0   0   0   0   2   2   2   2   2   0   0   2   2   2   2   0   0   0   2   0   0   0   0   2   0   0   2   2   2   2   2   0   2   0   0   2   0   0   0   2   2   2   0   2   0   2   0   2   0   0   0   0   0   0   0   2   2   0   0   0   0   0   0   0   2   0   0   2   2   2   0   2   0   0   0   0   2   2   2   2   0   2   2   2   2   2   0   0   2   2   0   0   2   2   2   2   2   2   2   0   2   2   2   0   0   0   2   0   0   0   2   0   2
 MK-4-15                0   2   2   2   0   0   2   2   2   2   0   2   0   2   2   0   2   0   0   2   2   0   0   2   2   2   2   0   2   2   0   2   2   2   0   2   0   0   2   0   2   0   2   0   0   0   2   2   0   0   2   0   0   0   0   2   2   2   0   2   0   0   0   2   0   2   2   2   2   0   0   2   0   2   2   2   0   0   0   0   0   2   2   0   2   0   2   0   0   0   0   2   0   2   2   2   0   0   2   2   0   2   0   0   2   2   0   0   0   0   0   0   2   2   2   2   2   2   0   2   0   0   2   0   0   0   2   2   2   0   2   0   2   0   2   0   0   0   0   0   0   0   2   0   2   0   0   0   0   0   0   2   0   0   2   2   2   2   2   0   0   0   0   0   2   2   2   0   2   2   2   2   2   0   0   2   2   0   0   2   2   2   0   2   2   0   0   2   2   2   0   0   2   2   0   0   0   2   0   2
 MK-4-16                0   2   2   2   0   0   2   2   2   2   0   0   0   0   2   0   2   0   0   2   2   2   0   2   2   2   2   0   2   2   0   2   2   2   0   2   0   0   2   0   2   0   2   0   0   0   2   2   0   0   2   0   0   0   0   2   2   2   2   2   0   0   0   2   0   2   0   2   2   0   0   2   2   2   2   2   0   0   0   2   0   2   2   0   2   0   2   0   0   2   0   2   2   2   2   2   0   0   2   2   0   2   0   2   2   2   0   0   0   0   0   0   2   2   2   2   2   2   0   2   0   0   2   0   0   0   2   2   2   0   2   0   2   0   2   0   0   0   0   2   0   0   2   0   2   0   2   0   0   0   0   2   0   0   2   2   0   2   2   0   0   0   0   0   2   2   2   0   2   2   2   2   2   2   0   2   0   0   0   2   0   2   0   2   2   0   0   2   2   2   0   0   2   2   0   0   0   2   0   2
 MK-5-1                 0   0   2   0   0   2   2   0   0   0   2   2   2   0   0   0   0   2   2   2   0   2   2   0   2   0   2   2   0   2   0   0   0   2   0   0   0   0   0   2   0   2   2   2   2   0   0   0   2   0   2   0   2   0   2   0   2   2   2   2   2   2   0   0   2   0   2   2   2   2   0   2   2   0   2   2   0   0   2   0   0   2   0   0   2   0   2   0   2   2   2   2   0   2   0   2   2   2   0   2   0   2   0   0   0   2   2   0   0   0   2   0   2   2   2   0   2   0   0   2   0   0   2   2   2   0   2   2   0   2   2   0   2   2   2   0   0   2   2   2   2   0   2   0   0   0   0   0   0   2   2   0   2   0   2   0   2   2   2   0   0   2   0   2   2   0   2   0   2   0   0   0   2   0   0   2   2   0   2   2   2   2   2   2   0   0   0   0   0   0   0   0   2   0   0   0   0   0   2   0
 MK-5-2                 0   0   2   0   0   2   2   0   0   0   2   2   2   0   0   0   0   2   2   2   0   2   2   0   2   0   2   2   0   2   0   0   2   2   0   0   0   0   0   2   0   2   2   2   2   0   2   0   2   0   2   0   2   2   2   2   2   2   2   2   2   2   0   2   2   0   2   2   2   0   0   2   2   0   2   2   0   0   2   0   0   2   0   0   2   0   2   0   2   2   2   2   0   2   0   2   0   2   0   2   0   2   0   0   0   2   2   0   0   0   2   0   2   2   2   0   2   0   2   2   2   0   2   2   2   0   2   2   0   2   0   0   0   0   2   2   0   0   2   2   2   0   2   0   0   0   0   0   0   2   2   0   2   0   0   0   2   2   2   0   0   2   0   2   2   0   2   0   2   0   0   2   2   0   0   2   2   0   2   2   2   2   2   2   0   0   0   0   0   0   0   0   2   0   0   0   0   0   2   0
 MK-5-3                 0   2   2   0   0   2   2   0   0   0   2   2   2   0   0   0   0   2   2   2   0   2   2   0   2   0   2   2   0   2   0   0   2   2   0   0   2   0   0   2   0   2   2   2   2   0   2   0   2   0   2   0   2   2   2   2   2   2   2   2   2   2   0   2   2   0   2   0   2   0   0   2   2   0   2   2   0   0   2   0   0   2   0   0   2   2   0   2   2   2   0   2   0   2   0   2   0   2   0   2   0   2   0   0   0   2   2   0   0   0   2   0   2   2   2   0   2   0   2   0   2   0   2   2   2   0   2   2   0   2   0   0   0   0   2   2   2   0   2   2   2   0   2   0   0   0   0   0   2   2   2   0   2   0   0   0   2   2   2   0   0   2   0   2   2   0   2   0   0   0   0   2   2   2   0   2   2   0   2   2   2   2   2   2   0   0   0   0   0   0   0   0   2   0   0   0   0   0   2   0
 MK-5-4                 0   2   2   2   0   2   2   0   0   2   2   2   0   0   0   0   0   2   2   2   0   2   2   0   2   0   2   2   0   2   0   0   0   2   0   0   2   0   0   2   0   2   0   2   2   0   2   0   0   0   2   0   2   2   0   2   2   2   2   2   2   2   0   2   2   0   2   0   2   0   0   0   2   0   2   2   0   0   2   0   0   2   0   0   2   2   0   0   2   2   0   2   0   2   0   2   0   2   0   2   0   2   0   0   0   2   2   0   0   0   2   0   0   2   2   2   2   0   2   0   2   0   2   0   2   0   2   0   0   2   0   0   0   0   2   2   2   0   2   2   2   0   2   0   0   0   0   2   2   2   2   0   2   0   0   0   2   0   2   0   2   2   0   0   2   0   2   0   0   0   0   2   2   2   0   2   2   0   2   2   2   2   2   2   0   0   0   0   0   0   0   0   2   0   2   0   2   2   2   0
 MK-5-5                 0   2   2   2   0   2   2   0   0   2   2   2   0   0   0   0   0   2   2   0   0   0   2   0   2   2   2   0   2   2   0   0   0   2   0   2   2   0   0   2   0   2   0   0   2   0   2   0   0   0   0   0   2   2   0   2   2   2   2   2   2   2   0   2   2   0   2   2   2   0   0   2   2   0   2   2   0   0   2   0   0   2   0   0   2   2   2   0   2   0   0   2   0   2   2   2   0   2   0   0   0   2   0   0   0   2   2   0   0   0   0   0   2   2   2   2   2   0   2   2   2   2   2   0   2   0   2   0   0   2   0   0   0   0   2   2   2   0   2   2   2   0   2   0   0   0   0   2   0   0   0   0   2   0   0   0   2   0   2   0   2   2   0   0   2   0   2   0   0   0   0   2   2   2   0   0   2   0   2   2   2   2   2   0   0   0   0   0   0   0   0   2   2   0   2   0   2   2   2   0
 MK-5-6                 0   2   2   2   0   2   2   0   0   2   2   2   0   2   0   0   0   2   2   0   2   0   2   0   2   2   2   0   2   2   0   0   2   2   0   2   0   0   0   2   0   2   0   0   2   0   2   0   0   0   2   0   0   2   0   2   2   2   2   2   2   2   0   2   2   0   2   2   2   0   0   2   2   0   2   2   0   0   2   0   0   2   0   2   2   2   2   0   2   0   0   2   0   2   2   2   0   2   0   0   0   2   0   0   0   2   2   0   0   0   0   0   2   0   2   2   0   0   2   2   2   2   0   0   2   0   2   0   0   2   0   0   0   0   2   0   2   0   2   2   0   0   2   2   0   0   0   2   0   0   0   0   2   0   0   0   2   0   2   0   2   2   0   0   2   0   2   0   0   0   0   2   2   2   0   0   0   0   2   2   0   2   2   0   0   0   0   0   0   0   0   2   2   0   0   0   2   2   2   0
 MK-5-7                 0   0   2   2   2   2   2   0   0   2   2   2   0   0   0   0   0   2   2   2   2   0   2   0   2   2   2   0   2   2   2   0   2   2   0   2   0   0   0   2   0   0   0   0   2   0   2   0   0   0   2   0   0   2   0   2   2   2   2   2   2   2   0   2   2   0   2   2   2   0   0   2   2   0   0   2   0   0   2   0   0   2   0   2   2   2   2   0   2   0   0   2   0   2   2   2   0   2   0   0   0   2   0   0   0   2   2   0   0   2   0   0   2   0   2   2   0   0   2   2   2   2   0   0   2   0   2   0   0   0   0   0   0   0   2   0   2   0   2   2   0   0   2   2   0   0   0   0   0   0   0   2   2   0   0   0   2   0   2   2   2   2   0   0   2   0   2   0   0   0   0   2   2   2   0   0   0   0   2   2   0   2   2   0   0   0   0   0   0   0   0   2   2   0   0   0   0   0   2   0
 MK-5-8                 0   0   2   2   2   2   0   0   0   2   2   2   0   0   0   2   0   2   2   2   0   0   2   0   2   0   0   0   2   2   2   2   2   2   0   2   0   0   0   2   0   0   0   0   2   0   2   0   0   0   2   0   0   2   0   2   2   2   2   0   2   2   0   0   2   0   2   2   2   2   0   0   2   0   0   2   0   0   2   0   0   2   0   2   2   0   0   0   0   0   0   2   0   2   2   2   0   2   0   0   0   2   0   0   0   2   2   0   0   2   0   0   2   0   0   2   0   2   0   2   2   2   0   0   2   2   0   0   0   0   0   0   0   0   0   0   0   2   2   0   2   0   2   2   0   2   2   0   0   0   0   2   0   0   0   0   2   0   2   2   2   2   0   0   2   0   2   0   0   0   0   2   2   2   0   0   0   2   2   0   0   2   2   0   0   0   0   0   0   0   0   2   2   0   2   0   0   0   2   0
 MK-5-9                 0   0   2   2   0   2   0   0   0   2   2   2   0   0   0   2   0   2   2   0   0   0   2   0   2   0   0   0   2   0   2   2   2   2   0   2   0   0   0   2   0   0   0   0   2   0   2   0   0   0   2   0   0   2   0   2   2   2   2   0   2   2   0   0   2   0   2   2   0   2   0   0   2   0   0   2   0   0   2   0   0   2   0   0   2   0   0   0   0   2   0   2   0   2   2   2   0   2   0   0   0   2   0   2   0   2   0   0   0   2   2   0   2   0   0   2   0   2   0   2   2   0   0   0   2   2   0   2   2   0   2   0   0   2   0   0   2   2   2   0   2   0   2   2   0   2   2   0   0   0   2   0   0   0   0   0   2   0   2   2   2   2   0   0   2   0   2   0   0   0   0   2   2   0   0   0   0   2   2   0   0   2   2   0   0   0   0   0   0   0   0   0   2   0   2   0   0   2   0   0
 MK-5-10                0   0   2   2   0   2   0   0   0   0   2   2   0   2   0   2   0   2   2   2   0   0   2   0   2   0   2   2   2   0   0   0   2   2   2   2   0   0   0   2   0   0   0   0   2   0   2   2   0   2   0   0   0   2   0   2   2   2   2   0   2   2   0   0   0   0   2   2   0   2   0   0   2   0   0   2   0   0   2   0   0   2   0   0   2   0   0   0   0   2   0   2   0   2   2   2   0   2   2   0   0   2   0   0   0   0   0   0   0   2   2   0   2   0   0   2   0   2   0   2   2   0   0   0   2   2   0   2   2   0   2   2   0   0   0   0   2   2   2   0   2   0   2   2   0   2   2   0   0   2   2   0   0   0   0   0   2   0   2   2   2   2   0   0   2   0   2   0   0   0   0   2   2   0   0   0   0   2   2   0   0   2   2   0   0   0   0   0   2   0   0   0   2   2   2   0   0   2   0   0
 MK-5-11                0   0   2   0   0   0   0   0   2   0   2   2   0   0   0   2   0   2   0   2   0   0   2   0   2   0   2   2   2   0   0   0   2   2   2   2   0   0   0   0   0   0   0   0   2   0   0   2   0   2   0   0   0   2   0   2   2   0   2   0   2   2   0   0   0   0   2   2   0   2   0   0   0   0   0   2   0   0   2   0   2   2   0   0   2   0   0   2   0   2   0   2   0   0   2   2   0   2   2   0   2   2   0   0   0   0   0   0   0   2   0   2   2   0   0   2   0   2   0   0   2   0   0   0   2   2   0   2   2   0   2   2   0   0   0   0   2   2   2   0   2   0   2   2   0   2   2   0   2   2   2   0   0   0   0   0   2   0   2   2   2   2   0   0   2   0   2   0   0   0   0   2   2   0   0   0   2   2   2   2   0   2   2   0   0   0   0   0   2   0   0   0   2   2   0   0   0   2   0   0
 MK-5-12                0   0   2   0   0   0   0   0   2   0   2   2   0   0   0   0   0   2   0   2   0   0   2   0   2   0   0   2   2   0   0   0   2   2   2   2   0   0   0   2   2   0   0   2   2   0   0   2   0   2   2   0   0   2   0   2   2   0   2   2   2   2   2   0   0   0   2   2   0   2   0   0   0   0   0   2   2   0   2   0   2   0   0   0   2   0   0   2   0   2   0   2   0   0   2   2   0   2   2   2   2   2   0   0   0   0   2   0   0   2   0   2   2   0   0   2   0   2   0   0   2   0   0   0   0   2   0   2   2   0   2   0   0   0   0   0   2   2   2   2   2   0   2   2   0   2   2   0   0   2   2   0   0   0   0   0   2   0   2   0   2   2   0   0   0   0   2   0   0   0   0   2   2   0   0   0   2   0   2   2   0   2   0   2   0   0   0   0   2   0   0   0   2   2   0   0   0   2   0   2
 MK-5-13                0   0   0   0   2   0   0   0   2   0   2   2   0   0   0   0   0   2   0   2   0   0   2   0   2   0   0   2   2   0   0   0   2   2   0   2   0   0   0   0   2   0   0   2   2   0   0   2   0   2   2   0   2   2   0   2   2   0   2   2   2   2   2   0   0   0   2   2   2   2   0   0   0   0   0   2   2   0   2   0   2   0   0   2   2   0   0   2   0   2   0   0   0   0   2   2   0   2   2   2   2   2   0   2   0   0   2   0   0   2   0   2   2   0   0   0   0   2   0   0   2   0   0   0   0   2   0   2   2   0   2   0   0   0   0   0   2   2   2   2   2   0   2   2   0   2   2   0   0   2   2   0   0   0   0   0   2   0   2   0   2   2   0   0   0   0   2   0   0   0   0   2   2   0   0   0   2   0   2   0   0   2   0   2   0   0   0   0   2   0   0   0   2   2   0   0   0   2   0   2
 MK-5-14                0   0   0   0   0   0   0   0   2   0   2   2   0   0   0   2   0   2   0   2   2   0   2   0   2   0   0   2   2   2   0   2   2   2   0   2   0   2   0   0   2   0   0   2   2   0   0   2   0   2   2   0   2   2   0   2   2   0   2   2   2   2   2   0   0   0   2   2   0   2   2   0   0   0   0   2   2   0   2   0   2   0   0   2   2   0   0   2   0   2   0   0   0   0   2   2   0   2   2   2   0   2   0   2   0   0   2   0   0   2   0   2   2   0   0   0   0   2   0   0   2   0   2   0   0   2   0   2   2   0   2   0   0   0   0   0   2   2   2   0   0   0   2   0   0   2   2   0   0   2   2   0   0   0   2   0   2   0   2   0   2   2   0   0   0   0   2   0   0   0   0   2   2   2   0   2   2   0   2   0   0   2   0   2   0   0   0   0   2   0   0   0   2   2   0   0   0   2   0   2
 MK-5-15                0   0   0   0   2   0   0   0   2   0   2   0   0   0   0   2   0   0   0   0   2   2   2   0   2   0   0   2   2   2   0   2   2   2   0   2   0   2   2   0   2   0   0   2   2   0   0   2   0   2   2   0   2   2   0   2   0   0   2   2   2   2   2   0   2   0   2   2   0   2   0   0   0   0   0   2   2   0   2   0   2   0   0   2   0   0   0   2   0   2   0   0   0   2   2   0   0   2   2   2   2   2   0   2   0   0   2   0   0   2   0   2   2   2   0   0   0   2   0   0   2   0   2   0   0   2   2   2   2   0   0   0   2   0   0   0   2   2   2   0   0   0   2   0   2   2   2   0   0   0   2   0   0   0   2   0   2   0   2   0   2   2   0   0   0   0   2   0   0   0   0   2   2   2   0   2   0   0   0   0   0   2   0   2   2   0   0   0   2   0   0   0   2   2   0   0   0   2   0   2
 MK-5-16                0   2   0   0   2   0   2   2   2   2   2   0   2   0   0   2   0   0   2   2   2   2   2   0   0   0   0   2   2   2   0   2   2   2   2   2   0   2   2   2   2   0   0   2   2   0   0   2   0   2   2   0   2   2   0   2   0   2   2   2   2   0   2   2   2   0   2   2   0   2   0   0   0   0   0   2   2   0   2   0   2   0   0   0   0   0   0   2   0   2   0   0   0   2   2   0   0   2   2   2   2   2   0   2   0   0   0   0   0   2   0   2   2   2   0   0   0   0   2   0   2   0   2   0   0   2   2   2   2   0   0   0   2   0   0   2   2   2   2   0   0   0   2   0   2   2   2   0   0   0   2   0   0   0   2   0   2   0   2   2   0   2   2   0   0   0   2   0   0   0   2   2   2   0   0   0   0   0   0   0   0   2   0   2   0   0   2   0   2   0   2   0   2   2   0   0   0   2   0   2
 MK-6-1                 0   2   0   2   0   2   0   0   2   2   2   0   2   2   0   0   0   0   0   2   2   0   0   0   0   0   0   0   2   2   2   0   2   2   0   0   2   0   2   2   2   2   0   0   0   2   0   0   0   2   0   0   2   0   0   2   2   2   2   0   0   2   0   2   2   2   0   2   2   0   0   0   0   0   2   2   0   2   0   0   2   2   2   0   0   0   2   0   0   2   2   2   2   0   0   2   0   0   0   0   2   0   0   2   0   2   0   2   2   2   0   0   0   0   2   2   0   0   0   0   2   0   0   2   2   0   0   2   0   0   2   0   2   0   2   0   2   0   2   0   2   2   2   2   2   2   2   2   2   2   0   2   2   2   2   0   2   2   0   0   0   2   0   2   2   0   2   0   2   2   0   2   0   0   0   2   2   2   2   0   0   0   0   0   0   2   2   2   2   0   2   2   0   0   0   0   0   0   2   2
 MK-6-2                 0   2   0   2   0   2   0   0   2   2   2   0   2   2   0   0   0   0   0   2   2   0   0   0   0   0   0   0   2   2   2   0   2   2   2   2   2   0   2   2   2   2   0   0   0   2   0   2   0   2   0   0   2   0   0   2   0   0   2   0   0   2   0   2   2   2   0   2   2   0   0   0   0   0   2   2   0   2   0   0   2   2   2   0   0   0   2   0   0   0   2   2   2   0   0   2   0   2   0   0   2   0   0   2   0   2   0   2   2   2   0   0   0   2   2   2   2   0   0   0   2   0   0   2   2   0   0   2   0   2   2   0   2   0   2   0   2   0   2   0   2   2   2   2   2   2   2   2   2   2   0   2   2   2   0   0   2   2   0   0   2   0   0   2   2   0   2   0   2   2   0   2   2   0   0   0   2   2   2   0   0   0   0   0   0   0   2   2   2   0   2   2   0   0   0   0   0   0   2   2
 MK-6-3                 2   2   0   2   2   2   0   2   2   2   2   0   2   2   0   2   0   2   0   2   2   0   0   0   0   0   2   0   2   2   2   0   0   2   2   2   0   0   2   2   2   2   0   0   0   2   0   2   0   2   0   2   2   0   0   2   0   0   2   2   0   2   0   2   2   2   0   2   2   0   0   0   0   0   2   2   0   2   0   0   2   2   2   0   0   0   2   0   0   0   2   2   2   0   0   2   0   2   2   0   2   0   0   2   0   2   0   2   2   2   0   0   0   2   2   0   2   2   0   0   2   0   0   2   2   0   0   2   0   2   2   0   2   0   2   0   2   2   2   0   2   2   2   2   0   2   2   0   2   2   0   2   2   2   2   0   2   2   0   0   2   0   0   2   2   0   2   0   2   2   2   2   2   0   0   0   2   2   2   0   0   0   0   0   0   0   2   0   0   2   2   2   0   0   0   2   0   0   2   2
 MK-6-4                 2   2   0   0   2   2   0   2   2   2   2   0   2   2   0   2   0   0   0   2   0   0   2   0   0   0   0   0   2   0   0   0   2   2   0   2   2   0   2   2   2   2   0   0   0   2   0   2   0   2   0   2   2   0   0   2   0   0   2   2   0   2   2   2   2   2   0   2   2   0   0   0   0   0   2   2   0   2   0   0   2   2   2   0   0   0   2   0   0   0   2   2   2   0   0   2   0   2   2   0   2   0   0   2   0   2   0   2   2   2   0   0   0   2   2   0   2   2   0   0   2   0   0   2   2   0   0   2   2   2   2   0   2   2   2   2   2   2   2   0   2   2   2   2   0   2   2   0   0   2   0   2   0   2   2   0   2   2   0   0   0   0   0   0   2   0   2   0   2   2   2   2   2   0   0   0   2   2   2   0   0   0   0   0   0   0   2   2   0   2   2   2   0   0   0   2   0   2   2   2
 MK-6-5                 2   2   0   0   2   2   0   2   2   2   2   0   2   2   0   2   0   0   0   2   0   0   2   0   0   0   0   0   2   0   0   0   2   2   0   0   2   0   2   2   2   2   0   0   0   2   2   2   0   0   0   0   2   2   0   2   0   0   2   2   0   2   2   2   2   2   0   2   0   0   0   0   2   0   2   2   0   2   0   0   2   2   2   0   2   0   2   0   0   0   0   2   2   0   0   2   0   2   2   0   2   0   0   2   0   2   0   2   2   2   2   0   0   2   2   0   2   2   0   0   2   0   2   2   2   0   0   2   2   2   2   0   2   2   2   2   2   2   2   0   2   2   2   2   0   2   2   0   0   2   2   2   0   2   0   0   2   2   0   0   2   0   0   0   2   2   2   0   2   2   2   2   2   0   0   2   2   2   2   0   0   0   0   0   0   0   2   2   0   2   2   2   0   0   0   2   2   0   2   0
 MK-6-6                 2   2   0   0   2   2   0   2   2   2   0   0   2   2   0   2   0   0   0   2   2   0   2   0   0   0   0   0   2   0   0   0   2   0   0   2   2   0   2   2   2   2   0   2   0   0   0   0   0   0   0   0   2   2   0   2   2   0   2   2   0   0   2   2   2   2   0   2   0   0   0   0   2   0   2   2   0   2   0   0   2   2   2   0   2   0   2   0   0   0   0   2   2   2   0   2   0   2   2   0   2   0   2   2   0   2   0   2   2   2   2   0   2   2   2   0   2   2   0   0   0   0   2   2   2   0   0   0   2   2   2   2   2   2   2   2   0   2   2   0   2   2   2   2   0   2   2   0   0   2   2   2   0   2   0   0   2   0   0   0   2   0   2   0   2   2   2   0   0   2   2   2   2   0   0   0   2   2   2   0   0   0   0   0   0   0   2   2   0   2   2   2   0   0   0   2   2   2   2   2
 MK-6-7                 2   2   0   0   2   2   0   2   2   2   0   0   2   2   0   2   0   0   0   2   2   0   2   0   0   0   0   0   2   2   0   0   2   0   0   2   2   0   2   2   2   2   0   2   0   0   0   2   0   0   2   2   2   2   0   2   2   0   2   0   0   0   0   2   2   2   0   2   0   0   0   0   2   0   2   2   0   2   0   0   2   2   2   0   2   0   2   0   0   0   0   2   2   2   0   2   0   2   2   0   2   0   2   2   0   2   0   2   2   2   0   0   2   2   2   0   2   2   0   0   0   0   2   2   2   0   0   0   2   2   2   0   2   2   2   0   0   2   0   0   0   0   2   2   0   2   2   0   0   2   2   2   0   2   0   0   2   0   0   0   2   0   2   0   2   2   2   0   0   2   2   2   2   0   0   0   2   2   2   0   0   0   0   0   2   0   0   2   0   0   2   2   0   0   0   2   2   2   2   2
 MK-6-8                 2   2   0   0   2   2   0   2   2   2   0   0   2   2   0   2   0   0   2   2   2   2   2   0   0   0   0   0   2   2   0   2   0   0   0   2   2   0   2   2   2   2   0   2   0   0   0   2   0   0   2   2   0   2   0   2   2   0   2   0   0   0   0   0   2   2   0   2   0   0   0   0   2   0   2   2   0   2   0   0   2   2   2   0   2   0   2   0   0   0   0   0   2   2   0   2   0   2   0   0   0   2   0   2   0   2   0   2   2   2   0   0   2   2   2   0   2   0   0   0   0   0   2   2   2   0   0   0   2   0   2   0   2   2   2   0   0   2   0   0   0   0   2   2   0   2   2   0   0   2   2   2   0   2   0   0   2   0   0   0   2   0   2   0   2   2   2   0   0   2   2   2   2   0   2   0   2   0   2   0   2   0   0   0   2   0   0   2   0   0   2   2   0   0   0   2   2   2   2   2
 MK-6-9                 2   2   0   0   2   2   0   2   2   0   0   0   2   2   0   2   0   0   2   2   2   2   2   0   0   0   0   0   2   2   0   2   0   0   0   2   2   2   2   2   2   2   0   2   0   0   0   0   0   2   2   2   0   2   0   0   2   0   2   0   0   0   0   0   2   2   0   2   0   0   0   2   2   0   2   2   0   2   0   0   2   2   2   0   2   0   2   0   2   0   0   0   2   2   0   2   0   2   0   2   0   2   0   2   0   0   0   2   2   2   0   0   2   0   2   0   2   0   0   0   0   0   2   2   2   0   0   0   2   0   2   0   2   0   0   0   0   2   0   0   2   0   2   2   0   0   2   0   0   2   2   2   2   2   0   0   2   0   0   0   2   0   2   2   2   2   2   0   0   2   2   2   2   0   2   0   2   0   2   0   0   0   0   0   2   0   0   2   0   0   2   2   0   0   0   0   2   2   2   2
 MK-6-10                2   2   0   2   2   2   0   2   0   0   0   0   2   2   0   2   2   0   0   0   2   2   0   2   0   0   0   0   2   2   0   2   0   0   0   2   2   2   2   2   2   2   0   2   0   0   0   0   0   2   2   0   0   0   0   0   0   0   2   0   0   0   0   2   2   2   0   0   0   0   0   2   2   0   2   2   2   2   0   0   2   2   2   0   2   0   2   0   2   0   0   0   2   2   0   2   0   2   0   0   0   2   0   2   0   0   2   2   2   2   0   0   0   0   2   0   2   0   2   0   0   0   2   2   2   0   2   0   2   2   2   2   2   0   0   0   0   2   0   0   0   0   2   2   0   0   2   0   0   2   2   2   2   2   0   0   2   0   0   0   2   0   2   2   2   2   2   2   0   2   2   0   2   0   2   0   2   0   2   0   0   0   0   0   2   0   0   0   0   0   2   2   0   0   0   0   2   2   2   2
 MK-6-11                2   2   0   2   2   2   0   2   0   0   0   0   2   0   0   2   0   0   2   0   0   2   0   2   0   0   0   0   2   2   0   2   0   2   0   2   2   2   2   2   0   2   0   2   0   0   0   0   0   2   2   0   0   0   0   2   0   0   2   2   0   0   0   2   2   2   0   0   0   0   2   2   0   0   2   0   2   2   0   0   2   2   2   0   2   0   2   0   2   0   0   0   2   2   0   2   0   0   0   0   0   2   0   2   0   0   2   2   2   2   2   0   0   0   2   0   2   0   2   0   0   0   2   2   2   0   2   0   2   2   2   2   2   0   2   0   0   2   0   0   0   2   2   2   0   0   2   0   0   2   2   2   2   2   0   0   2   0   2   0   2   0   2   2   2   2   2   2   0   2   2   0   2   0   2   0   2   0   0   0   0   0   0   2   2   0   0   0   0   0   2   2   0   0   0   0   2   2   2   2
 MK-6-12                2   2   0   2   2   2   0   2   0   0   0   0   2   0   0   2   2   2   2   0   0   2   0   2   2   0   0   0   2   2   0   2   0   2   0   2   2   0   2   2   2   0   0   2   0   0   0   0   0   2   0   0   0   0   0   2   0   0   2   2   2   0   0   2   0   2   0   0   2   0   2   2   2   0   2   0   0   2   0   2   2   2   2   0   2   0   2   0   0   0   0   0   2   2   0   2   0   0   0   0   0   2   0   2   2   0   2   2   2   2   2   0   0   0   2   0   0   0   2   0   0   0   2   2   2   0   2   0   2   2   0   2   2   0   2   0   0   0   2   0   0   2   2   2   0   0   2   0   2   2   2   2   2   2   0   0   2   0   2   2   2   0   0   2   2   2   2   2   0   2   2   0   0   0   2   0   2   0   0   0   0   0   0   0   2   0   0   0   0   0   2   0   0   0   0   0   0   2   2   2
 MK-6-13                2   2   0   2   2   2   0   2   2   0   0   0   2   0   0   2   2   2   2   0   0   2   0   2   2   0   0   0   2   2   0   2   0   2   0   2   2   0   2   2   2   0   2   2   0   0   0   0   0   2   0   0   2   0   0   2   0   0   2   2   0   0   0   2   0   2   0   0   2   0   2   2   2   0   2   0   0   2   0   0   2   2   2   0   2   0   2   0   0   2   2   0   2   2   0   2   0   2   2   2   0   2   2   2   2   0   2   2   2   2   2   0   0   0   2   0   2   0   2   0   0   0   2   0   2   0   2   0   0   2   0   2   2   0   2   0   0   0   2   0   0   2   2   2   0   0   2   0   2   2   2   0   2   2   0   0   2   0   2   2   0   0   0   0   2   2   2   2   0   2   2   0   2   0   2   0   2   0   0   0   0   0   0   0   2   0   0   0   0   0   2   2   0   0   0   0   0   2   2   2
 MK-6-14                2   2   0   2   2   2   0   2   2   0   0   0   2   0   0   2   2   2   2   0   0   2   0   2   2   0   0   0   2   2   0   2   0   2   0   2   2   2   2   2   2   2   2   2   0   0   0   0   2   2   0   0   2   0   0   2   0   0   0   2   0   2   0   2   0   2   0   0   2   2   2   2   2   0   2   0   0   2   0   0   0   0   2   0   2   0   2   0   0   0   2   0   2   2   0   2   0   2   2   2   0   0   2   2   2   0   2   2   2   2   2   0   2   0   0   0   2   0   2   0   0   0   2   0   2   0   2   0   0   2   0   2   2   0   2   0   0   0   2   0   0   2   0   2   0   0   2   0   2   2   2   0   2   2   0   0   2   0   2   0   0   0   0   0   0   2   2   2   0   2   2   0   2   0   2   0   2   0   2   0   0   0   0   0   2   0   0   0   0   0   2   2   0   0   0   0   0   2   0   2
 MK-6-15                2   2   0   2   2   2   0   2   2   0   0   0   2   0   0   2   2   2   2   0   0   2   0   2   2   0   0   0   2   2   0   2   0   2   0   2   2   2   2   2   2   2   2   2   0   0   0   0   2   2   0   0   2   2   0   2   0   0   0   2   0   2   0   2   0   2   0   0   2   2   2   2   2   0   2   0   0   2   0   0   0   2   2   2   2   0   2   0   2   0   2   0   2   2   0   2   0   2   2   2   0   0   2   2   2   0   2   2   0   2   2   2   0   0   0   2   0   2   2   0   0   0   0   0   2   2   2   0   2   2   0   2   2   0   2   0   0   0   2   0   2   2   0   2   0   2   2   0   2   2   2   0   2   2   0   0   2   0   0   0   0   0   0   0   0   2   2   2   2   2   2   0   2   0   2   0   2   0   0   0   0   0   0   0   0   0   0   0   0   0   2   2   2   0   0   2   0   2   0   2
 MK-6-16                2   2   0   2   2   2   2   2   2   0   0   0   2   0   2   2   2   2   2   0   0   2   0   2   2   0   0   0   2   2   0   2   0   2   0   2   2   2   2   2   2   2   2   2   0   0   0   0   2   2   0   0   2   2   0   2   0   0   0   2   0   2   0   0   0   2   0   0   2   2   2   2   2   0   2   2   0   2   0   0   0   2   2   2   2   0   2   0   2   0   2   0   2   2   0   2   0   2   2   2   0   0   2   2   2   0   2   2   0   2   2   2   0   0   0   2   0   2   0   0   0   0   0   0   2   2   2   0   2   2   0   2   2   0   2   0   0   0   2   0   2   2   2   2   0   2   2   0   0   2   2   0   2   2   0   0   2   0   0   0   0   2   0   0   0   2   2   2   2   0   2   0   2   0   2   0   2   0   0   0   0   0   0   0   0   0   0   0   0   0   2   2   2   0   0   2   0   2   0   2
 
!****************************************** Phenotypic Data **********************************************************
!-100.0 is resevred for missing phenotype
SimulatedTrait1        17.3425   15.4642   14.4498   14.6219   14.4690   11.1633   13.8135   17.3312   15.8409   10.2681   12.8786   16.2162   21.9956   17.2036   14.6348   14.1399   13.7106   16.9027   12.5115   15.7762   13.2522   15.8890   12.7790   12.2883   14.0298   12.0641   20.5839   16.4994   18.0761   14.6814   13.4629   12.2255   13.3183   14.1265   16.3571   13.7599   17.9655   19.4890   21.2256   14.3539   13.9054   12.8734   19.1820   17.1278   14.4411   15.7146   18.2371    8.8004   17.8492   13.2247   14.7891   16.5139   16.2806   15.6245   11.9421   15.9740   15.2593   12.6242   13.3241   14.1407   15.2849   16.4313   17.9961   16.2169   19.1991   16.9662   17.0736   12.3732   14.3648    9.9696   13.5050   15.0702   15.1043   12.8482   21.6078   12.9421   18.8664   15.6237   17.8058   18.8573   15.8455   16.1951    9.7001   20.9631   15.7667   10.5891   15.6280   17.8454   16.1301   18.2861   18.1689   16.2936   20.1849   10.6927   16.7916   18.9784   15.5931    9.0583   17.6101   14.5389   15.4207   16.2138   16.8035   13.5806   11.3293   13.0313   15.3352   16.2991   16.4843   10.1334   14.7951    8.8937   22.1090   16.7131   14.2815   14.0774   12.7344   12.6647   11.7652   11.3907   17.1142   19.4955    7.0913   18.4224   15.5072   16.7430   11.6083   10.1709   15.0368   18.9120   12.9172   16.1351   20.2660   19.7587   12.1989   11.8962   22.2293   15.3581   17.3268   17.1120   20.4368   15.6924   13.5385   12.4503   12.3862   12.7766   14.2290   13.4280   20.6133   16.0849   10.5499   16.0700   14.0944   14.6710   11.2959   17.7362   17.2685    9.0726   13.5554   13.7912   13.9308   15.0677   17.1730   12.3439   16.7272   17.6157   13.7412   14.8056   18.0105   12.8513    9.2043   16.0712   11.8734   20.3931   13.3969   13.3131   16.7286   19.1017   10.5177   13.7008   18.6883   12.4138   13.1754   16.8850   16.1436   16.3219   17.2459   17.4191   20.3143   16.4497   17.4813   17.1349   16.9346   13.5189   19.5623   18.5611   14.1898   13.7454   20.6984   16.5100
SimulatedTrait2        10.2245    9.8845   10.1527   10.0119   11.3760   11.0851   11.4915   10.4266   11.8907    9.4630    9.7529   11.5032   11.1062   11.8127   11.6783   11.5841   10.5453    9.0938    8.6873   11.4413    7.0791   12.7150   12.3738    9.0949   10.7195   11.3131    9.6865    7.9095   10.4897    9.9503   10.6174    8.4749    9.1786   11.7069    8.4433   11.5304   10.5805    9.8522    7.6310    8.8594    7.4722    8.2483    9.5437   10.4841    9.5156    8.7687   12.0297    7.8555    8.1713   11.0007    8.7913   11.7320    7.7352    9.9484   13.3006   11.4352   13.0587   12.7445    8.2399   11.0437    8.4994   10.9184    9.3407   10.0601    7.8661    8.8946    6.3413    7.8547   11.7142   10.0440    9.7101    9.1568    8.5966    9.5008    9.3482   11.4869   13.5012    8.8183   10.8709   10.6052    9.7585    9.5968   11.4551    9.6756    8.5485    9.9687   11.2308    9.2229    9.6775   10.9727   10.1422   10.7780   11.3777    9.0398   10.7467   11.7466    8.6761    8.6080    9.3176   10.5260    8.4867    9.6081   10.7726    9.2394    9.7982    7.9859   10.4313   10.6286    9.7166    9.6902    6.5657    9.5968    9.8437    8.4109   10.5942   11.2988    9.2440    9.9512    7.4771    8.4008   11.5190    8.4197    8.2549    8.6560    7.4865   12.1840    9.9793    9.3685    8.7971   12.6531   11.5922    9.9844   10.9244   10.5314    8.5046   11.5266    9.7871   13.0825    9.6061   11.8176    9.7242    9.7353   12.4730   10.7584    8.9599    9.8396   12.7633    9.7076   11.7131   10.3885   11.9316    8.6435   10.8747    9.9608    9.0691   14.1774   11.0186    8.5873    9.4377    9.2604   10.3244    9.3844   11.6085   10.3846    9.3555    8.0313   10.1735    9.0075    6.6483   10.2921    7.6911   12.2049    7.9255    7.0644    7.1741   11.1296   12.1057   10.8437   10.7964    7.9334    6.8278    9.3542    8.0447    9.7886   11.9035   11.1652    7.6597    9.4660    8.1055   12.0000   10.5775    8.7639    9.1195    9.8450   10.9545    7.2412   10.0059    8.5794   10.7634    9.4874
 
