# Supplementary material for: Inclusive Composite Interval Mapping of QTL by Environment Interactions in Biparental Populations
Source: PLoS One. 2015 Jul 10;10(7):e0132414. doi: 10.1371/journal.pone.0132414 (PMC4498613; doi:10.1371/journal.pone.0132414)
Supplement: S4 File — (ZIP) [file pone.0132414.s004.zip › H=0.1/L1/run_00020.met]

!**********************Note: lines staring with "!" are remarks and will be ignored in the program********************
!*********************************General Information**********************************
!Assuming F1 = P1 x P2, populations available in QTL IciMapping are: 
!  1, P1BC1F1 = P1 x F1, the first backcrossing where P1 is used as the recurrent parent;
!  2, P2BC1F1 = P2 x F1, the first backcrossing where P2 is used as the recurrent parent;
!  3, F1DH, F1-derived doubled haploids; 
!  4, RIL or F1RIL, recombination inbred lines through the repeated selfing of F1;
!  5, P1BC1RIL, recombination inbred lines through the repeated selfing of P1BC1F1;
!  6, P2BC1RIL, recombination inbred lines through the repeated selfing of P2BC1F1;
!  7, F2, the selfing generation of F1;
!  8, F3, the selfing generation of F2;
!  9, P1BC2F1, the second backcrossing where P1 is used as the recurrent parent; 
! 10, P2BC2F1, the second backcrossing where P2 is used as the recurrent parent;
! 11, P1BC2RIL, recombination inred lines through the repeated selfing of P1BC2F1; 
! 12, P2BC2RIL, recombination inred lines through the repeated selfing of P2BC2F1; 
! 13, P1BC1F2, the selfing generation of P1BC1F1; 
! 14, P2BC1F2, the selfing generation of P2BC1F1; 
! 15, P1BC2F2, the selfing generation of P1BC2F1; 
! 16, P2BC2F2, the selfing generation of P2BC2F1; 
! 17, P1BC1DH, P1BC1F1-derived doubled haploids; 
! 18, P2BC1DH, P2BC1F1-derived doubled haploids; 
! 19, P1BC2DH, P1BC2F1-derived doubled haploids; 
! 20, P2BC2DH, P2BC2F1-derived doubled haploids; 
   3      !Mapping Population (see remarks above)
   2      !Mapping Function (1 for Kosambi; 2 for Haldane; 3 for Morgan)
   2      !Marker Space Type (1 for intervals; 2 for positions)
   1      !Marker Space Unit(1 for centiMorgans; 2 for Morgan)
   6      !Number of Chromosomes (or Linkage Groups)
 200      !Size of the mapping population
   2      !Number of environments
 
!***************************************** Chromosomes and Linkage Maps **********************************************
!Chromosome                 NumMarkers
-CH1                        16
-CH2                        16
-CH3                        16
-CH4                        16
-CH5                        16
-CH6                        16
!Linkage map (Marker name followed by position or the interval length)
 MK-1-1                1     0.000
 MK-1-2                1    10.000
 MK-1-3                1    20.000
 MK-1-4                1    30.000
 MK-1-5                1    40.000
 MK-1-6                1    50.000
 MK-1-7                1    60.000
 MK-1-8                1    70.000
 MK-1-9                1    80.000
 MK-1-10               1    90.000
 MK-1-11               1   100.000
 MK-1-12               1   110.000
 MK-1-13               1   120.000
 MK-1-14               1   130.000
 MK-1-15               1   140.000
 MK-1-16               1   150.000
 MK-2-1                2     0.000
 MK-2-2                2    10.000
 MK-2-3                2    20.000
 MK-2-4                2    30.000
 MK-2-5                2    40.000
 MK-2-6                2    50.000
 MK-2-7                2    60.000
 MK-2-8                2    70.000
 MK-2-9                2    80.000
 MK-2-10               2    90.000
 MK-2-11               2   100.000
 MK-2-12               2   110.000
 MK-2-13               2   120.000
 MK-2-14               2   130.000
 MK-2-15               2   140.000
 MK-2-16               2   150.000
 MK-3-1                3     0.000
 MK-3-2                3    10.000
 MK-3-3                3    20.000
 MK-3-4                3    30.000
 MK-3-5                3    40.000
 MK-3-6                3    50.000
 MK-3-7                3    60.000
 MK-3-8                3    70.000
 MK-3-9                3    80.000
 MK-3-10               3    90.000
 MK-3-11               3   100.000
 MK-3-12               3   110.000
 MK-3-13               3   120.000
 MK-3-14               3   130.000
 MK-3-15               3   140.000
 MK-3-16               3   150.000
 MK-4-1                4     0.000
 MK-4-2                4    10.000
 MK-4-3                4    20.000
 MK-4-4                4    30.000
 MK-4-5                4    40.000
 MK-4-6                4    50.000
 MK-4-7                4    60.000
 MK-4-8                4    70.000
 MK-4-9                4    80.000
 MK-4-10               4    90.000
 MK-4-11               4   100.000
 MK-4-12               4   110.000
 MK-4-13               4   120.000
 MK-4-14               4   130.000
 MK-4-15               4   140.000
 MK-4-16               4   150.000
 MK-5-1                5     0.000
 MK-5-2                5    10.000
 MK-5-3                5    20.000
 MK-5-4                5    30.000
 MK-5-5                5    40.000
 MK-5-6                5    50.000
 MK-5-7                5    60.000
 MK-5-8                5    70.000
 MK-5-9                5    80.000
 MK-5-10               5    90.000
 MK-5-11               5   100.000
 MK-5-12               5   110.000
 MK-5-13               5   120.000
 MK-5-14               5   130.000
 MK-5-15               5   140.000
 MK-5-16               5   150.000
 MK-6-1                6     0.000
 MK-6-2                6    10.000
 MK-6-3                6    20.000
 MK-6-4                6    30.000
 MK-6-5                6    40.000
 MK-6-6                6    50.000
 MK-6-7                6    60.000
 MK-6-8                6    70.000
 MK-6-9                6    80.000
 MK-6-10               6    90.000
 MK-6-11               6   100.000
 MK-6-12               6   110.000
 MK-6-13               6   120.000
 MK-6-14               6   130.000
 MK-6-15               6   140.000
 MK-6-16               6   150.000
!*********************************** Marker Types ********************************************************************
!Co-dominant marker: When heterozygote F1 is present, P1 is coded as 2, F1 is coded as 1, and P2 is coded as 0; Otherwise, P1 is coded as 2, and P2 is coded as 0. 
!Dominant marker: When heterozygote F1 is present, P1 and F1 are coded as 12, and P2 is coded as 0; Otherwise, P1 is coded as 2, and P2 is coded as 0.  
!Recessive markers: When heterozygote F1 is present, P1 is coded as 2, and F1 and P2 are coded as 10; Otherwise, P1 is coded as 2, and P2 is coded as 0. 
!Missing marker is coded as -1. 
 MK-1-1                 0   2   0   2   2   0   2   2   2   0   0   0   0   2   0   2   0   0   2   0   0   0   2   0   0   2   0   0   2   0   0   2   0   0   0   0   2   2   0   0   2   2   0   0   0   0   2   2   0   0   2   2   2   0   0   0   0   2   0   0   0   2   0   0   0   2   0   2   2   2   2   0   0   0   0   2   0   2   2   0   0   2   0   0   2   2   2   2   0   2   2   0   0   0   0   2   0   0   0   2   0   0   2   0   0   0   0   0   2   0   2   0   0   2   2   0   2   0   0   2   0   0   0   0   2   2   2   2   0   2   2   0   2   2   0   2   2   0   2   0   2   2   2   2   2   0   0   2   2   0   2   2   0   0   0   0   2   2   2   2   0   0   2   0   0   0   2   0   0   2   2   0   0   0   0   2   2   2   0   2   2   2   2   0   2   0   2   0   2   0   2   0   0   0   2   0   0   2   0   2
 MK-1-2                 0   2   0   0   2   0   2   2   2   0   0   0   0   0   0   2   0   0   0   0   0   0   2   0   0   2   0   0   0   0   0   2   0   0   0   0   2   2   0   0   2   2   0   0   2   0   0   2   0   2   2   0   2   0   0   0   0   2   2   0   0   2   0   0   0   2   0   2   2   0   2   0   0   0   0   2   2   2   2   0   0   2   0   0   2   2   0   2   0   2   2   0   0   0   2   2   0   0   0   2   2   0   2   0   0   0   0   0   2   2   2   0   0   2   2   0   2   0   0   2   2   0   0   0   2   2   2   2   0   2   2   0   2   2   0   2   2   0   2   0   2   2   2   2   2   0   0   2   0   2   2   2   0   0   0   0   2   2   2   2   0   0   2   2   0   0   2   0   0   0   2   0   2   0   0   2   2   2   0   2   2   2   2   0   2   0   2   2   2   0   2   0   0   0   2   0   0   2   0   2
 MK-1-3                 2   2   0   0   2   0   0   2   0   0   0   2   0   2   0   0   0   0   2   0   0   0   2   2   0   2   0   0   0   0   0   2   2   0   2   0   2   2   2   0   2   0   0   0   2   0   2   2   0   2   2   0   2   0   0   0   0   2   2   0   0   2   0   0   2   2   0   2   2   2   2   0   0   0   0   2   2   2   2   0   0   2   0   0   2   2   0   2   0   2   0   0   0   0   2   2   0   0   2   2   2   2   2   2   0   0   0   0   2   2   2   0   0   2   2   0   2   2   0   2   0   0   0   0   2   2   2   2   0   2   2   0   2   2   0   2   2   0   2   0   2   2   2   2   2   0   0   2   2   2   2   2   0   0   0   0   2   2   2   2   0   0   2   2   0   0   2   0   0   0   0   0   2   0   0   2   2   0   0   2   2   2   2   0   0   0   2   0   2   0   2   2   0   0   2   0   0   2   0   2
 MK-1-4                 2   2   2   2   2   0   0   2   0   0   0   2   0   2   0   0   0   2   0   0   0   0   2   2   0   2   0   2   0   0   0   2   2   0   0   0   2   2   2   0   2   0   2   0   2   0   2   2   0   0   2   2   2   0   0   0   0   0   2   0   0   2   0   0   2   2   0   2   2   0   2   0   0   0   0   2   2   2   2   0   0   2   0   0   2   2   0   2   0   2   0   0   0   0   2   2   0   0   2   2   2   2   2   2   0   0   2   0   2   0   0   0   0   2   0   0   0   2   0   2   0   2   0   0   0   0   2   2   2   2   2   0   2   2   0   2   2   0   2   0   0   2   2   2   2   0   0   2   2   2   2   2   0   0   0   0   2   2   2   2   0   0   2   2   2   0   2   0   0   0   0   0   2   0   0   2   2   0   0   2   2   2   2   0   0   2   2   0   2   0   2   2   2   0   2   0   0   2   0   2
 MK-1-5                 2   2   2   2   2   0   0   2   0   0   0   2   0   2   0   0   0   2   0   0   0   0   2   2   0   2   0   2   0   0   0   2   2   0   2   0   2   2   2   0   2   0   2   0   2   0   2   2   0   0   0   2   2   2   0   0   0   0   2   0   2   2   0   0   2   2   0   2   2   0   2   0   2   0   0   2   2   2   2   2   0   2   0   0   0   2   0   2   0   2   0   0   0   0   2   2   2   0   2   2   2   2   2   2   0   0   2   0   2   2   0   0   0   2   0   0   0   2   2   2   0   2   0   0   0   0   2   2   0   2   2   0   2   2   2   2   2   0   2   0   0   2   2   2   2   0   0   2   2   2   2   2   0   0   0   0   2   2   2   2   0   0   2   2   2   0   2   0   0   0   0   2   2   0   2   2   2   0   0   0   2   2   2   0   0   2   2   0   2   0   2   2   2   0   2   2   0   2   2   2
 MK-1-6                 2   2   2   0   2   0   0   2   0   0   0   2   0   2   0   0   0   2   0   0   0   0   2   2   0   2   0   2   0   0   2   2   2   0   2   0   0   2   2   0   2   0   2   0   2   0   2   0   0   2   0   2   0   2   0   0   0   0   2   0   2   2   0   0   2   0   0   2   0   0   2   0   2   0   0   0   2   2   2   2   0   2   0   0   0   2   2   2   0   2   0   0   0   2   0   2   2   0   2   2   2   2   2   2   0   0   2   0   2   2   2   0   0   2   0   0   0   2   2   2   0   0   2   2   0   2   2   2   0   2   2   0   2   2   0   2   2   0   2   0   0   2   2   2   2   0   0   2   2   2   2   2   0   0   0   0   2   2   2   2   0   0   2   2   2   0   2   0   0   0   0   2   2   0   2   2   0   0   0   0   2   2   2   0   0   2   2   0   2   0   2   2   2   0   2   2   2   2   2   2
 MK-1-7                 2   2   2   0   2   0   2   2   0   0   0   2   0   2   0   0   2   2   0   2   0   0   2   2   0   2   0   2   0   0   2   0   2   0   0   0   0   2   2   0   2   0   2   0   2   0   2   0   0   2   0   2   0   0   0   0   0   2   2   0   0   0   0   0   2   0   0   2   2   0   2   0   2   0   0   0   2   2   2   2   0   2   0   0   2   2   2   2   0   2   0   0   0   2   0   2   2   0   2   2   2   0   2   2   0   0   2   0   2   2   2   0   0   2   0   0   0   2   2   2   0   0   2   2   0   2   2   2   2   2   2   2   2   2   0   2   2   0   2   0   2   2   2   2   2   0   0   2   2   2   2   2   0   2   0   0   2   2   2   2   0   0   2   0   2   0   2   0   0   0   0   2   2   2   2   2   0   0   0   0   2   2   2   0   0   0   2   0   2   0   2   2   2   0   2   2   2   2   2   2
 MK-1-8                 0   2   2   0   2   0   2   0   0   0   0   2   0   2   0   2   2   2   0   0   0   0   2   2   0   2   0   0   2   0   2   0   2   2   0   0   0   2   2   2   2   0   2   0   2   0   2   0   0   2   0   2   0   0   0   0   0   0   2   0   2   0   0   0   0   0   2   0   0   0   2   0   2   0   0   0   2   2   2   2   2   2   0   0   0   0   2   2   0   2   0   0   0   2   0   2   2   0   2   2   2   0   2   2   0   0   2   0   2   2   2   0   0   2   0   0   0   2   2   2   0   2   2   2   0   0   0   2   2   2   2   2   2   2   0   2   2   0   2   0   2   2   2   2   2   0   0   2   2   2   2   2   0   2   0   0   2   2   2   2   0   0   2   0   2   0   2   0   0   0   0   2   2   2   2   2   0   0   0   0   2   2   2   0   0   0   2   2   2   0   2   2   2   0   2   2   2   2   2   2
 MK-1-9                 0   2   2   0   2   0   2   0   0   2   0   2   0   2   0   2   2   2   0   0   0   0   2   2   0   2   0   0   2   0   2   0   2   2   0   0   0   2   2   2   0   0   2   0   2   0   2   0   0   2   0   2   0   0   0   0   0   0   2   0   2   0   0   2   2   0   2   0   0   0   2   0   2   0   0   0   2   2   2   2   2   2   0   0   2   0   2   2   0   2   0   0   2   2   0   2   2   0   2   2   2   0   2   2   0   0   2   0   0   2   2   2   0   2   2   2   0   2   2   2   0   2   2   2   0   0   0   2   2   2   2   0   2   2   0   2   2   0   2   0   2   2   2   2   0   0   0   2   2   2   2   2   0   2   0   0   2   2   2   2   0   0   2   0   2   0   2   0   0   0   0   0   2   2   2   2   0   0   0   0   2   2   2   0   2   0   2   2   0   0   2   2   2   0   2   2   2   2   2   2
 MK-1-10                0   2   2   0   2   0   2   0   0   2   0   2   0   2   0   0   2   2   0   0   0   0   2   2   0   2   0   0   0   0   2   0   2   2   0   0   0   2   2   2   0   0   2   0   0   0   2   0   0   2   0   2   0   0   0   0   0   0   2   0   2   0   0   2   2   0   2   0   0   0   0   0   2   0   0   0   2   2   2   2   2   2   2   0   2   0   2   2   0   2   0   0   2   0   0   2   2   2   0   2   2   0   2   2   0   0   0   2   0   2   2   2   2   2   2   2   2   2   2   2   0   2   2   2   0   0   0   2   2   2   0   0   2   2   0   2   0   0   2   0   2   2   2   2   0   0   0   0   2   2   2   2   0   2   0   0   2   0   0   2   0   0   2   0   2   0   0   0   0   0   0   0   2   2   0   2   2   0   2   0   2   2   0   0   2   0   2   2   0   0   2   2   2   2   2   0   2   2   2   2
 MK-1-11                0   2   2   0   2   0   2   2   2   2   0   2   0   2   0   0   2   2   0   0   0   0   0   2   0   0   0   0   2   0   2   0   2   2   0   0   0   2   2   2   0   0   2   0   0   0   2   0   0   2   0   2   0   0   0   0   0   0   2   0   2   0   0   2   2   2   2   0   0   0   0   0   0   0   0   0   2   2   2   2   2   2   2   0   2   0   2   2   0   2   0   0   2   0   0   2   2   2   0   2   2   2   2   2   0   0   0   2   0   2   2   2   2   0   2   2   2   2   2   2   0   2   2   2   0   2   0   2   2   2   0   0   2   2   0   0   0   0   2   2   2   2   2   2   0   0   0   0   2   2   0   2   0   2   0   0   2   0   0   2   0   0   2   2   2   0   0   0   0   0   0   0   2   2   0   2   2   0   2   0   2   2   2   0   2   0   2   2   0   0   2   2   2   2   2   0   2   2   2   0
 MK-1-12                0   2   0   0   2   0   2   2   2   2   0   2   0   2   0   0   2   2   0   0   0   0   0   2   0   0   0   2   2   0   2   0   0   2   0   0   2   2   2   0   0   0   2   0   2   0   2   0   0   0   0   2   0   0   0   0   0   0   2   0   0   0   0   2   2   0   0   0   0   0   0   0   0   0   0   0   2   2   2   2   2   2   2   0   2   0   2   2   2   2   0   0   2   0   0   2   2   0   0   2   2   0   2   2   0   0   0   2   0   2   2   2   2   0   2   2   2   2   0   2   0   2   2   0   0   2   0   2   0   2   0   0   2   2   0   0   0   0   2   2   2   2   2   2   0   0   0   0   2   2   0   2   0   2   0   0   2   0   0   2   0   0   2   2   2   0   0   0   0   0   0   0   2   2   0   2   2   0   2   0   2   0   2   0   2   0   2   2   0   0   2   2   2   2   2   0   2   2   2   0
 MK-1-13                0   2   0   0   2   0   2   0   2   2   0   2   0   2   0   0   2   2   0   0   0   0   2   2   0   0   0   2   0   0   0   2   2   2   0   0   2   2   2   0   2   0   2   0   2   2   2   0   0   0   2   2   0   0   0   0   0   0   2   0   0   0   0   2   0   0   0   0   0   0   0   0   2   0   0   0   2   2   2   2   2   2   2   0   2   0   2   2   2   2   2   0   2   0   0   2   2   0   0   2   0   0   2   2   0   0   0   2   0   2   2   2   2   2   2   2   2   2   2   2   0   2   2   0   2   2   0   2   0   2   0   0   2   2   0   0   0   0   2   2   2   2   0   2   0   0   0   0   0   2   0   2   0   2   0   0   2   0   0   0   0   0   2   2   0   0   0   0   0   0   0   0   2   2   0   2   2   0   2   0   2   0   2   0   2   0   2   2   0   0   2   0   2   2   2   0   2   2   2   0
 MK-1-14                0   2   0   0   2   0   2   0   2   2   0   2   0   2   0   0   2   2   0   0   0   0   2   0   0   0   0   2   0   0   0   2   2   2   0   0   2   2   2   0   2   0   2   0   2   2   2   0   0   2   2   2   0   0   0   0   0   0   2   0   0   0   0   2   0   2   0   0   0   0   0   2   2   2   2   0   2   2   2   2   2   2   2   0   2   0   2   2   2   2   2   0   2   0   2   2   2   0   0   2   0   0   2   2   2   0   0   2   0   2   2   0   2   2   2   2   2   0   2   2   0   2   2   0   2   2   2   0   0   2   0   0   2   2   2   0   2   0   2   2   2   2   0   0   0   0   0   0   0   2   0   2   0   2   0   0   2   2   2   0   0   2   2   2   0   0   0   0   0   0   0   0   2   2   0   2   2   0   0   0   2   2   2   0   2   0   2   0   0   0   2   0   2   0   2   2   2   2   2   0
 MK-1-15                0   2   0   0   2   0   2   0   2   2   0   2   0   2   0   0   2   0   0   0   0   2   2   2   0   0   0   2   0   0   0   2   2   2   0   0   2   2   2   0   2   0   2   0   2   2   2   0   0   2   2   2   0   0   0   0   0   0   2   0   0   0   0   2   0   2   0   0   0   0   0   2   2   2   2   2   2   2   2   2   2   2   2   0   2   2   2   2   2   2   2   0   2   0   2   2   2   2   0   2   0   0   2   2   2   0   0   2   0   2   2   0   2   2   2   2   2   0   2   2   0   2   2   0   2   2   2   0   0   2   0   0   2   2   2   2   2   0   2   2   0   2   0   0   2   0   0   0   0   2   0   2   2   2   2   0   2   2   2   0   0   2   2   2   0   0   0   0   0   0   0   2   2   2   0   2   2   0   0   0   2   2   2   0   2   0   2   0   0   0   2   2   2   0   2   2   2   2   2   0
 MK-1-16                0   2   0   0   2   0   2   0   2   2   0   2   0   2   0   2   0   0   2   2   0   2   2   2   0   0   0   2   0   0   0   2   2   2   0   0   2   2   2   0   2   0   2   0   2   2   2   0   0   2   2   2   0   0   0   2   0   0   2   0   0   0   0   2   0   2   0   0   0   0   0   0   2   2   2   2   2   2   2   2   2   2   2   0   2   2   2   2   2   2   2   0   2   0   2   2   2   2   0   2   0   0   2   2   2   2   0   2   0   2   2   0   0   2   2   2   2   0   2   0   0   2   2   0   2   2   0   0   0   2   0   0   2   2   0   2   2   0   2   2   0   2   0   0   2   0   0   0   0   2   0   2   2   2   2   0   2   2   2   0   0   2   2   2   0   0   0   0   0   0   0   2   2   0   0   2   2   0   0   2   2   2   2   0   2   0   2   0   0   0   0   2   2   0   2   2   2   2   2   0
 MK-2-1                 0   2   0   0   2   2   2   0   0   2   2   2   0   2   0   2   0   0   0   2   2   0   2   0   0   2   0   2   2   2   2   0   0   2   0   0   0   2   0   2   2   0   2   0   2   2   2   0   2   2   2   2   0   0   0   0   2   2   2   0   2   2   2   2   0   0   0   2   0   0   0   0   2   0   0   0   0   0   0   2   2   2   2   2   0   2   2   2   0   0   2   0   0   2   2   0   0   2   0   0   0   0   0   2   2   0   2   2   2   2   0   0   2   2   0   0   0   0   2   0   2   2   0   0   0   0   2   2   0   0   2   0   0   2   2   2   2   2   2   0   0   2   2   2   2   0   2   0   0   0   2   0   2   2   2   2   2   2   0   0   2   2   0   0   2   2   0   2   0   0   0   0   0   0   2   0   0   0   0   0   0   0   0   2   0   0   0   2   2   0   0   0   0   0   0   2   2   0   0   0
 MK-2-2                 0   2   0   0   2   2   2   0   0   2   2   2   0   2   0   2   0   0   0   2   2   0   2   0   0   0   0   2   2   2   2   2   0   2   0   0   0   2   0   2   2   0   2   2   2   2   2   0   2   0   2   2   2   0   0   0   2   2   2   0   2   2   2   0   0   0   0   2   0   0   0   0   2   0   0   0   0   0   0   2   0   2   2   2   0   2   2   2   0   0   2   0   0   2   2   0   0   2   2   0   0   0   0   2   2   0   0   2   2   2   0   0   2   2   0   2   2   0   0   0   2   2   0   0   0   2   2   2   0   0   2   2   0   2   2   2   2   2   2   0   2   2   2   2   2   0   2   0   2   0   2   0   2   2   2   2   2   2   0   0   2   2   0   0   2   2   0   2   0   0   0   2   0   0   2   0   0   0   0   0   0   0   0   2   0   0   0   2   2   0   0   0   0   0   0   0   2   2   0   0
 MK-2-3                 0   2   0   0   2   2   2   0   0   2   2   2   0   2   0   2   0   0   0   0   2   0   2   0   0   0   0   0   2   2   2   2   2   2   0   0   0   2   0   2   2   0   2   2   2   2   2   0   2   0   2   0   2   0   0   0   2   2   2   0   2   2   2   0   0   0   0   2   0   0   0   0   2   0   0   0   2   0   2   2   0   2   2   2   0   2   0   2   0   0   2   0   0   2   2   0   0   2   0   0   0   0   0   2   2   0   0   2   2   2   0   0   2   2   0   2   2   0   0   0   0   2   0   0   0   2   2   2   0   0   2   2   0   2   2   2   0   2   2   0   2   2   0   0   2   0   0   0   2   0   0   0   2   0   2   2   0   2   0   0   2   2   0   2   2   2   0   2   0   0   0   2   0   0   2   0   0   0   0   0   0   0   0   2   0   2   0   2   2   0   0   0   0   0   0   0   2   2   0   0
 MK-2-4                 0   2   0   0   2   2   2   2   0   2   2   2   0   2   0   2   0   0   0   0   2   0   2   2   0   0   0   0   2   2   0   0   2   2   0   0   0   2   0   2   2   0   2   2   0   2   2   0   2   0   2   0   2   0   0   0   2   2   2   0   2   2   2   2   0   2   0   2   0   0   0   0   2   0   0   0   0   0   2   2   0   0   2   2   0   2   0   2   0   0   2   2   0   2   2   0   2   2   0   0   0   0   0   2   2   0   0   2   2   2   0   0   2   2   0   2   2   0   0   0   0   2   0   0   0   2   2   2   0   0   2   2   0   2   2   2   0   2   2   0   2   2   0   0   2   0   0   0   2   0   0   0   2   0   2   2   0   2   0   0   2   2   0   2   0   2   0   2   0   0   0   0   0   0   2   2   0   0   0   0   0   2   0   2   0   2   0   2   2   2   0   0   0   0   0   0   2   2   0   0
 MK-2-5                 0   2   0   0   2   2   2   0   0   2   2   2   0   2   0   2   2   0   0   0   2   0   2   2   0   0   0   2   2   2   0   0   2   2   0   0   0   2   0   2   2   0   0   2   0   2   2   0   2   0   2   0   2   0   0   0   0   2   2   0   2   2   2   2   0   2   0   2   0   0   0   0   2   2   0   0   0   2   2   0   0   2   2   2   2   2   0   2   0   0   2   2   0   2   2   0   2   2   0   0   0   0   0   2   2   0   0   2   2   0   0   0   2   2   0   2   2   0   2   0   0   2   0   0   0   2   0   2   0   0   2   2   0   2   2   2   0   2   2   0   2   2   0   0   2   2   0   0   2   0   0   0   2   2   2   2   0   2   0   0   2   2   2   2   0   2   0   2   0   0   0   0   0   0   2   2   0   0   0   0   0   2   0   2   0   2   0   2   2   2   0   0   0   0   0   0   2   2   0   0
 MK-2-6                 2   2   0   0   2   2   2   0   0   2   2   2   0   2   0   2   0   2   2   0   2   2   2   2   0   0   0   0   2   2   0   0   2   2   0   0   0   2   0   2   2   0   0   2   0   2   0   0   2   0   2   0   2   0   0   0   0   2   0   2   2   2   2   2   0   2   0   2   0   0   0   0   2   2   0   2   0   2   2   0   0   2   2   2   2   2   0   2   0   0   2   2   0   2   2   0   2   2   0   0   0   0   0   2   2   0   0   2   2   0   0   2   2   2   0   2   2   0   2   0   0   2   0   0   0   2   0   2   0   0   2   2   0   2   2   2   0   2   2   0   2   2   0   0   2   2   0   0   2   0   0   0   0   2   2   2   0   2   0   0   2   0   2   2   0   2   0   2   0   0   0   0   0   0   0   0   0   0   0   0   2   2   0   2   0   2   0   2   2   2   0   0   0   0   0   0   2   2   0   0
 MK-2-7                 2   2   0   0   2   2   2   0   0   2   2   2   0   2   2   0   0   2   2   0   2   2   2   2   0   0   0   0   2   2   0   0   2   2   2   0   0   2   0   2   2   0   0   2   0   2   0   0   2   0   2   0   2   2   0   0   0   2   0   2   2   2   2   2   0   2   0   2   0   0   0   0   2   2   0   2   0   2   2   0   0   2   2   2   0   2   2   2   0   2   2   2   0   2   2   2   2   2   0   0   2   2   0   2   2   0   0   0   2   0   0   2   2   2   0   2   2   0   2   2   0   0   0   0   0   2   0   2   0   2   0   2   0   2   2   2   0   2   2   2   2   2   0   0   2   2   0   0   0   0   0   0   0   2   2   2   0   0   0   0   2   0   2   2   0   0   0   2   0   0   0   0   0   0   0   0   0   0   0   2   2   2   0   0   0   2   0   0   2   2   0   0   2   0   0   0   0   2   0   0
 MK-2-8                 2   2   0   0   2   2   2   0   0   2   2   2   0   2   2   0   2   2   2   0   2   0   2   2   0   0   0   0   0   2   2   0   0   2   2   0   0   2   0   2   2   0   0   2   0   2   2   0   2   0   0   0   2   0   0   0   0   2   0   2   2   0   2   2   2   2   0   2   0   0   0   0   2   2   0   0   0   2   2   0   0   2   2   2   0   2   0   2   0   2   2   2   0   2   2   2   2   2   0   0   0   2   0   2   2   0   0   0   2   2   0   2   2   2   0   2   0   0   2   2   0   0   0   0   0   2   0   2   0   2   0   2   0   2   2   2   0   2   2   2   2   2   0   0   2   2   0   0   0   2   0   0   2   2   0   2   0   0   0   0   2   0   2   2   0   0   0   2   0   0   0   0   0   0   0   0   2   0   2   2   2   2   0   0   0   2   0   0   2   2   0   0   2   0   0   2   0   2   0   0
 MK-2-9                 2   2   0   0   2   2   2   0   2   2   2   2   0   2   2   0   2   2   2   0   2   2   2   0   0   0   0   0   0   2   0   0   0   2   2   0   0   2   0   0   2   0   0   2   0   2   2   0   2   0   0   0   2   0   0   0   0   2   0   2   2   0   2   2   2   2   0   2   0   0   0   0   2   2   0   0   0   2   2   0   0   2   2   2   0   0   0   2   0   2   2   2   0   2   2   2   2   2   0   2   2   2   0   2   2   0   0   2   2   2   0   2   2   2   2   2   0   0   2   2   0   0   0   0   0   2   0   2   0   2   0   2   0   2   2   2   0   2   0   2   2   2   0   0   2   2   0   0   0   2   0   0   2   2   0   2   0   0   0   0   2   0   2   2   0   0   0   2   0   0   0   0   0   0   0   0   2   0   2   2   2   2   0   0   0   2   0   0   0   0   0   0   2   0   0   0   0   2   0   0
 MK-2-10                2   2   0   0   2   2   2   0   2   2   2   2   0   2   2   0   0   2   2   0   2   2   2   2   0   0   0   2   0   2   0   0   0   2   2   0   0   0   0   0   2   0   0   2   0   2   2   0   2   0   2   0   2   0   0   0   0   2   0   2   2   0   2   2   2   2   0   2   0   0   0   0   2   0   0   0   0   0   2   0   0   2   2   2   0   0   0   0   0   2   2   2   0   2   2   2   2   2   0   2   0   2   0   2   0   0   0   2   2   2   0   2   2   2   2   2   0   0   2   0   0   0   0   0   0   0   0   2   0   2   0   2   0   2   2   2   0   0   0   2   2   2   0   2   2   2   0   0   0   2   0   2   2   2   0   2   0   0   0   0   2   0   2   2   0   0   0   2   0   0   2   0   2   0   0   0   2   0   2   2   2   0   0   0   0   2   0   0   0   0   0   0   2   0   0   2   0   2   2   0
 MK-2-11                2   2   0   0   2   2   2   0   2   2   2   2   0   2   0   0   0   2   2   0   2   2   2   0   0   0   0   2   0   2   0   0   0   2   2   0   0   0   0   0   2   0   0   2   0   0   2   0   2   0   2   0   2   0   0   0   0   2   0   2   2   0   2   2   2   2   0   2   0   0   0   0   2   0   0   2   2   0   2   0   0   2   2   2   0   0   0   0   0   2   2   0   0   2   2   2   2   2   0   0   0   2   0   2   0   2   0   2   2   2   0   2   2   2   2   2   0   0   2   0   0   0   0   0   0   0   0   2   0   2   0   2   2   2   0   2   0   0   0   2   2   2   0   2   2   2   0   0   0   2   0   2   2   2   0   2   0   0   2   0   0   0   2   2   0   0   0   2   0   0   2   0   2   0   0   0   2   0   0   2   2   0   2   0   0   2   0   0   0   0   0   0   2   0   2   2   0   2   2   0
 MK-2-12                2   2   0   0   2   2   2   0   2   2   2   2   0   2   0   0   0   2   2   2   2   2   2   2   0   0   0   2   0   2   0   0   0   2   2   0   0   0   0   0   2   0   2   0   2   0   2   0   2   0   2   0   2   0   0   0   0   2   0   2   2   0   2   2   2   2   0   2   0   0   2   0   0   0   0   2   2   0   2   0   0   2   0   2   0   0   0   0   2   2   2   0   0   2   2   2   2   2   0   0   0   2   0   2   0   2   0   2   2   2   0   0   2   0   2   2   0   0   2   0   2   0   0   0   0   0   0   2   0   0   2   2   0   2   0   2   2   0   0   2   2   2   0   2   2   2   0   0   0   2   0   2   2   2   0   2   0   0   2   0   0   0   2   2   0   0   0   2   0   0   2   0   0   0   0   0   2   0   0   0   2   0   2   0   0   2   0   0   0   0   0   0   2   0   2   2   0   2   2   0
 MK-2-13                2   2   0   0   2   2   2   0   2   2   2   2   0   2   0   0   0   2   2   2   2   2   2   2   0   0   0   2   2   2   0   2   0   2   2   0   0   0   0   2   2   2   2   0   2   0   2   0   2   0   2   0   0   0   0   0   0   2   0   2   2   0   2   2   2   2   0   2   0   0   2   0   2   2   0   2   2   2   2   0   0   2   0   2   0   0   0   0   2   2   2   0   2   2   2   0   2   2   0   0   0   2   0   2   0   2   0   2   2   2   0   0   0   0   2   2   0   0   2   0   2   0   0   0   2   0   0   2   0   0   2   2   0   2   0   2   2   0   0   2   2   2   0   2   2   2   0   0   2   2   0   2   2   2   0   0   0   0   2   0   0   2   2   2   0   0   0   2   0   0   2   0   0   0   0   0   0   0   0   0   2   0   2   0   0   2   0   0   0   2   0   0   2   2   2   2   0   2   2   0
 MK-2-14                2   2   0   0   2   2   2   2   2   2   2   2   2   2   0   0   2   2   2   2   2   2   2   2   0   0   0   2   0   2   0   2   0   2   2   0   0   0   0   2   2   2   2   0   2   0   2   0   2   0   2   2   0   0   0   0   0   2   2   2   2   0   2   2   2   2   0   2   0   0   2   0   2   0   0   2   2   2   0   0   0   2   0   0   0   0   0   0   2   2   2   0   2   2   2   0   2   2   0   0   0   2   0   2   0   2   0   2   2   2   0   0   0   0   2   0   2   0   2   0   2   0   0   0   2   0   0   2   0   0   2   2   0   2   0   2   2   0   0   2   2   2   0   2   2   2   0   0   2   2   0   2   0   2   0   0   0   0   0   0   0   2   2   2   0   0   0   2   0   0   2   0   2   0   0   0   0   0   0   0   2   0   2   0   0   2   0   0   0   2   0   0   2   2   2   2   0   2   2   0
 MK-2-15                2   2   0   0   2   2   2   2   0   0   2   2   2   2   0   2   2   2   2   2   2   2   2   2   0   2   0   2   0   2   0   2   0   2   2   0   0   0   0   2   2   2   2   2   2   0   2   0   2   0   2   2   0   0   0   0   0   2   2   2   2   2   0   2   2   2   0   0   0   0   2   0   2   0   0   2   2   2   0   0   0   2   0   0   0   0   0   0   2   2   2   0   2   2   2   0   2   2   0   0   0   2   2   2   0   2   0   2   2   2   0   0   0   0   2   0   2   0   0   0   2   0   0   0   2   0   0   2   0   0   2   2   0   2   0   2   2   0   2   2   2   2   0   2   2   2   0   2   2   2   0   2   0   0   2   0   0   0   0   0   0   2   2   0   2   0   0   2   0   0   2   0   2   2   0   0   0   0   0   0   2   0   2   0   0   2   0   0   0   0   0   0   2   2   2   2   0   2   2   2
 MK-2-16                2   0   0   0   2   2   2   2   0   0   2   2   2   2   0   2   2   2   2   2   2   2   2   2   0   2   0   2   0   0   0   2   0   2   2   0   0   0   0   2   2   2   2   2   2   0   2   2   2   2   2   2   0   0   0   0   0   2   2   2   2   2   0   2   2   2   0   0   0   0   2   0   2   0   0   2   2   2   0   0   0   2   0   0   0   0   0   0   2   2   2   0   2   2   2   0   2   0   0   0   0   2   2   2   2   2   0   2   2   0   0   0   2   0   2   0   0   0   0   0   2   0   2   0   2   0   0   2   0   0   2   2   0   2   0   2   2   0   2   2   0   2   2   2   0   2   0   2   2   2   0   2   0   2   2   0   0   0   0   2   0   2   2   0   2   0   0   2   0   0   2   0   2   2   0   0   0   0   0   2   2   0   2   2   0   2   0   0   2   2   2   0   2   2   2   2   0   2   2   2
 MK-3-1                 0   2   0   2   2   0   2   2   0   2   2   0   0   2   0   2   2   2   0   0   0   2   0   2   0   0   0   0   2   2   2   0   0   2   0   0   0   2   2   2   0   2   2   0   0   0   0   2   0   0   2   2   2   2   0   2   2   0   2   2   2   0   2   0   0   2   0   0   0   2   0   0   0   2   2   0   0   0   2   0   0   0   2   0   0   0   2   0   0   2   0   0   2   2   2   0   0   2   0   0   0   0   2   0   0   0   0   2   0   0   0   0   2   2   2   0   0   0   0   2   0   0   2   2   2   2   0   0   0   0   2   0   0   2   0   0   2   2   0   2   0   0   0   0   0   2   0   0   2   0   0   2   0   0   2   0   0   0   2   0   0   0   2   0   0   0   0   2   0   0   2   0   2   0   2   0   2   2   2   0   0   0   0   0   2   0   0   0   2   2   0   2   2   2   2   0   2   2   2   2
 MK-3-2                 0   2   0   2   2   0   2   2   0   2   2   0   0   0   0   2   2   2   0   0   0   2   0   0   2   0   0   0   2   2   2   0   0   0   2   0   0   2   2   2   0   2   0   0   0   0   0   2   0   0   2   2   0   2   2   2   2   0   2   2   2   0   2   0   0   2   0   0   0   2   0   0   0   2   2   2   0   0   0   0   0   0   2   0   2   0   2   0   0   2   0   0   2   0   2   0   0   2   0   0   0   0   2   0   2   0   0   2   0   0   0   0   0   2   2   0   0   0   0   0   2   2   2   2   2   2   0   0   0   0   2   0   0   2   0   0   2   2   0   2   0   0   0   0   0   2   0   0   2   0   0   2   0   0   0   0   0   0   0   0   0   0   2   0   0   0   0   2   0   0   0   0   2   0   2   2   0   2   2   0   0   0   0   0   0   0   0   0   2   2   0   2   2   2   2   2   2   2   2   2
 MK-3-3                 0   2   0   2   2   0   2   0   0   2   2   0   0   0   0   2   2   2   0   0   0   2   0   2   2   0   0   0   2   2   2   0   0   0   2   0   0   2   2   2   0   2   0   0   0   0   0   2   0   0   2   0   0   2   2   2   2   0   2   2   2   2   0   0   0   2   2   0   0   2   0   0   0   2   2   2   0   0   0   0   0   0   2   0   2   0   2   0   0   0   0   0   0   2   2   0   0   2   0   0   0   0   2   0   2   0   0   2   0   0   0   0   0   2   2   0   0   2   0   0   2   2   2   2   2   2   0   0   0   0   2   0   0   2   0   0   2   2   0   2   0   0   0   0   0   2   0   0   2   0   0   2   0   0   0   0   0   0   0   0   0   0   2   2   0   0   0   2   0   0   0   0   2   0   2   2   0   2   2   0   0   2   0   0   2   0   0   0   2   2   0   2   2   2   2   2   2   2   2   0
 MK-3-4                 2   2   0   2   2   2   2   0   0   2   0   0   0   2   0   2   2   2   2   0   0   2   0   2   2   0   0   0   2   2   2   0   0   0   2   0   0   2   2   2   0   2   0   0   0   2   0   2   0   0   2   0   0   2   2   0   2   2   2   2   2   2   2   0   0   2   2   2   0   2   0   0   2   0   2   2   0   0   2   0   0   0   2   0   2   0   2   0   0   0   0   0   2   2   2   0   0   0   0   0   0   0   2   0   2   0   0   2   0   0   2   0   2   2   2   0   0   2   0   0   2   2   2   2   2   2   0   0   0   0   2   0   0   2   0   0   2   2   0   2   0   0   0   0   0   2   0   0   2   0   0   2   0   0   0   0   0   2   0   0   0   2   0   2   0   0   0   2   0   0   0   0   2   2   2   2   0   2   2   2   0   2   0   0   2   0   2   0   2   2   0   2   2   2   2   2   2   2   2   0
 MK-3-5                 2   2   0   2   2   0   0   0   0   2   0   0   0   2   0   2   2   2   2   0   0   2   0   2   2   0   0   2   2   2   2   0   0   0   2   0   0   2   2   0   0   2   0   0   0   2   0   2   0   0   2   0   0   2   2   0   2   2   2   2   2   2   2   0   0   2   2   2   0   2   0   0   2   0   2   2   0   0   2   0   2   2   2   0   2   2   2   0   0   0   0   0   2   2   2   0   0   2   0   0   0   0   2   0   2   0   0   2   0   0   2   0   2   2   2   0   0   2   0   0   2   2   2   2   2   2   2   0   0   0   2   0   2   2   0   2   2   2   0   0   0   0   0   0   0   0   0   0   2   0   0   2   2   0   0   2   0   2   0   0   0   0   0   2   2   0   0   2   0   0   0   0   2   2   2   2   0   2   2   2   0   2   2   0   2   0   0   0   0   2   0   2   2   2   2   2   2   2   2   0
 MK-3-6                 2   2   0   2   2   0   0   0   0   2   0   0   0   2   0   2   2   2   0   0   0   2   0   2   2   0   0   2   2   2   0   0   0   0   2   0   2   2   2   0   0   2   2   2   0   2   0   2   0   0   2   0   0   2   0   0   2   2   2   2   2   2   2   0   0   0   2   2   0   2   0   0   2   0   2   2   0   0   0   0   2   0   2   0   2   2   2   0   0   0   0   0   2   2   2   0   0   2   0   0   0   0   0   0   2   0   0   0   0   0   2   0   2   2   0   0   0   2   0   0   2   2   2   2   2   2   2   0   0   0   2   0   2   2   0   0   2   2   0   0   0   0   0   0   0   0   0   0   2   0   0   2   2   0   0   0   0   2   0   0   0   0   0   2   2   2   0   2   0   0   0   0   0   2   2   2   0   2   2   2   0   2   2   0   2   0   0   0   0   2   2   2   2   2   2   2   0   2   2   0
 MK-3-7                 0   2   0   2   2   0   0   0   0   2   0   0   0   2   0   2   2   2   0   0   0   2   0   2   2   0   0   2   2   2   0   0   0   0   2   0   2   2   2   0   0   2   2   2   0   2   0   2   0   0   2   0   0   2   0   0   2   2   2   2   2   2   0   0   0   0   2   2   0   2   0   0   2   0   2   2   0   0   0   2   2   0   2   0   2   2   2   0   0   0   0   0   2   2   2   0   0   2   0   2   0   0   0   0   2   0   2   0   0   0   2   2   2   2   0   0   2   2   0   0   2   2   2   2   2   2   2   0   0   0   2   0   2   0   0   0   2   2   0   0   0   0   0   0   0   0   0   0   2   0   0   2   2   0   0   0   2   2   0   0   0   0   0   2   2   2   0   2   0   0   0   0   0   2   2   0   0   2   2   2   0   0   2   0   2   0   0   0   0   2   0   2   2   2   2   2   0   2   2   0
 MK-3-8                 0   2   0   2   2   2   0   0   0   0   0   0   0   2   0   2   2   2   0   0   0   2   0   2   2   0   0   2   2   2   0   0   0   0   2   0   2   2   2   0   0   2   2   2   0   2   0   0   0   0   0   0   0   2   0   0   2   2   2   2   2   2   0   0   0   0   2   2   0   2   0   0   2   0   2   2   0   0   0   2   2   0   2   0   2   2   0   0   0   0   0   0   2   2   2   0   0   2   0   2   2   0   0   0   2   0   2   0   0   0   2   2   2   2   0   0   2   2   0   0   0   2   0   2   2   2   2   0   0   0   2   0   2   0   0   0   2   2   0   0   0   0   0   0   0   0   0   0   2   0   0   2   2   0   0   0   2   2   0   0   0   0   0   2   2   2   2   0   0   0   0   2   0   2   2   0   0   2   2   2   0   0   2   0   2   0   0   0   2   2   0   2   2   2   2   2   0   2   2   0
 MK-3-9                 0   2   0   2   0   0   0   0   0   0   0   0   0   2   0   2   0   2   0   0   0   2   0   2   2   0   2   2   2   2   0   0   0   0   2   0   2   2   2   0   0   2   2   2   0   2   0   0   0   0   0   0   0   2   0   0   2   2   0   2   2   2   2   0   0   0   2   2   2   2   0   0   0   0   2   2   0   0   0   0   2   0   2   0   2   2   0   0   0   0   0   0   2   2   2   0   0   2   0   2   2   0   0   0   2   0   2   0   0   0   0   2   2   0   0   0   2   2   0   0   0   2   0   2   2   2   2   0   0   0   2   0   2   0   2   0   2   0   0   0   0   0   0   0   0   0   0   0   2   0   0   2   2   0   0   2   2   2   0   0   0   0   0   2   2   2   2   0   0   0   0   2   0   2   2   0   0   2   2   2   0   0   2   0   2   0   0   0   2   2   0   2   2   2   2   2   0   2   2   2
 MK-3-10                2   2   0   2   0   0   0   0   0   0   0   0   0   2   0   2   0   2   2   0   0   2   0   2   2   0   2   2   0   2   2   0   2   0   2   0   2   2   2   0   0   2   2   2   0   2   0   0   0   0   0   0   0   2   0   0   2   2   0   0   0   2   2   0   0   0   2   2   2   2   0   0   0   0   2   2   0   0   0   0   2   0   2   0   2   2   0   0   0   0   0   0   2   2   2   0   0   2   0   2   2   0   0   0   0   0   2   2   0   0   0   2   2   0   0   0   2   0   0   0   0   2   0   0   2   2   2   0   0   0   2   0   2   2   2   0   0   2   0   2   0   0   0   2   0   0   0   0   2   0   0   2   2   0   0   2   2   2   0   0   2   0   0   2   2   2   2   0   0   0   0   2   2   2   2   0   0   2   0   2   2   0   2   0   2   0   0   0   2   2   0   0   2   2   2   2   0   2   2   2
 MK-3-11                2   2   0   2   0   0   0   0   0   0   0   0   0   2   0   0   2   2   0   0   0   2   2   2   2   0   2   2   0   2   2   0   2   2   0   0   2   0   2   0   0   2   2   0   0   2   0   0   0   0   0   0   0   2   0   0   2   2   0   0   0   2   2   0   0   0   2   2   2   2   0   0   0   0   2   0   0   0   0   0   2   2   0   0   2   0   0   0   0   2   0   0   2   2   2   0   0   2   0   2   2   0   0   0   2   0   2   2   0   2   0   2   2   0   0   0   2   0   0   0   0   2   0   0   2   2   2   0   0   0   2   0   2   0   2   0   0   2   0   2   0   0   0   2   0   0   0   0   2   0   0   2   2   0   0   2   0   2   0   0   0   0   0   2   2   2   2   0   0   0   0   2   2   2   2   0   0   2   0   2   2   0   2   0   2   0   0   0   0   2   0   0   2   2   2   2   0   2   2   2
 MK-3-12                2   0   0   2   0   0   0   0   0   0   0   0   0   2   0   0   2   2   0   0   2   2   2   2   2   0   0   2   2   0   2   0   2   2   0   0   2   2   2   2   0   2   2   2   0   0   0   0   0   0   0   0   0   2   0   2   2   2   0   0   0   2   2   0   2   0   2   2   2   2   0   0   0   0   2   0   2   0   0   2   2   2   0   0   2   0   0   0   0   2   0   2   0   2   2   0   2   2   0   2   2   0   0   0   2   0   2   2   2   0   0   2   0   0   0   0   2   0   2   0   2   2   0   0   2   2   2   0   0   0   2   0   2   0   2   0   0   2   0   2   0   0   2   2   0   0   0   0   2   0   0   2   2   0   0   2   0   2   0   0   0   0   0   2   2   2   0   0   0   0   0   2   2   2   2   0   0   2   0   2   2   0   2   0   2   0   0   0   0   2   0   0   2   2   2   2   0   2   0   2
 MK-3-13                2   0   0   2   0   0   0   0   0   0   2   0   0   2   0   0   2   2   2   0   2   2   2   2   2   0   0   2   2   0   2   0   2   2   0   2   2   2   2   2   0   2   2   2   0   0   2   2   0   0   0   0   0   2   0   2   2   0   0   0   0   2   2   0   2   0   2   2   2   2   0   0   0   0   2   0   0   0   0   2   2   2   0   0   2   0   0   0   0   2   0   2   0   2   2   0   2   2   0   2   2   0   0   0   2   0   2   2   2   0   0   2   0   0   2   0   2   0   0   0   2   2   0   0   0   2   2   0   0   2   2   0   2   0   0   0   0   2   0   2   0   0   2   2   0   0   0   2   2   0   0   2   2   0   0   2   0   2   0   0   0   0   0   0   2   2   0   0   2   0   0   2   2   2   2   0   2   2   0   2   2   0   2   0   2   0   0   0   0   2   2   0   2   2   2   2   0   2   0   2
 MK-3-14                2   0   0   2   0   0   0   0   0   0   2   0   0   2   0   0   2   2   0   0   2   2   2   2   2   0   0   2   2   2   2   2   2   2   0   2   2   2   0   2   0   2   2   2   0   0   0   2   2   0   0   0   0   2   0   2   2   2   0   0   0   2   2   0   2   0   2   2   2   2   0   0   0   0   2   0   2   0   0   2   0   2   0   0   2   0   0   0   0   2   0   0   0   2   2   2   2   2   0   2   2   2   0   0   2   0   2   2   2   0   0   2   0   0   2   0   2   0   0   0   2   2   0   0   0   2   2   0   0   2   2   2   2   0   0   0   0   2   0   2   0   2   2   2   0   0   0   0   2   0   0   2   2   0   0   2   0   2   0   0   0   2   0   0   2   2   0   0   2   0   0   2   2   2   2   0   2   2   2   2   2   0   2   0   2   0   0   0   0   2   2   0   2   0   2   2   0   2   0   2
 MK-3-15                2   0   0   2   0   0   0   0   0   0   2   2   0   2   0   0   2   2   0   0   2   2   2   2   2   0   0   2   2   2   2   2   2   2   0   2   2   2   0   2   0   0   2   2   0   0   0   2   2   0   0   0   2   2   0   2   2   2   0   0   0   2   2   0   2   0   2   2   0   2   0   0   0   0   2   0   0   0   0   2   0   2   0   0   2   0   0   2   0   2   0   0   0   2   2   2   2   2   0   0   2   2   0   0   2   0   2   2   2   0   0   0   0   0   2   2   2   0   0   2   2   2   0   0   0   2   2   0   0   2   2   2   2   0   0   0   0   2   0   2   0   2   0   2   0   0   0   0   2   0   0   2   2   0   0   2   0   2   0   2   2   2   0   0   2   2   0   0   2   0   0   2   2   2   2   0   2   2   2   2   2   0   2   0   2   0   0   0   0   2   2   0   2   2   2   0   0   2   0   2
 MK-3-16                0   0   0   2   2   0   0   2   0   0   2   2   0   2   0   0   2   2   0   0   2   2   2   2   2   0   0   2   2   2   2   2   2   2   0   2   2   2   0   2   0   0   0   2   0   0   0   2   2   0   0   0   2   2   0   2   2   2   0   2   0   2   2   0   2   0   2   2   0   2   0   0   2   0   2   0   0   0   0   2   0   2   0   2   2   0   0   0   0   2   0   0   0   2   2   2   2   2   0   2   2   2   0   0   2   0   2   2   2   0   0   0   2   0   2   2   2   2   0   2   2   2   0   0   0   2   2   0   0   2   2   2   2   0   0   0   0   2   0   2   0   2   0   2   0   0   0   0   2   0   0   2   2   0   0   2   2   2   0   2   2   2   0   2   2   2   0   0   2   0   0   2   2   2   2   0   2   2   2   2   2   0   2   0   2   0   0   0   2   0   2   0   2   2   2   0   0   2   0   2
 MK-4-1                 0   2   0   0   0   0   0   2   0   2   0   2   0   2   0   2   2   2   2   0   2   0   2   0   2   2   2   2   2   0   0   2   2   2   2   2   2   2   0   2   0   2   0   0   0   0   2   0   0   0   2   2   0   0   2   0   2   0   0   0   2   0   2   0   0   2   0   0   0   0   0   0   0   2   0   2   0   2   2   2   2   2   0   0   0   0   2   0   0   0   2   2   0   2   0   0   0   2   2   2   0   0   2   2   2   0   2   0   2   2   2   2   0   2   0   0   2   0   0   0   0   2   0   0   0   0   0   0   2   0   0   0   0   0   2   0   0   2   0   0   0   2   2   0   0   0   2   2   2   2   0   0   0   0   2   0   2   0   0   2   2   2   2   2   0   2   2   2   2   2   2   2   0   2   2   2   0   0   2   2   0   0   0   2   0   2   2   0   2   0   0   0   2   2   0   0   2   0   2   0
 MK-4-2                 0   2   0   0   0   0   0   2   0   2   0   0   0   2   0   2   2   2   2   0   0   0   2   0   2   2   2   2   2   0   0   2   2   2   0   2   2   2   0   0   0   2   0   0   0   0   2   0   0   0   2   2   0   0   2   0   2   0   0   0   2   0   2   0   0   2   0   2   0   0   0   0   0   2   0   0   2   2   2   2   2   0   0   0   0   0   2   0   0   0   2   2   0   2   0   0   0   2   2   2   0   0   2   2   2   0   2   0   2   2   2   0   0   2   0   0   0   0   0   0   0   2   0   0   0   0   0   0   2   0   0   0   0   0   2   0   0   2   0   2   0   2   0   0   0   0   2   2   2   2   0   0   0   0   2   0   2   0   0   2   2   2   2   2   0   2   2   2   2   2   2   2   0   2   2   2   0   0   2   2   0   0   0   2   0   2   2   0   2   0   0   0   2   2   0   0   2   0   2   0
 MK-4-3                 0   0   0   0   0   0   0   2   0   2   0   2   0   2   0   2   2   2   2   0   0   0   2   0   2   2   2   2   2   0   0   2   2   2   0   2   0   2   0   0   0   2   0   0   0   0   2   0   0   0   2   2   0   0   2   0   2   0   0   0   2   2   2   2   0   2   0   2   0   2   2   0   0   2   0   2   2   2   2   0   0   0   0   0   0   0   2   0   0   0   2   2   0   0   0   0   0   2   2   0   0   0   2   2   2   0   2   0   0   2   2   0   0   2   0   0   0   0   0   0   0   2   0   0   0   0   0   0   2   0   0   0   2   2   2   0   0   2   0   2   0   2   2   0   0   0   2   2   2   2   2   0   0   0   2   0   2   0   0   0   2   0   2   2   0   2   2   2   2   2   2   2   0   2   2   2   0   0   2   2   0   0   0   0   0   2   2   0   2   2   2   0   0   2   0   0   2   2   2   0
 MK-4-4                 2   2   0   0   0   0   0   0   0   2   0   0   0   2   0   2   0   2   2   0   0   0   2   0   2   2   0   2   2   0   0   2   2   2   0   0   0   2   0   0   2   2   0   0   0   0   2   0   0   2   2   2   0   0   2   2   0   0   0   0   2   2   2   2   0   2   0   2   0   0   2   0   0   2   0   2   2   2   2   0   0   0   0   0   0   0   2   0   0   0   2   0   2   0   0   0   0   2   2   0   0   0   2   2   2   2   0   0   0   2   2   0   0   2   0   0   0   0   0   0   0   2   0   0   0   0   0   2   2   0   0   0   2   2   2   0   0   2   0   2   2   2   2   2   0   0   2   2   2   2   2   0   2   0   2   0   2   0   0   0   2   0   2   2   0   2   2   2   2   2   2   2   0   2   2   2   0   0   0   2   0   0   0   0   0   2   2   0   2   2   2   0   0   2   0   0   2   2   2   0
 MK-4-5                 2   2   0   0   0   0   0   0   0   2   0   0   0   2   0   2   0   2   2   0   0   0   2   0   2   2   0   2   2   0   0   2   2   2   0   2   0   2   0   0   2   0   0   0   0   0   2   0   0   2   2   2   0   0   2   2   0   2   0   0   2   2   2   2   0   2   0   2   0   0   2   0   0   2   0   2   2   0   2   0   0   0   2   0   2   0   2   0   0   0   2   0   2   0   0   0   0   2   2   2   0   2   2   0   2   2   0   0   0   2   2   0   0   2   0   0   0   0   0   0   0   2   0   0   0   0   0   2   2   0   0   0   2   2   2   0   0   2   0   2   0   2   0   2   0   0   0   0   2   2   2   0   2   0   2   0   2   0   0   0   2   0   2   2   0   2   2   2   2   2   2   2   0   2   2   2   0   0   0   2   0   2   0   0   0   2   2   0   2   2   2   0   0   2   0   0   2   2   2   0
 MK-4-6                 2   2   0   0   0   0   0   0   0   2   2   0   0   2   0   2   0   2   2   0   0   0   0   0   2   2   0   2   2   0   0   2   2   2   0   2   0   2   0   0   2   2   0   0   0   0   2   0   0   2   2   2   0   0   2   2   0   2   0   0   2   2   2   0   0   2   0   2   0   0   2   0   0   2   0   2   2   0   2   0   0   0   2   0   2   0   2   0   0   0   2   0   2   0   0   0   0   2   0   2   0   2   2   0   2   2   0   0   2   2   2   0   0   2   0   0   0   0   0   0   0   2   0   0   0   2   0   2   2   0   0   0   2   2   2   0   0   0   0   2   0   2   0   2   0   0   0   0   2   2   2   0   2   2   0   0   2   0   0   0   2   2   2   2   2   0   2   2   2   2   2   2   0   2   2   2   2   0   0   2   0   2   0   0   0   2   2   0   2   0   2   0   0   2   0   0   2   2   2   0
 MK-4-7                 2   2   0   0   0   0   0   0   0   2   2   0   0   2   0   2   0   0   0   0   0   0   0   0   2   2   0   2   2   0   0   2   2   0   0   2   0   2   0   0   2   2   0   0   0   0   2   0   0   2   2   2   0   0   2   2   2   2   0   0   2   2   0   0   0   2   0   2   0   0   2   0   0   2   0   2   2   2   2   0   0   0   2   0   2   0   2   0   0   0   2   0   2   0   0   2   0   2   0   2   0   2   2   0   2   2   0   0   2   2   2   0   0   2   0   0   2   0   0   2   0   2   0   0   0   2   0   2   2   0   0   0   2   2   2   0   0   0   0   0   0   2   0   2   0   2   0   0   2   2   0   0   2   2   0   0   2   0   0   0   2   2   2   2   2   0   2   2   2   2   2   0   0   2   2   2   2   0   0   2   0   0   2   0   0   2   2   0   2   0   0   0   0   2   0   0   2   2   2   0
 MK-4-8                 2   2   0   0   0   0   0   0   0   2   2   0   0   2   2   0   0   0   0   0   0   0   0   0   2   2   0   2   2   0   0   2   2   0   0   2   0   2   0   0   2   2   0   0   2   2   2   0   0   2   2   2   0   2   2   2   2   2   0   0   2   2   0   0   0   2   2   2   0   0   2   0   0   2   0   2   0   2   2   0   2   0   2   0   2   0   2   0   0   0   2   0   2   0   0   2   0   2   0   2   0   2   2   0   2   2   0   0   2   2   2   0   0   2   0   0   2   0   0   2   0   2   0   0   0   2   0   2   2   0   0   0   2   2   2   0   0   0   0   0   0   2   0   2   0   0   0   0   2   2   0   0   2   2   0   0   2   0   2   0   0   2   2   0   2   0   2   2   2   2   2   2   0   2   2   2   2   2   0   2   0   0   2   0   0   2   2   0   0   0   0   0   0   2   0   0   2   2   2   0
 MK-4-9                 2   2   0   0   0   0   0   0   0   2   2   0   0   2   2   0   0   0   0   0   0   0   0   0   2   2   0   2   2   0   0   2   2   0   0   2   2   2   0   0   2   2   0   0   2   2   2   0   0   0   2   2   0   2   2   2   2   2   0   0   2   2   0   0   0   2   2   2   0   0   2   0   0   2   0   2   0   2   2   0   2   0   2   0   2   2   0   0   0   0   2   2   2   0   0   2   0   2   0   2   0   2   2   2   2   2   0   0   2   2   2   0   0   2   0   0   2   0   0   2   0   2   0   0   0   2   0   2   2   0   0   0   2   2   2   0   0   0   0   0   0   2   0   2   0   0   0   0   0   2   0   0   2   2   0   0   2   0   2   0   0   2   2   0   2   0   2   2   2   2   2   2   0   2   2   2   2   2   0   2   0   0   2   0   0   2   2   0   0   0   0   0   0   2   0   0   2   2   2   0
 MK-4-10                2   2   0   0   0   0   0   0   0   0   2   0   0   2   2   0   0   0   0   0   0   2   2   0   2   0   0   2   2   2   0   2   2   0   0   2   0   2   0   0   2   0   0   0   2   2   2   0   0   0   2   2   0   2   2   2   2   2   0   0   2   2   2   0   0   2   2   2   0   0   2   0   0   2   0   2   0   2   2   0   2   0   2   0   2   2   2   2   0   0   2   2   2   0   0   2   0   2   0   2   0   2   2   0   2   0   0   0   2   2   0   0   0   2   0   0   2   0   0   2   0   2   0   0   0   2   0   2   2   0   0   0   0   2   2   0   0   0   0   0   0   2   2   2   0   0   0   0   0   2   2   0   2   2   0   2   0   0   2   0   0   2   2   0   2   0   2   2   2   2   2   0   2   2   2   2   2   2   0   2   0   0   2   0   0   2   2   0   0   2   0   0   0   2   0   0   2   2   2   0
 MK-4-11                2   2   0   2   0   0   0   0   0   0   2   0   2   2   2   0   0   0   0   0   0   2   2   0   2   2   0   2   2   2   0   2   2   0   0   2   0   2   0   0   2   0   0   0   2   2   2   0   0   0   2   2   0   2   2   2   2   2   0   0   2   2   2   0   0   2   0   2   0   0   2   2   0   2   0   2   0   2   2   0   2   0   2   0   2   2   2   2   0   0   2   2   2   0   2   0   0   2   0   2   0   2   0   0   0   2   0   0   2   0   0   0   0   0   0   0   2   0   2   2   0   2   0   0   0   2   0   2   2   0   0   0   0   2   2   0   0   0   0   0   0   2   2   2   0   0   2   0   0   2   2   0   2   2   0   2   0   0   2   0   0   2   2   0   2   0   2   0   2   2   0   0   2   2   2   2   2   2   0   2   0   0   2   0   0   2   2   0   0   2   2   2   0   2   0   0   2   2   2   0
 MK-4-12                2   2   0   2   0   0   0   0   0   0   2   0   2   2   2   0   0   0   0   0   0   2   2   0   2   2   0   2   2   0   0   2   0   0   0   2   0   2   0   0   2   0   0   0   2   2   0   0   2   0   2   2   0   2   2   2   2   2   0   0   2   2   2   0   0   2   0   2   0   0   2   2   0   2   0   2   0   2   0   0   2   0   2   0   2   2   2   2   0   0   2   2   2   2   2   0   0   2   0   2   0   2   0   0   0   2   0   0   2   0   0   0   0   2   0   0   2   0   2   2   2   2   0   2   0   2   0   2   2   0   0   2   0   2   2   0   2   0   2   0   0   2   2   2   2   0   2   0   0   2   2   0   2   2   0   2   0   0   2   0   0   2   2   0   0   2   2   0   2   2   0   0   2   2   2   2   2   2   0   2   0   0   2   0   0   2   2   0   0   2   2   2   0   0   0   0   2   2   0   0
 MK-4-13                2   2   0   0   2   0   0   0   0   0   2   0   2   2   2   0   0   0   2   0   0   2   2   0   2   2   0   2   2   0   2   2   0   0   0   0   2   2   0   0   2   0   0   2   2   2   0   0   2   2   2   0   0   2   0   2   2   2   0   0   0   2   0   0   0   0   0   0   0   0   2   2   0   2   0   2   2   2   0   0   2   0   2   0   2   2   2   2   0   0   2   2   2   2   2   0   0   2   0   2   0   2   0   0   0   2   2   0   2   0   0   0   0   0   0   0   2   0   2   2   2   0   0   2   0   2   0   2   2   0   0   2   0   2   2   0   2   0   2   0   0   2   2   2   2   0   2   0   0   2   2   2   2   2   0   2   0   0   2   0   0   2   0   0   0   2   2   0   2   2   0   0   2   2   2   2   2   2   0   2   0   0   2   0   0   2   2   0   2   2   2   2   0   0   0   0   2   0   0   0
 MK-4-14                2   2   0   0   2   0   0   0   0   0   2   0   2   2   2   0   0   0   2   2   0   2   2   0   2   2   0   2   2   0   0   2   2   0   0   0   2   2   0   0   2   0   0   2   2   2   0   0   2   2   2   0   0   2   0   2   2   2   0   0   0   2   0   0   2   0   0   0   2   2   2   2   0   2   0   2   2   2   0   0   2   0   0   0   2   2   2   2   0   0   2   0   2   2   2   0   0   2   0   2   0   2   0   0   0   2   2   0   2   0   0   0   0   0   2   0   2   0   2   2   2   0   0   2   0   2   0   2   2   0   0   2   0   2   2   2   2   0   2   0   0   2   2   2   2   0   2   0   0   2   0   2   2   2   0   2   0   0   0   0   0   2   0   0   0   2   2   0   2   2   0   0   2   2   2   2   2   2   0   2   0   0   2   0   0   2   0   0   2   2   2   2   0   0   0   2   2   0   0   0
 MK-4-15                2   2   0   0   2   0   0   2   0   0   0   0   2   2   2   0   0   0   2   2   0   2   2   0   2   2   0   2   2   0   0   2   2   0   2   0   2   2   0   0   2   0   0   2   2   2   0   0   2   0   2   0   0   2   0   2   2   0   0   0   0   2   0   0   2   0   0   0   2   2   2   2   2   2   0   2   2   0   0   0   2   0   0   0   0   2   2   2   0   0   2   0   2   0   2   2   0   2   0   2   0   2   0   0   0   2   2   0   2   2   0   0   0   0   2   0   2   0   2   2   2   0   0   2   2   0   0   2   2   0   0   2   0   2   2   2   2   0   2   2   0   2   2   2   2   0   2   2   0   2   0   2   2   2   0   2   2   2   0   0   0   2   0   0   0   2   2   0   2   2   0   0   2   2   2   2   2   0   0   2   0   2   2   0   0   2   0   0   2   2   2   2   0   0   0   2   2   0   2   0
 MK-4-16                2   2   0   0   0   0   0   2   0   0   0   0   2   2   2   0   0   0   2   2   0   2   2   2   0   2   0   2   2   0   0   2   2   0   2   0   2   2   0   0   2   0   0   2   0   2   0   0   2   0   2   2   0   2   2   2   2   0   0   0   0   2   0   0   2   2   0   0   2   2   2   2   2   2   0   2   2   2   0   0   2   0   0   0   0   2   2   2   2   0   2   2   2   0   0   2   0   2   0   2   0   0   0   0   0   2   2   0   0   2   0   0   0   0   2   0   2   0   0   2   2   0   0   2   2   0   0   2   2   0   0   2   0   2   2   2   2   0   2   2   0   2   2   2   2   0   2   2   0   2   0   2   2   2   0   2   0   2   0   0   0   2   0   0   0   0   0   0   2   2   0   0   2   2   2   2   2   2   0   0   0   2   2   2   0   2   0   2   0   2   2   0   0   0   0   2   2   0   0   0
 MK-5-1                 0   2   2   0   0   0   0   0   2   2   2   0   2   0   2   2   0   2   2   0   0   0   0   2   0   0   0   0   2   2   0   2   0   0   0   2   2   2   2   2   2   2   0   0   2   2   0   0   2   0   2   2   2   0   0   0   2   2   0   2   0   2   0   0   2   0   0   0   2   0   0   0   2   0   0   0   0   2   2   0   0   2   0   0   0   2   0   2   2   0   2   2   2   2   0   2   2   2   0   0   2   2   0   2   0   0   2   2   2   2   2   2   2   2   0   2   0   2   2   2   2   2   0   0   2   0   0   2   2   0   2   2   2   2   0   0   0   2   2   0   2   2   0   2   0   0   0   0   0   2   2   2   0   2   2   2   0   0   0   2   2   2   0   2   2   0   2   2   2   2   0   0   2   2   0   0   2   2   2   2   0   2   2   2   2   2   0   2   0   2   0   2   2   2   2   0   2   0   0   0
 MK-5-2                 0   2   2   0   0   0   0   0   2   2   2   0   2   0   2   2   0   2   2   0   0   0   0   2   0   0   0   0   2   2   0   2   0   0   0   2   2   2   2   2   2   2   0   0   2   2   0   2   2   0   2   2   2   0   2   0   2   2   0   2   0   2   0   0   2   0   0   2   2   0   0   0   2   0   0   0   0   2   2   0   0   0   0   0   0   2   0   2   2   0   2   2   2   2   0   0   2   2   0   0   2   2   0   2   0   0   2   2   2   2   2   2   2   2   0   2   0   2   2   2   2   2   0   0   0   0   0   2   2   0   2   2   0   2   0   0   2   2   2   0   2   2   0   2   0   0   0   0   0   2   2   2   2   2   2   2   0   0   2   2   2   2   0   2   2   2   2   2   2   2   0   2   2   2   0   0   2   2   2   2   0   2   2   2   2   2   0   2   0   2   0   0   2   0   0   0   0   0   0   0
 MK-5-3                 0   2   2   0   0   0   2   0   2   2   2   0   0   0   2   2   0   2   2   0   0   0   0   2   0   0   0   0   2   2   0   2   0   0   0   2   2   2   2   2   2   2   0   0   2   2   0   2   2   0   2   2   2   0   2   0   2   2   0   2   0   2   0   0   2   0   0   2   0   0   2   0   2   0   0   0   0   0   2   0   0   2   0   0   2   2   0   2   2   0   2   2   2   0   0   0   2   2   0   0   2   2   0   0   0   0   2   2   2   2   2   2   2   0   0   2   0   2   2   2   2   0   0   0   0   0   0   2   2   0   2   2   0   2   0   0   2   2   2   2   2   2   0   2   0   0   0   0   0   2   2   2   2   2   2   2   0   0   2   2   2   2   0   0   2   2   2   2   2   2   0   2   0   2   2   0   2   2   2   2   0   2   2   2   2   2   0   2   0   2   0   0   2   0   0   0   0   0   0   0
 MK-5-4                 2   2   2   0   0   0   2   0   2   2   2   0   0   0   2   2   0   2   0   0   0   0   2   2   0   0   0   0   2   2   0   2   0   0   0   2   2   0   2   2   2   2   0   0   2   2   2   2   2   0   2   2   2   0   2   0   2   2   0   2   0   2   0   2   2   0   0   0   0   0   2   0   2   0   0   0   0   0   2   0   0   2   0   0   2   2   0   0   2   0   2   2   2   0   0   0   2   2   0   0   0   2   0   0   0   0   2   2   2   2   2   2   2   0   0   2   0   0   2   2   2   0   0   0   0   0   0   2   2   2   2   2   0   2   0   0   2   2   2   2   2   2   0   2   0   0   0   0   0   2   2   2   2   2   2   2   0   0   2   2   2   2   0   0   2   0   2   2   2   2   0   2   0   2   2   0   2   2   2   0   2   2   2   2   2   0   0   2   0   2   2   0   2   0   0   0   0   0   0   0
 MK-5-5                 2   2   2   0   0   0   2   0   2   2   2   0   0   0   2   2   0   0   0   0   0   0   0   0   0   0   0   0   2   2   0   2   2   2   0   2   2   2   2   2   0   2   0   0   2   2   2   2   2   0   2   2   2   2   0   0   2   2   0   2   0   2   0   0   2   0   0   0   0   0   2   0   2   0   0   0   0   0   2   0   2   2   0   0   2   2   0   0   0   0   2   2   2   0   0   0   2   2   0   0   0   2   0   0   0   0   2   0   2   0   2   2   2   0   0   2   0   0   2   2   2   0   0   2   0   0   0   2   2   2   2   0   0   2   0   0   2   2   2   2   2   2   0   2   0   2   0   0   0   2   2   2   2   2   2   2   0   0   2   2   2   2   0   0   2   0   2   2   2   2   0   2   2   2   0   0   2   2   2   0   0   2   2   2   2   0   0   2   0   2   2   0   2   0   0   2   0   0   0   0
 MK-5-6                 2   0   2   0   2   0   2   0   2   2   2   0   0   0   2   0   0   0   0   0   0   0   0   2   0   0   0   0   2   2   0   2   2   2   0   2   2   2   2   2   2   2   0   0   2   2   2   2   2   0   2   2   2   0   0   0   2   2   0   2   0   2   0   0   2   0   0   0   0   2   2   0   2   0   0   0   0   0   2   0   2   2   0   2   2   2   0   0   0   0   2   2   2   0   0   0   0   2   0   0   0   2   2   0   0   2   2   0   2   0   2   2   0   0   0   2   0   0   2   2   2   0   0   2   0   0   0   2   2   0   2   0   0   2   0   0   0   2   2   2   0   2   0   2   0   2   0   2   0   2   2   2   2   2   2   2   0   0   2   2   2   2   0   0   2   0   2   2   2   2   2   2   2   2   0   0   0   2   0   0   0   2   2   0   2   0   0   2   0   2   2   0   2   0   0   2   0   0   0   0
 MK-5-7                 2   0   2   0   2   2   0   0   2   2   2   0   0   0   2   0   0   0   0   0   0   0   0   2   0   0   0   0   0   2   0   2   2   2   0   0   2   2   2   2   2   2   0   0   2   2   2   2   2   0   2   2   2   2   0   0   2   2   0   2   0   2   0   0   0   0   0   0   0   2   2   0   2   0   0   0   0   0   2   0   0   2   0   2   2   2   0   0   0   0   2   2   2   0   0   0   0   0   0   0   0   2   0   0   0   2   2   0   0   0   2   2   0   0   0   2   0   0   2   2   2   0   2   2   0   0   0   0   2   0   2   0   0   0   0   0   0   2   2   2   0   2   0   2   0   2   0   2   0   0   2   2   2   2   2   2   0   0   2   2   2   2   0   0   2   0   2   2   2   2   2   2   2   2   0   2   0   2   2   0   0   2   2   0   2   0   0   2   0   0   2   0   2   0   0   2   0   0   0   0
 MK-5-8                 2   0   0   0   0   2   0   0   2   0   2   0   0   0   2   0   0   0   0   0   0   0   0   2   0   0   0   0   0   2   0   2   2   2   0   0   2   2   2   2   2   2   0   0   0   2   2   2   2   0   2   2   2   2   0   0   0   2   0   2   0   2   0   0   0   0   2   0   0   0   2   0   2   0   0   0   0   0   2   0   0   2   0   2   2   2   0   0   0   0   2   2   2   0   0   0   0   0   0   0   0   2   0   0   2   2   2   0   0   0   2   2   0   0   0   2   2   2   2   2   2   0   2   2   0   0   0   0   2   0   2   2   0   0   0   0   0   0   2   2   0   0   0   2   0   2   0   2   0   0   2   0   0   2   2   2   0   0   2   2   2   2   2   2   2   0   2   2   2   2   2   2   2   2   0   2   0   2   0   2   0   2   2   0   0   0   0   2   0   0   2   0   2   0   2   0   0   0   0   0
 MK-5-9                 2   0   0   0   0   2   0   2   2   0   2   0   0   2   2   0   0   0   2   0   0   0   0   2   0   2   0   0   0   2   0   2   2   2   0   0   2   2   2   2   2   2   0   0   0   2   2   2   2   0   2   2   0   2   0   0   0   2   0   2   0   2   0   0   0   0   2   0   0   0   2   0   2   0   0   2   0   0   2   0   0   2   0   2   2   2   0   0   2   2   2   2   2   0   0   0   0   0   0   2   0   2   0   0   2   2   2   0   0   0   0   2   0   0   0   2   2   2   2   2   2   2   2   2   0   0   2   0   2   0   2   2   0   0   0   0   0   0   2   2   0   0   0   2   0   2   0   0   0   2   2   0   0   2   2   2   0   0   2   0   2   2   2   2   2   2   2   2   2   2   2   2   2   2   0   2   0   2   0   2   2   2   2   0   0   0   0   2   0   0   2   0   2   0   2   0   0   0   0   0
 MK-5-10                2   0   0   0   0   2   0   2   2   0   0   0   0   2   2   0   0   2   2   2   0   0   0   2   0   2   0   0   0   2   0   2   2   2   2   0   2   2   2   2   2   2   2   0   0   2   0   2   2   0   2   2   0   2   0   0   0   2   0   2   0   2   0   0   0   0   2   0   0   0   2   0   2   0   0   2   0   0   2   0   0   2   2   2   2   2   2   0   2   2   2   2   2   0   0   0   0   0   0   2   0   2   0   0   2   2   0   2   0   0   0   2   0   0   0   2   2   2   2   2   2   2   2   2   0   0   2   0   2   2   2   2   0   0   0   2   0   0   2   2   0   0   0   2   0   2   0   0   0   2   2   0   0   2   2   2   0   0   2   0   2   2   2   2   2   2   2   2   2   2   2   2   2   2   0   2   0   2   0   2   2   2   2   0   0   0   0   2   0   0   2   2   2   0   2   0   0   0   0   0
 MK-5-11                2   0   0   0   0   2   0   0   2   0   0   0   0   2   2   0   2   2   2   2   0   0   0   2   0   2   0   0   0   2   0   2   2   2   2   0   2   2   2   2   2   2   2   0   0   2   0   2   2   0   0   2   0   2   0   0   0   0   0   2   0   2   0   0   0   0   2   0   0   0   2   0   2   0   2   2   0   0   2   0   0   2   2   2   2   2   0   0   2   0   2   2   0   0   0   0   0   0   0   2   2   0   0   0   2   2   0   2   0   0   0   2   0   0   2   2   2   2   2   2   2   2   2   2   0   0   2   0   2   2   2   2   0   0   0   2   0   0   2   0   0   0   0   2   0   2   0   0   0   2   2   0   0   2   2   2   0   0   2   0   2   2   2   2   0   0   2   2   2   2   2   0   2   2   0   2   0   2   0   2   0   2   2   2   0   2   0   2   0   0   0   2   0   0   2   0   0   0   0   0
 MK-5-12                2   0   0   2   0   2   0   2   2   0   0   0   0   2   2   0   2   2   2   2   0   0   0   2   0   2   0   0   0   2   0   0   0   2   2   0   2   2   2   2   2   2   2   0   0   2   0   0   2   0   0   2   0   2   0   0   0   0   0   2   2   2   0   0   0   0   2   0   0   0   2   0   2   2   2   2   0   2   2   2   2   0   2   2   2   0   0   0   2   0   2   2   0   0   2   0   2   0   0   2   2   0   2   2   2   2   0   2   0   0   0   2   0   0   2   2   2   2   2   2   0   2   2   2   0   0   2   0   2   0   2   2   0   0   0   2   0   0   2   0   0   2   0   2   0   2   0   0   0   2   2   0   0   2   2   2   2   0   2   2   2   2   2   2   0   0   2   2   2   2   2   0   2   2   0   2   0   2   0   2   0   2   2   2   0   2   0   2   0   0   0   2   0   0   0   0   0   0   0   0
 MK-5-13                2   0   0   2   0   2   0   2   2   0   0   0   0   2   2   0   2   2   2   2   0   0   0   2   2   0   0   0   0   0   0   0   0   2   2   0   2   2   2   2   2   2   2   2   0   2   0   0   2   0   0   2   0   2   0   0   0   0   0   2   2   2   0   0   0   0   0   0   0   0   2   0   2   0   0   2   0   2   2   2   2   0   2   2   2   0   0   0   2   0   2   0   0   0   2   0   2   0   0   2   2   0   2   2   2   2   0   2   0   0   0   2   2   0   2   2   2   0   2   0   0   2   2   2   0   0   2   0   2   0   2   2   0   0   0   2   0   0   2   0   0   2   0   2   2   2   0   0   0   2   2   0   0   2   2   2   2   0   2   0   2   2   2   2   0   0   2   0   2   2   2   0   2   2   0   2   0   2   0   2   0   2   2   2   2   2   0   2   0   2   0   2   2   2   0   0   0   0   0   0
 MK-5-14                2   0   0   2   0   2   0   2   2   0   0   2   0   2   2   0   2   0   2   2   0   0   0   2   2   0   0   0   0   0   0   0   0   2   2   0   2   2   2   2   2   2   2   2   0   2   0   0   2   0   0   0   0   2   0   0   2   0   0   2   2   2   0   0   0   0   0   0   0   0   2   0   2   0   0   2   0   0   2   2   2   2   0   0   0   0   0   0   2   0   0   0   0   0   0   0   2   0   0   2   2   0   0   2   0   2   0   0   0   0   0   2   2   0   2   2   2   2   0   0   0   2   2   2   0   0   0   0   2   0   0   2   0   0   0   2   0   0   2   0   0   2   0   2   2   2   0   0   0   2   2   0   0   2   2   2   2   0   2   0   2   2   2   2   2   0   2   0   2   2   2   0   2   2   0   2   0   2   0   2   2   2   0   2   2   2   0   2   0   2   0   2   2   2   0   0   0   2   0   0
 MK-5-15                2   0   0   2   0   2   0   2   2   0   0   2   0   2   2   0   2   0   2   0   0   0   0   2   2   0   0   0   0   0   0   2   0   2   2   2   2   2   2   2   2   2   0   2   0   2   0   0   2   0   0   2   0   2   0   2   2   0   0   2   2   2   0   2   0   0   0   0   0   0   2   0   2   2   0   2   2   0   2   2   2   2   0   0   0   0   0   0   2   0   0   0   0   0   0   0   2   0   0   0   0   0   2   2   0   2   0   0   0   0   0   2   2   0   2   2   2   0   0   0   0   2   2   2   0   0   0   0   2   0   0   2   2   0   0   2   0   0   2   0   0   2   0   2   2   2   0   0   0   2   2   0   0   2   2   2   2   0   2   0   2   0   2   2   2   0   2   0   2   2   2   0   2   0   0   2   0   2   0   2   2   2   0   0   2   0   0   2   2   0   0   2   2   0   0   2   0   2   0   2
 MK-5-16                2   0   0   2   0   2   0   2   2   0   0   2   0   2   2   0   0   0   0   0   0   0   0   2   2   0   0   0   0   0   0   2   0   2   2   2   2   2   2   2   2   0   0   2   0   2   0   0   2   0   0   2   0   2   2   2   2   0   0   2   2   2   2   2   0   0   2   0   0   0   2   0   2   2   0   2   2   0   2   2   2   2   0   0   0   0   0   0   2   0   0   0   0   0   0   0   2   0   0   0   0   0   2   2   0   2   0   0   2   0   0   2   2   0   2   2   2   0   0   0   0   2   2   2   0   2   0   0   2   0   0   2   2   0   0   2   0   0   2   0   0   0   0   2   2   2   0   0   0   2   2   0   0   2   2   2   2   0   2   0   0   0   0   2   0   0   0   0   2   0   2   0   2   0   0   2   2   2   0   2   2   2   2   0   2   0   0   2   2   0   0   2   2   0   0   2   0   2   0   2
 MK-6-1                 0   2   2   0   0   0   2   0   0   0   0   0   0   2   2   2   0   0   2   2   0   2   0   0   2   0   2   2   0   2   0   0   0   2   0   0   0   0   2   0   0   2   2   0   0   0   2   2   0   0   0   2   2   2   0   2   0   0   0   0   2   2   2   2   0   2   2   2   2   0   2   2   0   0   0   2   2   0   2   0   0   2   0   2   2   0   0   0   0   2   2   0   2   0   0   2   2   2   2   0   0   0   0   0   2   2   2   2   2   2   2   2   0   0   0   2   2   0   2   2   0   2   0   2   0   0   2   2   2   0   0   2   2   2   2   0   0   0   0   2   0   0   0   0   0   0   2   0   2   0   2   2   0   0   2   0   2   2   0   2   2   0   0   2   0   2   0   0   2   2   0   0   0   2   0   0   0   2   0   0   0   2   2   2   2   2   2   2   0   0   0   0   2   2   2   2   2   0   0   2
 MK-6-2                 0   2   2   0   0   0   2   0   0   0   0   0   0   2   0   2   0   0   2   2   0   2   2   0   2   0   2   2   0   2   2   0   0   2   0   0   0   0   2   0   0   2   2   0   0   0   2   0   0   0   0   2   2   2   0   2   0   0   0   0   2   2   2   2   0   0   2   2   2   0   2   2   0   0   0   2   2   0   2   0   2   0   0   2   2   0   0   0   0   2   2   0   2   0   0   2   2   2   2   0   0   0   0   0   2   2   2   2   2   0   2   2   0   2   0   2   2   2   2   2   0   2   0   2   0   0   2   2   2   0   0   2   2   2   2   2   2   2   0   0   2   0   0   0   0   0   2   0   2   0   0   2   0   0   2   0   0   2   2   2   2   0   0   0   0   2   0   0   2   2   0   0   0   0   0   2   0   2   0   0   0   2   2   2   2   2   2   2   0   0   0   0   2   2   2   2   2   0   0   2
 MK-6-3                 0   2   2   0   0   0   2   0   0   0   0   0   0   2   0   2   0   0   2   0   0   2   2   0   0   0   2   2   0   2   2   0   0   2   0   0   0   0   2   2   0   2   2   2   0   0   2   0   0   2   0   2   2   2   0   2   0   0   0   0   2   2   2   2   0   0   2   2   2   0   2   2   0   0   0   2   2   0   2   0   2   0   0   2   2   0   2   0   0   2   2   0   2   2   0   2   2   0   2   0   0   0   0   0   2   2   2   2   2   0   2   2   0   2   0   2   0   2   2   2   0   2   0   2   0   0   0   2   2   0   0   2   2   2   2   2   2   2   0   2   0   0   0   0   0   0   2   0   0   0   0   2   0   0   2   0   0   2   2   2   2   0   0   0   0   2   0   0   2   0   0   0   0   2   0   2   0   2   0   0   0   2   2   0   2   2   2   2   0   0   0   0   2   2   2   2   2   0   0   2
 MK-6-4                 0   2   2   0   0   0   2   0   0   0   0   0   0   2   0   2   0   0   2   0   0   2   2   0   0   0   2   2   0   0   2   0   2   2   0   0   0   0   2   2   0   0   2   2   0   0   2   0   0   2   2   2   2   2   0   2   0   0   0   0   2   2   2   2   0   0   2   2   2   0   2   2   0   0   2   2   2   0   2   0   2   0   0   2   2   0   2   0   0   2   2   0   2   2   0   2   2   0   2   0   0   0   2   2   2   2   2   2   2   0   2   2   0   2   0   2   0   0   2   2   0   2   0   2   0   2   0   2   0   0   0   2   2   2   2   2   2   2   0   2   0   0   0   0   0   0   2   0   0   0   0   2   0   0   2   0   0   2   2   2   2   0   0   0   0   2   0   0   2   0   0   0   0   2   2   2   0   2   0   2   0   2   2   0   2   2   2   2   0   0   0   0   2   2   2   2   2   0   0   2
 MK-6-5                 0   2   2   0   0   0   0   2   2   0   0   0   0   2   2   2   0   0   2   0   0   2   2   0   0   0   2   2   0   0   0   0   2   2   0   0   0   0   2   2   0   0   2   2   0   0   2   0   0   2   2   2   2   2   0   0   0   0   2   0   2   2   0   0   0   0   2   2   0   0   2   2   0   0   0   2   2   0   2   0   2   0   0   2   2   2   2   0   0   2   2   2   2   2   2   2   2   0   2   0   0   0   2   2   2   2   2   2   2   0   2   2   0   2   0   2   0   0   2   2   0   2   0   2   0   2   0   2   0   0   0   2   2   2   2   2   2   2   0   2   0   0   2   0   0   0   2   0   0   0   0   2   0   0   2   0   0   2   2   0   2   0   0   0   0   2   0   0   2   0   0   0   0   0   2   2   0   2   0   0   0   2   2   0   2   2   2   2   0   0   0   0   2   2   2   2   2   2   0   2
 MK-6-6                 0   2   2   0   0   0   0   2   2   0   0   0   2   0   0   2   0   0   2   0   0   2   0   2   0   2   2   2   0   0   0   0   2   2   0   0   0   0   2   2   0   0   2   2   0   0   2   0   0   2   2   2   2   2   0   0   0   0   2   0   2   2   0   0   0   0   2   2   0   0   2   2   0   0   0   2   2   0   2   0   2   0   2   2   2   2   2   0   0   0   2   2   2   2   2   2   2   0   2   0   2   2   2   2   2   2   0   2   2   0   2   2   2   2   0   2   0   0   2   2   0   2   0   0   0   2   0   0   0   0   0   2   2   2   2   2   2   2   0   2   0   0   2   0   0   0   2   0   0   0   2   2   0   0   2   0   0   2   0   0   2   0   0   0   0   2   0   0   2   0   0   2   0   0   2   2   2   2   0   0   0   2   2   0   2   2   2   0   2   0   0   0   2   2   2   2   2   2   0   2
 MK-6-7                 0   2   0   2   0   0   0   2   2   2   0   2   2   0   0   2   2   0   2   0   0   2   0   2   0   2   2   2   0   0   0   0   2   2   0   0   0   0   2   2   0   0   2   2   0   0   2   0   0   2   2   2   2   2   0   0   0   0   2   0   2   2   0   0   0   0   2   2   0   0   2   2   0   0   0   2   2   0   2   0   2   0   2   2   2   2   2   0   0   0   0   2   2   2   2   2   2   0   2   0   2   2   2   2   2   2   0   2   2   0   2   2   0   2   0   2   0   0   2   2   2   2   0   0   0   2   0   0   0   2   0   2   0   0   2   2   2   2   0   2   0   0   2   0   0   0   2   0   0   0   2   2   0   2   2   0   0   2   0   0   2   0   0   0   0   2   2   0   2   0   0   0   0   0   2   2   2   2   0   0   0   2   2   0   2   2   0   0   2   0   0   0   2   2   2   2   0   2   0   2
 MK-6-8                 0   0   2   2   0   0   0   2   2   2   0   2   2   0   2   2   2   2   2   0   0   2   0   2   2   2   2   2   0   2   0   0   2   2   0   0   0   0   2   2   0   0   2   2   0   0   2   0   0   2   2   2   2   2   2   0   0   0   2   0   2   2   0   0   0   0   2   2   0   0   2   2   0   2   2   2   2   0   2   0   2   0   2   2   0   2   2   0   0   0   0   2   2   2   2   2   2   0   0   0   2   2   2   2   2   2   0   2   2   0   2   2   0   2   0   2   0   0   2   2   2   2   0   0   0   2   0   0   0   2   0   2   0   0   2   2   0   2   0   2   0   0   2   0   0   0   2   0   2   0   2   2   0   2   2   0   0   2   0   0   2   0   0   0   0   2   2   0   2   0   0   0   0   2   2   2   2   2   0   0   2   2   2   0   0   2   0   0   2   0   0   0   2   2   2   2   0   2   0   2
 MK-6-9                 0   0   2   2   0   2   0   2   2   2   0   2   2   0   2   2   2   2   2   0   0   2   0   2   2   2   2   2   0   2   0   0   2   2   0   0   0   0   2   2   0   0   2   2   0   0   2   0   0   2   2   2   2   2   2   0   0   0   2   0   2   2   0   0   0   0   0   2   0   0   2   2   0   2   2   2   2   0   2   0   2   0   2   2   2   2   2   0   0   0   0   2   2   2   2   2   2   0   0   0   0   0   2   2   2   2   0   2   2   0   2   0   0   2   0   0   0   0   2   2   2   2   0   0   0   2   0   0   2   2   0   2   0   0   2   2   0   2   0   2   0   0   2   0   0   0   2   0   2   0   2   0   0   2   2   0   0   2   0   0   0   0   0   0   0   2   2   0   2   0   0   0   0   2   2   0   2   2   0   0   2   2   2   0   0   2   0   0   2   0   0   0   2   2   2   2   0   2   0   2
 MK-6-10                2   0   2   2   2   2   2   0   2   2   0   0   2   0   2   2   0   2   0   0   0   2   0   2   0   2   2   2   0   2   0   0   2   0   0   0   0   0   2   2   0   0   0   2   0   0   2   0   0   2   2   2   2   2   2   0   0   0   2   0   2   2   0   0   0   0   0   2   0   0   2   2   0   2   2   2   2   2   0   0   2   0   2   2   0   2   2   0   0   0   0   2   2   2   2   2   2   0   0   0   0   0   2   2   2   2   0   2   2   0   2   0   0   2   0   0   0   0   2   2   2   2   0   0   2   2   0   0   0   2   0   2   0   0   2   2   0   2   0   2   0   0   2   0   0   0   0   0   2   0   0   2   0   2   2   0   0   2   0   0   0   0   0   0   0   2   2   2   2   0   0   0   2   2   2   0   2   2   0   0   2   2   2   0   0   2   0   0   2   0   0   0   2   2   2   2   0   2   0   2
 MK-6-11                2   0   2   2   0   2   2   0   2   2   0   0   2   2   2   2   0   2   2   2   0   2   0   2   0   2   2   0   0   2   0   0   2   0   0   0   2   0   2   2   0   0   0   2   0   0   2   0   0   2   2   2   2   2   2   0   0   0   2   0   2   2   2   2   0   0   0   2   0   0   2   2   2   2   2   0   2   2   0   0   2   0   2   2   0   2   2   0   0   0   0   2   2   2   2   2   2   0   0   0   0   0   2   2   0   2   0   2   2   0   2   0   0   2   0   0   0   0   2   2   2   0   0   0   0   2   0   0   0   2   0   2   2   0   2   2   0   0   0   2   0   0   2   0   0   0   0   0   2   0   0   2   0   2   2   0   0   2   0   0   0   0   0   0   0   2   2   2   2   0   0   0   2   2   2   0   2   0   0   2   2   2   2   0   0   2   0   0   2   0   0   0   2   0   2   2   0   2   0   2
 MK-6-12                2   0   2   2   0   2   2   0   2   2   0   0   2   2   2   2   0   2   2   2   2   2   0   2   0   2   2   0   0   2   0   0   0   0   0   0   2   0   2   0   0   0   0   2   0   0   2   0   0   2   2   2   2   2   2   0   0   0   2   0   2   2   2   2   0   0   0   2   0   2   2   2   2   0   2   0   2   2   0   0   2   0   2   2   0   2   2   0   0   0   0   2   2   2   2   2   2   0   0   0   0   0   2   2   0   0   0   2   2   2   2   0   0   2   0   0   0   0   2   2   2   0   0   0   0   2   0   2   2   2   0   2   2   0   2   2   0   0   0   2   0   0   2   0   0   0   0   2   2   0   0   2   0   2   2   0   0   2   0   0   0   2   0   0   0   2   2   2   0   0   0   0   2   2   2   0   2   0   0   2   2   0   2   2   0   0   0   0   2   0   0   0   2   0   2   2   0   2   0   2
 MK-6-13                2   0   2   2   0   2   0   0   2   2   2   0   2   2   2   2   0   2   2   2   2   2   0   0   0   2   2   0   2   2   0   0   0   0   0   0   2   0   2   0   2   0   0   2   0   0   2   0   0   0   0   2   2   2   2   0   0   0   2   0   2   2   2   2   0   0   0   2   0   2   2   2   2   0   2   0   2   2   0   0   2   0   2   2   0   2   0   0   0   0   0   2   2   2   2   2   2   0   2   2   0   0   0   2   0   0   0   2   2   2   2   0   0   0   0   0   0   2   2   2   2   0   0   0   0   2   0   2   2   2   2   2   0   0   2   2   0   0   0   2   0   0   2   2   0   2   0   2   0   0   0   0   2   2   2   0   0   2   0   0   2   2   0   0   0   2   2   2   0   0   2   0   2   2   2   0   2   2   0   2   2   0   2   0   0   2   0   0   2   0   0   0   2   0   0   2   0   2   0   2
 MK-6-14                2   0   2   2   0   2   0   0   2   2   2   0   2   2   2   2   0   2   2   2   0   2   0   0   0   2   2   2   2   2   0   0   0   0   0   0   2   0   0   0   2   0   0   2   0   0   2   0   0   2   0   2   2   2   2   0   0   0   2   0   2   2   2   2   0   0   0   2   0   2   2   2   2   0   2   0   2   2   0   0   2   0   2   2   0   2   0   0   0   2   0   2   2   2   2   2   2   0   2   2   0   0   0   0   0   2   0   2   2   2   2   0   2   0   0   0   0   2   2   2   2   0   0   0   0   0   0   2   2   2   0   2   0   0   2   2   0   0   0   2   0   0   2   0   0   2   0   2   0   0   0   2   2   2   0   0   0   2   0   0   2   2   0   0   2   2   2   2   0   0   2   0   2   2   0   0   2   2   0   2   2   0   2   0   0   2   0   2   2   0   0   0   2   2   0   2   0   2   2   2
 MK-6-15                2   0   2   0   0   2   0   0   0   2   2   0   2   2   2   2   0   2   2   2   0   2   0   0   2   2   2   2   2   2   0   0   0   0   0   0   2   0   0   0   2   0   0   2   2   2   0   0   0   2   0   2   2   0   0   0   0   2   2   0   2   2   2   0   0   0   0   2   0   2   0   0   2   0   2   0   2   2   0   0   2   0   2   2   0   2   0   0   2   2   0   2   2   2   2   0   2   2   2   2   0   0   0   0   0   2   0   2   2   2   2   0   2   0   0   0   0   2   0   2   2   0   0   0   0   0   0   2   2   2   0   2   0   0   2   2   0   0   2   2   0   0   2   0   0   2   0   2   0   0   0   2   2   2   0   0   0   2   0   0   2   2   0   0   2   2   2   2   0   2   2   0   2   2   0   0   2   2   0   0   2   0   2   0   0   2   0   2   2   0   0   0   2   2   0   2   0   2   2   2
 MK-6-16                2   0   0   0   0   2   0   0   2   0   0   0   2   2   2   2   0   2   2   2   0   2   0   0   2   2   2   2   2   2   0   0   0   0   0   2   2   0   0   0   2   0   0   2   2   2   0   0   0   2   0   0   2   2   0   0   0   0   2   0   2   2   2   0   0   0   0   2   0   2   0   2   2   0   2   0   2   2   0   0   0   0   0   2   0   2   0   0   2   2   2   2   2   2   2   0   2   2   2   2   0   0   0   0   0   2   0   2   2   2   2   2   2   0   0   0   0   2   0   0   2   0   0   0   0   0   0   2   2   2   0   2   2   2   2   2   0   0   2   2   0   0   2   0   0   0   0   2   0   0   0   2   2   2   0   0   0   2   0   0   2   2   0   0   2   2   2   2   0   2   0   0   2   2   0   2   2   2   0   0   2   0   2   2   0   2   0   2   2   0   0   0   2   2   0   2   0   2   2   2
 
!****************************************** Phenotypic Data **********************************************************
!-100.0 is resevred for missing phenotype
SimulatedTrait1        25.1812   11.4347   16.1106   15.4167   12.4459   15.3224   10.4323   16.3658   14.0043   15.4290   18.0263   17.4365   16.1489   17.3781   13.1297   12.7885   19.1629   18.4305   15.7342   13.3863   13.3296   15.6602   21.0507   14.0070   13.0312   14.8880   12.9792   16.7460   14.1039   17.1517   12.8228   20.8443   16.7782   12.2062   12.3566   13.3740   12.5105   14.7797   14.1309    9.9056   14.9000   11.1351   15.9083   10.6381   18.6805   15.7485   12.4486   11.9189   17.8862   16.4002   12.5786   15.5542   15.7546   12.6362   14.5160   15.2047    8.5385   19.8696   11.0657   19.5115   13.9223   14.2582   11.3935   19.0416   13.1515   10.8412   14.6596   13.6513   12.3814   14.5926   14.5386   15.2959   18.0991   11.1424   16.8624   15.3099   15.1511   16.7454   13.7945   14.5021   12.9013   20.2187   11.7333    8.8120   17.0193   23.0761   15.0587   13.6687   14.4067   16.0885   10.9776   14.0954   13.7412   17.2344   14.2372   14.9353   10.2805    9.2712   16.1156   21.0807   14.2902   11.9081   13.2905   14.2049   10.7659   13.4442   17.1739   14.6907   17.2282   13.3168   21.1832   13.9676   15.6549   15.6808   11.2319    9.1162   11.5910   19.5175   20.1951   13.3219   13.2599   12.9256   16.5368   19.6447   12.7427   15.9304   20.6840   16.2577   18.4470   16.7146   19.0010   15.5551   19.7650   17.1724   14.9534   16.1263   18.3108   11.9329   16.8284   14.2790   15.5204   12.1973   11.5587   17.6240   17.1727   13.3844   15.6686   16.0885   15.2749   17.8524   18.9888   14.8433   13.1060   15.0033   13.9891   10.4411   13.2045   18.8044   17.4425   10.8580   12.9914   13.2128   16.8955   17.4960   11.4864   16.0001   14.5858   15.5997   16.0969   13.2659   14.6054   14.1039   15.4648   16.8282   11.0281   13.5930   16.0502   12.8299   11.9551   15.4918   19.1179   20.6580   16.2619   14.3537   13.7213   16.8036   13.8580   18.2021   16.1029   18.2900   19.0400   19.6112   17.2363   15.6864   17.5907   17.8396   19.6795   14.8848   16.8991   12.5501
SimulatedTrait2         9.2511    7.8840   10.5950   10.4367    8.0744   10.0134   12.4521   10.8311    9.6410    9.7528   10.4496    7.2810    9.3547    9.4534   10.0322    9.8572    8.5502   12.2145   12.0892    9.4239    9.9782   10.4818   11.5099    7.6306    8.8366    8.3589   11.2285   10.4456   10.6974    8.9328    8.1642    9.2304    9.2133   10.0628    8.8270    7.5890    9.3259   11.0910    9.7006   10.3390    8.3442    8.9510   11.1593   10.3962    8.1033   10.4889    7.3685    9.0352   10.6647   10.7887    8.8932   11.8683    8.6523   10.3438   10.5875    8.1729   12.0590   10.1818   10.5200   15.4890    9.8930   10.7881   10.4556   12.1595   10.6291    8.2934   11.2440    7.8016    7.7927   10.8267   10.2797   10.7083   10.7492   12.3119   12.1444    8.8657   10.7886   11.8561   12.1311   10.4953   12.7541   10.9268   10.4530    9.0336    9.1690    8.2022    8.9219    8.0118   11.5147    7.8426    7.9065   11.0348   10.7179    9.0867    9.5901    8.0543   11.4404   12.4985    9.0060   12.3373    9.5712    8.2181    8.7449   10.5382   12.3497   12.6949    6.1281   10.0286   11.5924    9.3018   10.1897   10.5264   10.0085    8.7975    9.2727   12.4465   11.9740    9.3630    9.6062   10.9106    8.3438    8.7369   11.2537   12.1921   11.9239    9.4180   11.6173   10.9118   10.1361    8.6164    9.4331   13.7692   11.2551   11.1659   10.6250   11.3014    7.3179   12.6531    6.9153   13.3135   11.3885    9.1103    9.4705    9.4439    8.5065   10.5906    7.5707   12.0451    5.5784    9.5037    8.9158   11.5533    9.7761   10.3844   10.8068    9.7419    9.2391    6.5490   11.7795    6.2003    9.8290   10.8341   10.9098    8.7499    9.2555    8.0476    7.4771    9.4455    8.6571   10.4100   10.3600   11.9394    8.8793    8.4145   11.1721    6.2450   11.2340   12.4999   10.9678    9.2455    7.6236   10.6035   10.7320   11.2869    8.6975    8.4867    9.2432   13.0628    9.7455    9.8449   10.4251    8.6981   11.9656    9.0584    8.7194    8.3352   10.3001    9.9669    7.7987   10.3319
 
