# Supplementary material for: Inclusive Composite Interval Mapping of QTL by Environment Interactions in Biparental Populations
Source: PLoS One. 2015 Jul 10;10(7):e0132414. doi: 10.1371/journal.pone.0132414 (PMC4498613; doi:10.1371/journal.pone.0132414)
Supplement: S4 File — (ZIP) [file pone.0132414.s004.zip › H=0.1/L1/run_00021.met]

!**********************Note: lines staring with "!" are remarks and will be ignored in the program********************
!*********************************General Information**********************************
!Assuming F1 = P1 x P2, populations available in QTL IciMapping are: 
!  1, P1BC1F1 = P1 x F1, the first backcrossing where P1 is used as the recurrent parent;
!  2, P2BC1F1 = P2 x F1, the first backcrossing where P2 is used as the recurrent parent;
!  3, F1DH, F1-derived doubled haploids; 
!  4, RIL or F1RIL, recombination inbred lines through the repeated selfing of F1;
!  5, P1BC1RIL, recombination inbred lines through the repeated selfing of P1BC1F1;
!  6, P2BC1RIL, recombination inbred lines through the repeated selfing of P2BC1F1;
!  7, F2, the selfing generation of F1;
!  8, F3, the selfing generation of F2;
!  9, P1BC2F1, the second backcrossing where P1 is used as the recurrent parent; 
! 10, P2BC2F1, the second backcrossing where P2 is used as the recurrent parent;
! 11, P1BC2RIL, recombination inred lines through the repeated selfing of P1BC2F1; 
! 12, P2BC2RIL, recombination inred lines through the repeated selfing of P2BC2F1; 
! 13, P1BC1F2, the selfing generation of P1BC1F1; 
! 14, P2BC1F2, the selfing generation of P2BC1F1; 
! 15, P1BC2F2, the selfing generation of P1BC2F1; 
! 16, P2BC2F2, the selfing generation of P2BC2F1; 
! 17, P1BC1DH, P1BC1F1-derived doubled haploids; 
! 18, P2BC1DH, P2BC1F1-derived doubled haploids; 
! 19, P1BC2DH, P1BC2F1-derived doubled haploids; 
! 20, P2BC2DH, P2BC2F1-derived doubled haploids; 
   3      !Mapping Population (see remarks above)
   2      !Mapping Function (1 for Kosambi; 2 for Haldane; 3 for Morgan)
   2      !Marker Space Type (1 for intervals; 2 for positions)
   1      !Marker Space Unit(1 for centiMorgans; 2 for Morgan)
   6      !Number of Chromosomes (or Linkage Groups)
 200      !Size of the mapping population
   2      !Number of environments
 
!***************************************** Chromosomes and Linkage Maps **********************************************
!Chromosome                 NumMarkers
-CH1                        16
-CH2                        16
-CH3                        16
-CH4                        16
-CH5                        16
-CH6                        16
!Linkage map (Marker name followed by position or the interval length)
 MK-1-1                1     0.000
 MK-1-2                1    10.000
 MK-1-3                1    20.000
 MK-1-4                1    30.000
 MK-1-5                1    40.000
 MK-1-6                1    50.000
 MK-1-7                1    60.000
 MK-1-8                1    70.000
 MK-1-9                1    80.000
 MK-1-10               1    90.000
 MK-1-11               1   100.000
 MK-1-12               1   110.000
 MK-1-13               1   120.000
 MK-1-14               1   130.000
 MK-1-15               1   140.000
 MK-1-16               1   150.000
 MK-2-1                2     0.000
 MK-2-2                2    10.000
 MK-2-3                2    20.000
 MK-2-4                2    30.000
 MK-2-5                2    40.000
 MK-2-6                2    50.000
 MK-2-7                2    60.000
 MK-2-8                2    70.000
 MK-2-9                2    80.000
 MK-2-10               2    90.000
 MK-2-11               2   100.000
 MK-2-12               2   110.000
 MK-2-13               2   120.000
 MK-2-14               2   130.000
 MK-2-15               2   140.000
 MK-2-16               2   150.000
 MK-3-1                3     0.000
 MK-3-2                3    10.000
 MK-3-3                3    20.000
 MK-3-4                3    30.000
 MK-3-5                3    40.000
 MK-3-6                3    50.000
 MK-3-7                3    60.000
 MK-3-8                3    70.000
 MK-3-9                3    80.000
 MK-3-10               3    90.000
 MK-3-11               3   100.000
 MK-3-12               3   110.000
 MK-3-13               3   120.000
 MK-3-14               3   130.000
 MK-3-15               3   140.000
 MK-3-16               3   150.000
 MK-4-1                4     0.000
 MK-4-2                4    10.000
 MK-4-3                4    20.000
 MK-4-4                4    30.000
 MK-4-5                4    40.000
 MK-4-6                4    50.000
 MK-4-7                4    60.000
 MK-4-8                4    70.000
 MK-4-9                4    80.000
 MK-4-10               4    90.000
 MK-4-11               4   100.000
 MK-4-12               4   110.000
 MK-4-13               4   120.000
 MK-4-14               4   130.000
 MK-4-15               4   140.000
 MK-4-16               4   150.000
 MK-5-1                5     0.000
 MK-5-2                5    10.000
 MK-5-3                5    20.000
 MK-5-4                5    30.000
 MK-5-5                5    40.000
 MK-5-6                5    50.000
 MK-5-7                5    60.000
 MK-5-8                5    70.000
 MK-5-9                5    80.000
 MK-5-10               5    90.000
 MK-5-11               5   100.000
 MK-5-12               5   110.000
 MK-5-13               5   120.000
 MK-5-14               5   130.000
 MK-5-15               5   140.000
 MK-5-16               5   150.000
 MK-6-1                6     0.000
 MK-6-2                6    10.000
 MK-6-3                6    20.000
 MK-6-4                6    30.000
 MK-6-5                6    40.000
 MK-6-6                6    50.000
 MK-6-7                6    60.000
 MK-6-8                6    70.000
 MK-6-9                6    80.000
 MK-6-10               6    90.000
 MK-6-11               6   100.000
 MK-6-12               6   110.000
 MK-6-13               6   120.000
 MK-6-14               6   130.000
 MK-6-15               6   140.000
 MK-6-16               6   150.000
!*********************************** Marker Types ********************************************************************
!Co-dominant marker: When heterozygote F1 is present, P1 is coded as 2, F1 is coded as 1, and P2 is coded as 0; Otherwise, P1 is coded as 2, and P2 is coded as 0. 
!Dominant marker: When heterozygote F1 is present, P1 and F1 are coded as 12, and P2 is coded as 0; Otherwise, P1 is coded as 2, and P2 is coded as 0.  
!Recessive markers: When heterozygote F1 is present, P1 is coded as 2, and F1 and P2 are coded as 10; Otherwise, P1 is coded as 2, and P2 is coded as 0. 
!Missing marker is coded as -1. 
 MK-1-1                 2   2   0   0   2   2   0   0   0   2   0   2   0   0   2   2   0   2   0   0   0   0   2   0   0   2   0   0   2   0   2   0   2   0   0   0   2   0   2   0   2   2   2   2   0   2   2   0   0   2   0   2   2   2   2   0   2   0   0   0   0   0   0   0   2   0   0   0   2   0   0   2   2   2   2   2   0   0   2   2   2   2   0   0   0   0   2   0   2   0   0   2   0   0   0   2   2   2   0   2   2   0   2   0   0   2   2   2   2   0   2   2   0   2   0   2   0   2   0   0   0   2   0   2   2   0   0   0   0   0   2   0   0   0   2   2   0   0   0   2   2   0   2   2   0   2   2   0   0   2   0   0   0   2   0   2   0   2   2   0   2   2   2   0   0   2   0   2   0   0   2   0   2   2   2   2   2   2   2   0   0   0   2   0   0   2   0   0   0   0   0   0   2   0   0   0   0   0   2   0
 MK-1-2                 2   2   0   0   2   2   0   0   0   2   0   2   0   0   0   0   0   2   0   0   0   0   2   0   0   2   0   0   2   0   2   2   2   0   0   2   2   0   2   0   2   2   2   0   0   2   2   2   0   2   0   0   2   2   2   0   2   0   0   0   0   0   0   0   2   0   0   0   2   0   0   2   2   0   2   2   0   0   0   2   2   2   0   0   0   0   2   0   2   0   0   2   0   0   0   2   2   2   2   2   2   0   0   0   0   0   2   2   2   0   2   2   0   2   0   0   2   2   0   2   0   2   0   2   2   0   0   0   0   0   2   0   0   0   2   2   0   0   0   2   2   0   2   2   2   2   2   0   0   2   0   0   0   2   0   2   0   2   2   0   2   2   2   0   0   2   0   2   0   0   0   2   2   2   0   2   2   2   0   0   2   0   2   0   0   2   0   0   0   0   0   2   2   0   0   2   0   2   2   0
 MK-1-3                 2   2   0   0   2   0   0   0   0   2   2   2   0   0   2   0   0   2   0   0   0   0   0   2   2   2   0   2   2   0   2   2   2   0   0   2   2   0   2   0   2   2   2   0   0   2   2   2   0   2   0   0   2   2   2   0   2   0   0   0   0   0   0   0   2   0   0   0   2   0   0   2   2   0   2   2   0   0   0   2   2   2   0   0   2   0   2   0   2   0   0   2   2   0   0   2   2   2   2   2   2   0   0   0   2   0   2   2   2   0   2   2   0   2   0   0   2   2   0   2   0   2   0   2   2   2   0   0   2   2   2   0   0   0   2   2   2   0   2   2   2   0   2   2   2   2   2   0   0   2   0   0   0   2   0   2   0   2   2   0   2   2   2   2   0   2   2   2   0   0   0   2   0   2   0   2   2   2   0   0   2   0   2   0   0   2   0   2   0   2   0   2   2   0   0   2   0   2   2   0
 MK-1-4                 2   2   2   0   2   2   0   0   0   0   2   2   0   0   2   0   0   0   0   0   0   0   0   2   2   2   0   0   0   0   2   2   2   0   0   2   2   0   2   2   2   2   2   0   0   2   2   2   0   2   0   0   2   2   2   0   2   0   2   0   0   0   0   0   2   0   0   0   2   0   0   2   0   0   2   2   0   2   0   0   2   2   0   2   2   0   2   0   2   0   0   2   2   2   0   2   2   0   2   2   2   0   0   0   2   0   0   2   2   0   2   0   0   2   0   0   2   2   0   2   0   2   0   2   2   2   0   0   2   2   2   0   0   0   2   2   2   0   2   2   0   0   0   2   2   2   2   0   0   2   0   0   0   2   0   2   0   2   2   0   0   2   2   2   2   2   2   2   0   0   0   2   0   2   0   2   2   2   0   0   2   0   2   0   0   2   2   2   0   2   0   0   2   0   0   2   0   2   2   0
 MK-1-5                 2   2   2   0   2   2   0   0   0   0   2   2   0   0   2   0   2   0   0   2   0   0   0   2   2   2   0   0   0   0   2   2   2   0   0   2   2   0   2   2   2   2   2   0   0   0   2   2   0   0   0   0   2   2   2   2   2   0   0   0   0   0   0   0   2   0   0   0   2   0   0   2   0   0   0   2   0   2   2   2   2   2   0   2   0   0   0   0   2   0   0   2   0   2   2   2   2   0   2   2   2   0   0   0   2   0   0   2   2   0   2   0   0   2   0   0   2   2   0   2   0   2   0   2   2   2   0   0   0   2   2   0   0   0   2   2   2   0   2   2   0   0   0   2   2   2   2   0   0   2   0   0   0   2   0   2   2   2   2   0   0   2   2   2   2   2   2   2   0   0   0   2   0   2   2   2   2   0   0   0   2   0   2   0   0   0   0   2   0   2   0   0   2   0   0   0   0   2   2   2
 MK-1-6                 2   0   0   0   0   2   2   2   0   0   2   2   0   0   2   2   2   0   0   2   0   0   0   0   2   0   0   0   0   0   2   0   2   0   0   2   2   0   2   2   2   2   2   0   0   0   2   2   0   0   0   0   2   2   2   2   0   0   0   0   0   0   0   0   0   0   0   0   2   0   0   0   0   0   0   2   0   0   2   2   2   0   2   2   0   0   0   0   2   2   0   2   0   2   2   2   2   0   2   0   0   0   2   0   2   0   0   2   2   0   2   0   0   2   0   0   2   2   2   0   0   0   0   2   2   2   2   0   0   2   2   0   0   0   2   2   2   0   2   2   0   0   2   2   2   2   0   0   0   2   0   0   0   2   0   2   2   2   2   0   0   2   2   0   0   2   2   2   0   0   0   2   0   2   2   2   2   2   2   2   2   0   2   0   0   0   0   2   0   0   0   0   2   0   0   0   0   2   2   2
 MK-1-7                 2   0   0   0   0   2   2   2   0   0   2   2   0   0   2   2   2   0   0   2   0   0   0   0   2   0   0   0   0   0   2   0   2   0   0   2   2   0   0   0   2   2   2   2   0   0   2   2   0   0   0   0   2   0   2   2   0   0   2   0   0   0   0   0   0   0   0   0   2   0   0   0   0   0   2   2   0   0   2   2   2   0   2   0   0   0   0   0   2   0   0   2   0   2   2   2   2   0   2   0   0   2   2   0   2   0   0   2   2   0   2   0   0   2   0   0   2   2   2   0   0   2   0   2   2   2   2   0   2   2   2   0   2   0   2   2   2   0   2   2   0   0   2   2   2   2   0   0   0   2   0   0   0   2   0   2   2   2   2   0   0   0   2   0   0   2   2   2   2   0   0   2   0   2   2   2   2   2   2   0   2   0   2   0   0   0   0   2   0   0   0   0   2   0   0   0   0   2   2   2
 MK-1-8                 2   0   0   0   0   2   2   2   0   0   2   2   0   0   2   2   2   0   0   2   0   2   0   0   2   0   0   0   2   0   2   0   2   0   0   2   2   0   0   0   2   2   2   2   0   0   2   2   0   0   0   0   2   0   2   2   0   2   2   0   0   0   0   0   0   0   0   0   2   0   0   0   2   0   2   2   0   0   2   0   2   0   2   2   0   0   2   0   2   0   0   2   0   2   2   2   2   0   2   0   0   2   2   0   2   0   0   2   2   0   2   0   0   0   0   0   2   2   2   0   0   2   0   2   0   2   2   0   2   2   2   0   0   0   0   2   2   0   2   2   0   0   2   0   0   2   0   0   0   2   0   0   0   2   0   2   0   2   2   0   0   0   2   0   0   2   2   2   2   0   0   2   0   2   2   2   2   2   2   0   2   0   0   0   0   2   0   2   0   0   0   0   2   0   0   0   2   2   2   2
 MK-1-9                 0   0   0   2   0   2   2   0   0   2   2   2   0   0   2   2   2   0   0   2   0   2   0   0   2   0   0   2   2   0   2   0   2   0   0   2   0   0   0   0   2   2   0   2   0   0   2   2   0   0   0   0   2   0   2   2   0   2   2   0   0   0   0   0   0   0   0   0   2   0   0   0   2   0   2   2   0   0   2   0   2   0   2   2   0   0   2   0   2   2   0   2   0   2   2   2   2   0   0   0   0   2   2   0   2   2   2   2   2   0   2   0   0   0   0   2   2   2   2   0   0   2   0   2   0   2   0   0   2   2   2   0   0   0   0   2   2   0   2   2   0   0   2   0   0   2   0   0   0   2   0   0   0   2   0   2   0   2   2   0   0   0   2   0   0   2   2   0   2   0   0   2   0   2   2   2   2   0   2   0   0   0   2   2   0   2   0   2   0   0   0   0   2   0   0   2   2   2   2   2
 MK-1-10                0   0   0   2   2   2   2   0   0   2   2   2   0   0   0   2   2   0   0   2   0   2   0   0   2   0   0   2   2   0   2   0   0   0   0   2   0   0   0   0   2   2   0   2   0   2   2   2   0   0   0   0   2   0   2   2   0   2   2   0   0   0   0   0   0   2   0   0   2   0   2   0   2   0   2   2   0   2   2   0   2   0   0   2   0   2   2   0   2   2   0   2   0   2   2   2   2   0   0   0   0   2   2   0   2   2   2   2   2   0   0   0   2   0   0   2   2   2   2   0   0   0   0   2   2   2   0   0   2   2   2   2   0   0   0   2   2   0   2   2   0   0   2   0   0   2   0   0   0   2   0   0   0   2   0   2   0   2   2   0   2   0   0   0   0   0   2   0   2   0   0   2   0   2   2   2   2   0   2   0   0   0   0   2   0   2   0   2   0   0   0   0   2   0   0   2   2   2   2   2
 MK-1-11                0   0   0   2   2   2   2   0   0   2   2   2   0   0   0   0   2   0   0   2   2   2   0   2   0   0   0   2   2   0   2   0   0   0   0   2   2   0   0   0   2   2   0   2   0   2   0   2   0   0   0   0   0   0   2   2   0   2   2   0   0   0   2   0   2   2   0   0   2   0   2   0   2   0   0   2   0   2   2   0   2   0   0   2   2   2   2   0   2   2   2   2   0   2   2   2   2   2   0   0   0   2   2   0   2   2   2   2   2   0   0   0   2   0   0   2   2   2   2   0   0   0   0   0   2   2   0   0   2   0   2   2   0   0   0   2   2   0   2   2   0   0   2   0   0   2   0   0   0   2   0   0   0   2   0   2   0   2   2   0   2   0   0   0   0   0   2   2   2   0   0   2   0   2   2   2   2   0   2   0   0   0   0   2   0   2   0   2   0   0   0   0   2   0   0   2   2   2   2   2
 MK-1-12                0   0   0   2   2   0   2   0   0   2   2   0   0   0   2   0   2   2   0   2   2   2   0   2   0   0   0   2   2   0   2   0   0   0   2   2   2   2   0   0   2   2   0   2   0   2   0   2   0   0   2   0   0   0   2   2   0   2   0   0   0   0   2   0   2   2   0   0   2   2   2   0   2   0   0   2   0   2   2   0   2   0   0   2   2   2   2   0   2   2   2   2   0   2   2   2   2   2   0   0   0   2   2   0   2   0   2   2   2   0   0   0   2   0   0   2   2   2   2   0   0   2   0   0   2   0   0   0   2   0   2   2   0   0   0   2   2   0   2   2   0   0   2   0   0   2   0   0   0   2   0   0   0   2   0   2   0   2   2   0   2   0   2   0   0   0   2   2   2   0   0   2   0   2   2   2   2   0   2   0   0   0   0   2   0   2   0   2   0   0   0   2   2   0   0   2   2   2   2   2
 MK-1-13                2   0   0   2   2   0   2   0   0   2   2   0   0   0   2   0   2   2   0   2   2   0   0   2   0   0   0   2   2   0   2   0   0   0   0   2   0   2   0   0   0   2   2   2   0   2   0   2   2   0   2   0   0   0   2   2   0   2   0   0   0   0   2   0   0   2   0   2   2   2   2   0   2   0   0   2   0   2   0   0   2   0   0   2   0   2   2   0   2   2   2   2   0   0   2   2   2   2   0   0   0   2   2   0   2   0   2   2   2   0   0   0   2   0   0   0   0   2   2   2   0   2   2   0   2   2   0   2   2   0   2   2   0   0   0   0   2   0   2   2   0   0   2   0   0   2   2   2   2   2   0   0   0   2   0   2   0   2   2   0   2   0   2   0   0   0   2   2   2   0   0   2   0   2   2   2   0   0   2   0   0   0   0   2   0   2   0   2   0   0   0   2   2   0   0   2   2   2   0   2
 MK-1-14                2   0   0   2   0   0   2   0   0   0   2   0   0   0   2   0   2   2   0   2   0   0   0   2   0   0   2   2   2   0   2   0   2   0   0   2   0   2   0   0   0   2   2   2   0   2   2   2   0   0   2   0   0   0   0   0   0   2   0   0   0   0   2   0   0   2   0   2   0   2   0   0   2   2   0   2   0   2   0   0   2   0   0   2   0   2   2   0   2   2   2   2   0   0   2   0   2   2   0   0   2   2   2   0   0   0   2   2   2   0   0   0   0   0   0   0   0   2   2   2   0   2   2   0   2   2   0   2   2   0   2   2   0   0   0   0   2   0   2   2   0   0   2   0   0   2   2   2   2   2   0   0   2   2   0   2   0   2   2   0   2   0   2   0   0   0   2   2   2   2   0   2   0   2   2   2   0   0   2   0   0   0   0   2   0   2   0   2   0   0   0   2   2   0   0   2   2   2   0   2
 MK-1-15                2   0   0   2   0   0   2   2   0   0   2   0   0   0   2   2   2   2   0   2   0   0   0   2   0   0   2   2   2   0   2   0   2   0   0   2   0   2   2   0   0   2   0   0   0   2   2   2   0   0   2   0   0   0   0   2   0   2   0   2   0   0   2   0   0   2   0   2   0   0   0   0   2   2   0   2   0   2   0   0   0   0   0   2   0   2   2   0   2   0   2   2   0   0   2   0   2   2   0   0   2   2   2   0   0   2   2   2   2   0   0   0   0   0   0   0   0   2   2   2   0   2   2   0   2   2   0   2   2   2   2   2   0   0   0   0   0   0   2   2   0   2   2   0   0   0   2   2   2   2   0   0   2   2   0   2   0   2   2   0   2   0   2   0   0   0   2   2   2   2   0   0   0   2   2   2   0   0   2   0   0   0   0   2   0   2   0   2   0   0   0   2   2   0   0   2   2   2   0   2
 MK-1-16                2   0   0   2   0   0   2   2   2   0   2   0   0   0   2   2   2   2   0   2   0   0   0   2   0   0   0   2   2   0   2   0   2   0   0   2   0   2   2   0   0   2   0   0   0   2   2   2   0   0   2   0   0   0   0   2   0   2   0   2   0   0   2   0   0   2   2   2   2   2   0   0   2   2   0   2   0   2   0   0   0   2   0   2   0   2   2   0   2   0   2   2   0   2   2   0   0   2   2   0   2   2   2   0   0   2   2   2   2   0   0   0   0   0   0   0   0   2   2   0   0   2   2   0   2   2   2   2   2   2   2   2   0   2   0   0   2   2   2   2   0   2   2   0   0   0   2   2   2   0   0   0   2   2   0   2   0   2   0   0   2   0   2   2   0   0   2   0   2   2   0   2   0   2   2   2   0   0   0   0   0   0   0   2   0   2   0   2   0   0   0   2   2   0   0   2   2   2   0   2
 MK-2-1                 0   2   0   0   0   0   0   0   2   0   0   2   0   0   0   2   2   2   0   0   2   2   0   0   2   2   0   0   0   2   0   2   0   2   0   2   2   2   2   0   2   2   0   2   0   2   0   0   0   2   2   2   0   2   2   0   0   2   0   2   0   0   2   2   0   0   2   2   2   0   2   2   2   2   2   0   0   0   0   0   2   0   2   2   2   2   0   2   0   2   0   2   2   2   0   2   0   2   0   2   0   0   2   0   2   2   0   2   2   2   0   0   0   0   0   0   0   2   0   0   0   0   0   0   2   2   2   0   0   0   0   2   2   0   0   0   0   2   2   0   0   2   0   0   2   2   2   0   0   0   0   0   2   0   2   0   0   0   2   0   0   0   2   0   2   2   2   0   2   2   0   2   2   0   2   0   0   2   2   2   2   0   0   2   2   2   0   0   0   0   0   0   2   0   2   0   0   0   0   0
 MK-2-2                 0   2   0   0   0   0   0   0   0   0   0   2   0   0   0   2   2   2   0   0   2   2   0   0   2   2   0   0   0   2   0   2   0   2   0   2   2   2   2   0   2   0   0   2   0   2   0   0   0   2   2   2   0   2   2   0   0   2   0   2   0   0   2   2   0   0   2   2   2   0   2   2   2   2   2   0   0   2   0   2   2   0   2   2   2   2   0   2   2   2   0   2   2   2   0   2   0   2   0   2   0   0   2   0   2   2   0   2   2   2   0   0   0   0   0   0   0   2   0   0   0   2   0   0   2   2   2   0   0   0   0   2   0   0   0   0   0   2   0   0   2   2   0   0   2   2   2   0   0   0   0   0   2   0   2   0   0   0   2   0   0   0   2   0   2   2   2   0   2   2   0   2   2   0   2   0   0   0   2   2   2   0   0   0   2   2   0   0   0   0   0   2   2   0   2   0   0   0   2   0
 MK-2-3                 0   2   0   0   0   0   0   0   2   0   0   2   0   0   0   2   2   2   0   0   0   2   0   0   2   2   0   0   0   2   0   2   0   2   0   0   2   2   0   0   2   0   0   2   2   2   0   0   0   2   2   2   0   2   2   0   0   2   0   2   2   0   2   2   0   0   2   2   2   0   2   2   2   2   2   0   0   2   0   2   2   0   2   2   2   2   0   2   2   2   0   2   2   2   0   0   0   2   0   2   0   0   2   0   2   2   0   2   2   0   0   0   0   0   0   0   0   2   0   0   0   2   0   0   0   2   2   2   0   0   0   2   0   0   0   0   0   2   0   0   2   2   0   0   2   2   2   0   2   0   0   0   2   2   2   0   0   0   2   2   2   2   2   2   2   2   2   0   0   2   0   2   2   0   2   0   0   0   2   2   2   0   0   2   2   2   0   0   0   0   0   2   2   0   2   0   0   0   2   0
 MK-2-4                 0   0   2   0   0   0   2   0   2   0   0   0   0   0   0   2   2   2   0   0   0   2   2   0   2   2   0   0   0   2   0   2   0   2   0   2   2   2   0   0   2   0   0   2   2   2   0   0   0   2   2   2   0   2   0   0   0   2   0   2   2   0   0   2   0   0   2   2   2   0   2   2   0   2   2   0   0   2   0   2   2   0   2   2   2   2   0   2   2   2   0   2   2   2   0   0   2   2   0   2   0   0   0   0   2   0   0   2   0   0   0   0   0   0   0   0   0   2   0   0   0   2   0   2   0   2   2   2   0   0   0   2   0   2   0   0   0   2   0   0   2   2   0   0   2   2   2   0   2   0   0   0   2   0   2   0   0   0   2   2   2   2   2   2   2   2   2   0   0   2   0   2   2   0   2   0   0   0   2   2   2   0   0   2   2   2   2   0   0   0   0   2   2   0   2   0   0   0   2   2
 MK-2-5                 0   0   2   0   0   0   2   0   2   0   0   2   0   0   0   0   2   2   0   0   0   2   2   0   2   2   0   0   0   2   2   2   0   0   0   2   2   2   0   0   2   0   0   2   2   2   0   0   0   2   2   2   0   2   0   0   0   2   0   2   2   0   0   2   0   0   2   2   2   0   2   2   0   0   2   0   0   2   0   2   2   0   2   2   2   2   0   2   0   0   0   2   2   2   0   0   2   2   0   2   0   0   0   0   0   0   0   2   0   0   0   0   0   0   0   0   0   2   0   2   0   2   0   2   0   2   2   2   0   0   0   2   2   2   0   0   0   2   0   0   2   2   0   0   2   2   2   0   2   0   0   0   2   0   0   0   0   0   2   2   2   0   2   0   2   2   2   0   0   0   0   2   2   0   2   0   0   0   2   2   2   0   0   2   2   2   2   0   0   0   0   2   2   0   2   0   0   0   2   2
 MK-2-6                 2   0   2   0   0   0   2   0   2   0   0   2   0   0   0   0   2   2   0   0   0   2   2   0   2   0   0   0   0   2   2   2   0   0   0   2   0   2   0   0   2   0   0   2   2   0   2   0   0   2   0   2   0   2   0   0   0   2   0   2   2   2   0   0   0   0   2   2   2   0   2   2   0   0   2   0   0   2   0   2   2   0   2   2   0   2   0   2   0   2   0   2   2   2   0   0   2   2   0   2   2   0   0   0   0   0   0   2   0   0   0   0   0   0   0   0   2   2   0   2   0   2   0   2   0   2   2   2   0   0   0   2   2   2   0   0   0   2   0   0   2   2   0   0   2   2   2   0   2   0   0   0   2   0   0   0   0   0   2   0   2   0   2   0   2   2   2   0   0   0   0   2   2   0   2   0   0   0   2   2   2   0   0   2   2   2   2   0   0   0   0   2   2   0   0   0   0   0   0   2
 MK-2-7                 2   0   2   0   0   0   2   0   2   0   0   2   0   0   0   0   0   2   0   0   0   2   2   0   2   0   2   0   0   0   2   2   2   0   0   2   0   2   2   0   2   0   0   2   2   0   2   0   0   2   0   2   0   2   0   0   0   2   0   2   2   0   0   0   2   0   2   2   2   0   2   2   0   0   2   0   0   2   0   2   2   0   2   2   0   2   0   2   0   2   0   2   2   2   2   2   2   2   0   2   2   0   0   0   0   0   0   2   0   0   0   0   0   0   2   0   2   2   0   2   0   2   0   2   0   2   2   2   0   0   0   2   2   2   0   0   0   2   0   0   2   2   0   2   2   0   2   0   2   0   0   0   2   0   0   2   0   0   2   0   2   2   2   0   2   2   0   0   0   2   0   2   2   0   2   0   0   0   2   2   2   2   0   2   2   2   2   0   0   0   0   2   2   0   0   0   2   0   0   2
 MK-2-8                 2   0   2   0   2   0   2   0   0   0   0   2   0   0   0   0   0   2   0   0   0   2   2   0   2   0   2   0   0   0   2   2   2   0   0   2   0   2   0   0   0   0   2   2   2   0   2   0   0   2   0   2   0   2   0   0   0   2   0   2   2   0   0   0   2   0   2   2   2   0   2   2   0   0   2   0   2   2   2   2   2   0   2   2   0   0   0   2   0   0   0   2   2   2   2   2   2   2   0   2   2   0   0   0   2   0   0   2   0   0   0   0   0   0   2   0   2   2   0   2   0   2   0   2   0   2   2   2   0   0   2   2   2   2   0   0   0   2   0   0   2   2   0   2   2   0   2   0   2   0   0   0   2   0   0   2   0   0   2   0   2   2   2   0   0   2   0   0   0   2   2   2   2   0   2   2   0   0   2   2   2   2   0   2   2   2   2   0   0   0   0   2   2   0   0   0   2   0   0   2
 MK-2-9                 0   0   2   2   2   0   2   0   0   0   0   2   0   0   2   0   0   2   0   0   0   2   2   0   2   0   2   0   0   0   2   2   2   0   0   2   2   2   0   0   0   2   2   2   2   0   2   0   0   2   0   2   0   2   0   0   2   2   0   2   0   0   0   0   2   0   0   0   2   0   2   2   0   0   2   2   2   2   2   2   2   0   2   2   0   0   0   2   0   0   0   2   2   2   2   2   2   2   0   2   2   0   0   0   2   0   0   2   0   0   0   0   0   0   2   0   2   2   0   2   0   2   0   2   0   0   2   2   0   0   2   2   2   2   2   0   0   2   2   0   2   2   0   2   2   0   2   0   0   0   0   2   2   0   0   2   0   0   2   0   2   2   2   0   0   2   0   0   0   2   2   2   0   0   2   2   0   0   2   2   0   2   0   2   2   0   2   0   0   0   0   2   2   0   0   0   0   0   0   2
 MK-2-10                0   0   2   2   2   0   2   0   0   0   0   2   2   0   2   0   2   2   0   0   0   2   2   0   2   2   2   0   0   0   2   2   2   0   0   2   2   0   0   0   0   2   2   2   2   0   0   0   2   2   0   2   0   2   0   0   2   0   0   2   0   2   0   0   2   0   0   0   2   0   2   2   0   0   2   2   2   2   2   2   2   0   2   2   0   0   0   2   0   0   0   2   2   2   2   2   2   2   0   2   0   0   0   0   2   0   0   2   0   0   0   0   0   0   2   0   2   2   0   2   0   2   0   2   2   0   2   2   0   0   2   2   2   2   2   0   0   2   2   0   2   2   0   0   0   0   2   0   2   0   0   2   2   0   0   2   0   0   0   0   2   2   2   0   0   2   0   0   0   2   2   2   0   0   2   2   0   0   2   2   2   2   0   2   0   0   2   0   0   0   0   2   2   2   0   0   0   0   0   2
 MK-2-11                0   0   2   2   2   0   2   0   0   0   2   2   0   0   2   0   2   2   0   2   0   2   0   0   2   2   2   0   0   0   2   2   2   0   0   2   2   0   0   0   0   2   2   2   2   0   0   0   2   2   0   2   0   2   0   0   2   0   0   2   0   2   0   2   2   0   0   0   2   0   2   2   0   0   2   2   2   0   2   2   0   0   2   2   2   0   0   2   0   0   0   2   2   2   2   2   2   2   0   2   0   0   0   0   0   0   0   2   0   0   0   0   0   0   2   0   2   2   0   2   0   0   0   0   2   0   2   2   0   0   2   2   2   2   2   0   0   2   2   0   2   2   2   0   0   0   2   2   2   0   0   2   0   0   0   2   0   0   0   0   2   2   2   0   0   2   0   0   0   2   2   2   0   0   2   2   0   0   2   2   2   2   0   2   0   0   2   0   0   0   0   2   2   2   0   0   0   0   0   2
 MK-2-12                2   0   2   2   2   0   2   0   0   0   2   2   0   0   2   0   2   2   0   2   0   2   2   0   2   2   2   0   0   2   0   0   2   0   0   0   2   0   0   0   2   2   2   2   2   0   0   0   2   2   0   2   0   2   2   0   2   0   0   2   0   2   0   2   2   0   0   0   0   0   2   0   0   0   2   2   2   0   2   2   0   0   0   0   2   0   0   2   0   0   0   2   2   2   2   2   2   2   0   2   0   0   0   0   0   0   0   0   0   0   2   0   0   0   2   0   2   2   2   2   2   0   0   0   2   0   2   2   0   0   2   2   2   2   2   0   0   2   2   0   2   2   2   0   0   0   2   2   2   0   0   2   0   0   0   2   0   0   0   0   2   0   2   0   0   2   0   0   0   2   2   2   0   0   2   2   0   0   2   2   2   2   0   2   2   2   2   0   0   0   0   2   2   2   0   0   0   2   0   2
 MK-2-13                2   0   2   0   2   0   2   0   0   0   2   2   0   0   2   0   2   2   0   2   0   2   0   0   2   2   2   0   0   2   0   0   2   0   0   0   2   0   0   0   2   2   2   2   2   0   0   0   0   2   0   2   0   2   0   0   2   0   2   2   0   2   0   2   2   2   0   0   0   0   2   0   0   0   2   2   2   0   2   2   0   0   0   0   2   0   0   2   0   0   2   2   2   2   2   2   2   2   0   2   2   0   0   0   0   0   0   0   0   0   2   0   0   0   2   0   2   2   2   2   2   0   0   0   2   2   2   2   0   0   2   2   2   2   2   0   0   2   2   0   2   2   2   0   0   0   2   2   2   0   0   2   0   0   0   2   0   0   0   0   2   0   2   2   0   2   0   2   0   2   2   2   0   0   2   2   0   0   2   2   2   2   0   2   2   2   2   0   0   0   0   2   2   2   0   0   0   2   0   2
 MK-2-14                2   0   2   0   0   0   2   0   0   0   2   2   0   0   2   0   2   2   0   2   0   2   0   0   2   2   2   0   0   2   0   0   2   0   0   0   2   0   0   0   2   2   2   2   2   0   0   0   0   2   0   2   0   2   0   0   2   0   2   2   0   2   0   2   2   2   0   0   0   0   2   0   0   0   2   2   2   0   2   2   2   0   0   0   2   0   0   2   0   0   2   2   2   2   2   2   2   2   0   2   0   0   0   0   0   0   0   0   0   0   2   0   0   0   2   0   2   2   2   2   2   0   0   0   2   2   2   2   0   0   2   2   2   2   2   0   2   2   2   0   2   0   2   0   0   0   2   2   0   0   0   2   0   0   0   2   0   0   0   0   2   0   2   2   0   2   2   2   0   2   2   2   0   0   2   2   0   0   2   0   2   2   0   2   2   0   2   0   0   0   0   2   2   2   0   0   0   2   0   2
 MK-2-15                2   0   2   0   2   0   2   0   0   0   2   2   0   0   2   0   2   2   0   2   0   2   0   0   2   2   2   0   0   2   0   0   2   0   2   0   2   0   2   0   2   2   2   2   2   0   0   0   0   2   0   2   0   0   0   0   2   0   2   2   0   2   0   0   2   2   0   0   0   0   2   0   0   0   2   2   2   0   2   2   2   0   0   2   2   0   0   2   0   0   0   2   2   2   2   2   2   2   0   2   0   0   0   0   0   0   0   0   0   0   2   0   0   0   2   0   2   2   2   2   2   0   0   0   2   0   2   2   0   2   2   2   2   0   2   0   2   2   2   0   2   0   2   0   0   0   2   2   0   0   0   2   0   0   0   0   0   0   0   0   2   0   2   2   0   2   2   2   0   2   2   2   0   2   2   0   0   0   2   0   0   2   0   2   2   2   0   0   0   0   0   2   2   2   0   0   0   2   0   2
 MK-2-16                2   2   2   0   2   0   2   2   0   0   2   2   0   0   2   0   2   2   0   2   0   2   0   0   2   2   2   0   0   2   0   0   2   0   2   0   2   0   0   0   2   2   2   2   2   0   0   2   0   2   0   0   0   0   0   0   2   0   2   2   0   2   0   0   2   2   0   0   0   0   2   0   0   0   2   2   2   0   2   2   2   0   0   2   2   0   0   2   0   0   0   2   0   2   2   2   2   2   0   2   0   0   0   0   0   0   0   0   0   2   0   0   0   0   2   0   2   2   2   2   2   0   0   0   2   0   2   2   0   2   2   2   2   0   2   0   2   2   2   0   2   0   2   0   0   0   2   2   0   0   0   2   0   0   0   0   0   0   0   0   2   0   2   2   0   2   2   2   0   2   2   2   0   2   2   0   0   2   2   0   0   2   0   2   2   2   0   0   0   0   0   2   2   2   0   0   2   2   0   2
 MK-3-1                 0   2   0   0   0   2   2   2   0   0   2   0   2   0   2   2   0   0   0   2   2   2   0   2   2   2   2   2   2   2   2   2   0   2   2   2   0   0   0   2   0   0   0   0   0   2   2   0   0   2   2   2   2   2   0   2   0   0   2   0   0   2   2   2   2   2   2   0   0   0   2   2   2   2   2   0   2   2   2   0   2   0   2   0   2   2   2   2   0   0   2   0   0   0   0   2   2   0   0   0   2   0   0   2   0   2   2   0   2   0   2   0   2   0   0   0   0   2   2   0   0   0   2   0   2   2   2   2   0   2   2   0   2   0   2   2   0   0   2   2   0   2   2   2   2   0   2   0   2   0   0   0   0   0   2   0   2   0   0   2   0   0   2   0   0   0   0   2   0   2   0   2   0   2   2   0   0   0   2   0   2   0   2   2   2   0   0   0   0   2   0   0   0   0   2   2   2   2   0   2
 MK-3-2                 0   0   0   0   2   2   2   2   0   0   2   0   2   0   2   2   0   0   0   2   2   2   0   2   2   2   2   2   2   2   2   2   0   2   2   2   0   0   0   2   0   0   0   0   0   2   2   2   0   2   2   2   2   2   0   2   0   0   2   0   0   2   2   2   2   2   2   0   0   0   2   2   2   2   2   0   2   2   2   2   2   0   0   0   2   2   2   2   0   0   2   0   0   2   0   2   2   0   0   0   2   0   0   2   2   0   2   0   2   0   2   0   2   0   0   0   0   2   0   0   0   0   2   0   2   2   2   2   0   2   2   0   0   0   2   2   0   0   0   2   2   2   2   2   2   0   2   0   2   0   0   0   0   0   2   0   0   0   0   2   0   0   2   0   0   0   2   2   0   2   0   0   0   2   2   0   0   0   2   2   2   0   2   2   2   0   0   0   0   2   0   0   0   2   2   2   2   2   0   2
 MK-3-3                 0   0   0   0   2   0   2   2   0   2   2   0   2   0   2   2   0   0   0   0   2   2   0   2   2   2   2   2   2   2   2   2   0   2   2   2   2   2   0   2   0   0   0   0   0   2   2   2   0   2   2   2   2   2   0   2   0   0   2   0   0   2   2   0   2   2   2   0   0   0   2   2   2   2   2   0   2   0   2   2   2   0   0   0   2   2   2   0   2   2   2   0   0   2   0   2   0   0   0   0   2   0   0   2   2   0   2   0   2   0   2   0   2   0   0   0   0   2   0   0   0   2   0   0   2   0   2   2   0   2   2   0   0   0   2   2   0   0   0   2   2   2   2   2   2   0   2   0   0   0   2   0   0   0   2   0   0   0   0   2   0   0   0   0   0   0   2   2   2   2   0   0   0   2   0   0   0   0   2   2   2   2   2   2   2   0   0   0   0   2   0   2   2   2   2   2   2   2   0   2
 MK-3-4                 0   0   2   0   2   0   2   2   0   2   2   0   2   2   2   0   0   0   0   0   2   2   0   2   2   0   2   2   2   2   2   0   0   2   2   2   2   2   0   2   0   0   0   0   0   2   2   2   0   2   2   2   0   2   0   2   0   0   2   0   2   2   2   0   0   2   2   0   0   0   2   2   2   2   2   0   2   2   2   0   2   0   0   0   2   2   2   0   2   2   2   0   0   2   0   2   0   0   0   0   2   0   2   2   2   0   2   0   2   0   0   2   2   0   2   2   0   2   0   2   0   2   2   0   2   0   2   2   0   2   0   0   0   0   2   2   0   0   0   2   2   2   2   2   2   0   2   0   2   0   2   0   0   0   2   0   0   2   0   2   0   0   0   0   0   0   2   2   2   0   0   0   0   2   0   2   0   0   2   2   0   2   2   2   2   0   0   0   0   2   0   2   2   2   2   2   2   2   0   2
 MK-3-5                 0   0   2   0   2   0   2   2   0   2   2   0   2   2   2   0   0   2   0   0   2   2   0   2   2   0   2   2   2   2   2   0   0   0   2   2   2   2   0   2   0   0   0   0   0   2   2   2   0   2   2   2   0   2   0   2   0   0   2   0   2   2   2   0   0   2   2   0   0   0   2   2   2   2   2   0   2   2   2   0   0   0   0   2   2   2   2   0   2   2   2   0   2   2   0   2   2   0   0   0   2   0   2   2   2   0   0   0   2   0   0   2   2   0   2   2   0   2   0   2   2   2   2   0   2   0   2   2   0   2   0   0   0   0   2   2   0   0   0   2   2   0   2   2   2   0   2   0   2   0   2   2   0   0   2   0   2   2   0   2   0   0   0   0   0   0   2   2   2   2   0   0   0   2   0   2   0   2   0   2   0   2   2   2   0   0   2   0   2   2   0   2   2   2   2   2   2   0   0   0
 MK-3-6                 0   0   2   0   2   0   2   2   0   2   2   0   2   2   2   0   0   2   2   0   2   2   0   2   2   0   2   2   0   2   2   0   0   0   2   2   2   2   0   2   0   2   0   0   0   2   2   2   0   2   2   2   0   0   0   2   0   0   2   0   2   2   2   0   0   2   2   0   0   0   2   2   2   0   0   0   2   2   2   0   0   2   0   2   2   2   2   0   2   2   2   0   2   2   0   2   2   0   2   0   2   2   2   2   0   0   2   0   0   0   0   2   2   0   2   2   0   0   0   2   2   2   0   0   2   0   2   2   0   2   0   0   0   0   2   2   0   2   0   2   2   0   2   2   2   0   2   0   2   0   2   2   0   0   2   0   2   2   0   2   0   2   0   0   0   0   0   2   0   2   0   0   0   2   0   2   0   2   0   2   0   2   2   2   0   0   2   0   2   2   0   2   2   2   0   2   2   0   0   0
 MK-3-7                 0   0   2   0   2   0   0   2   0   2   2   2   2   2   2   0   0   2   2   0   2   2   0   2   2   0   2   2   0   2   2   0   0   2   0   2   2   2   0   2   0   2   0   0   0   2   2   2   0   2   2   2   0   2   0   2   0   0   0   0   2   2   2   0   0   2   2   0   0   0   2   2   2   0   0   0   2   2   2   0   0   2   0   2   2   2   2   0   2   2   2   0   2   2   0   2   0   0   2   0   2   2   2   0   0   0   2   0   0   2   0   2   0   0   2   2   0   0   0   2   2   2   0   0   2   0   2   2   0   2   0   0   0   0   2   2   0   2   0   2   2   0   2   2   0   0   2   2   2   0   2   2   0   0   2   2   2   2   0   2   0   2   0   0   0   0   0   2   0   2   0   0   0   0   2   2   0   2   0   2   0   2   2   2   0   2   0   0   2   2   0   2   2   2   0   2   2   2   0   0
 MK-3-8                 0   0   2   2   2   0   0   2   0   2   2   2   2   2   0   0   0   2   2   0   2   2   0   2   2   0   2   2   0   2   2   0   0   2   0   0   2   2   0   2   0   2   0   0   2   2   2   2   0   2   2   2   0   2   0   2   0   0   2   0   2   2   2   0   0   2   2   0   0   0   2   2   2   0   2   2   0   2   2   0   0   2   0   2   2   2   2   0   2   2   2   0   2   2   0   2   0   2   2   0   2   2   2   0   0   0   2   0   0   2   0   0   0   0   2   0   0   0   0   2   2   2   0   0   0   0   2   2   2   2   0   0   0   0   2   2   0   2   0   2   2   0   0   2   0   0   2   2   2   0   2   2   0   2   2   2   2   2   0   2   0   2   0   0   0   0   0   2   0   2   0   0   0   2   2   2   0   2   0   2   2   2   2   2   0   2   0   0   2   2   2   2   2   0   0   2   2   2   0   0
 MK-3-9                 0   0   2   2   2   0   0   0   0   2   2   2   0   2   0   0   0   2   2   0   2   2   0   2   2   0   2   2   0   2   2   2   0   0   0   0   2   2   0   2   0   2   2   0   0   2   2   2   0   2   2   2   0   2   0   2   0   0   2   0   2   2   2   0   0   2   2   0   0   0   2   2   2   0   2   2   0   2   0   2   2   2   0   2   2   2   2   0   2   2   2   0   2   2   0   2   2   2   2   0   0   2   2   0   0   0   2   0   0   0   0   0   0   0   2   0   0   0   0   2   2   2   0   0   0   0   2   2   2   2   0   0   0   0   2   2   0   2   0   2   0   0   0   2   0   0   2   2   2   0   2   2   0   2   2   2   2   2   0   0   0   2   0   0   0   0   0   2   0   2   0   0   0   2   2   2   0   2   0   2   0   0   2   2   0   2   0   0   2   2   2   2   2   0   0   2   2   2   0   0
 MK-3-10                0   0   2   2   2   0   0   0   0   2   2   2   0   2   0   0   0   2   2   0   2   2   0   2   2   0   2   2   0   2   2   2   0   0   0   0   2   2   2   2   0   0   2   0   0   2   2   2   0   2   2   2   0   2   0   2   0   0   2   0   2   2   2   0   0   2   2   0   2   0   2   2   2   0   2   2   0   2   2   2   2   2   2   2   2   0   2   0   2   2   2   0   2   2   0   2   2   2   2   0   0   2   2   0   0   0   2   0   0   0   0   0   0   0   2   2   0   0   0   0   2   2   0   0   0   0   2   2   2   2   0   0   2   0   2   2   0   2   0   2   2   0   0   2   2   0   2   0   2   0   2   2   0   2   2   2   2   2   0   0   0   2   0   0   0   0   0   2   2   2   2   0   0   2   2   2   2   2   0   2   0   0   2   2   0   2   0   0   2   2   2   2   0   0   0   2   2   2   0   0
 MK-3-11                0   0   2   2   2   0   0   0   0   0   2   2   0   2   0   0   0   2   0   0   2   2   0   2   2   0   2   2   0   2   2   2   0   0   0   0   2   2   2   2   0   0   2   0   0   2   2   2   0   2   2   2   0   2   0   2   0   2   0   0   2   2   2   0   0   2   2   0   2   0   2   2   2   0   2   2   0   2   2   2   2   2   2   2   2   0   2   0   2   0   2   0   2   2   0   2   2   2   2   0   2   2   2   0   2   0   2   0   0   0   0   0   0   0   2   2   0   0   2   0   2   2   0   0   0   0   2   2   2   2   0   0   2   0   2   2   0   2   0   2   2   0   0   2   2   0   2   0   0   0   0   0   0   2   2   2   2   2   0   0   0   2   0   0   0   0   0   2   2   2   2   0   2   2   2   2   2   2   0   2   2   0   2   2   0   2   2   2   2   2   0   2   0   0   0   2   2   2   0   0
 MK-3-12                0   0   2   2   2   0   0   0   0   0   2   0   0   2   0   0   0   0   0   0   0   2   0   2   2   0   2   2   0   2   2   2   0   0   2   0   2   2   0   2   2   0   2   2   0   2   2   2   0   2   2   2   0   2   2   2   0   2   0   0   2   2   2   0   0   2   0   0   2   0   2   2   2   0   2   2   0   2   2   2   0   2   2   2   0   0   2   2   2   0   2   0   2   2   0   0   2   2   2   0   0   2   2   0   2   0   2   0   0   0   0   0   0   0   2   2   0   0   2   0   2   2   0   0   0   0   2   0   2   2   0   0   2   0   2   2   0   2   0   2   0   2   2   2   2   0   0   2   0   0   0   0   0   2   2   2   2   0   0   0   0   2   0   0   0   0   0   2   2   2   2   0   2   2   2   2   2   2   0   2   2   0   2   2   0   2   2   2   2   2   0   2   0   0   0   2   2   2   0   0
 MK-3-13                2   0   2   0   2   0   0   0   0   0   2   0   0   2   0   0   0   0   0   0   0   2   0   2   2   0   2   2   0   2   2   2   0   0   0   2   2   2   0   2   0   0   2   2   0   2   2   2   0   2   0   2   0   0   2   0   0   2   0   0   2   2   2   0   0   2   0   0   2   0   2   2   2   2   2   2   0   2   2   2   0   2   2   2   0   0   2   2   0   0   2   0   2   2   0   2   2   2   2   0   0   2   2   0   2   0   2   0   0   2   0   2   0   0   2   2   0   0   2   0   2   2   0   0   0   0   2   0   2   2   0   0   2   0   2   2   0   2   0   2   0   2   0   2   2   0   2   2   0   0   0   0   0   2   2   2   2   0   0   0   0   2   0   0   0   0   0   2   2   2   2   0   2   2   2   2   2   2   0   2   0   0   2   2   0   2   2   2   0   2   0   2   0   0   0   2   2   2   0   0
 MK-3-14                2   0   2   0   2   0   0   2   0   0   2   2   0   2   0   0   0   2   0   0   0   2   0   2   2   0   2   2   0   2   2   2   0   0   0   2   2   2   0   0   0   0   2   2   2   2   2   2   0   2   0   2   0   0   2   0   0   0   0   0   2   2   2   0   0   2   0   0   2   0   2   2   2   2   0   2   0   2   2   0   0   2   2   2   0   0   2   2   0   2   2   0   2   2   0   2   0   2   2   0   2   2   2   0   2   2   2   0   0   2   0   2   0   2   2   2   0   0   2   0   2   2   0   0   0   0   2   0   2   2   0   0   0   0   2   2   0   2   0   2   0   0   2   0   2   0   2   2   0   0   0   0   0   2   2   2   2   0   0   0   0   2   0   0   0   0   0   2   0   2   2   0   2   2   2   2   0   2   0   2   2   0   2   2   0   2   2   2   0   2   0   2   0   0   0   2   2   2   0   2
 MK-3-15                2   0   2   0   2   0   0   2   0   0   2   2   0   2   0   0   0   2   0   0   2   2   0   2   0   0   2   2   0   2   2   2   0   0   0   2   2   2   0   0   2   0   2   0   2   2   2   2   0   2   0   2   0   0   0   0   0   0   0   0   2   2   2   0   0   0   0   0   0   0   2   2   2   2   0   2   0   2   2   0   0   2   2   0   2   0   2   2   0   2   2   0   2   2   0   2   0   2   2   2   2   2   0   0   2   2   2   0   0   2   2   2   0   2   2   2   0   0   2   0   2   2   0   0   0   0   2   0   2   2   0   2   0   0   2   2   0   2   0   2   0   0   2   0   2   0   2   2   0   0   0   0   0   2   2   2   2   0   0   0   0   2   0   0   0   0   2   2   2   2   2   0   2   2   2   2   0   2   0   2   0   0   2   2   0   2   2   2   0   2   0   2   2   0   0   2   2   2   0   2
 MK-3-16                0   0   2   0   2   0   0   2   0   0   2   0   0   2   0   0   0   2   0   0   2   2   0   2   2   0   2   2   0   2   2   2   0   0   0   2   2   2   0   0   2   2   2   0   2   2   2   2   0   2   0   2   2   0   2   2   0   0   0   0   2   2   2   0   0   0   0   0   0   0   2   2   2   2   0   2   0   2   2   0   0   2   2   0   2   0   2   0   2   2   2   0   2   2   0   2   0   2   2   2   2   2   0   0   2   0   2   0   0   2   2   2   0   2   2   2   0   2   2   0   2   0   0   0   0   0   2   0   2   2   0   2   0   0   2   2   0   2   0   2   0   0   2   0   2   0   2   0   0   0   0   0   0   2   2   2   2   0   2   0   0   0   0   0   0   0   2   2   2   2   2   0   2   2   0   2   0   0   0   0   0   0   2   2   0   2   2   2   0   2   0   2   2   0   0   2   2   2   0   2
 MK-4-1                 0   2   2   2   2   2   0   2   0   2   0   0   2   0   0   0   0   0   2   2   0   2   0   0   2   0   2   0   2   0   0   0   0   0   0   0   0   0   0   0   0   2   0   0   2   2   0   0   2   0   0   2   2   2   0   2   2   0   2   2   2   0   0   0   0   0   2   0   0   2   0   0   0   0   0   2   2   0   2   0   2   0   2   0   0   2   2   2   0   2   0   2   0   2   0   0   0   2   0   0   2   0   0   0   0   2   0   0   0   0   2   2   0   2   0   0   0   0   2   0   0   0   2   2   0   0   0   2   2   0   2   0   0   0   0   0   0   2   0   0   0   0   0   0   0   0   0   0   2   2   0   0   0   2   0   0   0   0   0   0   0   2   2   2   0   2   0   0   0   0   2   2   0   2   0   0   2   2   0   2   0   0   0   2   0   0   2   0   0   2   0   0   2   0   0   2   2   0   2   2
 MK-4-2                 0   2   2   2   2   2   0   0   2   2   0   0   2   0   0   0   0   0   0   2   0   2   0   0   2   0   2   0   2   0   0   0   0   0   2   0   0   0   0   0   2   2   0   0   2   2   0   0   2   0   0   0   2   2   0   2   2   0   2   2   2   0   0   0   0   0   2   0   0   2   0   0   0   0   0   2   2   2   2   0   2   0   0   2   0   2   2   2   0   2   0   2   0   2   0   0   0   2   0   0   0   0   0   0   0   2   0   0   0   2   2   2   0   2   0   0   0   2   2   0   0   2   2   2   0   0   0   2   2   0   0   0   0   0   0   2   0   0   0   0   0   0   0   0   0   0   0   0   0   2   0   0   0   2   0   2   0   0   0   0   0   2   0   2   0   2   0   2   0   0   0   2   0   2   0   2   2   2   2   2   0   0   0   2   0   0   2   0   0   2   0   0   2   2   0   2   2   0   2   2
 MK-4-3                 0   2   2   2   2   2   0   0   2   2   2   0   2   0   0   0   0   0   0   2   0   2   0   2   2   0   2   0   2   0   0   0   0   0   2   0   0   0   0   0   2   2   0   0   2   2   0   0   0   0   0   0   2   2   0   2   2   0   2   2   0   2   0   0   0   0   0   0   2   2   2   0   0   0   0   2   2   2   2   0   2   0   0   2   0   2   2   2   0   2   0   2   0   2   0   0   0   0   0   0   0   2   0   0   0   2   0   0   0   2   2   2   0   2   2   0   0   2   2   2   0   2   2   2   0   0   0   2   2   0   0   0   0   0   0   2   0   0   0   0   0   0   0   0   0   0   0   0   0   2   0   2   0   2   0   0   0   0   0   0   0   2   0   2   0   2   0   2   0   0   0   2   0   2   0   0   2   2   2   2   0   0   0   2   0   0   2   0   0   2   0   0   2   0   0   2   2   0   0   2
 MK-4-4                 0   2   2   2   2   2   0   2   0   2   2   0   2   0   0   2   2   0   0   2   0   2   0   2   2   0   2   0   2   0   0   0   0   0   2   0   0   0   0   0   0   2   0   0   2   2   0   0   0   0   0   0   2   2   0   2   2   0   2   2   0   2   2   0   0   0   2   0   2   2   2   2   2   0   0   2   2   2   2   0   2   0   0   2   0   2   2   2   0   2   0   2   0   2   0   0   0   0   0   0   0   2   2   0   2   0   0   0   0   2   2   0   0   2   0   0   0   2   2   2   0   2   0   2   0   0   0   0   2   2   0   0   0   0   0   2   0   0   0   0   0   0   0   0   0   0   0   0   0   2   0   2   0   2   2   0   0   0   0   0   0   2   0   2   2   2   0   2   0   0   2   2   0   2   0   0   2   2   2   2   2   0   0   2   0   0   2   0   0   2   0   0   2   0   0   2   2   0   2   2
 MK-4-5                 0   2   2   2   2   0   0   2   0   2   0   0   2   2   2   2   2   0   0   2   0   2   0   2   2   0   2   0   2   0   0   0   0   0   2   0   0   0   0   0   0   2   0   0   2   2   0   0   0   0   0   0   0   2   0   2   2   2   0   2   0   2   2   0   0   0   2   2   2   2   2   2   2   2   0   2   2   2   2   0   2   0   0   2   0   2   2   2   0   0   0   2   0   2   0   2   0   0   0   0   0   2   2   2   2   2   0   0   0   2   2   0   0   2   0   0   0   2   0   2   0   2   0   2   0   0   0   0   2   2   0   0   0   0   0   2   0   0   0   0   0   0   2   2   2   2   2   0   0   2   0   2   0   0   2   0   0   0   0   0   0   2   0   2   2   2   0   2   0   0   2   2   2   2   0   0   2   2   0   0   2   0   0   2   0   0   2   0   0   2   2   0   2   2   0   2   2   0   2   2
 MK-4-6                 0   2   2   2   2   0   0   2   0   2   0   0   2   2   2   2   2   0   0   2   2   2   0   2   2   0   2   0   2   0   0   0   0   0   2   0   2   0   0   0   0   2   0   0   2   2   0   0   0   0   0   0   0   2   2   0   2   2   0   0   0   2   2   0   0   2   2   2   2   2   2   2   2   2   0   2   0   2   2   0   2   0   0   2   2   2   2   2   0   0   0   2   0   2   0   2   0   2   2   0   0   2   2   2   2   0   0   0   0   2   2   0   0   2   2   0   0   2   0   2   0   2   0   2   0   0   0   0   2   2   0   0   0   0   0   2   0   0   0   2   0   0   0   0   2   2   2   0   0   2   0   2   0   0   2   0   2   0   0   0   0   2   2   2   2   2   0   2   0   0   2   2   2   2   0   0   2   2   0   0   2   0   0   2   0   0   2   0   0   2   2   0   2   2   0   2   2   0   0   2
 MK-4-7                 2   2   2   2   2   0   0   2   2   2   0   0   2   2   2   2   2   0   0   2   2   2   0   2   2   0   2   0   2   0   0   2   0   0   2   0   2   0   0   2   0   0   0   0   2   2   2   2   0   0   0   0   0   2   2   0   2   2   0   0   0   2   2   0   0   2   2   2   2   0   2   2   2   0   0   2   0   2   2   0   2   0   0   2   2   2   2   2   0   0   0   2   0   2   0   2   0   2   2   0   0   2   2   2   2   0   0   0   0   2   2   0   0   2   2   0   0   2   0   2   0   2   0   2   0   0   0   0   2   2   0   2   0   0   0   2   0   0   0   2   0   0   0   0   2   0   2   0   0   2   0   2   0   0   0   0   2   0   0   0   0   0   2   2   2   2   0   2   0   0   2   2   2   0   2   0   2   2   0   0   2   0   2   2   0   2   2   0   0   2   2   0   2   2   0   0   2   0   0   2
 MK-4-8                 2   2   2   2   2   0   0   2   2   2   0   2   2   2   2   2   2   0   0   2   2   2   0   0   2   0   2   0   2   0   0   0   0   0   2   2   2   0   0   2   0   0   0   0   2   2   2   2   0   0   0   2   0   2   2   0   2   2   0   0   0   2   2   0   0   2   2   2   2   0   2   2   2   0   0   2   0   2   2   0   2   0   0   2   2   2   2   0   2   0   0   2   0   2   0   0   0   2   2   0   0   2   2   2   0   2   2   0   0   2   2   0   0   2   2   0   0   0   0   2   0   2   0   2   0   0   0   0   2   2   2   2   0   0   0   2   0   0   0   2   0   0   0   0   2   0   2   0   0   2   0   2   0   0   0   0   2   0   2   0   0   0   2   2   2   2   2   0   0   0   2   2   2   2   2   0   2   2   0   0   2   0   2   2   0   2   2   0   0   2   2   0   0   2   0   0   2   0   0   2
 MK-4-9                 2   2   2   2   2   0   0   2   2   2   0   2   2   2   2   2   2   0   0   2   2   2   0   0   0   0   2   0   0   0   2   0   0   0   2   2   2   0   0   2   0   0   0   0   2   2   2   0   0   2   0   2   0   2   2   0   2   2   0   0   0   2   2   0   0   2   2   2   2   0   2   2   2   0   0   2   0   2   2   0   2   0   0   2   2   2   2   0   2   0   0   2   0   2   0   0   0   2   2   2   0   2   2   2   0   2   0   0   0   2   2   2   0   2   2   0   2   0   0   2   0   2   0   2   0   0   0   0   0   2   2   2   0   0   0   2   0   0   2   2   0   0   2   0   2   0   2   0   0   2   0   2   0   0   0   0   2   2   2   0   0   0   2   2   2   0   2   0   0   0   2   0   2   2   2   0   2   2   2   0   0   0   2   2   0   2   2   0   0   2   2   0   0   2   0   0   2   0   0   2
 MK-4-10                0   2   2   2   2   0   0   2   0   2   0   2   2   2   2   2   2   0   0   2   0   2   0   0   0   0   2   0   0   0   2   0   2   0   2   2   2   0   0   2   0   0   0   0   2   2   2   0   0   2   0   2   0   2   2   0   2   2   0   0   0   0   2   2   0   2   2   2   2   0   2   2   2   0   0   2   0   2   2   0   2   2   0   2   2   2   2   0   2   0   0   2   0   2   0   0   0   2   2   2   0   2   2   2   0   2   0   2   0   2   2   2   0   2   2   0   2   0   0   2   2   2   0   2   0   0   0   0   2   0   2   2   0   0   0   2   0   0   2   2   0   0   2   0   2   0   2   0   0   2   0   2   0   0   0   0   2   2   2   2   0   0   2   2   2   2   2   0   0   0   2   0   2   2   2   0   2   2   2   0   0   0   2   2   0   2   2   0   0   0   2   0   0   2   0   0   2   0   0   2
 MK-4-11                2   2   2   2   2   0   0   2   0   2   0   2   2   0   2   2   2   0   0   2   0   2   0   0   0   0   2   0   0   0   2   0   2   0   2   0   2   0   0   2   2   0   0   2   2   2   2   0   0   2   0   2   0   2   2   0   2   2   0   0   0   0   2   0   0   2   2   2   2   2   2   2   0   0   0   2   0   2   2   0   2   2   0   2   2   2   2   0   2   0   0   2   0   2   0   0   0   2   2   2   0   2   2   2   0   2   2   2   0   2   2   2   0   2   2   0   2   0   0   2   2   2   0   2   0   0   0   0   2   0   2   2   2   0   0   2   0   2   0   2   0   0   0   0   2   0   2   0   0   2   0   2   0   0   0   0   0   2   2   2   0   0   2   2   2   2   2   0   2   0   2   0   2   2   0   0   2   0   2   0   0   0   2   2   0   2   2   0   0   0   2   0   2   2   0   0   2   0   0   2
 MK-4-12                2   2   2   2   2   0   0   2   0   2   0   2   2   0   2   2   2   0   0   2   0   0   0   0   0   0   2   0   0   0   0   0   2   0   2   0   2   0   0   2   2   0   0   0   2   2   2   0   0   2   0   2   0   2   2   0   2   2   0   0   0   0   2   0   0   2   2   2   2   2   2   2   0   0   0   2   0   2   0   0   0   2   0   2   2   2   2   0   2   0   0   2   0   2   0   0   0   2   2   2   0   2   2   2   0   2   0   2   0   2   2   2   0   0   2   0   2   2   0   2   2   2   0   2   0   0   0   0   2   0   2   2   2   0   0   0   0   2   0   2   0   0   0   0   2   0   2   0   0   2   0   2   0   0   0   0   0   2   2   2   0   0   2   2   2   2   2   0   2   2   2   0   2   2   0   0   2   0   2   0   2   0   2   2   0   2   2   0   0   0   2   0   2   2   0   0   2   0   0   2
 MK-4-13                2   2   2   2   2   2   0   2   0   2   0   2   2   0   2   0   2   0   0   2   0   0   0   0   0   0   2   0   0   0   0   0   2   0   2   0   2   0   0   0   2   0   0   2   2   2   2   0   0   2   0   2   0   2   2   0   2   2   0   0   0   2   2   0   0   0   2   2   2   2   2   2   0   0   0   2   2   2   0   0   0   2   0   2   2   2   2   2   2   0   0   2   0   0   0   0   0   0   2   0   0   2   2   2   2   0   0   2   0   2   2   2   0   0   2   0   2   2   0   2   2   2   0   2   0   0   0   0   2   0   2   2   2   0   0   0   0   2   0   0   0   0   0   2   2   0   2   0   0   2   0   2   0   2   0   0   0   2   2   2   0   2   2   2   2   2   2   0   2   0   2   2   2   2   0   0   2   0   2   0   2   0   2   2   0   2   2   0   0   2   2   0   2   2   0   0   2   0   0   2
 MK-4-14                2   2   2   2   2   2   0   0   0   2   0   2   2   0   2   0   2   0   0   2   0   0   0   0   0   2   2   0   0   2   0   0   2   2   2   0   2   0   0   0   2   0   0   2   2   2   2   0   0   2   0   2   2   2   2   0   2   2   0   0   0   0   2   0   0   0   2   2   2   2   2   2   0   0   0   2   2   2   0   0   0   2   0   2   2   2   2   2   0   0   0   2   0   0   0   0   2   2   2   0   0   2   2   2   2   0   0   2   0   2   2   2   0   0   2   0   0   2   0   2   0   2   0   2   0   0   0   0   2   2   2   2   2   0   0   0   0   2   2   0   0   0   0   2   2   0   2   0   0   2   0   2   0   2   0   0   0   2   2   2   0   2   2   2   2   2   2   0   2   0   2   2   2   2   0   0   0   0   2   2   2   0   2   2   0   2   0   2   0   2   2   2   2   0   0   0   2   0   0   2
 MK-4-15                2   2   2   0   2   2   0   0   0   2   0   2   2   0   2   0   0   0   0   2   0   0   0   0   0   2   2   0   0   2   0   0   0   2   2   0   2   0   0   0   2   0   0   2   2   2   2   0   0   2   0   2   2   2   2   0   2   2   0   0   0   0   2   0   0   0   2   2   2   2   2   2   0   0   0   0   2   2   0   0   0   2   0   2   2   2   0   2   2   2   0   2   0   0   0   0   2   2   2   0   0   2   2   2   2   0   0   2   0   2   2   2   0   0   2   0   0   2   0   2   0   2   0   2   0   2   0   0   2   2   2   0   2   0   0   0   0   2   2   0   0   0   2   0   2   0   0   0   0   2   0   2   0   2   0   0   0   2   2   2   0   2   0   2   0   2   2   0   2   0   2   2   2   2   0   0   0   0   2   2   2   2   2   0   0   2   0   2   0   2   2   2   2   0   0   0   2   0   0   2
 MK-4-16                2   2   2   0   2   2   0   0   2   2   0   2   2   0   2   0   0   0   0   2   0   0   0   2   0   2   2   0   0   2   0   0   0   2   0   2   2   0   0   0   2   0   2   2   2   2   2   0   0   0   0   2   2   2   2   0   2   2   2   0   0   0   2   0   0   0   2   2   2   2   2   2   0   0   2   0   2   2   0   0   0   2   0   2   0   2   0   2   2   2   0   2   0   0   0   0   2   2   2   0   0   0   2   2   2   0   0   2   0   2   2   2   0   0   2   0   0   2   0   2   0   2   0   2   0   2   0   0   0   2   2   2   2   2   0   0   0   2   2   0   0   0   2   0   2   0   0   0   0   2   0   2   0   2   0   0   0   2   2   2   0   0   0   2   0   2   0   0   2   2   2   2   2   2   0   0   0   0   2   2   2   2   2   0   2   2   0   2   0   2   2   2   2   0   0   0   2   0   0   2
 MK-5-1                 0   2   2   0   0   2   0   2   0   0   0   2   0   2   2   2   0   2   2   2   2   0   0   0   2   0   2   0   2   0   0   0   0   2   0   0   2   2   0   2   0   0   0   2   0   2   2   0   0   0   2   0   0   2   0   0   2   0   0   2   2   2   0   2   0   2   2   2   2   0   0   0   2   0   0   0   2   0   0   0   0   0   2   2   0   0   2   2   0   2   0   2   0   0   2   2   2   2   2   0   0   2   0   0   2   2   0   0   0   2   2   0   0   2   0   2   2   2   0   0   2   0   0   0   2   2   0   2   0   2   0   0   0   0   2   0   2   0   0   0   2   2   2   0   2   2   2   2   0   2   2   0   2   0   0   2   0   0   2   0   2   0   2   2   2   0   2   2   0   2   0   0   0   0   0   2   2   0   2   0   2   2   2   2   0   0   2   0   2   0   2   0   2   2   0   0   0   2   0   2
 MK-5-2                 0   2   2   0   0   0   0   2   0   0   0   2   0   2   2   2   0   2   2   2   2   0   0   0   2   0   2   0   2   2   0   0   0   2   0   2   2   2   0   2   0   0   0   2   0   0   2   0   0   0   0   0   0   2   0   0   2   0   0   2   2   0   2   2   0   2   0   2   2   0   0   0   2   0   0   0   2   0   0   0   0   0   2   2   0   0   2   2   0   0   0   0   0   0   2   2   2   2   2   0   0   2   0   0   2   2   0   2   0   2   2   0   0   2   0   2   0   2   0   0   2   0   0   0   2   2   0   2   0   2   0   0   0   0   2   0   2   0   0   0   2   0   2   0   2   0   2   2   0   2   2   0   2   2   0   0   0   0   2   0   2   0   2   2   2   0   2   2   0   2   0   0   0   0   0   2   2   2   2   0   2   2   0   2   0   0   2   0   2   0   2   0   2   2   0   0   0   2   2   2
 MK-5-3                 0   2   0   0   0   0   0   0   0   0   0   2   0   2   2   2   0   2   2   2   2   0   0   0   2   0   2   0   0   2   0   0   0   0   0   2   2   2   0   2   2   0   0   2   0   0   2   0   0   0   0   0   0   2   0   2   2   0   0   2   2   0   2   2   0   2   0   2   2   0   0   0   2   2   0   0   2   0   0   0   0   0   2   2   0   0   2   2   0   0   0   0   0   2   2   2   2   2   2   0   0   2   0   0   2   2   0   2   0   2   2   0   0   0   2   2   2   2   0   0   2   0   0   2   2   2   0   2   0   2   0   0   2   2   2   0   2   0   0   0   2   0   0   0   2   0   2   2   0   2   2   0   2   2   0   0   0   0   2   0   2   0   2   2   2   2   2   2   0   2   0   0   0   0   0   2   2   2   2   0   0   2   0   0   2   0   2   0   0   0   2   0   2   2   0   0   0   2   2   2
 MK-5-4                 0   2   0   0   2   0   0   0   0   2   0   2   2   2   2   2   0   0   2   2   2   0   2   0   0   0   2   0   0   2   0   0   0   0   0   2   2   2   0   2   2   0   0   2   0   0   2   0   0   0   0   0   0   2   0   0   2   0   0   2   2   0   2   2   0   2   2   2   2   0   0   0   2   2   0   2   2   0   0   0   0   0   2   2   0   0   2   2   0   0   0   0   0   2   2   2   2   2   2   0   0   2   0   0   2   2   0   2   0   0   2   0   0   0   2   2   2   2   0   0   2   0   0   2   2   2   0   2   0   2   0   0   2   0   2   0   0   0   2   0   2   0   0   0   2   0   2   2   0   2   0   0   2   2   0   0   0   0   2   0   2   0   2   2   2   2   2   0   2   2   0   0   0   0   0   0   2   2   0   0   0   0   0   0   2   0   2   2   0   0   2   0   2   2   0   0   0   2   2   2
 MK-5-5                 2   2   0   0   2   0   0   0   0   2   0   2   2   2   2   2   0   0   2   2   2   0   2   0   2   0   2   0   0   0   0   0   0   0   2   2   2   2   0   2   2   0   0   2   0   0   2   0   0   0   0   0   0   2   0   0   2   0   2   2   0   0   2   2   0   2   2   2   0   0   0   2   0   2   0   2   0   2   0   2   0   0   2   2   0   0   2   0   0   0   0   0   0   2   2   2   2   2   2   0   0   2   0   0   0   2   0   2   0   0   2   2   0   0   2   2   2   2   0   0   0   0   0   2   2   2   0   2   0   2   0   0   2   0   2   0   2   0   2   0   2   0   0   0   2   0   2   2   0   2   0   0   2   2   0   2   0   0   2   0   2   0   0   2   2   2   2   0   2   2   2   0   0   0   0   0   2   2   0   0   0   0   0   0   2   0   2   2   0   0   2   2   2   2   0   0   0   2   2   2
 MK-5-6                 2   2   0   0   2   0   2   0   0   2   0   2   2   2   2   2   0   2   2   2   2   0   2   0   2   0   0   0   0   0   0   0   0   0   2   2   2   0   0   2   2   0   0   2   0   2   2   0   0   0   2   0   0   2   0   0   2   2   0   0   0   0   0   2   0   0   2   2   0   2   0   2   0   2   0   2   0   2   2   0   0   0   2   2   0   0   2   0   0   2   0   2   0   2   2   2   2   2   2   0   0   2   0   0   0   2   0   2   0   0   0   2   0   0   0   2   2   2   0   0   0   0   0   2   2   2   0   2   0   2   0   0   2   0   2   0   2   0   2   0   2   0   0   0   2   0   2   2   0   2   0   0   2   2   0   2   0   0   2   0   2   0   0   2   2   2   2   0   2   0   2   0   0   0   0   0   2   2   0   0   0   0   0   0   2   0   2   2   0   2   2   2   2   2   0   0   0   2   2   2
 MK-5-7                 2   2   0   0   0   0   2   0   0   2   0   2   2   2   2   2   0   2   2   2   2   0   2   0   2   0   0   0   0   0   0   0   0   0   0   2   2   0   0   2   2   2   0   2   0   2   2   0   0   0   2   0   0   2   0   0   2   2   0   0   0   0   0   2   0   0   2   2   0   2   2   2   2   2   2   2   0   2   2   0   0   2   2   2   0   0   2   0   0   2   0   2   0   2   2   2   2   2   2   0   0   2   0   2   0   2   0   2   0   0   0   2   0   0   0   2   2   2   2   0   0   0   0   2   2   2   0   2   0   2   0   0   2   0   2   0   2   0   2   0   2   0   0   0   2   2   2   2   0   2   0   0   2   2   0   2   0   0   2   0   2   0   0   2   0   2   2   0   2   0   2   0   2   0   0   0   2   2   0   2   2   0   2   0   2   0   2   2   0   2   2   2   2   2   0   0   0   2   2   2
 MK-5-8                 2   0   0   0   0   2   2   0   0   2   0   2   2   2   2   2   0   2   0   0   2   0   2   0   2   0   0   0   0   0   0   0   0   0   0   2   2   0   0   2   2   2   0   2   0   2   2   0   2   0   2   0   0   2   0   0   2   2   0   2   0   0   0   0   0   0   2   2   0   2   2   2   0   2   2   2   0   2   2   0   0   2   2   2   0   0   2   0   0   2   0   2   0   2   2   2   2   2   2   0   2   2   0   2   0   2   0   2   0   0   0   2   0   0   0   2   2   0   2   0   0   2   0   2   2   2   0   2   0   2   0   0   2   0   2   0   0   0   2   0   2   0   0   0   2   2   2   2   0   2   0   0   2   2   0   2   0   0   2   0   2   0   0   2   0   2   2   0   2   0   2   0   2   2   0   0   0   0   0   2   2   0   2   0   2   0   2   2   0   0   2   2   2   2   0   0   0   2   0   2
 MK-5-9                 2   0   2   0   2   2   2   0   0   2   0   2   2   2   2   2   2   2   2   0   2   0   0   0   2   0   0   0   0   0   0   0   0   0   0   2   2   0   2   2   2   2   0   2   0   2   2   0   2   0   2   0   0   2   0   0   2   2   0   2   0   0   0   0   0   0   2   0   0   2   2   2   0   2   0   2   0   2   2   0   0   2   2   2   0   0   2   0   2   2   0   2   0   0   0   2   2   2   2   0   2   2   0   2   0   2   0   2   0   0   0   2   0   2   0   2   2   0   2   0   0   2   0   2   2   2   0   2   0   0   0   2   2   0   2   0   0   0   2   0   2   0   0   0   2   2   2   2   0   2   0   0   2   2   0   2   0   0   2   0   2   0   0   2   0   2   2   2   2   0   2   0   2   2   0   0   0   0   0   2   2   0   2   0   2   0   2   0   0   0   2   2   2   2   0   0   0   2   0   2
 MK-5-10                2   0   2   0   2   2   2   2   2   2   0   2   0   2   2   2   2   2   2   0   2   0   0   0   2   0   0   0   0   0   0   2   0   0   0   2   2   0   0   2   2   2   0   2   0   2   2   0   2   0   2   0   0   2   0   0   2   0   0   2   0   0   0   0   0   0   2   0   0   2   2   2   0   2   0   2   0   2   2   2   0   2   2   2   0   0   2   0   2   2   2   2   0   2   0   2   2   2   2   2   2   2   0   2   0   2   0   2   0   0   0   2   2   2   0   2   2   2   2   0   2   2   0   2   2   2   0   2   0   0   0   2   2   0   0   0   0   0   2   0   2   0   0   0   2   0   2   2   2   2   0   0   2   2   0   2   0   0   2   0   2   0   0   0   0   0   2   2   2   0   2   0   2   2   0   0   0   0   0   2   2   0   2   0   2   0   2   0   0   0   2   2   2   2   0   0   0   2   0   2
 MK-5-11                2   0   2   0   2   2   0   2   2   2   0   2   0   2   2   2   2   2   2   0   2   0   2   0   2   0   0   2   0   0   0   2   0   0   0   2   2   0   2   2   2   2   0   2   0   2   2   0   2   0   2   2   0   2   0   0   2   0   0   2   0   0   0   0   0   0   2   2   0   2   0   2   0   2   0   2   0   2   0   2   0   2   2   2   0   0   2   0   2   2   0   2   0   2   2   2   2   2   2   2   2   2   0   2   0   2   0   0   0   0   0   2   0   2   0   2   0   2   2   0   2   2   0   2   2   2   0   2   0   0   0   2   2   0   0   0   0   0   2   2   2   0   2   0   2   0   2   2   2   2   0   0   0   2   0   2   0   0   2   0   2   0   0   0   0   0   2   2   2   0   2   2   2   2   0   0   0   0   0   2   2   0   2   0   2   0   2   0   0   0   2   2   2   2   0   0   0   2   0   2
 MK-5-12                2   0   2   0   2   2   0   2   2   2   0   2   0   2   2   2   2   2   2   0   2   0   2   2   2   0   0   2   0   0   0   2   0   0   2   2   2   0   0   2   2   2   0   2   0   2   0   0   2   0   2   2   0   2   0   0   2   0   0   2   0   0   2   0   0   0   2   2   0   2   0   2   0   2   0   2   0   2   0   2   0   2   2   2   0   0   2   0   2   2   0   2   0   2   2   2   2   2   2   2   2   2   0   0   2   2   0   2   0   0   0   2   0   2   0   2   0   2   2   0   0   2   0   2   0   2   0   2   0   0   0   0   2   0   0   0   0   2   2   2   2   0   2   0   2   0   2   0   0   2   0   0   0   2   0   2   2   0   2   0   2   0   0   0   0   0   2   2   2   0   2   2   2   2   0   0   0   0   0   2   2   0   2   0   2   0   2   0   0   0   2   2   0   2   0   0   0   2   0   2
 MK-5-13                2   0   2   0   2   2   0   2   2   2   0   2   0   2   2   2   2   2   2   0   2   0   2   2   2   2   0   2   0   0   0   2   0   0   2   2   2   0   0   2   2   2   0   2   0   2   0   0   0   0   2   2   0   2   2   0   2   0   0   2   0   0   2   0   0   0   0   2   0   2   0   2   2   2   0   2   0   0   0   2   0   2   2   2   0   0   2   0   2   2   0   2   0   2   2   2   2   2   2   2   2   2   0   0   2   2   0   2   0   2   0   2   0   2   0   2   0   2   2   0   0   0   0   2   0   2   2   2   0   0   0   0   2   0   0   0   0   2   2   2   2   0   2   0   2   0   2   0   0   2   0   0   0   2   0   0   2   0   0   0   2   0   0   2   0   0   2   2   2   2   2   2   2   2   0   0   0   0   0   2   2   0   2   0   2   0   0   0   0   0   2   2   0   2   0   0   0   2   0   0
 MK-5-14                2   0   2   0   2   2   0   2   2   2   2   2   0   0   2   2   2   2   2   0   2   0   2   2   2   2   0   0   0   0   0   0   0   0   2   2   2   0   2   2   2   2   0   2   2   2   0   0   0   0   2   2   0   2   2   0   2   2   0   2   0   0   2   0   0   0   0   2   0   0   0   2   0   2   0   2   0   0   2   2   0   2   2   2   0   0   2   0   2   2   0   2   0   2   0   2   2   2   2   2   2   2   2   0   2   2   0   2   0   2   2   2   0   2   2   2   2   2   2   0   0   0   0   2   0   2   2   2   0   0   0   0   2   0   0   0   0   2   2   2   2   0   0   2   2   0   0   0   0   2   0   0   0   2   0   0   2   0   0   0   2   0   0   2   0   0   2   2   2   0   2   2   2   2   0   0   0   2   0   2   0   0   2   0   2   0   0   0   0   0   2   0   0   2   0   0   2   2   0   0
 MK-5-15                2   0   2   0   2   2   0   2   2   2   2   2   0   0   2   2   2   2   2   0   0   0   2   2   2   2   0   0   0   0   0   2   0   0   2   2   2   0   2   2   2   2   0   2   0   2   0   2   0   0   2   2   0   2   2   0   2   2   0   2   0   0   2   0   0   0   0   0   0   0   0   0   0   2   0   2   0   0   2   0   0   2   2   0   0   0   2   0   2   2   0   2   0   2   0   2   2   2   2   2   2   2   2   0   2   2   0   2   0   2   0   2   0   2   2   2   2   2   2   0   0   0   0   2   0   2   2   2   0   0   0   0   2   0   0   0   0   2   2   2   2   0   0   2   2   0   0   0   0   2   0   0   0   2   0   0   2   0   0   0   2   0   0   2   0   0   2   2   2   2   2   2   2   2   0   0   0   2   0   2   0   0   2   0   2   0   0   0   0   0   2   0   0   2   0   0   0   2   0   0
 MK-5-16                2   0   2   0   2   2   0   2   2   2   2   2   0   0   2   0   2   2   2   0   0   0   2   2   2   2   0   0   0   0   0   2   0   0   2   2   2   0   2   2   2   2   0   2   0   2   0   2   0   0   2   2   0   2   2   0   2   2   0   0   0   0   2   0   0   0   0   0   0   0   0   0   0   2   0   2   0   0   2   0   0   2   2   0   0   0   2   0   2   0   0   2   0   2   0   2   2   2   2   2   2   2   2   0   2   2   0   0   0   2   0   2   0   2   2   2   0   2   2   0   0   2   0   2   0   2   2   2   2   0   0   0   2   0   0   0   0   2   2   2   2   0   0   2   2   0   0   2   0   2   0   0   0   2   0   0   2   0   0   0   0   0   0   2   0   0   2   0   2   2   2   2   2   2   2   0   0   2   0   2   0   0   2   0   2   0   0   0   0   0   2   0   0   0   2   0   2   2   0   0
 MK-6-1                 2   0   2   2   0   2   0   2   0   0   0   2   2   0   0   0   2   0   0   0   2   0   0   0   2   0   0   0   2   2   0   2   0   0   2   2   0   2   2   2   2   0   2   0   0   0   0   0   2   2   2   2   2   0   2   2   2   0   2   0   0   2   2   2   0   0   2   2   2   2   2   0   0   0   0   0   0   2   0   2   0   0   0   0   2   2   2   2   0   2   0   2   0   0   0   0   0   0   2   0   2   0   2   0   2   0   2   0   0   0   0   2   0   0   0   0   0   2   2   2   0   2   0   0   2   2   2   0   2   2   2   0   0   2   2   0   2   0   2   2   0   0   0   2   0   0   0   0   2   2   0   2   0   0   0   2   0   0   0   2   2   0   2   0   0   2   2   2   2   0   2   2   2   0   0   2   0   2   2   2   0   0   0   0   2   0   2   0   0   2   0   0   2   2   2   2   0   2   2   0
 MK-6-2                 2   0   2   2   0   2   0   2   0   0   0   2   2   0   0   0   2   0   0   0   2   0   0   0   0   2   0   0   2   2   2   2   0   0   2   2   0   2   2   2   2   0   2   0   2   0   0   0   0   0   2   2   2   0   2   2   2   0   2   0   0   2   2   2   0   0   2   2   2   0   2   0   0   0   0   0   0   2   0   2   0   0   0   2   2   2   2   2   0   2   2   2   0   0   0   0   0   0   2   0   2   0   0   0   2   0   2   0   0   0   0   2   2   0   0   0   0   2   2   2   0   2   0   0   2   0   2   2   2   2   2   0   0   2   2   0   2   0   2   2   0   2   0   2   0   0   0   0   2   2   0   2   0   0   0   0   0   0   0   2   2   0   2   2   0   2   2   2   2   0   2   0   2   0   0   0   0   2   2   0   2   2   2   0   2   0   2   0   2   0   0   0   2   2   2   2   0   2   2   0
 MK-6-3                 2   0   2   0   0   2   0   2   0   0   0   2   2   0   0   0   2   0   0   0   2   0   0   0   0   2   0   0   2   2   2   2   0   0   2   2   0   2   2   2   2   0   2   0   2   0   0   0   0   0   2   2   2   0   2   2   2   0   2   0   0   2   2   2   0   0   2   2   2   0   2   0   0   0   0   0   0   2   0   2   2   0   0   2   2   2   2   0   0   2   2   2   0   2   0   0   0   0   2   0   2   0   0   2   2   0   2   2   0   0   0   0   2   0   0   0   0   2   2   2   0   2   0   0   2   0   2   2   2   2   2   0   0   2   2   0   2   0   0   2   0   2   0   2   0   0   0   0   2   2   2   2   2   0   0   0   0   0   0   2   2   0   2   2   0   2   0   2   2   0   2   0   2   0   0   0   0   2   2   0   2   2   2   0   2   0   2   0   2   0   0   0   2   2   2   2   2   2   2   0
 MK-6-4                 2   0   2   0   0   2   0   2   0   0   0   0   2   0   0   0   2   0   0   0   2   0   0   0   0   2   0   0   2   2   2   2   0   2   2   2   0   0   2   2   2   0   2   0   2   0   0   0   0   0   2   2   2   0   2   2   2   0   2   0   0   2   2   2   0   0   2   2   2   0   2   0   0   0   0   0   0   2   0   2   2   0   0   2   2   2   2   0   0   2   0   2   0   2   0   2   0   0   2   0   2   2   0   2   2   0   2   2   0   0   0   0   2   0   0   0   0   2   2   2   0   2   0   2   2   0   0   2   2   0   2   0   0   2   2   0   2   0   0   2   0   2   0   2   0   0   2   0   2   2   2   2   2   2   0   0   0   0   0   2   2   2   2   2   0   2   0   2   0   0   2   0   0   0   0   0   0   0   2   0   2   2   2   0   2   0   2   0   2   0   0   0   2   2   2   2   2   2   2   0
 MK-6-5                 2   0   0   2   0   2   0   2   0   2   0   0   2   0   0   0   2   0   0   0   2   0   2   2   0   2   0   0   2   2   2   2   0   2   0   2   0   0   2   2   2   0   2   0   2   0   2   0   0   0   2   2   2   0   2   2   2   0   2   0   0   2   2   2   0   0   2   2   0   0   2   0   0   0   0   0   0   2   0   2   0   0   0   2   2   2   2   0   0   2   0   2   0   2   0   2   0   0   2   0   2   0   0   2   2   0   2   2   0   0   0   0   2   0   0   0   0   2   2   2   0   2   0   2   2   0   0   2   2   0   2   0   0   2   2   0   2   0   0   2   0   2   0   2   0   0   2   2   2   2   2   2   2   2   0   0   0   2   0   2   2   2   2   2   0   2   0   2   0   0   2   0   0   0   0   0   0   0   2   0   2   0   2   0   2   0   2   2   2   0   0   0   2   2   2   2   2   0   2   0
 MK-6-6                 2   0   0   2   0   2   0   2   0   2   0   0   2   0   0   0   2   0   0   2   2   2   2   2   0   2   0   0   2   0   2   2   0   2   0   0   0   0   2   2   2   0   2   0   2   0   2   0   0   0   2   2   2   0   2   2   2   0   2   0   0   2   2   2   0   0   2   2   0   0   2   0   0   0   0   0   0   2   2   2   0   0   0   2   2   2   2   0   0   2   0   2   0   2   0   2   0   0   2   0   2   0   0   2   2   0   2   0   0   0   0   0   2   0   0   2   2   2   2   2   2   2   0   2   2   0   0   2   0   0   2   0   0   2   2   0   2   0   0   2   0   2   0   2   0   0   2   2   2   2   2   2   2   2   0   0   0   2   0   0   2   2   2   2   0   2   0   2   0   0   0   0   0   0   0   0   0   0   2   0   0   0   2   0   2   0   2   2   2   0   0   0   0   2   2   2   2   0   2   0
 MK-6-7                 2   0   0   2   0   2   0   0   0   2   0   0   2   0   0   2   2   0   0   2   2   2   2   2   0   2   0   0   0   0   2   0   0   2   0   0   0   0   2   2   2   0   2   0   2   0   2   0   0   0   2   2   2   0   2   2   2   0   2   0   2   2   2   0   0   0   2   2   0   0   2   0   0   0   0   0   2   2   2   2   0   0   0   2   2   2   2   0   0   2   2   2   0   2   0   2   0   0   2   0   2   0   0   2   2   0   2   0   0   0   0   0   2   0   0   2   2   2   2   2   2   2   0   2   2   0   0   2   0   0   2   0   0   2   2   0   2   0   0   2   2   2   0   2   0   2   2   2   2   2   2   2   0   2   0   0   0   2   0   0   0   2   2   2   0   2   0   2   0   0   0   0   0   0   0   2   0   0   2   2   0   0   2   0   2   0   2   2   2   0   0   0   0   2   0   2   2   0   2   0
 MK-6-8                 2   0   0   2   0   2   0   0   0   2   0   0   2   0   0   2   2   0   2   2   2   2   2   2   2   2   0   0   0   2   0   0   0   2   0   0   2   0   2   2   0   0   2   2   2   0   2   0   0   0   0   2   2   2   2   2   2   2   2   0   2   2   2   2   0   0   2   2   0   2   2   0   0   0   0   0   2   2   2   2   2   0   0   2   2   0   2   0   0   2   2   2   0   2   0   2   0   0   2   0   2   0   2   2   2   0   2   0   0   0   0   0   2   0   0   2   0   2   2   2   2   2   0   2   2   0   0   0   0   0   2   0   0   2   2   2   2   0   0   2   2   2   0   2   0   2   2   2   2   0   2   2   0   2   0   0   0   2   2   0   0   2   2   2   2   2   0   0   0   0   0   0   0   0   0   2   0   0   2   2   0   0   2   2   2   0   2   2   2   0   0   0   0   2   0   2   2   0   2   0
 MK-6-9                 2   0   0   0   0   2   0   0   0   2   0   0   2   0   0   2   2   0   2   2   2   2   2   2   2   2   0   0   0   2   0   0   0   0   0   0   2   0   2   2   0   2   2   2   2   0   2   0   0   0   2   2   2   2   2   2   2   2   2   0   2   2   2   2   0   0   2   2   2   2   0   0   0   0   0   0   2   2   2   0   2   0   0   2   2   0   0   0   0   0   2   2   0   2   0   2   0   0   2   0   2   0   2   2   2   0   2   0   0   0   0   0   2   0   0   2   0   2   2   2   0   2   0   2   2   0   0   0   0   0   2   0   0   2   2   2   2   0   2   2   2   2   0   2   0   2   2   2   2   2   2   2   0   2   0   0   0   2   2   0   0   2   2   2   2   2   0   2   0   0   0   0   0   0   0   2   0   0   2   2   2   0   2   2   2   0   2   2   2   0   0   0   0   2   0   2   2   2   0   0
 MK-6-10                2   0   0   0   0   2   0   0   0   2   0   0   2   0   0   2   2   0   2   2   2   2   2   2   2   2   0   0   0   2   2   0   0   0   0   0   2   0   2   2   0   2   2   0   2   0   2   0   0   0   2   2   2   2   2   0   2   2   2   0   2   2   2   2   0   0   2   2   2   2   0   0   0   0   0   0   0   0   2   0   0   0   0   0   2   0   0   2   2   0   2   2   0   2   0   2   0   0   2   0   2   0   2   2   2   0   2   0   2   0   0   0   2   0   0   2   0   2   2   2   0   2   0   2   2   0   2   0   2   0   2   0   0   2   2   2   2   0   2   2   2   2   0   2   0   2   2   2   2   2   2   2   0   0   0   0   0   2   2   0   0   2   2   2   2   2   0   2   0   0   0   0   0   0   0   2   0   0   2   2   2   0   0   2   2   0   2   2   2   0   2   0   0   2   0   2   2   2   0   0
 MK-6-11                2   0   0   2   0   2   0   0   0   2   0   0   2   0   0   0   2   0   2   2   2   2   2   2   2   2   0   0   0   2   2   0   0   0   0   0   2   0   2   2   0   2   2   0   2   0   0   0   0   0   2   0   2   2   2   0   2   2   0   0   2   2   2   2   0   0   2   2   0   2   0   0   0   0   0   0   0   0   2   0   2   0   0   0   0   0   0   2   2   0   2   2   0   2   0   2   0   0   2   0   2   0   2   2   2   0   2   2   2   2   0   0   2   0   0   2   0   2   2   2   0   2   0   2   2   2   2   0   2   0   2   0   2   2   2   2   2   0   2   2   2   2   0   2   0   2   2   2   2   2   2   2   0   0   0   0   0   2   2   0   0   2   2   2   0   2   0   2   2   0   0   0   0   0   0   2   0   0   2   2   2   0   0   2   2   0   2   2   2   0   2   0   0   2   0   2   2   2   0   0
 MK-6-12                2   0   0   2   0   2   0   0   0   0   0   0   0   0   0   0   2   0   2   2   2   2   2   2   2   2   0   0   0   2   2   0   0   0   0   0   2   0   2   2   0   2   2   0   2   0   0   0   2   0   2   0   2   2   0   0   2   2   0   0   2   0   2   2   0   2   0   0   0   2   0   0   0   0   0   0   0   0   2   0   2   0   0   0   0   0   0   2   2   2   2   2   0   2   0   0   0   0   2   0   2   0   2   2   2   0   2   2   2   2   0   0   2   2   0   2   0   2   2   2   0   2   0   2   2   2   2   0   2   0   2   0   2   2   2   2   2   0   2   2   2   2   0   2   0   2   2   0   2   2   2   2   0   0   2   0   0   2   2   0   0   2   2   2   2   2   0   2   0   0   0   0   0   0   0   2   0   0   2   2   2   0   0   2   2   0   2   2   2   0   2   0   0   2   0   2   2   2   0   0
 MK-6-13                2   0   2   2   0   2   0   0   0   0   0   2   0   0   0   2   2   2   2   0   0   2   2   2   2   2   0   0   0   2   2   0   0   0   0   0   2   0   2   2   0   2   2   0   0   2   0   0   2   0   2   0   2   2   0   2   2   2   2   0   0   0   2   0   0   2   0   0   0   2   0   0   0   0   0   0   0   0   2   0   2   0   0   0   0   0   2   2   0   2   2   2   0   2   0   0   0   0   2   0   2   0   2   2   2   0   2   2   2   2   0   0   2   2   0   2   0   2   2   2   0   2   0   2   0   2   0   0   2   0   2   0   2   2   2   2   2   0   2   2   2   2   0   2   0   2   0   0   2   2   2   0   0   0   2   2   2   2   2   0   2   2   2   2   2   2   0   2   0   0   0   0   0   0   0   2   0   0   2   2   0   0   0   0   2   0   2   2   2   0   2   0   0   2   0   2   2   2   0   0
 MK-6-14                2   0   2   2   0   2   0   0   0   0   0   2   0   0   0   2   2   2   2   0   0   2   2   2   2   2   0   0   0   0   2   0   0   0   0   0   2   0   2   2   0   2   2   0   0   2   0   0   2   0   2   0   2   2   0   2   2   2   2   0   0   0   2   0   2   2   0   0   0   2   0   0   0   0   0   0   0   0   2   0   2   0   2   0   0   0   2   2   0   2   2   2   0   0   0   0   0   0   2   0   2   2   2   2   2   0   2   2   2   2   0   0   0   2   2   2   0   2   2   2   0   2   0   2   0   2   0   0   2   2   2   0   2   2   2   2   2   0   2   2   2   2   0   2   2   2   0   2   2   2   2   0   0   0   2   2   2   2   2   0   2   2   2   0   2   2   0   2   0   0   0   2   0   0   0   2   0   0   0   2   0   0   0   0   2   0   2   2   2   0   2   2   0   2   0   0   0   2   0   0
 MK-6-15                2   2   2   2   0   2   0   0   2   2   0   2   0   0   0   2   2   2   2   0   0   2   2   2   2   2   0   0   0   0   2   0   2   0   0   0   2   0   2   0   0   2   2   0   0   2   0   0   2   0   2   0   2   2   0   2   2   2   2   0   0   0   2   0   2   2   0   0   0   2   0   0   0   0   0   0   0   2   0   2   2   0   2   0   0   0   2   2   0   2   2   2   0   2   0   0   0   0   2   0   2   2   2   2   2   0   2   2   2   2   0   0   0   2   2   2   0   2   2   2   0   2   0   2   0   2   0   0   0   2   2   0   2   2   2   2   2   0   2   2   0   2   0   2   2   2   0   2   2   0   2   0   0   0   2   2   2   2   2   0   2   2   2   0   2   2   0   2   0   0   0   0   2   0   0   2   0   0   0   0   0   0   0   0   2   0   0   2   2   0   2   2   0   2   0   0   0   0   0   0
 MK-6-16                2   2   2   2   0   2   0   0   2   2   0   2   0   0   0   2   2   2   2   0   0   2   2   2   2   2   0   0   2   0   2   0   2   0   0   0   2   0   2   0   0   2   2   2   0   2   0   0   2   0   2   0   0   2   0   2   2   2   2   2   0   0   2   0   0   0   0   0   0   2   0   0   2   0   0   0   0   2   0   2   2   0   2   0   0   0   2   2   0   0   2   2   0   2   0   2   0   0   2   0   2   2   2   2   2   0   0   2   2   2   0   0   0   0   2   2   0   2   2   2   0   2   0   2   0   2   0   0   0   2   2   0   2   2   2   2   2   0   2   2   0   2   0   2   2   2   0   2   2   0   2   0   2   0   2   2   2   2   2   0   2   2   2   0   2   2   0   2   0   0   0   0   2   0   0   2   0   0   0   0   0   0   0   0   2   0   0   2   2   0   2   2   0   2   0   0   0   0   0   0
 
!****************************************** Phenotypic Data **********************************************************
!-100.0 is resevred for missing phenotype
SimulatedTrait1        14.0518   18.6814   17.4890   17.4892   12.3690   16.1884   15.6640   17.0691   14.8887   15.7887   14.4684   14.9648   16.3328   15.5733   16.3422   12.6618   20.1515   11.5153   12.5860   17.6188   13.9946   10.2905   13.5699   18.8314   19.4310   11.7825    9.3047   16.3659   14.8747   11.7165   15.0992   10.9629   12.1179   10.7748   14.0623   18.2034   10.3830   16.6835   18.1056   14.4718   20.7533   16.3294   15.7953   10.0202   13.3214   19.2059   10.9731   19.4278   15.0655   15.6090   10.9351   10.8234   17.5621   17.2327   16.3027   19.1356   17.6823   11.5704   11.6077   15.9067   16.6025   14.9570   11.6225   17.1865   17.5608   12.1705   14.6905   15.6986   18.5695   15.2725   13.9424   14.5695   18.7829   10.9165   16.4107   18.1378   20.3746   15.4016   17.1287   13.8354   11.7050   15.4254   20.0923   16.4838   13.5389   14.1101   17.0970   13.4989   18.0390   14.6563   16.0575   14.0158   11.0386   14.1762   12.8621   12.1815   21.2475   15.5120   18.9321   13.7242   17.9131   15.8981   18.4702   15.0289   17.0618   15.0198   14.5465   20.5665   10.5366   13.3500   16.1895   12.0230   12.4470   14.2940   13.3584   14.0945   13.3647   16.5252   17.6744   18.7561   18.8205   18.9639   18.3490   11.3159   16.5726   12.8713   16.8733   16.3469   17.5917   14.3816   14.9632   15.9062   12.5929   15.5815   18.1936   18.5138   19.1541   17.1045   16.3871   13.0966   15.9088   15.1648   13.1127   18.2052   15.7698   17.1242   14.3533   17.1036   14.6720   18.2070   12.6442   20.9200   10.7825   19.9154   10.6251   17.2818   13.3316   14.1278   15.0895   15.0673   15.0380   17.3750   16.7926   14.4792   12.9615   15.5113   13.8870   15.6356   12.5953   11.9316   15.1518   14.7720   14.6820   13.5504   15.9261   11.9478   12.8433   13.6517   15.9066    9.2595   16.4370   12.0656   12.9747    9.9553   14.1637   12.6104   14.6631   19.9861   17.3085   15.3736   12.0466   14.9902   16.8174   16.3928   12.4143   16.3976   17.9918   13.9128   14.6117   19.0417
SimulatedTrait2        10.7551   12.8317    8.6258   10.8962    8.5469    8.9286    9.1142   10.2906   10.2123   10.1168    8.1987    6.9905    9.9764    9.1192    9.0904   12.0470    9.7865   10.8226    8.0382   12.7499   12.1055   10.5604   12.8029    9.2135   11.4099   10.4709   12.6582    9.3832   10.5985   10.8288    7.7958   11.8131   11.3103    9.4418   11.1420   11.4885    7.7860    7.4886   11.3273    8.1358   10.5622    8.8918    8.8592   11.4794    9.5772    9.5322    6.9590   10.4710   10.4436   10.5476    9.4119    9.8724   10.4275   12.1306    7.3565    9.8453    9.4382    8.4362    8.3040   10.4322   11.5401   11.0743   11.9466   12.2344   10.4002   12.2504    7.2714   12.4331    8.4064    9.6476    9.0563    8.6107    8.6889    8.9794   12.4669   10.4258   11.1783   10.2051   12.2374    9.5823    9.0767    7.7548   11.5216    9.3708   10.6338   10.3170   10.0515   13.1767    8.4847    9.6255   10.9430    7.7900    9.8187   10.6037   10.9457    8.3559    7.5955   10.4306   10.1125   10.5031    7.7586   13.6214   10.0225   10.3648    9.4536   10.3814    9.6084    7.8847    8.5817   11.1335    7.2193   10.3818   11.6911   11.4530   10.0439   13.8261    9.0293    9.1780   10.1174    7.7725   12.0727   10.3244   10.6437   10.5852    7.2516    8.7234   11.5140    9.1688    8.6019    8.6662   12.5597   11.2613    8.3761    7.4754    8.0664    9.5253    9.3301   10.9935    7.6203    6.0271    9.1584   10.0243    9.8218    7.4261   11.1046    9.8121    9.9693   11.4383   12.9432    8.5030    7.6825   13.0306   11.9736   12.2905   11.4190   10.0066   10.7046    8.3943   11.2734    9.9851    8.7979   10.4195    5.0409    9.2308   11.1413    8.8830    8.7429   12.3702   12.8437   10.5442   10.0873   10.4111   13.0162    8.6429    9.7556   10.3218    7.1125    9.2791   10.7673    9.0377    9.2941   15.3389   12.3166    9.0568   10.3045    7.9666   11.6478    7.4954   10.6309    9.0402   11.6041   10.9998    9.1997   10.5191   11.1337    8.9905   11.8440    9.5461    9.5267   11.6396
 
