# Supplementary material for: Inclusive Composite Interval Mapping of QTL by Environment Interactions in Biparental Populations
Source: PLoS One. 2015 Jul 10;10(7):e0132414. doi: 10.1371/journal.pone.0132414 (PMC4498613; doi:10.1371/journal.pone.0132414)
Supplement: S4 File — (ZIP) [file pone.0132414.s004.zip › H=0.1/L1/run_00022.met]

!**********************Note: lines staring with "!" are remarks and will be ignored in the program********************
!*********************************General Information**********************************
!Assuming F1 = P1 x P2, populations available in QTL IciMapping are: 
!  1, P1BC1F1 = P1 x F1, the first backcrossing where P1 is used as the recurrent parent;
!  2, P2BC1F1 = P2 x F1, the first backcrossing where P2 is used as the recurrent parent;
!  3, F1DH, F1-derived doubled haploids; 
!  4, RIL or F1RIL, recombination inbred lines through the repeated selfing of F1;
!  5, P1BC1RIL, recombination inbred lines through the repeated selfing of P1BC1F1;
!  6, P2BC1RIL, recombination inbred lines through the repeated selfing of P2BC1F1;
!  7, F2, the selfing generation of F1;
!  8, F3, the selfing generation of F2;
!  9, P1BC2F1, the second backcrossing where P1 is used as the recurrent parent; 
! 10, P2BC2F1, the second backcrossing where P2 is used as the recurrent parent;
! 11, P1BC2RIL, recombination inred lines through the repeated selfing of P1BC2F1; 
! 12, P2BC2RIL, recombination inred lines through the repeated selfing of P2BC2F1; 
! 13, P1BC1F2, the selfing generation of P1BC1F1; 
! 14, P2BC1F2, the selfing generation of P2BC1F1; 
! 15, P1BC2F2, the selfing generation of P1BC2F1; 
! 16, P2BC2F2, the selfing generation of P2BC2F1; 
! 17, P1BC1DH, P1BC1F1-derived doubled haploids; 
! 18, P2BC1DH, P2BC1F1-derived doubled haploids; 
! 19, P1BC2DH, P1BC2F1-derived doubled haploids; 
! 20, P2BC2DH, P2BC2F1-derived doubled haploids; 
   3      !Mapping Population (see remarks above)
   2      !Mapping Function (1 for Kosambi; 2 for Haldane; 3 for Morgan)
   2      !Marker Space Type (1 for intervals; 2 for positions)
   1      !Marker Space Unit(1 for centiMorgans; 2 for Morgan)
   6      !Number of Chromosomes (or Linkage Groups)
 200      !Size of the mapping population
   2      !Number of environments
 
!***************************************** Chromosomes and Linkage Maps **********************************************
!Chromosome                 NumMarkers
-CH1                        16
-CH2                        16
-CH3                        16
-CH4                        16
-CH5                        16
-CH6                        16
!Linkage map (Marker name followed by position or the interval length)
 MK-1-1                1     0.000
 MK-1-2                1    10.000
 MK-1-3                1    20.000
 MK-1-4                1    30.000
 MK-1-5                1    40.000
 MK-1-6                1    50.000
 MK-1-7                1    60.000
 MK-1-8                1    70.000
 MK-1-9                1    80.000
 MK-1-10               1    90.000
 MK-1-11               1   100.000
 MK-1-12               1   110.000
 MK-1-13               1   120.000
 MK-1-14               1   130.000
 MK-1-15               1   140.000
 MK-1-16               1   150.000
 MK-2-1                2     0.000
 MK-2-2                2    10.000
 MK-2-3                2    20.000
 MK-2-4                2    30.000
 MK-2-5                2    40.000
 MK-2-6                2    50.000
 MK-2-7                2    60.000
 MK-2-8                2    70.000
 MK-2-9                2    80.000
 MK-2-10               2    90.000
 MK-2-11               2   100.000
 MK-2-12               2   110.000
 MK-2-13               2   120.000
 MK-2-14               2   130.000
 MK-2-15               2   140.000
 MK-2-16               2   150.000
 MK-3-1                3     0.000
 MK-3-2                3    10.000
 MK-3-3                3    20.000
 MK-3-4                3    30.000
 MK-3-5                3    40.000
 MK-3-6                3    50.000
 MK-3-7                3    60.000
 MK-3-8                3    70.000
 MK-3-9                3    80.000
 MK-3-10               3    90.000
 MK-3-11               3   100.000
 MK-3-12               3   110.000
 MK-3-13               3   120.000
 MK-3-14               3   130.000
 MK-3-15               3   140.000
 MK-3-16               3   150.000
 MK-4-1                4     0.000
 MK-4-2                4    10.000
 MK-4-3                4    20.000
 MK-4-4                4    30.000
 MK-4-5                4    40.000
 MK-4-6                4    50.000
 MK-4-7                4    60.000
 MK-4-8                4    70.000
 MK-4-9                4    80.000
 MK-4-10               4    90.000
 MK-4-11               4   100.000
 MK-4-12               4   110.000
 MK-4-13               4   120.000
 MK-4-14               4   130.000
 MK-4-15               4   140.000
 MK-4-16               4   150.000
 MK-5-1                5     0.000
 MK-5-2                5    10.000
 MK-5-3                5    20.000
 MK-5-4                5    30.000
 MK-5-5                5    40.000
 MK-5-6                5    50.000
 MK-5-7                5    60.000
 MK-5-8                5    70.000
 MK-5-9                5    80.000
 MK-5-10               5    90.000
 MK-5-11               5   100.000
 MK-5-12               5   110.000
 MK-5-13               5   120.000
 MK-5-14               5   130.000
 MK-5-15               5   140.000
 MK-5-16               5   150.000
 MK-6-1                6     0.000
 MK-6-2                6    10.000
 MK-6-3                6    20.000
 MK-6-4                6    30.000
 MK-6-5                6    40.000
 MK-6-6                6    50.000
 MK-6-7                6    60.000
 MK-6-8                6    70.000
 MK-6-9                6    80.000
 MK-6-10               6    90.000
 MK-6-11               6   100.000
 MK-6-12               6   110.000
 MK-6-13               6   120.000
 MK-6-14               6   130.000
 MK-6-15               6   140.000
 MK-6-16               6   150.000
!*********************************** Marker Types ********************************************************************
!Co-dominant marker: When heterozygote F1 is present, P1 is coded as 2, F1 is coded as 1, and P2 is coded as 0; Otherwise, P1 is coded as 2, and P2 is coded as 0. 
!Dominant marker: When heterozygote F1 is present, P1 and F1 are coded as 12, and P2 is coded as 0; Otherwise, P1 is coded as 2, and P2 is coded as 0.  
!Recessive markers: When heterozygote F1 is present, P1 is coded as 2, and F1 and P2 are coded as 10; Otherwise, P1 is coded as 2, and P2 is coded as 0. 
!Missing marker is coded as -1. 
 MK-1-1                 0   0   2   2   0   2   0   2   0   2   2   0   0   0   2   2   0   0   0   0   0   2   2   2   2   0   0   0   0   0   2   0   2   0   2   0   2   0   2   2   0   0   2   0   2   2   2   0   2   2   0   0   0   0   0   0   2   0   2   0   0   0   2   0   0   0   2   2   0   0   2   2   2   2   0   0   2   0   2   2   2   0   0   2   2   0   0   2   2   2   2   0   0   2   2   0   2   0   0   2   0   0   0   2   2   0   0   0   2   2   2   2   2   2   0   0   0   2   0   0   2   0   0   2   2   0   0   0   2   2   2   2   0   2   0   2   2   0   2   0   2   0   2   0   2   2   2   2   0   2   0   2   2   0   0   2   2   2   0   2   0   0   0   2   2   0   0   0   2   2   2   0   2   2   2   0   0   0   0   0   2   0   0   0   0   0   2   0   0   0   2   0   2   0   0   2   2   2   2   0
 MK-1-2                 0   0   2   2   0   2   2   2   0   2   2   0   0   2   2   2   0   0   0   0   0   0   2   2   2   0   0   0   0   0   2   0   0   0   2   0   0   0   2   2   0   0   2   0   0   2   2   2   2   2   0   0   0   0   0   0   2   0   2   0   0   0   2   0   0   0   2   2   0   2   2   2   2   2   0   0   2   0   2   2   2   0   2   2   2   0   0   2   2   2   2   0   0   2   2   0   2   0   0   2   0   0   0   2   0   0   0   0   2   2   0   2   2   2   0   0   0   2   0   0   2   0   0   2   2   0   0   0   2   2   2   2   0   0   0   2   2   0   2   0   2   0   2   0   2   2   2   2   0   2   0   2   2   0   0   2   2   2   0   2   0   0   2   2   2   0   0   0   2   2   2   0   2   0   2   0   0   0   0   2   2   0   0   0   0   0   2   0   0   2   2   0   2   0   2   2   2   2   0   0
 MK-1-3                 0   0   2   2   0   2   2   2   0   2   2   0   0   0   2   2   0   0   0   0   0   0   2   2   2   0   0   0   0   2   2   0   0   0   2   0   0   0   2   2   0   0   2   0   0   2   2   2   2   2   0   0   0   0   0   0   2   0   2   2   0   0   2   0   2   0   2   0   0   2   2   2   2   0   0   0   2   0   2   2   2   0   2   2   2   0   0   2   2   2   2   0   0   2   2   0   2   0   0   2   0   0   0   2   0   0   0   0   0   2   0   2   2   2   2   0   0   2   0   0   2   0   0   2   2   2   0   0   2   2   2   2   0   0   0   2   2   0   0   0   2   0   2   0   2   2   2   2   0   2   2   2   2   0   0   2   2   0   0   2   0   0   2   2   2   0   0   0   2   0   2   0   2   0   2   0   0   0   0   2   2   2   0   0   0   0   2   0   0   0   2   0   2   0   2   0   2   2   0   0
 MK-1-4                 0   0   2   2   0   2   2   0   0   2   2   2   0   0   2   2   0   0   0   0   0   0   2   2   2   0   2   0   0   2   2   0   0   2   2   0   0   0   2   2   0   0   2   0   0   2   2   2   2   2   0   0   2   2   0   0   2   0   2   0   0   2   2   0   2   0   2   0   0   2   2   2   2   0   0   0   2   2   2   2   2   0   0   2   2   0   0   2   2   2   2   2   0   2   2   0   2   0   0   2   0   0   0   0   0   0   2   0   0   2   0   0   2   2   0   2   0   2   0   2   2   0   0   2   2   2   0   0   2   2   2   2   0   0   0   2   2   0   0   0   0   0   0   0   2   2   2   2   0   0   2   2   2   2   0   2   2   0   0   2   0   0   2   2   2   0   0   0   2   0   2   0   2   0   2   0   0   0   0   2   2   0   0   0   0   0   2   0   0   2   2   0   0   0   2   0   2   2   0   0
 MK-1-5                 0   0   2   2   2   0   2   0   0   2   2   2   0   0   2   2   0   0   0   0   0   2   2   2   2   2   2   0   0   2   2   0   0   2   2   0   0   0   2   2   0   0   2   0   2   2   2   2   2   2   0   0   2   2   0   0   2   0   2   0   2   2   2   2   0   0   0   0   0   2   0   2   2   0   0   0   2   2   2   0   2   0   0   0   0   0   0   2   2   2   2   0   0   2   2   0   2   0   0   2   0   0   0   0   2   0   2   0   0   2   0   0   2   2   0   2   0   2   0   2   2   0   0   2   2   2   0   0   2   2   0   2   0   0   0   2   0   0   0   0   0   0   0   0   2   2   2   0   0   0   2   2   2   2   0   2   2   0   2   2   0   0   2   2   2   0   0   0   2   0   2   0   2   0   2   0   0   0   0   2   2   0   0   0   0   0   2   0   2   2   2   2   0   0   2   0   2   2   0   0
 MK-1-6                 0   0   2   2   2   2   2   0   0   2   2   2   0   0   2   0   0   0   0   0   0   2   2   2   2   2   2   0   0   2   2   2   0   2   2   0   0   0   2   2   0   0   2   0   2   2   2   2   2   2   0   0   2   2   0   0   2   0   2   0   2   2   2   2   0   0   0   0   0   2   0   2   2   0   0   0   2   2   2   0   2   0   0   0   0   0   0   2   2   2   2   0   2   2   2   0   2   0   0   2   0   0   0   0   2   0   2   0   0   2   0   0   2   2   0   2   0   2   0   2   0   0   0   2   2   2   0   0   2   0   0   2   0   0   0   2   0   0   0   0   0   2   0   0   2   2   2   0   0   0   2   2   2   2   0   2   2   0   2   2   0   0   0   2   0   0   0   0   2   0   2   0   2   0   2   0   2   0   0   2   0   0   0   0   0   0   2   0   2   2   2   0   0   0   2   0   2   2   2   0
 MK-1-7                 0   0   2   2   2   0   2   0   0   2   2   2   0   0   2   0   0   0   2   0   0   2   2   2   2   2   0   0   0   2   2   2   0   2   2   2   0   0   2   2   2   0   2   0   2   2   2   2   0   2   0   0   2   2   2   0   2   0   2   0   2   2   2   2   0   0   0   0   0   0   0   2   2   0   0   0   2   2   2   0   0   0   0   0   0   2   0   0   2   2   2   0   2   2   2   0   2   0   0   2   0   2   0   0   0   0   2   0   0   2   0   0   2   2   2   2   0   0   0   2   2   0   0   2   2   2   0   0   2   0   0   2   0   0   0   2   0   0   0   0   0   2   0   0   2   2   2   0   0   0   2   2   2   2   0   2   2   0   2   2   0   0   0   2   0   2   0   0   2   0   2   0   2   0   2   0   2   0   0   2   0   0   2   0   0   0   2   2   2   0   2   0   0   0   2   0   2   2   2   0
 MK-1-8                 0   0   0   2   2   0   2   0   0   2   0   0   0   0   2   0   0   2   2   0   0   2   2   2   2   2   2   0   0   2   2   2   2   2   2   0   0   0   2   2   2   0   2   0   2   0   2   2   0   2   0   0   2   2   2   0   2   0   2   0   2   2   2   0   0   0   0   0   0   2   0   2   2   0   0   0   2   2   2   2   0   0   0   0   0   2   0   0   2   2   2   0   2   2   2   0   0   0   0   2   0   2   0   0   0   0   2   0   2   2   0   0   2   2   2   0   0   0   2   2   2   0   0   2   2   2   0   0   2   0   0   0   2   0   0   2   0   0   0   0   2   2   0   0   2   2   2   0   0   0   2   2   0   2   0   2   2   0   2   2   2   0   2   2   0   2   2   0   2   0   2   0   2   0   0   0   2   0   0   2   2   0   2   0   0   0   2   2   2   0   2   0   2   0   2   2   2   2   0   2
 MK-1-9                 0   0   0   0   2   0   0   0   0   2   0   0   0   0   2   0   0   2   2   0   0   0   2   2   2   2   2   0   0   0   2   2   2   2   2   0   0   0   2   2   2   0   2   0   0   2   2   2   0   2   2   2   2   2   2   0   2   2   2   0   2   2   2   0   0   0   0   0   0   2   0   2   2   0   0   0   2   2   2   2   0   0   0   0   0   2   0   0   2   2   2   0   2   2   2   0   0   0   0   2   0   0   2   0   0   0   2   0   2   2   0   0   2   2   2   2   0   0   2   0   2   0   0   2   2   2   0   0   2   0   0   2   2   0   0   2   0   0   0   0   2   2   0   0   2   2   2   0   0   2   2   2   0   2   0   2   2   0   0   2   0   0   2   2   0   2   2   0   2   0   2   2   2   0   0   0   2   0   0   2   2   0   2   0   0   0   2   2   2   0   2   0   2   0   2   2   2   2   0   2
 MK-1-10                0   0   0   0   2   0   0   0   0   2   0   0   0   0   2   0   0   2   0   0   0   0   2   2   2   2   2   0   0   0   2   2   2   2   2   0   0   2   2   2   2   0   0   0   0   2   2   2   0   2   0   2   2   2   2   0   2   2   2   0   2   2   2   0   2   2   0   0   0   0   0   2   2   0   0   0   0   2   2   2   0   0   0   0   0   2   0   0   2   2   2   0   2   2   2   0   2   0   0   2   0   0   2   0   0   2   2   0   2   2   0   0   0   2   2   2   0   0   2   0   0   0   0   2   2   2   0   0   2   0   2   0   2   0   0   2   0   0   0   0   2   2   0   0   2   2   0   0   0   2   2   2   0   2   2   2   2   0   0   2   0   0   2   2   0   2   2   0   2   2   2   2   2   0   0   0   2   0   0   2   2   0   2   0   0   0   2   2   2   2   2   2   2   0   2   2   2   2   0   2
 MK-1-11                2   0   0   2   2   0   0   0   0   2   0   0   0   0   2   0   0   2   0   0   0   0   2   2   2   0   2   0   0   0   2   2   2   2   2   0   2   2   2   2   2   0   0   0   0   2   2   2   0   2   0   2   2   2   2   0   2   2   2   2   2   2   2   0   2   2   0   0   0   0   0   2   0   0   0   0   0   2   2   2   0   0   0   0   0   2   0   0   2   2   2   0   2   2   2   2   2   0   0   2   0   0   2   0   0   2   2   0   2   0   0   0   2   0   0   2   0   0   2   0   0   0   0   2   2   0   0   0   2   0   2   0   2   0   0   2   0   0   0   2   0   2   0   0   2   2   0   0   0   2   2   2   0   2   2   0   2   0   0   2   0   0   2   2   0   2   2   2   2   2   2   2   2   0   0   0   2   0   2   2   2   0   2   0   0   0   2   2   2   2   2   2   2   0   2   2   0   2   0   2
 MK-1-12                2   0   0   2   2   0   0   0   0   2   0   0   0   0   2   2   2   2   0   0   0   2   2   2   2   0   0   0   0   0   2   2   2   2   2   0   0   2   2   2   2   0   0   0   0   2   2   2   0   2   0   2   2   2   2   0   2   2   0   2   2   2   2   0   2   2   0   0   0   0   0   2   0   0   0   0   0   2   2   2   0   0   0   0   0   2   0   0   2   2   2   0   2   2   2   2   2   0   0   2   0   0   2   0   0   2   2   2   2   0   0   2   0   0   0   2   0   0   2   0   0   0   0   2   2   0   0   0   2   0   2   0   2   0   0   2   0   0   0   2   0   0   0   0   2   2   0   0   0   2   2   2   0   2   2   0   2   0   0   2   0   0   2   2   0   2   2   2   2   2   2   2   2   0   0   0   2   0   2   2   2   0   2   0   0   0   2   2   2   2   0   2   0   0   2   2   0   2   0   2
 MK-1-13                0   0   0   0   2   0   0   0   2   0   0   0   0   2   2   2   2   2   0   0   0   2   2   2   2   0   0   0   2   0   2   2   2   2   2   0   0   2   2   2   2   0   0   0   0   2   2   2   0   2   0   2   2   2   2   0   2   2   0   2   2   2   2   0   0   2   0   0   0   0   0   2   0   0   0   0   2   2   2   2   0   2   0   2   0   2   0   0   2   2   2   0   2   2   2   2   2   0   0   2   0   0   2   0   0   2   2   0   2   0   0   0   0   0   0   2   0   0   2   2   0   0   0   2   2   0   0   0   2   0   2   0   2   0   0   2   0   0   0   2   0   0   0   0   2   0   0   0   0   2   2   2   0   2   2   0   0   0   0   2   2   0   0   2   0   2   2   0   2   2   2   2   2   0   0   0   2   0   2   2   0   0   2   0   0   0   2   2   2   2   2   2   0   0   2   2   0   2   0   2
 MK-1-14                0   0   0   0   2   0   0   0   2   2   0   0   0   2   0   2   2   2   0   0   0   2   2   2   2   2   0   2   2   0   2   0   2   2   2   0   0   2   2   0   2   0   0   0   0   2   2   2   0   2   0   2   2   2   2   0   2   0   0   2   2   2   2   0   0   2   0   0   0   0   0   2   0   0   0   0   2   2   2   2   0   2   0   2   0   2   0   2   2   2   2   0   2   2   2   2   2   0   0   2   0   0   2   2   0   2   2   0   2   0   0   0   0   0   2   2   0   0   2   0   0   0   0   2   2   0   0   0   0   0   0   2   2   0   0   2   0   0   0   2   0   0   0   0   2   0   0   2   0   2   2   2   0   2   2   0   0   0   0   2   2   0   0   2   0   2   0   0   2   2   2   2   2   0   2   2   2   0   0   2   0   0   2   0   0   0   2   2   2   2   0   2   2   0   0   2   0   2   0   2
 MK-1-15                0   0   0   0   2   0   0   0   2   2   0   0   0   2   0   0   2   2   2   0   0   2   2   2   2   2   2   2   2   0   2   0   0   2   2   0   0   2   2   0   2   0   2   0   0   2   2   2   0   2   0   2   0   2   2   0   2   0   0   0   2   2   2   0   0   2   0   2   0   0   0   2   2   2   0   0   2   2   2   2   0   2   0   0   0   2   0   2   2   2   2   0   2   0   2   2   2   0   0   2   0   0   2   2   0   2   2   0   2   0   0   0   0   0   2   2   0   0   2   0   0   0   0   0   2   0   0   0   0   0   0   2   2   0   0   2   0   0   0   2   0   0   0   0   2   0   0   2   0   2   2   2   0   2   2   0   0   0   0   2   2   0   0   2   2   2   0   0   2   0   2   2   0   2   2   2   2   0   2   2   0   0   0   0   0   0   2   2   2   2   0   2   2   0   0   2   0   2   0   2
 MK-1-16                0   0   0   0   2   0   0   0   0   2   2   0   0   2   0   0   2   2   2   2   2   2   2   2   2   2   2   2   2   0   2   0   0   2   2   0   0   2   2   0   2   0   2   0   0   2   2   2   0   2   0   2   0   2   2   2   2   0   0   0   2   2   2   0   0   2   2   2   0   0   0   2   2   2   2   0   2   2   2   2   0   2   0   0   0   0   0   2   2   2   2   0   0   0   2   2   2   0   0   2   0   0   2   2   0   2   2   0   2   0   0   0   0   0   2   0   0   0   2   0   0   0   0   0   2   0   0   0   0   0   0   2   2   0   0   2   0   0   0   2   2   2   0   0   2   0   0   2   0   2   2   2   0   2   2   0   0   0   0   2   2   0   0   2   2   2   0   0   2   0   2   2   0   2   2   2   2   0   2   2   0   0   0   0   0   0   2   2   2   2   0   0   2   0   0   2   2   2   0   2
 MK-2-1                 2   0   2   2   2   2   2   0   2   0   2   2   0   2   0   2   2   2   0   2   0   2   0   0   0   2   0   2   2   0   2   2   0   2   2   2   0   2   0   2   0   0   0   2   0   2   2   0   0   2   0   0   2   2   0   0   2   2   0   2   0   2   2   2   0   2   2   2   2   0   0   0   2   0   2   0   0   2   2   0   2   0   2   2   0   2   2   0   2   2   2   0   0   2   2   0   2   2   2   2   0   2   0   2   2   2   2   0   2   0   0   2   2   0   0   0   2   2   2   2   2   0   2   2   0   2   0   2   0   2   0   0   0   2   2   0   0   0   0   2   0   2   2   0   0   2   2   2   0   0   0   0   2   2   0   0   2   0   2   2   2   2   2   0   0   2   2   0   0   2   0   2   2   2   0   0   2   2   0   2   2   0   0   2   0   2   0   2   0   2   2   0   0   0   0   2   0   2   0   2
 MK-2-2                 2   0   2   2   2   2   2   0   2   0   2   2   0   2   0   2   2   2   0   2   2   2   0   0   0   0   2   2   2   0   2   2   0   2   2   2   0   2   0   0   0   0   0   0   0   2   2   0   0   0   2   2   2   2   0   0   2   2   0   2   0   2   0   0   0   2   2   2   2   0   0   0   2   0   2   0   0   2   2   0   2   0   2   2   0   2   2   0   2   2   2   0   0   2   2   0   2   2   2   2   0   2   0   2   2   0   2   0   2   0   0   2   2   0   0   0   2   2   2   2   0   0   2   2   0   0   0   2   0   2   0   0   2   2   2   0   0   0   2   2   0   2   2   0   2   2   2   2   0   0   0   0   2   2   0   0   0   0   2   2   2   2   2   0   0   2   2   0   0   2   0   0   2   2   0   0   2   2   0   2   2   0   0   2   0   2   0   2   2   2   2   2   0   0   0   2   0   2   0   2
 MK-2-3                 2   0   2   2   2   2   2   0   2   0   2   2   0   2   0   2   2   2   2   2   2   2   0   0   0   0   2   2   2   0   2   2   0   2   2   2   0   2   0   0   0   0   0   0   0   0   2   0   0   0   2   2   2   2   0   0   2   2   0   2   0   2   0   0   0   2   2   2   2   2   0   0   2   0   2   0   0   2   2   0   2   0   2   2   0   2   2   0   2   0   2   0   0   2   2   0   2   2   2   2   0   2   0   0   2   0   2   0   2   0   0   0   2   0   0   0   2   2   2   2   0   0   2   2   2   0   0   2   0   2   0   0   2   2   2   0   0   0   2   2   0   2   2   0   2   2   2   2   0   0   0   0   2   2   0   2   0   2   2   2   2   2   2   0   0   2   0   0   0   0   0   0   0   2   0   0   0   2   0   2   0   0   0   2   0   2   0   2   2   2   2   2   2   0   0   2   0   2   0   2
 MK-2-4                 2   0   2   2   2   2   2   0   2   0   2   2   0   0   0   2   2   2   0   2   2   2   2   0   0   0   2   2   2   0   2   2   0   2   2   2   0   2   2   0   0   0   0   0   0   0   2   0   0   0   2   2   2   2   0   0   2   2   0   2   0   2   0   0   0   2   2   2   2   2   0   0   2   0   2   0   0   2   2   0   2   0   2   2   0   2   2   0   2   0   2   0   0   2   2   0   2   2   2   2   0   2   0   0   2   0   2   0   2   0   2   0   2   0   0   0   2   2   2   2   0   0   2   2   2   0   0   2   0   2   0   0   2   2   2   0   0   2   2   2   0   2   2   0   2   2   2   2   2   0   0   0   0   2   0   2   0   2   2   2   2   2   2   0   0   2   0   0   0   0   0   2   0   2   0   0   0   2   0   2   0   0   0   2   0   2   2   2   2   2   2   2   2   2   0   2   0   0   0   2
 MK-2-5                 2   0   0   2   2   2   2   0   2   0   2   2   2   0   0   2   0   2   0   2   2   2   2   0   0   0   2   2   2   0   2   2   0   2   2   2   2   2   2   2   0   0   0   0   2   0   2   0   0   0   2   2   2   2   0   0   2   2   0   2   0   2   0   0   0   2   2   2   2   2   0   0   2   2   0   0   0   0   2   0   2   0   2   0   2   2   2   2   2   0   2   0   0   0   2   0   2   2   2   2   0   2   0   0   2   0   2   0   2   0   2   0   2   2   0   0   2   0   2   2   0   0   2   2   2   0   2   2   0   2   0   0   2   2   2   0   0   2   2   0   0   2   2   0   2   2   0   2   2   0   0   0   0   2   0   2   0   2   2   2   0   2   2   0   0   2   0   0   0   0   0   2   0   2   0   0   0   2   0   2   0   0   2   2   2   2   2   2   2   2   2   2   2   0   0   2   0   0   0   2
 MK-2-6                 2   2   0   2   2   2   2   0   2   0   2   2   0   0   0   2   2   2   0   2   2   2   2   0   0   2   2   2   2   2   2   2   0   2   2   2   2   2   0   2   2   0   0   0   2   0   2   0   0   0   2   2   2   2   0   0   2   2   0   2   0   2   0   0   0   2   2   2   2   2   0   0   2   2   0   2   0   0   0   2   2   0   2   0   0   2   2   2   2   0   2   0   0   0   0   0   2   2   2   2   0   2   0   0   2   0   2   0   2   0   2   0   2   2   0   0   2   0   2   2   0   0   2   2   2   0   2   2   0   2   0   0   2   2   2   0   0   2   2   0   0   2   2   0   2   2   0   2   2   0   0   0   0   2   0   2   0   2   0   2   0   2   2   2   0   2   2   0   0   0   0   2   0   0   0   2   0   2   0   2   0   0   2   2   2   2   2   2   2   2   0   0   2   0   0   2   0   0   0   2
 MK-2-7                 2   2   0   2   2   2   2   0   0   2   2   2   0   0   0   2   2   2   0   2   0   2   2   0   0   2   2   2   2   2   2   2   0   2   2   2   2   0   0   2   2   0   0   0   2   0   2   0   0   0   2   2   2   2   0   0   2   2   0   2   0   2   0   0   0   2   2   2   2   2   0   0   2   2   0   2   0   0   0   2   2   0   2   0   0   2   2   2   2   0   2   0   0   0   0   0   2   0   2   2   0   2   0   0   2   0   2   0   2   0   0   2   2   2   0   0   2   0   2   2   0   0   2   2   2   0   0   2   0   2   0   0   2   2   2   0   0   2   2   0   0   2   2   0   2   2   0   0   2   0   0   0   0   2   0   2   0   2   0   0   0   2   2   0   0   2   2   0   2   2   0   2   0   0   0   2   0   2   0   2   0   0   2   2   2   0   2   2   2   2   0   0   2   0   0   2   0   0   0   0
 MK-2-8                 2   2   0   2   2   2   2   0   0   2   2   2   0   0   0   0   2   2   0   2   0   2   2   2   0   0   2   2   2   2   2   2   0   2   2   2   2   0   0   2   2   0   0   0   2   0   2   0   0   0   2   0   2   0   0   0   0   2   0   2   0   2   0   0   2   2   2   2   0   2   0   2   2   2   0   2   2   0   0   2   2   0   2   0   0   2   2   2   2   0   2   0   0   0   0   0   2   0   2   2   0   2   0   0   2   0   2   0   2   0   2   2   2   2   0   0   2   0   2   2   0   0   2   2   2   0   0   2   0   0   0   0   2   0   0   0   0   2   2   2   0   2   2   0   2   2   0   0   2   2   0   0   0   2   0   2   2   2   0   2   0   2   2   0   0   2   2   0   2   2   0   0   0   0   0   0   0   2   0   2   0   2   2   2   2   0   2   2   2   2   0   0   2   0   0   2   0   0   0   0
 MK-2-9                 2   2   0   2   2   0   2   0   2   2   2   2   0   0   0   0   2   2   0   2   2   2   2   2   2   0   2   2   2   2   2   2   0   2   2   2   2   0   0   2   0   0   2   0   2   0   2   0   0   2   2   0   2   0   0   0   0   0   0   2   0   2   0   0   2   2   2   0   0   2   0   2   2   2   0   0   2   0   2   0   2   0   2   0   0   2   2   2   2   0   2   0   0   0   0   0   2   0   2   2   0   2   0   0   2   0   2   0   0   0   2   2   2   2   0   2   2   0   2   2   0   0   2   2   2   0   0   2   0   0   0   0   2   0   0   0   0   2   2   0   0   2   0   0   2   2   0   0   2   2   0   0   0   2   0   2   2   0   0   2   0   2   2   0   2   0   2   0   2   2   0   2   0   0   0   0   0   2   0   2   0   2   2   2   2   0   2   2   2   2   0   0   0   0   0   0   0   0   0   0
 MK-2-10                2   2   0   2   2   0   2   0   0   2   2   2   0   0   0   0   2   2   0   2   2   2   2   2   2   2   2   2   2   2   2   2   0   2   2   2   2   0   0   0   0   0   2   0   2   0   2   0   0   2   0   0   2   0   0   0   0   0   0   2   0   2   0   0   2   0   0   0   0   2   0   2   2   2   0   0   2   0   2   0   2   0   2   0   0   2   2   2   2   0   2   0   2   0   0   0   2   0   2   2   0   2   0   0   2   0   2   0   0   0   0   2   2   2   0   2   2   0   2   2   0   2   2   2   2   0   0   2   0   0   0   0   2   0   0   0   0   2   2   0   0   2   0   0   2   2   0   0   2   2   0   0   0   2   0   2   2   0   0   2   0   2   2   0   2   0   2   0   2   2   0   2   0   0   0   0   0   0   0   2   0   2   2   2   2   0   2   2   2   2   0   2   0   0   0   0   2   0   0   0
 MK-2-11                2   2   0   2   0   0   2   0   2   2   2   0   2   0   0   0   2   2   0   2   2   2   2   2   2   2   2   2   2   2   2   2   0   2   2   2   0   0   0   0   0   0   2   0   2   0   2   2   0   2   0   0   2   0   0   0   0   0   0   2   0   2   0   0   2   0   0   0   0   2   0   2   2   2   0   0   2   0   2   0   2   0   2   0   2   2   2   2   2   0   2   0   2   0   0   0   2   0   0   2   0   2   0   0   0   0   2   0   0   0   0   2   0   2   0   0   2   0   2   2   0   2   2   2   2   0   0   2   0   2   0   2   2   0   0   0   0   2   2   0   0   2   0   0   2   2   0   0   0   0   0   0   0   2   0   2   2   0   0   2   0   2   2   0   2   0   2   0   2   2   0   2   0   2   0   0   0   0   0   0   0   2   0   2   2   0   2   0   2   2   0   2   0   0   0   2   2   0   0   0
 MK-2-12                2   2   0   0   0   0   2   0   2   2   2   0   2   0   0   0   2   2   0   2   2   2   2   2   2   2   2   2   2   2   2   2   0   2   2   2   0   0   0   0   0   0   2   0   2   0   2   2   0   2   0   0   2   0   0   2   0   0   0   2   0   2   2   2   0   0   0   0   0   2   0   0   2   2   2   0   2   0   0   0   2   0   2   0   2   2   0   2   0   0   2   0   2   0   0   0   2   0   0   0   0   2   2   0   2   2   2   0   0   0   0   2   0   2   0   0   2   2   2   2   0   2   2   2   2   0   0   2   0   2   0   0   2   0   0   0   0   2   2   0   0   2   0   0   2   2   0   2   0   0   0   0   0   2   0   0   2   0   0   2   2   2   2   0   0   2   2   0   2   2   0   2   0   2   0   0   0   0   0   2   0   2   0   2   2   0   2   0   2   2   0   2   0   0   0   2   2   0   0   0
 MK-2-13                2   2   0   2   2   2   2   0   2   2   2   0   2   0   2   0   2   2   0   2   0   0   2   2   2   2   2   0   2   2   2   2   0   2   2   2   0   0   0   0   0   0   2   0   2   0   2   2   0   0   0   0   2   0   0   2   0   0   0   2   0   2   2   2   0   0   0   0   0   2   2   0   2   2   2   0   2   0   0   2   2   0   2   0   2   2   0   2   0   0   0   0   2   2   0   0   2   0   0   0   0   2   2   0   2   2   2   0   0   0   0   2   0   2   2   0   2   2   2   2   0   2   2   2   0   0   0   2   0   2   0   0   2   0   0   0   0   2   2   0   0   2   0   0   2   2   0   2   0   0   0   2   0   2   0   0   2   0   0   2   2   2   2   0   0   2   2   0   2   2   0   2   0   2   0   0   0   0   0   2   0   2   2   2   2   0   2   0   2   2   0   2   0   0   2   2   2   0   0   0
 MK-2-14                2   2   0   0   0   0   2   0   2   2   2   0   0   0   2   0   2   2   0   2   0   0   2   2   2   2   2   0   2   2   2   2   0   2   2   2   0   0   2   0   0   0   2   2   2   0   2   2   0   0   0   0   2   0   0   2   2   0   0   2   0   2   2   2   2   0   0   0   0   2   2   0   2   2   2   0   2   0   0   2   2   0   2   0   0   2   2   2   0   0   0   0   2   2   0   0   2   0   0   0   0   2   2   0   0   2   2   0   0   0   0   2   0   2   0   0   2   2   2   2   2   2   2   2   0   0   0   2   0   2   0   0   2   0   2   0   0   2   2   0   2   2   0   0   2   2   0   2   0   0   0   2   0   2   0   0   2   0   0   2   2   2   2   0   0   2   2   0   2   2   0   0   0   2   2   0   0   0   0   2   0   2   2   2   2   0   2   0   2   2   0   2   0   0   2   2   2   0   0   2
 MK-2-15                2   2   0   0   0   2   0   0   2   2   2   0   0   0   2   0   2   2   2   2   0   0   2   2   2   2   2   0   2   2   2   2   0   2   2   2   0   0   0   0   0   0   2   0   2   0   2   2   0   0   0   0   2   0   0   2   2   0   0   2   0   2   2   2   2   0   0   0   0   2   2   0   2   2   2   2   2   0   0   2   2   0   2   0   0   2   2   2   0   0   0   0   2   2   0   0   2   0   0   0   0   0   2   0   0   2   2   0   0   0   0   2   0   2   0   0   0   2   0   2   2   2   2   2   0   0   0   2   0   2   0   0   2   0   2   0   0   2   2   0   2   2   0   0   2   2   0   2   0   0   0   2   0   2   0   0   2   0   0   2   0   2   2   0   0   2   2   0   2   2   0   0   0   2   2   0   0   0   0   2   0   2   2   2   2   0   2   0   2   0   0   2   0   0   2   0   2   2   0   2
 MK-2-16                2   2   0   0   2   2   0   0   0   2   2   0   0   0   2   0   2   2   2   2   0   0   2   2   2   2   0   0   2   2   2   2   0   2   2   2   0   0   0   2   0   0   2   0   2   0   2   2   0   2   2   0   2   0   0   0   2   0   2   2   0   2   2   2   2   0   0   0   0   2   2   0   2   2   2   2   2   0   2   2   2   0   2   0   0   2   2   2   0   0   2   2   2   2   0   0   2   0   0   0   0   0   2   0   0   2   2   0   0   0   0   2   0   2   2   0   0   2   0   2   2   2   2   2   0   0   0   2   0   2   0   0   2   0   2   0   0   2   2   2   2   2   0   0   2   2   0   2   0   0   0   2   0   2   0   0   2   0   2   2   0   2   2   0   0   2   2   0   2   0   0   0   0   2   2   0   0   0   0   2   2   2   2   0   2   0   2   0   2   0   0   2   0   2   2   0   2   2   2   0
 MK-3-1                 2   2   2   2   2   0   2   0   0   0   0   0   0   2   0   0   0   2   0   2   2   0   2   2   0   2   2   2   0   2   0   0   2   0   0   0   0   2   2   0   0   2   0   2   2   2   0   0   0   2   2   2   0   0   2   2   2   0   2   0   2   2   0   0   2   0   0   2   0   0   0   2   0   0   0   0   0   0   2   0   0   0   0   0   2   0   2   0   0   0   0   0   0   2   2   0   2   2   2   2   0   2   0   2   2   0   2   0   0   0   2   0   0   2   0   0   0   0   0   2   0   0   0   0   2   2   2   0   0   2   2   0   0   2   2   2   2   2   0   0   2   0   2   2   2   2   0   2   0   2   2   2   2   2   0   2   0   2   2   2   2   0   2   2   2   2   2   2   2   2   2   2   0   2   0   2   0   0   0   2   2   2   2   2   0   0   2   2   2   0   0   2   2   2   2   0   2   2   0   0
 MK-3-2                 2   2   2   0   2   2   2   0   0   0   0   0   0   2   0   0   0   2   0   2   2   0   2   2   0   2   2   2   0   2   0   0   2   0   0   0   0   2   0   0   0   2   0   2   2   2   0   0   0   0   2   2   2   0   2   0   2   0   2   0   2   2   0   0   2   0   0   2   0   0   0   2   2   0   2   0   0   0   2   0   0   0   2   2   2   0   2   0   0   0   2   0   0   2   2   0   2   2   2   2   0   2   2   2   2   0   2   2   0   0   2   0   0   2   0   0   0   0   0   2   0   0   2   0   2   2   2   0   0   2   2   2   0   2   2   2   2   2   0   0   2   0   2   2   2   2   0   2   0   2   2   0   2   2   2   2   0   2   2   2   2   0   2   2   2   0   2   2   2   2   2   2   0   2   0   2   0   0   0   2   2   0   2   2   0   0   2   2   2   0   0   2   2   2   2   0   2   2   0   0
 MK-3-3                 2   2   2   0   0   2   2   0   2   0   0   0   0   2   0   0   0   2   0   2   2   0   2   2   0   2   2   2   0   2   0   0   2   0   0   0   0   2   0   0   0   2   0   2   2   2   0   0   0   2   2   2   2   0   2   2   0   0   2   0   2   2   0   0   0   0   0   2   0   0   0   2   2   0   2   2   0   0   2   0   0   0   2   2   2   0   2   0   0   0   2   0   0   2   2   0   2   0   2   0   0   2   2   2   2   2   2   2   0   0   2   0   0   2   0   2   0   0   0   0   0   0   2   2   2   2   2   2   2   2   2   2   0   2   2   2   2   2   0   0   2   0   2   2   2   2   0   2   0   2   2   0   2   2   2   0   0   2   0   0   2   0   2   2   2   2   0   2   0   2   2   2   0   2   0   2   0   0   0   2   2   0   2   2   0   0   2   2   2   2   0   2   2   2   2   0   2   2   0   0
 MK-3-4                 2   2   2   0   0   2   2   2   2   0   0   0   2   2   2   0   0   2   0   2   2   0   2   2   0   2   2   2   2   2   0   0   2   0   0   0   0   2   0   0   0   2   0   0   2   2   0   0   0   2   2   2   2   2   2   2   0   0   2   0   2   0   0   0   0   0   0   2   0   0   0   2   2   0   2   2   0   0   2   0   0   0   2   2   2   0   0   0   0   0   2   0   0   2   2   0   2   0   0   0   0   2   2   2   2   2   2   2   0   0   2   0   0   2   2   2   0   0   0   0   0   0   2   0   2   2   0   2   2   2   2   0   0   2   2   2   2   2   0   0   2   0   2   2   2   2   0   2   0   2   2   0   0   0   2   2   2   2   0   0   2   0   2   2   2   2   0   2   0   2   2   2   0   2   0   2   0   0   0   2   2   0   2   2   0   0   0   2   2   2   0   2   2   2   2   0   2   2   0   0
 MK-3-5                 2   2   2   0   0   2   2   2   2   2   0   0   2   2   2   0   0   2   0   2   2   0   2   2   0   2   2   0   2   0   0   0   2   2   0   0   0   2   0   0   0   2   0   0   2   2   2   0   0   2   2   2   2   2   2   2   0   0   2   0   2   0   2   0   0   0   0   2   0   0   0   2   2   0   2   2   0   2   2   0   0   0   2   2   2   0   0   0   0   0   2   0   0   2   2   0   0   0   0   2   0   2   2   2   2   2   2   2   0   0   2   0   0   2   2   2   0   0   0   0   0   0   2   0   2   2   0   2   2   2   0   0   0   2   2   2   2   2   0   0   2   0   2   2   2   2   0   2   0   2   2   0   0   0   2   0   2   2   0   0   2   0   2   2   0   2   0   0   0   2   2   2   0   2   0   2   0   0   0   2   2   0   2   2   0   0   0   2   2   2   0   0   0   2   2   0   2   2   0   2
 MK-3-6                 0   2   2   0   0   2   2   2   2   2   0   0   2   0   2   0   0   2   2   2   2   0   2   2   0   2   2   0   2   0   0   0   2   2   0   0   0   2   0   0   2   0   0   0   2   2   2   0   0   2   2   2   2   2   2   0   2   0   2   0   2   0   2   0   0   0   0   2   0   0   0   2   2   0   2   2   0   2   2   0   0   0   2   2   2   0   0   0   0   0   0   0   0   2   2   0   0   0   0   2   0   2   2   2   2   2   2   2   0   0   2   0   0   2   2   2   0   2   2   0   0   0   2   2   0   0   2   2   2   2   0   0   0   2   2   2   2   2   0   2   2   0   2   2   2   2   0   2   0   2   2   0   0   2   2   0   2   2   0   0   2   0   0   2   2   2   0   0   0   2   2   2   0   2   0   2   0   0   0   2   2   0   2   2   0   2   0   2   2   0   0   0   0   2   2   0   2   2   0   2
 MK-3-7                 0   2   2   2   0   0   2   2   2   2   2   0   2   0   0   0   0   2   2   2   2   0   2   2   0   0   2   0   2   0   0   0   2   0   0   0   0   2   0   0   2   0   0   0   2   0   2   0   0   2   2   0   2   2   2   0   2   0   2   0   2   0   2   0   0   0   0   2   0   2   0   2   2   2   0   2   0   2   2   0   0   0   2   2   2   0   0   0   0   2   0   0   0   2   2   0   0   0   2   2   0   2   0   2   2   2   2   2   0   0   2   0   0   0   2   2   0   2   2   0   2   0   2   2   0   0   2   2   2   2   0   0   0   2   0   2   2   2   0   2   2   0   2   2   0   2   0   2   0   0   2   0   2   2   0   0   2   2   0   0   2   0   0   2   2   2   0   0   0   2   2   2   0   2   0   2   0   0   0   2   2   0   2   0   0   2   0   2   2   0   0   0   0   2   2   0   2   2   0   2
 MK-3-8                 0   2   2   2   0   2   2   2   2   2   2   0   2   0   2   0   0   2   2   2   2   0   2   2   0   0   2   0   2   0   0   0   2   0   2   0   0   2   0   0   2   2   0   2   0   0   2   0   0   2   2   0   2   0   2   0   2   0   2   0   2   0   2   0   0   0   0   2   0   2   0   2   0   2   0   2   0   2   2   0   0   0   2   2   0   0   0   0   0   2   0   0   0   2   0   0   0   2   2   2   0   2   0   2   0   2   2   2   0   0   2   0   0   0   2   2   0   2   0   0   2   0   2   0   0   0   2   2   2   2   2   0   0   2   0   2   2   2   0   2   2   0   2   2   0   2   0   0   0   2   2   2   2   2   0   0   2   2   0   0   2   0   0   2   2   2   0   0   0   2   2   2   0   0   0   0   2   0   0   2   0   0   2   0   0   0   0   2   2   0   0   0   0   2   2   0   2   2   0   2
 MK-3-9                 0   2   2   2   0   2   2   2   2   2   2   0   2   0   2   0   0   2   2   2   2   0   2   2   0   2   2   0   2   2   0   0   2   0   2   2   0   2   0   0   2   2   0   2   0   0   0   0   0   2   2   2   2   2   2   0   2   0   2   0   2   0   2   0   0   0   0   2   0   2   0   0   0   2   0   2   0   2   2   2   2   0   2   2   0   0   0   0   0   2   0   0   0   2   0   0   0   2   2   2   0   2   0   2   0   2   2   2   0   0   2   0   0   0   2   2   0   2   0   0   2   0   2   0   0   0   2   2   2   2   0   0   0   2   0   2   2   2   2   2   2   0   0   2   0   2   0   0   0   0   2   2   2   2   0   0   2   2   0   0   2   0   0   2   2   2   0   0   0   2   0   2   0   0   0   0   2   0   0   2   2   0   2   0   0   0   0   2   2   0   0   0   0   2   2   0   2   2   0   2
 MK-3-10                0   2   0   2   0   2   2   0   2   2   2   2   2   0   2   0   0   2   2   2   2   0   2   2   0   2   2   0   2   2   2   0   2   0   2   2   0   2   2   2   2   2   0   2   0   0   0   0   0   2   2   0   2   2   2   0   2   0   2   2   2   0   2   2   0   0   0   2   0   2   0   0   0   2   0   2   0   2   2   2   2   0   2   2   0   0   0   0   0   0   0   0   0   2   0   0   0   2   2   2   0   2   0   2   0   2   2   2   2   0   2   0   0   0   2   2   0   2   0   2   2   0   2   0   0   0   2   2   0   2   0   0   0   2   0   2   2   2   2   2   2   0   0   2   2   2   0   0   0   0   2   2   2   2   0   0   2   2   0   0   2   0   0   2   2   2   0   0   0   2   0   2   0   0   0   0   2   0   0   2   2   0   2   0   0   0   2   2   2   0   0   0   0   2   2   0   2   2   0   2
 MK-3-11                0   2   0   2   0   2   2   0   2   2   2   0   2   0   2   0   0   2   2   2   2   0   0   2   0   2   0   0   0   2   2   0   2   0   2   0   0   2   2   2   0   2   0   2   0   0   2   0   2   2   2   0   2   2   2   0   2   0   2   2   2   0   2   2   0   0   0   2   0   2   0   0   0   2   0   2   0   2   2   2   2   0   2   2   0   0   0   0   0   0   2   0   0   2   0   0   0   2   2   2   0   2   0   0   0   2   2   2   2   0   2   0   0   0   2   2   0   2   0   2   2   0   2   0   0   0   0   2   0   2   0   0   0   2   0   2   2   2   2   2   0   0   2   2   2   0   2   0   0   0   2   0   2   2   0   0   2   2   2   0   2   0   0   2   2   2   0   0   0   2   0   2   0   0   0   2   2   0   0   2   2   0   0   0   2   0   0   2   2   0   0   0   0   2   2   0   2   2   0   2
 MK-3-12                0   2   0   0   2   2   2   0   2   2   2   0   2   0   2   0   0   2   2   2   2   0   0   2   0   2   0   0   0   2   2   0   2   0   2   0   0   2   2   2   0   2   0   2   0   0   2   0   2   2   2   0   2   2   2   0   2   0   2   2   2   0   2   2   0   0   0   2   0   2   0   0   0   2   0   2   0   2   2   2   2   0   2   0   0   0   2   0   0   2   2   0   0   2   0   0   0   0   2   2   0   2   0   0   0   0   2   2   2   2   2   0   0   0   2   2   2   2   0   2   2   2   2   0   0   0   0   2   2   2   0   0   0   2   0   2   2   2   2   2   0   0   2   2   2   0   2   0   0   0   2   0   2   2   0   0   2   2   2   0   2   0   0   2   2   2   0   0   0   2   0   2   2   0   0   2   2   0   0   2   0   0   0   0   2   0   0   2   2   0   0   0   0   2   0   0   2   2   0   2
 MK-3-13                0   2   0   0   2   2   2   0   2   2   2   0   2   0   2   0   0   2   2   2   2   0   0   2   0   2   0   0   0   2   2   0   2   2   2   0   0   2   2   2   0   2   0   2   0   0   2   0   2   2   2   0   2   2   2   0   0   2   0   2   2   0   0   2   0   0   2   2   0   2   0   0   2   2   0   2   0   0   2   2   0   2   2   0   0   0   2   0   0   2   2   0   0   2   0   0   0   0   2   2   0   2   0   0   0   2   2   2   2   2   2   0   0   0   0   2   2   2   2   2   2   2   0   0   0   2   0   0   0   2   0   0   0   2   0   2   2   2   2   2   0   0   2   2   2   0   2   0   0   0   2   0   2   2   0   0   2   2   2   0   2   0   0   2   2   2   0   2   0   2   0   2   2   0   2   0   2   0   0   2   0   0   0   0   2   0   2   2   2   0   0   2   0   2   0   0   2   0   0   2
 MK-3-14                0   2   0   0   2   2   2   0   2   2   2   0   2   0   2   0   0   2   2   2   2   0   0   2   0   2   0   0   0   2   2   0   2   2   2   0   0   2   2   2   0   0   0   2   0   0   0   0   2   2   2   0   2   2   2   0   2   2   0   2   2   0   0   2   0   0   0   2   2   2   0   0   2   2   0   2   0   0   2   2   0   2   2   0   0   2   0   0   0   2   2   0   0   2   0   0   0   0   2   2   0   2   0   0   0   2   2   2   2   2   2   0   0   0   0   2   2   2   2   2   2   2   0   0   0   2   0   0   0   2   0   2   0   2   0   2   2   2   2   0   0   0   2   2   0   0   2   0   0   0   2   0   2   0   0   0   2   2   2   0   2   0   0   2   2   2   0   2   0   2   0   2   2   0   2   0   2   0   0   0   2   2   2   0   2   0   2   0   2   0   0   2   0   2   2   0   2   0   0   2
 MK-3-15                0   2   0   0   2   2   2   0   2   0   2   0   2   0   2   0   0   2   2   0   2   0   0   0   0   2   0   0   0   2   2   0   2   0   2   0   0   2   2   2   0   0   0   2   0   2   0   0   0   2   2   0   2   2   2   0   2   2   0   2   2   0   0   2   0   0   2   2   2   2   0   0   2   2   0   2   0   0   2   2   0   2   2   2   0   2   0   0   0   0   2   0   0   2   0   2   0   0   2   2   0   2   0   0   0   0   2   2   0   2   2   0   0   0   0   2   2   2   2   2   2   2   0   0   0   2   2   0   0   2   0   2   0   2   0   2   2   2   2   0   0   0   2   2   0   0   2   0   0   0   2   0   2   0   0   2   2   2   2   0   2   0   2   2   0   2   0   2   0   2   0   2   2   0   2   0   2   0   2   0   2   2   2   0   2   0   2   2   2   0   0   2   2   2   2   0   2   0   0   2
 MK-3-16                0   2   0   0   2   2   2   0   2   0   2   0   2   2   2   0   0   2   2   0   2   0   0   0   0   2   0   0   2   2   2   0   2   2   2   0   2   2   0   2   0   0   0   0   0   2   0   0   0   0   2   0   2   2   2   0   2   2   0   2   2   0   0   2   0   0   2   2   2   0   0   0   2   0   0   2   0   0   2   2   0   2   2   2   2   2   0   0   0   0   2   0   0   2   0   2   0   0   2   2   0   2   0   0   0   0   0   2   0   2   2   0   0   0   0   2   2   2   2   2   2   2   0   0   0   2   2   0   0   2   0   2   0   2   2   2   2   2   2   0   0   0   2   2   0   0   0   0   2   0   2   0   2   0   0   2   2   2   2   0   2   0   2   2   0   2   0   0   0   0   0   2   2   0   2   0   2   0   2   0   2   2   2   0   2   0   2   2   2   0   2   0   2   0   2   0   0   2   0   2
 MK-4-1                 0   0   2   2   2   2   0   2   2   0   2   2   0   0   0   2   0   0   0   2   0   0   2   0   0   0   0   0   0   0   0   2   0   2   0   0   0   0   0   0   2   2   0   0   2   0   0   2   2   2   0   0   0   0   0   0   0   0   2   0   0   2   2   2   2   2   2   0   2   2   0   2   0   2   2   2   0   0   0   0   2   2   2   2   2   2   0   2   2   2   0   2   0   2   2   2   2   0   2   0   0   2   2   2   0   2   2   0   0   0   2   0   2   0   0   0   0   0   2   2   2   2   0   0   0   0   2   2   2   2   2   2   2   0   2   0   0   0   0   2   0   0   2   2   2   0   0   0   2   2   0   0   0   2   0   0   2   2   2   0   2   0   2   0   2   2   0   0   0   0   0   2   0   0   2   2   2   2   0   2   2   0   0   2   0   2   0   0   2   2   2   0   2   2   2   2   0   2   0   0
 MK-4-2                 0   0   2   2   2   2   0   0   2   0   2   2   2   0   0   2   0   0   0   2   0   0   2   2   0   0   0   0   0   0   0   2   0   2   0   0   0   0   0   0   2   2   2   0   2   0   0   2   2   2   0   0   0   2   0   0   0   0   2   2   0   2   2   2   2   2   2   0   2   2   2   2   0   2   2   0   2   0   0   0   2   2   2   2   2   2   0   2   2   2   0   2   0   0   0   2   0   0   2   0   0   2   2   2   0   0   0   0   0   0   2   0   0   0   0   0   0   0   2   2   2   2   0   0   0   0   2   2   2   2   2   2   2   0   2   0   0   0   0   2   0   0   2   2   2   0   0   0   2   2   0   0   0   2   0   0   2   0   2   0   2   2   2   0   2   0   0   0   0   0   0   2   0   0   2   0   2   2   0   2   2   0   0   2   0   2   0   0   2   2   0   0   2   2   2   2   0   2   0   0
 MK-4-3                 0   0   2   2   2   2   2   0   2   0   2   2   2   2   0   2   0   0   0   2   0   0   2   2   2   0   0   0   0   0   0   2   0   2   0   0   0   0   2   0   2   2   2   0   2   0   0   2   2   2   0   0   0   0   0   0   0   0   0   2   0   2   2   2   2   2   2   0   2   2   2   2   0   2   2   0   0   0   0   0   2   2   2   2   2   2   0   2   2   2   0   2   0   0   0   2   0   0   2   0   0   2   2   2   0   0   0   0   0   0   2   0   0   0   0   0   0   0   2   2   2   2   2   0   0   0   2   2   2   2   2   2   2   0   2   0   0   0   0   2   0   0   2   0   2   2   0   2   2   2   0   0   2   2   0   0   2   0   2   0   2   0   2   0   2   0   0   0   0   0   0   2   0   0   2   0   0   2   0   2   2   0   0   2   0   2   0   0   2   2   0   0   2   2   2   2   0   2   2   2
 MK-4-4                 0   0   2   2   2   2   2   0   2   0   2   2   2   2   0   2   0   0   0   2   0   0   0   2   2   0   0   0   0   0   0   2   0   2   0   0   0   0   2   0   2   0   2   0   2   0   0   2   2   2   0   0   2   0   2   0   0   0   0   0   0   2   2   2   2   2   2   0   2   2   2   2   0   2   0   0   0   0   0   0   2   2   2   2   2   2   0   2   2   2   0   2   0   0   0   2   0   0   2   0   2   0   2   2   0   0   0   0   0   0   2   0   0   0   0   0   0   0   0   2   2   2   2   0   0   0   2   2   2   2   2   2   2   0   2   0   0   0   0   2   0   0   2   0   2   2   0   2   2   2   0   0   2   2   2   0   0   0   2   0   2   0   0   0   2   2   0   0   0   0   0   2   0   0   2   2   0   2   0   2   2   0   0   2   0   2   0   2   2   2   0   0   2   2   0   2   0   2   2   2
 MK-4-5                 0   0   2   0   2   0   2   0   2   0   2   2   2   2   0   2   0   0   0   2   0   0   0   2   2   0   0   0   0   0   0   2   0   2   0   0   0   0   2   0   2   0   2   0   2   0   0   2   2   2   0   0   2   0   2   0   0   0   0   0   0   2   2   2   2   2   2   0   2   2   2   2   0   2   0   0   0   0   0   0   2   2   2   2   2   2   0   2   2   2   0   2   0   0   0   2   0   0   2   0   2   0   2   2   0   0   0   0   0   0   2   0   0   2   0   0   0   0   0   0   2   2   2   0   0   0   2   2   2   2   2   0   0   0   2   2   0   2   2   2   0   0   2   0   2   2   0   2   2   0   0   0   2   2   0   0   2   0   2   0   2   0   0   0   0   2   0   0   0   0   0   2   0   0   2   2   0   2   0   2   0   0   0   0   2   2   0   2   2   2   0   0   2   2   0   0   2   2   2   2
 MK-4-6                 0   0   2   0   0   0   2   0   2   0   2   2   2   0   0   2   0   0   0   0   0   2   0   2   2   0   0   0   0   0   0   2   0   2   0   0   0   0   2   0   2   0   2   0   2   0   2   2   2   2   0   0   2   0   2   0   0   0   2   2   0   2   2   2   2   2   2   2   2   2   2   2   0   2   0   0   0   0   0   0   2   2   2   2   2   2   0   2   2   2   0   2   0   0   0   2   0   0   2   0   0   0   2   0   0   0   2   0   0   0   2   0   0   2   0   0   0   0   0   0   2   0   2   0   0   0   2   2   2   2   2   0   0   0   2   2   0   2   2   0   0   0   2   0   2   2   0   2   0   0   2   0   2   2   0   0   2   0   2   0   2   0   2   0   0   2   0   0   0   0   0   2   0   0   2   2   0   2   0   2   0   0   0   2   0   2   0   2   0   2   2   0   2   2   0   0   2   2   2   2
 MK-4-7                 0   0   2   0   0   0   2   0   2   2   2   2   2   0   2   2   0   0   0   0   2   2   0   2   2   2   2   0   2   0   0   2   0   2   0   0   2   0   2   0   2   0   2   0   2   0   2   2   2   0   0   0   2   0   2   0   0   0   2   2   0   2   2   2   2   2   2   2   2   2   2   0   0   2   0   0   0   0   0   0   2   0   2   2   2   2   0   2   0   2   0   2   0   0   0   2   0   0   0   0   0   0   2   0   0   0   2   2   0   0   2   0   0   2   0   0   0   0   0   0   2   0   2   0   0   0   2   2   2   2   2   0   0   0   2   2   2   0   0   0   0   0   2   0   0   2   0   2   0   2   2   0   0   2   0   0   2   0   2   0   2   0   2   0   0   0   2   0   0   0   0   2   0   0   2   2   0   2   0   2   0   0   0   2   2   2   0   0   0   2   2   2   2   2   0   0   2   2   2   2
 MK-4-8                 0   0   2   0   0   0   2   0   2   2   2   2   2   0   2   2   0   0   0   0   2   2   0   2   2   2   2   0   2   0   0   0   0   2   0   0   2   0   2   0   2   0   2   2   2   0   2   2   2   0   0   0   2   0   2   0   0   0   2   2   0   0   2   2   2   2   2   2   2   2   2   2   0   2   0   0   0   0   0   0   0   0   2   2   0   2   0   2   0   2   0   2   0   0   0   2   0   0   0   0   2   0   2   0   0   0   2   2   0   2   2   0   0   2   0   0   0   0   2   0   2   0   2   0   0   0   2   2   2   2   2   0   0   0   2   2   2   0   0   0   0   2   2   0   0   0   0   2   0   2   2   0   0   2   0   0   2   0   2   0   2   0   2   0   2   0   2   0   0   2   0   2   0   0   2   0   0   2   0   2   2   0   0   2   2   2   0   0   0   2   2   0   2   2   0   0   2   2   2   2
 MK-4-9                 0   0   2   0   0   0   0   0   2   2   2   2   2   0   0   2   0   0   0   0   2   2   0   2   2   0   2   2   2   0   0   0   0   2   0   0   2   0   2   0   2   0   2   2   2   0   2   2   2   0   0   0   2   0   2   0   0   0   2   2   0   2   2   2   2   0   2   2   2   2   2   2   0   2   0   0   0   0   0   0   0   0   2   2   0   2   0   2   0   2   0   2   0   2   0   2   0   0   0   0   2   0   2   0   0   0   2   2   0   2   2   0   0   2   0   2   2   0   2   0   2   0   2   0   0   0   0   2   2   2   2   0   0   0   0   2   2   2   0   0   0   2   2   0   0   0   0   2   0   2   2   0   0   0   0   0   2   0   2   0   2   0   2   2   2   0   2   0   0   2   0   2   0   0   2   0   0   2   0   0   2   0   0   2   2   2   0   0   0   2   2   0   2   2   0   0   2   0   2   2
 MK-4-10                0   0   2   0   0   0   0   0   2   2   2   2   2   0   0   2   0   0   0   0   2   2   0   2   2   0   2   2   2   0   0   0   0   2   0   0   2   0   2   0   2   0   2   2   2   0   2   2   2   0   0   0   2   0   2   2   0   0   2   2   0   2   2   2   2   0   2   2   0   2   2   2   0   2   0   0   0   0   0   0   0   0   2   2   0   2   2   2   0   2   0   0   0   2   0   2   0   2   0   0   2   0   2   2   0   0   2   2   0   2   2   0   0   2   0   2   2   0   2   0   2   0   2   0   0   0   0   2   2   2   2   0   0   0   0   0   2   2   0   0   0   2   2   0   0   0   0   2   2   2   2   2   0   0   0   0   2   0   2   0   2   0   2   2   2   0   2   0   0   2   0   2   0   0   2   0   0   2   0   0   2   0   2   0   2   2   0   0   0   2   2   0   2   2   2   0   2   0   2   2
 MK-4-11                2   0   2   0   0   0   0   2   2   2   2   2   2   0   0   2   0   0   0   0   2   2   0   2   2   0   2   2   2   0   0   0   0   0   0   0   2   0   2   0   2   0   2   2   2   0   2   2   2   0   0   0   2   0   2   0   0   2   2   2   0   2   2   2   2   0   2   2   0   2   2   2   0   2   0   0   0   0   0   0   0   0   2   2   0   2   2   2   0   2   0   0   0   2   0   2   0   2   0   0   2   0   2   2   0   0   2   2   0   2   2   0   0   2   0   2   2   0   2   0   2   0   2   0   0   0   0   2   2   2   0   0   0   0   0   0   2   2   0   0   0   2   2   0   0   0   0   2   0   2   2   2   0   0   0   0   2   0   2   0   2   0   2   2   2   0   2   0   0   2   0   2   2   0   2   0   0   2   0   2   2   0   2   0   2   2   0   2   0   2   2   0   2   2   2   0   2   0   2   2
 MK-4-12                2   0   2   0   0   0   0   2   2   2   2   2   2   0   0   2   0   0   2   0   2   2   2   2   2   0   2   0   2   0   0   0   0   0   2   0   2   0   2   0   2   0   2   0   2   0   2   2   2   0   0   0   2   0   2   0   0   2   2   2   0   2   2   2   2   0   2   2   0   2   2   2   0   0   0   0   0   0   0   0   0   0   2   0   0   2   2   2   0   2   0   2   0   2   2   2   0   2   0   2   2   0   2   2   0   0   0   2   0   2   2   0   0   2   0   2   2   0   2   0   2   2   0   2   0   0   0   2   2   2   0   0   0   0   0   0   2   2   0   0   0   2   2   0   0   0   0   0   0   2   0   2   0   0   0   0   2   0   0   0   2   0   2   2   2   0   2   0   0   2   0   2   0   0   2   0   0   2   0   2   2   0   2   0   2   2   0   2   0   2   2   0   2   2   2   0   2   0   2   2
 MK-4-13                2   0   2   0   0   0   0   2   2   2   0   2   2   0   0   0   0   0   2   0   2   2   2   2   2   0   2   0   2   0   0   0   0   0   2   0   2   0   0   0   2   0   2   0   2   0   2   2   0   0   0   0   0   0   2   0   0   2   2   2   0   2   2   2   2   0   2   2   0   0   2   2   0   0   0   0   0   0   0   0   0   0   2   0   0   2   2   2   0   2   0   2   0   2   2   2   2   2   0   2   0   0   2   2   0   0   0   2   0   2   2   0   0   2   0   2   0   0   2   0   2   2   0   2   0   0   0   2   2   2   0   0   2   0   0   0   2   2   0   0   0   2   2   2   0   2   0   0   0   2   0   2   0   0   0   0   2   0   0   0   2   0   2   2   2   0   2   0   0   2   0   2   0   0   2   0   0   2   0   2   2   0   2   0   2   2   0   2   0   0   2   0   0   2   2   0   2   0   2   2
 MK-4-14                2   0   2   0   0   2   0   2   2   2   0   2   2   0   0   0   0   0   2   0   2   0   0   2   2   0   2   0   2   0   0   0   0   0   2   0   0   0   2   0   2   0   2   0   0   0   2   2   0   0   0   0   0   0   2   2   0   2   2   0   2   2   2   2   2   0   2   2   0   0   2   2   0   0   0   0   0   0   0   0   0   0   2   0   0   2   2   2   0   2   0   2   0   2   2   2   2   0   0   2   0   0   2   2   0   0   0   2   0   2   2   0   0   2   0   2   0   0   2   0   2   2   0   2   0   0   0   2   2   2   0   2   2   0   0   0   2   2   0   2   0   2   0   2   2   0   0   0   0   2   0   2   0   0   0   0   2   0   0   0   2   0   2   2   2   0   2   0   0   0   0   2   0   0   2   0   0   2   0   0   2   0   2   0   2   2   0   2   0   0   2   0   0   2   0   0   2   0   2   2
 MK-4-15                2   0   2   0   0   2   0   0   2   0   0   2   2   0   0   0   0   0   2   0   2   0   2   2   2   0   2   0   2   0   0   0   0   0   2   0   2   0   2   2   2   0   2   0   0   2   2   0   0   0   0   0   0   0   2   2   0   2   2   0   2   2   2   2   0   0   2   2   0   0   2   2   0   0   0   0   2   2   0   2   2   0   2   2   0   2   2   2   0   2   0   2   0   2   2   2   2   0   0   2   0   0   2   2   0   2   0   2   0   2   2   2   0   2   0   2   2   0   2   0   2   2   0   2   2   0   2   2   2   2   0   2   2   0   0   0   2   2   0   2   0   2   0   2   2   0   0   0   0   2   0   2   0   0   0   0   2   0   2   0   2   0   2   2   2   0   2   0   0   0   0   2   0   0   2   0   0   0   0   0   2   2   2   0   2   2   0   2   0   0   2   0   0   2   0   0   2   0   2   0
 MK-4-16                2   0   2   0   0   2   0   0   2   0   0   2   2   0   0   0   0   0   2   0   2   0   2   2   2   0   0   0   2   0   0   0   0   0   2   0   2   0   2   2   2   0   2   0   0   2   2   0   2   0   0   2   0   0   2   2   0   2   0   0   2   2   2   2   0   0   2   2   0   0   2   2   0   0   0   0   0   2   0   2   2   0   2   2   0   2   2   2   0   2   2   2   0   2   2   2   2   0   0   2   0   0   0   2   0   2   0   2   2   2   2   2   0   2   0   2   2   0   2   2   2   2   0   2   2   0   2   2   2   2   0   2   2   0   0   0   2   2   0   2   0   2   2   2   2   0   0   0   0   2   0   0   0   0   0   2   2   0   2   0   2   0   2   2   2   2   2   0   0   0   0   2   0   0   2   0   2   0   0   0   2   2   2   0   2   2   0   0   0   0   2   0   0   2   0   0   2   0   2   0
 MK-5-1                 2   0   2   2   2   2   0   0   0   0   0   2   0   2   0   0   0   2   2   2   0   0   2   2   0   2   2   0   2   0   2   0   2   0   0   2   2   0   2   0   2   0   2   2   0   0   2   0   0   2   2   0   0   0   0   2   2   0   2   2   0   0   2   2   2   0   0   0   0   2   2   0   2   0   2   2   2   2   2   0   0   2   2   2   2   0   0   0   2   0   0   2   0   2   0   2   0   2   0   2   2   0   0   2   2   2   2   0   2   2   2   2   2   0   2   2   0   2   0   0   2   2   2   2   0   2   0   2   2   0   0   2   0   2   0   0   0   0   0   0   2   0   0   2   0   0   2   2   0   0   2   0   0   2   2   2   2   0   2   0   0   0   2   2   2   0   0   2   2   2   2   2   0   0   0   2   0   2   0   2   2   2   2   0   2   2   2   0   0   2   2   0   2   2   0   0   2   0   2   0
 MK-5-2                 2   0   2   2   0   2   0   0   0   0   0   2   0   0   0   0   0   2   2   2   0   0   2   2   0   2   2   0   2   0   2   0   2   0   0   2   2   0   2   0   2   0   2   2   0   0   2   2   0   2   2   0   0   0   0   2   2   0   2   2   0   0   2   2   2   0   0   2   0   2   2   0   2   0   2   2   2   2   2   0   0   2   2   0   2   0   0   0   2   0   0   0   0   2   0   2   0   0   0   2   2   0   0   2   2   2   2   2   2   2   2   2   2   0   2   0   0   2   0   0   2   2   2   2   0   2   0   2   2   0   0   0   0   2   0   2   0   0   0   0   2   0   0   2   0   0   2   2   0   2   2   0   0   0   2   2   2   0   2   0   0   0   2   2   2   0   0   2   2   0   2   2   0   0   0   2   0   2   0   2   0   2   2   0   2   2   2   0   0   0   2   0   2   2   0   0   2   0   2   0
 MK-5-3                 0   0   2   2   0   0   0   0   0   0   0   2   0   0   0   0   0   0   0   2   0   0   2   2   0   2   2   0   2   0   2   0   2   0   0   2   2   0   2   0   2   0   2   2   0   0   2   2   0   0   2   0   0   0   0   2   2   0   2   2   0   0   2   0   2   0   0   2   0   2   2   0   2   0   2   2   2   2   2   0   0   2   2   0   2   0   0   2   2   0   0   0   0   2   0   0   0   2   0   2   2   0   0   2   2   2   2   2   0   2   0   2   2   0   0   0   0   2   0   0   2   0   2   2   0   2   0   2   2   0   0   0   0   0   0   0   0   0   0   0   0   0   2   2   0   0   2   2   0   2   2   0   0   0   2   2   2   0   2   0   0   0   2   2   2   0   0   2   2   0   2   2   0   0   0   2   0   2   0   2   0   2   2   0   2   2   0   0   0   0   2   0   2   2   0   0   2   0   2   0
 MK-5-4                 0   0   2   2   0   0   0   0   0   0   0   2   0   0   0   0   0   0   0   2   0   0   2   2   0   2   2   0   0   0   2   0   2   0   0   2   2   2   2   0   2   0   0   2   2   0   2   2   0   0   2   0   0   0   0   0   2   0   0   2   0   0   2   0   0   0   0   2   0   2   2   0   2   0   2   2   2   2   2   0   0   2   2   0   2   0   0   2   2   0   0   0   0   2   2   0   0   2   0   2   2   0   0   2   2   2   2   2   0   2   0   2   2   2   0   0   0   2   0   0   2   0   2   2   0   2   0   2   2   0   0   0   0   0   0   0   2   0   0   0   0   0   2   2   0   0   2   2   0   2   2   0   0   0   2   2   2   0   2   0   0   0   2   2   0   0   0   2   2   2   2   2   0   0   0   2   2   0   0   2   0   2   2   0   2   2   0   0   2   0   2   0   2   2   0   0   2   2   2   0
 MK-5-5                 0   0   2   2   0   0   0   0   0   0   0   2   0   0   0   0   0   0   0   2   0   0   2   2   0   2   0   0   0   0   2   2   2   0   0   0   2   2   2   0   2   0   0   2   0   0   2   2   0   0   2   0   2   0   0   0   2   0   0   2   0   2   2   0   0   0   2   2   0   2   2   0   2   0   2   2   2   2   2   0   0   2   2   0   2   0   0   2   2   0   0   2   0   2   2   0   0   2   2   2   0   0   0   2   2   2   2   2   0   0   0   2   2   2   0   0   0   2   0   0   2   0   2   2   0   0   0   2   2   0   0   0   0   0   0   0   2   0   0   2   0   0   2   2   0   0   2   2   0   2   2   0   2   0   2   2   0   0   2   0   0   0   2   2   2   0   0   2   2   2   2   2   0   0   0   2   2   0   0   0   0   2   2   0   2   2   0   0   0   0   2   0   2   2   0   0   2   2   2   0
 MK-5-6                 0   0   2   0   0   0   0   0   0   0   0   2   0   0   0   0   0   0   0   2   0   0   2   2   0   2   0   0   0   2   2   2   2   0   0   0   2   2   2   0   0   0   0   2   0   0   2   2   0   0   2   2   2   0   0   0   2   0   0   2   0   2   2   2   0   0   2   2   0   2   2   0   2   0   2   2   0   2   2   0   0   2   2   0   2   0   0   2   0   0   0   2   0   0   2   0   0   2   2   2   0   0   0   2   2   2   2   2   0   0   2   2   2   2   0   0   0   2   0   0   2   0   2   2   0   2   0   0   2   0   0   0   0   0   0   0   2   0   0   2   0   2   0   2   0   0   2   2   0   2   2   0   2   0   2   2   0   0   0   0   0   0   2   2   2   0   0   2   2   2   2   2   0   0   0   2   2   0   0   2   2   2   2   0   2   2   0   0   0   0   2   0   2   2   0   0   2   0   2   0
 MK-5-7                 0   0   2   0   2   0   2   0   0   0   0   2   0   0   0   0   0   0   0   2   0   0   2   2   0   2   2   0   0   2   2   2   2   0   0   0   2   2   2   0   0   0   0   2   0   0   2   2   0   0   2   2   2   0   0   0   0   0   0   2   0   2   0   2   0   0   2   2   0   0   2   0   2   0   2   2   0   2   2   0   0   2   2   2   2   2   0   2   2   0   2   0   0   0   2   0   0   2   0   2   0   0   2   2   2   2   0   2   0   2   2   2   2   2   0   0   0   2   0   0   2   0   2   2   0   2   0   0   2   0   0   0   0   0   0   0   2   0   0   2   0   2   0   2   2   0   2   2   2   0   2   0   2   0   2   2   0   2   0   0   2   0   2   2   2   0   0   2   2   2   2   2   0   0   0   2   2   0   0   2   2   2   2   2   0   2   0   2   0   2   2   0   2   2   0   0   2   2   2   0
 MK-5-8                 0   2   2   0   2   0   2   0   0   0   0   2   2   0   0   0   0   0   0   2   0   0   2   2   0   2   2   0   0   2   2   2   2   0   0   0   2   2   2   0   0   2   0   2   0   0   0   2   0   0   2   2   2   0   0   0   0   0   0   2   0   2   0   2   0   0   2   2   0   0   2   0   2   0   2   2   0   2   2   0   0   2   0   2   0   2   0   2   2   0   2   2   0   0   2   0   0   2   0   2   0   0   2   2   2   2   0   2   0   2   2   2   2   2   0   2   2   2   0   0   2   0   2   2   0   2   0   0   2   0   0   0   0   0   0   0   0   0   0   2   0   2   0   2   2   0   2   0   2   0   2   0   2   0   2   2   0   2   0   0   2   0   2   2   2   0   0   2   2   2   0   2   0   0   0   2   2   0   0   2   2   2   0   0   0   2   2   2   0   2   2   0   2   2   0   0   2   2   2   0
 MK-5-9                 0   2   2   0   2   0   2   0   0   0   0   2   2   0   0   0   0   0   0   2   0   0   2   2   0   0   2   0   2   2   2   2   0   0   0   0   2   2   2   0   0   2   0   2   0   0   0   2   0   0   2   2   2   0   0   0   0   0   0   2   0   2   0   2   0   0   2   2   0   0   2   0   2   0   2   2   2   2   2   0   0   2   0   2   0   2   0   2   2   0   2   2   0   0   2   0   0   2   0   2   0   0   2   2   2   2   0   2   0   0   2   2   2   2   0   2   2   2   0   0   2   2   2   2   0   2   0   0   2   0   0   0   0   0   2   0   0   0   2   2   2   2   0   2   2   0   2   0   2   0   2   0   2   0   0   2   0   2   0   0   2   0   0   2   2   0   0   2   2   2   0   2   0   0   2   2   2   0   0   2   2   2   0   0   0   2   2   2   0   2   2   0   2   2   0   0   2   2   2   0
 MK-5-10                0   2   0   0   2   0   2   0   0   0   0   2   2   0   0   0   0   0   0   2   0   0   2   2   0   0   2   0   2   2   2   0   0   0   0   0   2   2   2   0   0   2   0   2   0   0   0   2   0   0   2   2   2   0   0   0   0   0   0   2   0   2   0   2   0   0   0   0   0   2   0   0   0   0   2   2   2   2   2   0   0   2   0   2   0   2   0   2   2   0   0   2   0   2   2   0   0   2   0   2   0   0   2   2   2   2   2   0   0   0   2   2   2   0   0   2   2   2   0   0   2   2   2   2   0   0   0   0   2   0   0   0   0   0   2   2   0   0   2   2   2   2   0   2   2   0   2   0   2   0   2   0   2   2   0   2   0   2   2   0   2   0   0   2   2   0   0   2   2   2   0   2   0   0   2   2   2   0   0   2   0   2   0   0   0   0   2   2   0   2   2   0   2   2   0   0   2   2   2   0
 MK-5-11                0   2   0   2   2   0   2   0   0   2   0   2   2   0   0   0   0   0   0   2   0   0   2   2   0   0   2   0   2   2   2   0   0   0   0   2   2   2   2   0   2   2   0   2   0   0   0   2   0   0   2   2   2   0   0   0   0   0   0   2   0   2   0   2   0   0   0   0   0   2   0   0   0   0   2   2   2   2   2   0   0   2   0   2   0   2   2   0   2   0   0   0   0   2   2   2   0   2   0   2   0   2   2   2   2   2   2   0   0   0   2   2   2   0   0   2   2   2   2   0   2   2   0   0   0   0   0   0   2   0   0   0   0   0   2   0   2   0   0   2   2   2   0   0   2   0   0   0   2   0   0   0   2   2   0   2   0   2   2   0   2   0   2   2   2   0   2   2   2   2   0   2   2   0   2   2   2   0   0   2   0   0   0   0   0   0   2   2   0   0   2   0   2   2   0   0   2   0   2   0
 MK-5-12                0   2   0   2   2   2   2   0   0   2   0   2   2   0   0   0   0   0   0   2   0   0   0   0   0   0   2   0   2   2   2   0   0   0   0   2   2   2   2   0   0   2   0   2   0   0   0   2   2   0   2   2   2   0   0   0   0   0   0   2   2   2   0   2   0   0   0   0   0   2   2   0   0   0   2   2   2   2   2   0   0   2   2   2   0   2   2   0   2   0   0   0   0   0   2   0   2   2   0   2   0   2   0   0   2   2   2   0   0   0   0   0   2   0   0   2   2   2   2   0   2   2   0   0   0   0   0   0   2   0   0   0   0   0   2   0   2   0   0   2   2   2   0   0   2   0   2   0   2   0   0   2   0   2   0   2   0   2   2   0   2   0   2   2   2   0   2   2   2   2   0   2   2   0   2   2   2   0   0   2   0   0   0   0   0   0   2   2   2   0   2   0   2   2   0   0   2   0   0   0
 MK-5-13                0   2   0   2   2   2   2   0   0   2   0   2   2   0   0   0   0   0   0   2   0   2   0   0   0   2   2   0   2   2   2   0   0   0   0   2   2   2   2   0   0   2   0   2   0   0   0   2   2   0   2   2   2   0   0   0   0   0   0   2   2   0   0   2   0   0   0   0   0   2   2   0   0   0   2   2   2   2   2   2   0   2   2   2   0   2   2   0   2   0   0   0   0   0   2   0   2   2   0   2   0   2   0   0   2   2   2   0   0   0   0   0   0   0   0   2   2   2   2   0   2   2   0   0   2   0   0   0   2   0   0   0   0   0   0   0   2   0   0   2   0   2   0   0   2   0   0   2   2   0   0   2   0   2   0   2   0   2   2   0   2   2   0   2   2   0   2   2   2   2   0   2   0   2   2   2   2   0   0   2   0   0   2   0   0   0   2   2   2   0   2   0   2   2   2   0   2   0   0   0
 MK-5-14                2   2   0   2   2   2   2   0   0   2   0   2   2   0   0   0   0   0   0   2   0   2   2   0   0   0   2   0   0   2   2   0   0   0   0   0   2   2   2   0   2   2   0   0   0   0   2   2   2   0   2   2   2   0   0   0   2   0   0   2   2   2   0   2   0   0   0   0   2   2   2   0   0   0   2   2   2   2   2   2   0   0   2   2   0   2   0   0   2   0   0   0   0   0   2   0   2   2   0   2   0   0   0   0   2   2   2   0   0   0   0   0   0   0   0   2   2   2   2   0   2   2   0   0   0   0   0   0   2   0   0   0   0   0   0   0   2   0   0   2   0   2   0   0   2   0   0   2   2   2   0   2   0   2   0   2   0   0   2   0   2   2   0   2   2   0   2   2   2   2   2   2   0   0   2   2   2   0   0   2   0   0   2   0   0   0   2   2   2   0   2   0   2   2   2   0   2   0   0   0
 MK-5-15                2   2   0   2   2   2   2   0   0   2   0   0   2   2   0   2   0   2   0   2   0   2   2   0   2   0   2   0   0   2   2   0   0   0   0   0   2   0   2   0   2   0   0   0   0   0   0   2   2   0   2   2   2   0   0   0   2   0   2   2   2   0   2   2   0   0   0   0   2   2   2   0   0   0   0   2   2   2   2   2   0   0   2   2   0   2   0   0   2   0   0   0   0   0   2   0   2   0   0   2   0   0   0   0   2   2   2   0   0   0   0   0   0   0   0   2   2   2   2   0   2   2   2   0   0   0   0   0   2   2   2   0   0   0   0   0   2   0   2   2   0   2   0   0   2   0   0   2   2   2   0   2   0   0   2   2   0   2   2   2   2   2   0   2   2   0   2   0   0   2   2   2   0   0   2   2   2   0   0   2   0   2   0   2   0   0   2   2   2   0   2   0   2   2   2   0   0   0   0   0
 MK-5-16                2   2   0   2   2   2   0   0   0   2   0   0   2   2   0   2   0   2   2   2   0   2   0   2   2   0   2   0   0   2   2   0   0   2   0   0   2   0   2   0   2   0   0   0   0   0   2   0   2   0   2   2   2   0   0   0   2   0   2   2   2   0   2   2   0   0   0   0   2   2   2   2   0   2   0   2   2   2   2   2   0   2   2   2   0   2   0   0   2   0   0   0   0   0   2   0   2   0   0   2   0   0   2   0   2   2   2   0   0   0   0   0   0   2   0   2   2   2   2   2   2   2   2   0   0   0   0   0   2   2   2   0   0   2   0   0   2   2   2   2   0   2   0   0   2   0   0   2   2   2   0   2   0   2   2   2   0   2   2   2   2   2   0   2   2   0   2   0   0   2   2   2   0   0   2   2   2   2   0   0   0   2   0   2   2   0   2   2   2   0   2   0   0   2   2   0   0   0   0   0
 MK-6-1                 2   2   0   2   0   0   0   2   2   0   0   0   2   2   0   0   0   0   0   2   0   0   2   2   2   0   0   2   0   0   0   0   0   2   2   2   2   0   2   2   0   0   0   2   2   0   0   0   2   2   2   0   2   2   2   0   0   0   2   0   0   2   0   0   2   2   2   2   0   2   2   0   2   0   0   0   0   2   2   0   0   2   2   2   2   0   2   0   2   2   0   0   2   0   0   0   0   2   2   2   2   2   0   0   0   0   2   0   2   2   2   2   0   0   2   0   0   0   0   2   0   2   0   2   2   0   2   2   0   0   0   2   2   2   2   2   0   2   2   2   0   2   0   2   0   0   2   2   0   0   2   2   0   0   2   0   2   2   0   0   2   0   2   0   2   2   0   2   0   0   0   0   0   2   2   0   0   0   0   0   0   0   2   0   2   0   2   2   2   0   2   0   0   0   0   2   0   2   0   2
 MK-6-2                 2   2   0   2   0   0   0   2   2   0   0   0   2   2   0   0   0   0   0   2   0   0   2   2   2   0   2   2   0   0   2   0   0   2   2   2   2   0   2   2   0   0   0   2   2   0   0   0   2   2   0   0   2   2   2   0   0   0   2   0   0   2   0   0   2   0   2   2   0   2   2   0   2   0   0   0   0   2   2   0   0   2   2   2   2   2   2   0   2   2   0   0   2   0   0   0   0   2   2   2   2   2   0   0   0   0   2   0   2   2   2   2   0   0   2   0   0   0   0   2   0   2   2   2   2   0   2   2   0   0   0   2   2   2   2   2   0   2   2   2   0   2   0   2   0   0   2   2   0   0   2   2   0   0   2   0   2   2   0   2   2   0   2   0   2   2   0   2   0   0   0   0   0   2   2   0   0   0   0   0   0   0   2   0   2   0   2   2   2   0   2   0   0   0   0   2   0   0   0   2
 MK-6-3                 0   2   0   2   0   0   0   0   2   0   0   0   2   2   0   0   0   0   0   2   0   0   2   2   2   0   2   2   0   0   2   0   0   2   0   0   2   0   2   2   0   0   0   0   2   0   0   0   2   2   0   0   2   2   2   0   0   0   2   0   2   0   0   0   2   0   2   2   0   2   2   0   2   0   0   0   2   2   2   0   0   2   2   2   2   2   2   0   2   2   0   0   2   0   0   0   0   2   2   2   2   2   0   0   2   0   2   0   2   2   2   0   0   0   2   0   0   0   0   2   2   2   2   2   2   0   2   2   0   2   0   2   2   2   2   2   0   2   2   2   0   2   0   2   0   0   2   2   0   0   2   2   0   0   2   0   2   2   0   2   2   0   2   0   2   2   0   2   0   0   0   0   0   0   2   0   0   0   0   0   0   0   2   0   2   0   2   0   2   2   2   0   0   0   0   2   0   0   0   2
 MK-6-4                 0   2   0   2   0   0   0   0   0   0   0   0   2   0   0   0   0   0   0   2   0   0   2   2   2   0   0   2   0   0   2   0   0   2   0   0   2   0   0   2   0   0   0   0   2   0   0   0   2   2   0   0   2   2   2   0   0   0   2   0   2   2   2   0   2   0   0   2   0   2   2   2   2   0   0   0   2   2   2   0   0   0   2   2   2   2   2   0   2   2   0   0   2   0   2   0   0   2   2   2   2   2   0   0   2   2   2   2   2   2   2   0   0   0   2   0   0   0   0   2   2   2   2   2   2   0   2   2   0   2   0   2   2   0   2   0   0   2   2   2   0   2   0   2   0   0   2   2   0   0   2   2   0   0   0   0   2   2   0   2   2   0   2   0   2   2   0   2   0   0   0   0   0   0   2   0   0   0   0   0   0   0   2   2   2   0   2   0   2   2   2   0   2   0   0   2   0   0   2   2
 MK-6-5                 0   2   0   2   0   0   0   0   0   0   0   0   2   2   0   0   0   0   0   2   0   0   2   2   2   0   0   2   0   0   2   0   0   2   0   0   2   0   0   0   0   0   2   0   2   0   2   0   2   2   0   0   2   2   2   0   0   0   2   0   2   2   2   0   2   0   0   2   0   2   2   2   0   0   0   0   2   2   2   0   0   0   2   0   0   2   2   0   2   2   0   0   2   0   2   0   0   0   2   2   2   2   2   0   2   2   2   2   2   2   2   0   0   0   2   0   0   2   0   2   0   2   2   2   2   0   2   2   0   2   0   0   2   2   2   0   0   2   2   2   2   2   0   0   2   0   2   2   0   0   0   2   0   0   0   0   2   2   0   2   2   0   0   0   2   2   0   2   0   0   0   0   0   0   2   0   0   0   0   0   0   0   2   2   2   0   2   0   0   2   2   0   0   0   0   2   2   0   2   2
 MK-6-6                 0   2   0   0   0   0   2   0   0   0   0   0   2   2   0   0   0   0   2   2   2   0   2   2   2   0   0   2   0   0   2   0   2   2   0   2   2   0   0   0   0   0   2   0   0   0   2   0   2   2   0   2   2   0   2   0   0   0   2   0   2   2   0   0   2   2   0   0   0   2   2   2   0   0   0   0   2   2   2   0   0   0   2   0   0   2   2   0   2   0   2   0   0   0   2   0   0   0   2   2   0   2   2   0   2   2   2   2   2   2   0   0   2   0   0   0   2   2   0   2   0   2   0   2   2   0   2   2   0   2   0   0   2   0   2   0   0   2   2   2   2   2   0   0   2   0   2   2   0   0   0   2   0   0   0   0   2   2   0   2   0   0   0   0   2   2   2   2   0   0   0   0   0   0   2   0   0   0   2   0   0   0   2   2   2   0   2   0   0   2   2   2   0   0   0   2   2   0   0   2
 MK-6-7                 0   0   0   0   0   0   0   2   0   0   0   0   2   2   0   0   0   0   2   2   2   2   2   2   2   0   2   2   2   0   2   2   2   2   0   2   2   0   0   0   0   0   2   0   0   0   2   0   0   0   0   2   2   0   2   0   0   0   2   0   2   2   0   0   2   2   0   0   0   2   2   2   0   0   0   0   2   2   2   0   0   0   2   0   0   2   2   0   2   0   2   2   0   0   0   0   2   2   2   2   0   2   2   0   2   2   2   2   2   2   0   0   2   0   0   0   0   2   0   2   0   2   0   2   2   0   2   2   0   2   0   0   2   0   2   0   0   2   2   2   2   2   0   0   2   0   0   2   0   0   0   2   0   0   0   0   2   0   0   2   0   0   0   0   2   2   2   2   0   0   0   0   0   0   2   0   0   0   2   0   0   0   2   2   2   0   2   0   2   2   0   2   0   0   0   2   2   0   0   2
 MK-6-8                 0   0   0   0   0   0   0   2   0   0   0   0   2   0   2   2   0   0   0   2   2   2   2   2   2   0   2   2   2   0   2   2   2   2   2   0   2   2   0   0   0   0   2   0   0   0   2   0   0   0   0   2   2   0   2   0   0   0   2   0   2   2   0   0   2   2   0   0   0   2   2   2   0   0   0   0   2   0   0   0   0   0   2   2   2   2   2   0   2   0   2   2   0   0   0   0   2   2   2   2   0   2   2   0   0   2   2   2   2   2   0   0   2   0   0   0   0   2   2   2   2   2   0   2   2   0   0   2   0   2   0   0   2   0   2   0   0   2   2   2   2   2   0   0   2   0   0   2   0   0   0   2   0   2   0   0   2   0   0   2   0   0   0   0   2   2   2   2   0   0   0   2   0   0   0   0   0   0   2   0   0   0   2   2   2   0   0   0   2   2   0   2   0   0   0   2   2   0   0   2
 MK-6-9                 0   2   0   0   0   0   0   2   0   2   2   0   2   2   2   0   0   0   0   2   2   2   2   2   2   0   2   0   2   2   2   2   2   2   2   0   0   2   0   0   0   0   2   0   0   0   2   0   2   0   0   2   2   0   2   0   0   0   2   0   2   2   0   0   2   2   0   0   0   2   0   2   0   2   0   0   0   0   0   2   0   0   2   2   2   2   2   0   2   0   2   0   0   0   0   0   2   0   2   2   0   2   2   0   0   2   2   2   2   0   0   0   2   0   0   0   0   2   2   2   2   2   0   2   2   0   0   2   0   2   0   0   2   0   2   0   0   0   2   0   2   2   0   0   2   0   0   2   2   0   0   2   0   2   0   0   2   0   0   2   2   0   0   2   2   2   2   2   2   0   0   2   0   0   0   0   0   0   2   0   0   2   2   2   2   0   0   0   2   0   0   2   0   0   0   2   2   0   0   2
 MK-6-10                0   2   0   0   0   0   0   2   0   2   2   0   2   0   2   0   0   0   0   2   2   0   2   2   2   0   2   0   2   2   2   2   2   0   2   2   0   2   0   0   0   0   2   0   0   0   2   0   2   0   0   2   2   0   2   2   0   0   2   0   2   0   0   0   2   2   0   2   0   2   0   2   0   0   0   0   0   0   0   2   0   0   2   2   2   2   2   0   2   0   2   0   2   0   0   0   2   0   2   2   0   2   2   0   0   2   2   2   2   0   0   0   2   0   0   2   0   2   0   2   2   2   0   2   2   0   2   2   0   2   0   0   2   0   2   0   0   0   2   0   0   2   0   0   2   0   0   2   2   0   0   2   0   2   0   0   2   0   0   2   2   0   2   2   2   2   2   2   2   0   0   2   2   0   0   0   0   0   2   0   0   2   2   2   2   0   0   0   2   0   0   2   0   0   0   0   2   0   0   2
 MK-6-11                0   2   0   0   0   0   0   2   0   2   2   0   2   0   2   0   0   0   0   2   2   0   2   2   2   0   2   0   2   2   2   0   2   0   2   2   0   2   0   0   0   0   2   0   0   0   2   2   2   0   0   2   2   0   2   2   0   0   2   0   2   2   0   0   2   2   0   2   0   2   0   2   0   0   2   2   0   0   0   2   0   0   2   2   2   2   2   0   2   2   2   0   2   0   0   0   2   0   2   2   0   2   2   0   0   2   2   2   2   0   0   2   2   2   0   2   0   2   0   2   2   2   0   2   2   0   2   2   0   2   0   0   2   2   2   0   0   0   2   0   0   0   0   0   2   0   0   2   0   0   0   2   0   2   0   0   2   0   0   2   2   0   2   2   2   2   2   2   2   0   0   0   2   0   0   0   0   0   0   0   0   2   2   2   2   0   0   0   2   0   0   0   0   0   0   0   2   0   0   2
 MK-6-12                0   2   0   0   0   0   0   2   0   0   2   0   2   0   2   0   0   0   0   2   2   0   2   2   2   0   2   0   2   2   2   0   2   0   2   2   2   0   0   0   0   0   2   0   0   0   0   2   2   0   0   2   2   0   2   0   0   0   2   0   2   2   0   0   2   2   0   2   0   2   0   2   0   0   2   0   0   0   0   2   0   0   2   2   2   2   2   0   2   2   2   0   2   0   0   0   0   0   2   2   0   2   2   0   0   2   2   2   2   0   0   2   2   2   2   2   0   2   0   2   2   2   0   2   2   0   2   2   0   0   2   0   2   2   2   0   0   0   2   0   0   0   0   0   2   0   0   2   0   0   0   0   0   2   0   0   2   0   0   2   2   0   2   2   2   2   2   2   2   0   0   0   2   0   2   0   0   0   0   0   0   2   2   2   2   0   2   0   2   0   0   0   0   0   2   0   2   0   0   2
 MK-6-13                2   2   0   2   0   0   0   0   0   0   2   2   2   0   2   0   2   0   0   2   2   0   2   2   2   0   2   0   2   2   0   0   2   0   2   2   2   0   0   0   0   0   2   0   0   0   0   2   2   0   0   2   2   0   2   0   0   0   2   0   2   2   0   0   2   2   0   2   0   2   0   2   0   0   2   0   0   0   0   2   0   0   2   0   2   2   2   0   2   2   2   0   2   0   0   0   0   2   2   0   0   2   2   0   0   2   2   2   2   0   0   2   2   2   2   2   0   2   0   2   2   2   0   2   2   0   2   2   0   0   2   0   2   2   2   0   0   0   2   0   0   0   0   0   2   0   0   2   0   0   0   0   0   0   0   0   2   0   0   0   2   0   2   2   0   2   2   2   2   0   0   0   2   0   2   0   0   0   0   2   0   2   2   2   2   0   2   0   2   0   0   0   0   0   2   0   2   0   0   2
 MK-6-14                2   2   0   2   0   0   0   0   0   0   2   2   2   0   2   0   2   0   2   2   2   0   2   2   2   0   2   0   2   2   0   0   2   0   2   2   2   0   0   0   0   0   2   0   0   0   0   2   2   0   0   2   0   0   2   0   0   0   2   2   2   2   0   0   2   2   2   2   0   2   2   2   0   0   2   0   0   0   0   2   0   0   2   0   2   2   2   2   2   2   2   0   2   0   0   0   0   2   2   0   0   2   2   0   0   2   2   2   2   0   0   2   0   0   0   2   0   2   0   2   2   2   0   2   2   0   2   2   0   0   0   0   0   2   2   0   0   2   2   0   0   0   0   0   0   0   2   0   0   0   0   0   0   0   0   2   2   2   0   0   2   0   2   2   0   2   2   2   2   0   0   2   2   2   2   0   0   2   0   2   0   0   2   2   2   0   2   0   2   0   0   0   0   0   2   0   2   0   0   2
 MK-6-15                2   2   0   2   0   0   0   0   0   0   2   2   2   0   2   0   2   2   2   2   2   0   2   2   2   0   2   0   2   2   0   0   0   0   2   2   2   0   0   0   0   0   2   0   0   0   0   0   2   0   0   2   0   0   0   0   0   0   2   2   2   2   2   0   2   2   2   2   0   2   2   2   0   0   2   0   0   0   0   2   0   0   2   0   2   2   2   2   2   2   2   2   2   0   0   0   0   2   2   0   2   2   2   0   0   2   2   2   2   0   0   0   0   0   0   2   0   0   0   2   2   2   0   2   2   0   2   2   0   0   0   0   0   2   2   0   0   2   2   0   0   2   0   0   0   0   2   0   0   0   2   0   0   0   0   0   2   2   0   0   2   0   2   2   0   2   2   0   2   2   2   2   2   2   2   2   0   2   0   2   0   0   2   2   2   0   0   2   2   0   2   0   0   0   2   0   2   0   0   2
 MK-6-16                0   2   0   2   0   0   0   0   2   0   2   2   2   0   2   0   2   2   0   2   2   0   2   2   2   2   2   0   2   2   0   0   0   0   2   2   2   0   0   0   0   0   2   0   0   0   0   2   2   0   0   0   0   2   0   0   0   0   2   2   2   2   2   0   2   2   2   2   2   2   2   2   0   0   0   0   0   0   0   2   0   0   2   0   2   2   2   2   2   2   2   2   2   0   0   0   2   2   2   0   2   2   2   0   0   2   2   2   2   0   0   0   2   0   0   2   0   0   0   2   2   2   0   2   2   0   2   2   0   0   0   0   0   2   2   0   0   0   2   0   0   0   0   0   0   0   2   0   0   0   2   0   0   0   0   0   2   2   0   2   2   0   2   2   0   2   2   0   0   0   2   2   0   2   2   2   0   2   0   2   2   0   2   0   2   0   0   2   2   0   2   0   0   0   2   0   2   0   2   2
 
!****************************************** Phenotypic Data **********************************************************
!-100.0 is resevred for missing phenotype
SimulatedTrait1        10.7705   15.2971   16.1056   18.3757   19.2162   16.7291   19.6159   16.4588   18.8795   17.6405   13.8494   16.7620   12.2301   13.5247   13.4892   13.9088   14.4224   12.6227   15.3192   12.4340   14.1904   12.1572   19.5128   17.9716   19.3219   15.0832   14.0785   15.5982   10.6836   16.5696   19.7928   17.4900   10.3693   15.5077   15.8395   17.1012   13.5340   17.1925   14.8011   16.4485   11.9479   17.9976   15.0522   14.9916   17.2379   11.6850   17.5080   17.8775   19.5237   17.2174    7.9979   12.9719   14.1782   16.5729   15.8384    9.7662   12.4048   14.8145   15.0052   16.7455   19.4891   15.2842   17.4522   15.2938   14.1430   16.8372   11.1839   10.2843   15.9762   15.2049   11.8315   14.5641   18.7408   15.5959   13.9070   17.4766   16.0055   13.6820   15.5455   14.6302   15.0820   17.6854   15.7053   15.5257   17.2947   16.9609   14.7858   18.0987   11.5985   16.7769   13.4342   11.2825   19.7041   14.6288   16.9973   15.2651   13.0823   11.4029   14.9663   15.7613    9.9413   12.2882   13.4271   12.8301   16.9938   13.7509   19.3635   15.0122   12.4474   19.8095   11.5774   13.3960   15.4951   15.1767   18.6832   12.8642   16.1038   16.0734   13.7598   14.1842   16.6455   16.2587   15.2677   20.3755   14.2619   16.7179   17.4813   15.7280   15.8755   16.6939   12.4978   18.7401   10.8759   16.5360   11.0320   17.5217   12.3105   18.9204   13.3901   10.9905    7.8178   13.1471   14.3480   12.8442   17.8734   16.7210   12.8391   18.0033   15.3442   19.7215   14.1349   16.1337   18.9752   16.7041   14.8287   11.6011   22.3637   12.8671   20.0872   18.6650   11.6181   17.0829   17.3968   16.1923   18.9597   16.9541    8.2458   10.1845   16.4319   12.9856   16.5180   19.7965   18.2088   14.2094   18.0609   17.7231   13.7231   15.4547   14.7096   12.4590   14.0635    7.2334   14.0268   15.3914   12.5877   15.1442   16.2408   16.7118   18.3536   15.9724   14.1231   12.9957   15.3642   13.4190   12.3449   16.5149   15.2681   14.3653   16.4064   14.8364
SimulatedTrait2        12.1198   11.6071   10.1336    8.3082   10.4725    8.7656    8.0934   10.8091    8.7016   12.3424    8.9171   10.7412   10.0382   11.6246    6.2720    7.9518   10.8233   10.7265    9.5497    8.9354   10.6157    9.4515   10.6016   11.8615   10.9235    9.3938   10.1982   11.3640   10.3921   11.5250   10.1185    9.8628   10.5535    9.6938    9.6159   10.3539    9.0059   10.4621   10.0173    8.6512   11.1942   11.7506    9.8614   10.9442   11.3653   11.1039    7.2315    7.9566    9.4492   11.9635   12.3921   10.7325   11.0346    8.7576   11.6337    8.8501    9.5182    9.6180    7.8611   11.6345   11.2429   11.3385    9.4345   12.4132    5.7245    9.2463   12.5731    8.4197   10.2037   11.3567    9.4069    8.6170    9.5942    9.3112   12.1989   11.1551    8.9354    9.0953   10.4878   10.2521   10.4243   10.6745   10.6095    9.7546    7.7856   10.6816   10.5121    7.5937    9.2046    7.6671    8.8544   10.0805   10.0900    7.0968    7.8679    9.0452    8.9558   10.5107    9.0075   10.6911   10.1719    8.8829   12.5120    9.1963   12.8075   10.0750   11.7975    9.5301   10.6862    7.9627   11.5398    8.9991   11.3568    9.9408    8.0013    8.3968   10.3590    7.5968   11.0064   10.2049   11.7123    9.3720   13.8033    8.7257   10.9438    9.1141    8.7910    8.0553    9.4208    8.3465    6.7501    9.3790    9.8944    9.1555   11.1863    9.9935    9.4778    9.7679    7.9316    9.8914   13.2718   11.0163    9.5013   10.9243   10.8656    8.8204    8.0292    8.6422    9.5444   14.4944    8.8117    8.4545    8.6769   11.0223   12.5177    9.8334    6.6870    9.4688   11.8785    8.4196   11.4731   12.1526    8.5497   10.4852    9.7676    9.4579    8.4945    9.3805   10.7277    8.8603    9.0314   12.2786    7.4508   10.4020    9.7180   12.7182   11.6516   13.0569    9.1780    9.6248   11.5406   10.0434   10.8419   11.9812   11.4457   10.6326    9.8878    9.3728    9.8883   10.5595    7.5671   10.4686   11.7518   11.8042    9.5062   12.0505    7.7492   11.3852    8.5901   10.2904
 
