# Supplementary material for: Inclusive Composite Interval Mapping of QTL by Environment Interactions in Biparental Populations
Source: PLoS One. 2015 Jul 10;10(7):e0132414. doi: 10.1371/journal.pone.0132414 (PMC4498613; doi:10.1371/journal.pone.0132414)
Supplement: S4 File — (ZIP) [file pone.0132414.s004.zip › H=0.1/L1/run_00023.met]

!**********************Note: lines staring with "!" are remarks and will be ignored in the program********************
!*********************************General Information**********************************
!Assuming F1 = P1 x P2, populations available in QTL IciMapping are: 
!  1, P1BC1F1 = P1 x F1, the first backcrossing where P1 is used as the recurrent parent;
!  2, P2BC1F1 = P2 x F1, the first backcrossing where P2 is used as the recurrent parent;
!  3, F1DH, F1-derived doubled haploids; 
!  4, RIL or F1RIL, recombination inbred lines through the repeated selfing of F1;
!  5, P1BC1RIL, recombination inbred lines through the repeated selfing of P1BC1F1;
!  6, P2BC1RIL, recombination inbred lines through the repeated selfing of P2BC1F1;
!  7, F2, the selfing generation of F1;
!  8, F3, the selfing generation of F2;
!  9, P1BC2F1, the second backcrossing where P1 is used as the recurrent parent; 
! 10, P2BC2F1, the second backcrossing where P2 is used as the recurrent parent;
! 11, P1BC2RIL, recombination inred lines through the repeated selfing of P1BC2F1; 
! 12, P2BC2RIL, recombination inred lines through the repeated selfing of P2BC2F1; 
! 13, P1BC1F2, the selfing generation of P1BC1F1; 
! 14, P2BC1F2, the selfing generation of P2BC1F1; 
! 15, P1BC2F2, the selfing generation of P1BC2F1; 
! 16, P2BC2F2, the selfing generation of P2BC2F1; 
! 17, P1BC1DH, P1BC1F1-derived doubled haploids; 
! 18, P2BC1DH, P2BC1F1-derived doubled haploids; 
! 19, P1BC2DH, P1BC2F1-derived doubled haploids; 
! 20, P2BC2DH, P2BC2F1-derived doubled haploids; 
   3      !Mapping Population (see remarks above)
   2      !Mapping Function (1 for Kosambi; 2 for Haldane; 3 for Morgan)
   2      !Marker Space Type (1 for intervals; 2 for positions)
   1      !Marker Space Unit(1 for centiMorgans; 2 for Morgan)
   6      !Number of Chromosomes (or Linkage Groups)
 200      !Size of the mapping population
   2      !Number of environments
 
!***************************************** Chromosomes and Linkage Maps **********************************************
!Chromosome                 NumMarkers
-CH1                        16
-CH2                        16
-CH3                        16
-CH4                        16
-CH5                        16
-CH6                        16
!Linkage map (Marker name followed by position or the interval length)
 MK-1-1                1     0.000
 MK-1-2                1    10.000
 MK-1-3                1    20.000
 MK-1-4                1    30.000
 MK-1-5                1    40.000
 MK-1-6                1    50.000
 MK-1-7                1    60.000
 MK-1-8                1    70.000
 MK-1-9                1    80.000
 MK-1-10               1    90.000
 MK-1-11               1   100.000
 MK-1-12               1   110.000
 MK-1-13               1   120.000
 MK-1-14               1   130.000
 MK-1-15               1   140.000
 MK-1-16               1   150.000
 MK-2-1                2     0.000
 MK-2-2                2    10.000
 MK-2-3                2    20.000
 MK-2-4                2    30.000
 MK-2-5                2    40.000
 MK-2-6                2    50.000
 MK-2-7                2    60.000
 MK-2-8                2    70.000
 MK-2-9                2    80.000
 MK-2-10               2    90.000
 MK-2-11               2   100.000
 MK-2-12               2   110.000
 MK-2-13               2   120.000
 MK-2-14               2   130.000
 MK-2-15               2   140.000
 MK-2-16               2   150.000
 MK-3-1                3     0.000
 MK-3-2                3    10.000
 MK-3-3                3    20.000
 MK-3-4                3    30.000
 MK-3-5                3    40.000
 MK-3-6                3    50.000
 MK-3-7                3    60.000
 MK-3-8                3    70.000
 MK-3-9                3    80.000
 MK-3-10               3    90.000
 MK-3-11               3   100.000
 MK-3-12               3   110.000
 MK-3-13               3   120.000
 MK-3-14               3   130.000
 MK-3-15               3   140.000
 MK-3-16               3   150.000
 MK-4-1                4     0.000
 MK-4-2                4    10.000
 MK-4-3                4    20.000
 MK-4-4                4    30.000
 MK-4-5                4    40.000
 MK-4-6                4    50.000
 MK-4-7                4    60.000
 MK-4-8                4    70.000
 MK-4-9                4    80.000
 MK-4-10               4    90.000
 MK-4-11               4   100.000
 MK-4-12               4   110.000
 MK-4-13               4   120.000
 MK-4-14               4   130.000
 MK-4-15               4   140.000
 MK-4-16               4   150.000
 MK-5-1                5     0.000
 MK-5-2                5    10.000
 MK-5-3                5    20.000
 MK-5-4                5    30.000
 MK-5-5                5    40.000
 MK-5-6                5    50.000
 MK-5-7                5    60.000
 MK-5-8                5    70.000
 MK-5-9                5    80.000
 MK-5-10               5    90.000
 MK-5-11               5   100.000
 MK-5-12               5   110.000
 MK-5-13               5   120.000
 MK-5-14               5   130.000
 MK-5-15               5   140.000
 MK-5-16               5   150.000
 MK-6-1                6     0.000
 MK-6-2                6    10.000
 MK-6-3                6    20.000
 MK-6-4                6    30.000
 MK-6-5                6    40.000
 MK-6-6                6    50.000
 MK-6-7                6    60.000
 MK-6-8                6    70.000
 MK-6-9                6    80.000
 MK-6-10               6    90.000
 MK-6-11               6   100.000
 MK-6-12               6   110.000
 MK-6-13               6   120.000
 MK-6-14               6   130.000
 MK-6-15               6   140.000
 MK-6-16               6   150.000
!*********************************** Marker Types ********************************************************************
!Co-dominant marker: When heterozygote F1 is present, P1 is coded as 2, F1 is coded as 1, and P2 is coded as 0; Otherwise, P1 is coded as 2, and P2 is coded as 0. 
!Dominant marker: When heterozygote F1 is present, P1 and F1 are coded as 12, and P2 is coded as 0; Otherwise, P1 is coded as 2, and P2 is coded as 0.  
!Recessive markers: When heterozygote F1 is present, P1 is coded as 2, and F1 and P2 are coded as 10; Otherwise, P1 is coded as 2, and P2 is coded as 0. 
!Missing marker is coded as -1. 
 MK-1-1                 2   0   2   0   0   0   2   0   0   0   2   0   0   2   2   0   0   2   2   0   0   0   0   0   0   0   2   0   0   2   0   0   0   2   2   0   0   0   2   2   0   0   2   2   0   0   2   0   0   0   2   0   0   2   0   2   2   2   0   2   2   0   2   2   0   0   2   2   2   0   0   2   0   0   0   2   0   0   2   0   0   0   0   0   2   0   2   0   2   2   0   0   2   0   0   2   2   0   2   2   2   2   2   2   2   2   0   0   2   0   2   0   2   2   0   2   0   0   2   2   0   2   2   2   0   0   0   0   0   2   2   2   0   0   0   0   0   2   0   2   0   2   0   2   0   2   0   2   2   2   0   0   0   0   0   2   2   0   0   0   0   2   2   2   2   0   0   2   0   2   2   0   2   0   2   2   0   0   0   0   0   0   2   0   2   0   0   0   2   2   2   0   0   0   0   0   2   0   2   2
 MK-1-2                 2   0   2   0   0   0   2   0   0   0   2   0   2   2   2   0   0   2   2   2   0   2   0   0   0   0   2   0   0   2   0   0   0   2   2   0   0   2   2   2   0   0   2   0   0   0   2   0   0   0   2   0   0   2   0   2   2   2   2   2   2   0   0   2   0   0   2   2   2   0   0   2   0   0   0   2   0   0   2   0   0   0   0   0   2   0   2   0   2   2   0   0   2   2   0   2   2   0   2   2   2   2   2   2   2   0   0   0   2   0   2   0   0   2   0   0   0   0   2   2   0   2   2   2   0   0   0   0   0   2   2   2   0   0   0   0   0   2   0   2   0   0   0   2   0   0   0   2   2   2   0   2   2   0   0   2   2   0   0   2   0   2   2   2   2   0   0   2   0   2   0   0   2   0   2   2   2   0   0   0   0   0   2   0   2   2   0   0   2   2   2   0   0   0   0   0   0   2   2   2
 MK-1-3                 0   0   2   0   0   0   2   0   0   2   2   0   2   2   2   0   0   0   2   0   0   2   0   0   2   0   2   0   0   2   2   0   0   2   2   0   0   2   2   0   0   0   2   0   0   0   2   0   0   0   2   0   0   2   0   2   2   2   2   2   2   0   0   2   0   0   0   2   0   0   0   2   2   0   0   2   0   2   2   0   0   0   0   0   2   0   2   2   2   2   0   0   2   2   0   2   2   0   2   2   2   2   2   2   2   0   0   0   2   0   2   0   0   2   0   0   0   0   2   2   2   2   2   2   0   0   0   0   0   0   2   2   0   0   0   0   0   2   0   2   0   0   0   2   0   0   2   2   2   2   0   2   2   0   0   2   2   0   0   2   0   2   2   2   2   0   0   2   0   2   0   0   2   0   2   2   2   0   2   0   0   0   0   0   2   2   0   2   2   0   2   0   0   0   0   0   0   2   2   2
 MK-1-4                 0   0   2   2   0   0   2   0   0   2   2   0   2   2   2   0   0   0   2   0   0   2   0   0   2   0   2   0   0   2   2   0   0   2   2   0   0   2   2   2   0   2   2   0   2   0   2   2   0   0   2   2   0   2   0   2   2   2   2   2   2   0   2   2   0   0   0   2   0   0   0   2   2   0   0   2   0   2   2   0   0   0   0   0   2   2   0   2   2   2   0   0   2   0   0   2   2   0   2   2   2   2   2   2   2   0   0   0   2   0   0   0   0   2   0   0   0   0   2   2   2   2   2   2   0   0   0   0   0   0   0   2   0   0   0   0   2   2   0   2   0   0   0   2   0   0   2   2   0   2   0   2   2   0   0   2   2   0   0   2   0   2   2   2   2   0   0   2   0   2   0   0   2   0   0   2   2   0   2   0   0   2   0   0   2   2   0   2   2   0   2   0   0   0   0   0   0   2   2   2
 MK-1-5                 0   0   2   2   0   0   2   0   0   2   0   0   2   2   2   0   0   0   2   0   0   2   0   0   2   0   2   0   0   2   2   0   0   2   0   0   0   2   2   2   0   2   2   0   2   0   2   2   0   0   2   2   0   2   0   2   2   2   2   2   2   0   2   2   0   0   0   2   0   0   0   2   2   0   0   2   0   2   2   0   0   0   2   0   2   2   2   2   0   2   0   0   2   0   0   2   2   0   2   2   2   2   2   2   2   0   0   0   2   0   0   0   0   2   0   0   0   0   2   2   2   2   2   2   0   0   0   0   0   0   0   2   0   2   0   0   2   2   0   2   2   0   0   2   0   0   2   2   0   2   0   2   2   0   0   2   2   0   0   2   2   2   2   2   2   0   0   2   0   2   0   0   2   0   0   2   2   0   2   2   0   2   0   0   2   2   0   2   2   0   2   0   2   0   0   0   0   2   2   2
 MK-1-6                 0   0   2   2   0   0   2   0   0   2   0   0   2   2   2   2   0   0   2   0   0   2   0   0   2   0   2   0   0   2   2   0   0   0   0   0   0   2   2   2   0   2   2   0   2   0   2   2   0   0   2   2   0   2   0   2   2   2   2   2   2   0   2   2   0   0   0   2   2   0   0   2   2   0   0   2   0   0   2   0   0   0   2   0   2   2   2   2   0   2   0   0   2   0   0   2   2   0   2   2   2   2   2   2   2   0   0   0   2   0   0   2   0   2   2   0   0   0   2   2   2   2   0   2   0   0   0   0   0   0   0   2   0   2   0   0   2   2   0   2   2   0   0   2   0   0   2   2   0   2   0   2   2   0   0   2   2   0   2   2   2   2   2   0   2   0   0   2   0   2   0   0   2   0   0   2   2   0   2   2   0   2   0   0   0   2   0   2   2   0   2   0   2   0   0   0   0   2   2   2
 MK-1-7                 0   0   0   2   0   0   2   0   0   2   0   0   2   2   2   2   0   0   2   0   0   2   0   0   0   0   2   0   2   2   2   0   0   0   0   0   0   2   0   2   2   2   2   0   2   0   2   2   0   0   0   2   0   2   0   2   2   2   2   2   2   2   2   2   0   0   0   2   2   0   0   2   2   0   0   2   0   0   2   0   0   0   2   0   2   2   2   2   0   2   0   2   2   0   0   2   2   2   2   2   2   0   2   2   2   0   0   0   2   0   0   2   0   2   2   2   0   0   2   2   2   2   0   2   0   0   0   0   2   0   0   2   2   0   0   0   0   2   0   2   2   0   2   2   0   0   2   2   0   2   0   2   2   0   0   2   0   0   2   2   0   2   2   0   2   0   0   2   0   2   0   0   2   0   0   2   2   0   2   2   0   2   0   0   0   2   0   2   2   0   2   0   2   0   0   0   0   2   2   2
 MK-1-8                 0   0   0   2   0   0   2   0   0   2   0   0   2   2   2   0   0   2   2   0   0   2   0   0   2   0   2   0   2   2   2   0   2   0   0   0   0   2   0   2   2   0   2   0   2   0   2   2   0   0   0   2   0   2   0   2   2   2   2   2   2   2   2   2   0   0   0   2   2   0   0   2   2   0   0   2   0   0   2   0   0   0   2   0   2   0   2   2   0   2   0   2   2   2   0   2   2   2   2   2   2   0   2   2   2   0   0   0   2   0   0   2   0   2   2   2   0   0   2   2   2   2   2   2   0   0   0   0   2   0   0   2   2   0   0   0   2   2   0   2   2   0   2   2   2   0   2   2   2   2   0   2   2   2   0   2   2   0   2   2   0   2   2   0   2   0   0   2   0   2   0   2   2   2   0   2   2   0   2   2   2   2   0   0   0   2   0   2   2   0   2   0   2   0   0   0   0   2   2   0
 MK-1-9                 0   0   0   2   0   0   2   0   0   2   0   0   2   2   2   0   0   2   2   0   0   0   0   0   2   0   0   0   2   2   2   0   2   0   0   0   0   2   0   2   2   0   2   0   2   0   2   2   0   0   2   2   0   2   0   2   2   2   2   2   2   2   2   2   0   2   0   0   2   0   0   2   2   0   2   0   0   0   2   0   0   0   2   0   2   0   2   2   0   2   0   2   2   2   0   2   2   2   2   2   2   0   2   2   2   0   0   0   2   0   0   2   0   2   2   2   0   0   2   0   2   2   2   2   0   0   0   0   2   0   0   2   2   0   0   0   0   0   0   2   2   0   2   2   2   0   0   2   2   0   0   2   2   2   0   2   2   0   2   2   0   2   2   0   2   0   0   2   0   2   2   2   2   2   0   2   2   0   2   2   2   2   0   0   0   2   0   2   2   0   2   0   2   0   0   0   0   0   2   0
 MK-1-10                0   0   0   2   0   2   0   0   0   2   0   0   2   2   2   0   0   2   2   0   0   0   0   0   2   0   0   0   2   2   2   0   2   2   0   0   0   2   0   2   2   0   2   0   2   0   2   2   0   2   2   2   0   2   0   2   2   2   2   2   2   0   2   2   0   2   0   0   2   0   0   2   2   0   2   0   0   0   2   2   0   0   2   0   2   0   2   2   2   0   0   2   2   0   0   2   2   2   2   2   2   0   2   2   0   0   2   2   2   0   0   2   0   2   2   2   0   0   2   0   2   2   2   2   0   0   0   0   2   0   0   2   0   0   0   2   0   0   0   2   2   0   2   0   2   0   0   2   0   0   0   2   2   2   0   2   2   0   2   2   0   2   2   0   2   0   0   2   0   2   2   2   2   2   0   2   2   0   2   2   2   2   0   0   0   2   0   2   2   0   2   0   2   0   0   0   0   0   2   0
 MK-1-11                0   0   0   2   0   2   0   0   0   2   0   0   2   2   2   0   0   2   0   0   2   0   0   0   2   0   0   0   2   2   2   0   2   2   0   0   0   2   2   2   2   0   2   0   2   0   2   0   0   2   0   2   0   2   0   2   2   2   2   2   2   0   2   2   0   2   0   0   2   0   0   2   2   0   2   0   0   0   2   2   0   0   2   0   2   0   2   2   2   0   0   2   2   0   0   2   2   2   2   2   2   2   0   2   0   0   2   2   2   0   0   2   0   2   2   2   0   0   0   0   2   2   2   2   0   0   0   0   2   0   0   2   0   0   0   2   2   0   0   2   2   0   0   0   2   0   0   2   0   2   0   2   2   0   0   2   2   2   2   2   0   2   2   0   2   0   0   2   0   2   2   2   2   2   0   2   2   0   2   2   2   2   0   0   0   0   0   2   2   0   2   0   2   0   0   0   0   2   2   0
 MK-1-12                0   0   0   2   0   0   0   0   0   2   0   0   2   2   0   0   0   2   0   0   2   0   0   0   2   0   0   0   2   2   0   0   2   0   0   0   0   0   2   2   2   0   2   0   2   0   2   0   0   2   0   2   0   0   0   2   2   2   2   0   0   0   0   2   0   0   0   0   2   0   0   0   2   0   2   0   0   0   2   2   0   0   2   0   2   0   2   2   2   0   0   2   2   0   0   2   2   2   2   2   2   0   0   2   2   0   2   2   2   0   0   2   0   2   2   2   0   0   0   0   2   2   0   2   0   0   0   0   2   0   2   2   0   0   0   2   2   0   0   2   2   0   0   2   2   0   0   2   0   2   2   2   0   0   0   2   2   2   2   2   0   2   2   0   2   0   0   2   0   2   2   2   2   2   0   2   2   0   2   2   2   2   0   0   0   0   2   2   2   0   2   0   2   0   0   0   0   2   2   0
 MK-1-13                0   0   0   2   0   0   0   0   0   2   0   0   2   2   2   0   0   2   0   2   2   2   0   0   2   0   0   0   2   2   2   0   2   0   0   0   0   2   2   2   2   0   2   0   2   0   2   0   0   2   0   2   0   0   0   2   2   0   2   0   0   0   0   2   0   0   0   0   2   0   0   0   2   0   0   0   0   0   2   2   0   0   2   0   2   2   2   2   2   2   0   2   2   0   0   2   2   2   2   2   2   0   0   2   2   2   2   2   2   0   0   2   0   2   2   2   2   2   0   0   2   2   0   2   0   0   0   0   2   0   2   2   0   0   0   0   2   0   0   2   2   0   0   2   2   0   0   2   0   2   0   2   0   0   0   2   2   2   2   2   0   2   2   0   2   2   0   2   0   2   2   2   2   2   0   2   2   2   2   2   2   2   0   0   0   0   2   2   0   0   2   0   2   2   0   0   0   2   2   0
 MK-1-14                0   0   0   2   0   0   0   0   0   2   0   0   2   2   2   2   0   2   0   2   2   2   0   0   2   0   0   0   2   2   2   0   2   0   0   0   0   2   2   2   2   0   2   0   2   0   2   0   0   2   0   2   0   0   2   2   2   0   2   0   0   0   0   2   0   0   0   0   2   0   0   0   2   0   0   0   2   0   2   2   0   2   2   0   2   0   2   2   2   2   0   2   2   0   0   2   2   2   2   2   2   0   0   2   0   0   2   2   2   0   0   2   0   2   2   2   2   2   0   0   2   2   0   2   0   0   2   0   2   0   2   2   0   0   0   0   2   0   0   2   2   0   2   2   2   0   0   2   0   2   0   2   0   0   0   2   2   2   2   2   0   2   2   0   2   2   0   2   0   2   2   2   2   2   0   2   2   2   2   2   2   2   0   0   0   0   2   0   0   0   2   0   2   2   0   2   0   2   2   0
 MK-1-15                0   0   0   2   0   0   2   0   0   2   0   0   2   2   2   2   0   2   0   2   2   2   0   0   2   0   0   0   2   2   2   0   2   2   0   0   0   2   2   2   2   0   2   0   2   0   2   0   0   0   2   2   0   0   2   2   0   0   2   2   0   0   2   2   0   0   0   0   2   0   0   0   2   0   0   0   2   0   2   2   0   2   2   0   2   0   2   2   2   2   0   2   0   0   0   2   2   2   2   2   2   0   0   2   0   0   2   2   2   0   0   2   0   2   2   2   2   2   0   0   2   2   0   2   0   0   2   0   2   0   2   2   0   0   0   0   2   0   0   2   2   0   2   2   2   0   0   2   0   2   0   2   0   0   0   2   2   2   2   2   0   2   2   0   2   2   0   0   0   2   2   2   2   2   0   2   2   0   2   2   0   2   0   0   0   0   2   0   0   0   2   0   2   0   0   2   0   2   0   0
 MK-1-16                2   0   0   2   0   0   2   0   0   2   0   0   2   2   2   2   0   2   0   2   2   2   2   0   2   0   2   0   0   2   2   0   2   2   0   2   0   0   2   2   2   2   2   0   2   0   2   0   0   0   2   2   0   2   0   2   2   0   2   2   0   0   0   2   0   0   0   0   2   0   0   0   2   0   0   0   2   2   2   2   0   2   2   0   2   2   2   2   2   2   0   2   0   0   0   2   2   2   2   2   2   0   0   2   0   0   2   2   2   0   0   2   0   2   2   2   2   0   0   0   2   0   0   2   0   0   2   0   2   0   2   2   0   0   0   0   2   0   0   2   2   0   2   2   2   2   0   2   0   2   0   2   0   0   0   2   2   2   0   2   0   2   2   0   2   2   0   0   0   2   2   2   2   2   0   2   0   0   0   2   0   2   0   2   0   0   2   0   0   0   2   0   2   0   0   2   0   2   0   0
 MK-2-1                 2   0   0   2   0   0   2   2   0   0   0   2   0   0   0   0   2   2   0   2   2   2   2   2   0   0   2   0   0   0   0   0   2   0   2   2   0   2   0   2   0   0   2   0   2   0   2   0   2   0   0   0   2   0   0   0   0   0   0   2   0   0   0   2   2   2   2   0   2   0   0   0   0   0   0   2   2   2   0   2   2   2   2   2   0   2   2   2   2   0   0   2   2   0   0   2   0   2   0   0   0   0   2   2   0   0   0   2   0   2   0   0   0   2   2   0   0   2   0   2   0   2   0   0   2   0   0   0   0   0   2   0   2   0   0   2   2   0   2   0   2   2   2   2   0   0   0   0   0   2   0   2   0   0   0   2   0   2   2   0   2   0   2   2   2   0   0   2   0   2   2   0   2   0   0   2   2   2   0   2   0   0   0   0   0   0   0   2   2   2   0   0   2   0   2   2   0   0   2   2
 MK-2-2                 2   0   0   2   0   2   2   2   0   0   0   2   0   0   0   0   2   2   0   0   2   2   2   2   0   0   2   0   0   0   0   0   2   0   2   2   0   2   0   2   0   0   2   0   2   0   2   0   2   0   0   0   2   0   0   0   0   0   2   2   0   2   0   2   0   2   2   0   2   0   2   0   0   0   0   2   2   2   0   2   2   2   2   2   0   2   2   2   2   0   0   0   2   0   0   2   0   2   0   0   0   0   2   2   2   0   0   2   0   2   0   2   2   2   2   0   0   2   0   0   0   2   0   0   2   2   0   0   2   0   0   2   2   0   0   2   2   0   2   0   2   2   2   2   0   0   0   0   0   2   0   2   0   0   0   2   0   2   2   0   2   0   0   2   2   0   0   2   0   2   2   0   2   0   0   0   2   2   0   2   0   0   0   2   0   0   0   0   2   2   0   0   2   0   2   2   0   0   2   2
 MK-2-3                 2   0   0   0   2   2   2   2   2   0   2   0   2   0   2   2   2   2   0   0   2   2   2   2   0   0   2   0   0   0   0   0   2   0   2   2   0   2   0   2   0   0   2   2   0   0   2   0   2   0   0   0   0   0   0   0   2   0   2   2   0   2   0   2   0   2   2   0   2   0   2   0   0   0   0   2   2   2   0   2   2   2   2   2   0   2   2   2   2   0   0   0   2   0   0   2   0   2   0   0   2   0   2   2   2   2   0   2   0   2   0   2   2   2   2   0   0   2   0   0   2   2   0   2   2   2   0   0   2   0   0   2   2   0   0   2   0   0   2   0   2   2   2   2   0   0   2   0   2   2   0   2   0   0   0   2   0   2   2   0   2   0   0   2   0   0   2   2   0   2   2   0   2   0   0   0   2   2   0   2   0   0   0   2   0   0   0   0   2   2   0   2   2   0   2   2   0   0   2   0
 MK-2-4                 2   0   0   0   2   2   2   2   0   0   2   0   2   0   2   2   2   2   0   0   2   2   0   2   0   0   2   0   0   0   0   0   2   0   2   2   0   2   0   2   0   0   2   2   2   0   2   0   2   0   0   0   0   0   0   0   2   2   2   2   0   2   0   2   0   2   2   0   2   0   2   0   0   0   0   2   2   2   0   2   2   2   2   2   0   0   2   0   2   2   0   2   2   0   0   2   0   2   0   2   2   0   0   2   2   2   0   0   0   2   0   2   2   2   2   0   2   2   0   0   2   2   0   2   2   2   0   0   2   0   0   2   0   0   0   2   0   0   2   0   2   2   2   2   0   0   2   0   2   2   0   2   0   2   0   2   0   2   2   0   2   0   0   0   2   0   2   2   0   2   2   0   2   0   0   0   2   2   0   2   0   0   0   2   2   0   2   0   2   2   0   2   2   0   2   2   0   0   2   0
 MK-2-5                 2   0   0   0   2   2   2   2   0   0   2   0   2   0   2   2   2   2   0   0   2   2   0   2   0   0   2   0   0   0   0   0   0   0   2   0   0   2   0   2   0   0   2   2   2   2   2   0   2   0   0   0   0   2   0   0   2   2   2   0   0   2   2   2   0   0   2   0   2   0   2   0   0   0   0   0   2   2   0   2   2   2   2   2   0   0   2   0   2   2   0   2   2   2   0   2   0   2   2   2   0   0   0   0   2   2   0   0   0   2   0   2   2   2   2   2   2   2   0   0   2   2   2   0   2   2   0   0   2   0   0   0   0   0   0   2   0   2   2   0   2   0   2   2   0   2   2   0   0   0   0   2   0   2   0   2   0   2   2   2   2   2   0   0   2   2   2   2   2   2   0   2   2   0   0   0   2   2   0   2   0   0   0   2   0   0   2   0   2   2   2   2   2   0   2   2   0   0   2   0
 MK-2-6                 2   0   0   0   2   2   2   2   0   0   2   0   0   0   2   2   2   2   0   0   2   2   0   2   0   0   0   0   0   0   0   0   0   0   2   0   0   2   2   0   0   0   2   2   2   2   2   2   2   0   0   0   0   2   0   0   2   2   2   0   0   2   2   2   0   0   2   0   2   0   2   0   0   0   0   0   2   2   0   2   2   2   2   2   0   0   2   0   2   2   0   2   2   2   0   2   0   2   2   2   0   0   0   0   0   2   2   0   0   2   0   0   2   2   2   2   2   2   0   0   2   2   2   0   2   2   0   2   2   0   0   0   2   0   0   2   0   2   2   0   2   2   2   2   0   0   2   0   0   0   2   2   0   2   2   2   0   2   2   0   2   2   0   0   2   0   2   2   2   2   0   2   2   0   0   0   2   2   0   2   0   0   0   2   0   2   2   2   2   2   2   2   2   0   2   2   0   2   0   0
 MK-2-7                 2   0   0   0   2   2   2   2   0   0   2   0   0   0   2   2   2   2   0   0   2   2   0   2   0   0   0   0   0   0   0   0   0   0   2   0   0   2   2   0   0   0   0   2   0   0   2   2   0   0   0   0   0   2   0   0   0   2   2   0   0   2   2   2   0   0   2   2   2   0   0   0   0   2   0   0   2   2   0   2   2   2   2   2   0   0   2   0   2   2   0   2   2   2   0   2   0   2   2   2   0   0   0   0   0   0   2   0   0   2   0   0   2   2   0   2   2   2   0   0   2   2   2   0   2   0   0   2   2   0   0   2   0   2   0   2   0   0   2   0   2   2   2   0   0   0   2   0   0   0   2   2   0   2   2   2   0   2   2   0   2   2   0   0   2   0   2   2   2   2   0   2   2   0   0   0   2   2   0   2   0   0   0   2   0   2   2   0   2   2   2   2   2   0   2   2   0   2   0   0
 MK-2-8                 0   0   0   0   2   2   2   2   2   0   2   0   0   0   2   2   2   2   0   0   2   2   0   2   0   0   0   0   0   0   0   0   0   0   0   0   0   2   2   0   0   0   0   2   0   0   2   2   0   0   0   0   0   2   0   0   0   2   2   0   0   2   2   2   2   0   2   2   2   0   0   0   0   0   0   0   2   2   0   2   2   0   2   2   0   0   0   0   2   2   0   2   2   2   0   2   0   2   2   2   0   0   0   0   0   0   2   0   0   2   0   0   0   2   2   2   0   2   0   0   2   0   2   0   2   0   0   2   2   0   0   2   2   2   0   2   0   0   2   0   0   2   2   0   0   0   2   0   0   0   2   2   2   0   2   2   0   2   2   0   2   2   0   0   2   2   2   2   2   2   0   0   2   0   0   0   2   2   0   2   0   0   0   2   0   2   2   0   2   2   2   2   2   0   2   2   0   2   0   0
 MK-2-9                 0   0   0   0   2   2   2   2   2   0   2   0   0   0   0   2   2   2   0   0   2   2   0   2   0   2   0   0   0   0   0   0   0   0   0   0   0   2   2   0   0   0   0   2   0   0   2   2   2   0   0   0   0   2   0   0   0   2   2   0   0   2   0   2   2   2   2   2   2   0   0   0   0   0   0   0   2   2   0   2   2   2   2   2   0   0   0   2   0   0   2   2   2   2   0   2   0   2   2   2   0   0   0   0   0   0   2   0   0   0   0   0   2   2   2   2   0   0   0   0   2   0   2   0   2   0   0   2   2   0   0   2   2   0   2   2   0   0   2   0   0   2   2   0   2   0   2   0   0   2   0   2   2   0   2   2   0   2   2   0   2   2   0   0   2   2   2   2   2   2   0   0   2   0   0   2   2   2   0   2   0   2   0   2   0   2   2   0   2   2   2   2   2   0   2   2   0   2   0   0
 MK-2-10                0   0   0   2   2   2   2   2   2   0   2   0   0   0   0   2   2   2   0   0   2   2   0   2   0   2   0   0   0   0   0   0   0   0   0   0   0   2   2   0   0   0   0   2   0   2   2   2   2   2   0   0   0   2   0   0   2   2   2   0   0   2   0   2   2   2   2   2   2   0   0   0   0   0   0   0   2   2   0   2   2   2   2   2   0   2   0   2   0   0   2   2   2   2   2   2   0   2   2   2   0   0   0   0   0   0   2   2   0   0   0   0   2   2   2   0   0   0   0   0   2   0   0   0   2   0   0   2   2   0   0   0   0   2   2   0   0   0   2   0   0   2   2   0   2   0   2   0   2   2   0   2   2   0   2   2   0   2   2   0   2   2   0   0   2   2   2   2   2   2   0   0   2   0   0   2   2   2   0   2   0   2   0   2   0   2   2   0   0   2   2   2   2   2   0   2   0   2   2   0
 MK-2-11                0   0   0   2   2   2   2   2   2   0   2   0   0   0   0   2   2   2   0   0   2   2   0   2   0   2   0   0   0   0   0   0   0   0   0   0   0   2   2   0   0   0   0   2   0   2   2   2   2   2   0   0   0   2   0   0   2   2   0   0   0   2   0   2   2   2   2   2   0   0   0   0   0   0   0   0   2   2   0   2   2   2   2   2   0   2   0   2   0   0   2   2   2   2   2   2   0   2   2   2   0   0   0   2   0   0   2   2   0   2   0   0   0   0   2   0   0   0   0   0   2   0   2   0   2   0   0   2   2   2   0   0   0   2   0   0   0   0   2   0   0   2   0   2   2   2   2   0   2   2   0   2   2   0   2   2   0   2   2   2   0   2   0   0   2   2   2   2   2   2   2   0   2   0   0   2   2   2   0   2   0   2   0   2   0   2   2   0   0   2   2   2   2   2   0   2   0   2   2   0
 MK-2-12                0   0   0   2   2   2   2   2   2   0   2   0   0   0   0   2   2   2   0   0   2   2   0   2   0   2   0   0   0   0   0   0   0   0   0   0   2   2   2   0   2   0   2   0   0   2   2   2   0   2   0   0   0   2   2   0   2   2   0   0   0   2   0   2   2   2   2   2   0   0   0   0   0   0   0   2   2   2   0   2   2   2   0   2   0   0   0   2   0   0   2   2   2   2   2   2   0   2   2   2   2   2   0   0   0   0   2   2   2   2   0   0   2   0   2   0   0   2   0   0   0   0   0   0   2   0   0   2   2   2   0   0   0   2   0   0   0   0   2   0   0   2   0   2   2   2   2   0   2   0   0   2   2   0   2   2   0   2   2   2   0   2   0   2   2   2   2   2   2   2   0   0   2   0   0   2   2   2   0   2   0   2   0   2   0   2   2   0   0   2   0   2   2   2   0   2   0   2   2   0
 MK-2-13                0   0   0   2   2   2   2   2   2   0   2   0   0   0   0   2   2   2   0   0   2   2   0   2   2   2   0   0   0   0   0   0   0   0   0   0   2   2   2   0   2   0   2   0   0   2   2   2   0   2   0   2   0   2   2   0   2   2   2   2   0   2   0   2   2   0   0   2   0   0   0   0   0   2   0   2   2   2   0   0   2   2   0   2   0   0   0   2   0   0   0   2   2   2   2   2   0   2   0   2   2   2   0   0   0   0   2   2   2   2   0   0   2   0   2   0   0   2   0   0   0   0   0   0   2   0   0   2   2   2   2   0   0   2   0   0   0   0   0   0   0   2   0   2   2   2   2   0   0   0   0   2   2   0   2   2   0   2   0   2   0   2   0   2   2   2   2   2   2   2   0   0   2   0   0   2   2   2   2   0   2   2   0   2   0   2   2   0   0   0   2   2   2   2   2   2   2   2   2   0
 MK-2-14                0   0   0   2   2   2   2   0   0   0   2   0   0   0   0   2   2   2   0   0   2   2   0   2   2   2   0   0   0   0   0   0   0   0   0   0   2   2   2   0   2   0   2   0   0   2   2   2   0   0   0   2   0   2   2   0   2   2   2   2   0   2   0   2   2   0   0   2   0   0   0   0   0   2   0   2   2   2   0   0   2   2   0   2   0   0   0   2   0   0   0   2   2   2   0   2   0   2   0   2   2   0   0   0   2   0   2   2   2   2   0   0   2   0   2   0   0   2   0   0   0   0   0   0   2   0   0   2   2   0   0   0   2   0   0   0   0   0   0   0   0   2   0   2   2   2   2   0   0   0   0   2   2   2   2   0   0   2   0   2   0   2   0   2   2   2   2   2   2   2   0   0   2   0   0   2   2   2   0   0   2   2   2   2   0   2   2   0   0   0   2   2   2   2   2   2   2   2   2   2
 MK-2-15                0   0   0   2   2   2   2   0   0   0   2   0   0   0   0   2   2   2   0   0   2   2   0   2   2   2   0   0   0   0   0   0   0   0   2   0   2   2   2   0   2   0   2   0   0   2   2   2   0   2   0   2   0   2   2   0   2   2   2   0   0   2   0   2   0   0   0   2   0   0   2   2   0   2   0   2   2   2   2   0   2   2   0   2   0   0   0   2   0   0   0   2   2   0   0   2   0   2   0   2   2   0   0   0   2   0   2   2   2   2   0   0   2   0   2   0   0   0   2   0   0   0   0   0   0   0   0   2   2   0   0   0   2   0   2   0   0   0   0   0   0   2   0   2   2   2   2   0   0   0   2   2   2   2   2   0   0   2   0   2   0   2   0   2   2   2   2   2   2   2   0   0   0   0   2   2   2   2   0   0   2   2   2   2   0   2   2   0   0   0   2   2   2   2   2   2   2   2   2   2
 MK-2-16                0   0   0   2   2   2   2   0   0   0   2   0   0   0   0   2   2   2   0   0   0   2   0   2   2   2   2   0   0   0   0   0   0   0   2   0   2   2   2   0   2   0   2   2   0   2   2   2   0   2   0   2   0   2   2   0   2   2   0   2   2   2   0   2   0   0   2   2   0   0   2   2   0   2   0   2   2   2   2   0   2   2   0   2   0   0   0   2   0   0   0   2   2   0   0   0   0   2   0   2   2   0   0   2   2   0   2   2   2   2   0   0   2   2   0   0   2   2   2   0   0   0   2   0   0   0   0   2   2   0   0   2   2   0   2   0   0   2   0   0   0   2   0   2   2   2   2   2   0   0   2   2   2   2   2   0   0   2   0   2   0   2   2   2   2   2   2   2   2   2   0   2   2   0   2   2   2   2   0   0   2   2   2   2   0   0   2   0   2   0   2   2   2   2   2   2   2   2   2   2
 MK-3-1                 0   2   0   0   2   0   0   0   2   2   0   2   2   2   0   2   2   2   2   2   0   0   2   0   0   0   2   0   0   2   2   0   0   0   0   2   0   0   2   0   2   2   2   2   2   0   2   2   2   0   0   2   2   0   0   2   2   2   0   0   0   2   0   2   0   2   2   0   0   0   0   0   0   0   2   2   2   2   2   2   2   0   2   2   2   2   2   2   2   2   2   2   2   2   2   2   0   2   2   0   0   2   2   0   2   0   0   2   2   0   2   0   2   2   2   2   2   2   0   0   2   2   2   0   2   0   2   2   0   0   2   0   2   2   2   2   0   2   2   0   0   0   0   2   2   2   0   0   0   0   2   2   0   2   0   0   2   0   2   0   2   2   2   2   2   2   0   2   2   2   2   2   2   0   0   2   0   0   0   0   0   0   2   2   2   0   0   2   2   2   2   0   2   0   2   2   0   2   2   0
 MK-3-2                 0   2   0   0   2   0   0   0   2   2   0   0   2   2   2   2   2   2   2   2   0   0   2   0   0   2   2   0   0   0   2   0   0   0   0   2   0   0   2   0   2   2   2   2   2   0   0   2   2   0   0   0   2   0   0   2   2   2   0   0   0   2   2   2   0   0   2   0   0   0   0   0   0   0   2   2   2   2   2   2   2   2   2   2   2   2   2   2   2   2   2   2   2   2   2   2   0   2   2   0   0   2   2   0   2   0   0   2   2   0   2   0   2   2   0   2   2   2   0   0   2   2   2   0   2   2   2   2   0   0   2   0   2   2   2   2   0   2   2   0   0   0   0   2   2   2   0   0   0   0   2   2   2   2   2   0   2   0   2   2   2   0   0   2   2   2   0   2   2   2   2   2   2   0   0   2   0   0   0   0   0   0   0   2   2   2   0   2   0   2   2   0   2   0   0   2   0   2   2   0
 MK-3-3                 0   2   0   0   2   0   0   0   2   2   0   0   2   2   2   2   0   2   2   2   2   0   2   0   0   0   2   0   0   0   2   0   0   0   2   2   0   0   2   0   2   2   2   2   0   0   0   2   2   2   0   0   2   0   0   2   2   2   0   0   0   2   2   2   2   0   2   0   0   0   0   0   0   0   2   2   2   2   2   2   2   2   2   2   2   0   2   2   2   2   2   2   2   2   2   2   2   2   2   0   0   2   2   0   2   0   0   2   2   0   2   0   2   2   0   2   2   2   0   0   2   2   2   2   2   2   2   2   0   0   2   0   2   2   2   2   0   2   2   0   0   0   0   0   2   2   0   0   0   0   2   2   2   2   0   0   0   2   2   2   2   0   2   2   2   2   0   2   2   2   2   2   2   0   0   2   2   0   0   0   0   0   0   2   2   2   0   2   0   2   2   0   2   0   0   2   0   2   2   0
 MK-3-4                 0   2   0   0   2   0   2   0   2   2   0   0   0   2   2   2   0   0   2   2   2   0   2   0   0   0   2   0   0   0   2   0   0   0   2   2   0   0   2   0   2   2   2   2   0   0   0   2   2   0   0   0   2   0   0   2   2   2   0   2   0   2   2   2   2   0   2   0   0   0   0   0   0   0   2   2   2   2   2   0   2   2   2   2   2   0   2   2   2   2   2   0   2   2   2   2   0   2   2   0   0   2   2   0   0   0   0   2   2   0   2   0   2   2   0   2   2   2   0   0   2   2   2   2   2   2   2   0   0   0   2   0   2   2   2   2   0   2   2   0   0   0   0   0   2   2   0   0   0   0   2   2   2   0   2   0   0   2   0   2   2   0   2   2   0   2   0   2   2   2   2   2   2   0   2   2   2   0   0   0   0   0   0   2   2   2   0   2   0   2   2   0   2   0   0   2   0   2   2   2
 MK-3-5                 0   2   0   0   2   0   2   0   2   2   2   0   0   2   2   2   0   0   2   2   0   0   0   0   0   0   2   0   0   0   2   0   0   0   2   2   0   2   2   0   0   2   2   2   0   2   0   2   2   0   2   2   2   0   2   2   2   2   0   2   0   0   2   2   2   0   2   0   0   0   0   0   0   0   2   2   2   2   2   0   2   2   2   2   2   0   2   0   2   2   2   2   2   2   2   2   0   2   2   0   0   2   2   0   0   0   0   2   2   0   2   0   2   2   0   2   0   2   0   0   2   2   2   2   2   2   2   0   0   0   2   0   2   2   2   2   0   2   2   0   0   0   0   0   0   2   0   0   0   0   2   2   2   0   2   0   0   0   2   2   2   0   2   2   0   2   0   2   2   2   0   2   0   0   2   2   2   0   2   0   0   0   0   2   2   2   0   2   0   2   2   0   2   0   0   0   0   2   2   2
 MK-3-6                 0   2   0   0   2   0   2   0   2   2   0   0   0   2   2   2   0   0   2   2   0   0   0   0   0   0   2   0   0   0   2   0   0   0   2   2   2   2   0   0   0   2   2   2   0   2   0   2   2   0   2   2   2   0   2   2   2   2   0   2   0   2   2   2   2   0   2   0   0   0   0   0   0   0   2   2   2   2   2   0   2   2   2   2   2   0   2   0   2   2   2   2   2   2   2   2   0   2   2   0   0   2   2   0   0   0   0   2   2   0   2   0   2   2   0   0   0   2   0   0   2   2   2   2   2   2   2   0   0   0   2   2   2   2   2   2   0   2   2   0   0   0   0   0   0   2   2   0   2   0   0   2   2   0   0   0   0   0   2   2   2   0   2   0   0   2   2   2   2   2   0   2   2   2   0   2   2   0   2   0   0   0   0   2   2   2   0   2   0   2   2   0   2   0   2   0   0   2   2   2
 MK-3-7                 0   2   0   0   0   0   2   0   2   2   0   0   0   2   2   2   0   0   2   2   0   0   0   0   0   0   2   0   0   0   2   0   0   0   2   2   0   2   0   0   0   2   2   2   0   2   0   2   0   0   2   2   2   0   2   2   2   2   0   2   0   2   2   2   2   0   2   0   0   0   0   0   0   0   2   2   2   2   2   0   2   2   2   2   2   0   0   2   0   2   2   0   2   2   0   2   0   2   2   0   0   2   2   0   0   0   0   2   2   0   2   0   2   2   2   0   0   2   0   2   2   2   2   2   2   2   2   0   2   0   0   2   2   2   2   2   0   2   2   0   0   0   0   0   0   2   2   0   2   0   0   2   2   0   0   0   0   0   2   2   2   0   2   0   0   2   2   2   2   2   0   2   2   2   0   2   2   2   2   0   0   0   0   2   2   2   0   2   0   0   2   0   0   0   2   0   0   2   2   2
 MK-3-8                 0   2   0   2   0   0   2   0   2   2   0   0   0   2   2   2   2   2   2   2   0   0   0   0   0   0   2   0   0   0   2   0   0   2   2   2   0   2   0   0   0   2   2   2   2   2   0   2   0   0   2   2   2   0   2   2   2   2   0   2   0   2   2   2   2   0   2   2   0   0   2   0   0   0   2   2   2   2   2   0   2   2   2   2   2   0   0   0   0   2   2   0   2   2   0   2   0   0   2   0   0   2   2   0   0   0   0   2   2   0   2   0   2   2   2   0   0   2   2   2   2   2   2   2   2   2   2   0   2   0   0   0   2   0   0   2   0   2   2   0   0   0   0   0   0   2   2   0   2   0   0   2   2   0   0   2   0   0   2   2   2   0   2   0   0   2   2   2   2   2   0   2   2   2   2   2   2   2   2   0   0   0   0   2   2   2   0   2   0   0   2   2   0   0   2   0   0   2   2   2
 MK-3-9                 0   0   0   2   2   0   2   0   2   0   0   0   0   2   0   2   2   0   2   2   0   0   0   0   0   0   2   0   0   2   2   0   0   2   0   2   0   0   0   0   0   2   2   2   2   2   2   2   0   0   2   2   2   0   2   2   2   2   0   0   0   2   2   2   2   0   2   2   0   0   2   0   0   0   2   0   2   2   2   0   2   0   0   2   2   0   0   0   0   2   2   0   2   2   0   2   0   0   2   2   0   2   2   0   0   0   0   2   0   0   2   0   2   2   2   0   0   2   2   2   2   2   0   2   2   2   2   2   2   0   0   0   2   0   0   2   0   2   2   0   0   2   0   0   0   2   2   0   2   0   0   2   2   0   0   2   0   2   0   2   2   0   2   2   0   2   2   2   2   2   2   2   2   0   2   2   2   2   2   0   0   0   0   2   2   2   0   0   0   0   2   0   0   0   2   0   0   2   2   2
 MK-3-10                0   0   0   2   2   0   0   0   2   0   0   0   0   2   0   2   2   0   2   2   0   0   0   0   0   0   2   0   0   2   2   0   0   2   0   2   0   0   0   0   0   2   2   2   2   2   0   2   0   0   2   2   2   0   2   2   2   2   0   0   0   2   2   2   2   0   2   2   0   0   2   0   0   0   2   0   2   2   2   0   2   0   0   2   2   0   0   0   0   2   0   0   2   2   0   2   0   2   2   2   0   2   2   0   0   0   0   2   0   0   2   0   2   2   0   0   0   2   2   2   2   2   0   2   2   2   2   2   2   2   0   0   2   0   0   2   0   2   2   0   0   2   0   0   2   2   2   0   2   2   0   2   2   2   0   2   0   2   0   2   2   0   2   2   0   2   2   2   2   2   2   2   2   0   0   2   2   2   2   2   0   0   0   2   2   2   0   0   0   0   0   2   0   0   2   0   0   2   2   2
 MK-3-11                0   0   2   2   2   0   0   0   2   2   0   0   0   0   0   2   2   0   2   0   0   0   0   0   0   0   2   0   0   2   2   0   0   2   0   2   0   0   0   2   0   2   2   2   2   2   0   2   0   0   2   2   2   0   2   2   2   2   0   0   0   2   2   2   2   0   2   2   0   0   2   0   0   0   2   0   2   2   2   0   2   0   0   2   2   0   0   0   0   2   0   0   2   2   0   2   0   0   2   2   2   2   2   0   0   0   0   2   0   0   2   0   0   0   0   0   0   0   2   2   2   2   0   0   2   2   2   2   0   2   0   0   2   0   0   2   0   2   2   0   0   2   0   0   2   2   2   0   0   2   0   2   2   2   0   0   0   2   0   2   2   0   0   0   0   2   2   2   2   2   2   2   2   0   0   2   2   2   2   2   0   0   0   2   2   2   0   0   0   0   0   2   0   0   0   0   0   2   2   2
 MK-3-12                0   2   2   2   2   0   0   0   2   2   0   0   0   0   0   2   2   0   2   0   0   0   0   0   0   0   0   0   0   2   2   0   0   0   0   2   0   0   0   2   0   2   0   0   2   2   0   2   0   0   2   2   2   0   2   2   2   2   0   0   0   2   2   2   2   0   2   2   0   0   2   0   0   0   0   0   0   0   2   0   2   0   0   2   2   0   0   0   0   2   0   0   2   2   0   2   0   0   2   0   2   0   0   0   0   2   0   2   0   0   2   0   0   2   0   0   0   0   2   2   2   2   2   0   0   2   2   2   0   2   0   0   0   0   0   2   0   2   2   2   0   0   0   0   2   2   2   2   2   2   0   2   2   2   0   0   0   2   0   2   2   0   0   0   2   0   2   2   2   2   2   2   2   0   0   2   2   2   2   0   0   0   0   2   2   2   0   0   0   0   0   2   2   0   0   0   0   2   2   2
 MK-3-13                0   2   2   2   2   0   2   0   2   0   0   0   0   0   0   2   2   0   2   0   2   0   0   0   0   0   0   0   0   2   2   0   0   0   0   2   0   0   0   2   0   2   0   2   2   2   0   2   0   0   2   2   2   0   2   2   2   0   0   0   0   2   2   2   2   0   2   0   0   0   2   0   0   0   2   0   0   2   2   2   0   0   0   2   0   0   0   0   0   2   0   0   2   2   0   2   0   2   2   2   2   0   0   0   0   2   0   2   0   0   2   0   0   2   0   0   0   0   2   2   2   2   2   0   0   2   2   2   0   2   0   0   0   0   0   2   0   2   2   2   0   0   0   0   2   2   2   2   2   0   0   2   2   2   0   0   0   2   0   2   2   0   0   2   2   0   2   2   0   2   2   0   2   0   0   2   2   2   2   0   0   0   0   2   2   2   0   0   0   2   2   2   2   0   0   0   0   2   2   2
 MK-3-14                0   0   2   2   2   0   2   0   0   0   0   0   0   0   0   2   2   0   2   0   2   0   0   0   0   0   0   0   0   2   2   0   0   0   0   0   2   0   0   2   0   2   0   2   2   0   0   2   0   0   2   2   2   0   2   2   2   0   0   0   0   2   2   2   2   0   2   0   0   2   2   0   2   0   2   0   2   2   2   2   0   0   0   2   0   0   0   0   0   2   0   0   2   2   2   2   0   2   0   2   2   0   0   0   0   2   0   2   0   0   2   0   0   2   2   0   0   0   2   0   2   2   0   0   0   2   2   2   0   2   0   0   0   0   0   2   0   2   2   2   0   0   0   0   0   2   2   2   0   0   0   2   2   2   0   0   0   2   0   2   2   0   0   2   2   2   2   0   0   2   2   0   2   0   0   2   2   2   0   2   0   0   0   2   2   2   0   0   0   2   2   2   2   0   0   0   0   2   2   2
 MK-3-15                0   0   2   2   2   2   2   2   0   0   0   0   2   0   2   2   2   0   2   0   2   0   2   0   0   0   0   0   0   2   2   0   0   0   0   0   2   2   2   0   0   2   0   2   2   0   0   0   2   0   2   2   2   0   2   2   2   0   0   0   0   2   2   2   2   2   2   0   0   2   2   0   0   2   2   0   2   2   2   2   0   0   0   2   0   0   0   0   0   2   2   0   2   2   2   2   0   2   0   2   2   0   0   0   0   2   0   2   0   0   2   0   0   2   0   0   2   0   2   0   0   2   0   0   0   0   0   2   0   2   0   0   0   0   2   2   0   2   2   2   0   0   0   0   0   2   2   2   2   0   0   2   2   2   0   0   0   2   0   2   2   2   0   2   2   2   2   0   0   2   2   0   2   0   0   2   0   0   0   0   2   2   0   2   2   2   0   0   0   2   2   2   2   0   0   0   0   2   2   2
 MK-3-16                2   0   2   2   0   2   2   2   0   0   0   2   2   0   2   2   2   2   2   0   2   0   2   0   0   2   0   0   0   2   2   0   0   0   0   0   2   2   2   0   0   2   0   2   2   0   0   0   2   0   2   2   2   0   2   2   2   2   0   0   0   2   2   2   2   2   2   0   0   2   2   0   0   2   0   0   2   0   2   2   0   0   0   2   0   0   0   0   0   2   2   0   2   0   0   2   0   2   0   0   2   0   0   0   0   2   0   0   0   0   2   2   0   2   0   0   2   0   2   0   0   2   0   0   0   0   2   2   0   2   0   0   2   0   2   2   0   2   2   2   0   0   0   0   0   2   2   2   0   0   0   2   2   2   0   0   0   2   2   2   2   2   0   2   2   2   2   0   2   2   2   0   2   0   0   2   0   0   0   0   2   2   0   2   0   2   0   0   0   2   2   2   2   0   0   0   0   0   2   2
 MK-4-1                 2   0   2   2   2   2   0   2   0   0   2   0   2   0   0   0   0   2   0   2   0   2   2   0   2   0   2   2   0   0   2   0   2   2   2   0   2   0   2   2   0   0   0   0   2   0   0   0   2   0   2   2   0   0   2   0   2   0   2   0   0   2   0   0   0   2   0   0   2   0   2   2   0   0   0   2   2   2   0   0   0   2   2   0   2   2   0   0   0   0   2   2   0   0   0   2   2   2   2   2   2   0   2   2   2   0   2   0   0   2   0   0   0   0   0   2   2   0   2   2   0   2   0   2   2   0   2   2   2   0   2   2   0   2   2   0   2   0   2   2   0   0   2   2   0   0   0   2   2   2   0   0   2   2   0   0   0   0   0   2   0   0   0   0   0   0   2   0   0   0   2   0   0   2   2   0   0   2   0   0   0   2   2   2   2   2   2   2   2   0   2   0   0   0   0   0   2   0   0   0
 MK-4-2                 2   0   2   2   2   2   0   2   0   0   2   0   2   0   0   0   0   0   0   2   2   2   2   0   2   0   2   2   0   2   2   0   2   2   2   0   2   0   2   2   0   0   0   0   2   0   0   0   2   0   0   2   0   0   2   0   2   0   2   0   0   2   0   0   0   0   0   0   2   2   2   2   0   0   2   2   2   2   0   0   0   2   2   0   2   2   0   0   2   0   2   2   0   0   2   2   2   2   2   2   2   0   2   2   2   0   0   0   0   2   0   0   0   0   0   2   2   0   2   2   0   0   0   2   2   0   2   2   2   0   2   2   2   0   2   0   2   0   2   2   0   0   2   2   0   0   0   2   2   2   0   0   2   2   0   0   0   2   2   2   0   0   2   0   0   0   2   0   0   0   2   0   0   2   2   0   0   2   0   0   0   2   2   2   2   2   0   2   2   0   2   0   0   0   0   0   2   0   2   0
 MK-4-3                 0   0   2   2   2   2   2   2   0   0   2   0   2   0   0   0   0   0   0   2   2   2   2   0   2   0   2   2   0   2   2   2   2   2   2   0   2   0   2   0   0   0   0   0   2   0   0   0   2   0   0   0   0   0   2   0   2   0   2   0   0   2   0   0   0   0   0   0   2   2   2   2   0   0   2   2   2   2   0   0   0   2   2   0   2   2   0   0   2   0   2   2   0   0   2   2   2   2   2   2   2   0   2   2   2   0   0   0   0   2   0   0   0   0   2   2   2   0   2   2   0   0   0   2   2   0   2   2   2   0   2   2   2   0   0   2   2   0   2   2   0   0   2   2   0   2   0   2   2   2   0   0   0   2   0   0   0   2   2   2   0   0   2   0   0   0   2   0   0   0   0   0   0   0   2   0   0   2   0   0   0   2   2   2   2   0   0   2   2   0   2   0   0   0   0   0   2   0   2   0
 MK-4-4                 0   0   2   2   2   2   2   2   0   0   2   0   2   0   2   0   0   0   0   2   2   2   2   0   2   0   2   2   0   0   2   0   2   2   2   0   2   2   2   0   0   0   0   0   2   0   0   0   2   0   0   2   0   0   2   0   2   0   0   0   0   2   0   0   0   0   0   2   2   0   0   2   0   0   0   2   2   2   0   0   0   2   2   0   2   2   0   0   0   2   2   2   0   0   2   2   2   2   2   2   2   0   2   0   0   0   0   2   0   2   0   0   0   0   2   2   2   0   0   2   0   0   2   2   2   0   2   2   2   0   2   2   2   0   0   2   2   0   2   2   0   0   2   2   2   0   0   2   2   2   0   0   0   2   0   0   0   2   2   2   0   0   2   0   0   0   2   0   0   0   0   0   0   0   0   0   0   2   2   0   0   2   2   2   2   0   0   2   0   0   2   2   0   0   0   0   2   0   2   0
 MK-4-5                 0   0   2   0   2   2   2   2   0   0   2   0   2   0   2   2   0   0   0   2   2   2   2   0   2   0   2   2   0   0   2   0   2   2   2   0   2   2   2   0   0   0   0   2   2   0   0   0   2   0   0   0   0   2   2   0   2   0   0   0   0   2   0   0   0   0   0   2   2   0   0   2   0   0   2   2   2   2   0   0   0   2   2   0   2   2   0   0   0   2   2   2   0   0   2   2   2   2   2   2   2   0   2   0   0   2   2   0   0   2   0   0   0   0   2   0   2   0   0   2   0   0   2   2   0   0   2   2   2   2   2   2   2   0   0   2   2   0   2   2   2   0   2   0   2   0   0   2   2   2   0   0   0   2   0   0   0   0   2   2   0   0   2   0   0   0   2   0   0   0   0   0   0   0   0   0   0   2   2   0   0   2   2   2   2   0   0   2   0   2   2   2   0   0   0   0   2   0   2   0
 MK-4-6                 0   0   2   0   2   2   2   2   0   0   2   0   2   0   2   2   0   0   0   0   2   2   2   0   2   0   2   0   0   0   2   2   0   2   2   0   2   2   2   0   0   0   0   2   2   2   0   0   2   0   0   0   0   2   2   0   2   0   0   0   0   2   0   0   0   2   0   2   2   0   0   2   0   0   0   2   2   0   0   0   0   2   2   0   2   2   0   0   0   2   2   0   0   0   2   2   2   2   2   2   2   0   2   2   0   2   2   0   0   2   0   0   0   0   2   0   2   0   0   2   0   0   2   2   0   0   2   2   2   2   2   2   2   2   0   0   0   0   2   2   2   0   2   0   2   0   0   2   2   2   0   0   0   2   0   0   0   0   0   2   0   0   2   0   0   0   2   0   0   0   0   0   0   0   0   0   0   0   2   0   0   2   0   2   2   0   0   2   2   2   2   2   0   0   0   0   2   0   0   0
 MK-4-7                 0   0   2   0   2   2   0   0   0   0   2   0   2   2   2   2   0   0   0   0   2   2   2   0   2   0   2   0   0   0   2   2   0   0   2   0   2   2   2   0   0   0   0   2   2   2   0   2   2   0   0   0   0   2   2   0   2   0   0   0   0   2   0   0   0   2   0   2   2   0   0   2   0   0   0   2   2   0   0   0   0   2   0   2   2   2   0   0   0   2   2   0   0   0   2   2   2   2   2   0   2   2   2   2   0   2   2   0   0   2   0   0   0   0   0   0   0   2   0   2   0   0   2   2   0   2   2   2   2   2   2   2   2   2   0   0   0   2   0   2   2   0   2   0   2   0   0   2   2   2   0   0   0   2   0   0   0   0   0   2   0   0   2   0   0   0   2   0   0   0   0   0   0   0   0   0   0   0   0   0   0   2   2   2   2   0   0   2   2   2   2   2   0   0   0   0   2   0   0   0
 MK-4-8                 2   0   2   2   2   2   0   0   0   0   0   2   2   2   0   2   0   0   0   0   0   2   2   0   2   0   2   2   0   0   2   2   0   2   2   0   0   2   0   0   0   0   0   2   2   2   2   2   2   0   2   0   0   2   2   0   2   0   0   0   0   2   0   2   0   2   0   2   0   0   0   2   0   0   2   2   2   0   0   0   0   2   0   2   2   2   0   0   0   2   2   0   0   0   2   2   2   2   2   0   2   2   2   0   0   2   2   0   0   2   2   0   2   0   0   0   0   2   0   2   0   0   2   2   0   2   2   2   2   2   2   2   2   2   0   0   2   2   0   2   2   0   2   0   2   0   0   2   2   2   0   0   0   2   0   0   0   0   0   0   0   0   2   0   0   0   2   0   0   2   2   0   0   0   0   0   0   0   0   2   0   0   2   2   2   0   2   2   2   2   2   0   0   0   0   0   2   0   0   0
 MK-4-9                 2   2   2   2   2   2   0   0   0   0   2   2   2   2   0   2   0   0   0   0   2   2   2   0   2   0   2   2   0   0   2   2   0   2   2   0   0   0   0   0   0   0   0   2   2   2   2   2   2   0   2   0   0   2   0   0   2   0   0   0   0   2   0   2   0   2   0   2   0   0   0   0   2   0   2   2   2   0   0   0   0   2   2   2   2   2   0   0   0   2   2   0   0   0   2   2   2   2   2   0   0   2   2   0   0   2   2   0   0   2   0   0   2   0   0   0   0   2   2   2   0   0   2   2   0   2   2   0   2   2   2   2   2   2   0   2   2   2   0   2   2   0   2   0   2   0   0   2   2   2   0   0   2   2   0   0   0   0   0   0   0   0   2   2   2   0   2   0   0   2   2   0   0   2   0   0   0   2   0   0   0   0   2   2   2   0   2   2   2   2   2   0   0   0   0   0   2   0   0   0
 MK-4-10                2   2   2   2   2   2   0   0   2   0   2   0   2   2   2   2   0   0   0   0   2   2   2   2   2   0   2   2   0   0   2   2   0   2   2   0   0   0   0   0   0   2   0   2   2   2   2   0   2   2   2   0   0   2   0   0   2   0   0   0   0   0   0   2   0   2   0   2   0   0   0   0   2   0   2   2   0   0   0   0   0   2   2   2   2   2   0   0   0   2   2   0   0   0   2   2   2   2   2   0   0   2   2   0   0   2   2   0   0   2   2   0   2   0   0   0   0   2   2   2   0   2   2   2   0   0   2   0   2   2   2   2   2   2   0   2   2   2   2   2   0   0   2   0   2   0   0   2   2   2   0   2   2   2   0   0   2   0   0   0   0   0   2   2   2   0   2   0   0   2   2   0   0   2   0   0   0   2   0   0   0   0   2   2   2   0   2   2   2   2   2   0   0   0   0   0   2   0   0   0
 MK-4-11                2   2   2   2   2   2   0   0   0   0   2   2   0   2   2   2   0   0   0   0   2   2   2   2   2   0   2   2   0   0   2   2   0   2   2   0   0   0   0   0   0   2   0   2   2   2   2   0   2   2   2   0   0   2   0   2   2   0   0   0   0   0   0   2   0   2   0   2   0   0   0   0   0   0   2   2   0   0   0   0   2   2   2   2   2   0   0   0   0   2   2   0   0   0   2   2   2   2   2   0   0   2   0   0   0   0   0   0   0   2   2   0   2   0   0   0   0   2   2   2   0   2   0   2   2   0   2   2   0   2   2   0   2   2   0   2   2   2   2   2   0   0   2   0   2   0   0   2   2   2   0   2   2   2   0   0   2   0   0   0   0   0   2   2   2   0   2   0   0   0   2   0   0   2   0   0   0   2   0   0   0   0   2   2   2   0   2   2   2   2   2   0   0   0   0   0   2   0   0   0
 MK-4-12                2   2   0   2   2   2   0   0   0   0   2   2   2   2   0   2   0   0   0   0   2   0   2   0   2   0   2   0   0   0   2   2   0   2   2   0   0   0   0   0   0   2   0   0   2   2   2   0   0   2   2   0   0   2   0   2   2   0   0   0   0   0   2   2   0   2   0   2   0   0   0   0   0   0   2   2   0   2   0   0   2   2   2   2   2   0   0   0   0   2   2   0   0   0   2   2   2   0   2   0   0   2   0   0   0   2   0   2   0   2   2   0   2   0   2   2   0   2   0   2   0   2   0   2   2   0   2   2   0   2   2   2   2   2   2   2   2   2   2   2   0   0   2   0   2   0   2   2   0   2   0   2   0   0   0   0   2   2   0   0   0   0   2   2   2   0   2   0   0   0   2   0   0   2   0   0   2   2   0   0   0   0   0   0   2   0   2   2   2   2   0   0   0   0   0   0   2   0   2   0
 MK-4-13                2   2   0   2   2   2   0   0   0   0   0   0   2   2   0   2   0   0   0   0   2   0   2   0   2   0   2   0   0   0   2   2   0   2   2   2   0   0   0   0   2   2   0   0   2   2   2   0   0   2   2   0   0   2   2   2   2   0   0   2   0   0   2   2   0   2   0   2   0   0   0   0   0   0   2   2   0   2   0   0   2   2   2   2   2   2   0   0   0   2   2   2   0   0   2   2   2   0   2   0   0   2   0   0   0   2   0   2   2   2   2   0   2   0   0   2   0   0   2   2   0   0   0   2   2   0   0   2   0   2   0   2   2   2   2   2   2   2   2   0   0   0   2   0   2   0   2   2   0   0   0   2   2   0   2   0   2   2   2   0   0   0   2   2   2   0   2   0   0   0   2   0   0   2   2   0   2   2   0   0   0   0   0   0   2   0   2   2   2   2   0   0   0   0   0   0   0   2   2   0
 MK-4-14                2   2   2   2   2   2   0   0   0   0   0   0   2   2   0   2   2   0   0   2   2   0   2   0   2   0   2   0   0   0   2   2   0   2   2   2   0   0   0   0   0   2   0   0   2   0   2   0   0   2   2   0   0   2   2   2   2   0   0   2   0   0   2   2   0   2   0   2   0   0   0   0   0   0   2   2   0   2   0   0   2   2   2   2   2   2   0   0   0   2   2   2   0   0   2   2   2   0   2   0   0   0   0   0   0   2   0   2   2   2   2   0   2   0   0   2   0   0   2   2   0   0   2   2   2   0   0   2   0   2   0   2   2   2   2   2   2   2   2   0   0   2   2   0   2   0   2   2   0   0   0   2   2   0   2   2   0   0   0   0   0   0   2   2   2   0   2   0   0   0   2   0   0   2   2   0   2   2   0   0   0   0   0   0   2   2   2   2   2   2   0   0   0   2   0   0   2   2   2   0
 MK-4-15                2   2   2   2   2   2   0   0   0   0   0   0   2   0   0   2   2   0   0   2   2   0   2   2   2   0   2   2   0   0   2   2   0   2   2   2   0   0   0   0   0   2   0   0   2   0   2   0   0   0   2   0   0   2   0   0   2   0   0   2   0   0   2   0   0   2   0   2   0   0   2   0   0   0   2   2   0   2   0   0   0   2   2   0   2   2   0   0   0   2   2   2   0   0   2   2   2   0   2   0   0   0   0   0   0   2   0   2   2   2   2   0   2   0   0   2   0   0   2   2   0   0   2   2   2   0   0   2   0   2   0   2   2   2   2   0   2   2   2   0   0   2   0   0   2   0   2   2   0   0   0   2   2   0   2   2   0   0   0   0   0   0   2   2   2   0   2   0   0   0   2   0   0   2   2   0   2   2   2   0   0   0   0   2   2   2   2   2   2   2   0   0   0   2   0   0   2   0   2   0
 MK-4-16                2   2   2   2   2   2   0   0   2   0   0   0   2   0   0   2   2   0   0   2   2   0   2   2   0   0   0   2   2   0   2   2   0   2   2   2   0   0   0   0   0   2   0   0   2   0   2   0   0   0   2   0   0   2   0   0   2   0   0   2   0   0   2   0   0   2   0   2   0   0   2   0   0   0   2   2   0   2   0   0   0   2   2   0   0   2   0   0   0   2   2   2   0   0   2   2   2   0   2   0   0   0   0   0   0   0   0   2   2   2   2   0   2   0   0   2   0   2   2   2   0   2   2   2   0   0   0   2   0   2   0   2   2   2   2   0   2   2   0   0   0   2   0   0   2   0   2   2   0   2   0   2   2   0   0   2   0   0   0   0   0   0   2   2   2   0   2   0   0   0   0   0   0   2   2   0   2   2   2   2   0   0   2   2   2   2   2   2   2   2   0   0   0   2   0   0   2   0   2   0
 MK-5-1                 2   2   0   0   0   2   2   0   0   2   0   0   2   2   2   0   0   2   0   2   2   0   0   2   2   0   2   2   2   2   0   2   2   2   0   2   2   2   2   0   2   2   2   0   0   2   2   2   0   0   0   2   0   2   0   2   0   0   2   0   2   0   0   2   2   0   2   2   2   2   0   2   2   0   0   0   2   2   2   2   0   0   0   2   0   2   0   0   0   2   2   2   2   0   2   2   2   0   2   0   0   2   2   0   2   2   2   2   0   0   0   0   2   2   2   2   0   2   0   2   2   2   2   2   2   0   0   0   2   0   2   2   2   0   2   2   0   2   2   0   0   2   0   2   2   2   0   2   0   0   0   2   0   2   2   0   2   2   2   0   2   2   2   0   0   2   0   2   2   2   2   2   0   2   0   0   2   0   2   2   0   2   2   2   0   0   2   2   0   0   2   0   2   0   2   2   2   2   0   0
 MK-5-2                 2   2   0   0   0   0   2   0   0   2   0   2   2   2   2   0   0   2   0   2   2   0   0   2   2   0   2   2   2   2   0   2   2   2   0   2   0   0   2   2   2   2   2   0   0   2   2   2   0   0   0   2   0   2   0   2   0   0   2   0   2   0   0   2   2   0   2   2   2   2   0   0   2   0   0   2   2   2   2   2   0   0   2   2   2   2   0   0   0   2   2   2   2   0   2   2   2   0   0   2   0   2   2   0   2   2   2   2   0   0   0   0   2   2   2   2   2   2   0   2   2   0   2   2   2   0   0   0   2   0   2   2   2   0   2   2   0   2   2   0   0   2   0   2   2   2   2   2   0   2   0   2   0   2   2   0   2   2   2   2   2   2   2   0   2   2   0   2   2   2   2   2   0   2   2   0   2   2   2   2   0   2   2   0   0   0   2   2   0   0   2   0   2   0   2   2   2   2   0   0
 MK-5-3                 2   0   0   0   0   0   2   0   0   2   0   2   2   2   2   0   0   2   0   2   0   0   2   2   2   0   2   2   2   2   0   2   2   2   0   2   0   0   2   2   2   2   2   0   0   2   2   2   0   0   0   2   0   2   0   0   0   0   2   0   2   0   0   2   2   0   2   2   2   2   0   0   2   2   0   2   2   2   2   2   0   0   2   2   2   2   0   0   0   2   2   2   2   2   2   0   0   0   2   0   0   2   0   0   2   2   2   0   0   0   0   0   2   2   2   2   2   0   0   2   2   2   2   2   2   0   2   2   2   0   2   2   2   0   2   2   0   2   2   0   0   2   0   2   2   2   2   0   0   2   0   2   0   2   2   0   2   2   2   2   2   2   2   0   2   0   0   2   2   2   2   2   0   2   0   0   2   2   2   2   0   2   2   0   0   0   2   2   0   0   2   0   2   0   2   2   2   2   0   0
 MK-5-4                 0   0   0   0   0   2   2   0   0   2   0   2   2   2   0   0   0   0   0   0   0   0   2   0   2   0   2   2   2   2   0   0   2   0   0   2   0   0   2   2   2   2   2   0   0   2   2   2   0   0   0   2   0   2   0   0   0   0   2   0   2   0   0   2   2   0   0   2   0   2   0   0   2   2   0   2   2   2   2   2   0   0   0   0   2   2   0   0   0   2   0   2   2   2   2   0   2   0   2   0   0   2   0   0   2   2   0   0   0   0   0   0   2   2   2   2   2   0   0   2   2   2   2   2   2   0   2   0   0   0   2   2   2   0   2   0   0   2   2   0   0   2   0   2   2   2   2   0   0   2   0   2   0   2   0   0   2   0   0   2   2   2   2   0   2   0   0   0   2   2   2   2   0   2   0   0   0   2   2   0   0   0   2   0   0   0   2   2   0   2   2   2   2   0   2   2   2   2   0   0
 MK-5-5                 0   0   0   0   0   2   2   0   0   2   0   2   2   2   0   0   0   0   0   0   0   0   2   0   2   0   2   2   2   2   0   0   2   0   0   2   0   0   2   2   2   2   2   0   0   2   2   2   0   0   0   2   2   2   0   0   0   0   2   0   2   0   0   2   2   0   0   2   0   2   0   0   2   2   0   2   2   2   0   0   0   0   0   0   2   2   0   2   0   2   0   2   2   2   2   0   2   0   2   0   0   2   0   2   2   0   0   0   0   0   2   0   2   2   0   2   2   0   2   2   2   0   0   2   2   0   2   0   0   0   2   2   2   0   2   0   0   2   2   0   0   2   0   2   2   2   2   0   0   2   0   2   0   2   0   0   2   2   0   2   2   0   2   0   2   0   0   0   2   2   2   2   0   2   2   0   0   2   2   0   2   0   2   0   0   2   2   0   0   2   2   2   2   0   2   2   2   2   0   0
 MK-5-6                 0   0   0   0   0   2   2   0   0   2   2   2   2   2   2   0   0   0   0   0   0   0   2   0   2   0   2   2   2   2   0   0   2   0   0   2   0   0   2   2   2   2   2   0   0   2   2   2   0   0   2   2   2   0   0   2   0   0   2   0   2   0   0   0   2   0   0   2   0   2   0   0   2   2   0   2   2   2   0   0   0   0   0   0   2   0   0   2   0   2   0   2   2   2   2   0   2   0   2   0   0   2   0   2   2   0   0   0   0   0   2   0   2   2   2   2   2   0   0   2   2   0   0   2   2   0   2   0   0   0   2   2   2   0   2   0   0   2   2   0   0   0   2   2   2   2   2   2   0   2   0   2   0   2   0   0   2   2   2   2   2   0   2   0   2   0   0   0   2   2   2   2   0   2   2   0   0   2   2   0   2   2   2   2   0   0   2   0   0   2   2   2   2   0   2   2   2   2   0   0
 MK-5-7                 0   0   0   0   0   0   2   0   0   2   2   2   2   2   2   0   0   0   2   0   0   2   0   0   2   0   2   2   2   2   0   0   2   0   0   2   0   0   2   2   2   2   2   0   0   2   2   2   0   0   2   0   0   0   0   0   0   0   2   2   2   0   0   0   2   0   0   2   0   2   0   2   0   2   0   2   2   2   2   0   0   0   0   0   2   2   0   2   2   2   0   2   2   2   2   2   2   0   2   0   0   2   0   2   2   0   0   0   0   0   2   0   2   2   2   2   2   0   0   0   0   0   0   2   2   0   2   0   0   0   2   2   0   0   2   0   0   2   2   0   0   0   2   2   2   2   2   2   0   2   0   2   0   2   0   0   2   2   2   2   2   0   2   0   2   0   0   0   2   2   2   2   0   2   2   0   0   0   2   0   2   2   2   2   0   2   2   2   0   2   2   2   0   0   2   2   2   2   0   2
 MK-5-8                 0   2   0   0   2   0   2   0   0   2   0   2   2   2   2   0   0   0   2   0   0   2   0   0   2   0   2   2   2   2   0   0   2   0   0   2   0   0   2   2   2   2   2   0   0   2   2   2   0   0   2   0   0   0   0   0   0   2   0   2   2   0   0   0   2   0   0   2   0   2   2   2   0   2   0   2   2   2   2   0   0   0   0   2   2   2   0   0   2   2   0   2   2   2   2   2   2   0   2   0   0   2   0   2   0   0   0   0   0   0   2   0   2   2   2   2   0   0   0   2   0   0   2   2   2   0   2   0   0   0   2   2   0   2   2   0   0   2   2   0   0   0   2   2   2   2   2   2   0   2   0   2   0   2   0   0   2   0   2   2   2   0   2   0   2   0   0   0   2   2   2   2   2   2   2   0   0   0   2   0   2   2   2   0   0   2   2   2   0   2   2   0   0   0   2   2   2   2   0   0
 MK-5-9                 0   2   0   0   2   0   2   0   0   2   0   2   2   2   0   0   0   0   2   0   0   2   0   0   2   0   2   2   2   2   2   0   2   0   0   2   0   0   2   2   2   0   2   0   0   2   2   0   0   0   2   0   0   0   0   2   0   2   0   0   2   0   0   0   2   0   0   2   0   2   2   0   0   2   0   2   2   2   0   0   0   0   0   2   2   2   0   0   2   2   0   2   2   2   2   2   0   0   2   0   0   0   0   2   0   0   0   0   0   0   2   0   2   2   2   2   0   0   0   2   0   0   2   2   2   0   2   0   0   0   2   2   0   2   2   0   0   2   2   0   2   0   2   2   2   2   2   2   0   2   0   2   0   2   0   0   2   0   2   2   2   0   2   0   0   0   0   0   0   0   2   2   2   2   2   0   2   0   2   0   2   2   2   0   0   2   2   2   0   2   2   0   0   0   2   2   2   2   0   0
 MK-5-10                0   2   0   0   2   0   2   0   0   2   0   2   0   2   0   0   0   0   2   0   0   2   0   0   2   0   2   2   2   2   2   0   2   0   0   2   0   0   2   2   2   0   2   0   0   2   2   2   0   0   2   0   0   0   0   2   0   2   0   0   2   0   0   0   2   2   0   2   0   2   2   0   0   2   0   2   2   2   0   0   0   0   0   2   0   0   0   2   2   2   0   2   2   2   2   2   0   0   2   0   0   0   0   2   0   0   0   0   0   0   2   0   2   0   2   2   0   0   0   2   0   0   2   2   2   0   2   0   2   0   2   2   0   2   2   0   0   0   2   0   2   0   2   2   2   0   0   2   0   2   0   2   0   2   0   0   2   2   0   2   2   2   2   0   0   2   0   0   0   0   2   2   2   2   2   0   2   0   2   0   2   2   2   0   0   2   2   2   0   2   2   0   0   0   2   2   2   0   0   0
 MK-5-11                0   2   2   0   2   0   2   0   0   2   0   2   2   2   0   0   0   0   2   0   0   2   0   2   2   0   2   2   2   2   2   0   2   0   2   2   0   0   2   2   2   0   2   0   0   2   2   2   0   2   2   0   0   0   0   2   0   2   0   0   2   0   2   0   2   2   0   2   0   2   2   0   0   2   0   2   2   2   2   0   0   0   2   2   2   0   0   2   2   2   0   0   2   2   2   2   0   0   2   0   0   0   0   2   0   0   0   0   0   0   2   0   2   0   2   2   0   0   0   0   0   0   2   2   2   0   2   0   2   0   2   2   0   2   2   0   0   0   2   0   2   0   2   0   2   0   0   2   0   0   0   2   2   2   0   0   2   2   0   2   2   2   2   0   0   2   0   0   2   0   2   0   2   2   2   0   2   0   2   0   0   2   2   0   0   2   0   2   0   2   2   0   0   0   2   2   2   0   0   0
 MK-5-12                0   2   2   0   2   0   2   0   0   2   0   2   2   2   0   0   0   0   2   0   0   2   0   2   2   0   2   2   2   2   2   0   2   0   2   2   0   0   2   2   2   0   2   0   0   0   2   0   0   2   2   0   0   0   0   2   0   2   0   0   0   0   2   2   2   2   0   2   0   2   2   0   0   2   0   0   2   2   2   0   0   0   2   2   2   0   0   2   2   0   0   0   2   2   2   2   0   2   2   0   0   0   0   2   0   0   0   0   0   0   0   0   2   0   2   0   0   0   0   2   0   0   2   2   2   0   2   0   0   0   2   2   2   2   2   0   0   0   2   0   2   0   2   0   2   0   0   2   0   0   0   2   2   2   0   0   2   2   0   2   2   0   2   0   0   2   0   0   2   0   2   2   2   2   2   0   2   0   2   2   2   2   0   0   2   2   0   2   0   2   2   2   0   0   0   2   2   0   0   0
 MK-5-13                0   2   2   0   2   0   2   0   0   2   0   2   2   2   0   0   0   0   2   0   2   2   0   2   2   0   2   2   2   2   2   2   2   0   2   2   0   0   2   2   2   0   2   0   0   0   0   0   0   2   2   2   0   0   0   2   0   2   0   0   0   0   0   2   0   2   0   2   2   0   2   0   0   2   0   0   2   2   2   0   0   0   2   2   0   0   0   2   2   0   0   0   2   2   2   2   0   2   2   2   0   0   0   2   0   0   0   0   0   0   0   0   2   0   2   0   0   0   0   2   0   0   2   2   2   0   2   0   0   0   2   2   2   2   2   0   0   0   2   0   2   0   2   0   2   0   0   2   0   0   0   2   2   2   0   0   2   2   0   2   2   0   2   0   0   2   0   0   2   0   2   2   2   0   2   0   2   0   2   2   2   2   0   2   2   2   0   2   0   2   2   0   0   0   0   0   2   0   0   0
 MK-5-14                0   2   2   0   2   0   2   0   0   2   0   2   2   2   0   0   0   0   0   0   2   2   2   2   2   0   2   2   2   2   2   2   2   0   2   2   0   0   2   2   2   0   2   0   0   0   0   0   0   2   2   2   0   0   0   2   2   2   0   0   0   0   2   2   0   2   0   0   2   0   2   0   0   0   0   0   2   2   2   0   0   0   2   2   0   0   0   2   2   0   0   0   2   2   2   2   0   2   2   2   0   0   0   2   0   0   0   0   0   0   0   0   2   0   2   0   0   0   2   2   0   0   0   2   2   2   2   0   0   0   2   2   2   2   2   0   0   0   2   0   2   0   2   0   2   0   0   2   0   0   0   2   2   2   0   0   2   2   0   2   2   0   2   0   0   0   0   0   2   0   2   2   2   0   2   0   2   0   2   2   2   2   0   2   2   2   0   2   0   2   2   0   0   0   0   0   0   0   0   0
 MK-5-15                0   2   2   0   2   0   2   0   2   2   0   0   2   2   0   0   0   0   0   0   2   2   2   2   2   0   2   2   2   2   2   2   2   0   2   2   2   0   2   0   2   0   2   0   0   0   0   0   0   2   2   2   0   0   0   2   2   2   0   2   0   0   2   2   0   2   0   0   2   0   0   2   0   0   0   0   2   2   2   0   0   0   2   2   0   0   2   2   2   0   0   0   2   0   2   2   0   2   2   2   0   0   2   2   0   0   0   0   0   0   0   0   0   0   2   0   0   0   2   2   0   0   0   2   2   2   2   0   0   0   2   2   2   2   0   0   0   0   0   0   2   0   2   0   2   0   0   2   0   0   0   2   2   2   0   0   2   0   0   2   2   2   2   0   0   2   0   0   2   0   2   2   2   0   2   0   2   0   0   2   2   2   0   2   2   0   0   2   0   2   2   0   0   0   0   0   0   0   0   0
 MK-5-16                0   2   2   0   2   0   0   0   2   2   0   0   2   2   0   2   0   0   0   2   2   2   2   2   2   0   2   2   0   2   2   2   2   0   2   2   2   0   0   2   2   0   2   0   0   0   0   0   0   0   2   0   0   0   0   2   2   2   0   0   0   0   2   2   0   2   0   0   2   2   0   0   0   2   0   0   2   2   2   0   0   0   2   2   0   0   2   2   2   2   0   0   2   0   2   2   0   2   2   2   0   0   2   2   0   2   0   0   0   0   0   2   0   0   2   0   0   0   2   2   0   0   0   2   2   2   0   0   0   0   2   2   2   0   0   0   0   0   2   0   2   0   2   0   2   2   0   2   0   0   0   2   2   2   0   0   2   0   0   2   2   2   2   0   0   2   0   0   2   0   2   2   2   0   2   0   0   0   0   2   2   2   0   2   2   0   0   2   0   2   0   0   0   0   0   0   0   0   0   0
 MK-6-1                 0   0   2   0   2   0   0   2   2   2   2   0   0   2   2   0   0   2   0   2   2   2   2   0   0   0   2   0   0   2   0   0   2   2   2   2   2   0   0   2   2   2   0   2   0   0   2   2   0   2   2   0   0   0   2   2   0   2   2   2   0   2   0   2   2   0   2   0   0   2   2   0   0   0   0   0   0   2   0   2   0   0   2   2   2   2   2   0   2   2   0   0   0   0   0   2   2   2   2   0   0   2   0   2   2   2   0   2   0   0   0   0   0   0   0   2   2   0   2   0   2   0   0   2   0   2   2   2   0   0   0   0   2   0   0   2   2   0   2   0   2   2   2   0   2   0   2   0   0   0   0   0   2   2   2   2   2   2   0   0   2   0   2   0   0   2   2   0   2   0   0   0   0   0   2   2   2   2   0   0   2   0   2   2   2   0   0   0   0   2   2   0   0   2   2   0   2   0   0   0
 MK-6-2                 0   2   2   2   2   2   0   2   2   2   2   0   0   2   2   0   2   2   0   2   2   2   2   2   0   0   2   0   0   2   0   0   2   2   2   2   2   0   0   0   2   2   0   2   0   0   2   2   2   2   2   0   0   0   2   2   0   2   2   2   0   2   0   2   2   0   2   0   0   2   2   0   0   0   0   2   0   2   0   2   2   0   2   2   2   2   2   0   2   2   0   0   0   0   0   2   2   2   0   0   0   2   0   2   2   2   0   2   0   0   0   0   0   0   0   2   2   0   2   0   2   0   2   2   0   2   2   2   2   0   0   0   2   0   0   2   2   0   2   0   2   2   2   0   0   0   2   0   2   0   2   0   2   0   2   0   2   2   2   0   2   0   2   0   0   2   2   0   0   0   0   0   0   0   2   2   2   2   0   0   2   0   2   2   2   0   2   0   0   2   2   0   0   2   2   0   2   0   2   0
 MK-6-3                 0   2   2   2   2   2   0   2   0   2   2   0   0   2   2   0   2   2   0   2   2   2   2   2   2   0   2   0   0   2   0   0   2   2   2   2   2   2   0   0   2   2   2   2   2   0   2   2   2   2   2   0   0   0   0   2   0   2   0   2   0   2   0   2   2   0   2   0   0   2   2   0   0   0   2   2   0   2   0   2   2   0   2   2   2   2   2   0   2   2   0   0   0   0   0   2   2   2   0   0   0   2   0   2   2   2   0   2   0   0   0   0   0   0   0   2   2   0   2   0   0   0   2   2   0   2   2   2   0   0   0   0   2   0   0   2   2   0   0   2   2   2   2   0   0   0   2   0   2   0   2   0   2   0   2   0   2   2   2   0   2   0   0   0   0   2   2   0   0   0   0   0   0   0   2   2   2   2   0   0   2   0   0   2   2   0   2   0   2   2   2   0   2   2   2   0   2   0   2   0
 MK-6-4                 2   2   2   2   2   0   0   2   0   2   2   0   0   2   2   0   2   2   0   2   2   2   2   2   2   0   2   0   0   2   0   0   2   2   2   2   2   2   0   0   2   2   2   2   2   0   2   2   2   2   2   0   0   0   0   2   0   2   0   2   2   2   0   2   0   0   2   0   0   2   2   0   0   0   2   2   0   2   0   2   2   0   0   2   2   2   2   0   2   2   0   0   0   0   0   2   2   2   0   0   0   2   0   2   2   2   0   2   2   0   0   0   0   0   0   2   2   0   2   0   2   0   2   2   0   2   2   2   0   0   0   0   2   0   0   2   2   0   0   2   2   2   2   0   0   0   2   0   2   0   2   0   0   0   2   0   2   2   2   0   2   0   0   0   0   0   2   0   2   0   0   0   0   0   2   2   2   2   0   0   2   0   0   2   2   0   2   0   2   2   2   0   2   2   2   0   2   0   0   2
 MK-6-5                 2   2   2   2   2   0   0   0   0   2   2   0   0   2   2   0   2   2   0   2   2   2   2   0   2   0   2   0   0   0   0   0   2   2   2   2   2   2   2   0   2   2   2   2   2   0   2   2   2   2   2   0   0   0   0   0   0   2   0   2   2   2   0   2   0   0   2   0   0   2   0   0   0   0   2   2   0   2   0   2   2   0   0   2   2   2   2   0   2   2   0   0   0   0   0   0   2   0   0   0   0   2   0   2   2   2   0   2   2   2   0   0   0   0   0   2   2   0   2   0   0   0   2   0   0   2   0   2   0   0   0   0   2   0   0   2   2   0   0   2   2   2   2   0   0   0   2   2   2   0   2   0   0   0   2   0   2   2   2   0   2   0   0   0   0   0   2   0   2   0   0   0   0   0   2   2   2   2   0   0   2   0   2   2   2   2   2   2   2   2   2   0   2   0   0   0   0   0   0   2
 MK-6-6                 2   2   2   2   2   2   0   0   0   2   2   0   0   2   2   0   2   2   0   0   2   2   0   0   2   0   2   0   0   0   0   0   2   2   2   2   2   2   2   0   2   0   2   2   2   0   2   2   2   2   2   0   0   2   0   0   0   2   0   2   2   2   0   2   0   0   0   2   2   2   0   0   0   0   2   0   0   2   0   2   0   0   0   2   2   2   2   0   2   2   0   0   0   0   0   0   2   0   0   0   0   2   2   2   2   2   0   2   0   2   0   0   0   0   0   2   2   0   2   0   0   0   2   0   0   2   0   2   0   0   0   0   2   0   0   2   2   0   2   2   2   2   2   0   0   0   2   2   0   0   2   2   0   0   2   0   2   0   2   0   2   0   0   0   0   0   2   0   2   0   0   0   0   0   2   2   2   2   0   0   2   2   2   2   2   2   2   2   2   2   2   0   2   0   0   0   0   0   0   2
 MK-6-7                 0   2   2   2   2   2   0   0   0   2   2   0   0   2   2   0   2   2   0   0   2   2   0   0   2   0   2   0   0   0   0   0   0   2   2   2   2   2   2   0   2   0   2   0   2   0   2   2   0   2   2   0   0   0   0   0   0   2   0   2   2   2   2   2   2   0   0   2   2   0   0   0   0   0   2   0   0   2   0   2   0   2   0   2   0   2   2   0   0   2   0   0   0   0   0   0   2   0   0   2   0   2   2   2   2   2   0   2   0   2   0   0   0   0   0   2   2   0   2   0   0   0   2   0   0   2   0   2   2   0   0   0   2   0   0   2   2   0   2   2   2   2   2   2   0   0   2   2   0   0   2   2   0   0   2   0   2   0   2   0   2   0   0   0   0   2   2   2   2   0   0   0   0   0   2   2   2   2   0   0   2   2   2   0   0   2   2   2   2   2   2   2   2   0   0   0   0   0   0   0
 MK-6-8                 0   2   2   2   2   2   0   0   0   2   2   0   0   2   2   0   2   2   0   0   2   2   0   2   0   0   2   0   0   0   0   0   0   2   2   2   2   2   0   0   2   2   2   0   2   0   2   2   2   2   2   2   0   2   2   0   0   2   0   2   2   2   2   2   2   0   0   2   2   0   0   0   0   0   2   0   2   2   0   2   0   2   0   2   0   2   2   0   0   2   0   0   0   0   2   0   2   0   0   2   0   2   2   2   2   2   0   2   0   2   0   0   2   2   0   2   2   0   2   0   2   0   2   0   0   2   0   2   2   0   0   0   2   0   0   2   2   0   2   2   2   2   2   2   0   0   2   2   0   2   0   2   0   0   2   0   2   2   2   0   2   0   0   0   0   2   2   2   2   0   0   0   0   2   2   2   2   2   0   0   2   2   2   0   0   0   2   2   2   0   2   2   2   0   2   0   0   0   0   0
 MK-6-9                 0   2   2   2   2   2   0   0   0   2   2   0   0   2   0   0   0   2   0   2   2   2   0   2   0   0   2   0   0   0   2   0   0   2   2   2   2   2   0   2   2   2   2   0   2   0   2   2   2   2   2   2   0   2   2   0   0   2   0   2   2   2   2   2   2   0   0   2   2   2   0   0   0   0   0   0   2   2   0   2   0   2   0   2   0   2   2   0   0   2   0   0   0   0   2   0   2   0   0   2   0   2   2   2   2   2   0   2   0   2   0   0   2   2   0   2   2   2   0   0   2   2   2   2   0   0   0   2   2   0   0   2   2   0   0   0   2   0   2   2   2   2   0   2   0   0   2   2   2   2   0   2   0   0   2   0   2   2   2   0   2   0   0   0   0   2   2   2   2   0   0   0   0   0   2   2   2   2   0   0   2   2   2   0   0   2   2   2   2   0   2   2   2   0   2   0   0   0   0   0
 MK-6-10                0   2   2   2   2   2   0   0   0   2   2   0   0   2   0   0   0   2   0   2   2   2   0   2   0   0   2   2   0   0   2   0   0   2   2   2   2   2   0   2   2   2   2   0   2   0   2   2   2   2   2   2   2   2   2   0   0   2   0   2   2   2   2   2   2   0   0   2   2   2   0   0   0   0   0   0   2   2   0   2   0   2   0   2   0   2   2   0   0   2   0   2   0   0   2   0   2   0   0   2   0   2   2   2   0   2   0   2   0   2   2   2   2   2   0   2   2   2   2   0   2   2   2   2   2   0   0   2   2   0   0   2   2   0   0   0   2   0   2   2   2   2   0   2   0   0   2   2   2   2   0   2   0   0   2   0   2   2   0   0   2   0   0   0   0   0   2   2   2   0   0   0   0   0   2   2   2   2   0   0   2   2   2   0   0   0   2   2   0   0   2   2   2   0   2   0   0   0   0   0
 MK-6-11                0   2   2   2   2   2   0   0   0   2   0   0   0   0   0   0   0   2   0   2   2   2   0   2   0   0   2   2   0   2   2   2   0   2   2   2   2   2   0   2   2   2   2   0   2   0   2   2   0   2   2   2   2   2   2   2   0   2   0   2   2   2   2   2   2   0   0   2   2   2   0   0   0   0   0   0   2   2   2   2   2   0   0   2   0   2   2   0   0   2   0   2   0   0   2   0   2   2   0   2   2   2   2   2   0   2   0   2   0   2   2   2   2   2   0   2   2   2   2   0   2   2   2   2   2   0   0   2   2   0   0   2   2   0   0   0   2   0   2   2   2   2   2   2   0   0   2   2   2   2   0   2   0   0   2   0   2   2   0   0   2   0   0   0   0   0   2   2   0   0   0   2   0   0   2   2   2   2   0   0   2   2   2   0   0   0   2   2   0   0   2   2   2   0   2   0   0   0   0   2
 MK-6-12                0   2   2   2   0   2   0   0   0   2   0   0   0   0   2   0   0   2   0   2   2   2   0   2   0   2   2   2   0   2   2   2   0   2   2   2   2   2   0   2   2   0   2   2   2   0   2   2   0   2   2   2   2   2   0   2   2   2   0   2   0   2   2   2   2   0   0   2   2   2   0   0   0   0   0   0   2   2   0   2   2   0   0   2   0   2   2   2   0   2   0   0   0   0   2   0   0   2   0   2   2   2   2   2   0   2   0   0   2   2   2   0   2   0   0   2   2   0   2   0   2   2   2   0   2   0   0   2   2   0   0   2   0   0   0   0   0   0   2   2   2   2   2   2   0   0   2   2   2   2   2   2   0   0   2   0   2   2   0   2   2   0   0   2   0   0   2   0   0   0   2   0   0   0   0   2   2   2   2   0   2   0   2   0   0   0   2   2   0   0   2   0   2   0   2   0   2   0   0   2
 MK-6-13                2   2   2   2   0   2   0   0   0   0   0   0   0   0   2   0   0   2   0   2   0   2   0   2   0   2   2   2   0   2   2   2   0   0   2   2   2   2   0   2   2   0   2   2   2   0   2   2   0   2   2   2   2   2   2   2   2   2   0   2   0   2   2   2   2   0   0   2   2   2   0   0   0   0   0   0   2   2   0   2   2   0   0   2   0   2   2   2   0   2   0   0   0   0   2   0   0   2   0   2   2   2   0   2   0   2   0   0   2   0   2   0   2   0   0   2   2   0   0   2   2   2   0   0   2   2   0   2   0   0   0   2   0   0   0   0   0   0   0   2   2   2   2   0   0   0   0   2   0   2   2   2   0   2   2   0   2   2   0   2   2   2   0   2   0   0   2   0   0   0   2   0   0   0   0   0   2   2   2   0   2   2   2   0   0   0   2   2   0   0   2   0   2   0   2   0   2   0   0   2
 MK-6-14                2   2   2   2   2   2   0   0   0   0   0   0   0   0   2   0   0   2   2   2   0   2   0   2   0   0   2   2   0   2   2   2   0   0   2   2   2   2   0   2   2   0   2   2   2   0   2   0   0   2   0   2   2   2   2   2   2   2   0   0   0   2   2   2   2   0   0   2   2   2   0   0   0   2   0   0   2   2   0   2   2   0   0   2   2   2   2   2   0   2   0   0   0   0   2   2   0   0   0   2   2   2   0   2   0   2   0   0   2   0   2   2   2   0   0   2   2   0   0   2   2   2   0   0   2   2   0   2   0   0   0   2   0   0   0   0   0   0   0   2   2   2   2   0   0   0   0   2   0   2   2   2   0   2   2   0   2   2   0   2   2   2   0   2   0   0   2   2   0   0   2   0   0   0   0   0   2   2   0   0   2   2   2   0   0   0   2   2   0   0   2   0   2   0   2   0   2   0   0   2
 MK-6-15                2   0   2   2   2   2   0   0   0   0   0   0   0   0   2   0   0   2   2   2   0   2   0   0   0   0   2   0   0   2   2   2   0   0   2   2   0   2   0   2   2   0   2   2   2   0   2   2   0   2   0   2   2   2   2   2   2   0   0   0   2   2   2   2   2   0   0   2   2   2   0   0   0   2   0   0   2   0   0   2   2   0   2   2   2   2   2   2   0   0   0   0   0   0   2   2   0   0   0   2   2   2   0   2   0   2   0   2   2   0   2   2   2   0   0   2   2   0   0   2   2   2   0   0   2   2   0   2   0   0   0   2   0   0   2   0   0   0   0   2   2   2   2   0   0   0   0   2   2   2   2   2   0   2   2   0   2   0   0   2   2   0   0   0   0   0   2   0   0   0   2   0   0   0   0   0   2   2   0   0   2   2   2   0   0   0   2   2   0   0   2   2   2   0   2   0   2   0   0   2
 MK-6-16                2   0   2   2   2   2   0   0   2   0   0   0   0   0   2   0   0   2   2   2   0   2   0   0   0   0   2   0   0   2   2   2   0   0   0   2   0   0   0   2   0   0   2   2   2   0   2   2   0   2   2   2   2   2   2   2   2   0   2   0   2   2   2   2   2   0   0   2   2   2   0   0   0   2   0   2   2   0   0   2   2   0   2   2   2   2   2   2   0   0   0   0   0   0   0   2   0   0   2   2   2   2   0   2   0   2   0   2   2   0   2   2   2   0   0   0   2   0   2   2   2   2   0   0   2   2   0   2   0   0   0   2   0   0   2   0   0   0   0   2   2   2   0   0   0   0   2   2   2   2   2   2   0   2   2   0   0   0   0   2   2   0   0   0   0   0   2   0   0   0   2   0   0   0   0   0   2   2   0   0   2   2   2   0   0   2   2   0   0   0   2   2   2   0   2   0   2   0   2   0
 
!****************************************** Phenotypic Data **********************************************************
!-100.0 is resevred for missing phenotype
SimulatedTrait1        11.1580   14.9978   17.5593   15.6093   14.0732   17.1738   15.7425   12.2253   14.3392   13.1396   12.6659   18.4702   20.1070   15.0147   17.1116   16.9967   14.0732   12.0282   17.0229   18.9910   11.0481   16.0955   10.0591   15.1430   16.7545   17.7891   17.5683   13.9003   20.6264   14.2918   13.0579   12.2521   14.3423   11.9747   17.9630   12.2829   11.3734   16.8227   12.4351   12.5704   12.9317   15.9132   17.2849   17.2808   13.4703   13.1902   12.1242   13.0298   15.1289   12.8498   16.7079   13.9074   14.1816   12.3141   20.3318   14.5632   19.2276   16.5620   11.1646   17.7847   14.9759   11.4866   14.4319   14.4578   15.4654   20.2447   17.7785   11.4182   15.1275   13.0599   12.1984   16.6243   12.0707   12.0746   10.8840   18.5544   15.7173   20.5220   14.9338   18.0525    7.6396   11.8862   22.5371   14.6494   14.7874   18.3118   19.4157   17.3515   10.8068   13.9404   14.0998   10.4951   11.1406   15.7377   10.6309   18.2859   19.6942   10.3746   17.4216   17.5271   17.8115   14.2654   15.6700   16.3164   17.8810   11.7021   16.3296   11.5829   17.5133   18.1986   13.5318   11.8831   11.5717   19.5717   11.8467   10.8088   13.1801   20.9220   16.3443   16.4264   15.9917   13.5941   16.9542   13.0147   16.0235   13.7851   12.7944   14.4159   21.5843   11.6331   15.1690   14.6983   12.6667   14.1656   16.5643   13.8796   18.7069   19.2679   13.7682   16.4462   11.3520   15.1486   17.4346   13.2742   17.4365   11.3196   15.5495   16.6796   11.8031   13.0306   16.7728   19.3385   11.8675   12.4697   17.1523   20.3400   13.0254   10.5149   15.5367   17.9988   11.8054   15.4506   18.6597   13.6484   13.1987   16.3348   18.9515   18.3735    9.7243   13.9805   11.8551    9.1979   11.8605   14.1985   17.4506   17.5940   13.5929   15.4219   15.7936   13.4530   10.1277   15.2361   14.1978   16.2950    9.9932   18.6375   16.7698   11.1030   16.2028   16.3925   17.4617   19.3863   12.2458   14.6548   15.2985   16.4395   11.9256   16.4389   18.0736   19.9443
SimulatedTrait2        13.1730   11.8014   13.0593   12.4812    9.9150    9.2484    9.1814   10.0039    9.9106    9.4015    7.0346   14.4038    9.1529   12.2469   10.8648    8.8717   10.4632    9.1786   10.0636   11.8230   10.2378    9.5330    9.3475    9.7922   10.6381   10.2540   12.1280   10.7822    9.6655    7.4674    7.5848    9.2971    9.9835    6.5973    9.7046    9.7372    8.9224    9.2857    9.7582    9.9627   10.3053    9.1210    7.2962   10.4843   11.5088    5.6740   10.5858    9.1443   11.1712    6.8956   11.9063   10.5063   11.6466    9.7052   10.2922    8.3844    6.0497   10.7751    7.2968    8.4028    7.7141    8.7745   10.0821    9.8467   10.5366    9.9259   11.1003   11.7372   10.1867    9.1780   12.2687    8.1646    6.9471   13.2415   12.1336   11.9221   10.8284   10.4128    9.0932   11.6983    7.8913    8.8595   12.3098    8.9573    5.9834    9.5061    9.8996    6.9525   11.8698    7.8021    8.8519   11.4543    7.5467    8.9795    9.9862    8.1917    8.0484   13.4652   11.9518   12.3362   10.9238    8.1480   11.6312   11.7769    8.3289   10.1190   12.2799   11.8735    8.2641   10.6911    9.7565    9.3448   14.0161   12.1369   11.8728   10.0702   10.9753   11.7170    8.9097   10.0647    7.8960    9.6162    9.1813   10.8942    8.9231    7.7045   10.9298    7.7937   13.4292   11.3475   11.0465   10.3837   11.5900   12.5766   11.1691    9.8500   10.7174   11.2447   10.7466    9.2896   11.1560   12.2632   10.0178   10.9721   10.9229   11.3161    7.6565    8.2577   10.0541    7.8569   10.5209    9.4493   11.9645    8.1919    9.3180    6.6653    9.0417    9.8170    8.9593    8.8217    8.5501    8.8811    9.0403    8.6020   10.3905   11.6384   10.2417   10.7637    9.4076    9.4841   11.0938    9.6262   10.7819    8.7391    6.5134    9.0195   11.2929   10.4247    8.9980    9.9794   12.1331    9.0354   10.6412    8.3384   10.2301    8.3336   10.1536   10.9496   12.5601   11.0748    9.4214   11.4223   10.1286   11.1784    9.4270   11.8222   12.3542    8.9627    7.7495    7.0817
 
