# Supplementary material for: Inclusive Composite Interval Mapping of QTL by Environment Interactions in Biparental Populations
Source: PLoS One. 2015 Jul 10;10(7):e0132414. doi: 10.1371/journal.pone.0132414 (PMC4498613; doi:10.1371/journal.pone.0132414)
Supplement: S4 File — (ZIP) [file pone.0132414.s004.zip › H=0.1/L1/run_00024.met]

!**********************Note: lines staring with "!" are remarks and will be ignored in the program********************
!*********************************General Information**********************************
!Assuming F1 = P1 x P2, populations available in QTL IciMapping are: 
!  1, P1BC1F1 = P1 x F1, the first backcrossing where P1 is used as the recurrent parent;
!  2, P2BC1F1 = P2 x F1, the first backcrossing where P2 is used as the recurrent parent;
!  3, F1DH, F1-derived doubled haploids; 
!  4, RIL or F1RIL, recombination inbred lines through the repeated selfing of F1;
!  5, P1BC1RIL, recombination inbred lines through the repeated selfing of P1BC1F1;
!  6, P2BC1RIL, recombination inbred lines through the repeated selfing of P2BC1F1;
!  7, F2, the selfing generation of F1;
!  8, F3, the selfing generation of F2;
!  9, P1BC2F1, the second backcrossing where P1 is used as the recurrent parent; 
! 10, P2BC2F1, the second backcrossing where P2 is used as the recurrent parent;
! 11, P1BC2RIL, recombination inred lines through the repeated selfing of P1BC2F1; 
! 12, P2BC2RIL, recombination inred lines through the repeated selfing of P2BC2F1; 
! 13, P1BC1F2, the selfing generation of P1BC1F1; 
! 14, P2BC1F2, the selfing generation of P2BC1F1; 
! 15, P1BC2F2, the selfing generation of P1BC2F1; 
! 16, P2BC2F2, the selfing generation of P2BC2F1; 
! 17, P1BC1DH, P1BC1F1-derived doubled haploids; 
! 18, P2BC1DH, P2BC1F1-derived doubled haploids; 
! 19, P1BC2DH, P1BC2F1-derived doubled haploids; 
! 20, P2BC2DH, P2BC2F1-derived doubled haploids; 
   3      !Mapping Population (see remarks above)
   2      !Mapping Function (1 for Kosambi; 2 for Haldane; 3 for Morgan)
   2      !Marker Space Type (1 for intervals; 2 for positions)
   1      !Marker Space Unit(1 for centiMorgans; 2 for Morgan)
   6      !Number of Chromosomes (or Linkage Groups)
 200      !Size of the mapping population
   2      !Number of environments
 
!***************************************** Chromosomes and Linkage Maps **********************************************
!Chromosome                 NumMarkers
-CH1                        16
-CH2                        16
-CH3                        16
-CH4                        16
-CH5                        16
-CH6                        16
!Linkage map (Marker name followed by position or the interval length)
 MK-1-1                1     0.000
 MK-1-2                1    10.000
 MK-1-3                1    20.000
 MK-1-4                1    30.000
 MK-1-5                1    40.000
 MK-1-6                1    50.000
 MK-1-7                1    60.000
 MK-1-8                1    70.000
 MK-1-9                1    80.000
 MK-1-10               1    90.000
 MK-1-11               1   100.000
 MK-1-12               1   110.000
 MK-1-13               1   120.000
 MK-1-14               1   130.000
 MK-1-15               1   140.000
 MK-1-16               1   150.000
 MK-2-1                2     0.000
 MK-2-2                2    10.000
 MK-2-3                2    20.000
 MK-2-4                2    30.000
 MK-2-5                2    40.000
 MK-2-6                2    50.000
 MK-2-7                2    60.000
 MK-2-8                2    70.000
 MK-2-9                2    80.000
 MK-2-10               2    90.000
 MK-2-11               2   100.000
 MK-2-12               2   110.000
 MK-2-13               2   120.000
 MK-2-14               2   130.000
 MK-2-15               2   140.000
 MK-2-16               2   150.000
 MK-3-1                3     0.000
 MK-3-2                3    10.000
 MK-3-3                3    20.000
 MK-3-4                3    30.000
 MK-3-5                3    40.000
 MK-3-6                3    50.000
 MK-3-7                3    60.000
 MK-3-8                3    70.000
 MK-3-9                3    80.000
 MK-3-10               3    90.000
 MK-3-11               3   100.000
 MK-3-12               3   110.000
 MK-3-13               3   120.000
 MK-3-14               3   130.000
 MK-3-15               3   140.000
 MK-3-16               3   150.000
 MK-4-1                4     0.000
 MK-4-2                4    10.000
 MK-4-3                4    20.000
 MK-4-4                4    30.000
 MK-4-5                4    40.000
 MK-4-6                4    50.000
 MK-4-7                4    60.000
 MK-4-8                4    70.000
 MK-4-9                4    80.000
 MK-4-10               4    90.000
 MK-4-11               4   100.000
 MK-4-12               4   110.000
 MK-4-13               4   120.000
 MK-4-14               4   130.000
 MK-4-15               4   140.000
 MK-4-16               4   150.000
 MK-5-1                5     0.000
 MK-5-2                5    10.000
 MK-5-3                5    20.000
 MK-5-4                5    30.000
 MK-5-5                5    40.000
 MK-5-6                5    50.000
 MK-5-7                5    60.000
 MK-5-8                5    70.000
 MK-5-9                5    80.000
 MK-5-10               5    90.000
 MK-5-11               5   100.000
 MK-5-12               5   110.000
 MK-5-13               5   120.000
 MK-5-14               5   130.000
 MK-5-15               5   140.000
 MK-5-16               5   150.000
 MK-6-1                6     0.000
 MK-6-2                6    10.000
 MK-6-3                6    20.000
 MK-6-4                6    30.000
 MK-6-5                6    40.000
 MK-6-6                6    50.000
 MK-6-7                6    60.000
 MK-6-8                6    70.000
 MK-6-9                6    80.000
 MK-6-10               6    90.000
 MK-6-11               6   100.000
 MK-6-12               6   110.000
 MK-6-13               6   120.000
 MK-6-14               6   130.000
 MK-6-15               6   140.000
 MK-6-16               6   150.000
!*********************************** Marker Types ********************************************************************
!Co-dominant marker: When heterozygote F1 is present, P1 is coded as 2, F1 is coded as 1, and P2 is coded as 0; Otherwise, P1 is coded as 2, and P2 is coded as 0. 
!Dominant marker: When heterozygote F1 is present, P1 and F1 are coded as 12, and P2 is coded as 0; Otherwise, P1 is coded as 2, and P2 is coded as 0.  
!Recessive markers: When heterozygote F1 is present, P1 is coded as 2, and F1 and P2 are coded as 10; Otherwise, P1 is coded as 2, and P2 is coded as 0. 
!Missing marker is coded as -1. 
 MK-1-1                 2   2   2   2   0   0   2   0   2   0   2   2   0   2   0   0   0   2   0   0   0   0   2   2   0   0   0   2   2   0   0   0   2   2   2   0   2   0   2   2   0   0   2   2   0   2   0   0   0   0   2   2   0   2   2   2   2   2   0   0   0   2   0   0   0   0   0   2   0   0   0   2   2   2   2   2   2   2   0   0   0   2   0   0   0   2   2   0   2   0   0   2   2   0   0   2   0   0   0   0   2   2   0   2   2   0   2   0   2   2   2   2   2   0   0   0   0   0   0   0   0   0   2   0   0   0   0   2   2   2   0   2   2   2   0   2   2   2   0   0   0   0   2   0   0   0   2   2   0   0   0   0   0   0   0   2   2   0   0   2   2   2   2   2   0   0   0   0   0   0   0   2   0   2   2   2   2   0   0   2   0   2   0   0   2   0   2   0   0   0   2   0   0   0   2   0   0   0   2   0
 MK-1-2                 2   2   2   2   0   0   2   0   2   0   2   0   0   2   0   0   0   2   0   0   0   0   2   2   0   0   0   2   2   0   0   0   2   2   2   0   2   2   2   2   2   0   0   2   0   2   0   0   0   0   2   2   0   0   2   2   2   2   0   0   0   2   0   0   0   0   0   2   0   0   0   2   2   2   0   2   2   2   0   0   0   2   0   0   0   2   2   0   2   0   0   2   2   2   0   2   0   0   0   0   2   2   0   2   2   0   2   0   0   2   2   0   2   2   0   2   0   0   0   0   2   0   0   0   0   0   0   2   2   2   0   2   2   2   0   2   2   2   0   0   0   0   2   0   0   0   0   0   0   0   0   0   0   2   0   2   0   0   2   2   2   2   2   2   0   2   0   0   0   0   0   0   0   2   2   2   2   0   0   2   0   2   0   0   0   0   2   0   0   0   2   0   0   0   2   0   0   0   0   0
 MK-1-3                 2   2   2   2   0   0   2   0   2   0   2   0   2   2   0   0   0   2   0   0   0   0   2   2   0   0   0   2   2   0   0   0   2   2   2   0   2   2   2   2   2   2   0   2   0   0   0   0   0   0   2   2   0   2   2   2   2   2   0   2   0   2   0   0   0   0   0   2   0   0   0   2   2   2   0   2   2   2   0   0   0   2   0   0   0   2   2   0   2   0   0   2   2   2   0   2   0   0   2   0   0   2   0   2   2   0   2   0   0   2   2   0   0   2   0   2   0   0   0   0   2   0   0   0   0   2   0   0   2   2   0   2   2   2   0   2   2   2   0   0   0   0   2   0   0   0   0   0   0   0   0   0   0   2   0   2   0   0   2   2   2   2   2   2   0   2   0   0   0   0   0   0   0   0   0   2   2   0   0   2   0   2   0   0   0   0   2   0   2   0   2   0   0   0   2   2   0   0   0   0
 MK-1-4                 2   2   2   2   2   0   2   0   2   0   2   0   2   2   2   0   0   2   0   2   0   0   2   2   0   0   0   2   2   0   0   0   2   2   2   0   2   2   2   2   2   2   0   0   0   0   0   0   0   0   2   2   2   2   2   2   2   2   0   2   0   0   0   0   0   0   0   2   0   0   0   2   2   2   0   2   0   2   0   0   2   2   0   2   0   2   2   0   2   0   0   0   2   2   0   2   0   0   2   0   0   0   0   0   2   0   2   0   0   2   2   0   0   2   0   2   2   0   0   0   0   0   0   0   0   2   0   0   0   2   0   2   2   2   0   2   2   2   0   0   0   0   2   0   0   0   0   0   0   2   0   0   0   2   2   2   0   0   0   2   2   2   2   2   2   2   0   0   0   2   0   0   0   0   0   2   2   2   0   2   0   2   0   0   0   0   0   0   2   0   2   0   0   0   2   0   0   0   0   0
 MK-1-5                 2   2   2   2   2   0   2   0   2   0   2   0   2   2   0   2   0   2   0   2   2   0   2   2   0   2   0   2   2   2   0   0   2   2   2   0   2   2   2   2   2   2   0   0   0   2   2   0   0   0   2   2   2   2   2   2   2   2   2   2   0   0   0   0   0   0   2   2   0   0   0   2   2   2   0   2   0   2   0   0   2   2   0   2   0   2   2   0   2   0   0   0   2   2   0   2   0   0   2   0   0   0   0   0   2   0   0   0   0   2   2   0   0   2   0   2   2   0   0   0   0   2   0   0   0   2   0   0   0   2   0   2   2   2   0   2   2   2   0   0   0   0   2   0   0   0   2   0   0   2   0   0   0   2   2   0   0   0   0   2   2   2   2   2   0   2   0   0   0   2   0   0   0   0   0   2   0   2   0   0   0   2   0   0   0   0   0   2   2   0   2   0   0   0   2   0   2   2   2   0
 MK-1-6                 2   2   2   2   2   0   2   0   2   0   0   0   2   2   0   2   2   2   0   2   2   0   2   2   2   2   0   2   2   2   2   2   2   2   2   0   2   2   2   2   2   2   0   0   0   2   2   0   0   0   2   2   2   2   2   0   2   2   2   2   0   0   0   0   0   0   2   2   0   0   0   2   0   2   0   2   0   2   0   0   2   2   0   2   0   2   2   0   2   2   0   0   2   2   0   2   0   0   2   0   2   0   0   0   2   0   0   0   0   2   2   0   0   2   0   0   2   0   0   0   0   2   0   2   0   2   0   0   0   2   0   2   0   2   0   2   2   2   0   0   0   0   2   0   0   0   2   0   0   2   0   0   0   2   2   0   2   0   0   2   2   2   0   2   0   2   0   0   0   2   0   0   0   2   0   2   0   2   0   0   0   2   0   0   0   0   0   2   2   0   2   0   2   0   2   0   2   2   2   0
 MK-1-7                 2   2   2   2   2   0   2   0   2   0   0   0   2   2   0   2   2   2   0   2   2   2   2   0   2   2   0   2   0   2   0   2   2   2   2   0   2   2   2   2   2   2   0   0   0   2   2   0   2   0   2   2   2   2   2   2   2   2   2   2   0   0   2   0   0   0   2   2   0   0   2   2   0   0   0   2   0   2   0   0   2   2   2   2   0   2   2   0   2   2   0   0   2   2   0   2   0   2   2   0   2   2   2   0   2   0   2   0   0   2   2   0   0   2   0   0   2   0   0   0   0   2   0   2   0   2   0   0   0   2   0   2   0   2   2   2   2   0   0   0   0   0   2   0   0   0   2   0   0   2   0   2   0   0   2   0   0   0   0   2   2   2   0   2   0   2   0   0   0   2   0   0   0   2   0   2   0   2   0   0   0   0   0   0   0   0   0   2   2   0   2   0   0   0   2   0   2   2   2   0
 MK-1-8                 0   0   2   2   2   0   2   0   2   0   0   0   2   2   0   2   2   2   0   2   2   2   2   0   2   2   0   2   2   2   2   2   2   2   2   0   2   0   2   2   2   2   0   0   0   2   2   0   2   0   2   2   2   2   2   2   0   2   2   0   0   0   2   0   2   0   2   2   0   0   2   2   2   0   0   2   0   2   0   0   2   2   2   2   2   2   2   0   2   2   0   0   2   2   0   2   0   2   2   0   2   2   2   0   2   0   2   0   0   2   2   0   0   2   2   0   2   0   0   0   0   2   0   2   0   2   0   0   0   2   2   2   0   2   2   2   2   0   0   0   0   0   2   0   0   0   2   0   0   2   0   2   0   0   2   0   0   0   0   2   2   0   0   2   0   2   0   0   0   2   0   0   0   2   0   0   0   2   0   0   0   0   2   0   0   2   0   2   2   0   2   2   0   0   2   0   2   2   2   0
 MK-1-9                 0   0   2   2   2   0   2   0   2   0   0   0   2   2   0   2   2   2   0   2   2   2   2   0   2   2   0   2   0   2   0   2   2   2   2   0   2   0   0   2   2   2   0   0   0   2   2   0   2   0   2   2   2   2   2   0   0   2   2   0   2   2   2   0   2   0   2   2   0   0   2   2   2   0   0   2   0   2   0   0   2   2   2   2   0   2   2   0   2   2   0   0   2   2   0   2   0   2   2   0   2   2   2   0   0   0   2   0   2   2   2   0   0   2   2   2   2   0   0   0   0   2   0   2   0   2   0   0   0   2   0   2   0   0   2   2   2   0   0   0   0   0   2   0   0   0   2   0   0   0   0   2   0   0   2   0   0   0   0   2   2   0   0   2   0   2   0   0   0   2   0   0   0   2   0   0   0   2   0   0   0   0   2   0   0   0   0   2   2   0   2   0   0   0   2   0   2   2   2   0
 MK-1-10                0   0   2   2   2   0   2   0   2   0   0   0   2   2   0   2   2   2   0   2   2   2   2   0   2   2   0   2   0   2   0   2   2   2   2   0   2   0   0   2   2   2   0   0   0   2   2   0   2   0   2   2   2   2   2   2   0   2   2   2   2   2   2   0   2   0   2   2   0   0   2   2   2   0   0   2   0   0   0   0   2   2   2   2   2   2   2   0   2   2   0   0   2   2   0   2   0   2   2   0   2   2   0   0   0   0   2   0   2   2   2   0   0   2   2   2   0   0   0   0   0   2   2   2   0   2   2   0   0   2   2   2   0   0   2   2   2   2   0   2   2   0   2   0   0   2   2   0   0   0   0   2   0   0   2   0   0   0   0   2   2   0   0   2   0   2   0   0   0   2   0   0   0   2   0   2   0   2   2   0   0   0   2   0   0   0   0   0   2   0   2   0   0   0   2   0   2   2   2   0
 MK-1-11                0   0   2   2   2   0   2   0   2   0   2   0   2   2   0   2   2   2   0   2   2   2   2   0   0   2   0   2   0   2   0   2   2   2   2   0   2   0   0   2   2   2   0   0   0   2   2   0   2   0   2   2   2   0   2   2   0   2   2   2   2   2   0   0   2   0   0   2   0   0   2   2   2   2   0   0   2   0   0   0   2   2   2   2   2   2   2   0   2   2   0   2   2   2   0   2   0   2   0   0   2   2   0   0   0   0   2   0   2   2   2   0   0   2   2   2   0   0   0   0   0   2   2   2   0   2   2   0   0   2   2   2   0   2   2   0   2   2   0   2   2   0   2   0   0   2   2   0   0   0   0   2   0   0   2   0   0   0   0   2   2   0   0   2   0   2   0   0   0   2   0   0   0   2   0   2   0   2   2   0   0   0   2   0   0   0   0   0   2   0   2   0   0   2   2   0   2   2   2   0
 MK-1-12                0   2   2   2   2   0   2   0   2   2   2   0   2   2   0   2   2   2   0   2   2   2   2   0   0   2   0   2   0   2   2   0   2   2   2   0   0   0   0   2   2   0   0   0   0   0   2   0   2   0   2   2   2   0   2   2   0   0   2   0   2   2   0   0   2   0   0   2   0   0   2   0   2   0   0   0   2   0   0   0   2   2   2   2   2   2   2   0   2   2   0   2   2   2   0   2   0   2   0   0   2   0   2   0   0   0   2   0   2   2   2   0   0   2   2   2   0   0   0   0   0   2   2   2   0   2   0   2   0   2   2   2   2   2   2   0   2   2   0   2   2   0   2   0   0   2   2   0   0   0   0   2   0   0   2   0   0   0   0   2   2   0   2   2   2   2   0   0   0   2   0   0   0   2   0   2   0   2   2   0   0   0   2   0   0   0   0   0   2   0   2   0   0   2   2   0   2   2   2   0
 MK-1-13                0   2   2   2   0   0   2   0   0   2   2   0   0   0   0   2   2   2   0   2   2   2   2   0   2   2   0   2   0   2   2   0   2   2   2   0   0   0   0   2   2   0   0   0   0   2   2   0   0   0   2   2   2   0   2   0   0   0   2   0   2   2   0   0   2   0   0   2   0   0   2   0   2   0   0   0   2   2   0   0   0   2   2   2   2   2   2   0   2   2   0   2   2   2   0   2   0   2   2   0   2   0   2   0   0   2   2   0   2   2   2   0   0   2   2   2   0   0   0   0   0   2   2   2   0   2   0   2   0   2   2   2   0   2   2   0   2   2   0   2   2   0   2   0   0   2   2   0   0   0   0   0   0   0   2   0   0   0   0   0   2   0   0   2   2   2   0   0   0   2   0   0   0   0   0   2   0   2   2   0   0   0   2   0   0   0   0   0   2   0   2   0   0   2   2   0   2   2   2   0
 MK-1-14                0   2   2   2   0   0   2   2   2   2   2   0   0   2   0   2   2   2   0   0   2   2   2   0   2   2   0   2   0   2   2   0   2   2   2   0   0   0   0   2   2   0   0   0   2   0   2   0   0   2   2   2   2   2   2   0   0   0   2   0   2   2   2   0   2   0   0   2   0   0   2   0   2   0   0   0   2   2   0   0   0   2   2   2   2   2   2   0   2   2   0   2   2   2   0   2   0   0   2   0   2   0   2   0   0   2   2   0   0   2   2   0   0   2   2   2   0   0   0   0   0   2   2   2   0   2   2   2   0   2   2   2   0   0   2   0   2   2   0   2   2   0   2   0   0   2   2   0   0   0   0   0   0   2   2   0   0   0   0   0   2   0   0   2   2   2   0   0   0   2   0   0   0   0   0   2   0   2   2   0   0   0   2   0   0   0   0   0   2   0   0   0   0   2   2   0   2   2   2   0
 MK-1-15                0   2   2   2   0   0   2   0   2   2   2   0   0   2   0   2   2   2   0   0   2   2   2   0   2   2   0   2   0   2   0   0   2   2   2   0   0   0   0   2   2   0   0   0   0   0   2   0   0   2   2   2   2   2   2   2   0   0   2   0   0   0   2   0   0   2   0   2   0   0   2   0   2   0   0   0   0   2   0   0   0   2   2   2   2   2   2   0   2   2   0   2   2   2   2   2   0   0   2   0   2   0   2   0   0   0   2   0   0   2   2   0   0   2   2   2   0   0   0   0   0   2   0   2   0   2   2   2   0   2   2   2   0   0   2   0   2   2   0   2   2   0   2   0   0   2   0   0   0   0   0   0   0   2   2   0   0   0   0   0   2   0   0   2   0   2   0   2   0   2   0   0   2   0   0   2   0   0   2   0   0   0   2   0   0   0   0   0   2   0   0   2   0   2   2   0   2   2   2   0
 MK-1-16                0   2   2   2   0   0   2   0   2   2   2   0   2   2   0   2   2   2   0   0   2   2   0   0   2   2   0   0   0   2   0   0   2   2   2   0   0   0   0   2   0   0   0   0   0   2   2   0   0   2   2   2   2   0   2   2   0   0   2   0   0   0   2   0   0   2   0   2   0   2   2   0   2   0   2   2   0   2   0   0   0   2   2   2   0   2   2   0   2   2   2   0   2   2   2   2   0   0   2   0   2   0   2   2   0   0   2   0   0   2   2   0   0   2   2   2   0   0   0   2   0   2   0   2   0   2   2   2   0   2   2   2   0   0   2   0   2   2   0   2   0   0   2   0   2   2   0   0   0   0   2   0   0   2   2   0   0   2   0   0   2   0   0   2   0   2   2   0   0   2   0   0   2   0   0   2   0   0   2   0   0   0   2   0   0   0   0   0   2   2   2   2   2   2   0   0   2   2   2   0
 MK-2-1                 0   2   2   2   2   2   0   0   0   0   2   2   2   0   0   0   2   2   2   0   0   0   2   0   0   0   2   2   2   2   0   2   2   2   2   0   0   0   0   0   2   2   0   2   2   0   0   0   0   0   2   2   0   2   2   2   2   0   2   0   0   0   0   2   2   0   0   0   2   2   2   2   2   2   2   2   0   0   2   2   2   0   0   0   0   0   0   0   2   0   0   0   2   0   2   2   2   2   2   0   2   0   2   2   0   0   2   0   0   0   2   2   2   2   0   2   2   2   0   2   2   2   2   0   2   0   2   2   2   0   0   0   0   2   2   2   2   0   2   2   0   2   0   0   0   2   0   0   2   2   2   0   2   2   0   0   2   2   2   2   2   0   0   2   2   0   0   0   0   0   2   2   2   0   2   2   0   2   2   0   2   0   2   0   2   0   2   0   2   2   2   2   0   0   0   0   2   2   0   0
 MK-2-2                 2   2   2   2   0   2   2   0   0   0   2   2   2   0   0   0   2   2   2   0   0   0   0   0   2   0   2   2   2   2   0   2   2   2   2   2   0   0   0   0   2   2   0   2   0   0   0   0   0   0   2   2   0   0   2   2   0   0   2   0   0   2   2   2   0   0   0   0   0   2   2   2   0   2   2   2   0   0   2   0   2   0   0   2   0   0   0   0   2   0   0   2   0   0   2   2   0   2   2   0   2   0   2   2   0   0   2   0   0   2   2   2   2   2   0   2   2   2   0   0   2   2   2   0   2   0   2   2   2   2   0   0   2   2   2   2   2   0   2   2   0   0   0   0   0   2   0   0   2   0   2   0   2   2   0   0   2   2   2   2   2   0   0   2   2   0   0   0   0   0   2   2   2   0   2   2   0   0   2   0   2   0   2   0   2   2   2   0   2   2   0   2   0   0   0   0   2   2   0   0
 MK-2-3                 0   2   2   2   0   2   2   0   0   0   2   2   2   0   0   0   2   2   2   0   0   0   0   0   2   0   0   0   2   2   0   0   0   2   2   2   0   0   0   0   2   2   2   2   0   0   0   0   0   0   0   2   0   2   2   2   0   0   2   0   0   2   2   2   0   0   0   0   0   2   2   2   0   2   2   2   0   0   2   0   2   2   2   2   0   0   0   0   2   0   0   2   0   0   0   2   0   2   2   0   2   0   2   2   0   0   2   0   0   2   2   2   2   2   0   2   2   2   0   0   2   2   2   0   0   0   2   2   2   2   0   0   2   2   2   2   2   0   2   2   0   0   0   0   0   2   0   0   2   0   2   0   2   2   0   0   2   2   2   2   2   0   0   2   2   2   0   0   0   0   0   2   2   0   2   2   0   2   2   0   2   0   2   0   2   0   2   0   2   2   0   0   0   0   0   0   2   2   0   0
 MK-2-4                 0   2   2   2   0   2   2   2   0   0   2   2   2   0   0   2   2   0   2   0   0   0   2   0   2   0   0   0   0   2   0   0   0   2   0   2   0   0   0   0   2   2   2   2   0   0   0   0   0   0   0   2   0   2   0   2   0   0   0   0   0   2   2   2   0   0   0   0   0   0   2   2   0   2   2   2   0   0   2   0   2   2   0   2   0   0   0   0   2   0   0   0   0   2   0   2   0   2   2   0   2   0   2   2   2   0   2   0   0   2   2   2   2   2   0   2   2   2   0   0   0   2   0   0   0   0   2   2   2   0   0   0   2   2   2   0   2   0   2   2   0   0   0   0   0   2   0   0   0   0   2   2   2   2   0   0   2   2   2   2   0   0   0   0   0   2   0   0   0   0   0   2   2   0   0   2   0   2   2   0   2   0   2   0   2   0   2   0   2   2   0   0   0   0   0   0   2   2   0   0
 MK-2-5                 0   2   2   2   2   2   2   0   0   0   2   2   2   0   0   2   2   0   2   0   0   2   2   0   2   2   2   0   0   2   0   0   0   2   0   2   0   0   0   0   2   2   2   2   0   0   0   0   0   0   0   2   0   2   0   2   0   0   0   0   0   2   2   2   0   0   0   0   0   0   2   2   2   2   2   2   2   0   2   0   2   2   0   2   0   0   0   0   0   2   0   0   0   2   0   2   0   2   2   0   2   0   2   2   2   2   2   0   0   2   2   2   2   2   0   2   2   2   0   2   0   2   0   0   0   0   2   2   2   0   2   0   2   2   2   0   2   0   2   2   0   0   2   0   0   2   0   0   0   0   2   2   2   2   0   0   0   2   0   2   0   0   0   0   0   2   0   0   0   0   0   2   2   0   0   2   0   2   2   0   2   0   2   0   2   0   2   0   2   2   0   0   0   0   0   0   2   2   0   0
 MK-2-6                 0   2   2   2   2   2   2   0   0   2   2   0   2   0   0   2   2   2   2   0   0   2   2   2   2   2   2   0   0   2   0   0   0   2   0   2   0   2   2   0   2   2   2   2   0   0   0   0   2   0   0   2   0   2   2   2   0   0   2   0   2   2   2   0   0   0   0   0   0   0   2   2   2   2   2   2   2   0   2   0   2   2   0   2   0   2   0   0   0   2   0   0   0   2   0   2   0   0   2   0   0   0   0   2   2   2   2   0   0   2   2   2   2   2   0   2   2   2   0   2   0   2   0   2   0   0   2   2   2   0   2   0   2   2   2   0   2   0   2   2   0   0   2   0   0   2   0   2   2   0   2   2   2   2   0   0   0   2   0   2   0   0   0   0   0   2   0   0   0   2   2   2   2   0   0   2   0   2   2   0   2   0   2   0   2   0   2   0   0   2   0   0   0   0   0   0   2   2   0   0
 MK-2-7                 0   2   2   2   2   2   2   0   2   2   2   0   2   0   0   2   2   2   0   0   0   2   2   2   2   2   2   0   0   2   0   0   0   2   0   2   0   2   2   0   2   2   2   2   0   0   0   0   2   0   0   2   0   2   2   2   0   0   0   0   2   2   2   0   0   0   0   0   0   0   2   2   2   2   2   2   2   0   2   0   2   2   0   2   2   2   0   0   0   2   0   0   0   2   0   2   2   2   2   0   0   0   0   0   2   2   2   0   0   2   2   2   2   2   0   2   2   2   0   2   0   2   0   0   0   0   2   2   2   0   2   0   2   2   0   0   2   0   2   2   0   0   2   0   0   2   0   2   2   0   2   2   2   2   0   0   0   2   0   2   0   0   0   0   0   2   0   0   0   2   2   2   0   2   2   2   2   2   2   0   2   0   2   0   2   0   2   2   0   2   0   2   0   0   2   0   2   2   0   0
 MK-2-8                 0   2   0   0   2   2   2   0   2   2   0   0   2   0   0   2   2   2   0   0   0   0   2   2   2   2   2   0   0   2   0   0   0   2   0   2   0   2   2   0   2   2   2   2   0   2   0   0   2   0   0   2   0   2   2   2   0   0   0   0   2   2   2   0   0   0   0   0   0   0   2   2   2   2   2   2   0   0   2   0   2   2   2   2   2   2   0   2   0   2   0   0   0   2   0   2   2   2   2   0   0   0   0   0   2   2   2   0   0   2   2   2   2   2   0   2   2   2   0   2   0   2   0   0   2   0   2   2   2   0   2   0   2   2   0   0   2   0   2   2   2   0   2   0   0   2   0   2   2   0   2   2   2   2   0   0   0   2   0   2   2   0   0   0   0   2   0   0   0   2   2   2   0   2   2   2   2   2   2   0   2   0   2   0   2   0   2   2   0   0   0   2   0   0   2   0   2   2   0   0
 MK-2-9                 0   2   0   0   2   2   2   0   2   2   0   0   2   0   0   2   2   2   0   0   0   2   2   2   2   2   2   2   0   2   0   0   0   2   2   2   0   2   2   0   2   2   2   2   0   0   0   0   2   0   0   2   0   2   2   2   0   0   2   0   2   2   2   0   0   0   0   0   0   0   2   0   2   2   0   2   0   0   2   0   2   2   2   0   2   2   0   2   0   2   0   0   0   2   0   2   2   0   2   0   0   0   0   0   0   2   2   0   0   2   2   2   2   2   0   2   2   2   0   0   0   2   0   0   2   0   2   2   2   0   0   0   2   2   0   0   2   0   2   2   2   0   2   0   0   2   0   2   2   2   0   2   2   2   2   0   0   2   0   2   2   0   0   0   2   2   0   0   0   2   2   2   0   2   2   2   2   2   2   0   2   2   2   0   2   0   0   2   0   0   0   2   0   0   0   2   2   2   0   0
 MK-2-10                2   2   0   0   2   2   0   0   2   2   0   0   2   0   2   2   2   2   0   0   0   2   2   2   2   2   2   2   0   2   2   0   0   2   2   2   0   2   2   0   2   2   2   2   2   0   0   0   0   0   0   2   0   2   2   2   0   0   2   0   2   2   2   0   0   0   0   0   0   0   2   0   0   2   2   2   0   0   2   0   2   2   2   2   0   2   0   2   0   2   2   0   0   2   2   2   0   0   2   0   0   2   0   0   0   2   0   0   0   2   2   2   2   2   0   2   0   2   0   2   0   2   0   0   2   0   2   2   2   0   0   0   0   2   2   0   2   0   2   2   2   0   2   0   0   2   0   2   0   2   0   2   2   2   2   0   0   2   0   2   0   0   0   0   0   2   2   0   0   2   0   2   0   2   2   2   2   2   2   0   2   2   2   0   2   0   0   2   0   0   0   2   0   0   0   2   0   2   0   0
 MK-2-11                2   2   0   0   2   0   0   0   2   2   0   2   2   2   2   2   2   2   0   0   2   2   2   2   2   2   2   2   0   2   0   0   0   2   2   2   2   2   2   0   2   2   2   2   0   0   0   0   0   0   0   2   0   2   2   2   0   0   2   0   2   2   0   2   0   0   0   0   0   0   2   0   0   2   2   2   0   0   2   2   2   2   2   2   0   2   0   2   0   2   2   0   2   2   2   2   0   0   2   0   0   2   0   0   0   2   0   2   2   0   2   2   0   0   0   2   2   2   0   2   0   2   0   0   2   0   2   2   2   0   0   0   0   2   2   0   2   0   2   2   2   0   2   0   0   2   0   0   0   2   0   2   2   0   2   0   0   2   0   0   0   0   0   0   0   2   2   0   0   2   0   2   0   2   2   2   2   2   2   0   2   2   2   0   2   0   0   2   0   2   0   2   0   0   0   2   0   2   0   0
 MK-2-12                2   2   0   0   2   0   0   0   2   2   0   2   2   2   2   2   2   2   0   0   2   2   2   2   2   2   2   2   0   2   0   0   0   2   2   2   2   0   2   0   2   2   2   2   0   0   0   0   0   0   0   2   0   2   2   2   2   0   2   0   2   2   0   2   0   0   0   0   0   0   2   0   0   2   2   2   2   0   2   2   2   2   2   2   0   2   0   2   0   2   2   2   2   2   2   2   0   0   2   0   2   2   0   0   2   2   0   2   2   0   2   0   0   0   0   2   2   2   0   2   0   2   0   2   2   0   0   2   2   2   0   0   0   2   2   0   2   0   2   2   2   0   2   0   0   2   0   0   0   2   0   2   2   0   2   0   0   2   0   0   0   0   0   0   0   2   2   0   0   2   0   2   0   2   2   2   2   2   2   0   2   2   2   0   0   0   0   2   0   2   2   2   0   0   0   2   2   2   0   0
 MK-2-13                2   2   0   0   2   0   0   0   2   2   2   2   2   2   2   2   2   2   0   0   2   2   2   2   2   2   0   2   0   2   0   0   2   2   0   2   2   0   2   0   2   2   2   2   0   0   0   0   2   0   0   2   0   2   2   2   2   0   2   0   2   2   0   2   0   0   0   0   2   0   2   0   0   2   2   2   2   0   2   2   2   2   2   2   0   2   0   2   0   2   2   2   2   2   2   2   0   0   2   0   2   2   0   0   2   2   0   2   2   0   2   0   2   0   0   2   2   2   0   2   0   2   0   2   2   0   0   2   2   2   0   0   0   2   2   0   2   0   2   0   2   2   2   0   0   2   0   0   2   2   0   2   0   0   2   0   0   2   0   0   0   0   0   0   0   2   2   0   0   2   0   2   0   2   2   2   2   2   2   0   2   0   2   0   2   0   0   2   0   2   2   2   0   0   0   2   2   2   0   0
 MK-2-14                2   2   0   0   2   0   0   0   2   2   2   2   2   2   2   0   0   2   0   0   2   2   0   2   0   2   0   2   0   2   0   0   2   2   0   2   2   0   2   0   2   0   2   2   0   0   0   0   2   0   0   2   0   2   2   2   0   0   2   0   2   2   0   2   0   0   0   0   2   0   2   0   0   2   2   2   2   0   2   2   2   2   2   2   0   2   0   2   0   2   2   2   0   2   2   2   0   0   2   0   2   2   0   0   2   2   2   0   2   0   2   0   2   0   0   2   2   2   0   2   0   2   0   2   2   0   0   0   2   2   0   0   0   2   2   0   2   0   2   0   2   2   2   0   2   0   0   0   2   0   2   2   0   0   0   0   0   0   2   0   0   0   0   0   0   2   2   0   0   2   0   2   0   2   2   2   2   2   2   0   2   0   2   0   2   0   0   2   0   0   2   2   2   0   0   2   2   2   0   0
 MK-2-15                2   2   0   0   2   0   0   0   2   2   2   2   2   0   2   0   0   2   0   0   0   2   0   2   0   2   0   2   0   2   0   0   2   0   0   2   2   0   2   0   2   0   2   2   0   0   0   0   2   0   0   2   0   2   2   2   0   0   2   0   2   2   0   2   0   0   0   0   2   2   2   0   0   2   2   2   2   0   2   2   2   2   2   0   0   2   0   2   0   2   2   2   0   2   2   2   0   2   2   0   2   2   2   0   2   2   2   0   2   0   2   2   2   0   0   2   2   2   0   2   2   2   2   2   2   2   0   0   2   2   0   0   0   2   2   0   2   0   2   0   2   2   0   0   2   0   0   0   2   0   2   2   0   0   0   0   0   0   2   0   0   0   0   0   0   2   2   0   0   2   0   2   0   2   2   2   2   0   0   0   2   2   2   0   2   0   0   2   0   0   2   2   2   0   0   2   0   2   0   0
 MK-2-16                2   2   0   0   0   0   2   0   0   2   2   2   2   2   2   0   0   2   0   0   2   2   0   2   0   2   0   2   0   2   0   2   2   0   0   2   2   0   2   0   2   2   2   2   0   0   2   0   2   0   0   2   0   2   2   2   0   0   2   0   2   2   0   2   0   0   0   2   2   2   2   0   0   2   2   2   2   0   0   2   2   2   2   0   2   2   0   0   2   2   2   2   0   2   2   2   0   2   2   0   2   2   2   0   2   0   2   0   2   2   0   2   2   0   0   2   0   2   0   0   0   0   2   0   2   2   0   0   2   2   0   2   0   2   2   0   2   0   0   0   2   2   0   2   2   0   0   0   2   0   2   2   0   0   0   0   0   0   2   0   2   0   0   0   0   2   2   0   0   2   0   2   0   2   2   0   2   0   0   0   2   2   2   0   2   0   0   0   0   0   2   2   2   0   0   2   0   2   0   0
 MK-3-1                 2   2   2   2   0   2   0   2   0   2   2   2   0   0   0   0   0   0   0   2   2   0   0   2   2   0   0   2   2   2   0   0   0   0   2   0   0   0   2   0   0   2   2   0   2   2   2   0   2   2   2   2   0   0   2   0   2   0   0   2   0   0   0   2   2   0   0   2   0   2   0   2   2   2   2   0   2   2   0   0   2   0   2   0   0   0   0   0   0   0   0   2   0   2   0   0   0   0   0   2   2   2   0   2   2   2   2   2   0   0   2   2   2   0   0   2   0   2   0   2   0   0   2   2   0   2   2   0   0   0   0   2   2   2   2   2   2   2   2   2   2   0   2   2   0   0   2   2   0   2   2   2   0   0   0   0   0   0   0   0   2   0   0   2   0   2   0   0   0   2   2   2   2   0   2   0   2   0   2   2   0   2   2   0   2   2   0   2   0   0   2   0   0   2   2   2   0   0   0   0
 MK-3-2                 2   2   2   2   0   2   0   2   0   2   2   2   0   0   0   0   0   0   2   2   2   0   0   2   2   0   0   2   0   2   0   0   0   0   2   0   2   0   2   0   0   2   2   0   2   2   2   0   2   2   2   2   0   0   2   0   2   0   0   2   0   0   0   2   2   0   0   2   0   2   0   2   2   2   2   0   2   2   0   2   2   0   2   0   0   0   0   0   0   0   2   0   0   2   0   0   0   0   0   2   2   2   0   2   2   2   2   2   0   0   2   2   2   2   0   0   0   2   0   2   0   0   2   2   0   2   2   0   2   0   0   2   2   2   2   2   2   2   2   2   2   0   2   2   0   0   0   2   0   2   2   2   0   0   0   0   0   0   0   0   0   0   0   0   0   2   0   0   0   2   0   2   0   0   2   0   0   0   2   2   0   0   2   0   2   2   2   2   0   0   2   0   0   2   2   2   0   0   0   0
 MK-3-3                 2   2   2   2   0   2   0   2   0   2   2   0   0   0   0   0   0   0   2   2   2   0   0   2   2   2   0   2   2   2   0   0   0   0   2   0   2   0   2   0   0   2   2   2   2   2   2   0   2   2   2   2   0   0   0   0   0   0   2   2   0   0   0   2   2   0   0   2   2   2   0   2   2   0   2   0   2   2   0   2   2   0   2   0   0   0   0   0   0   0   2   0   0   2   0   0   0   0   0   2   2   2   0   2   2   2   2   2   0   0   2   2   0   2   0   0   0   0   0   2   0   0   2   2   0   0   2   0   2   0   0   2   2   2   2   2   2   2   2   2   2   2   2   2   0   0   0   2   2   0   2   2   0   0   0   0   0   0   0   0   0   0   0   0   2   2   0   0   0   2   0   2   0   0   2   0   0   0   2   2   0   0   2   0   2   2   2   2   0   0   2   0   0   2   2   2   2   0   0   0
 MK-3-4                 2   2   2   2   0   2   2   2   0   2   2   0   0   0   0   0   0   0   2   2   2   0   0   2   2   2   0   2   2   2   0   0   0   0   2   0   2   2   0   0   0   2   2   2   0   2   2   0   0   2   2   0   0   0   0   0   0   0   0   2   0   0   0   2   2   0   0   2   2   2   0   2   2   0   2   0   2   2   0   2   2   2   2   0   0   0   0   0   0   0   2   2   0   2   0   0   0   0   0   2   2   2   0   2   2   2   2   2   0   2   2   0   0   2   0   0   0   0   0   2   0   0   2   2   0   0   2   0   0   0   0   2   2   2   2   2   2   2   2   2   2   2   2   2   0   0   0   2   2   0   2   2   0   0   0   0   0   0   0   0   2   0   0   0   2   2   0   0   0   0   0   2   0   0   2   0   0   0   0   2   0   0   0   0   2   2   2   0   2   2   2   0   0   2   2   2   2   0   0   0
 MK-3-5                 2   2   2   2   0   2   2   2   0   2   2   0   0   0   2   0   0   0   2   2   0   0   0   2   2   2   0   0   2   2   0   0   0   2   2   0   2   2   0   0   0   2   2   2   0   0   2   0   0   2   2   0   0   0   0   0   0   0   0   2   0   0   0   2   2   0   0   2   2   2   0   2   2   0   2   0   2   2   0   2   2   2   2   0   0   0   2   0   0   0   0   2   0   2   0   0   0   0   0   2   2   2   0   2   2   2   2   0   2   2   2   0   0   2   0   0   0   0   0   2   0   0   2   2   0   0   2   0   0   0   0   2   2   2   2   2   2   2   2   2   2   2   2   2   0   0   0   0   2   0   2   2   0   0   0   0   0   0   0   2   2   0   0   0   2   2   0   0   2   0   0   2   0   0   2   0   0   0   2   2   0   0   0   0   2   2   2   0   2   2   2   0   0   2   2   2   2   0   0   2
 MK-3-6                 2   2   2   2   2   2   2   2   0   2   2   0   0   0   2   0   0   0   2   2   0   2   0   2   2   2   0   2   2   2   0   0   0   2   2   0   2   2   0   0   0   2   2   2   0   0   2   2   0   2   2   0   0   0   0   0   0   0   2   2   0   0   0   2   0   0   0   2   2   2   0   2   2   0   2   0   2   2   0   2   2   0   2   0   0   0   2   0   0   0   0   2   0   0   0   0   0   2   0   2   2   2   0   2   2   0   2   0   2   2   2   2   0   2   0   0   2   0   0   0   0   0   2   2   0   0   2   0   0   0   0   2   2   2   2   2   2   2   2   2   2   2   2   2   0   0   0   0   2   0   2   2   0   0   0   2   0   0   0   2   0   0   0   0   2   2   0   2   2   0   0   2   0   0   2   0   0   0   2   2   0   0   0   0   2   2   2   0   2   2   2   0   0   2   2   2   2   0   0   2
 MK-3-7                 2   2   2   2   2   2   0   2   0   2   0   0   2   0   2   0   0   0   2   0   2   2   0   2   2   2   2   2   2   0   0   2   0   2   2   0   2   2   0   0   2   2   0   2   0   2   2   2   2   0   2   2   0   0   0   0   0   0   2   2   0   0   0   2   0   0   2   2   2   2   0   0   2   0   2   0   2   2   0   2   0   0   2   0   2   0   2   0   0   0   0   2   0   0   0   0   0   2   0   2   2   2   0   2   2   0   2   0   2   2   2   2   0   2   0   0   2   0   0   0   2   0   2   2   0   0   2   0   0   0   0   2   2   2   2   2   2   2   2   2   2   2   2   0   0   0   0   0   2   0   2   2   0   0   0   2   0   0   0   2   0   0   0   0   2   2   0   2   2   0   0   2   0   0   2   0   0   0   2   2   0   0   0   0   0   2   2   0   2   2   2   0   0   2   2   2   2   2   0   2
 MK-3-8                 2   0   2   2   2   2   0   2   2   2   0   0   2   0   2   0   0   0   2   0   2   2   0   2   2   2   0   2   2   0   0   2   2   2   2   2   2   2   0   0   2   0   0   2   0   2   2   2   2   0   2   2   0   0   0   0   0   0   2   2   0   0   0   2   0   0   2   2   2   2   0   0   2   0   2   0   2   2   0   0   0   0   2   0   2   0   2   0   0   0   2   2   0   0   0   0   0   2   0   2   2   2   0   2   0   0   2   0   2   2   2   2   2   2   0   0   2   0   2   0   2   0   2   2   0   0   2   0   2   0   0   0   2   2   2   2   2   2   0   2   2   2   2   0   0   0   0   0   2   0   2   2   0   0   0   2   0   0   0   2   0   0   2   0   0   2   0   2   2   0   0   2   0   0   2   0   0   2   2   2   0   0   0   0   0   2   2   0   2   2   2   0   0   2   2   2   2   2   0   2
 MK-3-9                 2   0   2   2   2   2   0   2   2   0   2   0   2   0   2   0   0   0   2   0   2   2   0   2   2   2   0   2   0   2   2   2   2   2   2   2   2   2   0   0   2   0   0   2   0   0   2   2   2   0   2   2   0   0   0   0   0   0   2   2   0   0   0   2   0   0   2   2   2   2   0   0   2   0   2   0   2   2   0   0   0   0   2   0   0   0   2   0   0   0   2   0   0   0   0   0   0   2   0   2   2   2   0   2   2   0   2   0   2   2   2   0   2   0   0   0   2   2   2   0   0   0   2   2   0   2   2   0   2   0   0   2   2   2   2   2   2   2   0   2   2   2   2   0   0   0   0   0   2   2   2   2   0   0   0   2   0   0   0   2   0   0   2   0   0   2   0   2   2   0   0   2   0   0   2   0   0   2   2   2   0   0   0   2   0   2   2   2   2   2   2   0   0   2   2   0   2   2   2   2
 MK-3-10                2   0   2   2   2   2   0   2   2   0   2   0   2   0   2   2   0   0   2   0   2   2   0   2   0   2   0   2   0   2   2   2   2   2   2   0   2   2   0   0   2   0   0   2   0   0   2   2   2   0   2   2   0   0   0   0   0   0   2   2   0   0   0   2   0   0   2   0   2   2   0   0   2   0   2   0   2   2   0   0   0   0   2   0   0   0   2   0   0   0   0   0   0   0   0   0   0   2   2   2   0   2   0   2   2   0   2   0   2   2   2   0   2   0   0   0   2   0   2   0   0   0   2   2   0   2   2   0   0   0   0   0   2   2   0   2   2   2   0   2   2   2   2   2   0   0   0   2   2   2   2   2   0   0   0   2   0   0   2   2   2   0   2   0   0   2   0   2   2   0   0   2   0   0   2   0   0   2   2   2   0   2   0   2   0   2   2   2   2   2   2   0   0   2   2   0   2   2   2   2
 MK-3-11                2   0   2   2   2   2   0   2   2   2   2   0   2   0   2   2   0   0   2   0   2   2   0   2   0   2   0   0   0   2   0   2   2   2   2   2   2   2   0   0   2   0   0   2   0   0   2   2   2   0   2   2   0   0   0   0   0   2   2   2   0   0   0   2   0   0   2   0   2   2   0   0   0   0   0   0   2   2   0   0   0   2   2   0   0   0   2   0   0   2   0   0   0   2   0   0   0   2   2   2   0   2   0   2   2   0   2   0   2   0   2   0   2   0   0   0   2   0   2   0   0   0   2   2   0   2   2   0   2   0   0   0   2   2   0   2   2   2   2   2   2   2   2   2   0   0   0   2   2   2   2   2   0   0   0   2   0   0   2   2   2   0   2   0   0   2   0   2   2   0   0   2   2   0   2   0   0   2   0   2   0   2   0   2   0   2   2   2   2   2   2   2   0   2   2   0   2   2   2   2
 MK-3-12                2   2   2   2   2   2   2   2   2   2   2   0   2   0   2   2   0   0   2   0   2   2   0   2   0   2   0   0   0   2   0   2   2   2   2   2   2   2   0   2   2   0   0   2   2   0   2   2   2   0   2   2   0   0   0   0   0   2   2   2   0   0   0   2   0   0   2   2   2   0   0   0   0   0   0   0   0   2   0   0   0   2   2   0   0   0   2   0   0   2   0   0   0   0   0   0   0   2   2   2   0   2   2   2   2   0   0   0   2   0   2   0   2   0   0   0   2   2   2   0   0   2   2   2   0   2   2   0   2   0   0   0   0   2   2   2   2   2   2   2   2   2   2   2   0   0   0   2   2   2   2   2   0   0   0   2   0   0   2   2   2   0   2   0   0   2   0   2   2   0   0   2   2   0   2   0   0   2   0   2   0   2   0   2   2   2   2   2   2   2   2   2   0   2   2   0   2   2   2   2
 MK-3-13                2   2   2   2   2   2   2   2   2   2   2   0   2   0   2   2   0   0   2   0   2   2   0   2   2   2   0   0   0   2   0   2   2   2   2   2   2   2   0   2   2   0   0   2   0   0   2   2   2   0   0   2   0   0   0   0   2   2   2   2   0   0   0   2   0   0   2   2   2   0   0   0   0   0   0   0   0   2   0   0   0   2   2   0   0   0   2   0   0   2   0   0   0   0   0   0   0   2   2   2   0   2   2   2   2   0   0   0   2   2   2   0   2   0   0   0   2   2   2   0   0   2   2   2   0   2   2   0   2   0   0   0   0   2   0   2   2   2   2   2   2   2   2   2   0   0   0   2   2   2   2   2   0   0   0   2   0   0   0   2   2   0   2   0   0   2   0   2   0   0   0   2   2   0   2   0   0   2   0   2   0   2   0   2   2   0   2   0   2   2   2   0   0   2   2   0   2   2   0   2
 MK-3-14                2   2   2   2   0   2   2   2   2   2   0   0   2   2   2   2   0   0   2   0   2   2   0   2   2   2   0   0   0   2   0   2   2   2   2   2   2   2   0   2   2   0   0   2   0   0   2   0   0   0   0   0   0   0   0   0   2   2   2   2   2   2   2   2   0   0   0   2   2   0   0   0   0   0   2   0   0   2   0   0   0   2   2   0   2   2   2   0   0   2   0   0   0   0   0   0   2   2   2   2   0   2   2   2   0   0   0   0   2   2   0   0   0   0   0   0   2   2   2   0   0   2   0   2   0   2   0   0   2   2   0   0   0   2   0   2   2   2   2   2   2   2   2   2   0   0   0   2   2   2   2   2   0   0   2   2   0   2   0   2   2   0   2   0   0   2   0   2   0   0   2   2   2   2   2   0   0   2   0   2   0   2   0   2   2   0   2   0   2   2   2   0   0   2   2   2   2   2   0   2
 MK-3-15                2   2   2   2   0   2   2   0   2   2   0   2   2   2   0   2   0   2   2   0   2   2   0   2   2   2   0   0   0   2   0   2   2   2   2   2   0   2   0   2   2   0   0   2   0   0   0   0   0   0   0   0   0   0   0   0   2   2   2   2   2   2   2   2   0   2   0   2   2   0   0   0   0   0   2   0   0   2   0   0   0   2   2   0   2   2   2   0   0   0   0   0   0   0   0   0   2   2   2   2   0   2   2   2   0   0   2   0   2   2   0   2   0   2   0   0   2   2   2   0   0   2   0   2   0   0   0   0   2   2   0   0   2   2   0   2   2   2   2   2   2   0   2   2   0   2   0   2   2   2   2   2   0   0   2   2   0   2   0   0   2   0   0   0   0   2   0   2   0   2   2   2   2   2   2   0   0   2   0   2   0   0   0   2   2   2   2   0   2   2   2   2   0   2   2   2   2   2   0   2
 MK-3-16                2   2   2   2   0   2   2   0   2   2   0   0   2   2   0   2   0   2   2   0   2   2   0   2   2   2   0   0   0   2   0   2   2   0   2   2   0   2   0   2   2   0   0   2   0   0   0   0   0   0   0   0   0   0   0   0   2   2   2   2   2   2   2   2   0   2   0   2   2   0   0   0   0   0   2   0   2   2   0   0   0   2   2   0   2   2   2   2   2   0   0   2   2   0   0   0   2   2   2   2   0   2   2   2   0   2   2   0   2   2   0   2   2   2   2   0   2   2   2   0   0   2   0   2   0   0   0   0   2   2   0   0   2   2   0   2   2   2   2   0   2   0   0   2   0   2   0   0   2   2   0   2   0   0   2   2   0   2   0   0   2   0   0   0   0   2   0   2   0   2   2   2   2   2   2   0   0   2   0   2   0   2   0   2   2   2   2   0   2   2   2   2   0   2   2   2   0   2   0   2
 MK-4-1                 2   2   2   2   0   2   0   2   2   2   0   0   0   2   0   0   2   2   2   2   2   2   0   0   0   2   2   2   0   0   0   2   2   0   0   0   2   0   2   0   2   0   2   0   2   0   2   2   2   2   0   2   0   0   2   2   0   2   2   2   2   0   0   0   2   2   2   0   0   0   2   0   0   2   2   0   0   2   2   0   2   2   0   0   2   2   2   2   0   2   0   0   0   0   0   0   2   0   2   2   2   2   0   2   2   0   0   0   0   0   2   2   0   0   2   2   2   2   2   2   0   2   2   0   0   0   2   0   0   2   2   0   0   0   2   2   2   2   0   0   0   2   2   2   2   0   2   2   0   0   0   0   2   0   2   0   0   0   2   0   0   2   0   2   0   0   0   0   0   0   0   0   0   2   0   2   0   2   0   0   0   0   0   0   0   2   0   0   2   2   2   0   0   2   2   0   2   2   0   2
 MK-4-2                 2   2   2   2   0   2   0   2   2   2   0   0   0   2   0   0   2   2   2   2   2   2   0   0   0   2   2   2   0   0   0   2   2   0   0   2   2   0   2   0   2   0   2   0   0   2   2   2   2   2   0   2   0   0   2   2   0   2   2   2   2   2   0   0   0   2   2   0   0   0   2   0   0   2   2   0   2   2   2   0   0   2   2   0   0   2   2   2   0   2   0   0   0   0   0   0   2   0   2   2   2   2   0   2   2   0   0   0   0   0   2   2   0   0   0   2   2   2   2   2   0   2   2   0   0   0   2   0   0   2   2   0   0   0   2   2   2   2   0   0   0   2   2   2   2   0   2   2   0   0   2   0   2   0   2   0   0   0   0   0   0   2   0   2   0   0   0   2   0   0   0   2   0   2   0   2   0   0   0   0   0   0   0   0   0   2   0   0   2   2   2   0   0   2   2   0   2   2   0   2
 MK-4-3                 2   2   2   2   2   2   0   2   2   2   0   0   0   0   0   0   2   2   0   2   2   2   0   0   2   2   2   2   0   0   2   2   2   0   0   0   2   0   2   0   2   0   2   0   0   2   0   2   2   2   2   2   0   2   2   2   0   2   2   2   2   2   0   2   0   0   2   0   0   0   2   0   0   2   2   0   2   2   2   0   0   2   2   0   0   2   2   2   0   0   0   0   0   0   0   0   0   0   2   2   2   2   0   2   2   0   0   0   0   0   2   2   0   0   0   2   2   0   2   2   0   2   2   0   0   0   2   0   0   2   0   0   0   0   2   2   2   2   0   0   2   2   2   2   2   0   2   2   0   0   2   2   2   0   2   0   0   0   2   0   0   2   0   2   0   0   0   2   0   0   0   2   0   2   0   2   2   0   0   0   0   0   0   0   0   2   0   0   2   2   2   0   0   2   2   2   2   2   0   2
 MK-4-4                 2   2   2   2   0   2   0   2   2   2   0   0   0   0   0   0   2   2   0   0   0   2   0   0   2   2   2   0   0   0   2   2   2   0   0   0   2   0   2   0   2   0   2   0   0   2   0   2   2   2   2   2   0   2   2   2   0   2   0   2   2   2   2   2   0   0   0   0   0   0   2   0   0   2   2   0   2   2   0   0   2   2   0   0   0   2   2   2   0   0   0   0   0   0   0   0   0   0   2   2   2   2   2   2   2   0   0   0   0   0   2   2   0   0   0   2   2   0   2   2   0   2   2   0   0   0   2   0   0   2   0   0   0   0   2   2   2   2   0   0   2   2   2   2   2   0   0   0   0   0   2   2   2   0   2   0   0   0   2   0   0   0   0   2   0   0   0   2   0   0   2   2   2   2   0   2   2   0   0   0   0   0   0   0   0   0   0   0   0   2   2   0   0   2   2   2   2   2   0   2
 MK-4-5                 2   2   2   2   0   2   0   2   2   2   0   2   0   0   0   0   2   2   0   0   0   2   0   0   0   2   0   0   2   0   2   0   2   0   0   0   2   0   2   0   2   2   2   0   0   2   2   2   2   2   2   2   0   2   2   2   0   2   0   2   2   2   2   2   0   0   0   0   0   0   2   0   0   2   2   2   2   2   0   0   2   2   0   0   0   2   2   2   0   0   0   0   0   0   0   0   0   0   2   2   2   2   2   2   2   0   0   0   0   0   2   2   0   0   0   2   2   0   2   2   0   2   0   2   0   0   2   0   0   2   0   0   0   0   2   2   2   2   0   0   2   2   2   2   2   0   2   0   0   0   2   0   2   2   2   0   0   0   2   0   0   2   0   2   0   0   0   2   0   0   2   2   2   2   0   2   2   0   0   0   0   0   0   0   0   0   0   0   0   2   2   0   0   2   2   0   2   2   0   2
 MK-4-6                 2   2   0   2   0   2   0   2   2   2   0   2   0   0   0   0   2   2   0   0   0   0   0   0   0   2   0   0   2   0   2   0   2   0   0   0   2   0   2   0   2   2   2   0   0   2   2   2   2   0   2   2   0   2   2   2   0   2   0   2   2   2   2   2   0   0   0   0   0   0   2   0   0   2   2   2   0   2   0   0   2   2   0   0   0   2   2   2   0   0   0   0   0   2   0   0   0   0   2   2   2   0   2   2   2   0   0   2   0   0   2   2   0   0   0   2   2   0   2   2   0   2   0   2   0   2   2   0   0   2   0   0   0   0   2   2   0   2   0   0   2   2   2   2   2   0   2   0   0   0   2   0   2   2   2   0   2   0   2   0   0   2   0   2   0   0   0   0   0   0   2   2   2   2   0   2   2   0   2   0   0   0   0   0   0   0   0   0   0   2   2   0   0   0   2   0   2   2   0   2
 MK-4-7                 2   2   0   2   0   2   2   2   2   2   0   2   0   0   0   0   2   2   2   0   0   0   2   0   0   2   0   0   2   0   2   2   2   0   0   0   2   0   2   0   2   2   2   0   0   2   2   2   0   0   2   2   0   2   2   2   0   2   0   2   2   2   2   2   0   0   0   0   0   0   2   2   0   2   2   2   0   0   0   0   2   2   0   0   0   2   2   2   0   0   2   0   0   2   0   0   2   2   2   2   2   0   2   2   2   0   2   2   0   0   2   0   0   0   0   2   2   0   2   2   0   2   0   2   0   2   2   0   0   2   0   0   0   2   2   2   0   2   0   2   2   0   2   0   2   0   2   0   0   0   2   0   2   2   2   0   2   0   2   0   0   2   0   2   0   0   2   0   0   0   2   2   2   2   0   2   2   0   2   0   0   0   0   0   0   0   0   0   0   2   2   0   0   0   2   0   2   2   0   0
 MK-4-8                 2   2   0   2   0   2   2   2   2   2   0   2   0   0   0   0   2   2   2   0   0   0   2   0   0   2   2   0   2   0   2   2   2   0   0   0   2   0   2   0   2   2   2   0   0   2   2   0   0   0   2   2   0   2   2   2   0   2   0   2   2   2   2   2   0   0   0   0   0   0   2   2   0   2   2   2   0   0   0   0   2   2   0   0   0   2   2   2   0   0   2   0   0   2   0   2   2   2   2   2   0   0   2   2   2   0   2   2   0   0   2   2   0   0   0   2   2   0   2   2   0   2   2   2   2   2   0   0   0   2   0   0   0   2   2   2   0   0   0   0   2   0   2   2   2   0   2   0   0   0   0   0   2   2   2   0   0   0   2   0   0   2   0   2   0   2   2   0   0   0   2   2   2   2   0   2   2   0   2   0   0   0   0   0   0   0   2   0   0   2   0   0   0   0   0   0   2   2   0   0
 MK-4-9                 2   0   0   2   0   2   0   2   2   2   0   2   0   0   0   2   2   2   2   0   0   0   2   0   0   2   2   0   2   0   2   2   2   2   0   0   0   0   2   0   2   2   2   0   0   2   2   0   0   0   2   2   2   2   2   2   0   2   0   2   2   2   2   2   0   0   0   0   0   0   0   2   0   2   2   2   0   0   0   0   0   2   0   0   0   2   0   2   0   0   2   0   0   2   2   2   2   2   0   2   0   0   2   0   2   0   2   2   0   0   2   2   0   0   0   2   2   0   2   0   0   2   2   2   2   2   0   0   0   2   0   0   0   2   2   2   0   0   0   0   2   0   2   2   2   2   2   0   0   0   0   0   0   2   2   2   0   0   2   0   2   2   0   2   0   2   2   0   0   0   2   2   2   2   0   2   0   0   2   0   0   0   0   0   0   0   2   0   0   2   0   0   0   0   0   0   2   2   0   2
 MK-4-10                2   2   0   2   0   2   0   2   2   2   0   2   0   2   0   2   2   2   2   0   0   0   2   0   0   2   2   2   2   2   2   2   2   0   0   0   0   0   2   0   2   2   0   0   0   2   2   0   0   0   2   2   2   2   2   2   2   2   0   0   2   2   2   2   2   0   0   0   0   0   2   2   0   2   2   2   0   0   2   0   0   2   0   0   0   2   0   2   0   0   2   0   0   2   0   2   2   2   0   2   2   0   2   0   2   2   2   2   0   0   2   2   0   0   0   2   2   0   2   0   0   2   2   2   2   2   0   0   0   2   0   0   0   2   2   2   0   0   0   0   2   0   2   2   2   2   2   0   0   0   0   2   0   2   2   2   0   0   2   0   2   2   0   2   2   2   2   0   0   0   2   2   2   2   0   2   2   0   0   0   0   0   0   2   0   0   2   0   0   2   0   0   0   0   0   0   2   0   0   2
 MK-4-11                2   2   0   2   0   2   0   2   2   2   0   2   0   0   0   2   0   2   2   0   0   0   2   0   0   2   2   2   2   2   2   2   2   0   0   0   0   0   2   0   2   2   0   0   0   0   2   0   0   0   0   0   2   2   2   0   2   2   0   0   2   2   2   2   2   0   0   0   0   0   2   2   0   2   2   2   0   0   2   0   2   2   0   0   0   2   0   2   0   0   2   0   0   2   0   2   2   2   0   2   2   0   2   0   2   2   2   2   0   0   2   2   0   0   0   2   2   0   2   0   0   2   2   0   2   2   0   0   0   2   0   0   0   2   0   2   2   0   0   0   2   2   2   2   2   2   2   0   0   0   0   2   0   2   2   2   0   0   2   0   0   2   0   2   2   2   2   0   0   0   2   2   2   2   0   2   2   0   0   0   0   0   2   2   0   2   0   0   0   2   0   0   0   0   0   0   2   0   2   2
 MK-4-12                2   2   0   2   0   2   0   2   2   2   0   2   2   0   0   2   0   2   2   0   0   0   2   0   0   2   2   2   2   2   0   2   2   0   0   0   2   0   2   0   2   2   0   0   0   0   2   0   0   0   0   0   2   0   2   0   2   2   0   0   2   2   2   2   2   0   0   0   0   0   2   2   0   2   2   2   0   0   2   0   2   2   0   0   0   2   0   2   0   0   2   0   0   2   0   2   2   2   0   2   0   0   2   0   2   2   2   2   0   2   0   2   0   0   0   0   0   0   2   0   0   0   2   0   2   2   0   0   0   2   2   0   0   2   0   2   2   0   0   0   2   0   2   2   2   0   2   0   0   0   0   2   0   2   2   2   2   0   2   0   0   2   0   2   2   2   2   0   0   0   2   2   2   2   2   2   2   0   0   0   0   0   2   2   0   2   0   0   2   2   0   0   0   0   0   0   2   0   2   2
 MK-4-13                2   2   0   2   0   2   0   0   2   2   0   2   2   0   0   2   0   2   2   0   0   0   2   2   0   2   2   2   2   0   0   2   2   0   2   2   2   0   0   0   2   2   0   0   0   0   2   0   0   0   0   0   2   0   2   0   2   2   0   0   2   0   2   2   2   0   0   2   0   0   2   2   0   2   2   2   0   0   0   0   2   2   0   0   0   2   0   2   0   0   2   0   0   2   0   2   2   2   2   2   0   0   2   0   2   2   2   2   0   2   0   2   0   0   0   0   0   0   2   0   0   0   2   0   2   2   0   0   0   2   2   0   0   2   0   2   2   0   0   0   2   0   2   2   2   0   0   0   2   0   0   2   0   0   2   2   2   2   0   0   0   2   0   2   2   2   2   0   0   0   2   2   2   2   2   2   2   0   0   0   2   0   2   0   0   2   0   0   2   0   0   0   0   2   0   0   2   0   2   2
 MK-4-14                2   2   0   2   2   2   0   0   2   2   0   2   2   0   0   2   0   2   2   0   0   2   2   2   0   2   2   2   2   0   0   2   0   2   2   0   2   2   0   0   2   2   0   0   0   0   2   0   0   0   0   0   2   0   2   0   2   2   0   2   2   0   2   2   2   0   2   2   0   0   2   2   2   2   2   2   0   2   0   0   2   2   0   0   2   0   0   2   0   0   2   0   0   2   0   2   2   2   2   2   0   0   2   0   2   0   2   2   2   2   0   2   0   0   2   0   0   0   2   2   0   0   2   0   2   2   0   0   0   2   2   0   0   2   0   2   2   2   0   0   2   0   2   2   2   0   0   0   2   0   0   2   0   0   2   2   2   2   0   0   0   2   0   0   2   2   0   0   0   0   2   2   2   2   2   2   2   0   0   0   2   0   2   0   0   2   0   0   2   0   0   0   0   2   0   0   2   0   0   2
 MK-4-15                2   2   0   2   0   0   0   0   0   2   0   0   2   0   0   2   0   2   2   0   0   2   2   2   0   2   2   2   2   0   0   2   0   2   2   0   2   0   2   0   2   2   0   0   0   2   2   0   0   0   2   0   2   0   2   2   2   2   0   2   2   0   2   2   2   0   2   2   0   0   2   0   2   2   2   2   0   2   0   0   2   2   0   0   2   0   2   0   0   0   2   0   0   2   0   2   2   2   0   2   0   0   2   0   2   0   2   2   2   2   0   2   0   0   2   0   0   0   2   2   0   0   2   0   2   2   0   0   2   2   2   0   0   2   0   2   2   2   0   0   2   0   2   2   2   2   0   0   2   0   0   2   0   0   2   2   2   2   0   0   0   2   0   0   2   2   0   0   0   0   2   2   2   2   2   2   2   0   0   2   2   0   2   0   0   2   0   0   2   0   0   2   0   2   0   0   2   0   0   2
 MK-4-16                2   2   0   2   0   0   0   0   0   2   2   2   2   0   0   2   0   2   2   0   0   2   2   2   0   2   2   2   2   0   0   2   0   2   0   0   2   0   2   0   2   2   0   0   0   2   2   0   0   0   2   2   2   0   2   2   2   2   0   2   2   0   2   2   2   0   2   2   0   0   2   0   2   0   2   2   0   2   2   0   2   2   0   0   2   0   0   0   0   0   2   0   2   2   0   2   2   0   0   2   0   0   2   0   2   0   2   2   2   2   0   0   0   2   2   0   0   0   0   2   0   0   0   0   2   2   0   0   0   2   2   0   0   2   0   0   2   2   0   0   0   0   2   2   2   2   0   0   2   0   0   2   0   0   2   2   2   2   0   2   0   2   0   0   2   2   0   0   0   2   2   2   2   2   2   0   2   0   0   2   2   0   2   0   0   2   0   0   2   0   0   2   0   2   0   2   2   0   0   2
 MK-5-1                 0   2   0   0   2   2   0   0   2   2   2   0   0   2   2   2   2   2   0   2   2   0   0   0   2   0   2   0   0   0   0   2   0   0   2   2   0   2   0   2   2   2   0   0   2   2   2   2   2   2   0   2   2   2   2   0   0   0   0   0   2   2   2   2   2   0   0   0   0   0   0   2   2   0   0   2   0   2   2   0   0   0   2   2   0   2   0   0   0   2   2   2   0   0   2   2   2   0   2   0   2   2   2   0   2   2   0   0   0   2   2   2   2   2   2   0   2   2   0   0   2   0   2   2   2   0   0   2   0   0   2   0   0   2   2   0   2   2   0   0   0   2   0   0   0   2   2   0   2   2   2   2   0   2   0   0   2   2   2   2   0   2   0   2   0   2   0   0   2   0   0   2   0   2   2   0   2   2   2   2   2   0   2   2   0   0   2   2   0   2   0   2   0   0   0   2   0   2   0   2
 MK-5-2                 0   0   0   0   2   2   0   0   2   2   2   0   0   2   2   2   2   2   0   2   2   0   2   0   2   0   2   0   2   0   0   2   0   0   2   2   0   2   0   2   2   2   0   0   2   0   2   2   2   2   0   2   0   2   2   0   0   2   0   0   2   2   2   2   2   2   0   0   0   0   0   2   2   0   0   0   0   2   2   0   0   0   2   2   0   2   0   0   2   2   2   2   0   0   2   2   2   0   2   0   2   2   2   0   2   2   0   0   0   2   2   2   0   2   2   2   2   2   0   0   2   0   2   2   2   0   0   2   0   0   2   0   0   2   2   0   2   2   0   0   0   2   2   0   0   2   2   0   2   2   0   0   2   2   0   0   2   2   2   2   0   2   0   2   0   2   0   0   2   0   0   2   0   2   2   0   0   2   2   2   2   0   2   2   0   0   2   2   0   2   0   2   0   0   0   2   0   2   0   2
 MK-5-3                 0   2   0   0   2   2   0   0   2   2   2   2   0   2   2   2   2   2   0   2   2   0   0   0   0   0   2   0   0   0   2   2   0   0   2   2   0   2   0   2   0   2   2   0   2   0   2   2   2   2   0   2   0   0   0   0   2   2   0   0   2   2   2   0   0   2   0   0   2   0   0   0   2   0   0   0   0   2   2   0   0   0   0   2   0   2   0   2   2   2   2   0   0   0   2   2   2   0   2   0   2   2   2   0   2   2   0   0   2   2   2   2   0   2   2   2   2   2   2   0   2   0   2   2   2   2   0   2   0   0   2   0   0   2   2   0   2   2   0   0   0   2   2   0   0   2   2   2   2   2   0   0   2   2   0   2   2   2   2   2   0   2   0   2   0   2   0   0   2   0   0   2   2   2   2   2   2   0   2   2   2   0   2   2   0   0   2   2   0   2   0   2   0   0   0   2   0   2   0   2
 MK-5-4                 2   2   2   0   2   2   0   0   2   2   2   2   0   2   2   2   2   2   0   2   2   0   0   0   0   0   2   0   0   0   2   2   2   0   2   2   0   2   0   2   0   2   0   0   2   0   2   2   2   2   0   2   0   0   0   0   2   2   0   0   0   2   2   0   0   0   0   0   2   0   0   0   2   0   0   0   0   2   2   0   0   0   0   2   2   2   0   0   2   2   2   2   0   0   0   2   2   0   2   0   2   2   0   0   2   2   0   0   2   2   2   2   0   2   2   2   2   2   2   0   2   0   2   2   2   0   0   2   0   0   2   0   0   2   0   0   2   2   0   0   0   2   2   0   0   2   2   2   2   0   0   0   2   2   0   2   2   2   2   2   0   2   0   2   0   2   0   0   2   0   0   2   2   2   2   2   0   0   2   2   2   0   2   2   0   0   0   2   0   2   0   2   0   0   0   2   0   2   0   2
 MK-5-5                 2   2   2   0   2   2   0   0   2   2   2   2   0   2   2   2   2   2   0   2   2   0   0   0   0   2   2   0   0   0   2   2   2   0   0   2   0   2   0   2   0   2   0   0   2   0   2   2   2   2   0   2   0   0   0   0   0   2   0   0   0   0   2   0   0   0   0   0   2   0   2   0   0   2   0   0   0   2   0   0   0   0   0   2   2   2   0   0   2   2   2   2   0   0   2   2   2   2   2   0   2   0   0   0   2   0   0   0   2   2   0   2   2   2   0   2   2   0   2   0   2   0   2   2   2   0   0   0   2   0   2   2   0   2   0   0   0   2   0   0   0   2   2   0   0   2   2   2   2   0   0   0   2   2   0   2   2   2   2   2   0   2   0   2   0   2   0   0   2   0   0   2   2   2   2   2   0   0   2   2   2   0   2   2   2   0   0   0   0   2   0   2   0   0   2   2   0   2   0   2
 MK-5-6                 2   2   2   0   2   2   0   0   2   2   2   2   0   2   2   2   0   2   0   2   2   0   0   0   0   0   0   0   0   0   2   2   2   0   0   2   0   2   0   2   0   2   0   0   2   0   2   0   2   2   0   2   0   0   0   0   0   2   0   0   0   0   2   0   0   0   0   2   2   0   0   0   2   2   0   0   0   0   0   0   0   0   0   2   2   2   0   0   2   2   2   0   0   2   2   2   2   2   2   0   2   0   0   0   2   0   2   0   2   2   0   2   2   2   0   2   2   0   2   0   2   2   2   0   2   0   0   0   2   0   2   2   0   0   0   2   0   2   2   0   0   2   2   2   0   2   2   2   2   0   0   0   2   2   2   2   2   2   2   2   0   2   0   2   0   2   0   2   2   0   0   2   0   2   2   2   0   0   0   2   2   2   2   2   0   2   0   0   0   2   0   2   0   0   0   2   0   2   0   2
 MK-5-7                 2   2   2   0   2   2   0   0   2   2   2   2   0   2   2   2   0   2   0   2   2   0   0   0   0   0   0   0   0   0   2   2   2   0   0   2   0   2   0   2   2   2   0   0   2   0   2   0   2   2   0   0   0   0   0   0   0   2   0   0   0   0   2   0   0   2   0   2   2   0   0   0   2   2   0   2   0   0   0   0   0   0   0   2   0   2   0   0   2   2   2   0   0   2   2   2   2   2   2   2   2   0   0   0   2   0   2   0   0   2   0   0   2   2   0   2   2   0   0   0   2   2   2   0   2   0   0   2   2   0   2   2   2   0   0   2   0   2   2   0   0   2   2   2   0   2   2   2   2   0   0   0   2   2   2   2   2   2   2   2   0   2   0   2   0   2   0   2   2   0   0   2   0   0   0   2   0   0   0   2   2   2   2   0   0   2   0   0   0   2   0   2   0   0   0   2   0   0   0   2
 MK-5-8                 2   2   2   0   2   2   0   2   2   0   2   2   0   2   2   2   0   2   0   2   0   0   0   0   0   0   0   0   0   0   2   2   2   0   0   2   2   2   0   2   2   2   0   0   2   2   2   0   2   2   0   0   0   0   0   0   0   2   0   0   0   0   2   0   0   2   0   0   2   0   0   0   2   2   0   0   0   0   0   0   0   0   0   2   2   2   0   0   0   2   2   0   0   2   2   2   2   2   2   2   2   0   0   0   2   0   2   0   0   2   0   0   0   2   2   0   2   0   0   0   2   2   2   0   2   0   0   2   2   0   2   2   0   0   0   2   0   2   2   0   0   2   0   2   0   2   2   2   2   0   0   0   2   0   2   2   2   2   2   2   2   2   0   2   0   2   0   2   2   0   0   2   0   0   2   2   0   0   0   2   0   0   2   0   0   2   0   0   0   2   0   2   2   0   0   2   0   0   0   2
 MK-5-9                 2   2   2   0   2   2   0   2   2   0   2   2   0   2   2   2   0   2   0   2   0   0   2   0   0   0   0   0   0   0   2   2   2   0   0   2   2   2   0   0   2   2   0   0   2   2   2   0   2   2   0   0   0   0   0   0   2   0   0   0   0   0   2   0   0   2   0   0   2   0   0   0   2   0   0   0   0   0   0   0   0   0   0   2   2   2   0   0   0   2   2   0   0   2   2   2   2   2   2   2   2   0   0   0   2   0   2   2   0   2   0   0   0   2   2   0   2   0   2   0   2   2   0   0   2   0   0   2   2   0   2   2   0   0   0   2   0   2   2   0   0   2   0   2   0   0   2   2   2   0   0   0   2   0   2   2   2   2   2   2   0   2   2   2   0   2   0   2   0   0   0   2   2   0   0   2   0   0   2   2   2   0   2   0   0   2   0   0   0   2   0   2   0   0   0   2   0   2   0   2
 MK-5-10                2   2   2   0   2   2   0   2   2   0   2   2   0   2   0   2   0   2   0   2   0   2   2   0   0   0   0   0   0   0   2   2   0   0   0   2   0   2   0   0   2   2   2   0   2   2   2   0   2   2   0   0   0   0   0   0   2   0   0   0   0   2   2   0   0   0   0   0   2   0   0   0   2   0   0   0   0   0   0   2   0   0   0   2   2   2   0   0   0   2   2   0   0   2   2   2   2   2   2   2   2   0   0   0   2   0   2   2   0   2   0   0   0   2   2   0   2   0   2   0   2   2   0   0   2   0   0   2   2   0   2   2   0   0   0   2   0   0   0   0   0   2   0   2   0   0   2   2   2   0   0   0   2   0   2   2   2   2   2   2   0   0   2   2   0   2   0   2   0   0   0   2   2   0   0   2   2   0   2   0   2   0   0   0   0   2   0   0   0   2   0   2   0   0   0   2   0   2   0   2
 MK-5-11                2   0   2   2   2   2   0   2   2   0   2   2   0   2   0   2   0   2   0   2   2   2   2   0   0   2   0   0   0   0   2   2   0   2   0   2   0   2   0   0   2   2   2   0   2   2   2   0   2   2   0   0   0   0   0   0   2   0   0   0   2   2   0   0   0   0   0   0   2   0   0   0   2   0   0   0   0   0   0   2   0   0   2   0   0   2   0   0   0   2   0   0   0   2   2   2   2   2   2   2   2   0   0   0   2   0   2   2   0   2   2   0   0   2   2   0   2   0   2   0   2   2   0   2   2   0   0   2   2   0   0   2   0   0   0   2   0   0   0   0   0   2   0   2   0   0   2   2   2   0   0   0   2   2   2   2   2   2   2   2   0   0   2   2   0   0   0   2   0   0   0   2   2   0   0   2   2   2   2   0   0   0   0   0   0   2   0   0   0   2   0   2   0   2   0   0   0   2   0   2
 MK-5-12                2   0   2   2   2   2   0   2   2   0   2   2   0   2   0   2   0   2   0   2   2   2   2   2   0   2   0   0   0   2   2   2   0   2   0   2   0   2   0   0   2   0   2   0   2   2   2   0   2   2   0   0   0   0   0   0   2   0   0   0   0   2   0   0   0   0   2   0   2   0   0   0   2   0   0   0   0   0   0   0   0   0   2   0   0   2   0   0   0   2   0   0   0   2   2   2   2   2   2   2   0   0   0   0   2   0   0   0   2   2   2   0   0   2   2   0   2   0   2   0   0   2   0   2   2   0   0   2   2   0   0   2   0   0   0   2   0   0   0   0   0   2   0   2   0   0   2   2   2   0   0   2   2   2   2   2   2   2   2   0   0   0   2   2   0   0   0   2   0   0   0   2   2   0   2   2   2   2   2   0   0   0   0   0   0   2   0   0   0   2   0   2   0   2   0   0   2   0   2   2
 MK-5-13                2   0   2   2   2   2   0   2   2   0   2   2   0   2   0   2   0   2   0   0   2   2   2   2   0   2   0   0   0   2   2   2   0   2   0   2   0   2   0   0   2   0   2   0   2   2   2   0   2   2   0   0   0   2   0   2   2   0   0   0   0   2   0   0   0   0   2   0   2   0   0   0   2   0   0   0   0   0   0   0   0   0   2   2   0   2   0   0   0   2   0   0   0   2   2   2   2   2   2   2   0   0   0   0   2   0   0   0   2   2   2   0   0   2   2   0   0   0   2   0   0   2   2   2   2   0   0   2   2   0   0   2   0   0   0   2   0   0   0   0   0   2   0   2   0   0   2   2   2   0   2   2   2   2   2   2   2   2   2   0   0   0   2   2   2   0   0   2   0   0   0   2   2   0   2   2   2   2   2   0   0   0   0   0   0   2   0   2   0   2   0   2   0   2   0   0   2   0   2   2
 MK-5-14                2   0   2   2   2   2   0   2   2   0   2   2   0   2   0   2   0   2   0   0   2   2   2   2   0   2   0   2   0   2   2   2   0   0   0   0   0   2   0   0   2   0   2   0   2   2   2   0   2   2   0   0   0   0   0   0   2   0   0   2   0   0   0   0   0   0   2   0   2   0   0   0   2   0   0   0   0   0   0   0   0   0   2   2   0   2   2   0   0   2   0   0   0   2   2   2   2   2   2   2   0   0   0   0   2   0   0   0   2   2   2   0   0   2   2   0   0   0   2   0   0   2   2   2   2   0   0   2   2   0   0   2   0   0   0   2   2   0   0   2   0   2   0   2   0   0   2   2   2   0   2   0   2   2   2   2   2   2   2   0   0   0   2   2   2   0   0   2   0   0   0   2   2   0   2   0   2   2   2   2   0   2   0   0   0   2   0   2   0   2   0   2   0   2   0   0   2   0   2   2
 MK-5-15                2   0   2   2   2   2   0   2   2   0   0   2   2   2   0   2   0   2   0   0   2   2   2   2   0   2   0   2   0   2   2   2   0   0   0   2   0   2   0   0   2   0   2   0   2   2   2   0   2   2   0   0   0   0   0   0   0   2   0   2   0   0   0   0   0   2   2   0   2   2   0   0   2   0   2   0   0   0   0   0   0   0   2   2   0   2   0   0   0   2   0   0   0   2   2   2   0   2   2   2   0   0   0   2   2   0   0   0   2   2   2   0   0   2   2   0   0   0   2   2   0   2   0   0   2   0   0   2   2   0   0   2   0   0   0   2   2   0   0   2   0   2   0   2   0   0   2   2   2   0   2   0   2   2   0   0   2   2   2   0   0   0   2   2   2   2   0   2   0   0   2   2   2   0   2   0   2   2   2   0   0   2   0   0   0   0   0   2   0   2   0   2   0   2   0   0   0   0   2   2
 MK-5-16                2   0   2   2   2   2   0   2   2   2   0   2   2   2   0   0   0   2   2   0   2   2   2   2   0   2   0   2   0   2   2   2   0   0   0   2   0   2   0   2   2   2   2   0   2   2   2   0   2   2   0   0   2   2   0   0   0   2   0   2   0   0   0   0   0   2   2   0   2   0   0   0   2   0   2   0   0   0   0   0   2   0   2   2   0   2   0   0   0   2   0   2   0   2   2   2   0   2   2   2   0   0   0   2   2   0   0   0   2   2   2   0   2   2   2   0   0   0   2   2   0   2   0   0   2   0   0   2   2   0   0   2   0   0   2   2   2   0   0   2   0   0   0   0   0   0   0   2   2   0   2   0   2   2   2   2   2   2   2   0   0   0   2   2   2   2   2   2   0   0   2   2   2   0   2   0   2   2   2   0   0   2   0   0   0   0   0   2   0   2   0   2   0   0   0   0   0   0   2   2
 MK-6-1                 2   2   2   2   2   2   2   0   2   2   2   2   0   0   0   0   2   0   2   0   0   2   0   2   0   0   0   2   0   2   0   0   0   2   0   0   2   2   0   2   2   0   0   2   2   0   2   0   2   0   2   2   0   0   2   0   2   0   0   2   0   0   0   0   2   2   0   0   0   0   2   2   2   0   2   2   0   0   2   0   0   2   2   2   0   2   0   0   0   0   0   2   0   0   2   0   2   2   0   2   2   0   2   2   2   0   2   2   0   2   2   0   0   0   0   2   0   0   0   2   2   0   2   0   2   0   0   2   0   0   0   2   0   0   2   0   0   2   2   0   0   2   2   2   2   0   2   2   2   2   2   0   2   0   0   2   2   2   0   0   2   0   0   2   2   2   0   0   2   0   0   2   2   0   0   0   0   2   2   2   2   2   0   2   2   0   0   2   0   0   2   0   2   0   2   2   0   0   0   2
 MK-6-2                 2   2   2   2   2   0   2   0   2   2   2   2   0   0   0   2   2   0   2   0   0   2   2   2   0   0   0   2   0   2   0   0   0   2   0   0   2   2   0   2   0   2   0   2   2   0   2   0   0   0   2   2   0   0   2   0   2   0   0   2   0   0   0   0   2   2   0   2   0   0   2   2   2   0   2   2   0   0   2   0   0   2   2   2   0   2   0   0   0   0   0   2   0   0   2   0   2   2   0   2   2   0   2   2   2   0   2   2   0   2   2   0   0   0   0   2   0   0   0   0   2   0   2   0   2   0   0   2   0   2   0   2   0   0   2   2   0   2   2   0   2   2   2   2   2   0   2   2   2   2   2   0   2   0   0   0   2   2   0   0   2   0   0   2   2   2   0   2   2   0   2   2   2   0   2   0   0   2   2   2   2   2   0   2   2   0   0   2   0   0   2   0   2   0   2   0   0   0   0   2
 MK-6-3                 2   2   2   2   2   0   2   0   2   0   2   2   0   0   2   2   2   0   2   0   0   2   2   2   0   0   0   2   0   2   0   0   2   2   0   0   2   2   0   2   0   2   0   2   2   0   2   0   0   0   2   2   0   0   2   0   2   0   0   0   0   2   0   2   2   2   0   2   0   0   2   2   2   0   0   2   0   0   2   0   0   2   2   2   0   2   0   0   0   0   2   2   0   0   0   0   0   2   0   2   2   0   2   2   2   0   2   2   2   2   2   0   0   0   0   2   0   0   0   0   2   0   2   0   2   0   0   2   0   2   0   2   0   0   2   2   0   2   2   0   2   2   2   2   2   0   2   2   0   2   2   0   2   0   2   0   2   2   0   0   2   0   2   0   2   2   0   2   2   0   0   2   2   0   2   0   0   2   2   2   2   2   0   2   2   0   0   2   0   0   2   0   2   0   2   0   2   0   0   2
 MK-6-4                 2   2   2   2   2   0   2   0   2   0   2   2   0   0   2   2   2   0   2   0   0   2   2   2   0   0   0   2   2   2   0   0   2   2   0   0   0   2   0   0   0   2   0   2   2   0   2   0   0   0   2   2   0   0   2   0   2   0   0   0   0   2   0   2   2   0   0   2   0   0   2   2   2   0   0   2   0   0   0   0   0   2   2   2   0   2   2   0   0   0   2   2   0   0   0   2   0   2   0   2   2   2   2   2   2   0   2   2   2   2   2   0   0   0   0   2   0   0   0   0   2   0   2   0   2   0   0   2   0   2   0   2   0   0   2   2   0   2   2   2   2   2   0   2   2   0   2   2   0   2   2   0   2   0   2   0   2   2   0   0   2   0   2   0   2   2   0   2   2   0   0   0   2   0   2   0   0   2   2   2   2   2   0   2   0   0   0   2   0   0   2   0   2   0   2   0   2   0   0   2
 MK-6-5                 2   2   2   2   2   0   2   0   2   0   2   2   0   0   2   2   2   0   2   0   0   2   2   2   0   0   0   2   2   2   2   0   2   2   0   2   0   2   0   0   0   2   0   2   2   0   0   0   0   0   0   2   2   0   2   0   2   0   0   0   2   2   0   2   2   0   0   2   0   0   2   2   2   0   0   2   0   0   0   0   0   2   2   2   0   2   2   0   2   0   2   2   0   0   0   2   0   2   0   2   2   2   0   2   2   0   2   2   2   2   2   0   0   0   0   2   0   0   0   0   2   0   2   0   2   0   0   2   0   2   0   2   0   0   2   2   0   2   2   2   2   2   0   0   0   0   0   2   0   2   2   0   2   0   2   0   2   2   0   0   2   0   2   0   2   2   0   2   2   0   0   0   2   0   2   0   0   2   2   2   2   2   0   2   0   0   0   2   0   0   2   2   2   0   2   0   2   2   0   2
 MK-6-6                 2   2   2   2   2   0   2   2   2   0   2   2   0   0   2   2   2   0   2   0   0   2   2   0   0   0   0   2   2   2   2   0   2   2   0   2   0   0   0   0   0   2   0   0   0   0   0   0   2   0   0   2   2   0   2   0   2   0   2   0   2   2   2   2   2   0   2   2   0   0   2   2   2   0   2   2   0   0   0   0   0   2   2   2   0   2   2   0   0   2   2   2   0   0   0   2   0   2   0   2   2   2   0   2   2   0   2   0   2   2   2   0   0   0   0   2   0   0   0   0   2   0   2   0   2   0   0   2   0   2   0   2   0   0   2   2   0   2   2   2   2   0   0   0   0   2   0   2   0   2   2   0   2   0   2   0   2   2   0   0   2   0   2   0   2   2   0   2   2   0   0   0   2   0   2   0   0   2   2   0   2   2   0   2   0   0   0   2   0   0   2   2   2   0   0   0   2   2   0   2
 MK-6-7                 2   2   2   2   2   0   2   2   2   0   2   2   2   0   2   0   2   0   2   0   0   0   2   0   0   0   0   2   2   2   2   0   2   0   0   2   2   0   0   0   0   0   0   0   0   2   0   0   2   0   0   2   2   0   2   0   2   0   2   0   2   2   2   2   2   0   2   2   0   0   2   2   2   0   2   2   0   0   0   0   0   2   2   2   0   0   2   0   0   2   2   2   0   0   0   2   0   2   0   2   2   2   0   2   2   0   2   2   2   2   2   2   0   0   0   2   0   2   0   0   2   0   2   0   2   0   2   2   0   2   2   2   0   0   2   2   0   2   0   2   2   0   0   0   0   2   0   2   0   2   2   0   2   0   0   0   2   2   0   0   2   0   2   0   2   2   0   2   2   0   0   0   2   0   2   0   0   2   2   0   2   2   2   2   0   0   0   2   2   0   0   2   2   0   0   0   2   2   0   2
 MK-6-8                 2   2   2   2   2   0   0   2   2   0   0   2   2   0   2   0   2   0   2   0   0   0   2   0   0   0   0   2   2   2   2   0   2   0   0   2   0   0   0   0   0   0   0   0   0   0   0   0   2   0   0   2   2   0   2   0   2   0   2   0   0   2   2   2   2   2   2   2   2   2   0   2   2   0   0   2   0   0   0   0   0   2   2   2   0   0   2   0   0   2   2   2   0   0   0   2   0   2   0   0   2   2   0   2   2   0   2   2   2   2   0   0   0   0   0   2   0   2   0   0   2   0   2   2   2   0   2   0   0   2   2   0   0   0   2   2   0   2   0   2   2   0   0   0   0   0   0   0   0   2   2   0   2   0   0   0   2   2   0   0   2   0   2   0   2   0   0   2   0   0   0   0   2   0   2   0   0   2   2   0   2   2   2   2   2   0   0   2   2   0   0   2   2   0   0   0   2   2   2   2
 MK-6-9                 2   2   0   0   2   0   0   2   2   0   0   2   2   0   2   0   2   0   2   0   0   0   2   0   0   0   2   2   2   2   2   0   2   0   0   2   0   0   2   0   0   0   0   0   0   0   0   2   2   0   0   2   2   2   2   0   2   0   2   0   0   2   2   2   0   2   2   2   2   2   0   2   0   2   0   0   0   0   0   0   0   2   2   2   0   2   2   2   0   2   2   2   0   0   0   2   0   2   2   0   2   2   0   2   2   0   2   2   2   2   0   0   0   0   0   2   0   2   0   0   2   0   2   2   2   0   2   0   0   2   2   0   0   2   0   2   0   2   0   2   0   0   0   0   2   0   0   0   0   2   2   0   2   0   0   0   2   2   0   0   2   0   2   0   2   0   0   2   0   0   0   0   2   0   2   0   0   2   2   0   2   0   2   2   2   0   0   2   2   0   0   2   2   0   0   0   2   2   2   2
 MK-6-10                0   2   0   0   2   2   0   0   2   0   0   0   2   0   2   2   2   0   2   0   0   0   2   0   0   0   0   2   2   2   2   0   2   2   2   2   0   0   2   0   0   0   0   2   0   0   0   2   2   0   0   2   2   2   2   2   2   0   2   2   0   2   2   2   0   2   2   2   2   2   0   2   0   2   0   0   0   0   0   0   0   2   2   2   0   2   2   2   0   2   2   2   0   0   2   2   0   2   2   0   2   2   0   2   2   0   2   2   2   2   0   0   0   0   0   2   2   2   0   0   2   0   2   2   2   0   2   0   0   2   2   0   0   2   0   2   0   2   0   2   0   0   0   0   2   0   0   0   0   2   2   0   2   0   0   0   2   2   0   2   2   0   0   0   2   2   0   2   0   2   0   0   2   0   2   0   0   2   2   0   2   0   2   2   2   2   0   2   2   0   0   2   2   0   0   0   2   2   2   2
 MK-6-11                0   2   0   0   2   0   0   2   2   0   0   0   2   0   2   2   2   0   2   0   0   0   2   0   0   2   0   2   2   2   2   0   2   2   2   2   0   0   2   0   2   0   0   2   0   0   0   2   2   0   0   2   2   0   2   2   0   0   2   2   0   2   2   2   0   2   2   2   2   2   0   2   0   2   0   0   0   0   0   0   2   2   2   2   0   2   2   2   2   2   2   2   0   0   0   2   0   2   2   0   2   2   2   2   2   2   2   2   2   0   2   0   0   0   0   2   2   0   0   0   2   0   2   2   2   0   2   0   0   0   2   0   0   2   0   2   0   2   0   0   0   0   0   0   2   0   0   0   0   2   0   0   2   0   0   0   2   2   0   2   2   0   0   0   2   2   0   2   0   2   0   0   2   0   2   0   0   2   2   0   2   0   2   2   2   2   0   0   2   0   0   2   2   0   0   0   2   2   2   2
 MK-6-12                0   2   0   0   2   0   0   2   2   0   0   0   0   2   2   2   2   0   2   0   0   0   2   0   0   2   2   2   2   0   2   0   2   0   2   2   0   0   2   2   2   0   0   2   0   0   0   2   0   0   0   2   2   0   2   2   0   0   2   2   2   2   2   2   0   2   2   2   2   2   0   2   0   2   0   2   0   0   0   0   2   2   2   2   0   2   2   2   2   2   2   2   2   2   0   2   0   0   2   0   2   0   0   2   2   2   2   0   2   0   2   0   0   0   0   2   2   0   0   0   2   0   0   2   2   0   2   0   0   0   2   0   0   2   0   2   0   2   0   0   0   2   0   0   2   0   0   0   0   2   0   0   2   0   0   0   2   2   0   2   2   0   0   0   2   2   0   0   0   2   0   0   2   0   2   0   0   2   2   0   2   0   2   2   2   2   2   0   2   0   0   2   2   0   0   0   2   2   0   2
 MK-6-13                0   2   0   0   2   0   0   2   2   0   0   0   0   2   2   2   2   0   2   0   2   0   2   0   0   2   2   2   2   0   2   0   2   0   2   0   0   2   2   2   2   0   0   2   0   0   0   2   0   0   0   2   2   2   2   2   0   0   2   2   0   2   2   2   0   2   0   2   2   2   0   2   0   2   2   2   0   0   0   0   2   2   2   2   0   2   2   2   2   2   2   2   0   2   0   2   0   0   2   0   2   2   0   2   2   2   2   0   2   0   2   0   0   0   0   2   0   0   2   0   0   0   0   2   2   0   2   0   0   0   2   0   0   2   0   2   0   2   0   2   0   2   2   0   2   0   0   0   0   2   0   0   2   0   0   0   2   2   0   2   2   0   0   0   2   2   0   0   0   2   2   0   2   0   2   0   0   2   0   0   2   2   2   2   2   2   2   2   2   0   0   2   2   0   0   0   0   2   0   2
 MK-6-14                0   2   0   0   0   0   0   2   2   0   0   2   0   2   2   2   2   0   2   2   2   0   2   0   0   2   2   2   2   0   2   0   2   0   0   0   0   2   2   2   2   0   0   2   0   0   0   0   0   0   0   2   2   2   2   2   0   0   2   2   0   2   2   2   0   2   0   2   2   2   0   2   0   2   2   0   0   0   0   0   2   2   2   2   0   2   2   2   2   2   2   2   0   2   2   2   0   0   2   0   2   2   0   2   2   2   2   0   2   0   2   0   0   0   0   2   0   0   2   0   0   0   0   0   2   0   2   0   0   0   2   0   0   2   0   2   0   2   2   2   0   2   2   2   2   0   0   2   0   2   0   0   0   0   0   0   2   2   0   2   2   0   0   0   2   2   0   0   0   2   2   0   2   0   0   0   0   2   0   2   2   2   2   2   2   0   2   2   2   0   0   2   2   0   0   0   0   2   0   2
 MK-6-15                0   2   0   2   2   0   0   2   2   0   0   2   0   2   2   2   2   0   2   2   2   0   2   0   0   2   2   2   2   0   2   0   0   0   0   0   0   2   2   0   2   0   0   2   0   0   0   2   0   0   0   2   2   2   2   2   0   0   2   2   0   0   2   2   0   2   0   2   2   2   0   2   0   2   2   0   0   0   0   0   2   2   2   2   0   0   2   2   2   2   2   2   0   2   2   2   0   0   2   0   2   2   0   2   2   2   2   0   2   0   2   0   2   0   0   2   0   0   2   0   2   0   0   0   2   0   2   0   0   0   2   0   0   2   0   2   0   2   2   0   0   0   2   2   2   0   0   2   0   2   0   0   0   0   0   2   2   0   0   2   2   0   0   0   2   2   0   0   0   2   2   2   2   0   0   0   0   2   0   2   2   2   2   2   0   0   2   2   2   0   0   2   2   0   0   0   0   2   0   2
 MK-6-16                2   2   0   2   2   0   0   2   2   0   2   2   0   2   2   2   2   0   2   2   2   0   2   0   0   0   2   2   2   0   2   0   0   0   0   0   0   2   2   0   2   0   0   2   0   0   0   2   0   0   0   2   2   2   2   2   0   0   2   0   0   0   2   2   0   2   0   2   2   2   0   2   0   2   2   0   0   0   0   0   2   2   2   2   0   0   2   2   2   2   2   2   0   2   2   2   0   0   0   0   2   2   0   2   2   2   2   0   2   0   2   0   2   2   0   2   0   0   2   0   2   0   2   2   2   0   2   0   0   0   2   0   0   2   0   2   0   2   2   0   0   0   2   2   2   0   0   2   0   2   0   0   0   0   0   2   2   0   0   2   2   0   0   0   2   2   0   0   0   0   2   2   2   0   0   0   0   0   0   2   2   2   2   2   0   0   0   2   2   0   0   0   2   0   0   0   0   2   0   2
 
!****************************************** Phenotypic Data **********************************************************
!-100.0 is resevred for missing phenotype
SimulatedTrait1        16.2472   17.0091   16.2020   13.7553   12.2314   15.3593   13.8285   15.0418   19.3356   11.3284   14.0479   14.5448   15.7094   11.8784   14.8176   17.8608   21.0123   20.6774   10.0899   14.3532   16.5630   11.1775   17.3663   12.3426   15.1408   16.4744   15.1421   23.0072   13.8930   16.8226   13.7422   19.2641   18.6794   14.7973   13.8507   13.3250   19.7731   13.6197   16.6290   16.6771   14.9488   13.6351   15.7903   12.6330   18.3609   16.8236   16.4124   18.9909   13.4697   14.6064   14.3218   17.0613   15.9875   19.5993   14.0753   15.4187    7.2383   18.0125   13.5711   14.3427   14.8771   15.3225   16.9168   12.5455   16.3470   15.6430   20.7215   13.6356   12.7117   14.7934   12.6028   12.4223   17.2644   14.6136   12.3864   15.2089   15.0282   15.9957   14.7668   14.9422   15.2016   17.8395   16.6082   16.5359   14.9680   17.6709   15.8463   15.2579   17.0161   12.1603   18.1243   14.7760   20.1198   18.1645   14.6686   13.8809   16.6352   12.1447   16.9983   13.9821   20.2338   17.8251   15.1818   12.8217   17.2956   13.3800   16.2755    6.5774    8.9801   14.7002   15.4962   13.2404   14.9007   17.0156   12.4312   17.1890   20.8791   14.0841   20.7076   12.4396   12.8483   12.6136    8.7344   21.5390   16.3896   15.2206   10.8684   17.3365   18.0519   16.9622    9.3648   18.4397   15.4890   14.3887   11.4644   13.9246   23.2612   14.6882   14.2873   18.9157    9.8092   13.7711   13.4387   13.7077   15.5352   15.4421   16.8593   15.8155   13.2447   15.9951   19.8006   18.5950   12.8911   11.0329   15.3690   11.5529   16.1039   13.8846   14.9438   15.1979   18.1891   16.5232   11.9466   18.6209   17.2039   17.4616    9.8047   14.7321   11.9655   15.6489   15.1554   13.1430   10.8142   13.7011   16.7279   21.1475   16.3382   18.1270   13.4233   12.8693   15.8935   12.4077   20.3804   13.2872   14.0114   14.3054   14.2932   12.9949   19.5421   15.5674   19.5899   15.2122   10.0708   16.2285   16.4367   14.7762   15.1473   13.3985   11.0118   14.4491
SimulatedTrait2         9.5085   11.0260   10.0110    8.9246    8.8301   13.8738    9.8164    9.8400    8.4691    9.9018    7.1036    8.8366   10.7325   11.1741    8.9419   10.3427    9.2189   10.1062   14.4292   11.0846    7.9724   10.0660   10.7544   11.1862   13.0846    9.3236    8.3317   10.1437   10.9016    9.6351    8.8418   10.9434    7.8823   13.6178   10.6048    9.3839    9.0148    8.0557    8.5983    9.7523    9.1356    6.6637   12.7237    7.7103    9.7291    8.6962   11.7014   10.8390   12.7151   11.6975    7.7594   11.6578    8.7869    7.2614   10.9560   10.6312   10.1510    8.9820   11.2106    8.0864    9.6977    9.8396   10.4213    9.8036   13.2984    9.8091    8.2358   10.8006   12.3784   10.7943   10.0497    8.0408   11.0028   10.6258    9.8952   10.4823    9.1184    8.6890    8.0869    9.4187   10.2492   11.9264   10.3076    8.2309   10.9131    9.6887   12.9445    9.9950    8.9245   10.1235    7.9761    8.8714    9.9121    9.3580   12.6185   10.0017    9.4582   11.2298    9.3999    9.8334   10.3337    9.4263   12.0619    8.7393    9.4648    9.2941    9.7035   10.3609   11.0696    9.4808   11.4714    8.2888   11.6685    8.6454   12.9483    6.1088    7.9649   12.1200   10.6649    8.3667   11.2000    8.8663   11.1571   11.9878   10.6370   10.5526    8.8296    8.5265    8.0938    7.3440    7.2058    8.4752    8.5542    9.6437   10.7122    9.8808   10.5542    8.5660   11.2532    9.7842   11.5355   10.9568   11.2486    9.8072   10.3889   11.7656   11.8896    8.6240   10.9760    8.4705   10.9147    9.2702   11.3325    7.1861   10.3053   11.6800    9.9051   13.1000   13.1557    7.7604    8.8698   11.0108    8.7753    9.4699    6.5336    8.9069   11.2326   10.0868   11.3485   11.2728   11.9211   10.1069    9.0558    9.9848   10.0986    7.1301   11.4364    9.5974    9.7164   12.2212   12.8455    9.4143    9.3849    8.0677   10.1890   10.8425   10.4463    8.9153   10.4658   11.0483   10.1577   10.9708    9.1043    9.0494   11.8931   11.6594   11.5023    8.6408   10.2756    7.5585
 
