# Supplementary material for: Inclusive Composite Interval Mapping of QTL by Environment Interactions in Biparental Populations
Source: PLoS One. 2015 Jul 10;10(7):e0132414. doi: 10.1371/journal.pone.0132414 (PMC4498613; doi:10.1371/journal.pone.0132414)
Supplement: S4 File — (ZIP) [file pone.0132414.s004.zip › H=0.1/L1/run_00025.met]

!**********************Note: lines staring with "!" are remarks and will be ignored in the program********************
!*********************************General Information**********************************
!Assuming F1 = P1 x P2, populations available in QTL IciMapping are: 
!  1, P1BC1F1 = P1 x F1, the first backcrossing where P1 is used as the recurrent parent;
!  2, P2BC1F1 = P2 x F1, the first backcrossing where P2 is used as the recurrent parent;
!  3, F1DH, F1-derived doubled haploids; 
!  4, RIL or F1RIL, recombination inbred lines through the repeated selfing of F1;
!  5, P1BC1RIL, recombination inbred lines through the repeated selfing of P1BC1F1;
!  6, P2BC1RIL, recombination inbred lines through the repeated selfing of P2BC1F1;
!  7, F2, the selfing generation of F1;
!  8, F3, the selfing generation of F2;
!  9, P1BC2F1, the second backcrossing where P1 is used as the recurrent parent; 
! 10, P2BC2F1, the second backcrossing where P2 is used as the recurrent parent;
! 11, P1BC2RIL, recombination inred lines through the repeated selfing of P1BC2F1; 
! 12, P2BC2RIL, recombination inred lines through the repeated selfing of P2BC2F1; 
! 13, P1BC1F2, the selfing generation of P1BC1F1; 
! 14, P2BC1F2, the selfing generation of P2BC1F1; 
! 15, P1BC2F2, the selfing generation of P1BC2F1; 
! 16, P2BC2F2, the selfing generation of P2BC2F1; 
! 17, P1BC1DH, P1BC1F1-derived doubled haploids; 
! 18, P2BC1DH, P2BC1F1-derived doubled haploids; 
! 19, P1BC2DH, P1BC2F1-derived doubled haploids; 
! 20, P2BC2DH, P2BC2F1-derived doubled haploids; 
   3      !Mapping Population (see remarks above)
   2      !Mapping Function (1 for Kosambi; 2 for Haldane; 3 for Morgan)
   2      !Marker Space Type (1 for intervals; 2 for positions)
   1      !Marker Space Unit(1 for centiMorgans; 2 for Morgan)
   6      !Number of Chromosomes (or Linkage Groups)
 200      !Size of the mapping population
   2      !Number of environments
 
!***************************************** Chromosomes and Linkage Maps **********************************************
!Chromosome                 NumMarkers
-CH1                        16
-CH2                        16
-CH3                        16
-CH4                        16
-CH5                        16
-CH6                        16
!Linkage map (Marker name followed by position or the interval length)
 MK-1-1                1     0.000
 MK-1-2                1    10.000
 MK-1-3                1    20.000
 MK-1-4                1    30.000
 MK-1-5                1    40.000
 MK-1-6                1    50.000
 MK-1-7                1    60.000
 MK-1-8                1    70.000
 MK-1-9                1    80.000
 MK-1-10               1    90.000
 MK-1-11               1   100.000
 MK-1-12               1   110.000
 MK-1-13               1   120.000
 MK-1-14               1   130.000
 MK-1-15               1   140.000
 MK-1-16               1   150.000
 MK-2-1                2     0.000
 MK-2-2                2    10.000
 MK-2-3                2    20.000
 MK-2-4                2    30.000
 MK-2-5                2    40.000
 MK-2-6                2    50.000
 MK-2-7                2    60.000
 MK-2-8                2    70.000
 MK-2-9                2    80.000
 MK-2-10               2    90.000
 MK-2-11               2   100.000
 MK-2-12               2   110.000
 MK-2-13               2   120.000
 MK-2-14               2   130.000
 MK-2-15               2   140.000
 MK-2-16               2   150.000
 MK-3-1                3     0.000
 MK-3-2                3    10.000
 MK-3-3                3    20.000
 MK-3-4                3    30.000
 MK-3-5                3    40.000
 MK-3-6                3    50.000
 MK-3-7                3    60.000
 MK-3-8                3    70.000
 MK-3-9                3    80.000
 MK-3-10               3    90.000
 MK-3-11               3   100.000
 MK-3-12               3   110.000
 MK-3-13               3   120.000
 MK-3-14               3   130.000
 MK-3-15               3   140.000
 MK-3-16               3   150.000
 MK-4-1                4     0.000
 MK-4-2                4    10.000
 MK-4-3                4    20.000
 MK-4-4                4    30.000
 MK-4-5                4    40.000
 MK-4-6                4    50.000
 MK-4-7                4    60.000
 MK-4-8                4    70.000
 MK-4-9                4    80.000
 MK-4-10               4    90.000
 MK-4-11               4   100.000
 MK-4-12               4   110.000
 MK-4-13               4   120.000
 MK-4-14               4   130.000
 MK-4-15               4   140.000
 MK-4-16               4   150.000
 MK-5-1                5     0.000
 MK-5-2                5    10.000
 MK-5-3                5    20.000
 MK-5-4                5    30.000
 MK-5-5                5    40.000
 MK-5-6                5    50.000
 MK-5-7                5    60.000
 MK-5-8                5    70.000
 MK-5-9                5    80.000
 MK-5-10               5    90.000
 MK-5-11               5   100.000
 MK-5-12               5   110.000
 MK-5-13               5   120.000
 MK-5-14               5   130.000
 MK-5-15               5   140.000
 MK-5-16               5   150.000
 MK-6-1                6     0.000
 MK-6-2                6    10.000
 MK-6-3                6    20.000
 MK-6-4                6    30.000
 MK-6-5                6    40.000
 MK-6-6                6    50.000
 MK-6-7                6    60.000
 MK-6-8                6    70.000
 MK-6-9                6    80.000
 MK-6-10               6    90.000
 MK-6-11               6   100.000
 MK-6-12               6   110.000
 MK-6-13               6   120.000
 MK-6-14               6   130.000
 MK-6-15               6   140.000
 MK-6-16               6   150.000
!*********************************** Marker Types ********************************************************************
!Co-dominant marker: When heterozygote F1 is present, P1 is coded as 2, F1 is coded as 1, and P2 is coded as 0; Otherwise, P1 is coded as 2, and P2 is coded as 0. 
!Dominant marker: When heterozygote F1 is present, P1 and F1 are coded as 12, and P2 is coded as 0; Otherwise, P1 is coded as 2, and P2 is coded as 0.  
!Recessive markers: When heterozygote F1 is present, P1 is coded as 2, and F1 and P2 are coded as 10; Otherwise, P1 is coded as 2, and P2 is coded as 0. 
!Missing marker is coded as -1. 
 MK-1-1                 2   2   2   0   0   2   0   0   2   0   2   0   2   2   2   0   2   2   0   2   2   2   0   2   0   2   2   2   2   0   2   0   0   2   0   2   0   2   0   0   0   2   2   2   0   2   0   0   0   0   2   2   2   2   2   0   0   2   0   0   2   2   2   0   0   2   0   0   0   2   2   2   2   0   0   0   0   2   0   0   2   2   2   0   2   0   0   0   0   2   2   0   0   0   0   0   2   2   2   2   0   0   2   0   0   2   0   2   2   2   2   0   0   0   0   2   0   2   0   0   2   0   0   0   0   2   0   2   0   0   2   2   0   2   2   0   0   2   0   2   2   2   0   0   0   2   0   0   0   0   2   0   0   0   2   2   0   0   0   0   2   0   2   2   0   2   2   0   2   2   0   2   2   0   0   0   0   2   0   0   2   0   2   0   0   0   2   2   2   0   2   2   0   2   0   0   0   0   0   0
 MK-1-2                 2   2   2   0   0   2   2   0   2   0   2   2   2   0   0   2   2   2   2   2   2   2   0   2   0   2   2   2   2   0   2   0   0   2   0   2   0   0   0   0   0   2   2   2   0   2   0   0   0   0   2   2   2   2   2   0   0   2   0   0   2   2   2   0   0   2   0   0   0   2   2   2   2   0   0   0   0   2   0   0   2   2   2   0   2   0   0   0   0   2   2   0   2   0   0   0   2   2   2   2   0   2   2   0   0   2   0   2   0   2   2   0   0   0   0   2   0   2   0   0   2   0   0   0   0   2   0   2   0   0   0   2   0   2   2   2   0   2   0   2   2   2   0   0   0   0   0   0   0   0   2   0   0   0   2   2   0   0   0   2   2   0   2   2   0   2   2   0   2   0   0   2   2   0   0   0   0   2   0   0   2   0   0   0   0   0   2   2   2   0   2   2   0   2   0   0   0   2   0   0
 MK-1-3                 2   2   0   0   0   2   2   0   2   0   2   2   0   0   0   2   2   2   2   2   2   2   0   2   0   2   2   2   0   0   2   0   0   2   0   2   0   0   0   0   2   2   2   2   0   0   0   0   2   0   2   2   0   0   2   0   0   2   0   0   2   2   2   0   0   2   0   0   0   2   0   2   2   0   0   0   0   2   0   2   2   2   2   0   2   0   0   0   0   2   2   0   2   0   0   0   2   2   2   2   0   2   2   0   0   2   0   2   0   2   2   0   0   0   0   2   2   2   0   0   0   0   0   0   0   2   0   2   2   0   0   2   0   2   2   2   0   2   2   2   2   2   0   0   0   0   0   0   0   0   2   0   0   0   2   2   0   0   0   2   2   2   2   2   0   2   2   0   2   0   0   2   2   0   0   0   0   2   0   0   2   0   0   0   0   0   2   2   2   0   2   2   0   2   0   0   0   2   0   0
 MK-1-4                 2   2   2   0   0   2   2   0   2   0   2   2   0   0   0   2   2   2   2   2   2   2   0   2   0   2   2   2   0   0   2   0   0   0   0   2   0   0   0   0   2   2   2   2   0   0   0   0   2   0   2   2   0   0   2   0   0   2   0   0   2   2   2   0   0   2   0   0   0   2   0   2   2   0   0   0   0   2   0   2   2   2   2   0   2   0   0   0   0   0   2   0   2   2   2   0   2   2   2   2   2   2   2   0   0   2   0   2   0   2   2   0   0   0   0   2   0   2   0   0   0   2   0   0   0   2   0   2   2   0   0   2   0   2   2   2   0   2   0   2   2   2   0   0   0   0   0   0   0   2   2   0   0   2   2   2   0   0   0   2   2   2   2   2   2   2   2   0   2   0   0   2   2   0   0   0   0   2   0   0   2   0   0   0   0   0   2   2   2   0   0   2   2   2   0   2   0   0   0   0
 MK-1-5                 2   2   2   2   0   0   2   0   2   0   2   2   0   0   0   2   2   2   0   2   2   2   0   0   0   0   2   2   0   0   2   0   0   0   0   2   0   0   0   0   2   2   2   2   0   0   0   0   2   0   2   2   2   0   2   0   0   2   0   2   2   2   2   0   0   2   0   0   0   2   0   2   2   2   0   0   0   2   0   2   2   2   2   0   2   0   0   0   0   0   2   0   2   2   2   0   2   2   2   0   0   2   2   0   0   2   0   2   0   2   0   0   0   0   0   2   0   2   0   0   2   2   0   2   0   2   0   0   2   0   0   2   0   2   0   2   0   2   0   2   2   2   0   0   0   2   0   0   0   2   2   0   0   2   2   2   0   0   0   0   2   2   2   2   0   2   2   0   0   0   0   2   2   0   0   0   0   2   0   0   2   0   0   0   0   0   2   2   2   0   2   2   2   0   0   0   0   0   0   0
 MK-1-6                 2   2   2   2   0   0   2   0   2   2   2   2   0   0   0   0   0   2   0   2   2   2   2   0   0   0   2   0   0   0   2   0   0   0   0   2   0   0   0   0   2   2   2   2   0   0   0   2   2   0   2   2   2   0   2   0   0   2   0   2   2   2   2   0   0   2   2   0   0   2   0   2   2   2   0   0   0   2   0   2   2   2   2   0   2   0   0   0   0   0   2   0   2   2   2   0   2   0   0   0   0   2   2   0   0   2   0   2   0   2   0   0   0   0   0   2   0   2   0   0   2   2   0   2   0   2   0   2   0   0   0   2   0   2   2   2   0   2   2   2   2   0   0   0   2   2   0   0   0   2   2   0   0   2   2   2   0   0   0   2   2   2   2   2   0   2   2   0   0   0   0   2   2   0   0   0   0   2   0   0   2   0   0   0   0   0   2   2   2   0   2   2   2   0   0   0   0   0   0   0
 MK-1-7                 2   2   2   2   0   2   2   0   2   2   2   2   0   2   0   0   0   2   0   2   2   2   2   0   0   0   2   0   0   0   2   0   0   0   0   2   0   0   0   0   0   2   2   2   0   0   0   2   2   0   0   2   2   0   2   0   0   2   0   2   2   2   2   0   0   2   2   0   0   2   0   2   2   2   0   0   2   2   0   2   2   2   2   0   2   0   0   0   0   0   2   0   2   0   2   0   0   0   0   0   0   0   2   0   0   2   0   2   2   2   0   0   0   2   0   2   0   2   0   0   2   2   0   2   0   2   0   2   0   0   0   2   0   2   2   2   0   2   2   2   2   0   0   0   2   2   2   2   0   0   2   2   0   0   2   2   0   0   0   2   2   2   2   2   0   2   2   0   2   2   0   2   2   0   0   0   0   0   0   2   2   0   0   0   0   0   2   2   2   0   2   2   0   0   0   0   0   0   0   2
 MK-1-8                 2   2   2   0   0   2   2   2   2   2   2   2   0   2   0   0   0   2   0   2   2   2   2   0   0   0   2   0   0   0   2   0   0   0   0   2   0   0   0   0   0   2   2   2   0   0   0   2   2   0   0   2   2   0   2   0   0   2   0   2   2   2   2   0   0   2   2   0   0   2   0   2   2   2   0   0   2   2   0   2   2   2   2   0   2   0   0   0   0   0   2   0   2   0   2   0   0   0   0   0   0   0   2   2   0   2   0   2   2   2   0   0   0   2   0   2   0   2   0   0   2   2   0   2   0   2   2   2   0   0   0   2   2   2   0   2   0   2   2   2   2   0   0   0   2   2   2   2   2   0   2   0   0   2   2   2   0   0   0   2   2   2   2   2   0   2   2   0   2   2   0   2   2   0   0   0   0   0   0   2   2   0   2   0   0   0   2   2   2   0   2   2   0   0   0   0   0   2   0   2
 MK-1-9                 2   2   2   2   0   2   2   2   0   2   2   2   0   2   0   2   0   2   0   0   2   2   0   0   0   0   2   0   0   0   2   0   0   0   0   0   0   0   0   0   2   2   2   2   0   0   0   2   0   0   0   2   2   0   2   0   0   2   0   2   2   2   2   2   0   2   2   0   0   2   0   2   2   2   0   0   2   2   0   2   2   2   0   0   2   0   0   0   0   0   2   0   2   0   2   0   0   0   0   0   0   0   2   2   0   2   0   2   0   2   0   0   0   2   0   2   0   2   0   0   2   2   0   0   0   2   2   2   0   0   0   2   0   2   0   0   0   0   2   2   2   0   0   0   2   2   2   2   2   0   2   0   0   2   2   2   0   0   0   0   2   2   2   0   0   2   2   2   2   2   2   2   2   0   0   0   2   0   0   0   2   0   2   0   0   0   0   2   2   0   2   2   0   0   0   0   0   2   0   0
 MK-1-10                2   2   2   2   0   2   0   2   0   2   2   2   0   2   0   2   0   2   0   0   0   2   0   0   0   0   2   0   0   0   0   2   0   0   0   0   0   0   0   0   2   2   2   2   0   0   0   2   0   0   0   2   2   0   2   0   0   2   0   0   2   2   2   2   0   2   2   0   0   0   0   2   2   2   0   0   0   2   2   2   2   0   0   0   2   0   0   0   0   0   2   0   2   0   2   0   0   0   0   2   0   0   2   2   0   2   0   2   0   2   0   0   0   2   0   2   0   0   0   0   2   2   0   0   0   2   2   2   0   0   0   2   0   2   0   0   0   0   2   2   2   0   0   2   2   2   2   2   2   0   2   0   0   2   2   2   0   0   0   0   2   0   2   0   0   2   0   2   2   2   2   2   2   0   0   0   2   0   0   0   2   0   0   0   0   0   0   0   2   0   2   2   0   0   2   2   2   2   0   0
 MK-1-11                2   2   0   2   0   2   0   2   0   2   2   2   0   2   0   2   2   2   0   0   0   2   0   0   0   0   2   0   0   0   0   2   0   0   0   0   2   0   0   0   2   2   2   2   0   0   0   0   0   0   0   2   2   2   2   0   0   2   0   0   2   2   0   0   0   2   2   0   0   0   0   2   2   2   0   0   0   2   0   2   2   0   0   0   2   0   0   0   0   0   2   0   2   2   2   0   0   0   0   2   0   0   2   2   0   2   0   2   2   2   0   0   0   2   0   2   0   0   0   0   0   2   0   0   0   2   2   2   0   0   0   2   0   2   0   0   0   0   2   2   2   0   0   2   2   2   2   2   2   0   2   0   0   2   2   2   2   0   0   0   2   0   2   0   0   2   2   2   2   2   0   2   2   0   2   0   2   0   0   0   2   0   0   0   0   0   0   0   2   0   2   2   0   0   2   0   2   2   0   0
 MK-1-12                2   2   0   2   2   2   0   2   0   2   0   2   0   2   0   2   2   2   0   0   0   2   0   0   0   0   2   0   0   0   2   2   0   0   0   0   2   0   2   0   2   2   2   2   0   0   0   0   0   0   0   2   2   2   2   0   2   2   0   0   2   2   0   0   0   2   2   0   2   0   0   0   2   0   0   0   2   2   0   0   2   0   0   0   2   0   0   0   0   2   2   0   0   2   2   2   0   0   0   0   0   0   2   2   0   2   0   2   0   2   0   0   0   2   0   2   0   0   0   0   0   2   2   0   0   2   2   2   0   0   0   0   0   2   0   0   0   0   2   2   2   0   0   2   2   2   2   2   2   0   2   0   0   2   0   2   2   0   0   0   2   0   2   0   0   2   2   2   2   2   0   2   2   0   2   0   2   0   0   0   2   0   0   2   0   0   0   0   2   0   2   2   2   0   2   0   0   2   0   0
 MK-1-13                2   2   0   2   0   2   0   2   0   2   0   2   0   2   0   0   2   2   0   0   0   2   0   2   0   0   2   0   0   0   2   2   0   0   0   0   2   0   2   0   2   2   2   2   0   0   0   0   0   0   2   2   2   2   2   0   2   2   0   0   2   2   0   0   0   2   2   0   2   0   2   0   2   0   0   0   2   2   0   0   2   0   0   0   2   0   0   0   0   2   2   0   0   2   2   2   0   0   2   0   0   0   2   2   0   2   0   2   0   2   0   0   0   2   0   0   0   0   0   0   0   2   2   0   0   2   2   2   0   0   0   0   2   0   0   0   0   0   2   2   2   0   0   2   0   2   2   2   2   0   2   2   0   2   2   2   2   0   0   0   2   0   2   0   0   2   2   2   2   2   0   2   2   0   2   0   2   0   0   0   2   0   0   2   0   0   0   0   2   0   2   2   2   0   2   0   0   2   0   2
 MK-1-14                2   2   0   0   0   2   0   2   0   2   0   2   0   2   0   0   2   2   0   0   0   2   0   2   0   0   2   2   0   0   2   2   0   0   0   0   0   0   2   0   2   2   2   2   0   2   0   0   0   0   2   0   2   2   2   0   2   2   0   0   2   2   0   0   0   2   0   0   2   0   2   0   2   0   0   0   0   2   0   0   2   0   0   0   2   0   0   2   2   2   2   2   0   2   0   2   0   0   2   0   0   0   2   2   0   2   0   2   0   2   0   0   0   2   0   0   0   2   0   0   0   2   2   0   0   2   2   2   0   0   0   0   2   0   0   0   2   0   0   2   2   0   0   2   2   2   2   2   2   0   2   2   0   2   2   2   2   0   0   0   2   0   2   0   2   0   2   0   2   2   2   2   2   0   2   0   2   2   0   0   2   0   0   2   0   0   0   0   2   0   2   2   2   0   0   0   0   2   0   2
 MK-1-15                2   2   0   0   0   2   0   2   0   0   0   2   0   2   2   0   2   2   0   0   0   2   0   2   0   0   2   2   0   0   2   2   0   0   0   0   0   0   2   0   2   0   2   2   0   2   0   0   0   0   2   2   2   2   0   0   2   2   0   0   2   2   2   0   0   2   0   0   2   0   2   0   2   0   0   2   0   2   0   0   2   0   0   2   0   0   0   2   2   0   2   2   0   2   0   2   0   0   0   0   0   0   0   2   0   2   0   2   0   2   2   2   2   2   0   0   0   2   0   0   0   2   2   0   0   2   2   2   0   0   0   0   2   0   0   0   2   0   0   2   2   0   0   0   2   2   2   2   2   2   2   2   0   2   2   2   2   0   0   0   2   0   2   0   2   0   0   0   2   2   2   0   2   0   2   0   2   2   0   0   2   0   0   2   0   0   2   0   2   2   0   0   2   0   0   0   0   2   0   2
 MK-1-16                2   2   0   0   0   2   0   2   0   2   0   2   0   2   2   0   2   0   0   0   0   2   2   2   2   0   2   2   0   0   0   2   0   0   0   0   2   0   2   0   2   0   2   2   0   2   0   0   0   0   2   0   2   2   0   0   2   2   2   0   2   2   2   2   0   2   0   0   2   0   2   0   2   0   0   2   0   2   0   0   0   0   0   2   0   0   0   2   2   0   0   2   0   2   0   2   0   0   0   0   0   0   0   2   0   2   0   2   0   2   2   2   2   2   0   0   0   2   0   0   0   2   2   0   0   2   2   2   0   0   0   0   2   0   0   0   0   2   2   2   2   0   0   0   2   2   2   2   2   2   2   2   0   2   2   2   2   0   0   0   0   0   2   0   0   0   0   0   2   2   2   0   2   0   0   0   2   2   0   0   0   0   0   2   0   0   2   2   2   2   0   0   2   0   0   0   0   2   0   2
 MK-2-1                 0   0   0   0   2   0   2   2   0   0   2   0   0   0   0   0   2   0   2   2   0   0   0   0   0   0   2   2   0   2   2   2   0   0   2   2   2   2   0   0   0   0   0   0   2   2   0   0   2   2   2   2   2   0   0   0   2   0   2   0   0   0   2   2   0   2   0   2   0   0   0   0   0   0   2   2   0   2   2   2   0   2   2   0   2   2   2   2   2   0   2   0   2   2   0   0   2   0   0   2   0   0   2   0   0   0   2   0   0   2   0   0   2   0   0   0   0   0   0   2   0   2   0   2   2   0   0   0   0   0   2   2   2   2   2   0   2   0   0   0   0   0   2   0   0   2   0   2   0   0   0   2   0   2   0   0   0   0   0   0   0   0   0   2   0   2   0   2   2   0   2   0   0   0   2   0   0   0   0   2   0   2   2   2   0   0   2   2   2   0   0   2   0   0   2   2   0   2   0   0
 MK-2-2                 0   0   0   0   2   0   2   2   2   0   2   0   0   0   0   2   2   0   2   2   0   0   0   0   0   0   2   2   0   0   0   2   0   0   2   2   2   2   0   0   0   0   0   0   2   2   0   0   2   0   2   2   2   0   0   0   2   0   2   0   0   0   0   2   0   2   0   2   0   0   0   0   0   2   2   2   0   2   2   2   0   2   2   0   2   2   2   2   2   0   2   0   2   2   0   0   2   2   0   2   2   0   2   0   0   0   2   0   0   2   0   0   2   0   0   0   0   0   0   2   0   2   0   2   0   0   0   0   0   0   0   2   2   2   2   0   2   0   0   0   0   0   2   0   0   2   0   0   0   0   0   2   0   2   0   0   0   0   0   0   0   0   0   2   0   2   0   2   2   0   2   0   2   0   2   0   0   2   0   2   0   2   2   2   2   2   2   2   2   2   0   0   0   0   2   2   0   2   0   0
 MK-2-3                 0   0   0   0   2   2   2   2   2   2   2   0   0   0   2   2   2   0   2   2   0   0   0   0   0   0   2   2   0   0   0   2   0   0   2   2   2   2   0   0   0   0   0   0   2   2   0   0   2   2   2   0   2   0   2   0   2   0   2   0   2   0   0   2   0   2   0   2   0   0   0   0   0   0   2   2   0   2   2   2   0   2   2   0   2   0   2   2   2   0   2   0   2   2   0   0   0   2   0   0   2   0   2   0   0   0   0   2   0   2   2   0   2   0   0   0   0   0   0   2   0   2   0   2   0   0   2   0   0   0   0   2   2   2   2   0   0   0   0   0   0   0   2   0   0   0   0   0   0   0   0   2   0   2   0   0   0   0   0   0   0   0   0   2   2   2   0   2   0   0   2   0   2   0   2   0   0   2   0   2   0   0   2   2   2   2   2   2   2   2   0   0   0   0   2   0   0   2   0   0
 MK-2-4                 0   0   0   0   2   2   2   2   2   2   2   0   0   0   2   2   2   0   2   2   0   0   2   0   0   0   2   2   0   0   0   2   0   0   2   2   2   2   0   0   0   0   0   0   2   2   0   0   2   2   2   0   2   0   2   0   2   0   2   0   2   0   0   2   0   2   0   2   0   0   0   0   0   0   2   2   0   2   2   2   0   2   2   0   2   0   2   2   2   0   2   2   2   0   0   0   2   2   0   0   2   0   2   0   0   0   0   2   0   2   2   0   2   0   0   0   2   0   0   2   0   2   0   2   0   0   2   0   0   0   0   2   2   0   2   0   0   0   0   0   0   0   2   0   2   0   0   0   0   0   0   2   0   2   2   0   0   0   0   0   0   0   0   0   2   2   0   2   0   0   2   0   2   0   2   0   0   2   0   2   0   0   2   2   2   2   2   2   2   2   0   0   0   0   2   0   0   2   0   2
 MK-2-5                 0   0   0   0   2   2   2   2   2   2   2   2   0   0   2   2   2   0   2   2   0   0   2   2   0   0   2   2   0   0   2   2   0   0   2   2   2   2   0   0   0   0   0   0   2   2   0   0   2   2   2   2   2   0   2   0   2   0   2   2   2   0   0   2   0   2   0   0   2   0   0   0   0   0   0   2   0   2   2   2   0   2   2   0   2   0   2   2   2   0   2   2   0   0   0   0   2   2   0   0   2   0   2   0   0   0   0   2   0   0   2   0   2   2   0   0   0   0   0   2   0   2   0   2   2   0   2   0   0   0   0   2   2   0   2   0   0   0   0   0   0   0   2   0   2   0   0   0   0   0   0   2   0   2   2   0   0   0   0   0   0   0   0   0   2   2   0   2   0   0   2   0   2   0   2   0   0   2   0   2   2   2   2   2   2   2   2   2   2   2   2   0   0   0   2   0   0   2   0   2
 MK-2-6                 0   0   0   0   2   2   2   2   2   2   2   2   0   0   2   2   2   0   2   2   0   0   2   2   0   0   2   2   2   0   2   2   0   0   2   2   2   2   0   0   0   0   0   0   2   2   0   0   2   2   0   2   2   0   2   0   2   0   2   2   2   0   0   2   0   2   0   0   2   0   0   0   0   0   0   2   0   2   2   2   0   2   2   0   2   0   2   2   2   0   2   2   0   0   2   0   2   2   0   0   2   0   2   0   0   0   0   2   0   0   2   0   2   2   0   0   0   0   0   2   0   2   0   2   2   0   2   0   0   0   0   2   2   0   2   0   0   0   0   0   0   0   2   0   2   0   0   0   0   0   0   2   0   2   2   0   0   0   0   0   0   0   0   0   2   2   0   2   0   0   2   0   2   0   0   0   0   2   0   2   2   2   2   2   2   2   2   2   2   2   2   0   0   2   2   0   0   2   0   2
 MK-2-7                 0   0   0   0   0   2   2   2   2   2   2   2   2   0   2   2   0   0   2   2   0   0   2   2   0   0   2   2   2   0   2   2   0   0   2   2   0   2   0   0   0   0   0   0   2   2   0   0   2   2   0   2   2   0   2   0   2   0   2   2   2   0   0   2   0   2   0   0   2   0   0   0   2   0   0   2   0   2   2   0   0   2   2   0   0   0   2   2   2   0   2   2   0   0   2   0   2   2   0   0   2   0   2   0   0   0   0   2   0   0   0   0   2   2   0   0   0   0   0   2   0   2   0   2   2   0   2   0   0   0   0   2   2   0   2   0   0   0   0   0   0   0   2   0   0   0   0   2   0   0   0   2   0   2   2   0   0   0   0   0   0   0   0   2   0   2   0   2   0   0   2   0   2   0   2   0   2   2   0   0   2   2   2   2   2   2   2   2   0   2   2   0   0   2   2   0   0   2   0   2
 MK-2-8                 0   0   0   0   0   2   2   2   2   2   2   2   2   0   2   2   0   0   2   2   0   0   2   2   0   0   2   2   2   0   2   2   0   0   2   2   0   2   0   0   0   0   0   0   2   2   0   0   2   2   0   2   2   0   2   2   2   0   2   2   2   0   0   2   0   2   0   2   2   0   0   0   2   0   0   2   0   2   2   0   0   2   2   0   0   0   2   0   2   2   2   2   0   0   2   0   2   2   0   0   2   0   2   0   0   0   0   0   0   0   0   0   2   2   0   0   0   2   0   2   0   2   0   2   2   0   2   0   0   0   0   2   2   0   2   0   0   0   0   0   0   0   0   0   0   0   0   2   0   0   0   2   0   2   2   0   0   0   0   0   0   0   0   2   0   2   2   2   0   0   2   0   2   0   2   0   2   2   0   0   0   2   2   2   2   2   2   2   0   2   2   0   0   2   0   0   0   2   0   2
 MK-2-9                 0   0   0   0   2   0   2   0   2   2   2   2   2   0   2   2   0   2   2   0   0   0   0   2   0   0   2   2   2   0   0   2   2   0   2   2   0   2   0   0   0   0   0   2   0   2   0   0   2   2   0   2   2   0   2   2   2   0   2   2   0   0   0   2   2   2   0   0   2   0   0   0   2   0   0   0   0   2   0   0   0   2   2   0   0   0   0   2   2   2   2   2   0   0   2   0   2   2   0   0   2   0   2   0   0   0   0   0   0   0   0   0   2   2   0   0   0   0   0   2   0   2   0   2   2   0   2   0   0   0   0   2   2   0   2   0   0   0   0   0   0   0   0   0   0   0   0   2   0   0   0   2   0   2   2   0   0   0   0   0   0   0   0   2   0   2   2   0   0   0   2   0   2   0   0   0   2   0   0   0   0   2   2   2   2   2   2   2   0   0   2   0   0   2   0   0   0   2   0   2
 MK-2-10                0   0   0   0   2   0   2   0   2   2   2   2   2   0   0   2   2   0   2   0   0   0   0   2   0   0   2   2   2   0   0   2   2   0   2   2   0   0   0   0   0   0   0   2   0   0   0   0   2   2   2   2   2   2   2   0   2   0   2   2   0   0   0   2   2   2   0   0   2   0   2   0   2   0   0   2   2   2   0   0   0   2   2   0   0   0   0   2   2   2   2   2   0   0   2   0   2   2   0   0   2   0   2   0   0   0   0   0   0   0   2   0   2   2   0   0   0   0   0   2   0   2   0   2   2   0   2   0   0   2   0   2   2   0   2   0   0   0   0   0   0   0   0   0   0   2   0   2   0   0   0   2   0   2   0   0   0   0   0   0   0   0   0   2   2   2   2   0   0   0   0   0   2   0   2   0   2   0   0   0   0   2   2   2   2   2   2   2   0   2   2   0   0   2   0   0   0   2   0   0
 MK-2-11                0   0   0   0   2   0   2   0   2   2   2   2   0   0   0   2   2   0   2   0   0   2   0   0   0   0   2   2   2   2   0   0   2   0   2   2   0   0   0   0   2   0   0   2   0   0   0   0   2   0   2   2   2   2   2   0   2   0   2   2   0   0   0   2   2   2   0   0   0   2   2   0   0   2   0   2   2   2   0   0   0   2   2   2   0   2   0   2   2   2   2   2   2   0   2   0   2   2   0   0   2   0   2   0   0   0   0   0   0   0   2   0   2   2   0   0   2   0   2   2   0   2   0   2   2   0   2   2   0   2   0   2   2   0   2   0   0   0   0   0   0   0   2   2   2   2   0   2   0   0   0   2   2   2   0   0   0   0   0   0   0   2   0   2   2   0   2   0   0   0   0   0   0   0   2   0   2   0   0   0   0   2   0   2   2   2   2   2   2   2   2   0   0   2   0   0   2   2   0   0
 MK-2-12                0   0   0   0   2   0   2   0   2   2   2   2   0   0   0   0   0   0   2   0   2   2   0   0   0   0   2   2   2   2   0   0   2   0   2   2   2   0   2   0   2   0   0   2   0   0   0   0   2   0   2   2   2   0   2   0   2   0   2   2   0   0   0   2   0   2   0   0   0   2   2   0   2   2   0   2   2   2   0   0   0   2   2   2   0   2   2   0   2   2   2   2   2   0   2   0   0   2   0   0   0   0   2   0   0   2   0   0   0   0   2   0   0   2   0   0   2   0   0   2   2   2   0   0   2   0   2   2   0   2   0   2   2   0   2   0   0   0   0   0   0   0   2   2   2   2   0   2   0   0   0   2   2   2   2   0   2   0   0   0   2   2   0   2   2   2   2   0   0   0   0   0   0   2   2   0   2   0   0   0   0   0   0   2   2   2   2   2   2   2   2   0   2   2   0   0   2   2   2   0
 MK-2-13                0   0   0   0   2   0   2   0   2   2   2   0   0   0   0   0   0   0   2   0   2   2   0   0   0   0   2   2   2   2   0   0   2   0   2   2   2   0   2   0   2   0   0   2   0   2   0   0   2   0   2   2   2   0   2   0   2   0   2   2   0   0   0   2   0   2   0   2   0   2   2   0   2   2   0   0   0   2   0   2   0   2   2   2   0   2   2   0   2   2   2   0   2   0   2   0   0   2   0   0   0   0   2   0   0   2   0   0   2   0   2   0   0   2   0   0   2   0   0   2   2   0   0   0   2   0   2   0   0   2   0   2   2   0   2   0   0   0   0   0   0   0   0   2   2   2   2   2   0   0   0   2   2   2   2   0   2   0   2   0   2   2   2   2   2   2   2   0   0   0   0   0   0   2   2   0   2   2   0   0   0   0   0   0   2   2   2   2   2   2   2   0   2   2   0   0   2   2   2   0
 MK-2-14                2   0   0   0   0   0   2   0   2   2   2   0   0   2   2   0   0   0   2   0   2   2   0   0   0   0   2   2   2   2   2   0   2   0   2   2   2   0   0   0   2   0   0   2   0   2   0   0   2   0   0   2   2   0   2   0   2   0   2   2   0   0   2   2   0   2   0   2   0   2   0   0   2   2   0   0   0   2   0   2   0   2   0   2   0   2   2   0   2   2   2   0   2   0   2   0   0   2   0   0   0   0   2   0   0   2   2   0   2   0   2   0   0   2   0   0   2   0   0   2   2   0   0   0   2   0   2   0   0   2   0   2   2   0   2   0   2   0   0   0   0   0   0   2   2   2   2   2   0   0   0   2   2   2   2   0   2   0   2   0   2   2   2   2   2   2   2   0   0   0   0   0   0   2   2   0   2   2   0   2   0   0   0   0   2   2   2   2   0   2   2   0   2   2   0   0   2   2   2   0
 MK-2-15                2   0   0   0   0   0   2   0   2   2   2   0   0   2   2   0   0   0   2   0   2   2   0   0   0   0   2   0   2   2   2   0   2   2   2   2   2   0   2   0   2   0   0   2   0   2   0   0   2   0   0   2   2   0   2   0   2   0   2   2   0   0   2   2   0   2   0   2   0   2   0   0   0   2   0   0   0   2   0   2   0   2   0   2   0   2   2   0   2   0   2   0   2   0   2   0   0   2   2   0   0   0   2   0   0   2   2   2   2   0   2   2   0   0   0   0   2   0   0   2   2   0   0   0   2   0   2   0   0   2   0   2   2   0   2   0   2   0   0   0   0   0   0   2   2   2   2   2   0   0   0   2   2   2   2   0   2   0   2   0   2   2   2   2   0   2   2   0   0   0   0   0   2   2   2   0   2   2   0   2   2   0   0   0   2   2   2   2   0   2   0   0   2   2   0   0   2   2   2   0
 MK-2-16                2   0   0   0   0   0   2   0   2   2   2   0   0   2   2   0   0   0   2   0   2   2   0   0   0   0   0   0   2   2   2   0   2   2   2   2   2   0   2   0   2   0   0   2   0   0   0   0   2   0   0   2   0   0   2   2   2   0   2   2   2   0   2   2   0   2   0   2   2   2   0   0   2   0   0   0   0   2   0   2   0   2   0   2   0   2   2   0   2   0   2   0   2   0   0   0   0   2   2   0   0   0   2   0   0   2   2   2   2   0   0   2   2   0   0   0   2   0   0   2   2   0   0   0   2   0   2   0   2   2   0   2   2   0   2   0   2   0   0   0   0   0   2   2   2   2   2   2   0   0   0   2   2   2   2   0   2   0   2   0   2   2   2   2   0   2   0   0   2   0   0   0   2   2   2   0   2   2   0   2   2   0   0   0   2   2   2   2   0   2   0   0   2   2   0   0   0   2   2   2
 MK-3-1                 2   2   2   0   0   0   2   0   2   2   0   2   2   0   2   2   0   2   0   0   0   0   0   2   0   0   2   2   2   0   2   2   2   2   2   2   0   0   0   0   0   0   0   2   2   0   0   2   0   2   0   2   0   0   0   0   2   2   2   0   2   0   0   0   0   2   2   2   0   2   2   2   0   0   2   0   0   0   0   2   2   2   2   0   2   0   0   2   0   2   2   0   2   0   2   0   0   2   2   2   0   0   0   2   2   2   2   2   0   2   0   0   2   0   0   2   0   0   2   0   2   0   0   0   2   0   0   0   0   0   2   0   2   2   0   0   0   0   0   2   2   0   2   0   0   2   0   0   2   2   0   2   0   2   0   0   0   2   2   2   0   2   0   2   0   0   2   0   2   2   0   0   2   0   2   0   0   2   0   2   2   0   0   2   2   2   2   2   2   2   0   0   2   2   2   2   0   2   0   2
 MK-3-2                 2   0   2   0   0   0   2   0   2   2   0   2   2   0   0   2   0   0   0   0   0   0   0   2   0   0   2   2   2   0   2   2   2   2   2   2   0   2   0   0   0   0   0   2   2   0   0   2   0   2   2   2   0   0   0   0   2   2   2   0   2   0   0   0   0   2   2   2   0   2   2   2   2   0   2   0   0   0   0   2   2   2   2   0   2   0   2   2   0   2   2   0   2   0   2   2   0   2   2   2   0   0   0   2   2   2   2   2   0   2   0   0   2   0   0   2   0   0   2   0   2   0   0   0   2   0   0   0   0   0   0   2   0   2   2   0   0   0   0   2   2   0   2   0   0   2   0   0   2   2   0   2   0   2   0   0   0   2   2   2   0   2   0   2   0   0   2   0   2   0   0   0   2   2   2   0   0   2   0   2   2   0   2   2   2   2   2   2   2   0   0   2   0   2   2   2   0   2   0   2
 MK-3-3                 0   0   2   0   0   0   0   0   2   2   0   0   2   0   0   2   0   0   0   0   0   0   0   2   0   0   2   2   2   0   2   2   2   2   0   2   2   2   0   2   0   0   0   2   2   2   0   2   0   2   2   2   2   0   0   0   2   2   2   0   2   0   0   0   2   2   2   2   0   2   0   2   2   0   2   2   2   0   0   2   2   2   2   0   2   0   2   2   0   0   2   0   2   0   2   2   0   2   2   2   0   0   2   2   2   2   2   2   0   2   0   0   2   0   0   0   0   2   2   0   2   0   0   0   2   0   0   0   0   0   0   2   0   2   2   0   0   0   0   2   2   0   2   0   0   2   0   0   2   2   0   2   0   2   0   0   0   2   2   2   0   2   0   2   0   2   2   0   2   0   0   0   2   2   0   0   0   2   0   2   2   0   2   2   2   2   2   2   2   0   0   2   0   2   2   2   0   2   0   2
 MK-3-4                 0   0   2   0   0   0   0   0   2   2   0   0   2   0   0   2   0   0   0   0   0   0   0   2   0   0   2   2   2   0   2   2   2   2   0   2   2   0   2   2   0   0   0   2   2   2   0   2   0   2   2   2   2   0   0   0   2   2   2   0   2   0   0   2   2   2   2   0   0   2   0   2   2   0   2   2   0   0   0   2   2   2   2   0   2   0   2   2   2   0   2   0   2   0   2   2   0   2   2   2   0   0   2   2   2   2   2   2   0   0   0   2   2   0   0   0   0   2   2   0   2   0   0   0   2   0   0   2   2   0   0   2   0   2   2   0   0   0   2   2   2   0   2   0   0   2   0   0   2   2   0   2   0   2   0   0   2   2   2   2   0   2   0   2   0   0   0   0   2   0   0   0   2   2   0   0   0   2   0   0   2   0   2   2   2   2   2   2   2   0   0   2   0   2   2   2   0   2   0   2
 MK-3-5                 0   0   2   0   0   0   0   0   2   2   0   0   2   0   0   2   0   0   0   0   0   2   0   2   0   0   2   2   2   0   2   2   0   2   0   2   2   0   2   2   0   0   0   2   2   2   0   2   0   2   2   2   2   0   2   0   0   2   2   0   2   0   0   2   2   2   2   0   0   2   0   2   2   0   2   2   0   0   0   0   2   2   2   0   2   0   2   2   0   0   2   0   2   2   2   2   0   2   2   2   0   0   2   2   2   2   2   2   0   0   0   2   2   0   0   0   0   2   2   0   2   0   0   0   2   0   2   2   2   0   0   2   0   2   0   2   0   0   2   2   2   0   2   2   0   2   0   0   2   2   0   2   0   2   0   0   2   2   0   2   0   2   0   2   0   0   0   2   2   0   0   0   2   2   0   0   0   2   0   2   2   0   2   2   2   2   2   2   2   0   0   2   0   2   2   2   0   2   0   2
 MK-3-6                 0   0   2   0   0   0   0   0   0   2   0   0   0   0   0   2   0   0   0   0   0   2   2   2   0   0   2   2   2   0   2   2   0   2   0   2   2   0   2   2   0   0   2   0   2   2   0   2   0   0   0   2   0   0   2   0   0   2   2   0   2   0   0   2   2   0   2   0   0   2   0   2   2   0   2   2   0   0   2   0   2   2   2   0   2   0   2   2   2   0   2   0   2   2   2   2   0   2   2   2   0   0   2   2   2   2   2   2   0   0   0   2   2   0   0   0   0   2   2   0   2   0   0   0   2   0   0   2   2   0   0   2   0   2   0   2   0   0   2   2   2   0   2   2   2   2   2   0   2   2   0   2   0   2   0   0   2   2   0   2   0   2   0   2   0   0   0   2   0   0   0   0   2   2   0   0   0   2   0   2   2   0   2   2   2   0   2   2   2   0   0   2   0   2   2   2   0   2   0   2
 MK-3-7                 0   0   2   0   0   0   0   0   0   2   0   0   0   0   0   2   0   0   2   0   0   2   2   2   0   0   2   2   2   0   2   2   0   2   0   2   2   0   2   2   0   0   2   2   2   2   0   2   0   0   0   2   0   0   2   0   0   2   2   0   2   0   0   2   2   0   2   0   0   2   0   2   2   0   2   2   0   0   2   0   2   0   2   0   2   0   2   2   2   2   2   0   2   2   2   2   0   0   2   0   0   0   2   2   2   2   2   2   0   2   2   2   2   0   0   0   0   2   2   0   2   2   0   0   2   0   0   2   2   2   0   2   0   2   0   2   0   0   2   2   2   0   2   2   2   2   2   0   2   2   0   2   0   2   0   0   2   2   0   2   0   2   0   2   0   0   0   2   0   0   0   0   2   2   0   0   0   2   0   0   2   0   2   2   2   0   2   2   0   0   0   2   2   2   2   2   0   2   2   2
 MK-3-8                 0   0   0   0   0   0   0   0   0   2   0   0   0   0   0   2   0   0   0   0   0   2   2   2   0   0   2   2   0   0   2   2   0   2   0   2   2   0   2   2   0   0   2   2   0   2   0   2   0   0   0   2   0   0   2   0   0   2   0   0   2   0   0   2   2   0   2   0   0   2   0   2   2   0   2   2   2   0   2   0   2   0   2   0   2   0   2   2   2   0   2   0   2   2   2   2   0   0   2   0   0   0   2   2   2   2   2   2   0   2   0   2   2   0   0   0   0   2   2   0   2   2   0   2   0   0   0   2   2   2   0   2   0   0   0   2   2   0   2   2   2   0   2   2   0   2   2   0   2   2   0   2   0   2   2   0   2   2   0   2   0   2   0   2   0   0   0   2   0   2   0   0   2   2   0   0   0   2   0   0   2   0   2   2   2   0   2   0   0   0   0   2   2   2   0   2   0   2   2   2
 MK-3-9                 0   0   0   0   0   0   0   0   0   2   0   2   0   0   0   2   2   0   0   0   0   2   2   2   0   0   2   2   0   0   2   2   0   2   0   2   2   0   2   2   0   0   2   2   0   2   0   2   0   0   0   2   2   0   2   0   2   2   0   0   2   0   0   0   2   2   2   0   0   2   0   2   2   0   2   2   2   0   2   0   2   0   2   0   2   0   2   2   2   0   2   0   0   2   2   2   0   0   2   0   0   0   2   2   2   2   2   2   0   2   0   2   2   0   0   0   0   2   2   0   2   0   0   2   0   0   0   0   2   0   0   2   2   0   0   2   2   0   2   0   2   0   2   2   0   2   2   0   2   2   0   2   0   2   2   0   2   2   0   2   0   2   0   2   0   0   0   2   0   2   0   0   2   2   0   0   0   2   0   0   2   0   2   2   2   0   2   0   0   0   0   2   2   2   0   2   0   2   2   2
 MK-3-10                0   2   2   0   0   2   0   0   0   2   0   2   0   0   0   2   2   0   0   0   0   2   2   2   0   0   2   2   2   0   2   2   0   0   0   2   2   0   2   2   0   0   2   2   0   0   0   2   0   0   0   0   2   0   2   0   0   2   0   0   0   0   0   2   2   2   0   0   0   2   0   2   2   0   2   2   2   2   2   0   2   0   2   0   2   0   2   2   2   0   2   2   0   2   0   2   0   0   2   0   0   2   2   2   2   2   2   2   0   2   0   2   2   0   0   0   0   2   2   0   2   0   0   2   0   0   0   0   2   0   0   2   2   0   0   2   0   0   2   0   0   0   2   2   0   2   2   0   2   2   0   2   0   2   2   0   2   2   0   2   0   2   0   2   0   0   0   2   0   2   0   2   2   2   0   0   0   2   0   0   2   0   2   2   2   0   2   0   0   0   2   0   2   2   0   2   0   2   2   2
 MK-3-11                0   2   2   0   0   2   0   0   0   2   0   2   0   0   0   2   2   0   0   0   0   2   2   2   2   0   2   0   2   0   2   2   0   0   0   2   2   0   2   0   0   0   2   2   0   0   0   2   0   0   0   0   2   0   2   2   0   2   0   0   0   2   0   2   2   0   0   0   0   2   2   2   0   0   2   2   2   2   2   2   2   0   2   0   2   0   2   2   2   0   2   2   0   2   0   2   0   0   2   2   0   2   2   2   2   2   2   2   0   2   2   2   2   0   2   0   0   2   2   0   2   0   0   2   0   0   0   0   2   0   0   2   2   0   0   2   2   0   2   0   0   2   2   2   0   2   2   0   2   2   0   2   0   2   2   0   2   2   0   2   0   2   0   2   0   0   0   2   0   2   2   2   2   2   0   0   2   2   0   0   2   0   2   2   2   2   2   2   0   2   2   0   2   2   0   2   0   2   2   0
 MK-3-12                0   2   2   0   0   2   0   0   0   2   0   2   0   0   0   2   2   0   0   0   0   2   2   2   2   0   2   0   2   0   2   2   0   0   0   2   2   0   2   0   0   0   2   0   0   0   2   2   0   0   0   0   2   0   2   2   0   2   0   0   2   2   0   2   2   0   0   0   0   2   0   2   0   0   2   2   2   2   2   2   2   0   2   0   2   0   2   2   2   0   2   2   0   2   0   2   0   0   2   2   0   2   2   2   2   2   2   2   0   2   0   2   2   0   2   0   0   0   2   0   2   0   0   2   0   2   0   0   2   0   0   2   0   0   0   2   2   2   2   2   0   2   2   2   0   2   2   0   2   2   0   2   0   2   2   0   2   2   0   2   0   2   0   2   0   0   0   2   0   2   2   0   2   2   0   0   2   2   0   0   2   0   2   2   0   2   2   2   0   2   2   0   2   2   0   2   0   2   2   0
 MK-3-13                0   2   2   0   0   2   0   0   0   2   0   2   0   0   0   2   2   0   0   0   0   2   2   2   2   0   2   0   2   0   2   2   0   0   0   0   2   0   0   0   2   0   2   0   0   0   2   2   0   0   0   0   2   2   2   2   0   2   0   0   2   2   0   2   2   0   0   0   0   2   0   2   0   2   2   2   2   0   2   2   2   0   2   0   2   0   2   2   2   0   2   2   0   2   0   0   0   0   2   2   2   2   2   2   2   2   2   2   0   2   0   2   2   0   2   0   0   0   2   0   2   0   0   2   0   2   0   0   2   0   0   2   0   0   0   2   2   2   2   2   0   2   2   2   0   2   2   0   2   2   0   0   0   2   2   0   2   2   2   2   0   0   0   2   0   0   0   2   0   2   2   0   2   2   0   0   2   2   0   0   2   0   2   2   0   2   0   2   0   2   2   0   2   2   0   2   0   2   2   0
 MK-3-14                0   2   2   0   0   2   0   0   0   2   0   2   0   0   0   2   2   0   0   0   0   2   2   2   2   0   2   0   2   0   2   2   2   0   0   0   2   0   0   2   2   0   2   0   0   0   2   0   0   0   0   0   2   2   2   2   0   2   0   0   2   2   0   2   2   0   0   0   0   2   2   2   0   2   2   2   2   0   2   2   2   0   2   0   2   2   0   2   2   2   2   2   0   2   0   0   0   0   2   0   2   2   2   2   2   2   2   2   0   2   0   2   2   0   2   0   2   0   2   2   2   2   2   2   0   2   0   0   2   0   0   2   0   0   0   2   2   0   0   2   0   2   2   2   0   2   2   0   2   2   0   0   0   2   2   0   0   2   2   0   0   0   0   2   2   0   0   2   2   2   2   2   2   2   0   0   0   2   0   0   2   0   2   2   2   2   0   2   0   2   2   0   2   2   0   2   0   2   2   0
 MK-3-15                0   2   2   0   0   2   0   0   0   2   0   2   0   0   0   2   2   0   0   0   0   2   2   2   2   0   2   0   2   0   2   2   2   0   0   0   2   0   0   2   2   0   2   0   0   0   2   0   0   0   0   0   2   2   0   2   0   2   0   0   2   2   0   2   2   0   0   0   0   2   2   2   0   2   2   2   2   0   2   2   2   0   2   0   2   2   0   2   2   2   2   2   0   2   0   2   0   0   2   0   2   2   2   2   2   2   2   2   0   2   2   2   2   0   2   0   0   0   2   2   2   2   2   2   0   2   0   0   2   0   2   2   0   0   0   2   2   0   0   2   0   2   2   2   0   2   2   0   2   2   0   0   0   2   2   0   0   2   2   0   0   0   0   2   2   0   0   2   2   0   2   2   2   2   2   0   0   2   0   0   2   0   2   2   2   2   0   2   0   2   2   0   2   2   0   2   0   2   2   0
 MK-3-16                0   2   2   0   0   2   0   0   0   2   0   2   0   2   0   2   2   0   0   0   0   2   2   2   2   0   2   0   2   0   2   2   2   0   0   0   0   0   0   2   2   0   2   2   0   0   0   0   0   0   0   0   2   2   0   2   0   2   2   0   2   2   0   2   2   0   0   0   0   2   0   0   0   2   2   2   2   0   2   2   2   0   2   0   2   2   0   2   2   2   2   2   0   2   0   0   0   0   2   0   2   2   2   2   2   2   0   2   0   2   2   2   0   0   2   0   0   0   2   2   2   0   2   2   0   2   0   0   2   0   2   2   0   2   0   2   2   0   0   2   0   2   2   2   0   2   2   0   2   2   0   0   0   2   2   0   0   2   2   0   0   0   0   2   2   0   2   2   2   0   2   2   2   2   2   0   0   2   0   0   2   0   2   2   2   2   0   2   0   2   2   0   2   2   0   2   0   2   2   0
 MK-4-1                 0   2   0   0   2   2   2   0   2   0   2   0   2   0   0   0   0   2   0   2   0   2   2   2   0   2   2   2   0   0   0   2   0   0   2   0   0   0   2   0   0   2   2   0   0   2   2   0   0   2   0   2   0   2   0   2   0   2   2   2   0   0   0   0   2   2   2   2   2   2   2   2   2   2   0   0   0   0   0   2   2   2   0   2   2   2   0   2   0   2   0   0   2   2   0   0   2   2   0   0   0   2   2   0   0   2   2   0   0   0   2   2   2   2   2   2   2   0   0   2   2   0   2   2   2   0   2   2   2   2   0   2   0   0   2   2   2   0   2   2   0   2   2   2   2   2   0   0   0   0   0   2   0   2   0   0   2   0   2   2   2   2   0   2   0   2   2   0   0   2   2   0   0   2   0   2   0   2   0   0   2   0   2   0   2   0   2   0   0   2   0   0   2   0   0   2   2   2   2   2
 MK-4-2                 0   0   0   0   2   2   2   0   0   0   2   0   2   0   0   0   0   2   0   2   0   2   2   2   0   2   2   0   0   0   0   2   0   0   2   0   0   0   2   0   0   2   2   0   0   2   2   0   0   2   0   2   0   2   0   2   0   2   2   2   0   0   0   0   0   2   2   2   2   2   2   2   0   2   0   2   0   0   0   2   2   2   0   2   2   2   0   2   0   2   0   0   0   2   0   0   2   0   0   0   0   2   2   0   0   2   0   0   0   0   2   2   2   2   2   2   2   2   0   2   2   0   2   2   2   0   2   2   2   0   0   2   0   0   2   2   2   0   2   2   0   2   2   2   2   2   0   0   0   0   0   2   0   2   0   0   2   0   2   2   2   2   0   2   0   0   2   0   2   2   2   0   0   2   0   2   0   2   0   0   2   0   2   0   2   0   2   0   0   2   2   0   2   2   0   2   2   2   2   0
 MK-4-3                 0   0   0   0   2   0   2   0   0   0   2   0   2   0   0   0   0   2   0   2   0   2   2   2   2   2   0   0   0   0   0   2   0   0   2   0   0   0   2   0   0   2   2   0   0   2   2   0   0   2   0   2   0   2   0   2   0   2   2   2   0   0   0   0   2   2   2   2   2   2   2   2   0   2   0   2   0   0   0   2   2   0   0   2   2   2   0   2   0   2   0   0   0   2   0   0   2   0   0   0   0   2   2   0   0   2   2   0   0   0   2   2   2   2   2   0   2   0   0   2   2   0   2   2   2   0   2   2   2   2   0   2   0   0   2   2   2   0   2   2   0   2   2   2   0   2   0   0   0   0   0   2   0   2   0   0   2   0   2   2   2   2   0   2   0   0   2   0   2   2   2   2   0   2   0   0   0   2   0   0   2   0   0   0   2   0   2   0   0   2   2   0   2   2   0   2   2   2   2   0
 MK-4-4                 0   0   0   0   2   0   2   0   0   0   2   0   2   0   2   0   0   2   0   0   0   2   2   2   2   2   0   0   0   0   0   0   0   0   2   0   0   2   2   0   0   0   2   2   0   2   2   0   2   2   0   2   0   0   0   2   0   2   2   2   0   0   2   0   2   2   2   2   2   2   2   2   0   2   0   2   0   0   2   2   2   0   0   2   2   2   0   0   0   2   2   2   0   2   2   0   2   0   0   0   0   2   2   0   2   2   2   0   2   0   2   2   2   0   2   0   2   0   0   2   2   0   2   0   2   0   2   2   2   2   0   2   0   0   2   2   2   0   2   2   0   2   2   2   0   2   2   0   2   0   0   2   0   2   2   0   0   0   2   2   2   2   0   2   0   0   2   0   2   0   2   2   0   2   0   2   0   2   0   0   2   0   0   0   2   0   2   0   0   2   2   0   2   2   0   2   2   2   2   0
 MK-4-5                 0   0   0   0   2   0   2   0   0   0   2   0   2   0   2   0   2   2   2   0   0   2   2   2   2   2   2   0   0   0   0   0   0   0   2   0   0   2   2   0   2   0   2   2   0   2   2   0   2   2   0   2   0   0   0   2   0   2   2   2   0   0   2   0   2   2   2   2   2   2   2   2   2   2   0   2   2   0   2   2   2   0   0   2   2   2   0   0   0   2   2   2   0   2   2   2   2   0   0   0   0   2   2   0   2   2   2   0   2   0   2   2   2   0   2   2   2   0   0   0   0   0   2   2   2   0   2   2   2   2   2   2   0   0   2   2   2   0   2   2   0   2   2   2   0   2   2   0   2   0   0   2   0   2   2   0   0   0   0   0   0   2   0   2   0   0   2   0   2   0   2   2   2   2   0   2   2   2   0   0   2   0   0   0   2   0   0   0   0   2   2   0   2   2   0   2   2   2   0   0
 MK-4-6                 0   0   0   0   2   0   2   0   0   2   0   0   0   0   0   0   2   2   2   0   0   2   0   2   2   2   2   0   0   0   0   0   0   0   2   0   2   2   2   0   2   0   2   2   0   0   2   0   2   2   0   2   0   2   0   2   0   2   2   2   0   0   2   0   2   2   0   0   2   2   0   2   2   2   0   2   2   0   2   2   2   0   0   2   2   2   0   0   0   0   2   0   0   2   2   2   2   0   0   0   0   2   0   0   2   2   2   2   2   0   2   2   2   0   2   2   2   0   0   0   0   0   2   2   2   2   2   2   2   2   2   2   0   0   2   2   2   2   2   2   0   2   2   2   0   2   2   0   2   0   0   2   0   2   2   0   0   0   0   0   0   2   0   2   2   0   2   0   2   0   2   2   2   2   0   2   2   2   0   0   2   2   2   0   2   2   0   0   0   2   2   0   2   2   0   2   2   2   2   0
 MK-4-7                 0   0   0   0   2   2   2   0   0   2   0   0   0   0   0   0   0   2   2   0   2   2   0   0   2   2   2   2   0   0   0   0   0   0   2   2   2   2   2   0   2   0   2   2   0   0   2   0   2   2   0   2   0   0   0   0   0   2   0   0   0   0   2   0   2   2   0   0   2   2   0   2   2   2   0   0   2   0   2   2   2   0   0   2   2   2   0   0   0   0   2   0   0   2   2   2   2   2   0   0   0   2   0   2   2   0   2   2   2   0   2   2   0   0   2   2   2   0   0   2   0   0   2   2   2   2   2   2   2   0   2   2   0   0   0   2   2   2   2   0   0   0   2   2   0   2   0   0   2   0   0   0   0   2   0   0   0   0   2   0   0   2   2   2   2   0   2   0   2   0   2   2   2   2   0   2   2   2   0   0   2   2   2   2   2   2   0   0   0   2   2   2   2   2   0   2   2   0   2   0
 MK-4-8                 0   0   0   0   2   2   2   0   0   0   0   0   2   0   0   0   0   2   2   0   2   2   0   0   2   2   2   2   0   0   0   0   0   0   2   2   2   2   0   0   2   0   0   2   0   0   2   0   2   2   0   2   0   0   0   0   0   2   0   0   2   0   2   0   2   2   0   0   2   2   0   0   2   2   0   0   2   0   2   2   2   0   0   2   2   2   0   0   0   0   2   2   0   2   2   2   2   2   0   0   0   2   0   2   2   2   2   2   2   0   2   2   0   0   2   0   0   0   0   2   0   0   2   2   2   0   2   2   2   0   2   2   0   0   0   2   2   0   2   0   2   0   2   0   0   2   2   0   2   0   0   0   0   2   0   0   0   0   2   0   0   2   2   2   2   0   2   0   2   0   2   2   2   2   0   2   2   0   0   2   0   2   2   2   2   2   0   0   0   2   2   2   2   2   0   2   2   0   0   2
 MK-4-9                 0   0   0   0   2   2   2   0   0   0   2   0   2   0   0   0   0   2   2   0   2   2   0   0   2   2   2   2   0   0   0   0   0   2   0   2   2   2   0   0   2   0   0   2   0   0   2   0   2   2   2   2   0   0   0   2   0   2   0   0   2   0   2   0   2   2   0   0   2   2   0   0   2   2   0   0   2   0   2   2   2   0   0   2   2   2   0   0   0   0   2   2   0   2   2   2   2   2   0   0   2   0   0   2   2   2   2   2   2   0   2   2   0   0   2   0   0   0   0   2   0   0   2   2   2   0   2   2   2   0   2   2   0   0   0   2   2   0   2   0   2   0   2   2   0   2   2   0   2   0   0   0   0   0   0   0   0   0   2   0   0   2   2   2   2   0   2   0   2   0   2   2   2   2   0   2   0   0   2   2   0   2   2   2   2   2   0   0   0   2   2   2   2   2   0   2   2   0   0   2
 MK-4-10                2   2   0   0   2   2   2   2   0   0   2   0   2   0   2   0   0   2   2   2   2   2   0   0   2   2   2   2   2   0   0   2   0   2   2   2   2   2   0   0   2   0   0   2   0   0   2   0   0   2   0   2   0   0   0   2   0   2   0   2   2   0   2   0   0   2   0   0   2   2   0   0   2   2   0   0   2   0   2   2   2   0   0   2   2   2   0   0   0   0   2   2   0   2   2   2   2   2   0   0   2   0   0   2   0   2   2   2   0   0   2   2   0   0   2   0   0   2   0   2   0   0   2   2   0   0   2   2   2   0   2   2   0   0   2   2   2   0   2   0   2   2   2   2   0   2   2   0   2   0   0   0   0   0   0   0   0   0   2   0   0   2   2   2   2   0   2   0   2   2   2   2   2   0   2   2   0   0   2   0   0   2   2   2   2   2   0   0   2   0   2   2   2   2   2   2   2   0   0   2
 MK-4-11                2   2   0   0   2   2   2   2   0   2   2   0   2   2   2   2   0   2   2   2   2   2   0   0   2   2   2   2   2   0   0   2   0   2   2   2   2   2   0   0   2   0   2   2   0   0   2   0   0   2   0   2   0   0   0   2   0   2   0   0   2   0   2   2   0   2   0   0   2   2   0   0   2   2   0   0   2   0   2   2   2   0   0   0   2   2   2   0   0   0   2   2   0   0   2   2   0   2   0   0   2   0   0   2   0   2   2   2   2   0   2   2   0   0   2   0   2   2   2   2   0   0   2   0   0   0   2   2   2   0   2   2   0   0   2   2   2   0   2   2   2   2   2   2   0   2   2   0   2   0   0   0   0   0   0   2   0   2   2   0   0   2   2   2   2   0   2   0   2   2   2   2   2   0   2   2   0   0   2   0   0   2   2   2   2   2   0   2   2   0   2   2   2   2   2   2   2   0   0   2
 MK-4-12                2   2   0   0   2   2   2   0   0   2   2   0   2   0   0   2   0   2   0   2   2   2   0   2   2   2   2   2   0   0   0   2   0   0   2   2   2   2   2   0   2   0   2   2   0   0   2   0   0   2   0   2   0   0   0   2   0   2   0   0   2   0   2   2   0   2   0   0   2   2   0   0   2   2   0   0   0   0   2   2   2   0   0   0   2   2   2   0   0   0   0   2   0   0   2   2   0   2   2   0   2   0   0   0   0   0   2   2   2   0   2   2   2   0   2   0   2   2   2   2   2   0   2   0   0   0   2   2   2   0   2   2   0   0   2   2   2   0   2   2   2   2   2   2   0   2   2   0   0   2   0   2   2   0   0   2   0   0   2   0   0   2   2   2   2   0   2   0   2   2   2   2   2   0   2   2   2   0   2   0   0   2   0   0   0   2   0   2   2   0   2   2   2   2   2   2   2   0   0   0
 MK-4-13                2   2   0   2   0   2   2   0   0   2   2   0   2   0   0   2   0   2   0   2   2   2   0   2   2   2   2   2   0   0   0   2   0   0   2   2   2   2   2   0   2   0   2   2   0   0   2   0   0   2   0   2   0   0   0   2   0   2   0   0   2   0   2   0   0   2   0   0   0   0   0   0   2   2   0   0   0   0   2   2   2   0   0   0   2   2   2   0   0   0   0   2   0   2   2   2   0   2   2   0   2   0   0   0   0   0   2   2   2   0   2   2   2   0   2   0   2   2   2   2   2   0   2   0   0   0   2   2   2   0   2   2   0   0   2   2   2   0   2   2   2   2   2   2   0   2   2   0   0   2   0   0   2   0   2   2   0   0   2   0   2   2   2   2   2   0   2   0   2   0   2   2   0   0   2   2   2   0   0   0   0   2   0   0   2   2   0   2   2   0   2   2   2   2   2   2   2   0   0   0
 MK-4-14                2   2   0   2   0   0   2   0   2   2   2   0   2   0   0   2   0   2   0   0   2   2   0   2   2   2   2   2   0   0   0   2   0   0   0   2   2   2   2   0   2   0   2   2   0   0   2   0   0   2   0   2   0   2   0   2   0   2   0   0   0   0   2   2   0   2   0   0   2   0   0   0   2   2   0   2   0   0   2   0   2   2   0   0   2   2   2   0   0   0   0   2   0   2   2   2   0   2   2   0   2   0   0   0   0   0   2   2   2   0   2   2   2   0   2   0   0   2   2   2   0   0   2   0   0   0   2   2   2   0   2   2   0   0   2   0   2   0   2   2   2   2   2   2   0   2   2   0   0   2   0   0   2   0   2   2   0   0   0   0   2   2   2   2   2   0   2   0   2   0   2   2   0   0   2   2   2   0   0   0   0   0   0   0   2   2   0   2   2   0   0   0   2   2   2   2   2   0   0   0
 MK-4-15                2   2   0   2   0   0   2   0   2   2   2   0   2   0   0   2   0   2   0   0   2   2   0   2   2   2   2   2   0   0   0   2   0   0   0   2   2   2   2   0   0   0   2   2   0   0   2   0   0   2   0   2   0   2   0   2   0   2   0   0   0   2   2   2   0   2   2   2   2   0   0   0   2   2   0   0   2   0   2   0   2   2   2   0   2   2   0   0   0   2   0   2   0   2   2   2   0   2   2   0   2   0   0   0   0   0   2   2   2   0   2   2   2   0   2   0   0   2   2   2   2   0   0   0   0   0   2   0   2   0   2   2   2   0   2   0   2   0   2   2   0   2   2   2   0   2   2   0   0   2   0   0   2   0   2   2   0   2   0   0   0   2   2   2   2   0   2   0   2   0   2   2   0   0   2   0   2   0   0   0   0   0   0   0   2   2   0   2   2   0   0   2   0   2   2   2   2   0   0   0
 MK-4-16                2   2   0   2   0   0   2   0   2   2   2   0   2   0   0   2   0   2   0   0   2   2   0   2   2   2   2   2   0   0   0   2   0   0   0   2   2   2   2   0   0   2   2   0   2   0   2   0   0   2   0   2   2   2   0   2   0   2   0   0   0   2   2   2   0   0   2   0   2   2   0   0   2   2   0   0   0   0   0   0   2   2   2   0   0   2   0   0   0   0   0   0   0   2   2   2   0   2   2   0   2   0   0   0   0   0   2   2   2   0   2   2   0   0   2   0   0   2   2   2   0   0   0   0   0   0   2   0   2   0   2   2   2   0   2   0   2   0   2   2   0   2   2   2   0   0   2   0   0   2   0   0   2   0   2   0   0   2   2   0   0   2   2   2   2   0   2   0   2   0   2   2   2   0   2   0   2   0   0   0   0   0   0   0   2   2   0   0   2   0   0   2   0   2   0   0   2   0   0   0
 MK-5-1                 2   0   0   0   0   0   0   2   2   2   2   0   2   2   2   2   2   2   2   0   0   2   2   0   0   0   0   0   0   2   2   2   2   0   2   0   2   2   2   2   2   0   2   2   0   2   2   0   0   2   0   2   0   2   0   2   0   2   0   0   0   2   2   2   2   2   0   2   2   2   0   0   0   0   2   2   0   2   0   2   2   0   0   2   2   2   0   0   2   0   0   2   2   2   0   2   2   0   2   2   2   2   2   2   0   2   2   2   0   0   2   2   0   0   0   0   0   2   2   0   0   0   2   2   0   0   0   0   0   2   2   2   2   2   2   0   0   0   2   2   2   2   0   0   2   0   2   0   2   2   0   0   0   0   2   0   0   2   0   0   2   0   2   0   2   0   0   2   0   2   0   2   2   0   2   2   2   0   2   0   0   2   2   2   2   2   2   0   0   2   2   2   2   2   0   2   2   2   0   2
 MK-5-2                 2   0   0   0   0   0   0   2   0   2   2   0   2   2   2   2   2   2   2   0   0   2   2   0   2   0   0   0   0   2   2   2   2   0   2   0   2   2   2   2   2   0   2   2   0   2   2   0   0   2   0   2   0   2   0   2   0   2   0   0   0   2   2   2   2   2   0   2   2   0   0   2   0   0   2   2   0   2   0   2   2   0   0   2   2   2   0   0   2   0   2   2   2   2   0   2   2   0   2   2   2   2   2   2   2   2   2   2   0   0   2   2   0   0   0   0   0   2   2   0   0   0   2   2   0   0   0   0   2   2   2   2   2   2   2   0   0   0   2   2   2   2   0   0   2   0   2   0   2   2   0   0   0   0   0   0   0   2   0   0   2   0   2   0   2   2   0   2   0   2   0   2   2   0   2   2   2   0   0   0   0   0   2   2   2   0   2   0   2   2   2   2   2   2   0   2   2   2   0   2
 MK-5-3                 2   0   0   0   0   0   0   2   0   2   2   0   2   0   2   2   2   2   2   0   0   2   2   0   2   0   0   0   0   2   2   2   2   0   2   2   0   0   2   2   2   0   2   2   0   2   2   0   0   2   0   2   0   2   0   2   0   2   0   0   0   2   2   2   2   2   0   2   2   0   2   2   0   2   2   2   0   2   0   2   2   0   0   2   2   2   0   0   2   2   2   2   2   2   0   2   0   0   2   2   2   2   2   2   2   2   2   2   0   0   2   2   0   0   0   0   0   0   2   2   0   0   2   2   0   0   0   0   2   2   2   2   2   2   2   0   0   0   2   2   0   2   0   0   2   0   2   0   2   2   0   0   0   0   0   0   0   0   0   0   2   0   2   0   2   2   0   2   0   2   0   2   2   0   2   2   0   2   0   0   0   0   2   2   2   0   2   0   2   2   0   2   2   2   0   2   2   2   0   2
 MK-5-4                 2   0   0   0   0   0   0   2   2   2   2   0   2   0   2   2   2   2   2   0   0   2   2   0   0   0   0   0   0   2   2   2   2   0   0   2   0   0   2   0   2   0   2   2   0   2   2   0   0   2   0   2   0   2   0   2   0   2   0   0   0   2   0   2   2   2   0   2   2   0   2   2   0   2   2   2   0   0   0   2   2   0   0   2   2   2   0   0   2   2   2   2   2   2   0   2   0   0   2   2   2   2   2   2   2   2   2   2   0   0   2   2   0   0   0   2   0   0   2   2   0   0   2   2   0   0   0   0   2   2   2   2   2   2   2   0   0   0   2   2   0   0   2   0   2   0   2   0   2   2   0   0   0   0   0   0   2   0   2   0   2   0   2   0   2   2   0   2   0   2   2   2   2   0   2   2   0   2   0   0   0   0   2   0   2   0   2   0   2   2   0   2   2   0   0   0   2   2   0   2
 MK-5-5                 2   0   0   0   0   0   0   2   2   2   2   0   2   0   2   2   2   2   2   2   0   2   2   0   0   0   0   0   0   2   0   2   2   0   0   2   0   0   2   0   2   0   2   2   0   2   2   0   0   2   0   2   0   2   2   2   0   2   0   0   0   2   0   2   2   2   0   2   2   0   2   2   0   2   2   2   0   0   0   2   2   2   0   2   2   2   0   0   2   2   2   2   2   2   0   2   0   0   0   2   2   2   2   2   2   2   2   2   0   0   2   2   0   0   0   2   0   0   2   2   0   0   2   2   0   0   0   0   2   2   2   2   2   2   2   0   0   0   2   2   0   2   2   0   2   2   2   2   0   2   0   0   0   0   0   0   2   0   2   0   0   0   2   0   2   2   0   0   0   2   2   2   2   0   2   0   0   2   0   0   0   0   2   0   2   0   2   0   2   2   0   2   2   2   0   0   2   0   0   2
 MK-5-6                 2   0   0   0   0   0   0   0   2   2   2   0   2   0   2   2   2   2   2   2   0   2   2   0   0   0   0   2   0   2   0   0   2   0   0   2   0   0   2   0   2   0   2   2   0   2   2   0   0   2   0   2   0   2   2   2   0   2   0   0   0   2   0   2   2   2   0   2   2   0   2   2   0   2   2   2   0   0   0   0   2   2   0   2   2   2   0   0   2   2   2   2   2   2   0   2   2   2   0   2   2   2   2   2   2   2   2   2   0   2   2   2   0   0   0   2   0   0   2   0   0   0   2   2   0   0   0   0   2   2   2   2   2   2   2   0   0   0   2   0   0   2   2   0   2   2   2   2   0   2   0   0   0   0   0   0   2   0   2   0   0   0   2   0   2   2   0   0   0   2   2   2   2   0   2   0   0   2   0   0   2   0   2   0   2   0   2   0   2   2   0   2   2   2   0   0   2   0   0   2
 MK-5-7                 2   0   0   0   0   0   0   2   2   2   2   0   2   0   2   2   2   2   2   2   0   2   2   0   0   0   0   2   0   2   0   0   2   0   0   2   0   0   2   0   2   0   2   2   0   2   2   0   0   2   0   2   0   2   2   2   0   0   2   0   0   2   0   2   0   2   0   2   2   0   2   2   0   2   0   2   0   0   0   2   2   2   0   2   2   2   0   0   2   0   2   2   2   2   0   2   0   2   0   2   2   2   0   2   2   2   2   2   0   2   2   2   2   0   0   2   0   0   2   0   0   0   0   2   0   0   0   0   2   0   2   0   2   2   2   0   0   0   2   0   0   2   2   0   2   2   2   2   0   2   2   0   0   0   0   0   2   0   2   0   0   0   2   0   2   2   0   2   0   2   2   2   2   0   2   0   0   2   2   0   2   0   2   0   2   0   2   0   2   2   0   2   2   2   0   2   2   0   0   2
 MK-5-8                 2   0   0   0   0   0   0   2   2   0   2   0   0   0   2   2   2   2   2   2   0   2   2   0   0   0   2   2   0   2   0   0   2   0   0   0   0   0   2   0   2   0   2   0   2   2   2   0   0   0   2   2   0   2   2   2   0   0   2   0   0   2   0   2   0   2   0   2   0   0   2   2   0   2   0   0   0   0   0   0   2   2   0   2   2   2   0   0   2   0   2   2   2   2   0   2   0   2   0   2   2   2   0   2   2   2   2   2   0   2   2   0   2   0   0   2   0   0   2   0   0   0   0   2   0   2   0   0   0   2   2   0   2   2   2   0   2   0   0   0   0   2   2   0   0   2   2   2   0   0   0   0   0   0   0   0   2   0   2   0   0   0   2   0   2   2   0   2   0   2   2   2   2   0   2   0   0   0   2   0   2   0   2   0   0   0   2   0   2   2   0   2   2   2   0   2   2   0   0   2
 MK-5-9                 2   0   0   0   0   0   0   2   2   0   2   0   0   0   2   2   2   2   2   2   0   2   2   2   0   2   2   2   0   2   0   0   0   0   0   0   0   0   2   0   0   0   2   0   2   2   2   0   0   0   2   2   2   2   2   2   0   0   2   0   0   2   0   2   0   2   0   2   0   0   2   2   0   2   0   0   0   0   0   0   2   2   0   2   2   0   0   0   2   0   0   0   2   0   0   2   0   2   0   2   2   2   0   2   0   2   2   2   0   2   0   0   2   2   0   2   0   0   2   2   0   0   2   2   0   2   0   0   0   2   2   0   2   2   2   0   2   0   0   0   0   2   2   2   0   2   2   2   0   0   0   0   0   0   0   0   2   0   2   0   0   0   2   0   2   2   0   2   2   2   2   2   2   0   2   0   0   0   0   2   2   0   0   0   2   0   2   0   2   0   0   2   2   2   2   2   2   0   0   2
 MK-5-10                2   0   0   0   0   0   2   2   2   0   2   0   0   0   2   2   2   2   0   2   0   2   2   2   0   2   0   2   0   2   0   0   0   0   2   0   0   0   2   0   0   0   2   0   2   2   2   0   0   0   2   2   2   2   2   2   0   0   2   0   0   2   0   2   0   2   0   2   0   0   2   2   0   2   0   0   0   0   0   2   2   2   0   2   2   0   0   0   2   0   0   0   2   0   0   2   0   2   0   2   2   2   0   2   0   0   2   2   0   0   0   0   2   2   0   2   0   0   2   2   0   0   2   2   0   2   0   0   2   2   0   0   0   2   2   0   2   0   0   0   0   2   2   2   0   0   2   2   2   0   0   0   0   0   0   0   2   0   2   0   0   0   2   0   2   2   0   2   2   2   2   0   2   2   2   0   0   2   0   2   2   0   0   0   2   0   2   0   2   0   0   2   2   2   2   2   2   0   0   0
 MK-5-11                2   0   0   0   0   0   2   2   2   0   2   0   0   0   2   2   2   2   0   2   0   2   2   2   0   2   0   2   0   2   0   0   0   0   0   2   0   0   2   0   0   0   2   0   2   2   2   0   0   0   2   2   2   2   2   2   0   0   2   0   0   2   0   0   0   2   2   2   0   0   2   2   0   2   0   0   0   0   0   2   2   2   0   2   2   0   0   0   2   0   0   0   2   0   0   2   0   2   0   2   2   2   2   2   0   2   2   2   0   0   0   0   0   2   0   2   0   0   2   2   2   0   2   2   0   2   0   0   2   2   0   0   0   2   2   0   2   2   0   0   2   2   2   2   0   0   2   2   2   2   0   0   0   0   0   0   2   0   2   0   0   0   2   0   2   2   0   2   2   2   2   0   2   2   2   0   0   2   0   2   2   0   0   0   2   0   2   0   2   0   0   2   2   2   2   2   0   0   0   0
 MK-5-12                2   2   2   0   0   0   0   2   2   0   0   0   0   0   2   2   2   2   2   2   0   2   2   2   0   2   0   2   0   0   0   0   0   2   0   2   0   0   2   0   0   0   2   0   0   2   2   0   0   0   2   0   2   2   2   2   0   0   2   0   0   2   0   0   0   2   2   2   2   2   2   2   0   2   0   0   0   0   0   2   2   2   0   2   2   0   0   0   2   2   0   0   2   0   0   2   2   2   0   2   2   2   2   2   0   2   2   2   2   0   0   2   0   2   0   0   0   0   2   2   2   0   2   2   0   2   0   0   2   0   2   0   0   2   2   0   0   2   0   0   2   2   2   2   0   2   2   2   2   2   2   0   0   0   0   0   0   0   2   0   0   0   2   0   2   2   0   2   2   2   2   0   0   2   2   0   0   2   0   2   2   0   0   0   2   0   2   0   2   0   0   2   2   2   2   2   0   0   2   0
 MK-5-13                2   2   2   0   0   0   0   2   2   0   0   0   0   0   2   2   2   2   2   2   0   2   2   2   0   0   0   2   0   0   0   0   0   2   0   2   0   0   2   0   0   0   2   0   0   2   2   0   0   0   2   2   2   2   2   2   2   0   2   0   0   0   0   0   0   2   2   2   2   2   2   2   0   2   0   0   0   0   0   2   0   2   0   2   2   0   0   0   2   2   0   0   2   0   0   2   2   2   0   2   2   0   0   2   0   2   2   2   0   0   0   2   0   2   0   0   0   0   2   2   0   0   0   2   0   2   0   0   2   0   2   0   0   2   2   0   0   2   0   0   2   2   2   2   0   0   2   2   2   2   2   0   0   0   0   0   0   0   2   0   0   0   2   0   2   2   2   2   2   2   2   0   0   2   0   0   0   2   0   0   2   0   0   0   2   0   2   0   2   0   0   2   2   2   2   2   0   0   2   0
 MK-5-14                2   2   2   2   0   0   0   2   2   0   0   0   2   0   2   2   2   2   2   2   0   2   2   2   0   0   0   2   0   0   0   0   2   0   0   0   0   0   2   0   0   0   2   0   0   2   2   0   2   0   2   2   2   2   2   2   2   0   2   0   0   0   0   0   0   2   2   2   2   2   0   2   0   2   0   0   0   0   0   2   0   2   0   2   2   0   0   0   2   2   0   0   2   2   0   2   2   2   0   2   2   0   0   2   0   2   2   2   2   0   0   2   0   2   0   0   0   0   2   2   0   0   0   2   0   2   0   0   2   0   2   0   0   0   2   0   0   2   0   0   2   2   2   2   0   0   2   0   2   2   0   0   0   0   0   0   0   0   2   0   0   0   2   0   0   2   2   2   2   2   2   0   0   2   0   0   0   0   0   0   2   0   0   0   0   0   0   0   2   0   0   2   2   2   2   2   0   0   2   0
 MK-5-15                2   2   2   2   0   0   0   2   2   0   0   0   2   0   2   2   2   2   0   2   0   2   2   0   0   0   2   2   0   0   0   0   0   0   0   0   0   0   2   0   0   0   2   0   0   2   2   0   2   0   2   2   2   2   2   2   2   0   2   2   0   0   0   2   0   2   2   2   2   2   0   2   0   2   0   0   0   0   0   2   0   2   0   2   2   0   0   0   2   2   0   2   2   0   0   2   2   2   0   2   2   0   0   2   0   2   2   2   2   0   0   2   0   2   0   2   0   0   2   2   0   2   2   2   0   0   0   0   2   0   2   0   0   0   2   0   0   2   0   0   2   0   2   0   0   2   2   0   2   2   0   0   0   0   0   2   0   0   2   0   0   0   2   0   0   2   2   2   2   2   2   0   0   0   0   0   0   0   0   0   2   2   0   0   0   0   2   2   2   0   0   2   2   2   2   2   0   0   2   0
 MK-5-16                2   2   2   2   0   0   0   2   2   0   0   0   2   0   2   2   2   2   0   2   0   2   2   0   0   0   2   2   0   0   0   0   2   2   0   0   0   0   2   0   0   0   2   0   0   2   2   0   2   0   2   2   2   2   2   2   2   0   2   2   0   0   0   2   0   2   2   2   2   2   0   2   0   2   0   0   0   2   0   2   0   2   0   2   2   0   0   0   0   2   0   2   2   0   0   2   2   2   0   2   2   0   0   2   0   2   2   2   2   0   0   0   2   2   0   2   0   2   2   2   0   2   2   2   0   0   2   0   2   0   2   0   0   0   2   0   0   0   0   0   2   0   2   2   0   2   2   0   2   2   0   0   0   0   0   2   0   0   2   0   0   0   2   0   0   2   2   2   2   2   0   0   0   0   0   0   0   0   0   0   2   2   0   0   0   0   2   2   2   0   0   2   2   2   0   2   0   0   2   0
 MK-6-1                 2   2   0   2   2   0   0   2   2   0   2   0   2   0   0   2   2   2   2   0   0   2   2   0   0   2   0   0   0   2   0   2   0   0   2   2   2   0   0   2   2   2   0   0   2   2   0   2   0   2   2   0   0   2   0   2   2   0   0   0   0   0   2   0   2   0   0   0   0   2   2   2   2   0   2   0   0   0   2   0   2   0   0   0   0   2   2   0   2   0   0   0   2   0   0   0   2   2   2   2   0   0   0   0   2   0   2   0   0   0   0   2   0   0   2   2   2   2   0   2   0   2   2   0   0   2   2   2   0   0   2   2   0   2   0   2   2   0   2   0   0   2   2   2   0   0   0   0   0   0   2   2   0   2   2   2   0   2   0   2   2   2   0   2   0   0   2   0   2   2   0   0   0   2   0   0   0   2   0   2   2   2   0   2   2   0   0   2   2   0   2   2   0   0   0   0   0   2   0   0
 MK-6-2                 2   2   0   2   2   0   0   2   2   0   2   0   2   0   0   2   2   2   2   0   0   2   0   0   0   2   2   0   0   2   0   2   0   0   2   2   2   0   0   2   2   2   0   0   2   2   0   2   2   2   2   0   0   2   0   2   2   2   0   0   0   0   2   0   2   0   0   0   0   2   2   2   2   0   2   0   0   0   2   0   2   0   0   0   0   2   2   2   2   0   0   0   2   0   0   0   2   2   2   2   0   0   0   2   2   2   2   0   0   2   0   2   0   0   2   2   2   2   2   2   0   2   2   0   0   2   2   2   0   2   0   2   0   2   0   2   2   0   2   0   0   2   2   2   0   0   0   2   0   0   0   2   0   2   2   2   0   2   0   0   2   2   2   2   0   0   2   0   2   0   0   0   0   2   0   0   0   2   0   2   2   2   0   2   2   0   0   2   2   0   2   2   0   0   0   0   0   0   0   0
 MK-6-3                 2   2   0   0   2   0   0   2   2   0   2   0   2   0   0   2   2   2   2   0   0   0   0   0   0   0   2   0   0   2   0   2   0   0   2   2   0   0   2   2   2   2   0   0   2   2   0   2   2   2   2   0   0   2   0   0   2   2   0   0   0   0   2   2   0   0   0   0   0   2   0   2   2   0   2   2   0   0   0   0   0   0   0   0   0   2   2   2   2   0   0   0   2   0   0   0   2   2   2   2   0   0   0   2   2   2   0   0   0   2   0   2   0   0   2   2   2   2   2   2   0   2   2   0   0   2   2   2   0   2   0   2   2   2   0   2   2   0   2   0   0   2   2   2   0   0   0   2   0   0   0   2   0   2   2   2   0   2   0   0   2   2   2   2   0   0   2   2   2   0   0   0   0   2   0   0   2   2   0   2   2   2   0   2   2   0   0   2   2   2   2   2   0   0   0   0   0   0   0   0
 MK-6-4                 2   2   0   0   2   0   0   2   2   0   2   0   2   2   0   2   2   2   2   2   2   0   0   0   0   0   2   0   2   2   0   0   0   0   2   2   0   0   0   2   2   2   0   0   2   2   0   2   2   2   2   0   0   2   0   0   2   2   0   0   0   0   2   2   0   0   0   0   2   2   0   2   2   0   0   2   0   0   0   0   0   0   0   0   0   2   2   2   2   0   0   0   2   2   0   0   2   2   2   2   0   0   0   2   2   2   0   0   2   2   0   0   0   0   2   2   0   2   2   2   0   2   2   0   0   2   2   2   0   2   0   2   2   2   0   2   2   0   2   0   0   2   2   2   2   0   0   2   0   0   0   2   0   2   2   2   0   2   0   0   2   2   2   2   0   0   2   2   2   0   0   0   0   2   0   0   2   2   2   2   2   2   0   2   2   0   0   2   2   2   2   2   0   0   0   0   0   0   0   0
 MK-6-5                 2   2   0   0   2   0   0   2   2   0   2   0   2   2   0   2   2   2   2   2   2   0   0   0   0   0   2   0   2   2   0   0   2   0   2   0   2   0   0   2   2   2   0   0   2   2   0   2   2   2   2   0   0   2   2   2   2   2   0   0   0   0   2   2   0   0   2   2   2   0   0   2   2   0   0   0   0   0   0   0   0   0   0   2   0   2   2   2   2   0   0   0   2   2   0   0   2   2   2   0   0   0   0   2   2   2   0   0   2   2   0   0   0   0   2   2   0   2   2   2   0   2   2   0   0   2   2   2   0   2   0   2   2   2   0   2   2   0   2   2   0   2   2   2   2   0   0   2   0   0   0   2   0   2   2   2   2   2   2   0   2   2   2   2   0   0   2   2   2   0   0   0   0   2   0   2   2   0   2   2   2   2   0   2   2   2   0   2   0   2   2   2   0   0   0   0   0   0   0   0
 MK-6-6                 2   2   0   0   2   0   0   2   2   2   2   0   2   2   0   2   2   2   0   2   2   0   2   0   0   0   2   0   2   2   0   0   2   0   2   0   2   0   0   2   2   2   2   0   2   2   0   2   2   2   0   0   0   2   2   2   0   2   0   0   0   0   2   2   0   0   2   2   2   0   0   2   2   0   0   0   0   0   0   0   0   0   0   2   0   2   2   0   2   0   0   0   2   2   0   0   2   0   2   0   0   0   0   2   2   2   0   0   2   2   0   0   0   0   2   2   0   2   2   2   0   2   2   0   0   2   2   2   0   2   0   2   2   2   2   2   2   0   2   2   0   2   2   2   2   0   0   2   0   0   0   2   0   2   2   0   2   2   2   0   2   2   2   2   0   2   2   2   2   0   0   0   0   2   2   2   2   0   2   2   2   2   2   2   2   2   2   2   0   0   2   2   0   0   2   2   0   0   0   0
 MK-6-7                 2   2   0   0   2   0   0   2   2   2   2   0   2   2   0   2   2   2   0   2   2   0   2   0   0   0   0   0   2   2   0   0   2   0   2   0   0   0   0   2   2   0   2   2   2   2   2   2   2   2   0   2   0   2   2   2   0   2   0   0   0   0   2   2   0   0   2   2   2   0   0   2   0   0   0   0   0   0   0   0   0   0   0   2   0   2   2   0   2   0   0   2   2   2   0   0   2   0   2   0   2   0   0   2   2   2   0   0   2   2   2   0   0   0   2   2   2   2   2   2   2   2   2   0   0   0   2   2   0   2   0   2   2   2   2   2   2   0   2   2   0   2   0   2   2   2   2   2   0   2   0   2   2   2   2   2   2   2   0   0   2   2   2   0   0   2   2   2   2   0   0   0   2   2   2   2   2   0   2   2   2   2   2   2   2   2   2   2   0   0   2   2   0   0   2   2   0   0   2   0
 MK-6-8                 2   2   0   0   2   2   2   2   2   2   2   2   2   2   0   0   2   2   0   2   2   0   2   0   0   2   0   0   2   2   0   0   0   0   2   0   0   0   2   2   2   0   0   2   2   2   2   2   2   2   0   2   0   2   2   2   0   2   2   0   0   0   2   2   0   0   2   0   2   0   0   2   2   0   0   0   0   0   0   2   0   0   0   2   0   2   2   0   2   0   0   2   2   2   0   0   2   0   2   0   2   0   0   2   2   2   0   0   2   2   2   0   0   2   2   0   2   2   2   2   2   0   2   0   0   0   2   2   0   2   0   2   2   0   2   2   0   0   2   2   0   2   0   0   2   2   2   0   0   2   0   2   2   2   2   2   2   2   0   0   2   2   2   0   0   2   2   2   0   0   0   0   2   2   2   2   2   0   2   2   2   2   2   2   2   2   2   2   0   0   2   2   0   0   2   2   0   0   2   0
 MK-6-9                 2   2   0   0   2   2   2   2   2   2   0   2   2   0   0   2   2   0   2   0   2   0   2   0   0   2   0   0   2   2   0   0   0   0   2   0   0   0   2   2   2   0   0   2   2   2   2   2   2   2   2   2   0   2   2   0   2   2   2   0   0   0   2   2   0   0   2   0   2   0   2   2   2   0   0   0   0   0   0   2   0   0   0   2   0   2   2   0   2   0   0   2   2   2   0   0   2   0   2   0   2   0   0   2   2   0   2   0   2   2   2   0   0   2   2   0   0   2   2   2   2   0   2   0   2   0   2   2   0   2   0   2   2   0   2   2   0   0   2   2   0   2   0   0   2   2   2   0   0   2   0   2   0   0   2   2   2   2   0   0   2   2   2   0   0   2   2   2   0   0   0   0   2   2   2   2   2   0   2   2   2   2   2   2   2   0   2   2   0   0   2   2   0   0   2   2   0   0   2   0
 MK-6-10                2   2   0   0   2   2   2   2   2   0   0   2   2   0   0   2   2   0   2   0   2   0   2   0   0   2   0   0   2   2   2   0   0   0   2   2   0   0   2   2   2   0   0   2   2   2   2   2   0   2   2   2   0   2   2   0   2   2   2   0   0   0   2   2   2   0   2   0   2   0   2   2   2   0   0   0   0   0   0   2   0   0   2   2   2   0   2   2   2   0   0   2   2   2   0   0   2   0   0   0   2   0   2   2   0   0   2   0   2   2   2   0   0   2   2   0   0   2   2   0   2   2   2   0   0   0   2   2   0   2   0   2   0   0   2   2   0   0   2   2   0   2   0   0   2   2   2   0   0   2   0   2   0   0   2   2   2   2   0   2   2   0   2   0   0   0   2   0   0   0   2   0   2   2   2   2   2   0   2   2   2   2   2   2   2   0   2   2   0   0   2   2   0   0   2   2   0   0   2   2
 MK-6-11                2   2   0   0   2   2   2   2   2   0   0   2   2   2   0   2   2   0   2   0   2   0   2   0   0   2   0   0   2   2   2   0   0   0   2   2   0   0   2   0   2   0   0   2   2   2   2   2   0   2   2   2   0   2   2   0   2   2   2   0   0   0   2   2   2   0   2   2   2   0   2   2   2   0   0   2   0   0   0   2   0   0   2   2   2   0   2   2   2   0   0   2   2   2   0   0   2   0   0   0   2   0   2   2   0   0   2   0   2   2   2   0   0   2   2   0   0   2   2   0   2   2   2   0   0   0   2   2   0   2   0   2   0   0   2   2   0   0   2   2   0   2   0   0   0   0   2   0   0   2   0   2   0   0   2   2   2   2   2   0   2   0   2   0   0   0   2   0   0   0   2   0   2   2   2   2   2   0   2   2   2   2   2   2   2   0   2   2   2   0   2   2   0   0   2   2   0   0   2   2
 MK-6-12                2   2   0   0   2   2   2   2   2   0   0   2   2   2   0   2   2   0   2   2   2   0   2   0   0   2   0   0   2   2   0   0   0   0   2   2   0   0   2   0   2   0   0   2   2   2   2   2   0   2   0   2   0   2   2   0   2   2   2   0   0   0   2   2   2   2   2   2   2   0   2   2   2   0   0   2   0   0   2   2   2   0   2   2   2   0   2   2   2   2   0   2   2   2   0   0   2   0   0   0   2   0   2   2   2   0   2   0   2   2   2   0   0   2   2   2   0   2   2   0   2   0   2   0   0   0   2   2   0   2   0   0   0   0   2   2   0   0   2   2   0   2   0   2   0   0   2   0   0   2   0   2   0   0   2   2   2   0   2   0   2   0   2   0   0   0   2   0   0   0   2   0   2   2   0   2   2   0   2   2   2   2   0   2   0   2   2   0   2   0   0   2   0   0   0   2   0   0   2   2
 MK-6-13                2   2   0   0   2   2   2   2   2   0   0   2   0   2   0   2   2   0   2   2   2   0   2   0   0   0   0   0   2   2   0   0   0   0   2   2   0   0   2   0   2   0   0   2   2   2   2   2   0   0   0   2   0   2   2   0   2   2   2   0   0   0   2   2   2   2   2   2   2   0   2   2   2   0   0   2   2   0   2   2   2   0   2   2   0   0   2   2   2   2   0   2   2   2   0   0   2   0   0   0   0   0   2   2   2   0   2   0   2   0   2   0   0   2   2   2   0   2   2   0   2   0   0   0   0   0   0   0   0   2   0   0   0   0   2   0   0   0   2   2   0   2   0   2   2   0   2   0   0   2   0   2   0   0   2   0   2   0   2   0   2   0   2   0   0   0   2   0   0   0   2   2   2   2   0   2   2   0   2   2   2   2   0   2   0   2   2   0   2   2   0   2   2   0   0   2   0   0   2   2
 MK-6-14                2   2   0   0   2   2   2   2   2   0   2   2   0   0   0   2   0   0   2   2   0   2   2   0   0   0   0   0   2   2   0   0   2   0   2   2   0   2   2   0   2   2   0   0   2   2   2   2   0   0   0   2   0   2   2   0   2   2   2   0   0   0   2   2   2   2   2   0   2   0   2   2   2   0   2   2   2   0   2   2   2   0   2   2   0   0   2   2   2   2   0   2   2   2   2   0   0   0   0   0   0   0   2   2   2   0   2   0   2   0   2   2   0   2   0   2   0   2   2   0   2   0   0   0   0   0   2   0   0   2   2   0   0   0   2   0   0   0   2   2   0   0   0   2   2   0   2   0   0   2   0   0   0   0   2   2   2   2   0   0   0   0   2   0   2   0   2   0   0   0   0   2   2   2   0   2   2   0   2   2   2   2   0   2   0   2   2   0   2   2   0   2   2   0   0   2   0   0   2   2
 MK-6-15                0   2   0   0   2   2   2   2   2   0   2   2   0   0   0   2   0   0   2   2   0   2   2   0   2   0   0   0   2   2   0   0   2   0   2   2   0   0   2   0   2   2   0   0   2   2   2   2   0   0   0   2   0   0   2   0   2   2   2   0   0   0   2   2   2   2   2   2   2   0   2   2   2   0   2   2   2   0   2   2   2   0   0   2   0   0   2   2   0   2   0   2   2   2   2   0   0   0   2   0   0   0   2   2   2   0   2   0   2   0   2   2   0   2   0   2   0   2   2   0   2   0   0   0   0   0   2   0   0   2   2   0   0   0   2   0   0   0   0   2   0   0   0   0   2   0   0   0   2   2   0   0   0   0   2   2   0   2   0   0   0   0   2   0   2   2   2   0   2   0   0   2   2   0   2   2   2   0   2   2   2   2   0   0   0   2   2   0   2   2   0   2   2   0   2   2   0   0   2   2
 MK-6-16                0   2   0   2   2   2   2   2   2   2   2   2   0   0   0   2   0   0   2   2   0   2   2   0   2   0   2   0   2   2   0   0   2   0   2   2   0   0   2   0   2   2   0   0   0   0   2   2   0   0   0   2   0   0   2   0   2   2   2   0   0   0   2   2   2   2   2   2   2   0   2   2   2   0   0   2   2   0   2   2   2   0   0   2   0   0   2   2   0   2   0   2   2   2   2   0   0   0   2   0   0   0   2   2   2   0   2   2   2   0   2   2   0   2   0   2   0   2   2   0   2   0   0   0   0   0   2   0   0   2   2   0   0   0   2   0   0   0   0   2   0   0   0   0   2   2   0   0   0   2   0   2   0   0   2   2   0   2   0   0   0   0   2   0   2   2   0   0   2   0   2   2   2   0   2   2   2   0   2   2   2   2   0   2   0   2   2   0   2   2   0   2   2   0   2   0   0   0   2   2
 
!****************************************** Phenotypic Data **********************************************************
!-100.0 is resevred for missing phenotype
SimulatedTrait1         9.9574   15.5929   15.4548   17.5082   10.1967   17.7400   20.2837   14.7983   20.1089   14.4548   19.3694   18.0683   17.6553   14.4144   12.4463   19.5538   15.7855   14.7084   18.0032    8.9620   19.1130   15.3008   12.0398   11.6113   14.3605    9.7420   13.6138   13.2441   15.4317   17.5145   22.0851   13.9656   11.2410   13.2868   17.5185   17.1042   10.7747   12.2778   12.5854    9.0157   13.4987    8.2835   18.7555   18.2329   14.3134   13.5226   11.9289   14.5684   15.8254   12.9491   10.8913   17.5227   16.5946   14.0514   13.4703    8.0817   10.6285   17.7776    9.0224   14.6539   17.5716   18.9951   17.1322   13.0519   18.8707   19.0291   18.2840   13.5419   16.0395   15.4894   14.0444   16.6732   17.4079   14.5270   10.8402   11.4590   17.7272   12.8333   14.1800   18.1211   13.1764   13.9363   17.7092   19.8566   17.6094   14.1579    7.8392   14.0075   12.1627   15.3078   15.1708   15.0064   22.9908   14.3043   15.9017   10.8174   13.8811   15.4881    9.3129   14.5840   18.0184   15.7996   17.4362   15.9578   16.1012   19.3828   14.4669   15.9442   11.6384   15.6424   13.6528   19.6443   18.6692   11.7595   16.3929   15.1310   18.6872   15.1973   16.6768   10.2334   17.6779   16.1883   15.9011   15.3842   11.8350   13.2938   14.7910   20.3567   20.5138   13.7077   12.0503   22.0438   12.6210   18.3677   16.6279   14.4449   10.5990   16.6642   12.5111   14.5842   15.1640   11.6789   13.2600   16.6459   14.1127   19.1884   15.0870   15.8106   12.8216   13.7066   17.3933   11.4336   12.3551   13.1156   15.4817   20.3602    8.3911   11.9213   14.8339   11.9879   16.9523   13.6269   14.1927   15.1047   15.8349   10.0483   14.8195   12.6472   12.2070   15.1926   17.0850   16.9840   20.5094   19.2856   13.1494   13.2216   13.6332   18.2300   12.7252   17.3687   19.9645   12.4069   11.0154   12.2121   15.9248   12.3784    5.7429   14.0872   16.3033   19.3056   16.9166   17.5971   17.4890   16.3249   15.1857   14.5328   14.1013   12.3610   18.8232   15.5711
SimulatedTrait2         9.3554    9.5604    7.6049   10.6690   11.2543    6.7096    6.2683   11.7827    9.5041   11.0145    8.8977   11.3663   10.5832    8.1370    9.9571    9.1005    7.6259    9.6312    8.8527   10.8639    7.5180   10.4820   10.3439   12.9966   11.6232    9.1932   12.6208    6.6857    9.0523   10.3970   11.0356   10.1166   10.8391    8.2786    8.0751   10.5807    9.5794    9.7462   10.8846   10.5219   11.6314   10.9302    9.9779   10.4743    9.7552    9.3898   10.1276   14.3223   10.2009    7.9935    8.8429   11.3116    9.9588   11.5638    8.2871   10.6199    7.8081   11.5298   10.2261   11.7750   11.9032    9.4022    9.4705   12.6924    9.7649    9.2207   11.3241    9.5932   10.0866   10.1552   11.2412    9.8078    8.4545   11.5305    9.5187    9.3122   10.7168    8.2505    9.9577    6.5971    9.3033   12.7719    8.5440    9.2498    9.2106    9.1230   10.6035   12.0153    7.8094   10.3069   10.5046    9.4875   11.4027   10.1674   11.3658   10.7716    6.2664   11.4031    5.3684    5.5803    9.3158    8.2556    7.1692   11.5166   11.2390    6.9068   11.9208   10.3321   10.6042    9.4601    8.2238   13.1163   11.7962   10.9650   12.3952    8.0915    9.4184    8.1169   10.9054   11.0021   10.7383   11.6010   10.9443   12.9053   11.4314    8.0540    9.9280   15.2697   13.5963   10.1051    9.5511    7.8493    9.9899   13.7494   11.7484    8.2990    7.4377    9.3384   10.3675    9.7081   10.6826    8.6237    8.7791    9.7875   11.2383    8.6959    9.8443   10.5233    6.6522    6.8484    7.0222    9.8170   10.2350    9.3299    7.5122    6.9011    9.4987    9.5519   10.7971   10.8173   12.3047    7.7455    8.9856    8.9163   10.3455    9.3401    8.6148    9.1153   10.8996    8.9652   12.3043    9.1435   10.3215   10.9285    9.1577    9.4424   11.7137   12.1735   10.3419   10.1120    8.4381    8.5801    9.1243    9.9841    8.8630   11.5279    9.9014    7.7452   10.6182   11.1211    8.2048    7.8259   11.6998    8.1857    7.2430    8.8042   12.5017   10.2974   12.5292   11.0501
 
