# Supplementary material for: Inclusive Composite Interval Mapping of QTL by Environment Interactions in Biparental Populations
Source: PLoS One. 2015 Jul 10;10(7):e0132414. doi: 10.1371/journal.pone.0132414 (PMC4498613; doi:10.1371/journal.pone.0132414)
Supplement: S4 File — (ZIP) [file pone.0132414.s004.zip › H=0.1/L1/run_00026.met]

!**********************Note: lines staring with "!" are remarks and will be ignored in the program********************
!*********************************General Information**********************************
!Assuming F1 = P1 x P2, populations available in QTL IciMapping are: 
!  1, P1BC1F1 = P1 x F1, the first backcrossing where P1 is used as the recurrent parent;
!  2, P2BC1F1 = P2 x F1, the first backcrossing where P2 is used as the recurrent parent;
!  3, F1DH, F1-derived doubled haploids; 
!  4, RIL or F1RIL, recombination inbred lines through the repeated selfing of F1;
!  5, P1BC1RIL, recombination inbred lines through the repeated selfing of P1BC1F1;
!  6, P2BC1RIL, recombination inbred lines through the repeated selfing of P2BC1F1;
!  7, F2, the selfing generation of F1;
!  8, F3, the selfing generation of F2;
!  9, P1BC2F1, the second backcrossing where P1 is used as the recurrent parent; 
! 10, P2BC2F1, the second backcrossing where P2 is used as the recurrent parent;
! 11, P1BC2RIL, recombination inred lines through the repeated selfing of P1BC2F1; 
! 12, P2BC2RIL, recombination inred lines through the repeated selfing of P2BC2F1; 
! 13, P1BC1F2, the selfing generation of P1BC1F1; 
! 14, P2BC1F2, the selfing generation of P2BC1F1; 
! 15, P1BC2F2, the selfing generation of P1BC2F1; 
! 16, P2BC2F2, the selfing generation of P2BC2F1; 
! 17, P1BC1DH, P1BC1F1-derived doubled haploids; 
! 18, P2BC1DH, P2BC1F1-derived doubled haploids; 
! 19, P1BC2DH, P1BC2F1-derived doubled haploids; 
! 20, P2BC2DH, P2BC2F1-derived doubled haploids; 
   3      !Mapping Population (see remarks above)
   2      !Mapping Function (1 for Kosambi; 2 for Haldane; 3 for Morgan)
   2      !Marker Space Type (1 for intervals; 2 for positions)
   1      !Marker Space Unit(1 for centiMorgans; 2 for Morgan)
   6      !Number of Chromosomes (or Linkage Groups)
 200      !Size of the mapping population
   2      !Number of environments
 
!***************************************** Chromosomes and Linkage Maps **********************************************
!Chromosome                 NumMarkers
-CH1                        16
-CH2                        16
-CH3                        16
-CH4                        16
-CH5                        16
-CH6                        16
!Linkage map (Marker name followed by position or the interval length)
 MK-1-1                1     0.000
 MK-1-2                1    10.000
 MK-1-3                1    20.000
 MK-1-4                1    30.000
 MK-1-5                1    40.000
 MK-1-6                1    50.000
 MK-1-7                1    60.000
 MK-1-8                1    70.000
 MK-1-9                1    80.000
 MK-1-10               1    90.000
 MK-1-11               1   100.000
 MK-1-12               1   110.000
 MK-1-13               1   120.000
 MK-1-14               1   130.000
 MK-1-15               1   140.000
 MK-1-16               1   150.000
 MK-2-1                2     0.000
 MK-2-2                2    10.000
 MK-2-3                2    20.000
 MK-2-4                2    30.000
 MK-2-5                2    40.000
 MK-2-6                2    50.000
 MK-2-7                2    60.000
 MK-2-8                2    70.000
 MK-2-9                2    80.000
 MK-2-10               2    90.000
 MK-2-11               2   100.000
 MK-2-12               2   110.000
 MK-2-13               2   120.000
 MK-2-14               2   130.000
 MK-2-15               2   140.000
 MK-2-16               2   150.000
 MK-3-1                3     0.000
 MK-3-2                3    10.000
 MK-3-3                3    20.000
 MK-3-4                3    30.000
 MK-3-5                3    40.000
 MK-3-6                3    50.000
 MK-3-7                3    60.000
 MK-3-8                3    70.000
 MK-3-9                3    80.000
 MK-3-10               3    90.000
 MK-3-11               3   100.000
 MK-3-12               3   110.000
 MK-3-13               3   120.000
 MK-3-14               3   130.000
 MK-3-15               3   140.000
 MK-3-16               3   150.000
 MK-4-1                4     0.000
 MK-4-2                4    10.000
 MK-4-3                4    20.000
 MK-4-4                4    30.000
 MK-4-5                4    40.000
 MK-4-6                4    50.000
 MK-4-7                4    60.000
 MK-4-8                4    70.000
 MK-4-9                4    80.000
 MK-4-10               4    90.000
 MK-4-11               4   100.000
 MK-4-12               4   110.000
 MK-4-13               4   120.000
 MK-4-14               4   130.000
 MK-4-15               4   140.000
 MK-4-16               4   150.000
 MK-5-1                5     0.000
 MK-5-2                5    10.000
 MK-5-3                5    20.000
 MK-5-4                5    30.000
 MK-5-5                5    40.000
 MK-5-6                5    50.000
 MK-5-7                5    60.000
 MK-5-8                5    70.000
 MK-5-9                5    80.000
 MK-5-10               5    90.000
 MK-5-11               5   100.000
 MK-5-12               5   110.000
 MK-5-13               5   120.000
 MK-5-14               5   130.000
 MK-5-15               5   140.000
 MK-5-16               5   150.000
 MK-6-1                6     0.000
 MK-6-2                6    10.000
 MK-6-3                6    20.000
 MK-6-4                6    30.000
 MK-6-5                6    40.000
 MK-6-6                6    50.000
 MK-6-7                6    60.000
 MK-6-8                6    70.000
 MK-6-9                6    80.000
 MK-6-10               6    90.000
 MK-6-11               6   100.000
 MK-6-12               6   110.000
 MK-6-13               6   120.000
 MK-6-14               6   130.000
 MK-6-15               6   140.000
 MK-6-16               6   150.000
!*********************************** Marker Types ********************************************************************
!Co-dominant marker: When heterozygote F1 is present, P1 is coded as 2, F1 is coded as 1, and P2 is coded as 0; Otherwise, P1 is coded as 2, and P2 is coded as 0. 
!Dominant marker: When heterozygote F1 is present, P1 and F1 are coded as 12, and P2 is coded as 0; Otherwise, P1 is coded as 2, and P2 is coded as 0.  
!Recessive markers: When heterozygote F1 is present, P1 is coded as 2, and F1 and P2 are coded as 10; Otherwise, P1 is coded as 2, and P2 is coded as 0. 
!Missing marker is coded as -1. 
 MK-1-1                 2   0   2   0   0   2   0   0   2   0   0   2   0   2   2   2   2   0   0   0   0   2   2   2   0   2   2   2   0   0   2   2   0   0   0   2   0   2   0   0   0   0   2   0   0   2   0   0   2   2   0   0   2   0   2   0   0   0   2   0   0   2   0   2   0   0   2   2   0   0   2   2   2   2   2   2   2   2   0   0   2   0   2   0   0   0   2   0   0   0   0   0   0   2   2   2   2   0   2   2   2   0   2   0   2   2   2   0   2   2   2   2   0   0   0   0   0   2   2   2   2   2   0   2   0   2   2   2   2   2   2   0   2   2   2   2   0   0   2   0   0   0   0   0   0   2   2   2   2   2   0   2   2   0   0   2   2   0   2   0   0   0   2   0   0   2   0   0   2   0   0   0   0   2   2   0   0   2   0   0   2   2   2   0   2   0   0   0   2   2   2   2   2   0   0   2   2   2   2   0
 MK-1-2                 0   2   2   0   0   2   0   0   2   0   0   2   0   2   2   2   2   0   0   0   0   2   2   2   0   0   2   2   0   0   2   2   0   0   0   0   0   2   0   0   0   0   2   0   0   2   0   0   2   2   0   2   0   0   2   2   2   0   2   0   0   2   0   2   0   0   2   2   0   2   2   2   2   2   2   2   2   2   0   0   2   0   2   0   0   0   2   0   0   0   0   0   0   2   2   2   2   0   2   2   2   0   2   0   2   0   2   0   2   2   2   2   0   0   0   0   0   2   2   2   2   2   0   2   0   2   2   2   2   2   2   0   2   2   2   2   0   0   2   0   0   0   0   0   0   2   2   0   2   2   0   2   2   0   0   2   2   2   2   2   0   2   2   0   0   2   0   0   2   0   0   0   0   2   2   0   0   2   0   0   2   2   2   0   2   0   0   0   2   2   2   2   2   0   0   2   2   2   2   0
 MK-1-3                 0   2   2   0   0   2   0   0   2   0   0   2   0   2   2   2   2   0   0   0   0   2   2   2   0   0   2   2   0   0   2   2   0   0   2   0   0   2   0   0   0   0   2   2   0   2   0   0   2   2   0   2   0   0   2   2   2   2   2   0   0   2   2   2   0   0   2   2   0   2   2   2   2   2   2   2   2   2   0   0   2   0   2   0   0   0   2   0   0   0   0   0   0   2   2   2   2   0   2   2   2   0   2   0   2   0   2   0   2   2   2   2   0   0   0   0   0   2   2   2   2   2   0   2   0   2   2   2   2   2   2   0   2   2   2   0   0   0   0   0   0   0   0   0   0   2   2   0   2   2   2   0   2   0   2   2   2   2   2   2   0   2   2   0   0   2   0   0   2   0   2   0   0   2   2   2   0   2   0   2   2   2   0   0   2   2   0   2   2   2   2   2   2   0   0   2   2   2   2   0
 MK-1-4                 0   2   2   0   0   2   0   0   2   0   0   2   0   2   0   2   2   0   0   0   0   2   2   2   0   0   2   2   2   0   2   0   0   0   2   0   2   2   0   0   0   0   0   2   2   2   0   0   2   2   0   2   0   0   2   0   0   2   2   2   0   2   2   2   0   0   2   2   0   2   2   2   2   2   2   2   2   0   0   0   2   0   2   0   0   0   2   0   2   0   2   0   0   2   2   2   2   0   2   2   2   0   0   0   2   0   2   0   0   2   2   2   0   2   0   0   0   2   0   2   2   2   0   2   0   2   2   2   2   0   2   0   2   2   2   0   0   0   0   0   0   0   0   0   0   2   2   2   2   0   2   0   2   0   2   2   2   2   2   2   0   2   2   0   0   2   0   0   2   0   2   0   2   2   2   2   0   2   0   2   2   2   0   0   2   2   0   2   2   2   2   2   2   0   2   2   2   0   2   0
 MK-1-5                 0   2   2   0   2   2   0   0   2   0   0   2   0   2   0   2   0   0   0   0   0   2   2   0   0   0   2   2   2   0   2   0   0   0   2   0   2   2   2   0   0   0   0   2   2   2   0   0   0   2   0   2   0   0   2   2   0   2   2   2   0   2   2   2   0   0   2   2   0   2   2   2   2   2   2   2   2   0   0   0   2   0   2   0   0   0   2   0   2   0   2   0   0   2   2   2   2   0   2   2   0   0   0   0   2   0   2   0   0   2   2   2   0   2   0   0   0   2   0   2   2   2   0   2   0   2   2   2   2   2   2   0   2   2   2   0   0   2   0   0   0   0   0   0   0   2   2   2   2   0   2   0   2   0   2   2   2   2   2   0   2   2   2   0   0   2   0   2   2   0   2   0   2   2   2   2   2   0   0   2   2   2   0   0   2   0   0   2   2   2   2   0   2   0   2   2   2   0   0   2
 MK-1-6                 2   2   2   0   2   2   0   0   0   0   0   2   0   2   2   2   0   0   0   0   0   2   2   0   0   0   2   2   2   0   2   0   0   0   2   0   2   2   2   0   0   0   0   2   2   2   0   2   0   2   0   2   0   0   2   2   0   2   2   2   0   2   2   2   0   0   2   2   0   2   2   2   2   2   2   2   2   0   0   0   2   0   2   0   0   0   2   0   2   0   2   0   0   2   2   2   2   0   2   2   0   0   0   0   0   0   2   0   0   2   2   2   0   2   0   0   0   0   0   2   2   2   0   2   2   2   2   2   2   2   2   0   2   2   2   0   0   2   0   0   0   0   0   0   0   2   2   2   2   0   0   0   2   0   2   2   0   2   2   0   2   2   2   0   0   0   0   2   2   0   2   0   2   2   2   0   2   0   0   2   2   2   0   0   2   0   0   2   2   2   0   0   2   0   2   2   2   0   0   2
 MK-1-7                 2   2   2   0   2   2   0   0   0   0   0   2   0   2   2   2   0   0   0   0   0   2   2   0   0   0   2   2   2   0   2   0   0   0   2   0   2   2   2   0   2   0   0   0   2   2   2   2   0   0   0   0   0   0   2   0   0   2   0   2   0   2   2   2   0   0   2   2   0   2   2   2   2   2   2   2   2   0   0   0   2   0   2   0   2   0   0   0   0   0   2   0   0   2   2   2   2   2   2   2   0   0   0   0   0   0   2   0   0   2   2   2   0   2   0   0   0   0   0   2   2   0   0   0   2   2   2   2   2   2   2   0   2   0   2   0   0   2   0   0   2   0   0   0   0   2   2   0   2   0   0   0   2   0   2   2   0   2   2   0   2   2   2   0   0   0   0   2   2   0   2   0   2   2   2   0   2   0   0   2   2   2   0   0   2   0   0   2   2   2   2   0   2   0   2   2   2   0   0   0
 MK-1-8                 0   2   2   0   2   2   0   0   0   0   0   2   0   2   2   2   0   0   0   0   0   2   2   0   0   0   2   2   2   0   0   0   2   0   2   0   2   2   2   2   2   0   0   0   2   2   2   2   0   0   2   0   0   0   2   0   0   2   0   2   0   2   2   2   0   0   2   2   0   2   0   2   2   2   2   2   2   0   0   0   2   0   2   0   2   0   0   0   0   2   2   0   0   2   2   2   2   2   2   2   2   0   0   0   2   0   2   0   0   2   0   0   0   2   0   0   0   0   0   0   2   0   0   0   2   2   2   2   2   2   0   0   2   2   2   0   0   2   0   2   2   0   0   0   0   2   2   0   2   0   0   0   2   0   0   2   0   2   2   0   2   2   2   0   0   0   0   0   2   2   2   2   2   2   0   0   2   0   0   2   2   2   0   0   2   0   0   2   2   2   2   0   0   2   2   0   2   0   0   0
 MK-1-9                 0   2   2   0   2   2   0   0   0   0   0   2   0   2   2   2   0   0   0   0   0   2   2   0   0   0   2   2   2   0   0   0   2   0   2   0   2   2   2   2   2   0   0   0   2   2   2   2   2   0   2   0   0   0   0   0   2   0   0   2   0   2   0   2   0   0   2   2   0   2   0   2   2   2   2   0   2   0   0   0   2   0   2   0   2   0   0   0   0   2   2   0   2   0   0   2   2   2   2   2   2   0   0   0   2   0   2   0   0   2   2   0   0   2   0   2   0   0   0   0   2   0   0   0   2   2   2   0   2   2   2   2   2   2   2   0   0   2   0   2   2   2   0   2   0   2   2   2   2   0   0   0   2   0   0   2   0   2   2   0   2   2   2   0   0   2   2   2   2   2   0   2   2   2   0   0   2   0   0   2   2   2   0   0   2   0   0   2   2   2   2   0   0   2   2   0   2   0   2   0
 MK-1-10                0   2   2   2   2   2   0   0   0   0   2   2   0   0   2   2   0   0   0   0   0   2   0   0   0   2   2   2   2   0   0   0   2   0   2   0   2   2   2   0   2   0   0   0   2   2   2   0   2   0   2   2   0   0   0   0   2   0   0   2   0   2   0   2   0   0   2   2   2   2   0   2   0   2   2   0   2   0   0   0   2   0   2   0   2   0   0   0   0   2   2   0   2   2   0   2   0   2   2   2   2   2   0   0   2   0   2   2   0   2   2   0   0   2   0   0   0   0   0   0   2   0   0   0   2   2   2   0   2   2   2   2   2   2   2   0   0   2   0   2   2   2   0   2   0   2   2   2   2   0   0   0   2   0   0   2   0   2   2   0   2   2   2   0   0   0   2   2   2   2   0   2   2   2   0   0   2   0   0   2   0   2   2   0   0   0   0   2   2   2   2   0   0   2   0   0   2   0   2   0
 MK-1-11                0   2   2   2   2   2   0   0   0   0   2   2   0   0   2   2   0   0   0   0   0   2   0   0   0   2   2   2   2   2   0   0   2   0   2   0   2   2   0   0   2   0   0   0   2   2   2   0   2   0   2   2   0   0   0   0   2   0   0   2   2   2   0   2   0   0   2   0   2   2   0   2   0   2   2   0   2   0   0   0   2   2   2   2   2   0   0   0   0   2   0   0   2   2   0   0   0   2   2   2   0   0   0   0   2   0   2   2   0   2   2   0   0   2   0   0   0   0   0   0   2   0   0   0   2   2   2   0   2   2   2   2   2   2   2   2   0   2   2   2   2   2   0   2   0   2   0   0   2   0   0   0   2   0   0   2   0   0   2   2   2   2   2   0   0   0   2   2   2   2   0   2   2   2   0   0   2   0   0   2   0   2   2   0   0   0   0   2   2   2   2   0   0   0   0   0   2   0   2   0
 MK-1-12                0   2   0   2   2   2   0   2   0   0   2   0   0   0   2   2   0   0   0   0   0   2   2   2   0   2   2   2   2   2   0   0   2   0   2   0   0   2   0   0   2   0   0   0   2   2   2   0   2   0   2   2   2   0   0   0   0   0   0   2   2   0   0   2   2   0   2   0   2   2   0   2   0   2   2   0   2   0   0   0   2   2   2   2   2   0   0   0   0   2   0   0   0   2   0   0   0   2   2   2   2   0   0   0   2   2   2   2   0   2   0   0   0   2   0   0   0   0   0   0   2   0   0   0   0   2   2   0   2   2   2   2   2   2   0   2   0   2   2   2   2   2   0   2   0   2   0   0   0   0   0   0   2   0   0   2   0   0   2   2   2   2   2   0   0   0   2   2   0   2   0   2   2   2   0   0   2   0   0   2   0   2   2   0   0   0   0   2   2   2   2   0   0   2   0   0   2   0   2   0
 MK-1-13                0   2   0   2   2   0   0   2   0   0   2   0   0   0   2   2   0   0   0   0   2   2   2   0   0   2   2   2   2   2   0   0   2   0   2   0   2   2   2   0   2   0   0   0   2   2   0   0   2   0   2   2   2   0   0   0   0   2   2   2   2   2   0   2   2   2   2   0   0   2   0   2   0   0   2   0   2   2   0   0   2   2   2   2   2   0   0   0   0   2   0   0   0   2   0   0   0   2   2   2   2   0   0   0   2   2   2   2   0   2   0   2   0   2   0   0   0   0   0   0   2   0   0   0   0   2   2   0   2   2   0   2   0   2   0   0   0   2   2   2   2   2   0   2   2   0   0   0   0   0   0   0   2   0   0   0   0   0   2   2   0   2   2   0   0   0   2   2   0   2   0   2   2   2   0   0   2   0   0   2   0   2   0   2   0   0   0   2   2   2   2   0   0   2   0   0   2   0   2   0
 MK-1-14                0   2   0   2   2   0   0   2   0   0   2   0   0   0   2   0   0   0   0   0   0   2   2   2   0   2   2   2   2   2   0   0   2   0   2   0   2   2   2   0   0   0   0   0   2   2   0   0   2   0   2   0   2   0   0   0   0   2   2   2   2   0   0   2   2   0   2   0   0   2   0   2   0   2   2   0   2   2   0   0   2   2   2   2   2   0   0   0   0   2   0   0   0   0   0   0   0   2   2   2   2   0   0   0   2   2   2   2   0   2   0   2   0   2   0   0   0   0   0   0   2   2   0   0   0   2   2   0   2   2   0   2   2   2   0   0   0   2   2   2   2   2   0   2   0   0   0   0   0   0   0   0   2   0   2   0   0   0   2   2   0   0   2   0   0   0   2   0   0   0   0   2   2   2   0   0   2   0   2   2   0   2   0   2   0   0   0   2   2   2   2   0   2   2   0   0   2   0   2   0
 MK-1-15                0   2   2   2   2   0   0   2   0   0   2   0   0   0   2   0   0   0   0   0   0   2   2   2   0   2   2   2   2   2   0   0   2   0   2   0   2   2   2   0   0   2   0   0   2   2   0   0   2   0   2   2   0   0   0   0   0   2   2   2   2   0   0   2   2   0   2   0   0   2   0   2   0   2   2   0   0   2   0   0   2   2   2   2   2   0   0   0   0   2   2   0   0   0   0   0   0   2   2   2   2   0   0   0   2   2   2   2   0   2   0   2   0   2   0   2   0   0   0   0   2   2   0   0   0   0   2   0   2   2   0   2   2   2   0   0   0   2   0   2   0   2   0   2   0   2   0   0   0   0   0   0   2   0   2   0   2   0   2   2   0   0   2   0   0   0   0   0   0   0   0   0   2   2   0   0   2   0   2   2   0   2   0   2   0   2   0   2   2   2   2   0   2   2   2   0   2   0   2   0
 MK-1-16                0   2   2   2   2   0   0   2   0   2   2   0   0   0   2   0   0   0   0   0   0   2   2   2   0   2   2   2   2   2   0   0   2   0   2   0   2   2   2   0   0   2   0   0   2   2   0   0   2   0   2   2   0   0   0   0   0   2   2   0   2   0   0   2   2   0   2   0   0   2   0   2   2   2   2   0   0   0   2   0   2   2   2   2   2   0   0   0   0   2   2   0   0   0   0   0   0   2   2   2   2   2   2   0   2   2   2   2   0   2   0   2   0   2   2   2   0   0   0   0   2   2   0   0   0   0   2   0   2   2   0   2   2   2   0   2   2   2   2   2   0   2   0   2   0   2   0   0   0   0   0   2   2   0   2   0   2   0   2   2   0   0   2   0   0   0   0   0   0   0   0   0   2   2   2   0   2   0   0   2   2   2   0   2   0   2   0   2   2   2   2   0   2   2   2   0   2   2   0   0
 MK-2-1                 2   0   2   2   0   2   0   0   2   2   0   2   0   0   2   2   0   0   0   2   0   2   2   2   0   0   2   2   2   2   0   0   0   2   2   2   0   0   2   2   0   0   0   0   0   0   2   0   0   2   2   0   0   0   2   0   0   2   2   0   0   0   0   0   2   2   2   2   0   2   2   2   2   2   2   0   2   2   2   2   0   0   0   0   2   0   0   2   2   2   2   0   0   2   2   0   0   2   2   0   2   2   2   2   0   2   0   2   0   2   0   0   0   2   2   2   2   2   2   0   0   2   0   0   0   2   0   0   0   0   2   2   2   2   2   2   2   0   0   2   2   0   2   2   0   0   2   2   2   0   2   2   2   2   0   0   2   0   2   2   0   0   2   0   0   2   0   0   0   2   2   0   0   0   2   2   2   0   0   0   0   0   0   0   0   2   0   2   0   0   2   0   2   0   0   2   2   2   0   0
 MK-2-2                 2   0   2   2   0   2   0   0   2   2   0   2   0   0   2   2   0   0   0   2   2   2   2   2   0   0   2   2   2   2   0   2   0   0   2   2   0   0   2   2   0   0   0   0   0   0   2   0   0   2   2   0   0   0   0   0   0   2   2   0   0   0   0   0   2   2   2   2   0   2   2   2   2   2   2   0   2   2   0   2   0   0   0   0   2   0   0   2   2   2   2   0   0   2   2   2   0   2   2   0   2   2   2   0   2   2   0   2   0   2   0   0   2   2   2   2   2   2   2   0   0   2   2   0   0   2   0   0   0   0   2   2   2   2   2   2   2   0   0   2   2   0   0   2   2   0   2   0   2   0   2   2   2   2   0   0   2   2   2   2   0   0   2   0   0   2   0   0   0   2   2   0   0   0   2   2   2   0   0   0   0   0   0   0   0   2   0   2   0   0   2   0   2   0   0   2   2   2   0   0
 MK-2-3                 2   0   0   2   0   2   0   0   2   2   0   2   0   0   2   2   0   0   0   2   2   2   0   2   0   0   2   2   2   0   0   2   2   0   2   2   0   0   2   0   0   0   0   0   0   0   2   0   0   2   2   0   0   0   0   0   0   2   2   0   0   0   0   0   2   2   2   2   0   2   2   2   2   2   2   0   2   2   0   2   0   0   0   0   2   2   0   2   2   2   2   0   0   2   0   2   0   2   2   0   2   2   2   0   2   2   0   2   0   2   0   0   2   2   2   2   2   2   2   0   0   2   2   2   0   2   0   0   0   0   2   2   0   2   0   2   2   0   2   2   0   0   0   2   2   0   2   0   2   0   0   2   2   2   0   0   2   0   0   2   0   2   2   0   0   2   0   0   0   2   2   0   0   0   2   2   2   2   0   0   0   0   0   0   0   2   0   2   0   2   0   0   2   0   0   2   2   2   0   0
 MK-2-4                 2   0   0   2   0   2   0   0   2   2   0   2   0   0   2   2   0   0   0   2   2   2   0   2   0   0   0   2   2   0   0   2   2   0   2   2   0   2   2   0   0   0   0   0   0   0   2   2   0   2   2   0   2   0   0   0   0   2   2   0   0   0   0   0   2   2   2   2   0   2   2   2   2   2   2   0   0   2   0   2   0   0   0   0   2   2   0   2   2   2   2   0   0   2   0   2   0   2   0   0   2   2   2   2   2   2   0   2   0   0   0   0   0   2   2   2   2   2   2   0   0   2   2   2   2   2   0   0   0   0   2   2   0   2   0   2   2   0   2   2   0   0   0   2   2   0   2   0   2   0   0   2   2   2   2   0   2   0   0   2   0   0   2   0   2   2   0   0   0   2   2   0   0   0   2   2   2   2   0   2   2   0   0   0   0   2   0   2   0   2   0   2   2   0   0   2   2   0   0   0
 MK-2-5                 2   0   0   2   0   2   0   0   2   2   0   2   2   2   0   2   0   0   2   2   2   2   0   2   0   0   0   2   2   0   0   2   2   0   2   2   0   2   2   2   0   0   0   0   0   0   0   2   0   2   2   0   2   0   0   0   0   2   2   0   0   0   0   2   2   2   2   2   0   2   2   2   2   2   2   0   0   2   0   0   0   0   2   0   0   2   0   0   2   0   2   0   0   2   0   2   0   2   0   0   2   2   2   2   2   2   0   2   0   0   0   0   0   2   2   2   2   2   2   0   0   2   2   2   0   2   0   0   2   0   2   2   0   2   2   2   2   2   2   2   0   0   0   2   2   0   2   0   2   0   2   2   2   2   2   0   2   0   0   0   0   0   2   0   2   0   0   0   2   2   2   0   0   2   2   2   2   2   0   2   2   0   0   0   0   2   0   2   0   2   0   2   2   0   0   2   2   0   0   0
 MK-2-6                 2   2   0   2   0   2   0   0   0   2   0   2   2   2   0   2   0   0   2   2   2   2   0   2   0   0   2   2   2   0   0   0   2   0   2   2   2   2   2   0   0   0   0   0   0   0   0   0   0   0   2   0   2   0   2   0   0   2   2   0   0   0   0   2   0   2   2   2   0   2   2   2   2   2   2   0   0   2   0   0   0   0   2   0   2   2   0   0   2   0   2   0   0   2   0   0   0   2   0   0   2   2   2   2   2   2   0   2   2   0   0   0   0   2   2   2   2   2   2   0   0   2   2   2   0   2   0   0   2   0   0   2   0   2   2   0   2   2   2   2   2   0   0   2   2   0   2   0   2   2   2   2   2   2   2   0   0   0   0   2   0   0   2   0   2   0   0   0   2   2   2   0   0   2   2   2   2   2   0   2   2   0   0   0   0   2   0   2   2   2   0   2   2   0   0   2   2   0   0   0
 MK-2-7                 2   2   0   2   0   2   0   0   0   2   0   2   2   2   0   2   0   0   2   2   2   2   0   2   2   0   2   2   0   0   0   0   2   0   2   2   2   2   2   0   0   0   0   0   0   0   0   0   2   0   2   0   0   0   2   0   0   2   2   0   0   0   0   2   0   2   0   2   0   2   2   2   2   2   2   0   0   2   0   0   0   0   2   0   0   2   0   0   2   0   2   0   2   2   0   0   0   2   0   0   2   2   2   2   0   2   0   2   2   0   0   0   0   2   2   2   2   2   2   0   0   2   0   2   0   2   0   0   2   0   0   2   0   2   2   0   2   2   2   2   2   0   0   2   2   0   2   0   2   2   2   2   2   2   2   0   2   0   0   2   0   0   2   0   0   0   0   0   2   2   2   0   0   2   2   2   2   2   0   2   2   0   0   0   0   2   0   2   2   2   0   0   2   0   0   2   2   0   0   0
 MK-2-8                 2   2   0   2   0   2   0   0   0   2   0   2   2   2   0   2   0   0   2   2   2   2   0   2   2   0   2   2   0   0   0   2   2   0   2   2   2   2   2   0   0   0   0   0   0   2   0   2   2   0   2   0   0   0   2   2   0   2   2   0   0   0   0   2   0   2   0   2   0   2   2   2   2   2   2   0   0   2   0   0   0   2   2   0   0   2   0   0   2   0   2   0   2   2   0   0   0   2   0   0   0   2   2   2   0   2   0   2   0   2   0   2   0   2   2   2   2   2   2   0   0   2   0   2   0   2   0   0   2   0   0   2   0   2   2   0   2   2   2   2   2   0   0   2   2   0   2   0   0   0   2   2   2   2   2   0   2   0   2   2   0   0   2   0   0   0   0   0   2   2   2   0   0   2   2   0   2   2   0   2   2   2   0   0   0   2   0   2   2   0   0   0   2   0   0   2   2   0   0   0
 MK-2-9                 2   2   0   2   0   2   0   0   0   2   0   2   2   2   0   0   2   0   0   2   2   2   2   2   2   2   2   2   0   0   0   2   2   0   2   2   2   2   2   0   0   0   2   0   0   2   0   2   2   0   2   0   0   0   2   2   0   2   2   0   0   0   0   2   2   2   0   0   0   2   2   2   2   0   0   0   0   2   0   0   0   2   2   0   0   2   0   0   2   0   2   0   2   2   2   0   0   2   0   0   0   2   0   2   2   2   0   2   0   2   0   0   0   2   2   0   2   2   2   0   0   2   0   2   0   0   0   2   2   0   0   2   0   0   2   0   2   2   2   2   2   0   0   2   2   0   2   0   0   2   2   2   2   2   2   0   2   0   2   2   0   0   2   0   0   0   0   0   2   2   2   0   0   2   2   0   2   2   0   2   2   2   0   0   0   2   0   2   2   2   2   0   2   0   0   2   2   0   0   0
 MK-2-10                2   2   2   2   0   2   0   0   0   2   2   2   2   0   2   0   2   0   0   2   2   2   2   2   0   2   2   2   0   0   0   2   2   0   2   2   2   2   2   0   0   0   2   0   0   2   0   2   2   0   2   0   0   2   2   2   0   0   2   0   0   0   0   2   2   2   0   0   0   2   2   0   2   0   0   0   0   2   0   0   0   2   2   0   0   2   0   0   2   0   2   0   0   2   2   2   0   2   0   2   0   2   0   2   2   2   0   2   0   2   0   0   0   2   2   0   2   2   2   0   0   2   0   2   0   0   0   2   2   0   0   2   0   0   2   0   2   2   2   2   2   0   0   2   2   0   2   0   0   2   2   2   2   2   2   0   2   0   2   0   2   0   2   0   0   0   0   0   2   2   2   0   0   2   2   0   0   2   0   2   2   2   0   0   0   0   0   2   2   2   0   0   2   0   0   2   2   0   0   0
 MK-2-11                2   2   2   2   0   2   0   0   0   2   2   2   2   0   2   2   2   0   0   2   2   2   2   2   0   2   2   2   0   0   0   2   2   0   2   2   2   2   0   0   0   0   2   0   0   2   0   2   2   0   2   0   0   2   2   2   2   0   2   0   0   0   0   0   2   2   0   0   0   2   2   0   2   0   0   0   0   2   0   0   0   2   2   0   0   2   0   0   2   0   0   2   0   2   2   2   2   2   0   2   0   2   0   2   2   2   0   2   0   2   0   0   2   2   0   2   2   2   2   0   0   2   0   2   0   0   0   2   0   0   0   2   0   0   2   0   2   2   2   2   2   0   2   2   2   0   2   0   0   2   2   2   2   2   2   0   2   0   2   0   2   0   0   0   0   0   0   0   2   2   2   0   0   2   2   0   0   2   0   2   2   2   0   0   0   0   0   2   2   2   2   0   2   0   0   2   2   0   0   0
 MK-2-12                2   2   0   2   0   2   0   0   0   2   2   2   2   0   2   2   2   0   0   2   2   2   2   2   0   2   2   2   0   0   0   2   2   0   0   2   2   2   0   0   0   2   2   0   0   2   0   2   2   0   2   0   0   2   2   2   2   0   2   0   0   0   2   0   2   0   0   0   0   2   2   0   2   0   0   2   0   2   0   0   0   2   2   0   0   2   0   2   2   0   0   0   0   2   2   2   2   2   0   2   0   2   0   2   2   2   0   2   0   2   0   0   2   2   0   0   2   2   2   0   0   2   0   0   0   0   0   2   0   0   0   2   0   0   2   0   2   2   2   2   2   0   2   2   2   2   2   0   0   2   2   2   2   2   2   0   2   0   2   0   2   0   2   0   0   0   0   0   2   2   2   0   0   2   2   0   0   2   0   2   2   0   0   0   0   0   0   2   2   2   2   0   2   0   2   2   2   0   0   0
 MK-2-13                2   2   0   2   0   2   0   0   0   2   0   2   2   0   2   2   2   0   0   2   2   2   0   2   0   0   2   0   0   0   0   2   2   0   0   2   2   2   0   0   2   2   2   0   0   2   0   2   2   0   0   0   0   2   2   2   2   0   2   0   0   0   2   0   2   0   0   0   2   2   2   0   2   0   0   2   0   0   0   0   0   0   2   0   0   2   0   2   2   0   0   2   0   2   2   2   2   2   0   0   0   2   2   2   2   2   2   2   0   2   0   0   2   2   0   0   2   2   2   0   0   2   2   0   0   0   0   2   0   0   0   2   0   0   2   0   2   0   2   2   2   0   2   2   2   2   2   0   0   2   2   2   2   2   2   0   2   0   2   0   0   0   2   0   0   0   0   0   2   0   2   0   0   0   2   0   0   2   0   2   2   2   0   0   0   0   0   2   2   2   2   0   2   0   2   2   2   0   2   0
 MK-2-14                2   2   0   2   0   2   2   0   0   2   0   2   2   0   2   2   2   0   0   2   2   2   0   2   2   0   2   0   0   0   0   2   2   0   0   2   2   2   0   0   2   2   2   0   0   2   0   2   2   0   0   0   0   2   2   2   2   0   2   0   2   0   2   0   2   0   0   0   2   2   2   0   2   0   0   2   0   0   0   0   0   0   2   0   0   0   0   2   2   0   2   0   0   2   2   2   2   2   0   0   2   2   2   2   2   2   2   2   0   2   0   0   0   2   0   0   2   2   2   0   0   2   2   0   0   0   0   2   0   0   0   2   0   0   2   0   2   0   2   2   2   0   2   2   2   2   0   0   0   2   2   2   2   2   2   0   2   0   2   0   0   0   2   0   0   0   0   0   2   0   2   0   0   0   2   0   0   2   0   2   2   2   0   0   2   0   0   2   2   2   2   0   2   0   2   2   2   0   2   0
 MK-2-15                2   2   0   2   2   2   2   2   0   2   0   2   2   2   2   2   2   0   0   2   2   2   0   2   2   0   2   0   0   0   0   2   0   0   0   2   2   2   0   0   0   2   2   0   0   2   0   2   2   0   0   0   0   2   2   2   2   0   2   0   2   0   2   0   2   0   0   0   2   2   2   0   2   0   0   2   0   0   0   0   0   0   2   0   0   0   0   2   0   0   2   2   0   2   2   2   2   2   0   0   2   2   2   2   2   2   2   2   0   2   0   0   0   2   0   0   2   2   2   0   2   0   2   0   0   0   0   2   0   0   0   2   0   0   2   0   2   0   2   2   2   0   2   2   2   2   0   0   0   2   2   2   2   2   2   2   2   0   2   0   0   0   2   0   0   0   0   2   0   0   2   0   0   0   2   0   0   2   0   2   2   2   0   0   2   0   0   0   2   2   2   0   0   0   2   2   2   0   2   0
 MK-2-16                2   2   0   2   2   2   2   2   0   2   0   2   2   0   2   2   2   0   0   2   0   2   0   2   2   0   2   0   0   0   0   2   0   0   0   2   2   2   0   0   0   2   2   0   0   2   2   2   2   0   0   0   0   2   0   2   2   2   2   0   2   0   2   0   2   0   0   0   2   2   2   2   2   0   0   2   0   0   0   0   0   2   2   2   0   0   0   2   0   0   2   2   0   2   2   2   2   2   0   0   2   2   2   2   2   2   2   2   2   2   0   0   0   2   0   0   2   2   2   2   2   0   2   0   0   0   0   2   0   0   0   2   0   0   2   0   2   0   2   0   2   0   2   2   2   2   0   0   0   2   2   2   2   2   2   2   2   0   2   0   0   0   2   0   0   0   0   2   0   0   2   0   0   2   2   0   0   2   0   2   2   2   0   0   2   0   0   0   2   2   2   0   0   0   2   2   2   0   2   0
 MK-3-1                 0   2   2   0   2   2   0   2   2   2   0   0   0   2   2   0   2   0   0   2   2   2   0   2   2   2   2   2   2   0   2   0   0   2   0   0   2   0   0   0   2   0   2   2   2   2   0   0   2   2   0   2   0   0   2   2   0   0   2   0   2   2   0   0   2   0   2   2   2   0   2   2   2   2   0   2   2   2   2   0   2   0   0   0   2   2   0   0   0   2   0   2   2   2   2   0   2   2   0   2   2   2   2   2   2   2   0   2   2   2   0   0   2   0   2   2   2   0   0   2   2   2   0   2   0   0   0   2   0   0   0   0   2   0   0   2   0   2   2   2   0   0   2   0   2   0   0   0   2   0   2   0   0   2   0   2   0   2   2   0   2   0   0   0   2   2   0   2   2   2   0   0   2   2   2   0   2   2   0   0   2   2   2   2   0   0   0   0   2   2   2   2   0   0   0   0   2   0   0   0
 MK-3-2                 0   2   2   0   2   2   2   0   2   2   0   0   0   2   2   0   2   0   0   2   2   2   0   2   2   2   2   2   2   0   0   0   0   2   0   0   2   0   0   0   2   0   2   2   2   2   0   0   2   2   2   2   0   2   2   0   0   0   2   0   2   0   0   2   2   0   2   2   2   0   2   2   2   2   0   2   2   2   0   0   2   0   2   0   2   2   0   0   0   0   0   2   2   0   0   0   2   2   0   2   2   2   2   2   0   2   0   2   2   0   0   0   2   0   2   2   2   0   0   2   2   2   0   2   0   0   0   2   0   0   0   0   2   0   2   2   0   2   2   2   0   0   2   0   2   0   0   0   2   0   2   0   0   2   0   2   0   2   2   0   2   0   2   0   2   2   0   2   2   0   2   0   2   2   2   0   2   2   0   0   2   2   2   2   0   0   0   2   2   2   2   2   0   0   0   0   2   0   0   0
 MK-3-3                 0   2   2   0   2   2   2   0   2   2   0   0   0   2   2   0   2   2   0   2   2   2   0   2   0   2   0   2   2   0   0   0   0   0   2   0   2   0   0   0   2   0   2   0   2   2   0   0   2   2   2   2   0   2   0   0   0   2   2   0   2   0   2   2   2   2   0   2   0   0   2   2   2   2   0   2   2   2   2   0   2   0   2   0   2   2   0   0   0   0   2   2   2   0   0   0   2   2   2   0   2   2   2   2   2   2   0   2   2   0   0   0   2   0   2   2   2   0   0   2   2   2   0   2   0   2   0   2   0   0   0   0   2   0   2   2   0   2   2   2   0   2   2   0   2   0   0   0   0   0   2   0   0   2   0   2   0   2   2   0   2   0   2   0   2   2   0   2   2   2   2   0   2   2   2   0   2   2   0   0   2   2   2   2   0   0   0   2   2   2   0   2   0   0   0   0   0   0   0   0
 MK-3-4                 0   2   0   0   2   2   2   0   2   2   0   0   0   2   2   2   2   2   0   2   2   2   0   2   0   0   0   0   2   0   0   2   0   0   2   0   2   0   0   0   2   0   2   0   2   2   0   0   2   2   2   2   0   2   0   0   0   2   2   0   2   0   2   2   2   2   0   2   0   0   2   2   2   2   0   2   2   2   2   0   2   0   2   0   2   2   0   0   0   0   2   2   2   0   0   0   2   2   2   0   2   2   2   2   2   2   0   2   2   0   0   0   2   0   2   0   2   0   0   2   2   2   0   2   0   2   0   2   0   0   0   0   2   0   2   2   0   2   2   2   0   2   2   0   2   0   0   0   0   0   0   0   2   2   0   2   0   2   2   0   0   2   2   0   2   2   0   0   2   2   2   0   2   2   2   0   2   0   0   0   2   2   2   0   0   0   0   2   0   2   0   2   0   0   0   0   0   0   0   2
 MK-3-5                 0   2   0   0   2   2   2   0   2   2   0   0   0   2   2   2   2   2   0   2   2   2   0   0   0   0   0   0   2   0   0   0   2   0   2   0   2   0   0   0   2   0   2   0   2   2   0   0   2   2   2   2   0   2   0   0   0   2   2   2   2   0   2   2   2   2   0   2   0   0   2   2   2   2   0   2   2   2   2   0   2   0   2   0   2   2   2   0   0   0   2   2   2   2   0   0   0   2   2   0   2   2   2   0   2   2   0   2   2   0   0   0   2   0   0   0   2   0   0   2   2   2   0   2   0   2   0   2   0   0   2   2   2   2   2   2   0   2   2   0   0   0   2   2   2   0   0   0   0   0   0   0   2   2   0   2   0   2   2   0   2   2   2   0   2   2   0   0   2   2   2   0   2   2   2   0   2   0   0   2   2   2   2   0   0   0   0   0   0   2   0   0   0   0   0   0   0   0   0   2
 MK-3-6                 0   2   0   0   2   2   2   0   2   2   0   0   2   2   0   2   2   2   0   2   2   2   2   0   0   0   0   0   2   0   2   0   2   0   0   0   2   0   0   2   2   0   2   0   0   2   0   0   2   2   2   2   2   2   0   2   0   2   2   2   2   0   2   2   2   2   2   2   0   0   0   2   0   2   0   2   2   2   0   0   2   0   2   0   0   2   2   0   0   2   2   2   2   2   0   0   0   2   2   0   2   2   2   0   2   2   0   2   2   0   0   0   0   0   2   0   2   0   0   2   0   2   0   2   0   2   0   2   0   0   2   2   2   2   2   2   0   2   2   0   0   0   0   2   2   0   0   2   0   0   2   0   2   2   0   2   0   2   2   0   2   2   0   0   2   2   0   2   2   2   0   2   2   2   2   0   2   0   0   2   2   2   2   0   0   0   0   0   2   2   0   0   2   0   0   0   0   0   0   2
 MK-3-7                 0   2   2   0   2   0   2   0   2   2   2   0   2   2   0   2   2   2   0   2   2   2   2   0   0   2   0   0   2   2   2   0   0   2   0   0   2   2   0   2   2   0   0   0   2   2   0   0   2   2   2   2   2   2   0   2   0   2   2   2   2   0   2   2   2   2   2   2   0   0   0   0   0   2   0   2   2   2   0   2   2   0   2   0   0   2   2   0   0   2   2   2   2   2   0   0   2   0   2   0   2   2   2   0   2   2   0   2   2   0   2   0   2   2   2   0   0   0   0   2   0   2   0   2   0   2   0   2   0   0   0   2   2   2   2   2   0   2   2   0   0   0   0   2   2   2   0   2   0   0   2   2   2   2   0   2   0   2   2   0   2   2   0   0   2   2   0   2   2   2   0   2   2   2   0   0   2   0   0   2   2   2   2   0   0   0   0   0   2   0   0   0   2   0   2   0   0   0   0   2
 MK-3-8                 0   2   2   0   2   0   2   0   2   2   2   0   2   2   0   2   2   2   2   2   2   2   2   0   0   0   0   0   2   0   2   0   0   2   0   0   2   2   0   2   2   0   0   0   2   2   0   0   2   2   2   2   2   2   0   2   0   2   2   0   2   0   2   0   2   2   2   0   0   2   0   0   0   2   0   2   2   2   0   2   2   0   2   0   2   2   2   0   0   2   2   2   2   2   0   0   0   0   2   0   2   2   2   0   2   2   0   2   2   2   2   0   2   2   2   0   0   0   0   2   0   2   2   2   0   2   0   2   0   0   0   2   2   2   2   2   0   2   0   0   0   0   0   2   2   2   0   2   0   0   2   2   2   2   0   2   0   2   2   0   2   2   0   0   2   2   0   2   2   2   0   2   2   2   0   0   2   0   0   2   2   2   2   0   2   2   0   0   2   0   0   0   2   0   2   0   0   0   0   2
 MK-3-9                 0   2   2   0   2   0   2   0   2   2   2   0   2   2   0   2   2   0   2   2   0   2   2   0   0   0   0   0   0   0   2   0   0   2   0   0   2   2   0   2   2   2   2   0   2   2   0   2   2   0   0   0   2   2   0   2   0   2   2   0   2   0   2   0   2   2   2   0   0   2   0   0   0   2   0   2   2   2   0   2   2   0   2   0   2   2   2   0   0   2   2   2   2   2   2   0   0   0   0   0   2   2   2   0   2   2   2   2   2   0   2   0   2   2   2   0   0   0   0   2   0   2   0   2   0   2   2   2   0   0   0   2   2   2   2   2   0   2   0   0   0   0   0   2   0   2   0   2   0   0   0   2   2   2   0   2   0   2   2   0   2   2   0   0   2   2   0   2   2   2   0   2   2   2   0   0   2   0   0   2   2   2   2   2   2   0   0   0   2   0   0   0   2   0   2   0   0   0   0   2
 MK-3-10                0   2   2   0   2   0   2   0   2   2   2   0   2   2   0   2   2   0   2   2   2   2   2   0   2   0   0   0   0   0   2   2   0   2   0   0   2   2   0   2   2   2   2   0   2   2   0   2   2   0   0   0   2   0   0   2   0   2   2   0   2   0   2   0   0   2   2   0   0   2   0   0   2   2   0   2   2   2   0   2   2   0   2   0   2   0   0   0   0   2   0   2   2   2   2   0   0   2   2   0   2   2   2   0   2   2   2   2   2   0   2   0   2   2   2   0   0   0   0   2   0   2   2   2   0   2   2   2   0   0   0   2   2   2   2   0   0   2   0   0   0   0   0   2   0   2   0   0   0   0   0   2   2   2   2   2   2   2   2   0   2   2   0   0   2   2   0   2   2   2   0   2   2   2   0   0   2   0   0   2   2   2   2   2   2   0   0   0   2   0   0   0   2   0   2   0   0   2   0   2
 MK-3-11                0   2   2   0   2   0   2   0   2   2   2   0   2   2   0   2   2   2   2   2   2   2   2   0   2   0   0   0   0   0   2   2   0   2   0   0   2   2   0   2   2   2   2   0   2   2   0   0   2   0   0   0   0   0   0   2   2   2   0   0   0   0   2   0   2   2   2   0   0   2   0   0   2   2   0   2   2   2   0   2   2   2   2   0   2   0   0   0   0   2   0   2   2   2   2   0   0   2   2   0   2   2   2   0   2   2   2   0   2   0   0   0   2   0   2   0   0   0   0   2   0   2   2   2   0   2   2   2   2   0   0   2   2   2   2   0   0   2   0   0   0   0   0   2   0   2   0   0   0   0   0   2   2   2   2   2   2   2   2   0   2   2   0   0   2   2   0   2   2   2   0   0   2   2   0   0   2   0   0   0   2   2   2   2   2   0   2   0   2   0   0   0   2   2   2   0   0   2   0   2
 MK-3-12                0   2   0   2   2   0   2   0   2   2   2   0   2   2   0   2   2   2   2   2   2   2   2   0   2   0   0   0   0   0   2   2   0   2   0   2   0   2   0   2   2   2   2   2   2   2   0   0   2   0   0   0   0   0   0   2   2   2   0   0   0   0   2   0   2   2   2   0   0   2   0   0   2   2   0   2   0   2   0   2   2   2   2   0   2   0   0   0   0   2   0   2   2   2   2   0   0   2   2   0   2   2   2   0   2   0   2   0   2   0   0   0   2   0   2   0   0   0   0   2   0   2   2   2   0   2   2   2   2   0   0   2   2   2   2   0   0   2   0   0   0   0   0   2   0   2   0   0   0   2   2   2   2   2   2   2   2   2   2   0   2   2   0   0   2   2   0   2   2   2   0   0   2   2   0   0   0   0   0   0   2   2   2   2   2   0   0   0   2   0   0   0   0   2   2   0   2   2   0   2
 MK-3-13                0   2   0   2   2   0   0   0   2   2   2   2   2   2   0   2   2   2   2   2   2   2   2   0   2   0   0   0   2   0   2   2   0   2   0   2   0   2   0   2   2   2   2   2   2   2   0   0   2   0   0   0   0   0   0   2   0   2   0   0   0   0   2   0   2   2   2   2   0   2   0   0   2   2   0   2   0   2   0   2   2   2   2   0   2   0   0   0   0   2   0   2   2   2   2   0   0   2   2   0   2   2   2   0   0   2   2   0   2   0   0   0   2   0   2   0   0   0   0   2   0   2   2   2   0   2   2   2   2   0   0   2   2   2   2   0   0   2   0   0   0   0   2   2   0   2   0   0   0   2   2   2   0   2   2   2   0   2   2   0   2   2   0   0   2   2   0   2   2   2   0   0   2   2   0   2   0   0   0   2   2   2   2   2   2   0   2   0   2   2   0   0   0   2   2   0   2   2   0   2
 MK-3-14                0   0   0   2   0   0   2   0   2   2   2   2   2   2   0   2   2   2   2   2   2   2   2   2   2   0   0   0   2   0   2   2   0   0   0   2   0   2   0   2   0   2   2   2   2   0   0   0   2   0   0   0   0   0   0   2   0   2   0   0   0   0   2   0   2   2   2   2   0   2   0   0   2   2   0   2   0   2   0   2   2   2   2   0   2   0   0   2   0   2   0   2   2   2   2   0   0   2   2   0   2   0   2   0   2   2   2   0   2   2   2   0   2   0   2   0   0   0   0   2   0   2   2   2   0   2   2   2   2   0   2   2   2   2   2   0   0   2   0   0   0   0   2   2   0   2   0   0   0   2   2   2   0   2   2   2   0   2   2   0   2   2   0   0   2   2   0   2   2   2   0   0   2   2   0   2   0   0   0   2   2   2   2   2   2   2   2   0   2   2   0   0   0   2   2   0   0   2   0   2
 MK-3-15                0   0   0   2   0   0   2   0   2   2   2   2   2   2   0   2   2   2   2   2   2   2   2   0   0   0   0   0   2   0   2   2   0   0   0   2   0   2   2   2   0   2   2   2   2   0   0   2   2   0   0   0   0   0   0   2   0   2   0   0   0   0   2   0   2   2   2   2   0   2   0   0   2   2   0   2   0   0   0   2   2   2   2   0   2   0   2   2   0   2   0   2   2   2   2   0   0   2   2   0   2   0   2   0   2   2   2   0   2   2   0   0   2   0   2   0   0   0   0   2   2   2   2   2   0   2   0   2   2   0   2   0   2   2   2   0   0   2   0   0   0   0   2   2   0   2   0   0   0   2   2   2   0   2   2   0   2   2   2   0   2   2   0   2   2   2   0   2   2   2   0   0   2   2   0   2   0   0   0   2   2   2   0   2   2   2   2   0   2   2   2   0   0   2   2   0   2   2   0   2
 MK-3-16                0   0   0   2   0   0   2   0   2   2   2   2   2   2   0   2   0   2   2   2   2   2   2   0   0   0   0   0   2   0   2   2   0   0   0   2   0   0   2   2   0   2   2   2   2   0   0   2   2   0   0   0   0   0   0   2   0   2   0   0   0   0   2   0   2   2   2   2   0   2   0   0   2   2   0   2   0   0   0   2   2   2   0   0   2   0   2   2   0   2   0   2   2   2   0   0   0   2   2   0   2   0   2   0   2   2   2   0   2   2   0   2   2   0   2   0   2   0   0   0   2   2   0   2   0   2   0   2   2   0   0   0   2   2   2   0   0   2   0   2   0   0   2   2   2   2   0   0   0   2   2   0   0   2   2   0   2   2   2   0   2   0   0   2   2   2   0   2   2   0   0   2   2   2   0   0   0   2   2   2   2   2   0   2   2   2   2   0   2   0   0   0   0   2   2   0   2   0   0   0
 MK-4-1                 0   2   0   2   0   0   0   2   0   0   2   2   0   2   2   0   2   2   0   0   2   2   2   2   2   2   0   0   2   2   0   2   2   0   2   2   2   2   2   2   0   2   2   0   0   2   2   2   2   0   2   2   2   2   2   2   2   2   0   0   0   2   2   2   2   2   0   2   2   0   2   2   2   0   0   2   2   0   2   0   2   0   2   2   2   2   0   2   2   0   0   0   0   2   0   0   0   2   2   2   0   0   0   2   2   2   2   0   0   0   2   0   2   2   0   0   0   0   0   2   2   2   2   0   0   2   2   0   0   0   2   2   0   2   0   2   2   2   2   2   0   0   0   2   0   2   0   0   0   0   2   2   0   0   0   0   0   2   2   2   0   2   0   0   0   2   2   0   0   2   0   2   2   0   0   0   2   0   2   2   0   2   0   0   0   2   2   0   0   0   0   2   0   0   0   0   0   0   2   2
 MK-4-2                 0   2   0   2   0   0   0   2   0   0   2   2   0   2   2   0   2   2   0   0   2   2   2   2   2   2   0   0   2   2   0   2   2   0   2   2   0   2   2   2   2   2   2   0   2   2   0   2   2   0   0   2   2   2   2   2   2   2   0   0   0   2   2   2   2   2   0   2   2   0   2   2   2   0   0   2   2   0   2   0   2   0   2   2   2   2   0   2   2   0   0   0   0   2   0   0   0   0   2   2   0   0   0   2   2   2   2   0   0   0   2   0   2   0   0   0   0   0   0   2   2   2   2   0   0   0   2   0   0   0   0   2   0   2   0   2   2   2   2   2   0   0   0   2   0   2   0   0   0   0   2   2   0   0   2   0   0   2   2   2   0   2   0   0   0   2   0   0   0   0   0   2   2   0   0   0   2   0   2   2   0   2   0   0   0   0   2   0   2   0   0   2   2   0   0   0   0   0   2   2
 MK-4-3                 0   2   2   0   0   0   0   2   0   0   0   2   0   2   2   0   2   2   0   0   2   2   2   2   2   2   0   0   2   2   0   2   2   0   2   2   0   2   2   0   2   2   2   0   2   2   0   2   2   0   0   2   2   2   0   2   2   2   2   0   0   2   2   2   2   2   0   2   2   0   2   2   2   0   0   2   2   0   2   0   2   0   2   2   2   2   0   2   2   0   0   0   0   2   0   0   0   0   2   2   0   0   0   2   2   2   2   0   2   0   2   0   2   0   0   0   0   0   0   2   2   2   2   0   0   0   2   0   0   0   0   2   0   2   0   2   2   2   2   2   0   0   0   0   0   2   0   0   0   0   2   2   0   0   2   0   0   2   2   2   2   2   0   2   0   2   0   0   0   2   0   2   2   0   0   0   2   0   2   0   0   2   0   0   0   0   2   0   2   0   2   2   2   0   0   0   0   0   2   2
 MK-4-4                 2   2   2   0   0   0   0   2   0   0   0   0   0   0   2   0   2   2   0   0   2   2   2   2   2   2   0   0   2   2   0   2   2   0   2   2   0   2   2   0   2   2   2   0   2   0   0   2   2   0   0   2   2   2   0   2   2   2   2   0   0   2   2   2   2   0   0   0   2   0   2   0   2   0   0   2   2   0   2   0   2   0   0   2   2   2   0   2   2   0   0   0   2   2   0   0   0   0   2   2   0   0   0   2   2   2   0   0   2   0   2   0   2   0   0   0   0   0   0   2   2   2   2   0   0   0   2   0   0   0   0   2   0   2   2   0   2   2   2   2   0   0   0   0   2   2   0   0   0   0   2   2   0   2   2   0   0   2   2   2   2   2   0   2   0   2   0   0   0   2   0   2   2   0   2   0   2   2   2   2   0   2   0   2   0   0   2   0   2   0   2   2   0   0   0   0   0   0   2   2
 MK-4-5                 2   2   2   0   0   0   0   2   0   0   0   0   0   0   0   0   2   2   0   0   2   0   0   0   0   2   0   0   2   2   0   2   2   0   2   0   0   2   2   0   2   2   2   0   2   0   0   2   2   0   0   2   2   2   0   2   2   0   2   0   0   2   2   2   2   0   0   0   2   0   2   0   2   0   0   2   2   0   2   0   2   0   0   2   2   2   0   2   2   0   0   0   2   2   0   0   0   0   2   2   0   0   0   2   2   2   0   0   2   0   2   0   2   0   0   0   0   0   0   2   2   2   2   0   0   0   0   0   2   2   0   2   0   2   2   0   2   2   2   2   0   0   2   0   2   2   0   0   0   0   2   0   0   0   2   0   0   2   0   2   2   2   2   2   0   2   0   0   0   2   0   2   2   0   2   0   0   2   2   2   0   2   0   2   0   0   2   0   2   0   2   0   0   0   0   0   0   2   2   2
 MK-4-6                 2   2   2   0   2   0   0   2   0   0   0   0   0   0   0   0   2   2   0   0   2   0   2   0   0   2   0   0   0   2   0   2   2   0   2   2   0   2   2   0   2   2   2   0   0   0   2   2   2   0   0   2   2   2   0   2   2   0   2   0   0   2   2   2   2   0   0   0   2   0   2   0   2   0   0   2   2   0   2   0   2   0   0   2   0   2   0   2   2   0   0   0   2   2   0   0   0   0   2   2   0   0   0   2   2   0   0   0   2   0   2   0   2   0   0   0   0   0   0   2   2   2   2   0   0   2   0   0   2   2   0   0   2   2   2   0   2   2   0   2   0   0   2   0   2   2   0   0   0   0   2   0   0   2   2   0   0   2   2   2   2   2   2   2   0   2   0   0   0   2   0   0   2   0   2   0   0   2   2   2   0   2   0   2   0   0   2   0   2   0   2   0   0   0   0   2   0   0   2   2
 MK-4-7                 2   0   2   0   2   0   0   2   2   0   0   0   0   0   0   0   2   2   0   0   0   0   2   0   0   0   0   0   0   2   0   2   0   0   2   2   0   2   2   0   2   2   2   0   0   0   2   2   2   0   0   2   2   2   0   2   2   0   2   0   0   2   2   0   2   0   0   0   2   0   2   0   2   0   0   2   2   0   2   0   2   0   0   0   0   2   0   2   2   0   0   0   2   2   0   0   0   2   2   2   0   0   0   2   2   0   0   0   2   2   2   0   2   0   0   2   0   0   0   2   2   2   2   0   0   2   0   0   2   2   0   0   2   2   2   0   2   2   0   2   0   0   2   0   2   2   0   0   2   0   2   0   0   2   2   0   0   2   2   2   2   2   2   2   0   2   0   0   0   2   0   0   2   0   2   0   0   2   0   2   0   2   0   2   0   0   2   0   0   0   2   2   0   0   0   2   0   2   2   2
 MK-4-8                 2   2   2   0   2   0   0   2   2   0   0   0   0   0   0   0   2   2   0   0   0   0   2   0   0   0   0   0   0   2   0   2   0   0   2   2   0   2   2   0   0   0   2   0   0   0   0   2   2   0   0   2   2   2   0   2   2   0   2   0   0   2   2   0   2   0   0   0   2   0   2   0   2   0   0   2   2   0   2   0   2   0   0   0   0   2   0   2   2   0   0   0   2   2   0   0   0   2   2   2   0   0   0   0   0   0   0   0   2   0   2   2   2   0   0   2   0   0   0   2   2   2   2   0   0   2   0   0   2   2   0   0   2   2   2   0   2   2   0   2   0   0   2   0   2   2   0   0   2   0   2   2   0   2   2   0   0   2   2   2   2   2   2   2   0   0   0   0   0   0   0   0   2   0   0   0   0   2   2   2   0   2   0   0   0   0   2   0   0   0   2   2   0   2   0   2   0   2   2   0
 MK-4-9                 2   0   2   0   2   0   0   2   2   0   0   0   0   0   0   0   0   2   0   0   0   0   2   0   0   0   0   0   0   2   0   2   0   0   2   2   2   2   2   0   0   0   2   0   0   0   0   2   2   0   0   2   2   2   0   2   2   0   2   0   0   2   0   0   2   0   0   0   2   0   2   0   2   0   0   2   2   0   2   0   2   0   0   0   0   2   0   2   2   0   0   0   2   0   2   0   0   2   2   2   0   0   0   0   0   0   0   0   2   0   2   2   2   0   0   2   0   0   0   0   2   2   2   0   0   2   0   2   2   2   0   0   0   2   2   0   2   2   0   2   0   0   2   2   2   2   0   0   2   0   2   2   0   2   2   0   0   2   2   2   2   2   2   2   0   0   0   0   0   2   0   0   2   0   0   0   0   2   2   2   0   2   2   0   0   0   2   0   0   0   2   2   0   2   0   2   0   2   2   0
 MK-4-10                2   0   2   0   2   2   0   2   2   0   0   0   0   0   0   0   0   2   2   0   0   0   2   0   0   0   0   0   0   2   0   2   0   0   2   2   2   2   2   0   0   0   2   2   0   0   0   2   2   0   0   0   2   2   0   2   2   0   2   0   0   2   0   0   2   0   0   0   2   0   0   0   2   2   0   2   2   0   2   0   2   0   0   2   0   2   0   2   2   0   0   0   2   2   2   0   0   2   2   2   0   0   0   2   0   0   0   0   2   0   2   2   2   2   0   2   0   0   0   0   2   2   2   0   0   2   0   2   2   2   0   0   0   2   2   0   2   2   0   0   0   0   0   2   2   2   0   0   2   0   2   2   0   2   0   0   0   2   2   2   2   2   2   0   0   0   0   0   2   0   0   2   2   0   0   0   0   2   2   2   0   0   2   0   0   0   2   2   0   0   2   2   0   2   0   2   0   2   2   0
 MK-4-11                2   2   2   0   2   2   0   2   2   0   2   0   0   0   0   0   0   2   2   0   0   0   2   0   0   0   0   0   0   2   0   2   0   0   2   2   2   2   0   0   0   0   2   2   0   0   0   2   2   0   0   0   2   2   0   2   2   0   2   0   0   2   0   0   2   0   0   0   2   0   0   0   2   2   0   2   2   0   2   0   0   0   0   2   0   0   0   2   2   2   0   0   2   2   2   0   0   2   2   0   0   0   0   2   0   0   2   0   2   0   2   2   2   2   0   2   0   0   0   0   2   2   2   0   0   2   0   2   2   2   0   0   0   2   0   0   2   2   0   2   0   0   0   2   2   2   0   0   2   2   2   2   0   2   0   0   0   2   2   2   2   2   2   0   0   0   0   0   2   0   0   0   2   0   0   0   0   2   2   2   0   0   2   0   0   0   0   2   0   0   2   2   0   2   0   2   0   2   2   2
 MK-4-12                2   2   0   0   2   2   0   2   2   0   2   0   0   0   0   0   0   0   2   0   0   0   2   2   0   0   0   0   0   2   0   2   0   0   2   0   2   2   0   0   0   0   2   2   0   0   0   2   2   0   0   0   2   2   0   2   2   0   2   0   0   0   0   0   2   0   0   0   2   0   0   0   2   2   0   2   2   0   2   0   0   0   0   2   0   0   0   2   2   2   0   0   2   2   2   0   0   2   2   0   0   0   0   2   0   0   2   0   2   0   2   2   2   2   0   2   0   0   0   0   2   2   2   0   0   2   0   0   2   2   0   0   0   2   0   0   2   2   0   2   0   0   0   2   2   2   2   0   0   2   2   0   0   2   2   0   2   2   2   2   2   2   2   0   0   0   0   2   2   0   0   0   2   0   0   0   0   2   2   2   0   0   2   0   0   0   0   2   0   0   2   2   0   2   0   2   0   2   2   2
 MK-4-13                2   0   0   0   2   2   0   2   0   0   2   0   0   0   0   0   0   0   0   2   0   0   2   2   0   0   0   0   0   2   0   2   0   0   2   0   2   0   2   0   2   0   2   2   0   0   0   2   2   0   0   2   2   2   0   2   2   2   2   0   0   0   2   0   2   2   0   0   2   0   0   0   2   0   0   2   2   0   2   0   0   0   2   2   0   0   0   2   2   2   0   0   0   0   2   0   0   2   2   0   0   0   0   2   0   0   2   0   2   0   2   2   2   2   0   2   0   0   0   0   2   2   2   0   0   2   0   0   0   2   0   0   0   2   0   0   2   2   2   2   2   0   0   2   2   2   2   0   0   2   0   0   0   2   2   0   2   0   2   2   2   2   2   0   0   0   0   2   2   2   0   0   2   0   0   0   2   2   2   2   0   2   2   2   2   0   0   0   2   0   2   2   0   2   2   2   0   0   2   2
 MK-4-14                2   0   0   0   2   0   0   2   0   0   2   0   0   0   0   0   0   0   0   2   0   0   2   2   0   2   0   0   0   2   2   2   0   0   2   0   2   0   2   0   2   0   2   2   0   0   0   2   0   0   0   2   0   2   0   0   2   2   2   0   0   0   0   0   2   2   0   0   2   0   0   0   2   0   0   2   2   0   2   0   0   0   0   2   0   0   0   2   2   2   0   0   0   0   2   0   0   2   2   0   0   0   0   2   0   0   2   0   2   0   2   2   0   2   0   2   0   2   0   0   2   2   2   2   0   2   0   0   0   2   0   0   0   2   0   0   2   2   2   0   2   0   0   2   2   2   2   0   0   2   0   0   0   2   2   0   2   0   2   2   2   2   2   0   0   0   0   2   2   2   0   0   2   2   0   0   2   2   2   2   0   2   2   2   2   2   0   0   2   0   2   2   0   0   2   2   0   0   2   2
 MK-4-15                2   0   0   0   0   0   0   2   0   0   2   0   0   0   0   0   0   0   0   2   0   0   2   2   0   2   2   0   0   2   2   0   2   0   2   2   2   0   2   2   2   0   2   2   0   0   0   2   2   0   0   2   0   2   0   0   2   2   2   0   0   0   0   0   2   2   2   0   2   0   0   0   0   2   0   0   2   0   2   2   0   0   0   2   0   0   0   2   2   2   0   0   0   0   2   0   0   2   2   0   0   0   0   2   0   0   2   0   2   2   2   2   0   2   0   2   0   2   0   0   2   2   2   2   0   2   0   0   0   2   0   0   0   2   2   0   0   2   2   0   2   0   0   2   2   2   2   0   0   2   0   0   0   2   2   0   2   0   2   2   2   2   2   0   0   0   2   2   2   2   0   0   2   2   0   2   2   2   2   2   0   2   2   2   2   2   0   0   2   2   2   2   0   0   2   2   0   0   0   2
 MK-4-16                2   0   0   0   0   0   2   2   0   0   2   0   0   0   0   2   0   0   0   2   0   0   2   2   0   2   2   0   0   2   2   0   2   0   2   2   2   0   2   2   2   0   2   0   0   0   0   2   2   0   0   2   0   2   0   0   2   2   2   0   0   0   2   0   2   2   2   0   2   0   0   0   0   0   0   0   2   2   2   2   0   0   0   0   0   2   0   2   2   2   0   0   0   0   0   0   0   2   2   0   0   0   0   2   0   0   2   0   2   0   2   2   0   2   0   2   0   2   2   0   2   2   2   2   0   2   0   0   0   2   0   0   0   2   2   0   0   2   2   0   2   0   0   2   2   2   2   0   2   2   0   0   0   2   2   0   2   0   2   2   2   0   2   0   0   0   2   2   2   2   0   0   2   2   0   2   2   2   0   0   0   2   2   2   2   2   0   0   2   2   2   2   0   0   2   2   0   0   0   2
 MK-5-1                 2   0   2   2   2   0   2   0   2   0   2   0   2   0   2   0   0   2   0   2   2   2   2   2   0   2   0   2   0   2   2   2   2   0   0   0   2   2   0   2   2   0   0   0   0   2   0   2   0   0   2   0   0   0   2   2   0   0   2   0   2   0   2   2   2   0   0   0   0   0   0   2   0   2   0   2   0   0   0   2   2   0   0   2   0   2   0   0   0   0   0   2   0   0   2   2   2   2   2   2   0   0   0   2   2   2   2   2   0   0   2   2   0   0   2   2   2   2   0   0   0   2   2   2   0   2   0   0   2   0   2   0   0   2   2   2   0   0   2   2   0   2   0   0   2   2   2   2   2   2   0   0   2   0   2   0   0   2   2   2   0   0   2   2   0   2   2   0   2   0   0   2   0   0   2   0   2   0   0   2   2   0   0   0   0   2   2   0   2   0   0   0   2   2   0   0   2   2   0   0
 MK-5-2                 2   0   2   2   2   0   2   0   2   0   2   0   2   0   0   0   0   2   0   2   2   2   2   2   0   2   0   2   0   0   2   2   2   0   0   0   2   2   0   0   2   0   0   0   0   2   0   2   2   0   2   0   0   0   2   2   0   0   2   2   2   2   2   2   2   0   0   0   0   0   0   2   0   2   0   2   0   0   0   2   2   0   0   2   0   2   0   2   0   2   0   2   0   0   2   2   2   2   2   2   0   0   0   2   2   2   2   0   0   0   2   2   0   0   2   2   2   2   0   0   0   2   2   2   0   2   0   0   2   0   2   0   2   2   2   2   0   0   2   2   0   2   0   2   2   0   2   2   2   2   0   0   2   2   0   0   0   2   2   2   0   0   2   2   0   2   2   0   2   0   0   0   0   0   2   0   2   0   2   2   2   0   0   0   0   2   2   0   2   0   0   0   2   2   0   0   2   2   0   0
 MK-5-3                 2   0   2   2   2   2   2   0   2   0   2   0   2   0   0   0   0   2   0   2   2   2   2   2   0   2   0   2   0   0   2   2   2   0   0   0   2   2   0   2   2   0   2   0   0   2   0   2   2   2   2   0   0   0   2   2   0   0   2   2   0   2   2   2   2   0   2   0   0   0   0   2   0   2   0   2   0   0   0   2   2   0   0   2   0   2   2   2   0   2   2   2   2   0   2   2   0   0   2   2   0   0   0   2   2   2   2   0   0   0   0   2   0   0   2   2   2   2   0   0   0   2   2   2   0   2   0   0   2   0   2   0   2   2   2   2   0   0   2   2   0   0   0   2   2   0   2   0   2   0   0   0   2   2   0   0   0   2   0   2   0   0   0   2   0   2   2   0   2   0   0   0   0   0   2   0   2   0   2   2   2   0   0   0   0   2   2   0   0   0   2   0   0   0   0   0   2   0   0   0
 MK-5-4                 2   0   2   2   2   2   2   0   2   2   2   0   0   0   0   2   0   2   0   2   2   2   2   0   0   2   0   2   0   0   2   2   2   0   0   0   2   2   0   0   0   0   2   0   0   2   0   2   2   2   2   0   0   0   2   0   0   0   2   2   0   2   2   2   2   0   2   0   0   0   0   2   0   2   0   2   0   0   0   2   2   0   0   2   0   2   2   2   0   2   2   2   2   0   2   0   2   0   2   0   0   0   0   2   2   2   0   0   0   0   0   2   0   0   2   2   2   2   0   0   0   2   2   2   0   2   0   0   2   0   2   0   2   2   2   2   0   0   2   2   0   0   0   2   2   0   2   0   2   0   0   0   2   2   0   0   0   2   0   2   2   0   0   2   0   2   2   0   2   0   0   0   0   0   2   0   2   0   2   2   2   0   0   0   0   2   2   0   0   0   2   0   0   0   2   0   2   0   0   2
 MK-5-5                 2   0   0   2   2   2   2   0   2   0   2   0   0   0   0   2   0   2   0   2   2   2   2   0   0   2   0   2   0   0   2   2   2   0   0   0   2   2   0   0   0   0   2   0   0   2   0   2   2   2   2   0   0   0   2   0   0   0   2   2   0   2   2   2   2   0   2   0   0   0   0   2   0   2   0   2   2   0   0   2   2   0   0   2   0   2   2   2   0   2   2   2   0   0   0   0   2   0   2   0   0   0   2   2   2   2   2   0   0   0   0   2   0   2   2   2   2   2   0   0   0   2   2   2   0   2   0   0   2   0   2   0   2   2   2   2   0   0   2   2   0   0   0   2   2   0   2   0   2   0   0   0   2   2   0   0   0   2   0   2   2   2   0   2   0   2   2   0   2   0   0   0   0   0   2   0   2   0   2   2   2   0   0   0   0   2   2   0   0   0   2   0   0   0   2   0   2   0   0   2
 MK-5-6                 2   0   2   2   2   0   2   0   2   0   2   0   0   0   0   2   0   2   0   2   2   2   2   0   0   2   0   2   0   0   0   2   2   0   0   0   2   2   0   0   0   0   2   0   2   2   0   2   2   2   2   0   0   0   0   0   0   0   2   2   0   2   2   2   2   0   2   2   0   0   0   0   0   2   0   2   2   0   2   2   2   0   0   2   0   2   2   2   2   2   2   2   0   0   0   0   2   0   2   0   0   2   2   2   2   2   2   0   0   0   0   2   0   2   0   2   2   2   0   0   0   2   2   2   0   2   0   0   2   0   2   2   2   2   2   2   0   0   2   2   0   0   0   2   2   0   2   0   2   0   0   0   2   2   0   0   0   2   0   2   2   2   0   2   0   2   0   0   2   2   0   0   0   2   2   0   2   0   2   2   2   0   0   0   2   2   2   2   0   0   2   0   0   2   2   0   2   0   0   2
 MK-5-7                 2   0   2   2   2   0   2   0   0   0   2   0   0   0   0   2   0   0   0   0   2   2   2   0   0   2   0   2   0   0   0   0   2   0   0   0   0   2   0   0   0   0   2   2   2   0   0   2   0   2   2   0   0   0   0   0   0   2   2   2   0   2   2   2   2   0   2   2   0   0   0   0   0   2   0   2   0   2   2   2   2   0   0   2   0   2   2   2   2   0   2   2   0   0   0   0   2   2   2   0   0   2   2   2   2   2   2   0   0   0   0   2   0   0   0   0   2   2   0   0   0   2   2   2   0   2   0   0   2   0   2   2   2   2   2   2   0   0   2   2   0   0   0   2   2   0   2   0   2   2   0   0   2   2   0   0   0   2   0   0   2   2   2   2   0   2   2   0   2   2   0   0   0   2   2   0   2   0   2   0   2   0   0   0   2   2   2   2   2   0   2   2   0   2   0   0   2   0   0   2
 MK-5-8                 2   0   2   2   2   0   2   0   0   2   2   0   0   0   0   2   0   0   2   0   2   2   2   0   0   0   0   2   0   0   0   0   2   0   0   0   0   0   0   0   0   0   2   2   0   0   0   2   0   2   2   0   0   0   0   0   2   2   2   2   0   2   2   2   2   0   2   2   2   0   0   0   0   2   2   2   0   2   2   2   2   0   0   2   0   0   2   2   2   0   2   2   0   0   0   0   2   0   0   0   0   2   2   2   0   2   2   0   0   0   0   0   0   0   0   0   2   2   0   0   0   2   2   2   0   2   0   0   2   0   2   2   2   2   2   2   0   0   2   2   0   0   0   0   2   0   2   0   2   2   0   0   2   2   0   0   0   2   0   0   2   2   2   2   0   2   2   0   2   2   0   0   0   2   2   0   2   0   2   0   2   0   0   0   2   2   2   2   2   0   2   2   0   2   0   0   2   0   0   2
 MK-5-9                 2   0   2   2   0   0   2   0   0   2   2   0   0   0   0   2   0   0   2   0   2   2   0   2   0   0   0   2   0   0   0   0   2   0   0   0   0   0   2   0   0   0   2   2   0   0   0   0   0   2   2   0   0   0   0   0   2   2   2   2   0   2   2   2   2   0   2   2   2   0   0   0   0   2   2   2   0   2   2   2   2   0   0   2   0   0   2   2   2   0   2   2   0   2   0   0   0   0   0   0   2   2   2   2   0   2   2   0   0   0   0   0   0   0   0   0   2   2   0   0   0   2   2   2   0   2   0   0   2   0   2   2   2   2   0   2   0   0   0   2   0   0   0   0   2   2   2   0   2   2   0   2   2   2   0   0   0   2   0   0   2   0   2   2   0   2   2   0   2   0   0   0   0   0   2   0   2   0   0   0   2   0   0   0   2   2   2   2   2   0   2   0   0   2   0   0   2   0   0   2
 MK-5-10                2   0   2   2   0   0   2   0   0   2   2   0   0   0   0   2   0   0   2   0   2   2   0   2   0   0   0   2   0   0   0   0   2   0   0   0   0   0   2   0   0   0   2   2   0   0   0   0   0   2   2   0   0   0   2   0   2   2   2   2   0   2   2   2   2   0   2   2   2   0   0   0   0   2   2   2   0   2   2   2   2   0   0   2   0   0   2   0   2   0   2   2   0   2   0   0   0   0   0   0   2   2   2   2   0   2   2   0   0   0   0   0   0   0   0   0   2   0   0   0   0   2   2   0   0   0   0   0   2   0   2   2   2   2   0   2   0   0   0   2   0   0   0   0   2   2   2   0   2   2   0   2   2   0   0   0   0   0   0   0   2   0   2   0   0   2   2   0   2   2   0   0   2   0   2   0   2   0   0   0   2   0   0   0   2   2   2   2   2   2   2   0   0   2   0   0   2   0   0   2
 MK-5-11                2   0   2   0   0   0   0   0   0   2   2   0   0   0   0   2   0   0   2   0   2   2   0   2   0   0   0   2   0   0   0   0   2   0   0   0   0   0   2   0   0   0   0   2   0   0   0   0   0   2   2   0   0   0   2   0   2   0   2   2   0   2   2   2   2   0   2   2   2   0   0   0   0   2   2   2   0   2   2   2   2   2   0   2   0   0   2   0   2   0   2   2   0   2   0   0   0   0   0   0   2   2   2   2   0   2   2   0   0   0   0   0   2   0   0   2   2   0   0   2   0   2   2   0   0   0   0   0   2   0   2   2   2   2   2   2   2   0   2   2   0   0   0   0   0   2   2   0   2   2   0   2   2   0   0   0   0   2   0   0   2   0   2   0   0   2   2   0   2   2   0   0   2   0   2   2   2   0   2   0   0   0   0   0   0   2   2   2   2   2   2   0   0   2   0   0   2   0   0   2
 MK-5-12                2   0   2   0   2   0   0   0   0   2   2   0   0   0   0   2   0   0   2   0   2   2   2   2   0   0   0   2   0   0   0   2   0   0   0   0   0   0   2   0   0   0   0   2   0   0   0   0   0   2   2   0   0   0   2   0   2   0   2   2   0   2   2   2   2   0   2   2   2   0   0   0   0   2   2   2   0   2   2   2   2   2   0   0   0   2   2   0   2   0   2   2   0   2   0   0   0   0   0   0   2   2   2   0   0   2   2   0   0   0   0   0   2   0   0   2   2   2   0   2   0   2   2   0   0   2   0   0   2   0   2   2   2   2   2   2   2   0   2   2   0   0   2   0   0   2   0   0   2   2   0   2   2   0   0   0   0   2   0   0   2   0   2   0   0   2   2   0   2   2   0   0   2   0   2   2   2   0   2   0   0   0   0   0   0   2   2   2   2   2   2   0   0   2   0   0   2   0   0   2
 MK-5-13                2   0   0   0   2   0   0   0   0   2   2   0   0   0   0   2   0   0   2   0   2   2   2   2   0   0   0   2   0   0   0   2   0   0   0   0   0   0   2   0   0   0   0   2   0   0   0   0   2   2   2   0   0   0   2   2   2   0   2   2   0   2   2   2   2   0   2   2   2   0   0   0   0   2   2   2   0   2   0   2   2   2   0   0   2   2   0   0   2   0   2   2   0   0   0   0   0   0   0   0   2   2   2   0   0   2   2   0   0   0   0   0   2   0   0   2   2   2   2   2   0   2   2   2   0   2   0   0   2   0   2   0   2   2   2   2   2   0   2   2   0   0   2   0   0   2   0   0   0   2   0   2   2   0   0   0   0   2   0   0   2   0   2   0   0   2   2   0   2   2   0   0   2   2   2   2   2   0   2   0   2   0   2   0   0   2   2   2   2   2   2   0   0   2   0   0   2   0   0   2
 MK-5-14                2   0   0   0   2   2   2   0   0   0   2   0   0   0   0   2   0   0   2   2   2   2   2   2   0   0   0   2   0   0   0   0   0   2   0   0   0   0   2   0   0   0   0   0   0   2   0   0   2   2   2   0   0   0   2   2   0   0   2   2   0   2   2   0   2   0   2   2   2   0   0   0   2   2   2   2   0   2   0   2   2   2   0   0   2   2   0   0   2   0   0   2   0   0   0   0   2   0   0   0   2   2   2   0   0   2   0   0   0   0   2   0   2   0   0   2   2   2   2   2   2   0   2   0   0   2   0   0   2   0   2   0   2   2   2   2   2   0   2   2   0   0   2   0   0   2   0   2   0   2   0   2   0   2   0   2   0   2   0   0   2   0   2   0   0   2   2   0   2   2   0   0   2   2   2   2   2   0   0   0   2   2   2   2   0   2   2   2   2   2   0   0   0   0   2   0   2   0   0   2
 MK-5-15                2   0   0   0   2   2   2   0   0   0   2   0   0   0   0   2   0   0   2   2   0   2   2   2   2   2   0   2   0   0   0   0   0   2   0   0   0   0   2   0   0   0   0   0   0   0   0   2   2   2   2   0   0   0   2   0   0   0   2   2   0   2   2   0   2   0   2   2   2   0   0   0   2   2   0   2   0   2   0   2   0   2   0   0   2   2   0   0   0   0   0   2   0   0   0   0   0   0   0   0   2   2   2   0   0   2   0   0   0   0   2   0   2   2   0   2   2   2   2   0   2   0   2   0   0   2   0   0   2   0   0   0   2   2   2   2   0   0   0   2   0   0   2   0   0   2   0   2   0   2   0   2   0   2   0   2   2   2   2   0   2   0   2   0   2   2   2   0   2   2   0   2   2   2   2   2   2   0   0   0   2   2   2   2   0   0   2   2   2   2   0   0   0   0   2   0   2   2   0   2
 MK-5-16                2   0   0   0   2   2   2   0   0   0   2   0   0   0   0   2   0   0   0   0   0   2   2   2   2   2   0   2   0   0   2   0   0   2   0   0   0   0   2   0   0   0   0   0   2   0   0   2   0   2   2   0   0   0   0   0   0   0   2   2   0   2   2   0   2   0   0   0   2   0   0   0   2   2   0   2   0   2   0   2   0   2   0   0   2   2   0   0   0   0   0   2   0   0   0   0   0   0   0   0   2   2   2   0   0   2   2   0   0   0   2   0   2   2   0   0   0   2   2   0   2   0   2   0   2   2   0   0   2   0   0   0   2   2   2   2   0   0   0   2   0   0   2   0   0   2   0   0   0   2   0   2   0   2   0   0   2   2   2   2   2   0   2   0   0   2   2   0   2   0   0   2   0   2   2   2   2   0   0   0   2   2   2   2   0   0   0   2   2   2   0   2   0   2   2   0   2   2   0   2
 MK-6-1                 2   2   0   2   2   0   2   0   2   0   0   2   0   2   0   0   0   2   0   2   0   0   2   0   2   0   0   0   0   0   0   2   2   2   0   0   2   0   2   0   2   0   2   2   2   0   2   0   0   2   0   2   2   2   2   0   0   0   0   2   2   2   2   0   2   2   0   0   0   0   2   0   2   2   0   0   2   2   2   2   0   2   0   0   2   2   0   0   2   2   2   0   2   0   2   2   2   2   0   2   0   2   2   0   0   0   0   0   0   2   2   2   0   0   2   0   2   2   2   0   2   2   0   2   0   0   0   0   2   0   2   0   2   0   0   0   2   2   0   2   2   2   0   0   2   0   0   2   0   0   0   2   2   2   0   2   2   2   0   2   0   2   2   0   2   0   0   2   2   0   0   2   0   0   0   2   2   0   2   0   0   0   0   0   2   0   2   2   0   0   2   2   0   0   2   0   0   2   2   2
 MK-6-2                 2   2   0   2   2   0   2   0   2   0   0   2   0   2   2   0   0   2   0   2   0   0   2   0   2   2   0   0   0   0   0   2   2   0   0   0   2   0   2   0   2   0   0   2   2   0   2   0   0   2   0   2   2   0   2   0   0   2   0   2   2   0   0   0   2   2   0   0   0   0   0   0   2   2   0   0   2   2   2   2   0   2   0   0   0   2   0   0   2   2   2   0   2   0   0   2   2   2   2   0   0   0   2   0   0   0   0   0   0   2   2   0   2   2   2   0   2   2   0   0   2   2   0   2   0   0   0   0   2   0   2   0   2   0   0   0   2   2   0   2   2   2   0   0   2   0   0   2   0   0   0   2   2   2   0   2   2   2   0   0   0   2   2   0   2   0   0   2   2   2   0   2   0   0   0   2   2   0   2   0   0   0   0   0   2   2   2   2   2   0   2   2   0   0   2   0   0   2   2   2
 MK-6-3                 2   2   0   2   2   0   0   0   0   0   0   2   0   2   2   2   0   2   0   2   2   0   2   0   2   2   0   0   0   2   0   0   2   0   0   0   0   0   2   0   2   0   0   2   2   0   0   0   0   2   0   2   2   0   2   0   0   2   0   2   2   0   0   0   2   2   0   0   0   0   0   0   2   2   0   2   2   2   2   2   0   2   0   0   0   2   0   0   2   2   2   0   2   0   0   2   2   2   2   0   0   0   2   0   2   2   0   2   0   2   2   0   2   2   2   0   2   2   0   0   2   2   2   2   0   0   0   0   2   0   2   0   2   0   0   0   0   2   0   2   2   0   0   0   2   0   0   2   0   0   0   2   2   2   2   2   2   2   0   0   0   2   2   0   2   0   0   2   2   2   0   2   0   0   0   2   0   0   2   0   2   0   0   0   2   2   2   2   2   0   0   2   0   0   2   2   0   2   2   2
 MK-6-4                 2   2   0   2   0   2   0   0   0   0   0   2   0   2   2   2   0   0   0   2   2   0   2   0   2   2   0   0   0   2   0   0   2   0   0   0   0   0   2   0   2   0   2   2   0   0   0   0   0   2   0   2   2   0   0   2   0   2   0   2   2   0   0   0   2   2   2   2   0   2   0   0   2   2   0   2   2   2   2   0   0   0   0   0   0   2   2   2   2   2   2   0   2   0   0   2   2   2   2   0   0   0   2   0   2   2   0   2   0   2   2   0   2   2   2   0   2   2   0   0   2   2   2   2   0   0   0   0   2   0   2   0   2   0   2   0   0   2   0   2   2   0   0   0   2   0   0   2   0   0   0   2   2   0   0   2   2   0   0   0   0   2   0   0   2   0   0   2   2   2   0   0   0   0   0   0   0   0   2   0   2   0   0   0   2   2   0   2   2   0   0   2   0   0   0   2   0   2   2   0
 MK-6-5                 2   2   0   2   0   2   0   0   0   0   0   2   0   2   2   2   0   0   0   2   2   0   2   0   2   2   0   0   2   2   0   0   2   0   0   0   0   0   2   0   2   0   2   2   0   0   0   0   0   2   0   2   2   0   0   2   0   2   0   2   2   0   0   0   2   2   2   2   0   2   0   2   2   2   0   2   2   2   2   0   0   0   0   0   0   2   2   2   2   2   2   0   2   0   0   2   2   2   2   0   0   0   2   2   2   2   0   2   0   2   2   0   0   2   2   0   2   2   0   0   2   2   2   2   0   0   0   0   2   0   2   0   2   2   2   0   0   2   0   2   2   0   0   0   2   0   0   2   0   0   0   2   2   0   0   2   2   0   0   0   0   2   0   0   2   0   2   2   2   2   0   0   2   0   0   0   0   0   2   0   2   0   0   0   2   2   0   2   2   2   0   2   0   0   0   2   0   2   2   2
 MK-6-6                 2   2   0   2   0   2   0   0   0   0   2   2   0   2   2   2   0   0   0   2   2   0   2   0   2   2   2   0   2   2   0   0   2   2   0   0   0   2   0   0   2   2   2   2   0   0   0   0   0   2   0   2   2   0   0   2   0   2   0   2   2   0   0   0   2   2   0   2   0   2   0   2   2   2   0   2   2   2   2   0   0   0   0   0   0   2   2   2   2   2   2   2   2   0   0   2   2   2   2   0   0   0   2   2   2   2   0   2   0   2   0   0   0   2   2   0   2   2   0   0   2   2   2   2   0   2   0   0   0   0   2   0   2   2   2   0   0   2   0   2   2   2   0   0   2   0   0   2   2   0   0   2   2   0   2   2   2   0   0   0   0   2   0   0   2   0   2   2   2   2   0   0   2   2   0   2   2   0   2   0   2   0   0   0   2   2   0   2   2   2   0   2   0   0   0   2   0   2   2   2
 MK-6-7                 2   2   0   2   2   0   0   0   2   0   2   2   0   2   2   2   0   0   0   2   2   0   2   0   0   2   2   0   2   2   0   0   2   2   0   0   0   2   0   0   2   2   2   2   0   0   0   0   0   0   0   2   2   0   0   2   0   2   0   2   2   2   0   0   0   0   0   2   0   2   0   2   2   2   0   2   2   2   2   0   0   0   0   0   0   0   2   2   2   2   0   2   0   0   0   2   2   2   2   0   2   2   2   2   2   2   0   2   0   2   2   0   0   2   2   0   2   0   2   0   2   2   2   2   0   2   0   0   0   0   2   0   2   2   2   0   0   2   0   2   2   2   0   0   2   0   0   2   2   0   0   2   2   0   0   2   2   2   0   0   0   2   0   0   2   0   2   2   0   2   0   2   2   2   0   2   2   0   0   0   2   0   0   0   2   2   0   2   2   2   0   0   0   0   0   2   0   2   2   2
 MK-6-8                 2   2   0   2   2   0   0   2   2   0   2   2   0   2   2   2   0   0   0   0   2   2   2   0   0   2   2   0   2   2   0   2   2   2   0   0   2   2   0   0   0   2   2   2   0   0   2   0   0   2   0   2   2   0   0   2   0   2   0   0   2   2   0   0   0   0   0   2   0   0   0   2   0   2   0   2   0   2   2   0   0   0   0   2   0   2   2   2   2   2   0   2   0   0   0   2   2   2   2   0   2   0   2   2   2   2   0   2   0   2   2   0   0   2   2   0   2   0   2   0   2   2   2   2   0   2   0   0   0   0   2   0   2   2   2   0   0   2   0   2   2   2   0   0   2   0   0   2   2   0   0   2   2   0   0   2   2   0   0   0   0   2   0   0   2   0   2   2   0   2   0   0   2   2   0   0   2   0   2   0   2   0   0   0   2   2   2   2   2   2   0   0   2   2   0   2   0   2   2   2
 MK-6-9                 2   2   0   2   2   0   0   2   2   0   2   2   0   2   0   2   0   0   0   0   2   2   2   0   0   2   2   0   2   2   0   2   2   2   0   0   2   2   0   0   0   2   2   2   0   0   0   0   0   2   0   2   2   0   0   2   0   2   0   0   2   2   0   0   0   0   0   2   0   0   0   2   0   2   0   2   0   2   2   0   0   2   0   2   0   2   2   2   0   2   0   2   0   0   0   2   2   2   2   0   2   0   2   2   2   2   0   2   0   2   0   0   0   2   2   0   2   0   2   0   2   2   2   0   0   2   0   0   2   0   2   2   2   2   2   0   0   2   0   2   2   2   0   0   2   0   0   2   2   2   2   0   0   0   0   2   2   2   0   0   0   0   0   0   2   0   2   2   0   0   0   0   2   2   2   0   2   0   2   0   2   2   0   2   2   0   2   2   2   2   0   0   0   2   0   2   0   2   2   2
 MK-6-10                2   2   0   2   2   0   0   2   2   0   2   2   0   2   0   2   0   0   0   2   2   2   2   0   2   2   0   0   2   2   0   2   2   2   0   0   2   2   0   0   0   2   2   2   0   0   0   0   2   2   0   2   2   0   0   2   0   2   0   0   2   2   0   2   0   0   0   2   0   0   0   2   0   2   0   2   0   2   2   0   0   2   0   2   0   2   2   2   0   2   0   2   0   0   0   0   0   2   2   0   2   0   2   2   2   2   0   2   0   2   0   0   0   2   2   0   2   0   2   0   2   0   2   0   0   2   0   0   2   0   0   2   2   2   2   0   0   2   0   2   2   2   0   0   2   0   0   2   2   2   2   0   0   0   0   2   2   2   0   0   0   0   0   0   2   0   2   2   0   0   0   0   2   0   2   0   2   0   2   0   2   2   2   2   2   0   2   2   2   2   0   0   0   2   0   2   2   2   2   2
 MK-6-11                2   2   0   2   2   0   0   0   2   0   2   0   2   2   0   0   0   0   0   2   2   2   2   0   2   2   0   0   2   2   0   2   2   2   0   2   2   2   0   0   0   2   2   2   0   0   0   0   2   2   0   2   2   0   0   2   0   0   0   2   2   2   0   2   0   0   0   2   0   0   2   0   0   0   0   2   0   2   2   0   0   0   0   2   0   2   2   2   0   2   0   2   0   0   0   0   0   2   2   0   2   0   2   2   2   2   0   2   0   2   0   0   0   2   2   0   2   0   2   0   2   0   2   0   0   2   0   0   2   0   0   2   2   2   2   0   0   2   0   2   2   2   0   0   2   0   0   2   2   2   2   0   2   0   0   2   2   2   0   0   0   0   0   0   2   0   0   2   2   2   0   0   2   0   2   0   2   0   2   0   2   2   2   2   2   0   2   2   2   2   0   0   0   2   0   2   0   2   2   2
 MK-6-12                2   2   0   0   2   0   0   0   2   0   2   0   2   2   0   0   2   0   0   2   2   2   2   2   0   2   0   0   2   2   0   2   0   2   0   2   2   2   2   0   0   2   2   2   0   0   0   0   2   2   0   2   2   0   0   2   0   2   0   2   2   2   0   2   0   0   0   2   0   0   2   0   0   0   0   2   0   2   0   2   0   0   0   2   2   2   2   2   0   2   0   2   0   0   0   0   0   0   2   0   2   0   0   2   2   2   0   2   0   2   0   0   0   2   2   0   2   0   0   0   2   0   2   0   0   2   0   0   2   0   2   2   2   2   2   0   0   2   2   2   2   2   0   0   2   0   0   2   2   2   2   0   2   0   0   2   2   2   0   0   0   2   0   0   2   0   0   2   2   2   0   2   2   0   2   0   2   0   2   0   0   2   2   0   2   0   2   2   2   2   0   0   0   2   0   2   0   2   2   2
 MK-6-13                2   0   0   2   2   0   0   0   2   0   2   2   2   2   0   0   2   0   0   2   2   0   2   2   0   2   0   0   2   2   0   2   0   2   2   2   2   2   2   0   0   2   2   2   0   0   0   0   2   2   0   2   2   0   0   2   0   2   0   2   2   2   0   2   0   0   2   2   0   0   2   0   0   0   0   2   0   2   0   2   0   0   0   2   0   2   2   2   0   2   0   2   0   2   0   0   0   0   2   0   2   0   0   2   2   2   0   2   0   0   0   0   0   2   2   0   2   0   0   0   2   0   2   0   2   2   0   0   2   0   2   2   2   2   2   0   0   2   2   2   2   2   0   0   2   0   0   2   2   2   2   0   2   0   0   2   2   2   0   0   0   2   0   0   2   0   2   2   2   2   0   2   2   0   2   0   2   0   2   2   0   2   2   0   2   2   2   2   0   2   0   0   0   2   0   2   0   2   2   2
 MK-6-14                0   0   0   2   2   0   0   0   2   0   2   2   2   2   0   0   2   0   0   0   2   0   2   2   0   2   0   0   2   2   0   2   0   2   0   2   2   2   2   0   0   2   2   2   0   0   0   0   2   2   0   2   2   0   0   2   0   2   0   2   2   2   0   2   0   0   2   2   0   0   2   0   2   0   0   2   0   0   0   2   0   0   0   2   0   2   2   2   0   2   2   2   0   2   0   0   0   0   2   0   2   0   0   2   2   2   0   2   0   0   0   0   0   2   2   0   2   0   0   0   0   0   2   0   2   2   0   0   2   0   2   2   2   2   2   2   0   0   2   2   0   2   0   0   2   0   0   2   0   2   2   0   2   0   0   2   2   2   0   0   0   2   0   0   2   0   2   2   2   2   2   2   2   0   2   0   2   0   2   2   0   2   2   0   2   2   2   2   0   2   0   0   0   2   0   2   0   2   2   2
 MK-6-15                0   0   0   2   2   0   2   0   2   0   2   2   2   2   0   0   2   0   0   0   2   0   2   2   0   0   0   0   0   2   0   2   0   2   0   2   2   2   2   0   0   2   2   2   0   0   0   0   2   2   0   2   2   0   0   2   2   2   0   2   2   2   0   2   0   0   2   2   0   0   0   0   2   0   0   2   0   0   0   2   0   0   0   2   2   2   2   2   0   2   2   2   2   2   0   0   0   0   2   0   2   0   0   2   2   2   0   2   0   0   2   0   0   2   2   0   2   0   0   0   0   0   2   0   2   2   0   0   2   0   2   2   2   2   2   2   0   2   2   2   0   2   0   0   0   2   0   2   0   2   2   0   2   2   0   0   2   2   0   0   0   2   0   0   0   0   2   2   2   2   2   0   2   0   0   2   2   0   2   0   0   2   0   0   2   2   2   2   0   2   0   0   0   2   0   2   0   2   2   2
 MK-6-16                0   0   0   0   0   0   2   0   2   0   2   2   0   2   0   0   2   0   0   0   2   0   2   0   0   0   0   0   0   2   0   2   0   2   0   2   2   2   2   0   0   2   2   2   0   0   0   0   2   0   0   2   0   0   0   2   2   2   0   2   2   2   0   2   0   0   2   2   0   0   0   0   0   0   0   2   0   0   0   2   0   0   0   2   2   2   2   2   0   2   2   2   2   2   0   0   0   0   2   0   0   2   0   2   2   2   0   2   0   0   2   0   0   2   0   2   2   2   0   0   0   0   2   0   2   2   0   0   2   0   2   2   2   2   2   2   0   2   2   2   0   2   0   2   2   2   0   2   0   2   2   0   2   0   0   2   2   2   0   2   0   2   0   2   0   0   2   2   2   2   2   0   2   2   0   2   2   0   0   0   0   2   0   0   2   2   0   2   0   0   2   0   0   2   2   2   0   2   2   2
 
!****************************************** Phenotypic Data **********************************************************
!-100.0 is resevred for missing phenotype
SimulatedTrait1        18.8842   14.0684   13.3571   16.1649   13.3568   15.6470   15.6480   12.0578   13.3423   15.8510    9.6267    9.5019   13.5953   11.6747   15.0333   14.3053   20.3778   10.7236   15.6767   14.9804   11.4620   18.5108   22.1551   17.8142   14.5088   14.7874   20.8471   19.4006   17.2127   12.5753   12.1300   12.2328   12.9234   11.5074   16.0426   16.5386   12.8190   18.2219   10.8698   18.9837   13.8545   11.8634   12.6038   11.5607   17.3447   21.0566   15.1299   16.3503   15.5491   14.2491   13.4268   14.2443   10.1220   14.2503   19.0078   17.6674   18.0749   19.1698   19.1537   13.2178   13.2917   12.9897   12.9531   13.3011   12.5979   17.6953   16.2073   14.4171   15.7950   16.0344   17.0268   18.5626   15.8939   16.8421   10.8647   13.0016   15.7906   14.7629   13.6747   12.5451   15.0431   17.8731   13.7972   20.4049   15.2868   14.9991   17.0528   17.5451   15.6368   11.3693   15.1856   17.9786   13.8050   15.0874   16.8497   19.2625   15.1113   19.7426   15.6819   13.1952   12.3532   15.4893   15.7199    8.9499   14.4692   18.0285   12.4339   16.1878   15.1598   15.8572   13.9303   13.5827   15.1736   16.4877   16.4180   14.8477   13.6381   16.4040   13.8560   19.9313   14.0248   17.6238   15.2883   14.2128   14.8538   19.3161   14.7643   16.0342   15.1742   16.9431   18.1973   15.3860   14.0252   17.1448   17.4552   12.8783   15.5639   18.5132   16.5963   11.7065   12.9102   13.3510   15.7160    8.9398   11.6788   14.4014   14.4178   16.0126   17.6990   13.9031   16.7613   12.1945   18.1908   15.4924   18.9580   17.5285   19.1032   19.8950   15.0866   15.3550   13.0884   18.5053   18.1152   15.5989   14.1853   15.2214   15.1858   13.8041   17.0207    8.0941   11.4406   16.1258   14.4582   21.2665   15.7123   15.8567   18.2465   17.7253   16.7841   16.7696   15.3361   20.3369   15.6727   15.0265   15.8481   17.3508   17.0467   18.1052   13.9595   20.3515   15.2083    8.7490   17.9299   14.2766   18.4736   16.7776   15.1058   19.5637   10.6988   16.8864
SimulatedTrait2         9.7851    6.2372    8.6639   11.8881   10.0785   12.5909   11.9119    9.6262   13.0595   11.0049   10.2354    7.2842   11.7141    8.5895   10.9112    9.9046    8.6170    8.7557   11.9708   10.8572    7.6132    9.9852    8.0626    9.7687   11.2488   11.7053   10.6348    9.7497   12.2081    6.6469    9.2600    9.1291   10.6337    9.4520    9.3666    8.9585    9.7035    7.4625   11.8540   12.9093    8.9576   11.1550   12.9428    8.1342    9.4417   12.6504    7.3078   10.9797   11.2138   10.6142    9.3187    8.8335    9.0419   12.5676    8.1474   11.7090   12.2598   10.7629   10.8366    7.9632    9.3872   10.4512    8.9824    9.5893   10.6804   10.0149    9.6569    8.2627    9.8850   10.3108    6.9142   13.6894    7.5742    8.0663    9.6225    7.6772    9.1210   13.8906    7.0518   12.1858   11.2364   11.2048    8.5344    9.5303    8.8844   10.1743    5.4864    9.6847    8.3366    9.0300   10.7848   10.5423    7.4293   10.9806    8.1553    8.7767    9.3538    7.8011    8.1501    9.8823   11.9571    9.2000    7.3827   11.1407    9.6803   11.2437   11.5134    9.3900   11.0593    9.8150    8.4251    9.3479   10.1688   11.3304    8.6903    9.8342   11.7721   12.5143   10.4850   11.6412    8.0283   12.2407    7.0334    7.4334    9.2417   11.5500    9.6450    8.5614    9.9512    9.6972   11.1016   12.5588    9.8796   12.4534    8.2355   10.1219   11.1727    9.5583   10.6707    9.9320   10.2368    8.1390   12.5460   11.1261   10.3904    9.2835   11.4165   11.8199    9.3142   10.3723    9.3493   10.5236   10.6215    9.6953    7.2334    9.2934    9.5441   12.6720   12.0352   10.9090   10.1065    9.7140    9.4395    8.8554   11.9472    9.1391    8.6119    9.4463    8.6340   10.9921    7.9679   12.0840   10.3268    7.8215   11.9547   10.2331   11.4633    9.8632    9.3941    9.3831    8.2138    8.6016    9.1682    8.4986   11.6260   10.1226   10.4221   10.6508   11.2992   11.2384    8.4815    9.8002    8.4798   11.0878    7.9950    8.7911    8.7445    9.3509    8.4180   11.3346
 
