# Supplementary material for: Inclusive Composite Interval Mapping of QTL by Environment Interactions in Biparental Populations
Source: PLoS One. 2015 Jul 10;10(7):e0132414. doi: 10.1371/journal.pone.0132414 (PMC4498613; doi:10.1371/journal.pone.0132414)
Supplement: S4 File — (ZIP) [file pone.0132414.s004.zip › H=0.1/L1/run_00027.met]

!**********************Note: lines staring with "!" are remarks and will be ignored in the program********************
!*********************************General Information**********************************
!Assuming F1 = P1 x P2, populations available in QTL IciMapping are: 
!  1, P1BC1F1 = P1 x F1, the first backcrossing where P1 is used as the recurrent parent;
!  2, P2BC1F1 = P2 x F1, the first backcrossing where P2 is used as the recurrent parent;
!  3, F1DH, F1-derived doubled haploids; 
!  4, RIL or F1RIL, recombination inbred lines through the repeated selfing of F1;
!  5, P1BC1RIL, recombination inbred lines through the repeated selfing of P1BC1F1;
!  6, P2BC1RIL, recombination inbred lines through the repeated selfing of P2BC1F1;
!  7, F2, the selfing generation of F1;
!  8, F3, the selfing generation of F2;
!  9, P1BC2F1, the second backcrossing where P1 is used as the recurrent parent; 
! 10, P2BC2F1, the second backcrossing where P2 is used as the recurrent parent;
! 11, P1BC2RIL, recombination inred lines through the repeated selfing of P1BC2F1; 
! 12, P2BC2RIL, recombination inred lines through the repeated selfing of P2BC2F1; 
! 13, P1BC1F2, the selfing generation of P1BC1F1; 
! 14, P2BC1F2, the selfing generation of P2BC1F1; 
! 15, P1BC2F2, the selfing generation of P1BC2F1; 
! 16, P2BC2F2, the selfing generation of P2BC2F1; 
! 17, P1BC1DH, P1BC1F1-derived doubled haploids; 
! 18, P2BC1DH, P2BC1F1-derived doubled haploids; 
! 19, P1BC2DH, P1BC2F1-derived doubled haploids; 
! 20, P2BC2DH, P2BC2F1-derived doubled haploids; 
   3      !Mapping Population (see remarks above)
   2      !Mapping Function (1 for Kosambi; 2 for Haldane; 3 for Morgan)
   2      !Marker Space Type (1 for intervals; 2 for positions)
   1      !Marker Space Unit(1 for centiMorgans; 2 for Morgan)
   6      !Number of Chromosomes (or Linkage Groups)
 200      !Size of the mapping population
   2      !Number of environments
 
!***************************************** Chromosomes and Linkage Maps **********************************************
!Chromosome                 NumMarkers
-CH1                        16
-CH2                        16
-CH3                        16
-CH4                        16
-CH5                        16
-CH6                        16
!Linkage map (Marker name followed by position or the interval length)
 MK-1-1                1     0.000
 MK-1-2                1    10.000
 MK-1-3                1    20.000
 MK-1-4                1    30.000
 MK-1-5                1    40.000
 MK-1-6                1    50.000
 MK-1-7                1    60.000
 MK-1-8                1    70.000
 MK-1-9                1    80.000
 MK-1-10               1    90.000
 MK-1-11               1   100.000
 MK-1-12               1   110.000
 MK-1-13               1   120.000
 MK-1-14               1   130.000
 MK-1-15               1   140.000
 MK-1-16               1   150.000
 MK-2-1                2     0.000
 MK-2-2                2    10.000
 MK-2-3                2    20.000
 MK-2-4                2    30.000
 MK-2-5                2    40.000
 MK-2-6                2    50.000
 MK-2-7                2    60.000
 MK-2-8                2    70.000
 MK-2-9                2    80.000
 MK-2-10               2    90.000
 MK-2-11               2   100.000
 MK-2-12               2   110.000
 MK-2-13               2   120.000
 MK-2-14               2   130.000
 MK-2-15               2   140.000
 MK-2-16               2   150.000
 MK-3-1                3     0.000
 MK-3-2                3    10.000
 MK-3-3                3    20.000
 MK-3-4                3    30.000
 MK-3-5                3    40.000
 MK-3-6                3    50.000
 MK-3-7                3    60.000
 MK-3-8                3    70.000
 MK-3-9                3    80.000
 MK-3-10               3    90.000
 MK-3-11               3   100.000
 MK-3-12               3   110.000
 MK-3-13               3   120.000
 MK-3-14               3   130.000
 MK-3-15               3   140.000
 MK-3-16               3   150.000
 MK-4-1                4     0.000
 MK-4-2                4    10.000
 MK-4-3                4    20.000
 MK-4-4                4    30.000
 MK-4-5                4    40.000
 MK-4-6                4    50.000
 MK-4-7                4    60.000
 MK-4-8                4    70.000
 MK-4-9                4    80.000
 MK-4-10               4    90.000
 MK-4-11               4   100.000
 MK-4-12               4   110.000
 MK-4-13               4   120.000
 MK-4-14               4   130.000
 MK-4-15               4   140.000
 MK-4-16               4   150.000
 MK-5-1                5     0.000
 MK-5-2                5    10.000
 MK-5-3                5    20.000
 MK-5-4                5    30.000
 MK-5-5                5    40.000
 MK-5-6                5    50.000
 MK-5-7                5    60.000
 MK-5-8                5    70.000
 MK-5-9                5    80.000
 MK-5-10               5    90.000
 MK-5-11               5   100.000
 MK-5-12               5   110.000
 MK-5-13               5   120.000
 MK-5-14               5   130.000
 MK-5-15               5   140.000
 MK-5-16               5   150.000
 MK-6-1                6     0.000
 MK-6-2                6    10.000
 MK-6-3                6    20.000
 MK-6-4                6    30.000
 MK-6-5                6    40.000
 MK-6-6                6    50.000
 MK-6-7                6    60.000
 MK-6-8                6    70.000
 MK-6-9                6    80.000
 MK-6-10               6    90.000
 MK-6-11               6   100.000
 MK-6-12               6   110.000
 MK-6-13               6   120.000
 MK-6-14               6   130.000
 MK-6-15               6   140.000
 MK-6-16               6   150.000
!*********************************** Marker Types ********************************************************************
!Co-dominant marker: When heterozygote F1 is present, P1 is coded as 2, F1 is coded as 1, and P2 is coded as 0; Otherwise, P1 is coded as 2, and P2 is coded as 0. 
!Dominant marker: When heterozygote F1 is present, P1 and F1 are coded as 12, and P2 is coded as 0; Otherwise, P1 is coded as 2, and P2 is coded as 0.  
!Recessive markers: When heterozygote F1 is present, P1 is coded as 2, and F1 and P2 are coded as 10; Otherwise, P1 is coded as 2, and P2 is coded as 0. 
!Missing marker is coded as -1. 
 MK-1-1                 0   0   0   0   0   0   0   2   2   2   0   0   0   0   0   0   0   0   0   0   2   2   0   0   2   0   2   2   2   0   0   2   0   2   0   0   2   0   2   0   2   0   0   0   0   0   2   2   0   0   0   2   2   0   2   2   2   0   0   2   2   0   0   0   0   2   0   0   2   0   0   0   0   0   2   2   0   0   2   0   2   0   0   0   0   0   2   0   0   0   2   0   0   0   0   2   2   0   2   2   0   2   2   2   0   2   2   2   2   2   2   0   0   2   0   2   2   2   0   0   0   2   2   2   0   0   0   0   2   0   2   0   2   0   2   0   0   2   0   2   2   2   2   2   0   2   2   0   2   2   0   0   0   0   0   0   0   2   0   2   2   2   0   0   0   0   0   0   0   2   2   0   0   0   2   2   0   2   0   0   2   2   2   2   2   0   2   0   2   2   2   0   2   2   0   2   2   2   2   0
 MK-1-2                 0   0   0   0   2   0   0   2   2   2   0   0   0   2   0   0   0   0   2   0   2   2   0   0   2   0   2   2   2   0   0   2   0   2   0   0   2   0   2   0   2   0   2   0   0   2   2   2   0   2   0   2   0   0   2   0   2   2   0   2   0   0   0   0   2   2   0   0   2   0   0   2   0   0   2   2   0   0   2   0   2   0   0   0   0   2   2   0   0   0   2   2   0   0   0   2   2   2   0   0   2   2   2   2   2   2   2   2   2   2   2   0   0   2   0   2   2   2   0   0   0   2   2   2   0   0   0   0   2   0   2   0   2   0   2   2   0   2   0   2   2   2   0   2   0   2   2   0   2   2   0   0   0   0   0   0   0   0   0   2   2   2   0   0   0   0   0   0   2   2   2   0   0   0   2   2   0   2   0   0   2   2   2   2   2   0   2   0   2   2   2   0   0   2   0   2   2   2   2   0
 MK-1-3                 0   0   0   0   2   0   0   2   2   2   0   0   0   2   0   0   0   0   2   0   2   2   0   0   2   2   2   2   2   0   2   2   2   0   0   0   0   0   2   0   2   0   2   0   0   0   2   2   0   0   0   2   0   0   2   0   2   2   2   2   0   0   0   0   2   2   0   0   2   0   2   2   0   0   2   2   0   0   2   0   2   0   0   2   0   2   0   0   2   0   2   2   0   0   2   2   2   2   0   0   2   2   2   2   2   2   2   2   2   2   2   0   2   2   0   0   0   2   0   0   0   2   2   2   0   2   0   0   2   0   0   0   2   0   2   2   2   2   0   2   2   2   0   2   0   2   2   2   2   2   0   0   0   0   0   0   0   0   0   2   2   2   0   0   0   0   2   0   2   2   2   0   0   0   2   2   2   2   0   0   2   2   2   2   2   0   2   0   0   2   0   0   0   2   2   2   2   2   2   0
 MK-1-4                 0   0   0   0   2   0   0   2   0   2   0   0   0   0   0   0   0   0   2   0   2   2   0   0   2   2   2   2   2   0   2   2   2   0   0   0   0   0   2   0   2   2   2   0   0   0   2   2   0   2   0   2   0   0   2   0   2   2   2   2   2   0   0   0   2   2   0   0   2   0   2   0   0   0   2   2   0   0   2   0   2   0   0   2   0   2   0   2   2   0   2   2   2   0   2   2   2   2   0   0   2   2   0   2   2   2   2   2   2   2   2   0   2   2   0   0   0   2   0   0   0   2   2   2   0   2   0   0   2   0   0   0   2   0   2   2   2   2   0   0   2   2   0   2   0   2   2   2   2   0   0   2   0   0   0   0   2   0   0   2   2   2   0   0   0   2   0   0   2   2   2   0   0   0   2   2   2   2   0   0   0   2   2   0   2   0   2   0   0   2   0   2   0   2   2   2   2   2   2   0
 MK-1-5                 0   0   0   0   2   0   0   2   0   2   0   0   0   0   0   0   0   0   2   0   2   2   0   0   2   0   2   2   2   0   2   2   2   0   0   0   0   0   2   0   2   2   2   0   0   0   2   2   0   2   0   0   0   0   2   0   2   2   2   2   2   0   0   0   2   2   0   0   2   0   2   0   0   0   0   2   0   0   2   0   2   0   2   2   0   2   0   2   2   0   2   2   0   0   2   2   2   2   2   0   2   2   0   2   2   2   0   2   2   2   2   0   2   2   0   0   0   2   0   0   0   2   2   0   0   2   0   0   2   0   0   0   2   0   2   2   2   2   0   0   2   2   0   2   0   2   2   2   2   0   2   2   0   0   0   0   2   0   0   2   0   2   0   0   0   0   0   0   0   2   2   0   0   0   2   2   2   2   0   0   0   2   2   0   2   2   0   0   0   0   0   2   0   2   2   0   2   2   2   0
 MK-1-6                 0   0   0   0   2   0   0   2   0   2   0   2   0   0   0   0   0   0   2   0   2   2   0   0   2   0   2   2   2   0   2   2   2   0   0   0   0   0   2   0   2   2   2   0   0   0   2   2   0   2   0   0   2   0   2   0   2   2   2   2   2   0   0   0   2   2   0   0   2   0   2   0   0   0   0   2   2   0   2   0   2   0   2   2   0   2   0   2   2   0   2   2   0   0   2   0   2   0   2   0   2   2   0   2   2   2   0   2   2   2   2   0   2   2   0   0   0   2   0   2   0   2   2   0   0   2   0   0   2   0   0   0   2   0   2   2   0   2   0   0   2   2   0   2   0   2   2   2   2   0   2   2   0   0   0   0   2   0   0   2   0   2   0   0   0   0   0   0   0   2   2   0   0   0   0   2   2   2   0   0   0   2   2   0   2   2   0   0   0   0   0   2   0   2   2   0   2   2   2   0
 MK-1-7                 0   0   0   0   2   2   0   2   0   2   0   2   0   0   0   0   0   0   2   0   2   0   2   0   2   0   2   0   2   2   2   0   2   0   0   2   0   0   2   0   2   2   2   2   0   2   2   2   0   2   0   0   2   0   2   0   2   2   2   2   2   0   0   0   2   0   0   0   0   0   2   0   0   0   0   2   0   0   2   0   0   0   2   2   0   2   0   2   2   2   2   0   0   0   2   0   2   0   2   0   2   2   0   2   2   2   0   2   2   2   2   0   2   2   0   0   0   2   0   2   0   2   2   0   2   2   0   0   2   0   0   0   2   0   2   2   0   2   2   0   2   2   2   2   0   2   2   2   2   0   2   2   0   0   0   0   2   0   0   2   0   2   0   0   0   0   0   0   0   0   2   0   0   0   0   2   2   0   0   0   0   2   2   0   2   2   0   0   0   0   0   2   0   2   0   0   2   2   2   0
 MK-1-8                 0   0   0   0   2   2   0   2   0   2   0   2   0   0   0   0   0   0   2   0   2   0   2   0   2   0   2   0   2   2   2   0   2   0   0   2   0   0   2   0   2   2   0   2   0   2   2   2   0   2   0   0   2   0   2   0   2   2   2   2   2   0   0   0   2   0   0   0   0   2   2   0   2   2   0   2   0   0   2   0   0   0   0   2   0   2   0   2   2   2   2   0   0   0   2   0   2   0   2   0   2   2   0   2   2   0   0   2   2   0   2   0   0   2   0   0   0   2   0   0   0   2   2   0   2   2   0   0   2   0   0   0   2   0   2   2   0   2   2   0   2   2   0   2   0   2   2   2   0   0   2   2   0   0   0   0   2   0   0   2   0   2   2   0   0   0   0   2   0   0   2   0   0   0   0   0   2   0   0   2   0   2   2   0   2   2   0   2   0   0   0   2   0   2   0   0   2   2   2   0
 MK-1-9                 0   0   0   0   2   2   2   2   0   2   0   2   0   0   0   0   0   0   2   0   2   0   2   0   2   0   2   0   2   0   2   0   2   0   0   2   0   0   2   0   2   2   0   2   2   2   2   2   0   2   0   0   2   0   2   0   0   2   2   2   2   2   0   2   2   0   0   0   0   0   2   0   2   2   0   2   0   0   2   0   0   0   0   2   0   2   0   2   2   2   2   0   0   0   0   0   2   0   2   0   2   2   0   0   2   0   0   2   2   0   2   0   0   2   0   0   2   2   0   0   2   2   2   0   2   2   0   0   2   0   0   0   2   0   2   2   0   2   2   0   2   2   0   2   0   2   2   2   0   0   2   2   0   0   0   0   2   0   0   2   0   2   2   0   0   0   0   2   0   0   2   2   0   0   0   0   2   0   0   0   0   2   2   2   2   2   2   2   2   0   0   2   0   2   0   0   2   0   2   0
 MK-1-10                0   0   0   0   2   2   2   2   0   2   0   2   0   0   2   0   0   0   2   0   2   2   2   0   2   2   2   0   2   0   2   0   2   0   0   2   0   0   2   0   2   2   0   0   2   2   2   2   0   2   0   0   2   0   2   0   0   2   2   2   2   2   0   2   2   0   0   0   0   2   2   0   2   2   0   2   2   0   2   0   0   0   2   2   0   0   0   2   2   2   0   0   0   0   0   0   2   0   2   0   2   2   0   0   2   2   0   2   2   0   2   0   0   2   0   0   0   2   0   0   2   2   2   0   2   2   0   0   2   0   0   0   2   0   2   2   0   2   0   0   2   2   0   2   0   2   2   2   0   0   2   2   0   0   0   0   2   0   0   2   0   2   2   0   0   0   0   2   0   0   2   2   0   0   0   0   2   0   0   2   0   2   2   0   2   2   2   2   2   0   0   0   0   0   0   0   2   0   0   0
 MK-1-11                0   0   0   0   2   2   2   2   0   2   0   2   2   0   2   0   0   0   2   2   0   2   0   0   2   2   2   0   2   0   2   0   2   0   0   2   0   0   2   0   2   2   2   0   2   2   2   2   2   2   0   0   2   0   2   0   0   2   2   2   2   2   2   2   2   0   0   0   0   2   2   0   0   2   0   2   2   0   2   0   2   0   2   2   0   0   0   2   2   2   0   0   2   0   2   0   2   0   2   0   2   2   0   2   2   2   0   0   0   0   2   0   0   0   0   0   0   2   0   0   2   2   0   0   2   2   0   0   0   0   0   0   2   0   2   2   0   2   0   0   2   2   0   2   2   0   2   2   0   0   2   2   0   0   0   0   2   0   0   2   0   2   2   0   0   0   0   2   0   0   2   2   0   0   0   0   2   2   0   2   0   2   2   2   2   2   2   2   0   0   0   0   2   2   0   0   2   0   2   0
 MK-1-12                0   0   0   0   2   2   2   2   0   2   0   2   2   0   2   0   0   0   2   2   0   2   0   0   2   2   2   0   2   0   2   0   0   0   0   2   0   0   0   0   2   2   2   0   2   2   2   0   2   2   0   0   2   0   2   2   0   2   2   2   2   2   2   2   2   0   0   0   0   2   2   0   2   2   0   2   2   0   2   0   2   0   2   2   0   0   0   2   2   0   0   0   2   2   0   0   2   0   2   0   2   2   0   2   2   2   0   0   0   0   2   0   0   0   0   0   0   2   0   0   2   2   0   0   2   2   0   0   0   0   0   0   2   0   2   2   0   2   0   0   2   2   0   2   2   0   2   2   0   0   2   2   0   0   0   0   2   0   0   2   0   2   2   0   0   0   0   2   0   0   2   2   0   0   0   0   2   2   0   2   0   2   2   2   2   2   2   2   0   0   0   0   2   2   0   0   2   0   2   0
 MK-1-13                0   0   0   0   2   2   2   2   0   2   0   2   2   0   2   0   0   0   2   2   0   2   0   2   0   2   2   0   0   0   2   0   2   0   0   2   0   0   0   0   2   2   0   0   2   2   2   0   2   2   0   0   2   0   2   2   0   2   0   2   2   2   2   2   2   0   0   0   0   2   2   0   2   2   0   2   2   0   2   0   2   2   2   2   0   2   0   2   2   0   0   0   2   2   0   0   2   2   2   0   2   2   0   2   2   2   0   2   0   0   2   0   0   0   0   0   0   2   0   0   2   2   0   0   2   2   0   0   0   0   0   0   2   0   2   2   0   2   0   0   2   2   0   2   2   0   0   2   0   0   2   2   0   0   0   0   2   0   0   2   0   2   2   0   0   0   0   2   2   0   2   2   0   0   2   0   2   2   0   2   0   2   2   2   2   2   2   2   0   2   2   0   2   2   0   0   2   2   2   0
 MK-1-14                2   0   0   0   2   2   2   2   0   2   2   2   2   0   2   0   0   0   2   2   0   2   0   2   0   2   0   0   0   0   2   0   2   0   0   2   0   0   0   0   2   2   2   0   2   2   2   2   2   0   0   0   2   0   2   2   0   2   0   0   2   2   2   2   2   0   0   2   0   2   2   0   2   2   0   2   2   0   2   0   2   2   2   2   0   2   0   2   2   0   0   0   2   2   0   0   2   2   2   0   2   2   0   0   2   2   0   2   0   0   2   0   0   0   2   0   0   2   0   2   2   2   0   0   2   2   0   0   0   0   0   2   2   0   0   0   0   2   0   0   0   2   0   2   2   0   0   2   0   0   2   2   2   0   0   0   2   0   0   2   0   2   2   0   0   0   0   2   2   0   2   2   0   0   2   0   2   2   0   2   0   2   2   2   2   2   2   2   0   2   0   0   2   2   0   0   2   2   2   0
 MK-1-15                2   0   0   0   2   2   2   2   2   2   2   2   2   0   2   0   0   0   2   2   2   2   0   2   0   0   0   0   0   0   2   0   2   0   2   2   0   0   0   0   2   2   2   0   2   2   2   2   2   0   0   0   2   0   2   2   0   2   0   0   2   2   2   2   2   0   0   2   0   2   2   0   2   2   0   2   0   0   2   2   2   0   2   2   0   2   0   0   2   0   0   0   2   2   0   0   2   2   2   0   2   2   0   0   2   2   0   2   0   0   2   0   0   0   2   0   0   2   0   2   0   2   0   0   2   2   2   0   0   0   0   2   2   0   0   0   0   2   0   0   0   0   0   0   0   0   0   2   0   0   2   2   2   0   0   0   2   0   0   2   0   2   2   0   0   0   0   2   2   0   0   2   0   0   2   0   2   2   0   2   2   0   0   0   2   2   2   2   0   2   0   0   2   2   0   0   2   2   2   0
 MK-1-16                2   0   2   2   0   2   2   2   2   2   2   2   2   0   2   0   0   0   0   2   2   0   0   2   0   0   0   0   0   0   0   0   2   0   2   2   0   0   0   0   2   2   2   0   2   0   2   2   2   0   0   0   2   0   0   2   0   2   0   0   2   2   2   2   2   0   0   2   0   0   2   0   2   2   0   2   0   0   2   2   2   0   2   2   0   2   0   0   2   0   0   0   2   2   0   0   2   2   2   0   2   2   0   0   2   2   0   2   0   0   0   2   0   0   2   0   0   2   0   2   0   0   0   0   2   2   2   0   0   0   0   2   2   0   0   2   0   2   0   0   0   0   2   0   0   2   0   2   0   0   2   2   2   0   0   2   2   0   0   2   0   2   2   0   0   0   0   2   2   0   0   2   0   0   0   0   2   0   0   2   2   0   2   0   2   2   2   2   0   2   0   0   2   2   0   0   2   2   0   0
 MK-2-1                 0   0   0   2   2   2   0   2   2   2   2   0   0   2   2   0   0   0   2   0   0   2   2   2   0   2   0   2   2   2   0   0   2   2   2   2   2   0   0   0   0   2   2   0   2   2   0   2   2   2   0   2   0   2   2   0   2   0   0   0   2   0   2   2   0   2   0   0   0   2   0   2   2   0   0   2   0   2   0   0   2   2   0   0   2   0   2   2   2   0   2   2   2   0   0   2   2   2   2   2   2   2   0   0   0   0   0   2   2   2   0   0   2   2   0   0   0   0   0   0   2   2   0   0   2   2   2   0   2   2   2   0   0   0   2   0   2   0   2   2   2   2   0   0   2   0   2   0   0   2   0   0   2   2   2   0   0   2   0   2   0   0   2   0   0   0   0   2   0   0   2   2   2   2   2   0   2   0   0   0   0   2   0   0   0   2   0   0   0   0   0   2   2   2   0   0   2   2   2   2
 MK-2-2                 2   0   0   2   2   2   0   2   2   2   2   0   2   2   2   0   0   0   2   2   0   2   2   2   2   2   0   2   2   2   0   0   2   0   2   2   2   2   0   0   0   2   2   0   2   2   0   0   2   0   0   2   0   0   2   0   2   0   0   2   2   0   2   2   0   2   0   0   2   0   0   2   2   0   0   2   2   2   0   0   2   2   0   0   2   0   2   2   2   0   2   0   2   0   0   2   2   2   2   0   2   2   0   0   0   0   0   2   0   2   0   0   2   0   0   0   0   0   0   0   2   0   0   0   2   2   2   0   2   2   2   0   0   0   2   0   2   0   2   2   2   2   0   0   2   0   2   0   0   2   0   0   2   2   2   0   0   2   0   2   2   0   2   0   2   0   0   2   0   0   2   2   0   2   2   0   2   0   0   0   0   2   0   0   0   2   0   0   0   0   0   2   2   2   0   0   2   2   2   2
 MK-2-3                 2   2   0   2   2   2   0   2   0   2   2   0   2   2   2   0   0   2   2   2   0   2   2   2   2   2   0   2   2   2   0   0   2   0   2   2   2   2   0   0   0   0   2   0   2   2   0   0   2   0   0   2   0   0   2   0   2   0   0   0   2   0   2   2   0   2   0   2   2   0   0   2   2   0   0   2   0   2   0   0   2   2   0   0   2   0   2   2   2   0   2   0   2   0   0   2   2   2   0   0   2   2   0   2   0   0   0   2   0   2   0   0   2   0   0   0   0   0   0   0   2   0   0   0   2   2   2   0   2   0   2   0   0   0   2   0   2   0   2   2   2   2   0   0   2   2   2   0   0   2   0   2   2   2   0   0   0   2   0   2   2   0   2   0   2   0   0   2   0   0   2   0   0   2   2   0   0   0   0   0   0   2   0   0   2   2   0   0   0   0   0   2   2   2   2   0   2   0   2   0
 MK-2-4                 2   2   0   2   2   2   0   2   0   2   2   0   2   2   2   0   0   2   2   2   0   2   2   2   0   2   0   2   2   2   2   0   2   0   2   2   2   2   0   0   0   0   2   0   2   2   0   0   2   0   0   2   0   0   2   0   2   0   2   0   2   2   2   2   2   2   0   2   2   0   0   2   2   0   0   2   0   2   0   0   2   2   0   0   2   0   2   2   2   0   0   0   2   0   0   2   2   2   0   0   2   2   0   2   0   0   0   2   0   2   2   0   2   0   0   0   0   0   0   0   0   0   0   0   2   2   2   0   2   0   2   0   0   0   2   0   2   0   2   2   2   2   0   0   2   2   2   0   0   0   0   2   2   2   0   0   0   2   0   2   2   0   2   0   2   0   0   2   0   0   2   0   0   2   2   0   0   0   0   2   0   2   0   0   2   2   0   0   0   0   0   2   2   2   2   2   2   0   2   0
 MK-2-5                 2   2   0   2   2   2   0   2   0   2   2   0   2   2   2   0   0   2   2   2   0   2   2   2   0   2   0   2   2   2   2   0   2   0   2   2   2   2   0   0   0   0   2   0   2   2   0   0   2   0   0   2   0   0   2   0   2   0   2   0   2   2   2   2   2   2   0   2   2   0   0   2   2   0   0   2   0   2   0   0   2   2   0   0   2   2   2   2   2   0   2   0   2   0   0   2   2   2   0   0   2   2   0   2   0   0   0   2   2   2   2   0   2   0   0   0   0   0   0   0   0   0   0   0   2   2   2   0   2   0   2   0   0   0   2   0   2   0   2   2   2   2   0   0   2   2   2   0   0   2   0   2   2   2   0   2   2   2   0   2   2   0   2   0   2   0   2   0   0   0   2   0   0   2   2   0   0   0   0   2   0   2   0   0   2   2   0   0   0   0   0   0   2   2   2   2   2   0   0   0
 MK-2-6                 2   2   0   2   2   2   0   2   0   2   2   0   2   2   2   0   0   2   2   2   2   2   2   2   0   2   0   2   2   2   2   0   2   0   2   2   2   2   0   2   0   2   0   0   2   2   0   0   2   0   2   2   0   2   2   0   2   0   2   0   2   2   2   2   2   2   0   2   0   0   2   2   2   0   2   2   0   2   0   0   2   2   0   0   2   0   2   2   0   0   2   0   2   0   0   2   2   2   0   0   2   2   0   2   2   0   0   0   2   2   2   0   2   0   0   0   0   0   0   0   0   0   0   0   2   2   2   0   2   2   2   0   0   0   2   0   0   0   2   2   0   2   0   0   2   2   2   0   0   2   0   0   2   0   0   2   2   2   0   2   2   0   2   0   2   0   0   0   0   0   2   0   0   2   2   0   0   0   2   2   2   2   0   0   0   2   0   2   0   0   0   0   2   0   2   2   2   0   0   0
 MK-2-7                 2   2   0   2   2   2   0   2   0   2   2   0   2   2   2   2   0   0   2   2   2   0   2   2   0   2   0   2   0   2   2   0   2   2   2   2   2   2   0   2   0   2   0   0   2   2   0   0   2   0   2   2   0   2   2   0   2   0   2   0   2   0   2   2   2   2   0   0   0   0   2   2   2   0   2   2   0   2   0   0   2   2   0   0   2   0   2   2   0   0   2   0   0   0   0   2   2   2   0   0   2   2   0   2   2   0   0   2   2   2   2   0   2   0   0   0   2   0   0   0   0   0   0   0   2   2   2   0   2   2   2   0   0   0   2   0   0   0   2   2   0   2   0   0   2   2   0   0   0   2   0   0   2   0   0   2   2   2   0   2   2   0   2   0   2   0   0   0   0   0   2   0   0   0   2   0   0   0   2   2   2   0   0   0   0   0   0   2   0   0   0   0   2   0   2   2   2   0   0   0
 MK-2-8                 2   2   0   2   2   2   0   2   0   0   2   0   2   2   2   2   0   0   2   2   2   0   2   2   0   2   0   2   0   0   2   0   2   2   2   2   2   2   0   2   0   2   0   0   2   2   0   0   2   0   2   2   0   2   2   0   2   0   2   0   2   0   2   2   2   2   2   0   0   0   2   2   2   0   2   2   0   2   0   0   2   2   2   0   2   0   2   2   0   0   2   0   0   0   0   2   2   2   0   0   2   2   0   2   2   0   0   2   2   2   2   0   2   0   0   0   2   0   0   0   0   0   0   0   2   2   2   0   2   2   0   0   0   0   2   0   0   0   2   2   0   0   0   0   2   2   0   0   0   2   0   0   2   0   0   2   2   2   0   2   2   0   2   0   0   0   0   0   0   0   2   0   0   2   2   0   0   0   2   2   2   2   0   0   0   0   2   2   0   0   0   0   2   0   2   2   2   0   0   0
 MK-2-9                 2   2   0   2   2   2   0   2   2   0   2   0   2   2   2   2   0   0   2   2   2   0   2   2   0   2   0   0   0   0   2   0   2   2   2   2   2   2   0   0   0   2   0   0   2   2   0   0   2   0   2   2   0   2   2   0   2   0   2   0   2   0   2   2   2   2   2   0   0   0   2   2   0   0   0   2   0   2   0   0   2   2   2   0   2   2   2   2   0   2   2   0   0   0   0   2   2   2   2   0   2   2   0   2   2   0   0   2   2   2   2   0   2   0   0   0   2   0   0   2   2   0   0   0   2   2   2   0   2   2   0   0   2   0   2   2   0   0   2   2   0   0   0   0   2   2   0   2   0   0   0   0   2   0   0   2   2   2   0   2   2   0   2   0   0   0   0   0   0   0   2   0   0   2   2   0   2   0   2   2   2   2   0   0   0   0   2   2   0   0   0   0   2   0   2   2   2   0   0   0
 MK-2-10                0   2   0   2   2   2   0   2   0   2   0   0   0   2   2   2   0   0   2   2   2   0   2   2   0   2   0   0   0   0   2   0   2   2   2   2   2   0   2   0   2   0   0   0   2   2   2   0   2   0   2   2   2   2   2   0   2   0   2   0   2   0   2   2   2   2   2   0   0   0   2   2   0   0   0   2   0   2   2   0   2   2   2   0   2   2   2   2   0   2   2   0   0   0   0   2   2   0   2   0   2   2   0   2   2   0   0   2   2   2   2   0   0   0   2   0   2   0   0   2   2   0   0   0   2   2   2   0   2   2   0   0   2   0   2   2   0   0   2   2   0   0   0   0   2   2   0   2   0   0   0   0   2   0   0   2   2   2   0   2   2   0   2   0   0   0   0   0   0   0   2   0   0   2   2   0   2   0   2   2   2   2   0   0   0   0   2   2   0   0   0   2   2   0   2   2   2   0   0   0
 MK-2-11                0   2   0   2   2   2   0   2   0   2   0   0   0   2   2   2   0   0   2   2   2   0   2   2   0   2   0   0   0   0   2   0   2   2   2   2   2   0   0   0   2   0   0   0   2   2   2   2   2   0   2   2   2   2   2   0   0   0   2   0   2   0   2   2   2   2   2   2   0   0   2   2   0   0   0   2   0   2   2   0   0   2   0   0   2   2   0   2   0   2   2   0   0   0   0   2   2   0   2   0   0   0   0   2   2   0   2   0   2   2   2   0   0   0   2   0   2   0   0   2   2   0   0   0   2   2   2   0   2   2   0   0   2   0   2   2   0   0   2   2   0   0   0   0   2   2   0   2   0   0   0   0   2   0   0   2   2   2   2   2   2   2   2   0   0   0   0   0   0   0   2   0   2   2   2   0   2   0   2   2   2   2   0   2   0   0   2   2   0   2   0   2   2   0   2   2   2   0   0   0
 MK-2-12                0   2   0   2   2   2   0   2   0   2   0   0   0   0   2   2   0   0   2   2   0   0   2   2   0   2   2   0   0   0   2   0   0   2   2   2   2   2   0   0   2   0   0   0   2   0   2   0   0   0   2   2   0   2   2   0   0   0   2   0   2   0   2   0   2   0   2   2   0   0   2   0   0   0   0   0   0   0   2   0   0   2   0   0   2   0   0   2   0   2   2   2   0   0   0   2   2   0   2   0   2   0   0   2   2   0   2   0   2   2   2   0   0   0   2   0   2   0   0   2   2   0   0   0   2   2   0   0   2   2   2   0   2   0   2   2   0   0   2   2   0   0   2   0   2   2   0   2   0   2   0   0   2   0   0   2   2   0   0   2   2   2   2   0   0   0   2   0   0   0   2   0   2   2   2   0   2   0   2   2   2   2   0   2   0   0   2   2   0   2   0   2   2   0   2   2   0   0   0   0
 MK-2-13                0   2   2   2   2   2   0   2   0   2   0   0   0   0   2   2   0   0   2   0   0   0   2   2   0   2   2   0   0   0   2   0   0   2   2   2   2   0   0   0   2   0   0   0   0   2   2   2   0   0   2   2   0   2   2   2   0   0   2   0   2   0   2   0   2   0   2   2   2   0   2   0   0   0   0   0   0   0   2   0   0   2   0   0   2   2   0   2   0   2   2   2   0   0   0   0   2   0   2   0   0   0   0   2   2   0   2   0   2   2   0   0   0   0   0   0   2   0   0   2   2   0   0   0   2   2   0   0   2   2   2   0   2   0   0   2   0   0   2   2   0   0   2   0   2   2   0   2   0   2   0   0   2   0   0   2   2   0   2   2   2   2   2   0   0   0   2   0   0   0   2   0   2   2   0   0   2   0   2   2   0   2   0   2   0   0   2   0   0   2   0   2   2   0   2   2   0   0   0   0
 MK-2-14                0   2   2   2   2   2   0   2   0   2   0   0   0   0   2   2   0   0   2   0   0   0   2   2   0   2   2   0   0   0   2   0   0   2   2   2   2   0   0   0   2   2   0   0   0   2   2   2   0   2   2   2   2   2   2   2   0   0   2   0   2   0   2   2   2   0   2   2   2   0   2   0   0   0   0   0   0   0   2   2   0   2   2   0   2   2   0   2   0   2   2   2   0   2   2   0   2   0   2   2   0   0   0   2   2   0   2   0   2   2   0   0   0   0   0   0   2   0   0   0   0   0   0   2   2   2   0   0   2   2   2   0   2   0   2   2   0   0   2   2   0   0   2   0   0   2   0   2   0   2   0   2   2   0   0   2   2   2   0   2   2   2   2   0   0   0   2   2   0   0   2   0   2   2   0   2   2   0   2   2   0   2   0   2   0   2   0   0   0   2   0   0   2   0   2   2   0   0   0   0
 MK-2-15                0   0   2   2   2   2   0   2   0   2   0   0   0   0   2   2   0   0   2   0   0   0   2   0   0   2   2   0   0   0   2   0   0   2   2   2   2   0   0   0   2   0   0   0   0   2   2   2   0   0   2   2   2   2   2   2   2   0   0   0   2   0   2   2   2   0   2   2   2   0   2   0   0   0   0   0   0   0   2   0   0   2   2   2   0   2   0   0   0   0   2   2   0   2   2   0   2   0   2   0   0   0   0   2   2   0   2   0   2   2   0   0   0   0   0   0   2   0   0   0   0   0   0   2   2   0   0   0   2   2   2   0   2   0   2   2   0   0   2   2   0   0   2   0   0   2   0   2   0   2   0   2   2   0   0   2   0   2   0   2   2   2   2   0   0   2   2   2   0   0   2   0   2   2   0   2   2   0   2   2   0   2   0   2   0   2   0   0   0   2   0   0   2   0   2   2   2   2   0   0
 MK-2-16                0   0   2   2   2   2   0   2   0   2   0   0   0   0   2   0   0   0   2   0   0   2   2   0   0   2   2   0   0   0   2   0   0   2   2   2   2   0   0   2   2   0   0   0   0   2   2   2   0   0   2   2   2   2   2   2   2   2   2   0   2   0   2   2   2   0   2   2   2   0   2   0   0   2   0   0   0   0   2   0   0   2   2   2   0   2   0   0   0   0   2   2   0   2   2   0   2   0   2   0   0   0   0   2   2   0   2   0   2   2   0   0   2   0   0   0   2   0   0   0   0   0   0   2   2   0   0   0   2   0   2   0   0   2   2   2   0   0   2   2   0   0   2   0   0   2   0   2   2   0   0   2   2   0   2   2   2   2   0   2   2   0   2   0   0   0   2   2   0   0   2   0   2   2   0   2   2   0   2   2   0   2   0   2   0   2   0   0   0   0   0   0   2   0   2   0   2   0   0   0
 MK-3-1                 2   0   0   2   0   0   0   0   2   2   2   0   2   0   2   2   0   2   0   2   0   2   0   0   0   0   0   2   2   2   2   0   0   2   2   2   0   0   0   0   0   0   2   2   2   0   2   0   0   2   2   0   0   0   0   2   2   0   0   0   2   0   0   2   2   0   2   0   0   0   0   2   0   0   0   2   0   2   2   0   0   2   0   2   2   2   0   2   0   0   2   0   0   2   2   2   2   0   2   2   0   2   0   2   2   2   0   0   2   0   2   0   2   2   2   2   2   2   2   0   0   0   0   0   2   0   2   2   2   0   0   2   2   0   2   2   0   0   0   2   0   0   2   0   2   0   0   2   0   2   0   2   0   0   2   2   2   0   0   0   2   0   0   0   0   0   0   2   0   0   0   0   0   2   2   0   0   2   2   0   0   2   2   2   0   2   2   2   0   2   0   0   2   0   0   0   0   0   2   0
 MK-3-2                 2   2   0   2   0   0   0   0   2   2   2   0   2   0   2   2   0   2   0   2   0   2   2   0   0   0   0   2   2   2   2   0   0   2   2   2   0   2   0   0   0   0   2   2   2   0   2   0   0   2   2   0   0   0   0   0   2   0   2   0   2   2   0   2   2   0   2   0   0   0   0   2   0   0   0   2   0   2   2   0   0   2   0   2   2   2   0   0   0   0   2   0   0   2   0   2   2   0   2   2   0   2   0   2   2   0   0   0   2   0   2   0   2   2   2   2   2   2   2   0   0   0   0   0   2   0   2   2   2   0   0   2   2   0   2   0   0   0   0   2   0   0   2   2   2   0   0   2   0   2   0   2   0   0   2   2   2   0   0   0   2   0   0   0   2   2   2   2   0   0   0   0   0   2   2   0   0   2   0   0   0   2   2   2   0   2   2   2   0   2   0   0   2   0   0   0   0   0   0   0
 MK-3-3                 2   2   0   0   0   0   0   0   2   2   2   0   2   0   2   0   0   2   0   2   0   2   2   0   2   0   0   2   2   2   2   0   0   2   2   2   0   2   0   0   2   0   2   2   2   2   2   0   0   2   0   2   0   0   0   0   2   0   2   0   2   2   0   2   2   0   2   0   0   2   0   2   0   0   0   2   0   2   2   2   0   2   0   2   2   2   0   0   2   0   2   0   0   2   0   2   2   0   2   2   0   0   0   2   0   0   0   0   2   0   2   0   2   2   2   2   2   2   2   0   0   0   2   0   2   0   2   2   2   0   0   2   2   0   2   0   0   0   0   2   0   0   2   2   2   0   0   2   2   2   0   2   0   0   2   0   2   0   0   0   2   0   0   0   2   2   0   2   0   0   0   2   0   2   2   2   0   2   0   0   2   2   2   0   0   2   2   0   0   2   0   0   2   0   0   2   0   2   0   0
 MK-3-4                 2   2   2   0   0   0   0   2   2   2   2   0   2   2   0   0   0   2   0   2   0   2   2   0   2   0   2   2   2   2   2   2   0   2   2   2   0   2   0   0   2   0   2   2   2   2   0   0   0   2   0   2   0   0   0   0   0   0   2   0   0   2   0   0   2   0   0   0   0   2   0   2   0   0   0   2   0   0   2   2   0   2   0   2   2   2   0   0   2   0   0   0   0   2   0   2   2   0   2   2   0   0   0   2   0   0   0   0   2   2   2   0   2   2   2   2   2   2   0   0   0   0   2   0   2   0   2   2   2   0   0   2   2   0   2   0   0   0   0   2   0   0   2   2   2   0   0   2   2   2   0   2   0   0   2   0   2   2   0   0   0   0   0   0   0   2   0   2   0   2   0   2   0   2   2   2   0   2   0   0   2   2   2   0   0   2   2   0   0   2   0   2   2   0   0   2   0   2   0   0
 MK-3-5                 2   2   2   0   0   0   0   2   2   2   0   0   2   0   0   0   0   2   0   2   0   2   2   0   2   0   2   2   2   2   2   2   0   2   2   0   0   2   2   0   2   0   2   2   2   0   0   0   0   2   0   2   0   0   0   0   0   0   2   0   0   0   0   0   2   0   0   2   0   0   0   2   0   0   0   2   0   0   2   2   0   2   0   2   2   2   0   0   2   0   2   0   0   2   0   2   2   0   2   2   0   2   0   2   0   0   0   0   2   2   2   0   2   2   2   2   2   2   0   0   0   0   2   2   2   0   2   2   0   2   0   2   2   0   2   0   0   0   0   2   0   0   2   2   2   0   0   2   2   2   0   2   0   0   2   0   0   2   0   0   0   0   0   0   0   2   0   2   0   2   0   2   0   2   2   2   0   0   0   0   2   2   0   0   2   2   2   0   0   2   0   2   2   2   0   0   0   2   0   0
 MK-3-6                 2   2   2   0   0   0   0   0   2   2   0   0   2   0   0   0   0   2   0   2   0   0   2   0   2   0   2   2   2   2   2   2   0   2   2   0   0   2   2   0   2   0   2   2   2   2   0   0   0   2   0   2   0   0   0   0   0   0   2   0   2   0   0   0   2   0   0   2   0   0   0   2   0   0   0   2   0   2   2   2   0   2   0   2   2   2   0   0   2   0   2   0   0   2   0   2   0   0   2   2   0   2   0   2   0   0   0   0   2   2   2   0   2   2   2   0   2   2   0   0   2   0   2   0   2   0   2   2   0   2   0   2   2   2   2   0   0   0   0   2   0   0   2   2   2   0   0   2   2   2   2   2   2   0   2   0   0   2   0   0   2   0   0   0   0   2   0   2   0   2   2   2   0   2   2   2   0   0   2   0   2   2   0   2   2   2   2   0   0   2   0   0   2   2   0   0   0   2   2   0
 MK-3-7                 2   2   0   2   0   0   0   0   2   2   0   0   2   0   0   0   0   2   0   2   0   0   2   0   2   0   2   2   2   2   2   2   0   2   2   0   0   2   2   0   2   0   2   2   2   2   0   0   0   2   0   2   0   0   0   0   0   0   2   0   2   0   0   0   2   0   0   2   2   0   0   2   0   0   2   2   0   2   2   2   0   0   0   2   2   2   0   0   2   0   2   2   0   2   0   2   0   0   2   2   0   2   0   2   0   2   0   0   2   2   2   0   2   2   2   0   2   2   0   2   0   0   2   0   2   0   2   2   0   2   0   2   2   2   2   0   0   0   0   2   2   0   2   2   2   0   0   2   2   2   2   0   2   0   2   0   2   2   0   0   2   0   0   0   0   0   0   0   0   2   2   2   0   2   2   2   0   0   2   0   2   2   0   2   2   2   2   0   0   2   2   0   0   2   0   0   0   2   2   0
 MK-3-8                 2   2   0   2   0   0   0   0   2   2   0   0   2   0   0   0   0   2   0   2   0   0   2   0   2   0   2   2   2   2   2   2   0   2   2   0   0   2   0   0   2   0   2   2   0   2   0   0   0   2   2   2   2   0   0   0   2   0   2   0   2   0   0   0   2   0   0   2   2   0   0   2   0   0   2   2   0   2   2   2   0   0   0   2   0   2   0   2   2   0   2   2   0   2   0   2   0   2   2   2   0   2   0   0   0   2   0   0   2   2   0   0   2   2   2   0   2   2   0   2   0   0   2   0   2   0   2   2   0   2   0   2   2   2   2   0   0   0   2   2   0   0   2   2   2   0   0   2   2   2   2   0   2   0   2   0   2   0   0   0   2   0   0   0   0   0   0   0   0   2   2   2   0   2   2   2   0   0   0   0   2   2   0   2   2   2   2   0   0   2   2   0   0   2   0   0   0   2   2   0
 MK-3-9                 2   2   2   2   0   0   2   0   2   2   0   0   0   0   2   0   0   2   0   2   0   0   0   0   2   0   2   2   2   2   0   0   0   2   2   0   0   2   0   2   2   0   2   2   0   2   0   0   0   2   2   2   2   2   0   0   2   0   2   0   2   0   0   0   2   0   0   2   2   0   0   2   0   0   2   2   0   2   2   2   0   0   2   2   0   2   0   2   2   0   2   2   0   2   0   2   0   2   2   2   0   2   0   0   0   2   0   0   2   2   0   0   2   2   2   0   0   2   0   2   0   0   2   0   2   0   2   2   0   2   0   2   2   2   2   0   0   0   2   2   0   0   2   2   2   0   0   2   2   2   2   0   2   0   2   0   2   2   0   0   2   0   0   0   0   0   0   2   0   2   2   2   0   0   2   2   0   2   0   0   2   2   0   2   2   2   2   0   0   2   2   0   0   2   0   0   0   2   2   0
 MK-3-10                2   2   2   2   0   2   2   0   2   2   0   0   0   0   2   0   0   2   0   2   0   0   2   0   2   0   0   2   2   2   2   2   0   2   2   0   0   2   0   2   2   2   0   2   2   2   0   0   0   0   2   2   2   2   2   2   2   0   2   0   2   2   0   0   2   0   0   2   2   0   0   2   0   0   0   2   0   2   2   2   0   0   2   2   2   2   0   2   2   0   2   2   0   0   0   2   0   2   0   2   0   2   2   0   0   2   0   0   2   2   2   0   2   2   2   2   0   2   0   2   0   0   2   0   2   0   2   2   0   2   0   2   2   2   2   0   0   0   2   0   0   0   2   2   2   0   0   0   2   2   2   0   2   0   2   0   2   2   0   0   2   0   0   0   0   0   0   2   0   2   2   2   0   0   2   2   0   2   0   0   2   2   0   2   2   2   2   0   0   2   2   0   0   2   0   2   0   2   2   0
 MK-3-11                0   2   2   2   0   2   0   0   2   2   2   2   0   0   0   0   0   2   0   2   0   0   2   0   2   0   0   2   2   0   2   2   0   2   2   0   0   2   0   2   0   2   0   2   2   2   0   0   0   0   2   2   2   2   0   2   2   0   2   0   2   2   0   0   2   0   0   2   2   0   0   2   0   0   0   2   0   0   2   2   0   0   2   2   2   2   0   2   2   0   2   2   0   0   0   2   0   2   0   2   0   2   2   0   0   0   0   0   2   2   2   0   2   2   2   2   0   2   0   2   2   0   2   0   2   0   2   2   0   2   0   2   0   2   2   0   0   0   2   0   0   0   2   2   0   0   0   0   2   2   2   0   2   0   2   0   2   2   0   0   2   0   0   0   0   0   0   2   0   2   2   2   0   0   2   2   0   2   0   0   2   2   0   2   2   2   2   0   0   2   0   0   0   2   0   2   0   2   2   0
 MK-3-12                0   2   2   2   0   2   0   0   2   2   2   2   0   0   0   0   0   2   0   2   0   0   2   0   2   0   0   2   2   0   0   2   0   2   2   0   2   2   0   2   0   2   0   0   2   2   0   0   0   0   2   2   2   2   0   2   2   0   2   0   2   2   0   0   2   0   0   2   2   0   0   2   0   0   0   2   0   0   2   2   0   2   2   2   2   2   0   0   2   0   2   2   0   0   0   0   0   2   0   2   0   2   2   0   0   0   0   0   2   2   2   2   2   2   2   0   0   2   0   2   2   0   2   0   2   0   2   2   0   2   0   2   0   2   0   2   2   0   2   0   0   0   2   2   0   0   2   0   2   0   2   0   2   0   0   0   2   2   0   0   2   0   0   0   0   0   0   2   2   2   2   2   0   0   2   2   0   2   0   0   2   2   0   2   2   2   2   0   0   2   0   0   0   2   0   0   0   2   2   0
 MK-3-13                0   2   2   2   0   2   0   0   2   2   2   2   0   0   0   0   0   2   0   2   2   0   2   0   2   2   0   2   2   0   0   0   0   2   2   2   2   2   0   2   2   2   2   0   2   2   0   0   0   0   2   2   2   2   0   2   2   0   2   0   2   2   0   0   2   0   0   2   2   0   0   0   0   0   0   2   0   0   2   0   0   2   2   2   2   2   0   2   2   0   2   2   0   0   0   0   0   2   0   2   2   2   2   0   0   0   0   0   2   2   2   2   2   2   2   0   0   2   0   2   2   0   2   0   2   0   2   2   0   2   0   0   0   2   0   0   2   0   2   0   0   0   2   2   2   0   2   0   2   0   2   0   2   0   0   0   2   2   0   2   2   0   0   0   0   0   0   2   2   2   2   2   0   0   2   2   2   2   0   2   2   2   0   2   2   2   2   0   0   2   0   0   0   2   0   0   0   2   2   0
 MK-3-14                0   2   2   2   2   2   0   0   2   2   2   2   0   0   0   0   0   2   0   2   2   0   0   0   2   2   0   2   0   0   0   0   0   0   2   0   2   2   0   2   2   0   2   0   2   2   0   0   0   0   2   2   2   2   0   2   2   2   2   0   2   2   0   0   2   0   0   2   2   0   0   0   0   0   0   2   2   0   2   0   0   0   2   2   2   2   0   2   2   0   2   2   0   0   0   0   0   0   0   2   2   2   2   0   0   0   0   0   0   2   2   2   2   2   2   0   0   2   0   2   2   0   2   0   2   0   2   2   0   2   0   0   0   2   2   0   2   0   2   0   0   0   2   2   2   0   2   0   2   0   2   0   2   0   0   0   2   2   0   0   0   0   0   0   0   0   0   2   2   2   2   2   0   0   2   2   0   2   0   0   2   2   0   2   2   2   2   2   2   2   0   0   0   2   0   0   0   2   2   0
 MK-3-15                0   2   0   2   0   2   2   0   2   0   2   2   0   0   0   0   0   2   0   2   2   0   2   0   2   2   0   2   2   0   0   0   0   0   2   0   2   2   0   2   2   0   2   0   2   0   0   0   0   0   2   2   2   2   0   2   2   2   2   2   2   2   2   0   2   0   0   2   2   2   0   0   0   0   0   2   2   0   2   0   0   0   2   2   2   0   0   0   2   0   2   2   0   0   0   0   0   0   0   2   2   2   2   0   0   0   0   0   0   2   2   2   2   2   2   0   0   2   0   2   2   0   2   0   2   0   2   2   0   2   0   0   0   2   2   0   0   0   2   0   0   0   2   2   2   0   0   0   2   0   2   0   2   0   0   0   2   2   0   0   0   0   0   0   0   0   0   2   2   2   0   2   0   0   2   2   0   2   0   0   2   2   0   2   2   2   2   2   2   2   0   0   2   2   0   0   0   2   2   0
 MK-3-16                0   2   0   2   0   2   2   0   2   0   2   2   0   0   0   0   0   2   0   2   0   2   2   0   2   2   0   2   2   0   0   0   0   0   2   0   2   2   0   2   2   0   2   0   2   0   0   0   0   0   2   2   2   2   0   2   2   2   2   2   2   2   2   0   2   2   0   2   2   2   0   0   0   0   0   2   2   0   2   0   0   0   2   2   2   0   0   0   2   0   2   2   0   0   0   0   0   0   0   2   2   2   2   0   0   0   0   0   0   2   2   2   2   2   2   2   0   2   0   2   0   0   2   0   2   0   2   2   0   2   0   0   0   2   2   0   0   0   2   0   0   0   2   2   2   0   0   0   0   0   0   0   2   0   0   0   2   2   0   0   0   0   0   0   0   0   0   2   2   2   0   2   0   0   2   2   0   2   0   0   2   0   0   2   2   2   2   2   2   2   0   0   2   2   2   0   0   0   0   2
 MK-4-1                 2   0   2   2   0   2   0   2   2   0   2   0   2   2   2   0   2   2   2   0   0   0   0   2   0   0   2   0   2   0   2   0   2   2   0   0   0   2   2   0   2   2   0   2   2   0   2   0   0   2   2   0   0   0   0   2   0   0   2   2   2   2   0   0   0   2   0   2   2   2   2   0   0   2   2   2   0   0   0   2   0   2   2   0   2   2   2   2   0   2   0   2   2   0   0   0   0   2   0   2   0   0   0   2   2   0   0   0   2   0   2   0   2   0   0   0   0   2   0   2   2   2   0   2   0   2   2   0   0   2   2   2   0   0   0   0   2   0   2   0   2   0   0   0   2   0   0   2   2   0   2   0   2   2   0   2   0   2   2   2   2   2   2   2   2   0   0   0   2   2   0   2   0   0   2   0   2   2   0   0   2   0   0   2   0   2   0   2   0   0   0   2   2   0   2   0   2   2   2   2
 MK-4-2                 0   0   2   0   0   2   0   0   2   0   2   0   2   2   2   0   2   0   0   0   0   0   0   2   0   2   2   0   2   0   2   2   2   2   0   0   0   0   2   0   2   2   0   2   2   0   2   0   0   2   2   2   0   0   0   0   0   0   0   2   0   2   2   0   0   0   0   2   2   2   2   0   0   2   0   2   0   0   0   2   0   2   2   0   2   2   2   2   0   2   0   0   0   2   0   0   0   2   0   2   0   0   0   0   2   0   0   0   2   0   2   0   2   0   0   2   0   2   0   2   0   2   0   2   2   2   2   0   0   2   2   2   2   0   0   0   2   0   2   0   2   0   0   2   2   0   0   2   2   0   0   0   2   2   0   2   0   2   2   0   2   2   2   2   2   0   0   0   0   2   0   2   0   0   2   0   2   2   0   2   2   0   0   2   0   2   0   2   2   2   0   2   2   2   2   0   2   2   2   2
 MK-4-3                 0   0   2   0   2   2   0   2   2   0   2   0   2   2   2   0   2   0   0   0   0   0   0   2   0   2   2   0   0   0   0   0   2   2   0   0   0   0   2   0   2   2   0   2   2   0   2   0   0   2   2   2   0   0   0   0   0   0   0   2   0   2   2   0   2   0   0   2   2   2   2   0   0   2   0   2   0   0   0   2   0   2   2   0   2   2   2   2   0   2   0   0   2   2   0   0   0   2   0   2   0   0   0   0   2   0   0   0   2   0   2   0   2   0   0   2   0   2   0   2   0   2   0   2   0   2   2   0   2   2   0   2   2   0   2   0   2   2   2   0   2   0   0   2   2   0   0   2   2   0   0   0   2   0   0   2   0   0   2   0   2   2   2   2   0   0   2   2   2   2   0   2   0   0   2   0   2   2   0   2   2   0   0   2   0   2   0   2   2   2   0   0   2   2   2   0   2   2   2   2
 MK-4-4                 0   0   2   0   2   2   0   2   2   0   2   0   2   2   2   0   2   0   0   0   2   0   0   2   0   2   2   0   2   0   0   0   2   2   0   0   0   0   2   0   2   2   2   2   0   0   2   2   0   2   2   0   0   0   0   0   0   0   0   0   2   2   2   0   2   0   0   2   2   2   2   2   2   2   0   2   0   0   0   2   0   2   2   2   2   2   2   2   0   2   0   0   2   2   0   0   2   2   0   0   0   0   0   0   2   2   0   0   2   0   2   0   2   0   0   2   0   2   0   0   0   2   0   2   0   2   2   0   2   2   0   2   2   0   2   0   2   2   2   0   2   0   2   2   2   2   0   0   2   0   0   0   2   0   0   0   0   0   2   0   2   2   2   2   0   2   2   2   2   2   0   2   0   0   2   0   2   2   2   2   2   0   0   2   0   2   0   2   2   2   0   0   2   2   2   0   2   2   2   2
 MK-4-5                 0   0   2   0   2   2   0   2   2   0   2   0   2   2   2   0   2   0   0   0   2   0   0   2   0   2   0   0   0   0   0   0   2   2   0   0   0   0   2   0   2   2   0   2   2   0   0   2   2   2   2   0   2   0   0   0   0   0   0   0   2   2   2   0   2   0   0   2   2   2   2   2   2   2   0   2   0   0   0   2   0   2   2   0   2   0   2   2   0   2   0   0   2   2   0   0   0   2   0   0   0   0   0   2   2   2   0   0   2   0   2   0   2   0   0   2   0   2   2   0   0   2   2   2   0   2   2   0   2   2   0   0   2   0   2   0   2   0   2   0   2   0   2   2   2   2   0   0   2   0   0   0   2   0   0   0   0   2   2   0   2   2   2   2   0   2   2   2   2   2   2   2   0   0   2   0   2   0   0   2   2   0   0   2   0   2   0   2   2   2   0   0   0   2   2   0   2   0   2   2
 MK-4-6                 2   0   2   0   2   2   0   2   2   2   2   0   2   2   2   0   2   2   0   0   0   0   0   2   0   2   0   0   0   0   0   0   2   2   0   0   0   0   2   2   2   2   2   2   2   0   0   2   2   2   2   0   2   0   0   0   0   0   0   0   2   2   2   0   2   0   0   2   2   2   2   2   2   2   2   2   2   0   0   2   0   2   2   0   2   0   2   2   0   2   0   0   2   2   0   0   0   2   0   0   0   0   0   2   2   2   0   2   2   0   2   0   2   0   2   2   0   2   2   0   0   0   2   0   0   2   2   0   2   2   0   0   2   0   2   0   2   0   2   0   2   0   2   2   2   2   0   0   2   0   0   0   2   0   0   0   0   2   2   0   2   2   2   2   0   2   2   2   2   2   2   2   2   2   2   0   2   0   0   2   2   0   0   2   0   2   0   2   2   2   0   0   0   2   2   0   2   0   2   2
 MK-4-7                 0   2   2   0   2   2   0   2   2   2   2   0   2   2   2   0   2   2   2   0   0   0   0   0   0   2   0   0   0   0   0   0   2   0   0   0   0   0   2   2   2   2   2   2   2   0   0   2   2   2   2   0   2   0   0   0   0   0   0   2   2   2   2   0   2   0   0   2   2   2   2   2   2   2   2   2   2   0   0   2   2   2   2   0   0   0   2   2   2   2   2   0   2   2   0   0   0   2   2   0   0   0   0   2   2   2   0   2   2   0   2   0   0   0   2   2   0   2   0   0   0   0   2   0   0   2   0   0   2   2   0   0   2   0   2   0   2   0   2   0   2   0   2   2   2   2   0   0   2   0   0   2   2   0   0   0   0   2   2   0   2   2   2   2   0   0   2   2   2   2   2   2   2   2   2   0   2   0   0   0   2   0   0   0   0   2   0   2   2   2   0   0   0   2   2   0   2   0   2   2
 MK-4-8                 0   2   2   0   2   2   2   2   2   0   2   0   2   2   2   0   2   2   0   2   2   0   0   0   0   2   0   0   2   0   0   2   2   2   0   0   0   0   2   2   2   0   2   2   2   0   0   2   2   2   0   0   2   0   0   0   0   0   0   2   2   0   2   0   2   0   0   2   2   2   2   2   2   2   2   2   2   0   0   2   2   2   2   0   0   0   2   2   2   2   2   0   2   2   0   0   0   2   2   2   0   0   2   2   2   2   0   2   2   0   2   2   0   0   2   2   0   0   0   0   2   2   2   0   0   2   0   2   2   2   0   0   2   2   2   0   2   0   2   2   2   0   2   0   0   2   0   0   2   0   0   2   2   0   0   0   2   2   0   0   2   2   2   2   0   0   2   2   2   2   2   2   2   2   2   0   0   0   0   0   2   0   0   0   0   2   0   2   2   2   0   0   0   2   2   0   2   0   2   2
 MK-4-9                 0   2   2   0   0   2   2   2   2   0   2   0   2   2   2   2   0   2   0   2   2   2   0   0   0   2   0   0   2   0   0   2   2   2   0   0   0   0   2   2   2   0   2   2   2   0   0   2   2   2   0   0   2   0   0   0   0   0   0   2   2   0   2   0   2   0   0   2   2   2   2   2   2   0   2   2   2   0   0   2   2   2   2   0   0   0   2   2   2   2   0   0   2   2   0   0   0   2   2   2   0   0   2   0   2   2   0   2   2   0   0   2   0   0   2   2   0   0   0   0   2   2   2   0   0   2   0   2   0   2   0   0   2   0   2   0   0   0   2   2   2   0   2   0   0   2   2   0   2   0   0   2   2   2   0   0   2   2   0   2   2   2   2   2   0   0   2   2   2   2   2   2   2   2   2   2   2   2   0   0   2   0   0   0   0   2   0   2   2   0   0   0   0   2   2   0   2   0   2   2
 MK-4-10                0   2   2   0   0   2   2   2   2   0   0   0   0   2   2   2   0   2   0   2   2   2   0   0   0   2   0   0   2   0   0   2   2   2   2   0   0   0   2   2   2   0   2   0   2   0   0   2   2   2   0   0   2   0   0   0   0   0   0   2   2   0   2   0   0   0   0   2   2   2   2   2   0   0   2   2   2   0   2   2   2   2   2   0   0   0   0   2   0   2   0   0   0   2   0   0   0   2   2   2   0   0   2   0   2   2   0   2   0   0   0   2   0   0   2   2   2   0   0   0   2   2   2   0   0   2   0   2   0   0   0   0   2   0   2   0   0   0   2   2   2   0   2   2   0   2   0   0   2   0   0   2   2   2   0   0   2   2   0   2   2   2   0   2   0   0   0   2   2   2   2   2   2   2   2   2   2   2   0   0   2   0   0   0   0   2   0   0   2   0   0   0   0   2   2   0   2   2   2   2
 MK-4-11                0   2   0   0   0   2   2   2   2   0   0   0   2   2   2   2   0   2   2   2   0   2   0   0   0   2   0   0   2   0   0   2   2   2   2   0   0   0   2   2   0   0   2   0   2   0   0   2   2   2   0   0   2   0   2   0   0   0   0   2   2   0   0   0   0   0   0   2   2   2   2   2   0   0   2   2   2   2   2   0   2   2   2   0   0   2   0   2   0   2   0   0   0   2   0   0   0   2   2   0   0   0   2   0   2   2   0   2   0   0   0   2   0   0   2   2   2   0   0   0   2   2   2   0   0   2   0   2   0   0   0   0   2   0   2   0   2   0   2   2   2   0   2   2   0   2   0   0   2   0   0   2   2   2   0   0   2   2   0   0   2   2   0   2   0   2   0   2   2   2   2   2   2   2   2   2   2   2   0   0   2   0   2   0   0   2   0   0   0   0   0   0   0   2   2   2   2   2   2   2
 MK-4-12                0   2   0   0   0   2   2   2   2   0   0   2   2   2   2   2   0   2   2   2   0   2   0   0   0   2   0   0   2   0   0   2   2   2   0   0   0   0   2   2   0   0   2   0   2   0   0   2   2   2   0   0   2   0   2   0   0   0   0   2   2   0   0   0   0   0   0   2   2   0   2   2   0   0   2   2   2   2   2   0   2   2   0   0   0   2   0   2   0   2   0   0   0   2   0   0   0   2   2   2   0   0   2   2   2   0   0   0   0   0   0   2   0   0   2   0   2   0   0   0   2   2   2   0   0   2   0   2   0   0   0   0   2   0   2   0   2   0   0   2   2   0   0   2   0   2   0   0   2   0   2   2   2   2   0   0   2   0   0   0   2   2   0   2   0   2   0   2   2   0   2   2   2   2   2   2   2   2   0   0   2   0   2   0   0   2   0   0   0   0   2   0   0   2   2   2   2   2   2   2
 MK-4-13                0   2   0   0   0   2   2   2   0   0   0   2   2   0   2   0   0   2   2   2   0   2   0   0   0   2   0   0   2   2   0   2   2   2   2   0   0   0   2   2   0   0   2   0   2   0   0   2   2   2   0   0   2   0   2   0   0   0   0   2   2   0   0   0   0   0   2   2   2   0   2   2   0   0   2   2   2   2   2   0   2   2   0   0   0   2   0   2   0   2   0   0   2   2   0   0   0   2   2   2   0   0   2   2   2   0   0   0   0   0   0   2   0   2   0   0   2   0   0   0   2   2   2   0   0   2   0   2   0   0   0   0   2   0   2   0   2   0   2   0   2   0   0   2   0   2   0   0   2   0   2   2   2   2   0   0   0   0   2   0   2   2   2   2   2   0   0   2   2   0   2   2   2   2   2   2   0   2   0   0   2   0   2   0   0   2   0   0   0   0   2   0   2   2   2   2   2   2   2   2
 MK-4-14                0   2   2   2   0   2   2   2   0   0   0   0   2   0   2   2   2   2   2   2   0   2   0   0   0   2   0   0   2   2   0   2   2   0   2   0   0   0   2   2   0   0   2   0   0   0   2   2   2   2   0   0   2   0   2   2   0   0   0   2   2   0   2   0   0   0   2   2   2   0   2   2   0   0   2   2   2   2   2   0   2   2   0   0   0   2   0   2   0   2   0   0   2   2   0   0   0   2   2   2   0   0   2   2   2   0   0   2   0   0   0   2   0   2   0   0   2   0   0   0   2   2   2   0   2   2   0   2   0   0   0   0   2   0   2   0   2   0   2   0   2   0   0   2   0   0   0   0   2   0   2   0   2   2   0   0   0   0   2   0   2   2   2   2   0   0   0   2   2   0   2   2   2   2   2   2   0   2   0   0   2   0   2   0   2   2   0   0   0   2   2   0   2   2   2   2   0   2   2   2
 MK-4-15                0   2   2   2   0   2   0   2   0   0   0   0   2   0   2   2   2   2   2   2   0   2   0   0   0   2   0   0   2   2   0   2   2   0   2   0   0   0   0   2   0   0   2   0   2   0   2   2   2   2   0   0   2   0   2   0   0   0   0   2   2   0   2   0   2   0   2   2   2   0   0   2   0   0   2   2   2   2   2   0   2   2   0   0   0   2   0   2   0   2   0   0   2   2   0   0   0   2   2   2   0   0   2   2   2   0   0   2   0   0   0   2   0   2   0   0   2   0   0   0   2   2   2   0   2   2   2   2   2   0   2   0   2   0   2   0   0   0   2   0   0   0   0   0   2   0   0   2   2   2   2   0   0   2   0   0   0   0   2   0   2   2   2   2   0   0   0   2   0   0   2   2   2   2   2   2   0   2   0   0   2   0   2   0   2   2   0   0   0   0   2   0   2   2   2   2   0   2   2   2
 MK-4-16                0   2   0   2   0   2   0   2   0   0   0   0   2   2   2   2   2   0   2   2   0   2   0   0   0   0   0   0   2   2   2   2   2   0   2   0   2   0   0   2   0   0   2   0   2   0   2   2   2   2   2   0   2   0   2   0   0   0   0   2   2   0   2   2   2   2   2   2   2   0   0   0   0   2   2   0   2   2   2   0   2   2   0   0   0   2   0   2   0   2   0   0   2   2   0   0   0   2   2   2   0   0   2   2   2   0   0   2   0   0   2   2   0   2   0   0   2   0   0   0   0   2   2   0   2   2   2   2   2   0   2   0   2   0   2   0   0   2   2   0   0   0   0   0   2   0   0   2   2   2   0   0   0   2   0   0   0   0   2   0   2   2   2   2   0   0   0   2   0   0   2   2   2   2   2   0   0   2   0   2   2   0   2   0   2   2   0   0   0   0   2   0   2   2   2   2   0   2   2   2
 MK-5-1                 0   0   0   2   0   0   0   0   2   0   2   0   0   2   2   2   2   0   2   0   0   2   2   2   2   2   2   0   2   2   0   2   2   0   2   0   0   0   0   0   2   2   0   0   2   0   0   0   2   2   0   0   2   0   2   2   2   2   2   0   0   0   0   2   0   0   0   0   0   2   0   0   2   2   2   2   2   2   0   2   0   0   2   0   2   0   2   0   2   2   0   0   2   2   2   0   0   0   0   0   0   2   0   0   0   0   0   0   0   2   0   0   0   2   0   0   0   0   0   0   0   2   0   2   2   0   0   2   0   0   0   0   2   0   2   2   2   0   0   0   2   0   0   2   0   2   2   0   0   2   0   0   2   0   0   2   2   0   2   0   0   2   0   2   2   2   2   2   2   0   0   2   2   0   2   0   2   0   0   0   2   0   0   0   2   0   0   2   2   2   0   0   0   0   0   0   2   2   2   2
 MK-5-2                 0   0   0   2   0   0   0   2   2   0   2   0   0   2   2   2   2   0   2   0   0   2   0   0   2   2   2   0   0   2   0   2   2   0   2   0   0   0   0   2   2   2   0   0   2   2   0   2   2   2   0   0   2   0   2   2   2   2   2   0   0   0   0   2   0   0   0   0   0   2   0   0   2   2   2   2   2   2   0   2   0   0   0   0   2   2   2   0   2   0   0   0   2   2   2   0   0   0   0   0   0   2   0   0   0   0   0   0   0   2   0   0   0   2   0   0   0   0   0   0   0   2   0   2   2   0   0   2   0   2   0   0   2   0   2   2   2   0   0   0   2   0   0   2   0   2   0   0   0   0   0   0   2   0   2   2   2   0   2   0   0   2   0   2   2   0   2   2   2   0   0   2   2   0   2   0   2   0   0   0   2   0   0   0   2   0   0   2   2   2   0   0   2   0   0   0   2   2   2   2
 MK-5-3                 0   0   0   2   0   0   0   2   2   0   2   0   0   2   2   2   2   0   0   0   0   2   0   0   2   0   2   0   0   2   2   2   2   0   2   0   0   0   0   0   2   2   2   0   2   2   0   2   2   2   0   0   2   0   2   2   2   2   2   0   0   0   2   2   0   0   0   0   0   2   0   0   2   2   2   2   2   2   0   2   0   0   0   0   2   2   2   2   2   0   0   0   2   2   2   0   2   0   0   0   0   2   0   0   0   0   0   0   0   2   0   0   0   2   0   0   0   0   0   0   2   2   0   2   0   0   0   0   0   2   0   0   2   0   2   2   2   0   0   0   2   0   0   2   0   2   0   0   0   0   0   0   2   0   2   2   2   0   2   0   0   2   0   0   2   0   2   2   2   0   0   0   2   0   2   0   0   0   0   0   2   0   0   0   2   0   0   2   2   2   0   0   2   0   0   0   2   2   2   0
 MK-5-4                 0   0   0   2   2   0   2   2   2   0   0   0   0   2   2   2   2   0   0   0   0   2   0   0   2   0   0   0   0   2   0   2   2   2   2   0   0   0   0   0   2   2   2   0   2   2   0   2   2   2   0   0   0   2   0   2   2   2   2   0   0   0   2   2   2   0   0   0   0   2   0   0   2   2   2   2   2   2   0   2   0   0   0   0   2   2   0   2   2   2   2   0   0   2   0   2   0   0   0   0   0   2   0   0   0   0   0   0   0   2   0   0   0   2   0   0   0   0   0   0   2   2   0   2   0   0   0   0   2   2   0   0   2   2   2   2   2   0   0   0   2   0   0   2   0   2   0   0   0   0   0   0   2   0   2   2   0   0   2   0   0   2   0   0   2   0   2   2   2   0   0   0   2   0   2   0   2   0   0   0   2   0   0   0   2   0   2   2   2   2   0   0   2   0   0   0   2   2   2   0
 MK-5-5                 0   0   0   2   2   0   2   2   0   0   0   0   0   2   2   0   2   0   0   0   0   2   0   0   2   0   2   0   0   2   0   2   2   2   2   0   0   0   0   0   2   2   0   0   2   2   0   2   2   2   0   0   0   2   0   2   2   2   2   0   2   0   2   2   2   0   0   0   0   2   0   0   2   2   2   2   2   0   0   2   0   0   0   0   2   2   0   2   2   2   2   0   2   2   0   2   0   0   2   0   0   2   2   0   0   0   0   0   0   2   0   0   0   2   0   0   0   0   0   0   2   0   0   2   0   0   0   0   2   2   2   0   2   2   0   2   2   0   0   0   2   0   0   2   0   2   0   0   0   0   0   0   2   2   2   2   0   0   2   0   0   2   0   0   0   0   2   2   2   0   0   0   2   0   0   0   2   0   0   0   2   0   0   0   0   0   2   2   2   2   0   0   2   0   0   0   2   2   2   0
 MK-5-6                 0   0   0   2   2   0   2   2   0   0   0   0   0   2   0   0   2   2   0   0   0   2   0   0   0   0   2   2   2   2   0   2   2   2   2   0   0   0   0   0   2   2   0   0   2   2   0   2   0   2   0   0   0   0   0   2   2   2   2   0   2   0   2   2   0   0   0   0   0   2   0   0   2   2   2   2   2   0   0   2   0   0   0   0   2   2   0   2   2   2   2   0   2   2   0   0   0   0   2   0   0   2   2   2   0   2   0   0   0   2   0   2   0   2   0   0   0   0   0   0   2   0   0   0   0   0   0   0   2   2   2   0   2   2   0   2   2   0   2   0   2   0   2   2   0   2   0   0   0   0   0   0   2   2   2   2   2   0   2   0   0   2   0   0   0   0   2   2   2   0   0   0   2   0   0   0   2   0   0   0   2   0   0   0   0   0   2   2   2   2   0   0   2   0   0   0   2   2   2   0
 MK-5-7                 0   0   0   2   2   0   2   0   0   0   0   0   0   2   0   0   2   2   0   0   0   0   2   0   0   0   2   2   0   2   0   2   2   2   2   0   0   0   0   0   2   2   0   0   2   2   0   2   0   2   2   0   0   0   0   2   0   2   2   2   2   0   2   2   0   0   0   0   0   2   0   0   2   2   2   2   2   2   0   2   0   0   2   2   2   2   0   2   2   0   2   0   2   2   0   0   0   0   2   0   0   0   2   2   0   2   0   0   2   2   0   2   0   2   0   0   0   2   0   0   2   0   0   0   0   0   2   2   2   2   2   0   2   2   0   2   2   0   2   0   2   0   2   2   0   2   0   0   0   0   0   0   2   2   2   2   2   0   2   0   2   2   0   0   0   0   2   2   2   0   0   0   2   0   0   2   2   0   0   0   2   0   0   0   0   0   2   2   0   2   0   0   2   0   0   0   2   2   2   0
 MK-5-8                 0   0   0   2   2   0   2   0   0   0   0   0   0   2   0   0   0   2   0   0   0   0   2   0   0   0   2   2   0   2   0   2   2   2   2   0   0   0   0   0   2   2   0   0   2   2   0   2   0   2   2   0   0   0   0   2   0   2   2   2   2   0   2   2   0   0   0   0   0   2   0   2   2   2   2   0   2   2   0   2   0   0   2   0   2   2   0   2   2   0   2   2   2   2   0   0   0   0   2   0   0   2   2   0   0   2   0   0   2   2   0   2   0   2   0   0   2   2   0   0   2   0   0   0   2   0   2   0   2   2   2   0   2   2   2   2   2   0   2   0   2   0   2   2   0   2   0   0   0   0   0   0   2   2   2   2   2   2   2   0   2   2   2   2   0   0   2   2   2   0   0   0   2   0   0   2   2   0   0   0   2   0   0   0   0   0   2   2   0   2   0   0   2   0   0   0   2   2   2   0
 MK-5-9                 0   0   0   2   0   0   2   0   0   0   0   0   0   2   0   0   0   2   0   0   0   0   2   0   0   0   2   2   0   2   0   2   2   2   2   0   0   0   0   0   2   2   0   0   2   2   0   2   0   2   2   0   0   0   0   2   0   2   2   2   2   0   2   2   0   0   0   0   0   2   0   0   2   0   2   0   2   0   0   0   0   0   2   0   2   2   0   2   2   0   2   0   2   2   0   2   0   0   2   0   2   2   2   0   0   2   0   0   0   2   0   2   0   2   0   0   2   2   0   2   2   0   2   0   2   0   2   0   0   0   2   0   2   2   2   2   2   0   2   2   2   0   0   2   0   2   0   0   2   0   0   0   2   2   2   2   2   0   2   0   2   2   2   2   0   0   2   2   2   0   0   0   2   0   0   0   2   0   0   0   2   0   0   0   0   0   2   2   0   2   0   0   2   0   0   0   2   2   2   0
 MK-5-10                0   0   0   0   0   0   0   0   0   0   0   0   0   2   0   0   0   2   0   0   0   0   2   0   0   0   0   2   0   0   0   2   0   2   2   0   0   0   0   0   2   2   2   0   2   0   0   2   2   2   2   0   2   0   0   0   0   2   2   2   2   0   2   0   0   0   2   0   0   2   0   0   2   0   0   0   2   0   0   0   0   0   2   0   2   2   0   2   2   2   2   0   2   2   0   2   0   0   0   0   2   2   2   0   0   2   0   0   0   2   0   2   0   2   0   0   2   2   0   2   2   0   2   0   2   0   0   2   0   0   2   0   2   2   2   2   2   0   0   2   2   0   0   2   0   2   2   0   2   0   0   0   2   2   2   2   2   2   2   0   2   2   2   2   0   0   2   2   2   2   0   0   2   0   0   0   2   0   0   0   0   0   0   0   0   0   2   0   2   2   0   0   2   0   0   0   2   2   2   2
 MK-5-11                0   0   0   0   0   0   0   0   0   0   2   0   0   2   0   0   0   2   0   0   0   0   2   0   2   0   0   2   0   0   0   2   0   2   2   0   0   0   0   0   2   2   2   0   2   0   0   2   2   0   2   0   2   0   0   0   0   2   2   2   2   0   2   0   0   0   2   0   0   2   0   0   2   0   0   2   2   0   0   0   0   0   2   0   2   0   0   2   2   2   2   0   2   0   0   2   0   0   0   0   2   2   2   0   0   2   0   0   0   2   0   2   0   2   0   0   2   2   0   2   2   0   0   2   2   0   0   2   2   0   0   0   2   2   2   2   2   0   0   2   2   0   0   2   0   0   0   0   2   0   0   0   2   2   2   2   2   2   2   0   2   2   2   2   2   0   2   2   2   2   0   0   2   0   0   0   2   2   0   0   2   0   0   0   0   0   2   0   2   2   0   0   2   0   0   0   2   2   2   2
 MK-5-12                0   0   0   0   0   2   0   2   0   0   2   2   0   2   2   0   0   2   0   0   0   0   2   0   2   0   0   2   2   0   0   2   0   2   2   0   0   2   0   0   0   2   2   0   2   0   0   2   2   0   2   0   2   0   0   0   0   2   2   2   2   0   2   2   0   0   2   0   0   2   0   0   2   0   0   2   2   0   0   0   2   0   0   0   2   0   0   2   2   2   2   0   2   0   0   2   0   0   0   0   2   2   2   2   0   2   0   0   0   2   2   2   0   2   0   0   2   2   0   2   2   0   0   2   2   0   0   2   2   0   0   0   2   2   2   2   0   0   0   2   2   0   0   2   0   0   0   0   2   0   0   0   2   2   2   2   2   2   2   0   2   2   2   0   2   0   2   0   2   0   0   0   2   0   0   0   2   2   0   0   2   0   0   0   0   2   2   2   2   2   0   0   2   0   0   0   2   2   2   0
 MK-5-13                0   0   0   2   0   2   0   2   0   0   2   0   0   2   2   2   0   2   0   0   0   0   2   0   2   0   0   2   2   0   0   2   0   2   2   0   0   2   0   0   0   0   2   0   2   0   0   2   2   0   2   0   2   0   0   0   0   2   2   2   2   0   2   2   0   0   2   0   0   0   0   0   2   0   0   2   2   0   0   2   2   0   0   0   2   0   0   2   2   2   2   0   2   0   0   0   0   0   0   0   2   2   2   2   0   2   0   0   0   0   2   0   0   2   0   0   2   2   0   2   2   2   0   2   2   0   0   2   2   0   0   0   0   2   2   2   0   0   0   2   2   0   0   2   0   0   0   0   0   2   0   0   2   2   2   2   2   2   2   2   0   0   0   0   2   2   2   0   2   0   2   0   2   0   0   0   0   2   0   0   2   0   0   2   0   0   2   2   2   2   0   0   2   2   0   0   2   2   2   0
 MK-5-14                0   0   2   2   0   2   0   2   0   2   2   2   0   0   0   2   0   2   0   0   0   0   2   2   2   0   0   2   2   0   2   2   0   0   2   0   0   0   0   0   0   0   2   0   2   0   0   2   2   2   2   0   2   0   0   0   0   2   2   0   2   0   2   2   0   0   2   0   0   0   0   0   2   0   0   2   2   0   0   2   2   0   0   0   2   0   0   0   2   2   2   0   2   0   0   0   0   0   2   0   2   2   2   2   0   2   0   0   0   0   2   0   0   2   0   0   2   2   2   0   0   2   0   2   2   0   0   0   2   0   0   0   0   0   2   2   0   0   0   2   2   0   0   2   0   0   0   0   0   2   0   0   2   2   2   2   2   0   0   2   0   0   0   0   2   0   2   0   2   0   2   0   2   0   0   0   0   2   0   0   2   0   0   0   0   0   2   2   0   2   0   2   2   2   0   0   2   2   2   0
 MK-5-15                0   0   2   2   0   2   0   2   0   2   2   2   0   0   0   2   0   2   0   0   0   0   2   2   2   0   0   2   2   0   2   2   0   0   0   0   0   0   0   0   0   0   2   0   2   0   0   2   2   2   2   0   2   2   0   0   0   2   2   0   2   0   2   2   0   2   2   0   0   0   0   0   2   0   0   2   2   0   0   2   2   0   2   0   2   0   0   2   2   2   2   0   2   0   2   0   0   0   2   0   2   2   2   2   0   2   0   0   0   0   2   0   0   2   0   0   2   2   2   0   0   2   0   2   2   0   0   0   2   0   0   2   0   0   2   2   0   0   0   2   2   0   0   2   0   0   0   0   0   2   0   0   2   2   2   2   2   0   0   0   0   0   0   0   2   0   2   0   2   0   2   0   2   0   0   0   0   2   0   0   2   0   0   0   0   0   2   2   2   2   0   2   2   2   2   0   2   2   2   0
 MK-5-16                0   0   2   0   0   2   2   2   0   2   2   2   0   0   0   2   0   2   0   0   0   0   2   0   2   0   0   2   2   0   2   2   2   2   0   0   0   0   0   0   2   0   0   0   2   0   2   2   2   2   2   0   2   2   0   0   0   2   2   0   2   0   0   2   0   2   2   0   0   0   0   0   2   0   0   2   2   0   0   2   2   0   2   2   2   0   0   2   2   2   2   0   0   0   2   0   0   0   2   0   0   0   2   2   0   2   2   2   0   0   2   0   2   2   0   0   0   2   2   0   0   2   0   2   2   0   0   0   2   0   0   2   0   0   2   2   0   2   0   2   2   0   0   0   0   0   0   0   0   0   0   2   2   0   2   2   2   0   0   0   0   0   0   2   2   0   2   0   2   0   2   0   2   2   0   0   0   2   0   0   2   0   0   0   0   0   2   2   2   2   0   2   2   2   2   0   2   2   2   0
 MK-6-1                 0   0   2   0   2   2   2   2   0   2   2   2   0   2   2   0   2   2   2   2   2   2   2   0   0   2   2   0   2   0   0   0   0   0   0   0   0   0   2   2   2   0   2   2   0   2   0   2   0   0   0   0   2   0   2   0   2   2   0   2   2   0   0   0   2   2   2   0   2   0   2   2   0   2   2   0   2   0   2   0   0   0   0   0   2   2   0   2   0   2   0   0   0   0   0   2   0   0   2   0   2   2   2   2   2   0   2   2   2   0   2   0   0   0   0   2   2   2   2   2   0   0   0   0   0   0   2   2   2   0   0   0   2   2   2   0   0   2   2   0   2   0   0   2   2   2   0   0   2   0   2   0   0   2   2   2   0   2   2   2   0   2   2   0   2   2   0   0   0   2   0   0   0   0   2   2   0   2   0   0   2   2   0   2   0   0   2   2   2   0   2   0   0   2   2   2   2   2   0   0
 MK-6-2                 0   0   2   0   2   2   2   2   0   2   2   2   0   2   2   0   2   2   2   2   2   2   0   2   0   0   2   0   2   0   0   0   0   0   0   0   0   0   2   2   2   0   2   2   0   2   0   2   0   0   0   2   2   0   2   0   2   0   0   2   2   0   2   0   2   2   2   0   2   0   2   2   0   2   2   0   2   0   2   0   0   0   0   0   2   2   0   2   2   2   0   0   0   0   0   2   0   0   0   2   2   2   2   0   2   0   2   2   2   0   2   0   0   0   0   2   2   2   2   2   0   0   0   0   0   0   2   2   2   0   0   0   2   2   2   0   0   2   2   0   2   0   0   2   2   2   0   0   2   0   2   0   0   2   2   2   0   0   2   2   0   2   2   0   2   0   0   2   0   2   0   0   0   0   2   2   0   2   0   0   2   2   2   2   0   0   0   2   2   0   0   0   0   2   2   2   2   2   0   0
 MK-6-3                 0   0   0   0   2   2   2   2   0   2   2   2   0   2   2   2   2   2   2   0   2   2   0   2   0   2   2   0   0   0   0   0   0   0   0   0   0   0   2   2   2   0   2   2   0   2   0   2   0   2   0   2   2   0   2   0   2   0   0   2   2   0   0   0   2   2   2   0   2   0   2   2   0   2   2   2   2   0   2   0   0   0   0   0   2   2   0   2   2   2   0   0   2   0   0   2   2   0   0   2   2   2   2   0   2   2   2   2   2   0   2   0   0   0   0   0   2   2   2   2   0   0   0   0   0   0   2   2   2   0   0   2   2   2   2   0   0   2   0   2   2   0   0   2   2   2   0   0   2   0   2   0   0   2   2   2   0   0   2   2   0   2   2   0   0   2   0   2   0   2   0   0   2   0   2   0   0   2   0   2   2   2   0   2   0   0   0   2   2   0   0   0   0   2   2   2   0   0   0   0
 MK-6-4                 0   0   0   0   2   2   0   2   0   2   2   0   0   2   2   2   2   0   0   0   0   2   0   2   0   2   2   0   2   0   0   0   0   0   0   0   0   0   2   2   2   0   2   2   0   2   0   2   0   2   0   2   2   0   2   0   2   0   0   2   2   0   0   0   2   0   2   0   2   0   2   2   0   2   2   2   2   0   2   0   0   2   0   0   2   2   0   2   2   2   0   0   2   0   0   2   2   0   0   2   2   0   2   0   2   0   2   2   2   0   2   0   0   0   0   0   2   2   0   2   0   0   0   2   0   0   2   2   2   0   0   2   2   2   0   0   0   2   0   2   2   0   0   2   2   2   2   2   2   0   2   0   0   2   2   0   0   0   2   2   0   2   2   0   0   2   0   2   0   2   0   0   2   0   0   0   0   2   0   2   2   2   0   2   0   0   0   2   2   0   0   0   0   2   2   2   0   0   0   0
 MK-6-5                 0   0   0   0   2   2   0   2   2   2   2   0   0   2   2   2   2   0   0   0   0   2   0   2   0   2   2   0   2   0   0   0   0   0   2   0   0   0   2   2   2   0   2   2   0   2   0   0   0   2   0   2   2   0   0   0   0   0   0   2   2   2   2   0   0   0   2   0   2   0   2   2   0   2   2   2   2   0   0   0   0   2   0   2   2   2   0   2   2   0   0   0   2   0   0   2   2   0   0   2   2   0   0   0   2   0   2   2   2   0   2   0   0   0   0   0   2   2   0   2   0   0   0   2   0   0   2   2   0   0   0   2   2   2   0   0   0   2   0   2   2   0   0   2   0   2   0   2   2   2   2   0   0   2   2   0   0   0   2   2   0   2   2   0   0   2   0   0   0   2   0   0   2   0   0   0   0   2   2   2   2   2   0   2   0   0   2   2   2   0   0   0   0   2   0   2   0   0   0   0
 MK-6-6                 0   0   0   0   2   0   0   0   2   2   2   0   0   2   2   2   2   2   0   0   0   2   0   2   0   2   2   0   2   0   2   0   0   0   2   2   2   0   2   2   2   0   2   2   2   2   0   0   0   2   0   2   2   0   0   0   0   0   0   2   2   2   2   0   0   0   2   0   0   0   2   2   0   0   2   2   2   0   0   0   0   2   0   2   2   2   0   2   2   0   0   0   2   2   0   2   2   0   0   2   2   2   0   0   2   0   2   0   2   0   2   0   0   0   0   0   2   2   0   2   0   0   0   2   0   0   2   2   0   0   2   2   2   2   0   2   0   2   0   2   0   0   0   2   0   2   0   2   0   2   2   0   0   2   2   0   0   0   2   2   0   2   2   0   0   2   0   0   0   2   0   0   2   0   0   0   0   2   2   2   2   2   0   2   0   0   2   2   2   0   0   0   0   2   0   2   0   0   0   0
 MK-6-7                 2   0   0   0   2   2   0   0   0   2   2   0   0   2   2   2   2   2   0   0   0   2   0   2   0   2   2   0   2   0   2   0   2   0   2   2   0   0   2   2   2   0   2   2   2   2   0   0   0   2   0   2   2   0   2   0   2   0   0   2   2   2   2   0   0   0   2   0   0   0   2   2   0   0   2   2   2   0   0   0   0   2   0   2   0   2   0   2   2   0   0   0   2   2   0   2   2   0   0   2   2   2   0   0   2   0   2   0   0   0   2   0   0   0   0   0   2   2   0   2   0   0   0   2   0   0   2   2   0   0   2   2   2   2   0   2   0   2   0   2   0   0   0   2   0   2   0   2   0   2   0   0   2   2   2   0   0   0   0   2   0   2   2   0   0   2   0   0   0   2   2   0   0   0   0   0   0   2   2   2   2   0   0   2   0   2   2   2   2   2   0   0   0   2   0   2   2   0   0   0
 MK-6-8                 2   0   0   0   2   0   0   0   0   2   2   0   2   2   2   0   2   2   0   0   2   2   0   2   0   0   2   0   2   0   2   0   2   0   2   2   0   0   2   2   2   0   2   0   2   2   0   0   0   2   0   2   0   0   0   0   2   0   0   2   2   2   2   0   0   0   2   0   0   0   2   2   0   0   2   2   2   2   0   0   0   2   0   2   0   2   0   2   2   0   0   0   2   2   0   2   2   0   0   2   2   2   0   0   2   0   2   0   0   0   2   0   0   0   0   0   2   2   0   2   0   2   2   2   0   0   2   2   0   0   2   2   2   2   0   2   0   2   0   2   0   2   0   2   0   2   0   2   0   0   2   0   2   2   2   0   0   2   2   2   0   0   0   0   0   2   0   0   0   2   2   0   0   0   2   0   0   2   2   2   2   0   0   0   0   2   2   2   2   2   0   0   0   2   0   2   2   0   0   0
 MK-6-9                 2   0   2   2   2   0   0   0   0   2   2   2   2   2   0   0   2   2   2   0   2   2   0   2   0   0   2   0   0   0   2   0   2   0   2   2   0   0   2   2   0   0   2   0   0   2   0   0   0   2   0   2   0   0   0   0   2   0   0   2   2   2   2   0   0   0   2   0   0   0   2   2   0   0   2   2   2   2   0   0   0   2   0   2   0   2   0   2   2   0   0   0   2   2   0   2   2   0   0   2   2   2   0   0   2   0   2   0   2   0   2   0   0   0   2   0   2   2   0   2   0   2   2   2   0   0   2   2   0   0   2   2   2   0   0   2   0   2   0   2   0   2   0   2   2   2   0   2   0   2   2   0   0   2   2   0   0   2   2   2   0   2   0   0   0   2   0   0   0   2   2   0   0   0   2   0   0   2   2   2   2   0   2   0   0   2   2   2   2   2   0   0   0   2   0   2   2   0   0   0
 MK-6-10                2   2   2   2   0   0   0   0   0   2   2   0   2   2   0   0   2   0   2   0   2   2   0   2   0   0   2   0   0   0   2   0   2   0   2   2   0   2   2   2   0   0   2   0   0   2   0   0   0   2   0   2   0   0   0   0   2   0   0   2   2   2   2   0   0   0   2   0   0   0   2   2   0   0   2   2   2   2   0   0   0   2   0   2   0   2   0   2   2   0   0   0   2   2   0   2   2   0   0   2   2   2   0   0   2   0   2   0   2   0   0   0   0   0   2   0   2   2   0   2   0   0   2   2   0   0   2   0   0   0   2   2   2   0   0   2   0   2   0   2   0   2   0   2   2   2   0   2   0   2   2   0   0   2   2   0   0   2   2   2   0   2   0   0   2   2   2   0   0   2   2   0   0   0   0   0   0   2   2   2   2   0   2   0   0   0   2   2   2   2   0   0   0   0   0   2   2   0   0   0
 MK-6-11                2   2   2   2   0   0   0   0   0   2   2   0   2   2   0   0   2   0   2   0   2   2   0   2   0   0   0   0   0   0   0   0   2   0   2   2   0   2   0   2   0   0   2   0   0   2   0   2   0   2   0   2   0   0   0   0   2   0   0   2   2   2   2   0   0   0   2   0   0   0   2   2   0   0   2   0   2   2   0   0   0   2   0   2   0   2   0   2   2   2   0   0   2   2   0   2   2   0   0   2   2   2   2   0   2   0   2   0   0   0   0   0   0   0   2   0   2   2   0   2   0   0   2   0   0   0   0   0   0   0   2   2   2   0   0   2   0   2   0   2   0   2   0   2   0   2   0   2   0   2   2   0   0   2   2   0   0   2   2   2   0   2   0   0   2   2   0   0   0   2   2   0   0   0   0   0   2   2   2   2   2   0   2   0   0   0   0   2   2   2   0   0   0   0   0   2   2   0   0   0
 MK-6-12                2   2   2   2   0   0   0   0   0   2   2   0   2   2   0   0   2   0   2   0   0   2   0   2   0   0   0   0   0   0   0   0   2   0   2   2   0   2   0   2   0   0   2   0   0   2   0   2   0   2   0   0   0   0   0   0   2   0   0   2   0   2   2   0   0   2   2   0   0   0   2   2   0   0   2   0   2   2   0   0   0   2   0   2   0   2   2   2   2   2   0   0   0   2   0   0   2   0   2   2   0   2   2   0   2   0   2   0   0   0   0   0   2   0   2   0   2   0   0   2   0   0   2   0   0   0   0   0   0   0   2   2   2   0   0   2   0   2   0   2   0   2   0   2   2   2   0   2   0   2   2   0   0   2   2   0   0   2   2   2   0   2   0   0   2   2   0   0   0   2   2   0   0   0   0   0   2   2   2   2   2   0   2   0   0   0   0   2   2   2   0   0   0   0   0   2   2   0   0   0
 MK-6-13                2   0   2   2   0   0   0   0   2   2   2   0   2   2   2   0   2   0   2   0   2   2   0   2   0   0   0   0   0   0   0   0   2   0   2   2   0   2   0   2   2   2   2   2   0   2   0   2   0   2   0   0   0   0   0   0   2   0   0   2   0   2   2   0   0   2   2   0   0   0   2   2   0   0   0   0   2   2   0   0   0   2   0   2   0   2   2   2   2   2   0   0   0   2   0   0   2   0   0   2   0   2   2   0   2   0   2   0   0   0   0   0   2   0   0   0   2   0   0   2   0   0   2   0   0   0   0   0   0   0   2   2   2   0   0   2   0   0   0   2   0   2   0   2   2   2   0   2   0   2   2   0   0   2   2   0   0   2   0   2   0   2   0   0   2   0   0   0   2   2   2   0   0   0   0   0   2   2   2   2   0   0   2   0   2   0   0   2   2   2   0   0   0   0   0   2   2   0   0   0
 MK-6-14                2   2   2   2   0   0   0   0   0   2   2   0   2   0   2   0   2   0   2   0   2   2   0   2   0   0   0   0   0   0   0   0   2   0   2   0   0   2   0   2   0   2   2   2   0   2   0   2   2   0   2   0   0   0   0   0   2   2   2   2   0   2   2   0   0   2   2   0   0   0   2   2   2   0   0   0   2   2   0   0   0   2   0   2   0   2   2   2   2   0   0   0   0   2   2   0   2   0   0   2   0   2   2   0   2   0   2   0   0   0   0   0   2   0   0   0   2   0   0   2   0   0   0   0   0   0   0   0   0   0   2   2   2   0   2   2   0   0   0   0   0   0   0   2   2   2   0   2   0   2   2   0   0   2   2   0   0   2   0   0   0   2   0   0   2   0   0   0   2   2   2   0   2   0   0   0   2   2   2   2   0   0   2   0   2   0   0   2   2   2   0   0   0   0   0   2   0   0   0   0
 MK-6-15                2   2   0   2   0   0   0   0   0   2   2   2   2   0   2   0   0   0   2   0   2   2   0   2   0   0   2   0   0   0   0   0   2   0   0   0   0   2   0   2   0   2   2   2   0   2   0   2   2   0   2   0   0   0   0   0   2   0   2   2   0   2   2   0   0   2   2   0   0   0   2   2   2   0   0   0   2   2   0   0   0   0   0   2   0   2   2   2   2   0   0   0   0   2   2   0   2   0   0   2   0   2   2   0   2   0   2   0   0   0   0   0   2   0   0   0   0   0   0   2   0   0   0   0   0   2   0   0   0   0   2   2   2   0   2   2   0   0   0   0   0   0   2   2   2   2   0   2   0   2   2   0   0   2   2   0   0   2   0   2   0   2   0   0   2   0   2   0   2   2   2   0   2   0   0   0   2   2   2   2   0   0   2   0   2   0   0   2   2   2   0   0   0   0   0   2   0   0   0   0
 MK-6-16                2   2   0   2   0   0   0   0   0   2   2   2   2   0   2   0   0   0   2   0   0   0   0   2   0   0   2   0   0   0   0   0   2   0   0   2   0   2   0   2   2   0   2   2   2   2   0   2   2   0   2   0   0   0   0   0   2   0   2   2   0   2   2   0   0   0   2   0   0   0   2   2   2   0   0   0   2   2   0   0   0   2   0   2   0   2   2   2   2   0   0   0   0   0   2   0   2   0   0   2   0   2   2   0   2   0   2   0   0   0   0   0   2   0   2   0   0   0   0   2   0   0   0   0   0   2   0   0   0   0   2   2   2   0   2   0   0   0   0   0   0   0   2   2   2   2   0   0   0   2   2   2   0   2   2   0   0   2   0   2   0   2   0   0   0   0   2   0   2   2   2   0   2   0   0   0   2   2   2   2   2   0   2   2   2   0   0   0   2   2   0   0   0   0   0   2   0   0   0   0
 
!****************************************** Phenotypic Data **********************************************************
!-100.0 is resevred for missing phenotype
SimulatedTrait1         9.7532   11.6758   16.3240   12.7444   14.7863   15.0883    8.0978   20.2417   15.8829   17.2038   16.9167   13.8617   16.1264   16.8707   12.4458   11.0133   16.6034   16.9265   16.0905   14.6021   17.4221   12.8949   15.5055   17.2507   16.6480   17.3148   12.9428   14.2859   15.5013   13.8133   17.7438   15.5554   16.2985   13.0914   13.2271   14.6090   12.6372   11.4846   13.4281   14.6908   12.0686   14.9457   16.8905   17.8744   18.0903   18.2824   14.3319   15.6702   12.4555   19.1686   11.8485    7.4255   12.3125   12.4730   17.1509   15.9643   15.1000   17.8991   17.3018   16.1001   17.1903   13.7405   14.4407   12.9436   15.7523   12.1041   15.4985   13.5641   14.7058   11.1171   14.6463   13.1213   16.7415   17.7820   13.2237   18.5587   16.0523   16.0830   18.9375   15.2192   17.9977   17.9784   16.8391   11.2094   14.4185   13.8208   11.4369   15.5808   15.4310   15.5934   18.2502   13.6537   17.1228   12.6691   18.2191   13.6080   18.2674   14.8903    8.1965    8.0786   20.4882   12.8591   13.3168    9.5031   18.5670   17.4144   20.2166   17.5879   14.4263   13.3260   15.4528   13.7256    9.9676   11.0404   17.3038   15.3515   10.4927   19.2598   13.3658   15.7237   15.1842   16.1352   17.5307   17.7916   16.6733   20.1039   17.2084   15.0724   16.9626   17.2098   15.1597   12.5190   13.1201   13.3862   13.1776   12.3172   10.4786   16.5211   16.8857   13.8393   15.7398   19.6377   10.9721   16.2584   17.7382   17.2862   18.7078   16.4225   18.2191   11.8296   14.7617   14.3220   14.4103   14.1013   14.3503   10.2793   19.1630   15.8766    8.4653   16.7819   19.8240   12.4735   11.9636   12.2269   12.9554   14.6230   17.7996   14.5220   16.2717   15.3699   14.2671   14.2965    9.4196   10.9921   16.3810   14.8428   17.2065   14.2149   10.6166   16.2583   12.8455   18.1972   18.5996   14.8564   16.8851   19.3879   13.1599   13.8692   12.6081   13.4611   18.5886   14.2514   12.6526   14.5626   17.9858   14.6136   16.6536   20.1183   20.3070   11.2779
SimulatedTrait2        12.3475   12.6233    9.9943   10.2450    9.6462   10.6607    9.7707    7.1858    6.9207    9.9400   11.0160    9.4682   10.6063    9.7349   11.5098   11.6322   10.1584   10.6410   11.4677   10.7671    9.9575    9.1193    8.9152    8.3450   12.2357   10.4653    7.6316   10.6894    7.9104   10.6100    8.8749    9.6772    9.2724    9.5852   13.4738    9.5104    8.8309   13.4865   10.5077   10.3784    8.0201   10.4352   10.6676    8.8504   11.2441   10.0728   11.8503    8.2198    9.2082    7.5105   10.2387    9.9120   12.0215   10.6338   13.5460   11.8012    9.6819    9.3489    8.9716    9.2482    9.2851   11.6837   10.1420   10.2565   10.1346    9.9036   11.3769   12.3325    9.2197   14.0686   11.1673   11.6237    8.6520   11.6574   12.1265    8.3491   10.0300    9.8804   11.1513    9.3652   10.5728    6.8723   10.7028   11.6462   10.4722   10.1577    8.9167    9.9878    9.9437   10.7018   12.4778   11.3939    7.0381    8.6669    6.9721   11.2637    6.2612    9.0875   11.0163   10.2305    8.7277    6.3837   10.2496   11.0901    5.9737   10.1737   10.4381    8.0236    8.8070    7.1686   10.5453   10.8940    9.9098   10.0092   11.3027    7.1982    9.3565   11.8542    7.9779   13.5900   12.7333    8.0773    9.7903    9.2054    9.3280    6.5417   11.9050   10.3982   10.4764    7.2578   10.5363   10.3101   11.5648   10.0490    8.1444    9.6838    7.9484    9.7915   10.5430   10.2374    9.9051   10.2469   12.0043    8.8886    9.7215    9.7428    9.6664    5.3451   10.9901    7.8857   10.4841    9.8584   12.1632    8.1110   11.7137   13.0003   10.7093   11.8404   10.9349   10.5938    9.7192    9.0771   10.8864   10.2935   11.8612   11.7726   11.4169    9.3522   10.0757    8.4047   10.6207   10.0070    8.8709   11.5111   10.7101   10.2351   10.0927    8.3439   10.4187   11.2630   12.4749    7.5913   12.1443    7.6923   10.1667    8.5197   10.4036   10.4333   10.4163   11.3496   10.0497   10.9876   10.2758    9.6412   10.6599    9.0834   11.7605    8.2067   10.6782    8.7306
 
