# Supplementary material for: Inclusive Composite Interval Mapping of QTL by Environment Interactions in Biparental Populations
Source: PLoS One. 2015 Jul 10;10(7):e0132414. doi: 10.1371/journal.pone.0132414 (PMC4498613; doi:10.1371/journal.pone.0132414)
Supplement: S4 File — (ZIP) [file pone.0132414.s004.zip › H=0.1/L1/run_00028.met]

!**********************Note: lines staring with "!" are remarks and will be ignored in the program********************
!*********************************General Information**********************************
!Assuming F1 = P1 x P2, populations available in QTL IciMapping are: 
!  1, P1BC1F1 = P1 x F1, the first backcrossing where P1 is used as the recurrent parent;
!  2, P2BC1F1 = P2 x F1, the first backcrossing where P2 is used as the recurrent parent;
!  3, F1DH, F1-derived doubled haploids; 
!  4, RIL or F1RIL, recombination inbred lines through the repeated selfing of F1;
!  5, P1BC1RIL, recombination inbred lines through the repeated selfing of P1BC1F1;
!  6, P2BC1RIL, recombination inbred lines through the repeated selfing of P2BC1F1;
!  7, F2, the selfing generation of F1;
!  8, F3, the selfing generation of F2;
!  9, P1BC2F1, the second backcrossing where P1 is used as the recurrent parent; 
! 10, P2BC2F1, the second backcrossing where P2 is used as the recurrent parent;
! 11, P1BC2RIL, recombination inred lines through the repeated selfing of P1BC2F1; 
! 12, P2BC2RIL, recombination inred lines through the repeated selfing of P2BC2F1; 
! 13, P1BC1F2, the selfing generation of P1BC1F1; 
! 14, P2BC1F2, the selfing generation of P2BC1F1; 
! 15, P1BC2F2, the selfing generation of P1BC2F1; 
! 16, P2BC2F2, the selfing generation of P2BC2F1; 
! 17, P1BC1DH, P1BC1F1-derived doubled haploids; 
! 18, P2BC1DH, P2BC1F1-derived doubled haploids; 
! 19, P1BC2DH, P1BC2F1-derived doubled haploids; 
! 20, P2BC2DH, P2BC2F1-derived doubled haploids; 
   3      !Mapping Population (see remarks above)
   2      !Mapping Function (1 for Kosambi; 2 for Haldane; 3 for Morgan)
   2      !Marker Space Type (1 for intervals; 2 for positions)
   1      !Marker Space Unit(1 for centiMorgans; 2 for Morgan)
   6      !Number of Chromosomes (or Linkage Groups)
 200      !Size of the mapping population
   2      !Number of environments
 
!***************************************** Chromosomes and Linkage Maps **********************************************
!Chromosome                 NumMarkers
-CH1                        16
-CH2                        16
-CH3                        16
-CH4                        16
-CH5                        16
-CH6                        16
!Linkage map (Marker name followed by position or the interval length)
 MK-1-1                1     0.000
 MK-1-2                1    10.000
 MK-1-3                1    20.000
 MK-1-4                1    30.000
 MK-1-5                1    40.000
 MK-1-6                1    50.000
 MK-1-7                1    60.000
 MK-1-8                1    70.000
 MK-1-9                1    80.000
 MK-1-10               1    90.000
 MK-1-11               1   100.000
 MK-1-12               1   110.000
 MK-1-13               1   120.000
 MK-1-14               1   130.000
 MK-1-15               1   140.000
 MK-1-16               1   150.000
 MK-2-1                2     0.000
 MK-2-2                2    10.000
 MK-2-3                2    20.000
 MK-2-4                2    30.000
 MK-2-5                2    40.000
 MK-2-6                2    50.000
 MK-2-7                2    60.000
 MK-2-8                2    70.000
 MK-2-9                2    80.000
 MK-2-10               2    90.000
 MK-2-11               2   100.000
 MK-2-12               2   110.000
 MK-2-13               2   120.000
 MK-2-14               2   130.000
 MK-2-15               2   140.000
 MK-2-16               2   150.000
 MK-3-1                3     0.000
 MK-3-2                3    10.000
 MK-3-3                3    20.000
 MK-3-4                3    30.000
 MK-3-5                3    40.000
 MK-3-6                3    50.000
 MK-3-7                3    60.000
 MK-3-8                3    70.000
 MK-3-9                3    80.000
 MK-3-10               3    90.000
 MK-3-11               3   100.000
 MK-3-12               3   110.000
 MK-3-13               3   120.000
 MK-3-14               3   130.000
 MK-3-15               3   140.000
 MK-3-16               3   150.000
 MK-4-1                4     0.000
 MK-4-2                4    10.000
 MK-4-3                4    20.000
 MK-4-4                4    30.000
 MK-4-5                4    40.000
 MK-4-6                4    50.000
 MK-4-7                4    60.000
 MK-4-8                4    70.000
 MK-4-9                4    80.000
 MK-4-10               4    90.000
 MK-4-11               4   100.000
 MK-4-12               4   110.000
 MK-4-13               4   120.000
 MK-4-14               4   130.000
 MK-4-15               4   140.000
 MK-4-16               4   150.000
 MK-5-1                5     0.000
 MK-5-2                5    10.000
 MK-5-3                5    20.000
 MK-5-4                5    30.000
 MK-5-5                5    40.000
 MK-5-6                5    50.000
 MK-5-7                5    60.000
 MK-5-8                5    70.000
 MK-5-9                5    80.000
 MK-5-10               5    90.000
 MK-5-11               5   100.000
 MK-5-12               5   110.000
 MK-5-13               5   120.000
 MK-5-14               5   130.000
 MK-5-15               5   140.000
 MK-5-16               5   150.000
 MK-6-1                6     0.000
 MK-6-2                6    10.000
 MK-6-3                6    20.000
 MK-6-4                6    30.000
 MK-6-5                6    40.000
 MK-6-6                6    50.000
 MK-6-7                6    60.000
 MK-6-8                6    70.000
 MK-6-9                6    80.000
 MK-6-10               6    90.000
 MK-6-11               6   100.000
 MK-6-12               6   110.000
 MK-6-13               6   120.000
 MK-6-14               6   130.000
 MK-6-15               6   140.000
 MK-6-16               6   150.000
!*********************************** Marker Types ********************************************************************
!Co-dominant marker: When heterozygote F1 is present, P1 is coded as 2, F1 is coded as 1, and P2 is coded as 0; Otherwise, P1 is coded as 2, and P2 is coded as 0. 
!Dominant marker: When heterozygote F1 is present, P1 and F1 are coded as 12, and P2 is coded as 0; Otherwise, P1 is coded as 2, and P2 is coded as 0.  
!Recessive markers: When heterozygote F1 is present, P1 is coded as 2, and F1 and P2 are coded as 10; Otherwise, P1 is coded as 2, and P2 is coded as 0. 
!Missing marker is coded as -1. 
 MK-1-1                 0   0   0   2   0   2   0   2   2   0   2   2   0   0   0   0   0   2   0   0   0   2   2   2   0   0   0   0   0   2   0   2   0   0   0   2   2   0   2   2   0   2   0   0   0   0   0   0   0   2   0   2   0   2   2   0   0   0   2   0   2   2   2   2   0   2   2   0   0   2   2   0   2   2   0   0   0   0   0   2   2   0   0   0   0   2   0   0   0   0   0   0   2   0   0   2   2   0   0   2   0   2   2   0   0   2   0   2   0   2   0   0   2   0   2   2   2   2   2   0   2   0   2   2   2   0   0   0   2   0   2   2   2   0   0   0   2   0   0   2   0   0   0   2   2   0   2   0   0   0   2   0   0   0   2   0   2   0   2   2   0   2   2   0   2   2   2   0   0   0   0   0   0   0   0   2   2   2   0   0   0   2   2   0   2   2   2   2   2   2   0   2   0   0   2   2   0   0   0   0
 MK-1-2                 0   0   0   2   0   2   0   2   2   0   2   2   0   0   0   0   0   2   0   0   0   2   2   2   0   0   0   0   0   2   0   2   0   0   0   2   2   2   2   2   0   2   0   0   0   0   0   0   0   2   0   2   0   2   0   2   0   0   2   0   2   2   2   2   0   0   2   0   0   2   2   0   2   2   0   0   2   0   0   2   2   0   0   0   0   2   0   0   0   0   2   0   2   0   0   2   2   0   0   2   0   2   2   0   0   2   0   2   0   2   0   0   2   0   2   2   2   2   2   0   2   0   0   2   2   0   0   0   2   0   2   2   2   0   0   0   2   0   0   2   0   2   0   2   2   0   2   0   0   0   2   0   0   0   2   0   2   0   0   2   0   2   2   0   0   2   2   2   0   2   0   0   0   0   0   2   2   2   0   0   0   0   2   0   2   2   2   2   0   2   0   2   0   0   2   2   0   0   0   2
 MK-1-3                 0   0   0   2   0   2   0   2   2   0   2   2   0   0   0   0   0   2   0   0   0   0   2   2   0   0   0   0   0   0   0   2   0   0   0   2   2   2   2   2   0   2   0   0   0   0   0   0   0   2   0   2   0   2   0   2   0   0   2   0   2   2   2   2   0   0   2   0   2   2   2   0   2   2   0   0   2   0   0   2   2   0   0   0   0   2   0   0   0   0   2   0   2   0   0   0   2   0   0   2   0   2   2   0   0   2   0   2   0   2   2   0   2   0   2   0   2   0   2   0   2   0   0   2   0   0   0   0   2   0   0   2   2   0   0   0   2   0   0   2   0   2   0   2   0   0   2   0   2   0   2   0   0   0   2   0   2   0   0   2   0   2   0   0   0   2   2   2   0   2   2   0   0   2   0   2   2   2   2   0   0   0   2   0   2   2   2   2   0   2   0   2   0   0   2   2   2   2   0   2
 MK-1-4                 0   0   0   0   0   2   0   2   2   0   2   2   0   0   0   0   0   2   0   0   0   0   0   2   0   0   0   0   0   0   0   2   0   0   0   2   2   2   2   2   0   2   0   0   0   0   2   0   2   2   0   2   0   0   0   2   0   0   2   0   2   2   2   2   2   0   2   0   2   2   2   0   2   2   0   0   0   2   0   2   2   0   0   0   0   2   0   0   0   0   2   0   2   0   0   2   2   0   0   2   2   2   0   0   0   2   0   0   0   2   0   0   0   0   2   0   2   0   2   0   2   0   0   2   0   0   0   0   2   0   0   2   2   0   0   0   2   0   0   2   2   2   0   2   0   0   2   0   2   0   2   0   0   0   2   0   2   0   0   2   0   2   0   0   0   2   2   2   0   2   2   0   0   2   0   2   2   2   2   0   0   0   2   0   2   2   2   2   0   2   0   2   0   0   2   2   2   2   0   2
 MK-1-5                 0   0   2   0   0   2   2   2   2   0   0   2   0   0   2   0   0   2   0   0   0   0   0   0   0   0   0   0   0   0   0   2   0   0   2   2   2   2   2   2   0   2   0   0   0   2   2   2   0   2   0   2   0   0   0   2   0   0   2   0   2   2   2   2   2   0   0   0   2   2   2   0   2   2   0   0   0   2   0   2   2   0   0   2   2   2   0   0   0   0   2   0   2   0   0   2   2   0   0   2   2   2   0   0   0   2   0   0   0   2   0   0   0   0   2   0   2   0   2   0   2   0   0   0   2   0   0   0   2   0   0   2   2   0   0   0   2   2   0   2   2   2   0   2   0   0   2   0   2   0   2   0   0   0   2   0   2   0   0   2   0   2   0   0   0   2   2   2   2   2   2   0   0   2   0   2   2   2   2   0   0   0   2   0   2   2   2   2   0   0   0   2   0   0   2   2   2   2   0   2
 MK-1-6                 0   0   2   0   0   2   2   2   0   0   2   2   2   0   2   0   0   2   0   0   0   0   0   0   0   0   0   0   0   0   0   2   2   0   2   0   2   2   2   2   0   2   2   0   0   2   2   2   0   2   0   2   0   0   0   2   2   0   2   0   2   2   2   2   2   0   2   2   2   2   2   2   2   2   0   0   0   2   2   2   2   0   0   2   2   0   2   0   0   0   2   0   2   0   0   2   2   0   2   2   2   2   0   0   0   2   0   0   0   2   0   0   0   0   2   0   2   0   2   0   2   0   0   0   2   0   2   0   2   2   0   2   2   0   0   0   2   2   0   2   2   2   0   2   0   0   2   0   2   0   2   0   0   0   2   0   2   0   0   2   0   2   0   0   0   2   2   2   2   2   2   0   0   2   0   2   2   2   0   0   0   0   2   0   2   2   2   2   0   0   0   2   0   2   2   2   2   2   0   2
 MK-1-7                 0   0   2   0   0   2   2   2   0   0   2   2   2   0   2   0   0   2   0   0   0   0   0   0   0   0   0   0   0   0   0   2   2   0   2   2   2   2   2   2   0   2   2   0   0   2   2   2   0   0   0   2   0   0   0   2   2   0   2   0   2   2   2   2   2   2   2   2   2   2   2   2   2   2   0   0   0   0   2   2   2   0   0   2   0   0   2   0   0   0   2   0   2   2   0   2   0   2   2   0   2   2   0   0   0   2   0   2   0   2   0   0   0   0   2   0   2   0   2   0   2   0   0   0   2   0   2   0   2   2   0   2   2   0   0   0   2   2   0   2   2   2   0   2   0   0   2   0   2   0   2   0   0   0   2   0   2   0   0   2   2   2   0   0   0   2   2   2   2   2   2   0   0   2   0   2   2   2   0   0   0   0   2   0   2   2   2   2   0   0   0   2   0   2   2   2   0   2   0   2
 MK-1-8                 0   0   2   0   0   0   2   2   0   0   2   2   2   0   2   0   0   2   0   0   0   0   0   0   0   0   0   0   0   0   0   2   0   0   2   2   2   2   2   2   0   2   2   0   0   2   2   2   0   0   0   2   0   0   2   2   2   0   2   0   2   2   2   2   2   2   2   2   2   2   0   2   2   2   0   0   0   0   2   2   2   0   0   2   0   0   2   0   0   0   2   2   2   2   0   2   0   2   2   0   2   2   0   0   0   2   2   2   0   2   0   0   0   0   2   0   2   0   2   0   2   0   0   0   2   0   2   0   2   2   0   2   2   0   0   0   2   2   0   2   2   2   0   2   0   0   2   2   2   0   2   0   0   0   2   0   2   0   0   2   2   0   0   0   0   2   2   2   0   2   2   0   0   2   0   2   2   2   0   0   0   0   2   0   0   2   2   2   0   0   0   2   0   2   2   2   0   2   0   2
 MK-1-9                 0   0   2   0   0   0   2   0   0   0   2   2   2   0   2   0   0   2   2   0   0   0   0   0   0   0   0   0   0   0   0   2   2   0   2   2   2   2   2   2   0   2   2   0   0   2   2   2   2   0   0   2   2   0   0   2   2   0   2   0   2   2   2   0   2   2   2   2   2   2   0   2   2   2   0   0   0   0   2   2   2   0   0   2   0   0   2   0   0   0   2   2   2   2   0   2   0   2   2   0   2   2   0   0   0   0   2   2   2   0   0   0   0   0   2   0   2   0   2   0   2   0   0   0   2   0   2   0   2   2   0   0   2   0   0   0   2   2   0   2   2   2   0   0   0   0   2   2   2   0   2   2   0   0   2   0   0   0   0   0   2   0   0   0   0   2   2   0   0   2   2   0   0   2   0   2   2   0   0   0   0   0   2   0   2   2   2   2   2   0   0   2   0   2   2   2   2   0   0   2
 MK-1-10                0   0   0   0   0   0   2   0   0   0   0   2   2   0   2   0   0   2   2   0   0   0   0   0   0   0   0   0   2   0   0   2   0   0   2   2   0   2   0   2   0   2   2   2   0   2   2   2   2   0   2   2   2   0   0   2   2   2   2   0   2   2   2   0   2   2   2   2   0   2   2   2   2   2   0   0   0   0   2   2   2   0   0   2   0   0   2   0   0   0   0   2   0   2   0   2   0   2   2   0   2   2   0   0   0   0   0   2   2   0   0   2   0   2   2   0   2   0   0   0   2   0   0   0   2   0   2   2   2   2   0   0   2   2   0   0   2   2   0   2   2   2   0   0   0   0   2   2   2   0   2   2   0   0   2   0   0   0   0   0   2   0   2   0   0   2   2   0   0   2   2   0   0   2   0   2   2   0   0   0   0   0   2   0   2   0   2   2   2   0   0   2   0   2   2   2   2   0   0   2
 MK-1-11                0   0   0   0   0   0   2   0   2   0   0   2   2   0   2   0   0   2   2   0   0   0   0   0   0   0   0   0   2   0   0   2   0   0   2   2   0   2   0   2   0   2   2   2   0   0   2   2   2   0   2   0   2   0   0   2   0   2   2   0   2   2   2   0   2   0   2   2   0   2   2   2   2   2   0   0   0   2   2   2   0   0   2   2   0   2   2   0   0   0   0   0   0   2   0   2   0   2   2   0   2   2   0   0   0   0   0   2   2   0   0   2   0   0   2   0   2   0   0   0   2   0   2   0   2   0   2   2   2   0   0   0   2   2   0   0   0   2   0   2   2   2   0   0   0   0   0   2   2   0   2   2   0   2   2   0   0   0   0   0   2   0   2   0   0   2   0   0   2   0   2   0   0   2   0   2   2   0   0   0   0   0   2   0   2   0   2   2   2   0   0   2   0   2   2   2   2   0   2   2
 MK-1-12                0   0   0   0   2   0   2   2   2   2   0   2   2   0   2   0   2   2   2   0   0   0   0   0   2   0   0   0   2   0   0   2   0   0   2   2   0   0   0   0   0   0   2   2   0   0   2   2   2   0   2   0   2   2   0   2   0   2   2   0   2   2   2   0   2   0   2   2   0   2   2   2   2   2   0   0   0   2   2   2   2   0   2   2   0   2   2   0   0   0   0   0   2   2   0   2   0   2   2   0   2   2   0   0   0   0   0   2   0   0   0   2   0   0   2   0   2   0   0   0   2   0   2   0   2   2   2   2   2   0   0   0   0   2   0   0   0   2   0   2   2   2   0   0   0   0   0   2   2   0   2   2   0   2   2   0   2   2   0   2   0   2   2   0   2   2   0   0   0   0   2   0   0   2   0   2   2   0   0   0   0   0   2   2   2   0   2   2   2   0   0   2   0   2   2   2   2   0   2   0
 MK-1-13                0   0   0   2   2   0   2   2   2   2   0   0   2   0   2   2   2   2   2   0   0   0   0   2   2   0   0   0   2   0   0   2   2   0   2   2   0   0   0   0   0   2   2   0   0   0   2   2   2   0   2   0   2   2   0   2   2   2   2   0   2   2   2   0   2   0   2   2   0   2   2   2   0   2   0   0   0   2   0   2   2   0   0   2   0   2   2   2   0   0   0   0   2   2   0   2   0   2   2   0   2   2   0   0   0   0   0   2   0   0   0   2   0   0   2   2   0   0   0   0   2   0   2   2   2   2   2   2   2   0   2   0   0   2   0   0   0   2   0   2   2   2   0   0   0   0   0   2   0   0   2   2   0   2   2   0   2   2   0   2   0   2   2   0   2   2   0   0   2   0   2   2   0   2   0   2   2   0   0   0   0   0   2   2   2   0   2   2   2   0   0   2   0   0   2   2   0   0   2   0
 MK-1-14                0   0   0   2   2   2   2   2   2   2   0   0   2   0   2   2   2   2   2   0   0   0   0   2   0   0   0   0   2   0   2   2   2   0   2   2   0   0   0   0   0   2   2   0   0   0   2   0   2   0   2   0   0   2   0   0   2   2   2   0   2   2   2   0   2   0   2   2   0   2   2   2   0   2   0   0   0   2   2   2   2   0   0   2   0   2   2   2   0   0   2   0   2   2   0   0   0   2   2   2   2   2   0   0   0   0   0   0   0   0   0   2   0   0   2   2   0   0   0   0   2   0   2   2   2   2   2   2   2   0   2   0   2   2   2   0   0   2   0   2   2   2   0   0   0   0   0   2   0   0   2   2   0   2   2   0   2   2   0   2   0   2   2   0   2   2   0   0   2   0   2   2   0   2   0   0   2   0   0   0   0   0   0   2   2   0   2   2   2   0   0   0   0   0   2   2   2   0   2   0
 MK-1-15                0   0   0   2   2   2   2   2   2   2   0   0   2   0   2   0   2   2   2   0   0   2   0   2   2   0   0   0   0   0   2   2   2   0   2   2   0   2   2   0   0   2   2   0   0   0   2   0   2   2   2   0   0   2   0   0   2   2   2   0   2   2   0   0   2   0   2   2   0   2   2   2   0   2   2   0   0   2   2   2   2   0   0   2   0   2   2   2   0   0   2   2   2   2   0   0   0   2   2   2   2   2   0   0   0   0   0   0   0   0   0   2   0   2   0   2   2   0   0   0   2   0   2   2   2   2   2   2   0   0   0   0   2   2   0   0   0   2   0   2   2   2   0   0   0   0   0   2   0   0   2   2   2   2   2   0   2   2   0   2   0   2   2   0   2   2   0   0   0   0   2   2   0   2   0   0   0   0   0   0   0   0   0   2   2   0   2   2   2   0   0   0   0   0   2   0   2   0   2   0
 MK-1-16                0   0   0   0   2   2   2   2   2   2   0   0   0   0   2   0   2   2   0   0   2   2   0   2   2   2   0   0   0   0   2   2   2   0   2   0   0   2   2   0   0   2   2   0   2   0   2   0   0   2   2   0   2   2   0   0   2   2   2   0   2   2   0   0   2   0   2   2   0   2   2   2   0   2   0   0   0   2   2   2   2   0   0   2   0   2   2   2   0   0   2   2   2   2   0   2   0   0   2   2   2   2   0   0   0   0   0   2   0   0   0   2   0   2   0   2   2   0   0   0   2   0   2   2   2   2   2   2   0   0   0   0   2   2   0   0   0   2   0   2   2   2   0   0   0   0   0   2   0   0   2   2   2   2   0   0   2   2   0   2   0   2   2   0   2   0   0   0   0   0   0   2   0   2   0   0   0   0   0   0   0   0   0   2   2   0   2   2   2   0   0   0   2   0   0   0   2   0   2   0
 MK-2-1                 2   2   0   0   0   0   0   0   0   2   0   2   2   2   2   0   0   2   2   2   0   0   0   0   2   2   2   2   0   2   0   0   2   2   2   2   2   2   2   2   0   0   0   2   2   2   0   2   0   0   2   0   2   2   0   0   2   0   0   0   2   2   0   0   0   2   2   2   2   0   2   2   0   2   2   2   0   0   2   2   0   2   2   0   0   2   0   0   2   2   2   0   0   0   2   0   0   2   2   2   2   2   2   0   2   0   2   2   0   0   0   0   0   2   2   2   2   0   2   2   0   0   0   2   0   0   0   2   2   2   0   2   2   0   2   0   0   2   2   0   2   2   0   2   0   2   0   0   2   0   2   2   0   2   0   0   0   2   0   0   2   0   2   2   2   0   0   2   2   2   0   2   2   2   2   2   0   0   0   2   2   2   0   0   2   2   0   0   2   0   0   0   2   2   2   2   2   0   0   2
 MK-2-2                 2   2   0   0   2   0   2   0   0   2   0   2   0   2   2   2   0   0   2   2   0   0   0   0   0   2   2   2   0   2   0   0   2   2   2   0   0   2   2   2   0   0   0   2   2   2   0   2   0   0   2   0   2   2   0   0   2   0   0   0   2   2   0   0   0   2   2   2   0   0   2   2   2   2   2   2   0   2   2   2   0   0   2   0   0   2   0   0   2   2   2   0   0   0   2   0   0   2   2   2   2   2   0   0   2   0   2   2   0   0   0   0   0   2   2   2   2   0   2   2   0   0   2   2   0   0   0   2   2   2   0   2   2   0   2   0   0   2   2   0   2   2   0   2   0   2   0   0   2   0   2   0   0   2   0   0   0   2   0   2   2   0   2   2   0   0   0   2   2   2   0   2   2   2   2   0   0   0   0   2   2   2   0   0   2   2   0   0   2   0   0   0   2   2   2   2   2   0   0   2
 MK-2-3                 2   0   0   0   2   0   2   2   0   2   2   2   0   2   2   0   0   0   2   2   2   2   0   0   0   0   2   2   0   2   0   0   2   2   2   0   0   2   2   2   0   0   0   2   2   2   0   2   0   0   2   2   2   2   0   0   2   0   0   0   2   2   0   0   0   2   2   2   0   0   2   2   2   2   0   2   0   2   2   2   2   0   2   2   2   2   2   0   2   2   2   0   0   0   2   2   2   2   2   2   2   2   0   0   2   0   2   2   0   0   0   0   0   2   0   2   2   0   2   2   0   0   2   2   0   0   0   2   2   2   0   2   2   0   2   0   0   0   2   0   2   2   0   0   0   2   0   0   2   0   2   0   0   2   0   0   0   2   0   2   2   0   2   2   0   0   0   2   2   2   0   2   2   2   2   0   0   0   0   2   0   2   2   0   2   2   0   0   2   0   0   0   2   2   2   2   2   0   0   2
 MK-2-4                 2   0   0   0   2   0   2   2   0   2   2   2   0   2   2   0   0   0   0   2   2   2   0   0   0   0   0   2   0   2   0   2   2   2   2   0   0   2   2   2   0   0   0   2   2   2   0   2   0   0   2   0   2   0   0   0   0   0   0   2   2   2   2   0   0   2   0   2   0   0   2   2   2   2   0   2   0   2   2   2   2   0   2   2   2   2   2   0   2   2   2   0   0   0   2   2   2   2   2   2   2   2   0   0   2   0   2   2   0   0   0   0   0   2   0   2   2   0   2   2   0   0   2   0   0   0   0   2   2   2   0   2   2   0   2   0   0   0   2   0   2   2   0   0   0   2   0   0   2   0   2   0   0   2   2   0   0   2   0   2   2   0   2   2   0   0   0   2   2   2   0   2   2   2   2   0   0   0   0   2   0   2   2   0   2   2   2   0   2   0   0   0   2   2   0   2   2   0   0   2
 MK-2-5                 2   0   0   0   2   2   2   2   0   2   2   2   0   2   2   0   0   2   0   2   2   0   0   0   0   0   0   2   0   2   0   2   2   2   2   0   0   2   2   2   0   0   0   2   2   2   0   2   0   0   2   0   2   0   2   0   0   0   0   2   0   2   2   0   2   2   0   2   0   0   0   2   2   2   0   2   0   2   2   2   2   0   2   2   2   2   2   0   2   2   2   0   0   0   2   2   2   2   2   2   0   2   0   0   2   0   2   2   0   0   0   0   0   2   0   0   2   0   2   2   0   0   2   0   0   0   0   2   2   2   0   2   2   0   0   0   2   0   0   0   2   2   0   0   0   2   0   0   2   0   2   0   0   2   2   0   0   2   0   2   2   2   2   2   0   0   2   2   2   2   0   2   2   2   2   0   0   2   0   2   0   2   2   0   2   2   0   0   2   0   0   0   2   2   0   0   2   0   0   2
 MK-2-6                 2   0   0   0   2   0   2   2   0   2   2   0   0   2   2   0   0   2   0   2   2   0   0   0   0   0   0   2   0   2   0   2   2   2   0   0   0   2   2   2   0   0   2   2   2   2   0   2   0   0   0   0   2   0   2   0   0   2   0   2   0   2   2   0   2   2   0   2   0   2   0   2   2   2   0   2   0   2   2   2   2   0   0   2   2   2   2   0   2   0   2   0   2   0   2   2   2   2   2   2   0   2   0   0   2   2   2   2   0   0   0   2   0   2   0   2   2   0   2   2   0   2   2   0   0   0   0   2   2   0   0   2   2   0   0   0   2   0   0   2   2   2   0   0   2   2   0   0   2   0   2   0   0   2   2   0   0   2   0   2   2   0   2   2   0   0   2   2   2   2   0   0   2   0   2   0   2   2   0   2   0   0   2   0   2   2   0   0   2   0   0   0   2   2   2   0   2   0   0   2
 MK-2-7                 2   0   0   2   2   0   2   2   0   2   2   0   0   2   2   0   0   2   0   2   2   0   2   0   2   0   0   2   0   2   0   2   0   2   0   0   0   2   2   0   0   0   2   2   2   2   0   2   0   0   0   0   2   0   2   0   0   2   0   2   0   2   2   0   2   2   0   2   0   2   0   2   2   2   0   2   0   2   2   2   0   0   0   2   2   2   2   0   2   0   2   0   2   0   2   2   2   2   2   2   0   2   0   0   2   2   2   0   0   0   0   2   0   2   0   2   2   0   2   2   2   2   2   0   2   0   2   2   2   0   0   2   0   0   0   0   2   0   0   2   2   2   2   0   2   2   0   2   2   0   2   2   0   2   2   0   0   2   0   2   2   0   2   2   0   0   2   2   2   2   0   2   2   0   2   0   2   2   0   2   0   2   0   0   2   2   0   0   2   0   2   0   2   0   2   0   2   0   0   2
 MK-2-8                 2   0   0   2   2   0   2   2   0   2   2   0   0   2   2   0   0   2   0   2   2   0   2   0   2   0   0   0   0   2   0   2   0   2   0   0   0   2   2   0   0   0   2   2   2   2   0   2   0   0   0   2   2   0   2   0   0   2   0   2   0   2   2   0   2   2   0   2   0   2   0   2   2   2   0   2   0   2   0   2   0   0   0   2   0   2   2   2   2   2   2   0   2   0   2   2   0   2   2   2   0   2   0   0   2   2   2   0   2   0   2   2   0   2   0   2   2   2   2   0   2   2   2   0   2   0   2   2   2   0   0   2   0   0   0   0   2   0   2   2   2   2   2   0   0   2   2   2   2   0   2   2   0   2   2   0   2   0   0   2   2   0   2   2   0   0   2   2   2   2   0   2   2   0   2   0   2   2   0   2   0   2   0   0   2   2   0   0   2   0   2   0   2   0   2   0   2   0   0   2
 MK-2-9                 2   0   0   2   2   0   2   2   0   2   2   0   0   2   2   0   0   2   0   2   0   0   2   0   2   2   2   0   0   2   2   0   2   2   0   0   0   2   0   0   0   0   2   2   2   2   0   2   0   0   0   2   2   0   2   2   0   2   0   2   0   2   2   0   2   2   0   2   0   2   0   2   0   2   0   2   0   2   0   2   0   0   0   0   0   2   2   2   2   2   2   0   2   0   2   2   0   2   2   2   0   2   0   0   0   2   2   0   2   0   2   2   0   2   0   2   0   2   0   2   2   2   2   2   2   2   2   2   2   0   0   2   0   0   0   2   2   0   2   2   0   2   2   0   0   2   2   2   2   0   2   2   0   2   2   0   2   0   0   2   2   2   2   2   0   0   2   2   2   2   0   2   2   0   2   0   2   2   0   2   0   2   0   0   2   2   0   0   2   0   0   0   2   0   2   0   2   0   2   0
 MK-2-10                0   0   0   2   2   0   2   2   0   0   2   0   0   2   2   0   0   2   2   2   0   0   2   0   2   2   2   0   0   2   2   0   2   2   0   0   2   2   0   0   0   0   2   2   2   2   0   2   0   0   2   2   2   2   2   2   0   2   0   0   0   2   0   0   2   2   0   2   0   2   0   2   0   2   0   2   0   2   0   0   0   2   0   0   0   2   2   2   2   2   2   0   2   2   2   2   0   2   2   0   0   2   0   0   0   2   0   0   0   0   0   2   0   2   2   2   0   2   0   0   2   2   2   2   2   2   2   2   2   0   0   2   0   2   0   2   2   0   2   2   0   2   2   0   0   2   2   2   2   0   2   2   0   2   2   0   2   0   0   2   2   0   2   2   0   0   0   0   2   2   0   2   2   2   2   0   2   2   0   2   0   2   0   0   2   2   0   0   0   0   0   0   2   0   2   0   2   0   2   0
 MK-2-11                0   0   0   2   2   0   2   2   0   0   2   0   0   2   2   0   0   2   2   2   0   0   2   0   0   2   2   0   0   2   2   0   2   2   0   0   2   2   0   0   0   0   2   2   2   2   2   2   2   0   2   2   2   2   2   2   2   2   0   2   0   2   0   0   0   2   0   0   0   2   0   2   0   2   0   2   0   2   2   0   0   2   0   0   0   0   2   2   2   2   2   0   2   2   2   2   0   2   2   0   0   2   0   0   2   2   0   0   0   0   0   2   0   2   2   2   0   2   0   0   2   2   2   2   2   2   2   2   2   0   0   2   0   0   0   2   2   0   2   2   0   2   2   0   0   0   2   2   2   0   0   2   0   2   2   0   2   0   0   2   2   0   2   2   0   0   0   0   2   2   0   2   2   2   0   0   2   0   0   2   0   2   0   0   2   2   0   0   0   0   0   0   2   0   2   0   2   0   2   0
 MK-2-12                0   0   0   2   2   0   2   2   0   0   2   0   0   2   2   0   0   2   2   2   0   0   2   0   0   2   0   0   0   2   2   0   2   2   0   0   2   2   0   0   2   0   2   2   2   2   2   0   2   0   2   2   2   2   2   2   2   2   0   2   0   2   0   0   0   2   0   0   0   2   0   2   2   2   0   2   0   2   2   0   0   2   0   0   0   2   2   0   2   2   2   0   2   2   2   2   0   2   2   0   0   2   0   0   2   2   0   0   2   2   0   2   0   2   2   2   0   2   0   0   0   2   2   2   2   2   2   2   2   0   0   2   0   0   0   2   2   0   2   2   0   2   2   2   0   0   2   2   2   0   0   2   0   2   2   0   2   0   0   2   2   0   2   2   0   0   2   0   0   2   0   2   2   2   0   0   2   0   0   2   0   2   2   0   2   2   0   0   2   0   0   0   2   0   2   2   0   0   2   0
 MK-2-13                0   2   0   2   2   0   2   2   0   0   2   0   0   2   2   0   0   2   2   2   0   0   2   0   0   2   2   0   2   2   2   0   2   2   0   0   2   2   0   0   2   0   2   2   2   2   2   0   0   0   2   0   2   2   2   2   2   2   2   2   0   2   2   0   0   2   0   2   0   2   0   2   2   2   0   2   0   2   2   0   0   2   0   0   0   2   2   0   0   2   2   0   2   0   2   2   0   2   2   0   0   2   0   0   2   2   0   0   2   0   0   2   0   2   2   2   0   2   0   0   0   2   2   2   2   2   2   2   2   0   0   2   0   0   0   2   2   0   2   2   0   2   2   2   0   0   2   2   2   0   0   2   0   2   0   0   0   0   0   2   2   0   2   2   0   0   2   0   0   2   0   2   2   2   0   0   2   0   0   2   0   2   2   0   2   2   0   0   2   0   0   0   2   0   2   2   0   2   2   0
 MK-2-14                0   2   0   2   2   0   2   2   0   0   2   0   0   2   2   0   0   0   0   2   0   0   2   0   0   2   2   0   2   2   2   0   2   2   0   0   2   2   0   0   2   0   2   2   0   2   2   0   2   0   2   0   2   2   2   2   0   2   2   2   0   2   2   0   0   2   0   2   0   2   0   2   2   2   0   2   0   2   2   0   0   2   0   2   0   2   2   0   0   0   2   2   2   0   2   2   0   0   0   0   0   2   2   0   2   2   0   0   2   2   2   2   0   0   2   2   0   0   0   0   0   2   0   2   2   2   2   2   0   0   0   2   0   0   0   2   2   0   2   2   0   2   2   0   0   0   2   2   2   0   0   2   0   2   0   2   0   0   0   2   2   0   2   2   0   0   2   0   0   2   0   2   2   2   0   0   2   0   0   2   0   2   2   0   2   2   0   0   2   0   0   0   0   0   2   2   0   2   2   2
 MK-2-15                0   2   0   2   2   0   2   2   0   0   2   0   0   2   2   0   0   0   0   2   0   0   2   0   0   2   0   0   2   2   2   0   2   2   2   0   2   2   0   0   0   0   2   2   0   2   2   0   2   0   0   0   2   2   2   2   0   2   2   2   0   0   2   0   0   0   0   2   0   2   0   2   2   2   0   2   0   2   2   0   0   2   0   2   0   2   2   0   0   0   2   2   2   0   2   2   0   0   0   2   0   2   2   0   2   2   0   2   2   2   2   2   0   0   2   2   0   0   0   0   0   2   0   2   2   2   2   2   0   0   0   2   0   0   0   2   2   0   2   2   0   2   2   0   0   0   2   2   2   0   0   0   0   2   0   2   2   0   0   2   2   0   0   0   0   0   2   0   0   0   0   2   2   2   0   0   2   2   0   2   0   2   2   0   0   2   0   0   0   0   0   0   0   2   2   2   0   2   2   2
 MK-2-16                0   2   0   0   2   0   2   2   0   0   2   0   2   2   2   0   0   0   0   2   0   0   2   0   0   2   0   0   2   2   2   0   2   2   2   0   2   2   0   0   0   0   2   2   0   2   2   0   2   0   0   2   2   2   2   2   0   2   2   2   0   0   2   0   0   0   0   2   0   2   0   2   2   2   0   2   0   2   0   0   0   2   0   2   0   2   0   0   0   0   2   2   2   2   2   2   0   0   2   2   0   2   2   0   2   2   0   2   2   2   2   2   0   0   2   2   0   0   0   0   0   2   0   2   2   2   2   2   0   0   0   2   0   0   0   2   2   0   2   0   0   2   2   0   0   0   2   2   2   0   0   0   0   2   0   2   2   0   0   2   2   0   0   2   0   0   2   0   0   0   0   2   2   2   0   0   0   2   0   2   0   2   2   2   2   2   0   2   0   0   0   0   0   2   0   2   0   2   2   2
 MK-3-1                 2   0   2   0   2   2   0   0   0   2   0   0   0   0   2   2   0   2   0   2   2   2   0   2   0   2   2   0   2   0   2   0   0   2   2   0   2   0   2   0   2   2   0   2   0   2   2   0   0   0   2   0   2   2   0   2   2   2   2   0   0   2   0   2   2   0   0   2   2   2   0   2   0   0   2   2   0   0   2   0   2   0   0   2   2   2   0   2   2   2   0   2   0   0   2   2   0   0   2   2   0   0   0   2   2   0   0   2   2   0   0   2   2   2   0   2   2   0   2   2   2   0   2   2   0   2   2   2   0   0   2   0   0   0   2   2   0   2   2   2   0   2   2   2   0   0   2   0   2   2   0   0   0   2   2   0   2   2   2   2   2   2   0   2   0   0   2   0   2   0   2   0   0   0   0   0   0   0   0   2   2   0   0   2   0   2   2   2   2   2   0   2   0   0   0   0   0   2   2   0
 MK-3-2                 0   0   2   0   2   2   2   0   0   2   0   0   0   2   2   2   0   2   2   2   2   0   0   2   0   2   2   0   2   0   2   0   0   2   0   0   2   0   2   0   2   0   0   2   0   2   2   0   0   0   2   0   2   2   0   2   2   2   2   0   0   2   2   2   2   0   0   2   2   0   0   2   0   0   2   2   0   0   2   0   2   0   0   2   2   2   0   2   2   2   0   0   0   0   2   2   0   0   2   2   0   0   0   2   2   2   0   2   2   0   0   2   2   2   0   0   2   0   2   2   2   0   2   0   0   2   2   2   0   0   2   0   0   0   2   2   0   2   2   2   0   2   2   2   0   0   2   0   2   2   0   0   0   2   2   0   2   2   0   2   2   2   0   2   0   0   2   0   2   0   2   0   0   0   2   2   0   0   0   2   2   0   0   2   0   2   2   2   2   2   0   0   0   0   0   0   0   2   2   0
 MK-3-3                 0   0   2   0   2   2   2   0   0   2   0   0   0   2   2   2   0   2   2   2   2   0   0   2   0   2   2   0   2   0   2   0   0   2   0   0   2   0   2   0   2   0   0   2   0   2   2   0   0   2   2   0   2   2   0   0   2   0   2   0   0   2   2   0   2   2   0   2   2   0   0   2   0   0   2   2   0   0   2   0   2   0   0   2   2   2   0   2   2   2   0   0   0   0   2   2   0   0   2   2   0   0   0   2   2   2   0   2   2   0   0   2   2   2   0   0   2   0   2   2   2   2   2   0   0   2   0   0   0   0   2   0   2   0   2   2   0   2   2   2   0   2   2   2   0   0   2   2   2   2   0   0   0   2   2   0   2   2   2   2   2   2   0   2   0   2   2   0   2   0   2   0   0   0   2   2   2   0   0   2   2   0   2   2   0   2   2   2   0   2   0   0   0   0   0   0   0   2   2   0
 MK-3-4                 0   0   2   0   2   2   2   2   0   2   0   0   0   2   0   2   0   2   2   2   2   0   2   2   0   2   2   0   2   0   2   0   0   2   0   0   2   0   2   0   2   0   0   2   0   0   2   0   0   2   2   0   2   2   0   0   2   0   2   0   2   2   2   0   2   2   0   2   2   0   0   2   0   0   2   2   0   0   2   0   2   0   0   2   2   2   0   0   2   2   0   2   0   0   2   2   0   0   2   2   0   0   0   0   0   2   0   2   2   0   0   0   2   2   0   0   2   0   2   2   2   0   2   0   0   2   0   0   0   2   2   0   2   0   2   2   0   2   2   2   0   2   2   2   2   0   2   2   2   2   0   0   0   2   2   0   2   2   2   2   2   2   0   2   0   2   2   0   2   0   2   0   0   0   0   2   2   0   0   2   2   2   2   2   0   0   2   2   0   2   0   0   0   0   2   0   0   2   2   0
 MK-3-5                 0   0   2   0   2   2   2   2   0   2   0   0   0   2   0   2   0   2   2   2   2   0   2   2   0   2   2   0   0   2   0   0   0   2   0   0   2   0   2   0   0   0   0   2   0   0   2   0   0   2   2   2   2   2   0   0   2   0   2   0   2   2   0   0   2   0   0   2   2   0   0   2   0   0   2   2   0   0   2   0   2   0   0   2   2   2   0   0   2   2   0   2   0   0   2   2   0   0   2   2   0   0   0   0   0   2   0   2   2   2   0   0   2   2   0   0   2   2   2   2   0   0   2   0   0   2   0   0   0   2   2   0   2   0   2   2   0   2   2   0   0   2   2   2   0   0   2   0   2   2   0   0   0   0   2   0   2   2   2   2   2   2   0   2   0   2   2   0   2   2   2   0   0   0   0   0   2   0   0   2   2   2   2   2   0   0   2   2   0   2   0   0   0   0   2   0   0   2   2   0
 MK-3-6                 0   0   2   0   2   2   2   2   0   0   0   0   0   2   0   2   0   2   0   2   2   0   2   2   0   2   2   0   0   2   0   0   0   2   0   0   2   0   2   0   2   2   0   2   0   0   2   0   0   2   2   2   2   2   0   0   2   0   2   0   2   0   0   0   2   0   0   0   2   0   0   2   0   2   2   2   0   0   2   2   2   0   0   2   2   2   0   0   2   2   0   2   0   0   2   2   0   2   2   2   0   0   0   0   0   2   0   2   0   2   0   0   2   2   0   0   2   2   0   2   0   0   2   0   0   2   0   0   0   2   2   0   0   0   2   2   0   2   2   0   0   2   2   2   0   0   2   0   2   2   0   2   0   0   2   0   2   2   2   2   0   2   0   2   0   2   0   0   2   2   2   0   0   2   0   2   2   0   0   2   2   2   2   2   2   0   2   0   0   2   0   0   0   0   0   0   0   0   2   0
 MK-3-7                 2   0   2   0   2   2   2   2   0   0   0   0   0   2   0   2   0   2   0   2   0   2   2   2   2   2   2   0   0   2   0   0   0   2   0   0   2   0   0   0   2   2   0   2   2   0   2   0   0   2   2   2   2   2   0   2   2   0   2   0   2   0   0   0   2   0   0   0   2   2   0   2   0   2   2   2   0   0   2   2   2   0   0   2   2   2   0   0   2   2   0   0   0   2   2   2   0   0   2   2   0   0   0   0   0   2   0   2   0   2   2   0   0   2   0   0   2   2   0   2   0   0   2   0   0   2   0   0   0   2   2   0   0   0   0   2   0   2   2   0   0   2   2   2   0   0   2   0   2   2   0   2   0   0   2   0   2   2   2   2   0   2   0   0   0   2   0   0   2   2   2   0   0   2   0   2   2   0   0   2   2   2   2   2   2   0   2   0   0   2   0   0   0   0   0   0   0   0   2   0
 MK-3-8                 2   2   2   0   2   2   2   0   0   0   0   0   2   2   0   2   0   2   0   2   2   2   2   2   2   2   0   0   0   2   0   0   0   2   0   0   2   2   0   0   2   2   0   2   2   0   2   0   0   2   2   2   2   2   0   2   2   0   2   0   2   0   0   0   2   0   0   0   2   2   0   2   2   2   2   2   0   0   2   2   2   0   0   2   2   2   2   0   2   2   0   0   0   0   2   2   0   0   2   2   0   0   0   0   0   2   0   2   0   2   2   0   0   0   0   0   2   2   0   2   2   0   2   0   0   2   0   0   0   2   2   0   0   0   0   2   0   0   2   0   0   2   2   2   0   0   0   0   2   2   2   2   0   0   2   0   2   2   2   2   2   2   0   0   0   2   0   0   2   0   2   0   0   2   0   0   2   0   0   2   2   2   2   2   2   0   0   0   0   2   0   0   0   0   0   0   2   0   2   0
 MK-3-9                 2   2   2   0   2   2   2   0   2   0   0   2   2   0   0   2   0   0   0   2   2   2   2   2   2   2   0   0   0   0   0   0   0   2   0   0   2   2   0   0   2   2   2   0   0   0   2   0   0   2   2   2   0   0   0   2   2   0   2   0   2   0   0   0   2   0   0   0   2   2   0   2   2   2   2   2   0   0   2   2   2   0   0   2   2   2   2   0   0   0   0   0   2   0   2   2   0   0   0   2   0   0   0   0   0   2   0   2   2   2   2   0   0   0   0   0   0   2   0   2   2   0   2   2   0   2   2   0   0   0   2   0   0   0   0   2   0   0   2   0   2   2   2   2   0   2   0   0   2   2   2   2   0   0   2   0   2   2   2   2   2   2   0   0   0   2   2   0   2   0   2   0   0   2   0   0   2   2   0   2   2   2   2   2   2   0   0   0   0   2   0   0   0   0   0   0   2   0   2   0
 MK-3-10                2   2   2   0   2   2   2   0   2   0   0   2   2   0   0   2   2   0   0   2   2   2   2   2   2   0   0   0   0   0   0   2   0   2   0   0   2   0   0   0   2   2   2   0   0   0   2   2   0   2   2   2   0   0   0   2   0   0   2   0   2   0   2   2   0   0   0   0   2   0   0   0   2   2   2   2   2   0   2   2   2   0   0   2   2   2   0   0   0   0   0   0   2   0   2   2   0   0   0   2   0   0   0   0   0   2   0   2   2   2   2   2   2   0   0   0   0   2   0   2   2   0   2   2   0   2   0   0   0   0   2   0   0   0   0   2   0   0   2   0   2   2   2   2   0   2   0   0   2   2   0   2   0   0   2   0   2   2   2   2   2   2   0   0   0   2   2   0   2   0   2   0   0   2   0   0   2   2   2   2   2   2   2   2   2   0   0   0   0   2   0   0   0   2   0   0   2   0   2   0
 MK-3-11                2   2   2   0   2   2   2   2   2   0   0   2   2   0   0   0   2   0   0   2   2   2   2   0   2   0   0   0   0   2   0   2   0   2   0   2   0   0   0   0   2   0   2   0   0   0   2   2   0   2   0   2   0   0   0   2   0   0   0   0   2   0   0   2   0   0   0   0   2   0   0   0   0   2   2   2   2   0   2   2   2   0   0   2   2   2   0   0   0   2   0   0   2   0   2   0   0   0   0   2   0   0   0   2   0   2   0   2   2   2   2   2   2   0   0   0   0   2   0   2   2   0   2   2   0   2   0   0   0   2   2   0   0   0   0   2   0   0   2   0   2   2   2   0   0   2   0   0   2   2   0   2   2   0   2   0   2   2   2   2   2   2   0   0   0   2   2   0   2   0   2   0   0   2   0   0   2   2   2   2   2   2   2   2   2   0   0   0   0   2   0   0   0   0   0   0   2   0   2   0
 MK-3-12                2   2   2   0   2   0   2   0   2   0   0   2   2   2   0   0   2   0   0   2   2   0   2   0   2   0   0   2   0   2   2   2   0   2   0   2   0   0   0   2   2   2   2   0   0   0   2   2   2   2   0   2   0   0   0   2   0   0   0   2   2   0   0   2   0   2   0   0   2   0   2   0   0   2   2   0   2   0   2   2   2   0   0   2   2   0   0   0   0   2   2   0   0   2   2   0   0   0   0   2   0   0   0   2   2   2   0   2   2   2   2   2   2   0   0   0   0   2   0   2   2   0   2   2   0   2   0   0   0   2   2   0   0   0   0   0   0   0   2   0   2   2   2   2   0   2   0   0   2   0   0   2   2   0   2   2   2   2   2   2   2   0   0   0   2   2   2   0   2   0   2   0   0   2   0   2   2   2   2   2   2   2   0   2   2   0   0   0   0   2   0   0   0   0   0   0   2   0   2   0
 MK-3-13                0   2   2   0   2   0   0   0   2   0   0   2   2   2   0   0   2   2   2   2   2   0   0   0   2   0   0   2   0   2   2   2   0   2   0   2   2   2   0   2   0   2   2   0   2   2   2   0   2   0   0   2   0   0   0   2   0   0   0   2   2   0   0   2   0   2   0   0   2   0   2   0   0   2   2   0   0   0   2   2   2   0   0   2   2   0   0   0   0   2   2   0   0   2   2   0   0   0   0   2   0   0   0   2   2   2   0   0   2   2   2   2   2   0   0   0   0   2   0   2   2   0   2   2   0   2   0   0   0   2   2   0   0   0   0   0   0   0   2   0   2   2   2   2   0   0   2   0   2   0   0   2   2   0   0   2   2   2   2   2   2   0   0   0   2   0   2   0   2   0   2   0   0   2   0   2   2   2   0   2   2   2   0   2   2   0   0   0   0   2   0   0   0   0   0   0   2   0   2   0
 MK-3-14                0   2   2   0   2   2   2   0   2   0   0   2   2   2   0   0   2   2   2   2   2   0   0   0   2   2   0   2   2   2   2   2   0   2   0   2   2   2   0   2   0   2   2   0   2   2   2   0   2   0   0   2   0   0   2   2   0   0   0   0   2   0   0   0   0   2   0   0   2   0   2   0   0   2   2   0   0   0   2   2   2   0   0   2   2   0   0   2   0   2   2   0   0   0   0   0   0   0   0   2   0   0   0   2   2   0   0   0   2   2   2   2   2   0   0   0   0   2   0   0   0   0   2   2   0   0   0   0   0   2   2   0   0   0   0   0   0   0   2   0   2   2   2   2   0   0   2   0   2   0   0   2   2   0   0   2   2   2   2   2   2   0   0   0   0   2   2   0   2   0   0   0   0   2   0   2   2   2   0   2   2   2   0   2   2   0   0   0   0   2   0   0   0   0   0   0   2   0   2   0
 MK-3-15                0   2   2   0   2   2   2   0   2   0   0   2   2   2   0   0   2   2   2   2   2   0   0   0   2   2   0   2   2   2   2   2   0   2   0   2   2   2   0   2   0   0   2   0   2   2   2   0   2   0   0   2   0   0   0   2   0   2   0   0   2   0   0   0   0   0   0   0   0   0   2   0   0   2   2   0   0   0   2   2   2   0   0   2   2   0   0   2   0   2   2   0   0   0   0   0   0   0   0   2   0   0   0   2   2   0   0   0   2   2   2   2   2   0   0   0   0   2   0   0   0   0   2   2   0   2   0   0   0   2   2   0   0   0   0   0   0   0   2   0   2   0   2   2   0   0   0   0   2   0   0   2   0   0   0   2   0   2   2   2   2   0   0   0   0   2   2   0   2   0   0   0   0   2   0   2   2   2   0   2   2   2   0   2   2   0   2   2   0   2   0   0   2   0   0   0   2   0   2   0
 MK-3-16                0   2   2   0   2   2   2   0   2   0   0   2   2   2   0   2   2   2   2   2   2   2   2   0   2   2   0   2   2   2   2   2   0   2   0   2   2   2   0   2   0   0   2   0   2   2   2   0   2   0   2   2   0   0   0   0   0   2   0   0   2   0   0   0   0   0   0   0   0   0   0   0   0   2   0   0   0   0   2   2   2   0   0   2   2   0   0   2   0   2   2   2   0   0   0   0   0   0   0   2   0   0   0   2   2   0   0   0   2   2   2   2   2   0   0   0   0   2   0   0   0   2   2   2   0   2   0   2   0   2   2   0   0   0   0   0   0   0   2   0   2   2   0   2   0   2   0   0   2   2   2   2   0   0   0   2   0   2   2   2   2   0   0   0   0   0   2   0   2   0   0   0   0   2   0   2   2   2   0   2   2   2   0   2   2   0   2   2   0   2   0   0   0   0   0   0   2   0   2   0
 MK-4-1                 2   2   2   0   0   0   0   0   0   2   0   2   0   2   2   0   2   2   0   0   2   0   2   0   2   0   2   2   0   0   2   0   0   2   2   2   0   2   0   0   0   0   2   2   0   2   0   0   2   2   0   2   2   2   2   0   0   0   2   0   2   0   0   2   0   2   0   2   2   0   0   2   2   2   2   0   2   0   2   0   0   0   2   2   0   0   0   0   0   0   2   2   2   2   2   0   2   2   0   0   0   0   0   2   2   0   0   0   2   0   2   2   2   0   0   0   2   0   2   2   2   2   2   0   2   0   2   0   0   2   0   0   0   0   0   2   2   2   2   0   0   2   0   2   0   2   2   2   2   2   2   2   0   2   2   0   0   0   0   2   0   0   0   2   0   2   2   0   2   2   2   0   2   0   2   0   0   2   2   0   0   0   2   2   2   2   2   2   0   2   2   2   0   0   0   0   0   2   2   0
 MK-4-2                 2   2   2   0   0   0   0   0   0   2   0   2   0   2   2   2   2   2   0   0   2   0   2   2   2   0   2   0   0   0   2   0   0   2   2   2   0   2   0   2   0   0   2   0   0   2   0   2   2   2   0   2   2   0   0   0   0   0   2   0   2   0   0   2   0   2   0   2   2   0   0   2   2   2   2   2   2   0   2   0   0   0   2   2   0   2   0   0   0   0   2   2   2   2   2   0   2   2   0   0   0   0   0   2   2   0   2   0   2   0   2   2   2   0   0   0   2   0   2   2   2   2   2   0   2   0   2   0   0   2   0   0   0   0   2   2   2   2   2   0   0   2   0   2   0   2   2   2   2   2   2   2   0   2   2   2   0   0   0   2   0   0   0   2   0   2   2   0   2   2   2   0   2   0   2   0   0   2   2   0   0   0   2   2   2   2   2   2   0   2   2   2   0   0   0   0   0   2   2   0
 MK-4-3                 2   2   2   0   0   2   0   0   2   2   0   0   0   2   2   2   2   2   0   0   2   0   2   2   2   0   2   0   0   0   2   0   0   2   0   2   0   2   0   2   0   0   2   0   0   2   0   2   2   2   0   2   2   0   0   0   0   0   2   0   0   0   0   2   0   2   0   2   2   0   0   2   2   2   2   0   2   0   2   0   0   0   2   2   0   2   0   0   0   0   2   2   0   2   2   0   2   2   0   0   0   0   0   2   2   0   2   0   2   0   2   0   2   0   0   0   2   0   0   2   2   2   2   0   2   0   2   0   0   2   0   0   0   0   2   2   2   2   2   0   0   2   2   2   0   0   2   2   2   2   0   2   0   2   2   2   0   0   0   2   0   0   0   2   0   2   0   0   2   2   2   0   2   0   2   2   0   2   2   0   2   0   2   2   2   2   2   2   0   2   2   2   0   0   0   0   0   2   2   0
 MK-4-4                 2   0   2   0   0   2   0   0   2   2   0   0   0   2   2   2   2   2   0   0   2   0   0   2   2   0   2   0   0   0   2   0   0   2   0   2   0   2   0   2   0   0   2   2   0   2   2   2   2   2   0   2   2   0   0   0   0   0   2   0   0   0   0   2   0   2   0   2   2   0   0   2   2   2   2   0   2   0   2   0   0   0   2   2   0   2   2   0   0   0   2   2   2   2   2   0   2   2   0   0   0   0   0   2   2   0   2   0   2   0   2   0   2   2   0   0   2   0   0   2   2   0   2   0   2   0   2   0   0   2   0   0   0   0   2   2   2   2   0   0   0   2   2   0   0   0   2   2   0   2   0   2   0   2   2   2   0   0   0   2   0   0   0   2   0   2   0   0   2   2   0   0   2   0   2   2   0   2   2   0   2   0   2   2   2   2   2   2   0   2   2   2   0   0   0   0   0   2   2   0
 MK-4-5                 2   0   2   0   0   0   0   0   2   2   0   0   0   2   0   2   2   2   0   0   2   0   0   2   2   0   2   0   0   0   2   0   0   2   0   2   0   2   0   2   0   0   2   2   0   0   2   2   2   2   0   2   2   0   0   0   0   0   2   0   0   0   0   2   0   2   0   2   2   0   0   2   2   2   2   0   2   0   2   0   0   0   2   2   0   2   2   0   0   0   2   2   2   2   2   0   2   2   0   0   0   0   2   2   2   0   2   0   2   0   2   0   0   2   2   2   0   0   0   2   2   0   2   0   2   0   2   0   0   2   0   0   0   0   2   2   2   2   0   0   0   2   2   0   0   0   2   0   0   2   0   2   0   2   2   2   0   0   2   2   0   0   0   2   2   2   0   0   2   2   0   0   2   0   2   2   0   2   0   0   2   0   2   2   2   2   2   2   0   2   2   2   0   0   0   0   0   2   0   0
 MK-4-6                 2   0   2   0   0   0   0   0   2   2   0   0   0   2   0   2   2   2   0   0   2   0   0   2   2   0   2   0   0   0   0   0   0   2   0   2   0   2   2   2   0   0   2   2   0   2   2   2   0   2   0   2   0   2   0   0   0   0   2   0   0   0   0   2   0   2   0   2   2   0   0   2   2   2   2   2   2   0   2   0   0   0   2   0   0   2   2   0   2   0   2   2   2   2   2   0   2   2   0   0   0   0   2   2   2   0   2   0   2   0   2   0   0   2   2   0   0   0   0   0   2   0   2   0   2   2   2   0   2   2   0   0   2   0   2   2   2   2   2   2   0   2   2   0   0   0   2   0   0   2   0   2   0   2   2   2   0   0   2   2   0   0   0   2   0   2   0   0   2   2   0   0   2   0   2   2   0   2   0   0   2   0   2   2   2   2   2   2   0   2   0   2   0   0   0   0   0   2   0   0
 MK-4-7                 2   0   2   0   0   0   0   0   2   2   0   0   0   2   0   0   2   2   0   0   2   0   0   2   2   0   2   0   0   0   0   0   0   2   0   2   0   2   2   2   0   0   2   2   0   2   2   2   0   2   0   0   0   2   2   0   0   0   2   0   0   0   0   2   0   2   0   2   2   0   0   2   0   0   2   0   2   0   2   2   0   0   0   0   0   2   2   0   2   0   2   2   2   2   0   0   2   2   0   0   0   0   0   2   2   0   2   0   2   0   2   0   0   2   2   0   0   0   0   2   2   0   2   0   2   2   2   0   2   2   0   0   2   0   2   2   2   2   2   2   0   0   2   0   0   0   2   0   0   2   0   2   0   2   2   2   0   0   2   2   0   0   2   2   0   2   0   0   2   2   0   0   2   0   2   2   0   2   0   2   2   0   2   2   2   2   2   2   0   2   2   2   0   0   0   0   0   2   0   0
 MK-4-8                 2   0   2   0   0   0   0   0   2   2   0   0   2   2   0   0   2   2   0   0   2   0   0   2   2   0   2   0   0   2   0   0   0   2   0   2   2   2   2   2   0   0   2   2   0   2   2   2   0   2   0   0   0   2   2   2   2   0   2   0   0   0   2   2   0   2   0   2   2   0   0   2   0   0   2   0   2   0   2   2   0   0   0   0   0   0   2   0   2   0   2   0   0   2   0   0   2   2   0   2   0   0   0   2   2   0   2   0   2   0   0   0   2   2   2   0   0   0   0   2   2   0   2   0   2   2   2   0   2   0   0   0   2   0   2   2   2   2   2   2   0   0   2   0   0   0   2   0   0   2   0   2   0   2   2   2   0   0   2   2   0   0   2   2   2   2   0   0   2   2   0   0   2   0   2   2   2   2   0   2   0   0   2   2   2   2   2   2   0   2   2   0   0   0   0   0   0   2   0   0
 MK-4-9                 0   0   2   0   0   0   0   0   2   0   0   0   2   2   0   0   2   2   0   0   2   0   0   2   2   2   2   2   0   2   0   0   0   2   0   2   2   2   2   2   0   0   2   2   0   0   2   2   0   2   0   0   0   2   2   2   0   0   2   0   2   0   2   2   0   2   0   2   2   0   0   2   0   2   0   0   2   0   0   2   0   0   0   0   0   0   2   0   2   2   2   0   0   2   0   2   2   2   0   2   0   0   2   2   2   2   2   0   0   0   0   2   2   2   2   0   0   0   0   0   2   0   2   0   2   2   2   0   2   2   0   0   2   0   2   2   2   0   2   2   0   0   2   0   2   0   2   0   0   2   0   2   0   0   2   2   0   0   2   2   0   0   2   2   2   2   0   0   2   2   0   0   2   0   2   2   0   2   0   2   0   0   2   2   2   2   2   2   0   0   0   0   0   0   0   0   0   2   0   0
 MK-4-10                0   0   2   0   0   0   0   2   2   0   0   0   2   2   0   2   0   2   0   0   2   0   0   2   2   0   2   2   0   2   0   0   2   2   0   2   2   2   2   2   0   0   0   2   0   0   2   2   0   2   0   0   0   2   2   2   0   2   2   0   2   0   2   2   0   2   0   2   0   0   2   2   0   2   0   0   2   0   0   2   0   0   0   0   0   0   0   0   2   2   2   0   0   2   0   2   2   2   0   2   0   0   2   2   2   2   2   0   0   0   0   2   2   2   2   0   0   0   0   0   2   0   2   0   2   2   2   2   2   2   0   0   2   2   2   2   2   0   2   2   0   0   2   2   2   0   2   2   2   0   0   2   0   0   2   2   0   0   2   0   0   0   2   2   0   2   0   0   0   2   0   0   2   0   2   2   0   0   0   0   0   0   2   2   2   2   2   2   0   0   0   0   0   0   0   2   0   2   0   0
 MK-4-11                2   0   2   0   0   0   0   0   2   0   0   0   2   2   0   2   0   2   0   0   2   0   0   2   2   0   2   2   0   2   0   0   2   2   0   2   2   2   2   2   0   0   0   2   0   0   2   2   0   2   0   2   0   2   2   2   0   2   2   0   2   0   2   2   0   2   0   2   0   0   2   2   0   2   0   2   2   0   0   2   0   0   2   0   0   0   0   0   2   2   2   0   0   2   0   2   2   2   0   2   2   0   2   2   2   2   2   0   0   2   0   2   2   2   2   0   0   0   2   0   2   0   2   0   2   2   0   2   2   2   0   0   2   2   2   2   0   2   2   2   0   0   2   2   2   2   0   2   2   0   0   2   0   0   2   0   0   0   2   0   0   0   2   2   0   2   0   0   0   2   0   0   2   0   2   2   0   2   0   2   0   0   2   2   2   2   2   2   0   0   0   0   0   0   0   2   0   2   0   0
 MK-4-12                2   0   0   0   0   0   0   0   2   0   0   0   2   2   0   2   0   2   0   0   2   0   0   2   0   2   2   0   0   2   0   0   2   2   0   2   2   2   0   2   0   0   0   2   0   0   2   2   0   2   0   2   0   2   2   0   0   0   2   0   2   0   2   0   2   2   0   2   0   0   2   2   0   2   0   2   2   0   0   2   0   0   2   0   0   0   0   0   2   2   2   0   0   2   0   0   2   2   2   0   2   0   2   2   2   2   2   0   0   2   0   0   2   2   2   0   0   0   2   0   0   0   2   0   2   2   0   2   2   2   0   2   2   2   2   2   0   2   2   2   0   0   0   2   2   2   0   2   0   0   0   2   0   0   2   0   0   0   2   0   0   0   2   0   0   2   0   0   0   2   0   0   2   0   2   2   0   0   0   2   0   0   2   2   2   2   2   2   2   0   0   0   0   0   0   2   2   2   0   2
 MK-4-13                2   0   0   0   0   0   0   0   2   2   0   2   2   2   0   2   2   2   0   0   2   0   0   2   0   2   2   0   0   2   0   0   2   2   0   2   2   2   2   2   0   0   0   2   0   0   2   2   0   2   0   2   0   2   2   0   0   0   2   0   2   0   0   0   2   2   0   2   2   0   2   2   0   2   0   2   2   0   2   2   0   0   2   0   0   0   0   0   2   2   2   2   0   2   0   0   2   2   2   0   2   2   2   2   2   2   2   0   0   2   0   0   2   2   2   0   0   0   2   0   0   2   2   0   2   2   2   2   2   2   0   2   2   2   2   2   0   0   0   2   0   0   0   2   2   2   0   2   0   0   0   0   2   0   2   0   0   0   2   0   2   0   2   0   0   2   2   0   0   2   2   0   2   0   2   2   0   0   0   2   0   2   2   2   2   2   2   2   2   0   0   0   0   0   0   2   2   0   0   0
 MK-4-14                2   0   0   0   0   2   0   0   2   2   0   2   2   2   0   2   2   2   0   0   2   0   0   2   0   2   2   2   0   2   0   0   0   2   0   2   2   2   0   0   0   0   0   2   0   0   2   2   2   2   0   2   0   2   0   0   0   2   2   0   2   0   0   0   2   2   0   2   2   0   2   2   0   2   0   2   2   0   2   2   0   0   2   0   0   0   0   0   2   2   2   2   0   2   0   0   2   2   2   0   2   2   2   2   2   2   2   0   0   2   2   0   2   2   2   0   0   0   2   0   0   2   0   0   2   2   2   2   2   2   0   2   2   2   2   2   0   2   2   2   0   0   0   2   2   2   0   2   0   0   0   2   2   0   2   0   0   0   2   0   0   0   2   0   0   2   2   0   0   2   2   0   2   0   2   0   0   0   0   2   0   2   2   2   2   2   0   0   2   0   0   0   2   0   0   2   2   0   0   2
 MK-4-15                2   0   0   0   0   2   0   0   2   0   0   2   2   2   0   2   2   0   0   0   2   0   0   2   0   2   2   0   0   0   0   0   0   2   0   2   2   2   0   0   0   0   0   0   0   0   2   2   2   2   0   2   0   2   0   0   0   2   2   0   0   0   0   0   2   2   0   2   2   0   2   2   0   2   0   2   2   0   2   2   0   0   2   0   0   0   0   0   2   2   2   2   0   0   0   0   2   2   2   0   2   2   2   2   2   2   2   0   0   2   2   2   2   2   2   0   0   0   2   0   0   2   0   0   2   2   2   2   2   2   0   2   2   2   2   0   0   2   2   2   0   0   0   2   0   2   0   2   0   0   0   2   2   0   0   0   0   0   2   0   0   0   2   0   0   2   2   0   0   2   2   0   2   0   2   0   0   0   0   2   0   2   2   2   2   2   0   0   0   0   0   0   0   0   0   2   0   0   0   2
 MK-4-16                2   0   0   0   0   2   0   0   2   0   0   2   2   2   0   2   2   0   0   0   2   0   2   2   0   2   0   0   0   0   0   0   0   2   0   2   2   0   0   0   0   0   0   0   0   0   2   2   2   2   0   0   0   2   0   0   0   2   2   0   0   0   0   0   2   2   0   2   2   0   2   0   0   0   0   2   2   0   2   2   0   0   2   0   0   0   0   0   2   2   2   2   0   0   0   0   2   0   2   0   2   2   2   0   2   2   2   0   0   2   2   2   2   2   2   0   0   0   2   2   0   2   0   0   2   2   2   2   2   2   0   2   2   2   2   0   0   2   2   2   2   0   0   2   0   2   0   2   2   0   0   2   2   0   0   0   0   0   2   0   2   0   2   0   0   2   2   0   0   2   0   0   2   0   2   2   0   0   0   2   0   2   2   2   0   2   0   0   0   0   0   0   0   0   0   2   0   0   0   2
 MK-5-1                 0   0   2   2   2   2   2   2   0   0   0   2   2   0   2   2   0   0   2   0   2   0   0   0   2   2   2   0   0   0   2   0   2   0   0   0   2   0   0   2   0   0   0   2   2   0   2   0   0   2   2   0   2   0   2   0   0   2   0   0   2   0   2   2   0   0   0   2   2   0   2   0   2   0   2   2   2   0   2   2   0   2   0   2   2   0   2   2   2   2   2   2   2   0   2   0   2   2   0   2   0   0   0   0   2   2   2   2   0   0   2   2   2   2   2   0   0   2   2   0   0   2   0   2   2   0   0   0   2   0   2   0   2   2   2   0   2   0   2   0   0   0   0   0   2   0   2   2   0   0   0   2   0   0   2   2   0   2   2   2   0   0   2   0   0   2   2   0   0   2   2   2   2   2   2   0   2   2   0   2   2   2   0   0   2   2   2   0   2   2   0   2   2   2   2   0   2   0   2   2
 MK-5-2                 0   0   2   2   2   2   2   2   2   0   0   2   2   0   2   2   0   0   2   0   2   0   0   0   0   2   2   2   0   0   2   0   2   0   0   0   2   0   0   2   0   0   0   2   2   0   2   0   0   2   2   0   2   2   2   0   0   2   0   0   0   0   2   2   0   0   0   2   2   0   2   0   0   0   2   2   0   0   2   2   0   2   0   2   0   0   2   2   2   2   0   2   2   0   2   0   2   0   0   2   0   0   0   0   2   2   2   2   0   0   2   2   2   0   2   0   0   2   2   0   0   2   0   2   2   0   0   0   2   0   2   0   2   0   2   0   2   0   2   0   0   0   0   0   2   0   2   2   0   2   0   0   0   0   2   2   0   2   2   2   0   0   2   0   0   2   0   0   0   0   2   2   2   2   2   2   2   2   0   2   2   2   0   0   2   2   0   2   2   2   0   0   2   2   2   2   2   0   2   2
 MK-5-3                 0   0   2   0   2   2   2   2   2   0   0   2   2   0   2   2   0   0   2   0   2   2   0   0   0   2   0   2   2   0   2   0   2   0   0   0   0   0   0   2   0   0   0   2   2   0   2   0   0   2   0   0   2   2   2   0   0   2   2   0   0   0   2   2   0   0   0   0   2   0   2   0   2   0   2   2   0   0   2   2   0   2   2   2   2   0   2   2   2   2   0   2   2   0   2   0   2   0   0   0   0   0   0   2   2   2   2   2   0   0   2   2   2   2   2   0   0   2   2   2   0   2   0   2   2   0   0   0   2   0   2   0   2   0   2   0   2   0   2   0   0   0   0   2   2   0   2   2   0   2   0   0   0   0   2   2   0   2   2   2   0   0   2   0   0   2   0   0   0   0   2   2   0   2   2   2   2   2   2   2   2   0   0   0   2   2   0   2   2   0   0   0   2   2   2   2   2   0   2   2
 MK-5-4                 0   0   2   0   2   2   2   2   2   0   0   2   2   0   0   2   0   0   2   0   2   2   2   0   0   0   0   2   2   0   2   0   2   0   2   0   0   0   0   0   0   0   0   2   2   0   2   0   2   2   0   0   2   2   2   0   0   2   0   0   0   2   2   2   0   0   0   0   2   0   2   0   2   0   2   2   0   0   2   2   0   2   0   2   2   0   2   2   2   2   0   0   2   0   2   0   0   0   0   0   0   0   0   2   2   2   2   2   0   0   2   0   2   2   2   0   0   2   2   2   0   2   0   2   2   0   0   0   2   0   2   2   2   0   2   0   2   0   0   0   0   0   0   2   2   0   2   2   0   2   0   0   0   0   2   2   0   2   2   2   0   0   2   2   0   2   0   0   0   0   2   2   0   2   2   2   2   2   2   2   2   0   0   0   2   0   0   2   2   0   0   0   2   2   2   2   2   0   2   2
 MK-5-5                 0   0   2   0   2   2   2   0   2   0   0   2   2   0   0   2   0   0   2   2   2   2   2   0   0   0   0   2   2   0   2   0   2   0   2   0   0   2   0   0   0   0   0   2   2   0   2   0   2   2   0   0   2   2   2   0   0   2   0   0   0   2   2   2   0   0   0   0   2   0   2   0   2   0   2   2   0   0   2   2   0   2   0   2   2   2   2   2   2   2   0   0   2   0   2   0   0   0   0   2   0   0   0   2   2   2   2   2   0   0   2   0   2   2   2   0   2   2   2   2   0   2   2   2   2   0   2   0   0   0   2   2   2   0   2   0   2   0   0   0   0   0   0   2   2   2   2   2   0   2   0   0   0   0   2   2   0   0   2   2   0   0   2   2   2   2   0   0   0   0   2   2   0   2   2   2   2   2   2   2   2   0   2   0   2   0   0   2   2   0   0   0   2   0   2   2   2   0   2   2
 MK-5-6                 0   0   2   0   2   0   2   0   2   2   0   2   2   0   0   2   0   0   2   2   2   2   2   0   0   0   0   2   0   0   2   0   2   0   2   0   0   2   0   2   0   0   0   2   2   2   0   0   2   2   0   0   2   2   2   0   0   2   0   2   0   2   2   2   0   0   0   0   2   0   2   0   2   0   0   2   0   0   2   2   2   2   0   2   2   0   2   2   2   2   0   0   0   0   2   0   0   2   0   2   0   0   0   2   2   2   2   2   0   0   2   2   2   0   0   0   2   2   2   2   2   2   2   2   2   0   2   0   0   0   2   2   2   0   2   0   2   0   0   0   0   0   0   2   2   2   2   2   0   2   0   0   0   0   2   2   0   0   2   2   0   0   2   2   2   2   0   0   0   0   2   2   0   2   2   2   2   2   2   2   2   0   2   0   2   0   0   2   2   2   0   0   0   2   2   2   0   0   2   0
 MK-5-7                 0   2   2   0   2   0   2   0   2   2   0   2   2   0   0   2   0   0   2   2   2   2   2   0   2   0   0   2   0   2   2   0   2   0   2   0   0   2   0   2   0   0   0   2   2   2   0   0   2   2   0   0   2   2   2   0   0   0   0   2   0   2   2   2   0   0   0   0   2   0   2   0   2   0   0   2   0   0   2   2   0   2   0   0   2   0   2   2   2   2   0   0   0   0   2   0   0   2   0   2   0   0   0   2   2   2   2   2   0   0   2   2   2   0   0   0   2   2   2   2   2   2   2   2   2   0   2   0   0   0   2   2   2   0   2   0   2   0   0   0   0   0   0   2   2   2   2   2   0   2   0   0   0   0   2   2   0   0   2   2   0   0   2   2   2   2   0   0   0   0   2   2   0   2   2   2   2   2   2   2   2   0   2   0   2   0   0   0   2   2   0   0   0   2   2   2   0   0   2   0
 MK-5-8                 0   0   2   0   2   0   2   0   2   2   0   2   2   0   0   2   0   0   2   0   2   2   2   2   2   2   0   2   0   2   0   0   2   0   0   0   0   2   0   2   0   0   0   2   2   2   0   0   2   2   0   0   2   2   2   0   0   0   0   2   0   2   2   2   0   0   0   0   0   0   2   0   2   0   2   2   0   0   2   2   0   2   0   0   2   0   2   2   2   2   0   0   0   2   2   0   0   2   0   2   0   0   0   2   2   2   2   0   0   0   2   2   2   2   0   0   2   2   2   2   2   2   2   2   2   0   2   0   0   0   2   2   2   0   2   0   2   0   0   0   0   0   0   2   2   2   2   2   0   2   0   0   0   0   2   2   2   0   2   2   0   2   0   2   2   2   0   0   0   0   2   2   0   2   0   2   2   2   2   2   2   0   2   0   2   0   0   0   2   2   0   0   0   2   2   2   0   0   2   0
 MK-5-9                 0   0   2   0   2   0   2   0   2   2   2   2   2   0   0   2   0   0   2   0   0   2   2   2   2   2   0   2   0   2   0   0   2   0   0   0   0   2   0   2   0   0   0   2   2   2   0   0   2   2   0   0   2   2   2   0   0   0   0   2   0   2   2   2   0   0   0   0   0   0   2   0   2   0   2   2   2   0   2   2   0   2   0   2   2   0   2   0   2   2   0   0   0   2   2   0   0   2   0   2   0   0   0   2   2   2   2   0   0   0   2   2   2   2   0   0   2   2   2   2   2   2   2   2   2   2   2   2   0   0   2   0   2   2   2   0   2   0   0   0   0   0   0   2   2   2   2   0   0   2   2   0   0   0   0   2   2   0   2   2   0   2   0   2   2   2   0   0   0   2   2   2   0   0   0   2   2   2   2   2   2   0   2   0   0   0   0   0   2   2   0   0   0   2   2   2   0   0   2   0
 MK-5-10                0   0   2   0   2   0   2   0   2   2   2   2   0   0   0   2   0   0   2   0   0   2   2   2   2   0   0   2   0   0   0   0   2   0   0   0   0   2   0   2   0   0   2   2   2   2   0   0   2   2   0   0   0   2   2   2   2   0   0   2   0   2   2   2   0   0   0   0   0   0   2   0   2   0   2   2   2   0   2   2   0   2   0   2   2   0   2   0   2   2   0   0   2   2   2   0   0   2   2   2   0   2   0   2   0   2   2   0   0   0   2   2   2   2   0   0   2   2   0   2   2   2   2   2   2   2   2   0   0   0   0   0   2   2   2   0   2   0   0   0   0   2   0   2   2   2   2   0   0   2   2   0   0   0   0   2   2   0   0   2   0   2   0   2   2   2   0   0   2   2   2   2   0   0   0   2   2   2   2   2   2   0   2   0   0   0   0   0   2   2   0   0   0   0   2   2   0   0   2   0
 MK-5-11                0   0   2   0   2   0   2   0   2   2   2   0   0   0   0   2   0   0   2   0   0   0   2   2   2   0   0   0   0   0   0   0   2   0   0   0   0   2   0   2   0   0   2   2   2   2   0   0   2   2   0   0   0   0   2   2   2   0   0   2   0   2   0   2   0   0   0   0   0   0   2   0   2   0   2   2   2   0   2   2   0   2   2   2   2   0   2   0   2   2   0   0   2   2   2   0   0   2   2   2   0   2   0   2   0   2   2   0   0   0   2   2   2   2   0   0   2   2   0   2   2   2   2   2   2   2   2   0   0   0   2   0   2   2   2   0   2   0   0   0   0   2   0   2   0   2   0   0   0   2   2   0   2   0   0   2   2   0   0   2   0   2   0   2   2   2   0   0   2   2   2   2   0   2   0   2   0   2   2   2   2   0   2   0   0   0   0   0   2   2   0   0   0   0   2   2   0   0   2   0
 MK-5-12                0   0   2   0   2   0   2   0   2   2   2   0   0   0   0   2   0   2   2   0   0   0   2   2   2   0   0   0   0   0   0   0   2   0   0   0   0   2   2   2   0   0   2   2   2   2   2   0   2   2   0   0   0   0   2   0   2   0   0   2   2   2   0   2   0   0   0   0   0   0   2   0   2   2   2   2   2   0   2   2   0   2   2   2   0   0   2   0   2   2   0   2   2   2   2   0   0   2   2   0   0   2   0   2   0   2   2   0   0   0   2   2   2   2   0   0   2   2   0   2   2   2   2   2   2   2   2   0   2   2   2   0   2   2   2   0   2   0   0   0   0   2   0   2   0   2   0   0   0   0   2   0   0   2   0   2   2   0   0   2   0   2   0   2   2   2   0   0   0   2   2   0   0   2   0   2   0   2   2   0   2   0   2   2   0   0   0   0   2   2   0   0   0   0   2   2   0   0   2   0
 MK-5-13                0   0   2   0   2   0   2   0   2   2   2   0   0   0   0   2   0   2   2   0   0   0   2   2   2   0   0   0   2   0   0   0   2   0   0   0   0   2   2   2   0   0   2   2   2   2   2   0   2   2   0   0   0   0   2   0   2   0   0   2   2   2   0   2   0   0   0   0   0   0   2   0   0   2   2   2   2   0   2   2   0   2   2   2   0   0   0   0   2   2   0   0   2   0   2   0   0   2   2   0   0   2   0   0   0   2   2   0   0   0   2   0   2   2   0   0   2   2   2   2   0   2   2   2   2   0   0   0   2   2   2   0   2   2   2   0   2   0   0   0   0   0   0   2   0   2   0   0   0   0   2   0   0   2   0   2   2   0   0   2   0   2   0   2   2   2   0   0   0   2   2   0   0   2   0   2   2   2   2   0   2   0   2   2   0   0   0   0   2   2   0   0   0   0   2   2   0   0   2   0
 MK-5-14                0   0   2   0   2   0   2   0   0   0   2   0   0   2   0   2   0   2   2   0   2   0   2   2   2   0   0   0   2   0   2   0   2   0   2   0   0   2   2   2   0   0   2   2   2   2   2   0   2   2   0   2   0   0   2   0   2   0   0   2   2   2   0   2   0   0   0   0   0   0   2   0   0   2   2   2   2   0   0   2   0   2   2   2   0   0   0   0   2   2   0   0   2   2   2   0   0   2   2   0   2   2   0   0   0   2   2   0   0   0   0   0   2   2   2   0   2   2   2   2   0   2   2   2   2   0   0   0   2   2   2   0   2   2   2   2   2   0   2   0   0   0   0   2   0   2   0   0   0   0   2   0   0   2   0   2   2   0   0   2   0   2   0   2   2   2   0   0   0   2   2   0   0   2   0   2   2   2   2   0   2   0   2   2   0   0   0   0   2   2   0   0   0   0   2   2   0   0   2   0
 MK-5-15                0   0   0   0   2   0   2   2   0   0   2   0   0   2   0   0   2   2   2   0   2   0   0   2   2   0   0   0   0   0   0   0   0   0   2   0   0   2   2   2   0   0   2   2   2   2   2   0   2   2   0   2   2   0   2   0   2   0   2   2   2   0   0   2   0   0   0   0   0   0   2   2   0   2   2   2   2   0   0   2   0   2   2   2   0   0   0   0   2   2   0   0   2   2   2   0   0   2   2   0   2   2   0   0   0   2   2   2   0   2   0   0   2   2   2   0   2   2   2   2   0   2   2   2   2   0   0   0   2   2   2   2   2   2   2   2   2   0   2   0   0   0   0   2   0   2   0   0   0   0   2   0   2   2   0   2   0   0   0   2   0   2   0   2   2   2   0   0   0   2   2   0   0   2   0   2   0   2   2   0   2   0   2   2   0   0   0   0   2   2   0   0   0   0   2   2   0   0   2   0
 MK-5-16                0   0   2   2   2   0   2   2   0   2   2   0   0   2   0   0   2   2   2   0   2   0   0   2   2   0   0   0   0   0   0   0   0   0   2   0   0   2   0   2   0   0   2   2   2   2   2   0   2   2   0   2   2   0   2   0   2   0   2   2   2   2   2   2   0   0   2   0   0   0   2   2   0   2   2   2   2   0   0   2   0   2   2   2   0   0   0   0   2   2   0   0   2   2   2   0   0   2   2   0   2   2   0   0   0   2   0   0   0   2   0   0   2   2   2   0   2   2   2   2   0   2   2   2   2   0   0   0   2   2   2   2   2   2   2   2   2   2   2   0   0   0   2   2   0   2   0   0   2   0   2   0   2   2   0   2   0   0   0   2   0   2   0   2   2   2   0   0   0   2   2   0   0   2   0   0   0   2   0   0   2   0   2   2   0   0   0   2   2   0   0   0   0   0   0   2   0   0   2   0
 MK-6-1                 2   0   0   2   2   0   0   2   0   0   0   2   2   2   2   2   0   2   2   2   0   2   0   2   2   2   0   0   2   0   0   2   0   2   2   0   2   2   2   2   2   2   2   0   0   0   0   2   0   2   0   2   0   0   0   0   0   2   2   2   0   2   2   0   2   0   2   2   0   2   2   2   2   2   2   2   2   2   2   2   0   2   2   0   0   2   2   2   0   2   0   2   0   2   2   2   2   0   0   2   2   2   2   2   0   0   2   2   0   0   2   2   2   0   2   0   2   0   2   0   0   2   2   0   2   2   2   2   2   2   0   2   0   2   0   0   0   2   0   2   0   2   2   0   2   0   2   2   2   2   0   0   0   0   2   0   0   2   0   0   0   0   2   2   2   2   2   0   0   2   0   0   0   2   0   2   2   0   2   0   2   2   2   0   2   2   2   0   0   0   0   0   0   0   2   2   0   0   2   2
 MK-6-2                 2   0   0   2   2   0   0   2   0   0   0   2   2   2   2   2   2   0   2   2   0   2   0   2   2   2   0   0   2   0   2   2   0   2   2   0   2   2   0   2   2   2   2   0   0   0   0   2   0   2   0   2   0   0   2   0   0   2   2   2   0   2   2   0   2   0   2   2   0   2   2   2   2   0   2   2   2   2   2   2   0   0   2   0   0   2   2   0   0   2   0   2   0   2   2   2   2   0   0   2   2   2   2   2   0   0   2   2   0   0   2   2   2   0   2   0   0   0   2   0   0   2   2   0   2   2   2   2   2   2   0   2   0   0   0   0   0   2   0   2   0   2   0   0   2   0   2   0   2   2   0   0   0   0   2   0   0   2   0   0   0   0   2   2   2   2   0   0   0   2   0   0   0   2   0   2   2   0   2   0   2   2   0   0   2   2   0   0   2   0   0   0   2   0   2   2   0   0   2   2
 MK-6-3                 2   0   0   2   2   0   0   2   0   0   0   2   2   2   2   2   2   0   2   2   2   2   2   2   2   2   0   0   0   0   2   2   0   2   2   0   2   2   0   2   2   2   2   0   0   0   0   2   2   0   0   2   0   0   2   0   0   2   2   2   0   2   2   0   2   0   2   2   0   2   2   2   2   0   2   2   2   2   2   2   0   0   2   0   0   2   2   0   0   0   0   2   0   2   2   2   2   0   0   2   2   2   2   2   0   0   2   2   2   0   2   2   2   0   2   0   0   0   2   0   0   2   2   0   2   2   2   2   2   2   0   2   0   2   0   0   0   2   0   2   2   2   0   2   2   0   2   0   2   2   0   0   0   2   2   0   0   2   0   0   0   0   2   2   2   2   2   0   0   0   0   0   0   2   0   0   2   0   2   0   2   2   0   0   2   0   0   0   2   0   0   0   2   0   2   2   0   0   2   2
 MK-6-4                 0   0   0   2   2   0   0   2   2   0   0   2   2   2   2   2   2   0   2   2   2   2   2   2   2   2   0   0   0   0   2   2   2   2   2   0   2   0   0   2   2   2   2   0   0   0   0   2   2   0   0   2   0   0   2   0   0   2   2   2   0   0   0   0   0   0   2   2   0   2   2   2   2   0   2   2   2   2   2   2   0   0   2   0   0   2   2   0   0   0   0   2   0   2   2   2   2   2   0   2   2   2   2   2   0   0   2   0   2   2   2   2   2   0   2   0   0   0   2   0   0   2   2   2   2   2   2   2   2   2   0   2   0   2   0   0   0   2   0   2   2   2   2   2   2   0   2   0   2   2   0   0   0   2   2   2   2   0   0   2   0   2   2   2   2   2   2   0   0   0   2   0   0   2   0   0   2   0   2   0   2   2   0   0   2   0   0   0   2   0   0   0   2   0   2   2   0   0   2   2
 MK-6-5                 0   0   0   2   2   0   0   2   2   0   0   2   2   2   2   2   2   0   2   2   2   2   2   2   2   2   0   2   0   0   2   2   2   2   2   0   2   0   0   2   2   2   2   0   0   0   0   2   2   0   0   2   0   2   2   0   0   2   2   2   0   0   0   0   0   0   2   2   0   2   2   0   2   0   2   2   2   2   2   2   0   0   2   0   0   2   2   0   0   0   0   2   0   2   2   2   2   2   0   2   2   2   0   2   0   0   2   0   0   0   2   2   2   0   2   0   0   2   2   0   0   2   2   2   2   2   2   2   2   2   0   2   0   0   0   0   0   2   0   2   2   2   2   2   2   2   0   0   2   0   0   0   2   2   2   2   2   0   0   2   0   2   2   2   2   2   2   0   0   0   2   0   0   2   0   2   2   2   2   0   2   2   0   0   2   0   0   0   2   0   0   0   0   0   2   2   0   0   2   0
 MK-6-6                 0   0   0   2   2   0   0   2   0   0   0   2   2   2   2   2   2   0   2   2   2   2   2   2   2   2   0   2   0   0   0   2   2   2   2   0   2   0   0   2   2   2   2   0   0   0   0   2   2   0   0   2   0   2   2   0   0   2   2   2   0   2   0   0   0   0   2   2   0   2   0   0   2   0   2   0   2   2   2   2   0   0   2   0   0   2   0   0   0   0   0   2   0   2   2   2   2   2   0   2   2   2   0   2   0   0   2   0   2   2   2   2   2   0   2   0   0   2   2   0   0   2   2   2   2   2   2   2   2   2   0   2   2   0   0   0   0   2   0   2   2   2   2   2   2   2   0   0   2   0   0   0   2   2   2   2   2   0   0   0   0   2   0   0   0   2   2   0   0   0   2   0   0   2   0   2   2   2   2   0   2   2   0   0   2   0   0   0   2   0   0   0   0   0   0   2   0   0   2   0
 MK-6-7                 0   2   0   2   2   0   0   2   0   2   0   2   2   2   2   2   2   0   2   2   2   2   2   2   2   2   0   2   0   0   0   2   2   2   2   0   2   0   0   2   2   2   2   0   0   0   0   2   2   0   0   2   0   2   2   0   0   2   2   2   0   2   0   0   0   0   2   2   0   2   0   2   2   0   2   0   2   2   2   2   0   0   2   0   0   2   0   0   0   0   0   2   2   2   2   2   2   2   0   2   0   2   2   2   0   0   2   2   2   2   2   2   2   0   2   0   0   2   2   0   0   2   2   2   2   0   2   2   2   2   0   0   0   2   2   0   0   0   0   2   2   2   2   2   2   2   0   0   2   0   0   0   2   2   2   2   2   0   0   0   0   2   0   0   0   2   2   0   0   0   2   0   0   2   0   2   2   2   2   0   2   2   0   0   2   0   0   0   2   0   0   0   0   2   0   2   0   0   2   0
 MK-6-8                 0   2   0   2   2   0   0   2   2   2   0   2   2   2   2   2   2   0   2   2   2   2   2   2   2   2   0   2   0   2   0   2   2   2   2   0   2   0   0   2   2   2   2   0   0   0   0   2   0   0   0   0   0   2   2   0   0   2   2   2   0   2   0   0   2   0   2   2   2   0   0   2   2   0   2   0   2   2   2   2   0   0   2   2   0   2   0   0   0   0   0   2   2   2   2   0   2   2   0   2   0   2   2   2   0   0   2   0   2   2   2   2   2   0   2   2   0   2   2   0   0   2   2   0   2   0   2   2   2   2   0   0   0   2   2   0   0   0   0   2   2   2   2   2   2   2   0   0   2   0   2   0   2   2   2   2   2   0   0   0   0   2   0   2   0   2   2   2   0   0   2   0   0   2   0   2   2   2   2   0   2   2   0   0   2   0   0   0   2   0   0   0   0   0   0   2   0   0   2   2
 MK-6-9                 0   2   0   2   0   0   0   2   2   2   0   2   2   2   2   2   0   0   2   2   0   2   2   2   2   2   2   2   0   2   0   2   2   2   2   0   2   0   2   2   2   2   2   0   0   0   2   2   0   0   0   0   0   2   2   0   0   2   2   0   0   2   0   0   2   0   2   2   2   0   0   2   2   0   2   0   2   2   2   2   2   0   2   2   0   2   2   0   0   0   0   2   2   2   2   0   2   2   0   2   2   2   2   2   0   0   2   0   2   2   2   2   2   0   0   2   0   2   2   0   0   2   2   0   2   0   2   2   2   2   0   0   0   2   2   0   0   0   0   2   0   2   2   2   2   2   0   2   2   0   2   0   2   2   2   2   2   0   0   0   0   2   0   2   0   2   2   2   0   2   2   2   0   2   0   2   2   2   2   0   2   2   2   0   2   2   0   0   2   0   0   0   0   0   0   2   0   0   2   0
 MK-6-10                0   2   0   2   0   0   0   2   2   0   0   0   2   0   2   2   0   0   2   2   0   2   0   2   2   2   0   2   0   2   0   2   2   2   2   0   2   0   2   2   2   2   2   0   0   0   2   2   0   0   0   0   0   2   2   0   0   2   2   2   0   2   0   0   0   2   2   2   2   0   0   2   2   2   2   0   2   2   0   2   2   0   2   2   0   2   2   0   0   0   0   2   2   0   2   0   2   0   0   2   2   2   2   0   0   0   2   0   2   2   2   2   2   0   0   2   0   2   2   0   0   0   2   0   2   0   2   2   2   2   0   0   0   2   2   0   0   0   0   2   0   2   2   2   0   0   0   2   2   2   2   0   2   2   2   2   2   0   0   2   2   2   2   2   2   2   2   0   0   0   2   2   0   2   0   2   2   2   2   0   2   0   2   0   2   2   0   0   2   0   0   0   0   0   0   2   0   0   2   0
 MK-6-11                0   2   0   2   0   0   0   2   2   0   0   0   2   0   0   2   0   0   2   2   0   2   0   0   2   2   2   2   0   0   0   2   2   2   0   0   2   0   2   2   2   2   2   0   0   0   2   2   0   0   0   0   0   2   2   0   0   2   0   2   0   2   0   0   0   2   2   2   2   0   0   2   2   2   2   0   2   2   0   2   2   0   2   2   0   2   2   0   0   0   0   2   2   0   2   0   2   0   0   2   2   2   2   0   0   0   2   0   2   2   2   2   2   0   0   2   0   2   2   0   0   0   2   0   2   0   2   2   0   2   0   2   2   0   2   0   0   0   0   2   0   2   2   2   2   0   0   2   2   2   2   0   2   0   2   2   2   0   0   0   0   2   2   0   2   2   0   2   0   0   2   0   0   2   0   2   2   2   2   0   2   0   2   0   2   2   0   0   2   0   0   0   0   0   0   2   0   0   2   0
 MK-6-12                0   2   0   0   0   0   2   2   2   0   0   0   2   0   0   2   0   0   0   2   0   0   0   0   2   2   2   2   2   0   0   2   2   0   0   0   2   0   2   2   2   0   2   0   0   0   2   2   0   0   0   0   0   2   2   0   0   0   0   2   0   0   0   0   0   2   2   2   2   0   0   2   2   2   2   0   2   2   0   2   2   0   2   0   0   2   2   0   0   0   0   2   2   0   2   0   0   0   0   2   2   2   2   0   0   0   2   0   2   2   2   2   0   0   0   2   0   0   0   0   0   0   0   0   2   0   2   2   0   2   0   2   2   0   2   0   0   0   0   2   0   2   2   2   2   0   0   2   0   2   2   0   2   0   2   2   2   0   0   0   0   2   2   0   0   2   0   2   2   0   0   0   0   2   0   2   2   2   2   0   2   0   2   0   2   2   0   0   2   0   0   0   0   0   0   2   0   0   2   0
 MK-6-13                2   2   2   0   0   0   2   2   0   0   0   0   2   0   0   2   0   0   0   2   0   0   0   0   2   2   2   2   2   0   0   2   2   0   0   0   2   0   2   2   2   0   2   0   0   2   2   2   0   0   0   2   0   2   2   0   0   0   0   2   0   0   0   0   0   2   2   2   2   0   0   2   2   2   2   0   2   2   0   2   2   0   2   0   0   2   2   0   0   0   0   2   2   0   0   0   0   0   0   2   2   2   2   0   0   0   0   0   2   2   2   2   0   0   0   2   0   0   0   0   0   0   0   0   2   0   2   2   0   2   0   2   2   2   2   0   0   0   0   2   0   2   2   2   2   0   0   2   0   2   2   0   2   0   2   2   0   0   0   0   0   2   2   0   2   0   0   2   2   0   0   0   0   2   0   2   2   2   2   2   2   0   2   0   2   0   0   0   2   0   0   0   0   0   0   2   0   0   2   0
 MK-6-14                2   0   2   0   0   0   2   2   0   0   0   0   2   0   0   0   0   0   0   2   0   0   0   0   2   2   2   2   2   0   0   2   2   0   0   0   2   0   0   2   2   0   2   0   0   2   2   2   0   0   0   0   0   2   2   0   0   0   0   2   0   0   2   2   0   2   2   2   2   0   0   2   0   2   2   0   2   0   0   0   2   0   2   0   0   0   2   0   2   2   0   2   2   0   0   0   0   2   0   2   2   2   2   0   0   0   2   0   2   2   2   2   0   0   0   2   0   0   0   2   0   0   0   0   0   0   2   2   0   2   0   2   2   2   2   0   2   0   2   2   0   2   2   2   2   0   0   2   0   0   2   0   2   2   2   2   0   0   0   0   0   2   2   0   0   0   0   2   2   0   0   0   0   0   0   2   2   2   2   2   2   0   2   0   2   0   0   2   2   0   0   0   0   2   0   2   0   0   2   0
 MK-6-15                2   0   2   0   2   0   2   0   0   0   2   0   2   0   0   0   2   0   0   2   0   0   0   0   2   2   2   2   2   0   0   0   2   0   0   0   2   0   0   2   2   0   2   0   0   2   2   2   0   2   0   0   0   2   2   0   0   0   0   2   0   0   2   0   0   2   2   2   2   0   0   2   0   2   2   2   2   0   0   2   2   0   2   0   0   0   2   0   2   2   0   2   0   0   0   0   0   2   0   2   2   2   0   0   0   0   2   0   2   2   2   2   0   0   0   2   0   0   0   2   2   0   0   0   0   0   2   0   0   2   0   0   2   2   2   0   2   0   2   2   0   2   2   2   2   0   0   2   0   0   2   0   2   2   2   2   2   0   0   0   0   2   2   2   0   0   0   2   2   0   0   0   2   2   2   2   2   0   2   2   2   0   2   0   0   0   0   2   2   0   0   0   2   2   0   2   0   0   2   0
 MK-6-16                2   0   2   0   2   0   2   0   0   0   2   0   0   0   0   0   2   0   2   2   0   0   0   0   2   2   2   2   0   0   0   0   2   0   0   0   2   0   0   2   2   0   2   0   0   2   2   2   0   2   0   0   0   2   2   0   0   0   0   2   0   0   2   0   0   2   2   2   2   0   0   2   0   2   2   2   2   0   2   2   2   0   2   0   0   0   2   0   2   2   0   2   0   0   0   0   0   2   0   2   2   2   0   0   2   0   2   0   2   2   2   2   0   0   0   2   0   0   0   2   2   0   0   0   2   0   0   0   0   2   0   0   2   2   2   0   0   2   2   2   0   2   2   2   2   0   0   2   0   0   2   2   2   2   2   2   2   0   0   0   0   2   2   0   0   0   0   2   2   0   0   0   2   2   2   2   0   0   2   2   2   0   2   0   0   0   0   2   2   0   0   0   2   0   0   2   0   0   2   0
 
!****************************************** Phenotypic Data **********************************************************
!-100.0 is resevred for missing phenotype
SimulatedTrait1        15.3137   13.5822   14.3774   11.7839   12.6621   11.3237   12.0171   15.8080   17.5648   16.0628   17.5261   17.6651   17.5525   15.0961   10.1826   13.4454   15.1184   15.2861   14.2700   18.9954   14.4596   14.8244   16.9268   13.1332   17.1728   13.2035   14.0919   14.0826   18.6727   14.1101   13.4300   16.9177   17.3518   13.2794   13.2510   14.9315   12.0738   18.4678   18.2732   15.6628   13.5821   14.1268   12.8287    8.5029   12.1112   16.5001   12.3766   12.1799   17.3027   11.4627   14.1992   17.9352   12.5160   14.6605    6.4059   13.9171   14.8338   17.2124   19.2315   15.7199   15.8605   17.2832   16.4929   14.7849   17.3792   13.4666   15.3389   16.4062   19.8984   12.8421   15.5868   15.5747   17.4682   13.2603   11.2977   15.7096   12.5989   11.5710   12.4600   15.8942   19.8870   10.8782   11.7399   21.2501   13.7467   14.7375   19.4760   14.6685   15.6733    9.5294   19.7091   14.4021   15.5018   13.8782   18.6912   18.3405   15.4302   16.7081   12.3962    7.3674   17.5027   18.1442    8.8679   13.0491   13.2331   18.9987   11.8013   20.9856   13.4302   16.3125   19.1606   13.9440   15.8639   17.8302   20.2386   12.5031   14.0600   12.6336   17.4432   15.4593   16.9456   13.6361   14.1020   15.3133   16.5321   11.0010   15.8285   12.8299    9.5759   16.6670   16.6713   18.0300   17.2140   10.7707   17.0289   13.2470   13.1886   18.4338   10.7869   14.9287   15.4198   12.9283   18.0119   16.8813   11.4045   10.2541   11.9142   17.0991   13.3237   11.9096   15.5634   12.8445   15.0963   14.5638   19.7106   10.7254   19.4076   18.5023   18.7632   21.7425   16.3531   21.2628   13.7772   15.8799   16.0826   18.4153   18.8631   16.2852   14.9835   14.3300   17.9479   15.8761   10.2830   15.1150   11.6992   14.6766   16.9447   17.2688   16.0791   17.4003   12.1952   14.3778   16.9111   14.4676   20.4078   16.2637   14.1457   17.1915   14.4167   13.8206   14.6080   21.0246   14.2858   11.5803   22.1964   15.8030   15.0448   18.7729   11.6784   14.6073
SimulatedTrait2         9.5835   12.0970    9.7687    7.5000   11.5951    9.9608   11.2576    8.8259   12.2192    9.8705    9.4269    9.4787    9.2262   13.6189   11.0208   10.6695    7.7587   10.8063    9.4457   10.8424    9.6523   10.3353   10.1468    8.1617   14.2731   11.3357    7.6410    4.7593    9.6446    8.8236    9.3806    7.9509   13.8310   10.5588   10.1044    9.8584    8.6676   10.4523   10.9650   10.9210   10.6421   11.6245   11.5523   13.6628    8.7666   10.8812   10.4143    9.9302   11.1584   11.7756   11.3001    9.4934   11.0316    9.6923   11.2902   10.8861   15.2049   12.3643    9.1175   10.8353    9.4186   10.3178    7.9386   10.0462    9.7754   10.5432    8.7440    7.3015    9.2663   12.4965   10.2479   10.3134   10.5394    9.3137   10.3193   12.2110    9.8613   11.5890   10.0549   10.5870    8.1049   11.1831    9.0526   10.5146    8.6226   11.3030   11.3454    9.1757    7.7482   11.9393   11.5903   12.4828    8.6031    8.1856   10.0362   12.2465   10.2935    7.7865   10.1856    8.2215   10.0584   11.0064    9.8309    9.3989   11.3198   12.5660   11.8506    9.0540   10.2559   11.0639   10.8932   11.7970    8.7226    8.0490   11.1029   11.8476   11.2678   10.6566   11.8870    9.0823    9.5955    9.9032   10.0996   11.8089    9.5472   11.0017    8.7709   10.8524   11.6770    7.9686    8.6518   10.4441    9.2598   11.9258    8.6424   10.5038    8.2255    7.0391    6.1509   10.1871    7.2892    6.9859    8.2803    8.3822    9.3552   11.7393    6.9313   11.1037    9.3163    9.7394    7.3590   11.8056    9.9684    9.6075    8.1481   10.1194   12.4723    9.8422   11.4042   11.0073   11.6564   10.7412    9.8008   13.3285    9.3882   10.2923    8.9939    8.3769    8.2704    7.1201   10.5371   11.8672   12.0587    9.7845    9.7874    9.2313   12.2363    9.9413    9.0880   11.6586   10.8174   12.4011   11.1472   11.4321   10.8353    8.6939    9.0491    5.2147    9.4656   11.7891   11.1551   10.4390   10.9928   11.1997    8.4926    9.7391    6.7192    7.7855   13.5311   12.1097
 
