# Supplementary material for: Inclusive Composite Interval Mapping of QTL by Environment Interactions in Biparental Populations
Source: PLoS One. 2015 Jul 10;10(7):e0132414. doi: 10.1371/journal.pone.0132414 (PMC4498613; doi:10.1371/journal.pone.0132414)
Supplement: S4 File — (ZIP) [file pone.0132414.s004.zip › H=0.1/L1/run_00029.met]

!**********************Note: lines staring with "!" are remarks and will be ignored in the program********************
!*********************************General Information**********************************
!Assuming F1 = P1 x P2, populations available in QTL IciMapping are: 
!  1, P1BC1F1 = P1 x F1, the first backcrossing where P1 is used as the recurrent parent;
!  2, P2BC1F1 = P2 x F1, the first backcrossing where P2 is used as the recurrent parent;
!  3, F1DH, F1-derived doubled haploids; 
!  4, RIL or F1RIL, recombination inbred lines through the repeated selfing of F1;
!  5, P1BC1RIL, recombination inbred lines through the repeated selfing of P1BC1F1;
!  6, P2BC1RIL, recombination inbred lines through the repeated selfing of P2BC1F1;
!  7, F2, the selfing generation of F1;
!  8, F3, the selfing generation of F2;
!  9, P1BC2F1, the second backcrossing where P1 is used as the recurrent parent; 
! 10, P2BC2F1, the second backcrossing where P2 is used as the recurrent parent;
! 11, P1BC2RIL, recombination inred lines through the repeated selfing of P1BC2F1; 
! 12, P2BC2RIL, recombination inred lines through the repeated selfing of P2BC2F1; 
! 13, P1BC1F2, the selfing generation of P1BC1F1; 
! 14, P2BC1F2, the selfing generation of P2BC1F1; 
! 15, P1BC2F2, the selfing generation of P1BC2F1; 
! 16, P2BC2F2, the selfing generation of P2BC2F1; 
! 17, P1BC1DH, P1BC1F1-derived doubled haploids; 
! 18, P2BC1DH, P2BC1F1-derived doubled haploids; 
! 19, P1BC2DH, P1BC2F1-derived doubled haploids; 
! 20, P2BC2DH, P2BC2F1-derived doubled haploids; 
   3      !Mapping Population (see remarks above)
   2      !Mapping Function (1 for Kosambi; 2 for Haldane; 3 for Morgan)
   2      !Marker Space Type (1 for intervals; 2 for positions)
   1      !Marker Space Unit(1 for centiMorgans; 2 for Morgan)
   6      !Number of Chromosomes (or Linkage Groups)
 200      !Size of the mapping population
   2      !Number of environments
 
!***************************************** Chromosomes and Linkage Maps **********************************************
!Chromosome                 NumMarkers
-CH1                        16
-CH2                        16
-CH3                        16
-CH4                        16
-CH5                        16
-CH6                        16
!Linkage map (Marker name followed by position or the interval length)
 MK-1-1                1     0.000
 MK-1-2                1    10.000
 MK-1-3                1    20.000
 MK-1-4                1    30.000
 MK-1-5                1    40.000
 MK-1-6                1    50.000
 MK-1-7                1    60.000
 MK-1-8                1    70.000
 MK-1-9                1    80.000
 MK-1-10               1    90.000
 MK-1-11               1   100.000
 MK-1-12               1   110.000
 MK-1-13               1   120.000
 MK-1-14               1   130.000
 MK-1-15               1   140.000
 MK-1-16               1   150.000
 MK-2-1                2     0.000
 MK-2-2                2    10.000
 MK-2-3                2    20.000
 MK-2-4                2    30.000
 MK-2-5                2    40.000
 MK-2-6                2    50.000
 MK-2-7                2    60.000
 MK-2-8                2    70.000
 MK-2-9                2    80.000
 MK-2-10               2    90.000
 MK-2-11               2   100.000
 MK-2-12               2   110.000
 MK-2-13               2   120.000
 MK-2-14               2   130.000
 MK-2-15               2   140.000
 MK-2-16               2   150.000
 MK-3-1                3     0.000
 MK-3-2                3    10.000
 MK-3-3                3    20.000
 MK-3-4                3    30.000
 MK-3-5                3    40.000
 MK-3-6                3    50.000
 MK-3-7                3    60.000
 MK-3-8                3    70.000
 MK-3-9                3    80.000
 MK-3-10               3    90.000
 MK-3-11               3   100.000
 MK-3-12               3   110.000
 MK-3-13               3   120.000
 MK-3-14               3   130.000
 MK-3-15               3   140.000
 MK-3-16               3   150.000
 MK-4-1                4     0.000
 MK-4-2                4    10.000
 MK-4-3                4    20.000
 MK-4-4                4    30.000
 MK-4-5                4    40.000
 MK-4-6                4    50.000
 MK-4-7                4    60.000
 MK-4-8                4    70.000
 MK-4-9                4    80.000
 MK-4-10               4    90.000
 MK-4-11               4   100.000
 MK-4-12               4   110.000
 MK-4-13               4   120.000
 MK-4-14               4   130.000
 MK-4-15               4   140.000
 MK-4-16               4   150.000
 MK-5-1                5     0.000
 MK-5-2                5    10.000
 MK-5-3                5    20.000
 MK-5-4                5    30.000
 MK-5-5                5    40.000
 MK-5-6                5    50.000
 MK-5-7                5    60.000
 MK-5-8                5    70.000
 MK-5-9                5    80.000
 MK-5-10               5    90.000
 MK-5-11               5   100.000
 MK-5-12               5   110.000
 MK-5-13               5   120.000
 MK-5-14               5   130.000
 MK-5-15               5   140.000
 MK-5-16               5   150.000
 MK-6-1                6     0.000
 MK-6-2                6    10.000
 MK-6-3                6    20.000
 MK-6-4                6    30.000
 MK-6-5                6    40.000
 MK-6-6                6    50.000
 MK-6-7                6    60.000
 MK-6-8                6    70.000
 MK-6-9                6    80.000
 MK-6-10               6    90.000
 MK-6-11               6   100.000
 MK-6-12               6   110.000
 MK-6-13               6   120.000
 MK-6-14               6   130.000
 MK-6-15               6   140.000
 MK-6-16               6   150.000
!*********************************** Marker Types ********************************************************************
!Co-dominant marker: When heterozygote F1 is present, P1 is coded as 2, F1 is coded as 1, and P2 is coded as 0; Otherwise, P1 is coded as 2, and P2 is coded as 0. 
!Dominant marker: When heterozygote F1 is present, P1 and F1 are coded as 12, and P2 is coded as 0; Otherwise, P1 is coded as 2, and P2 is coded as 0.  
!Recessive markers: When heterozygote F1 is present, P1 is coded as 2, and F1 and P2 are coded as 10; Otherwise, P1 is coded as 2, and P2 is coded as 0. 
!Missing marker is coded as -1. 
 MK-1-1                 2   2   2   0   2   2   2   2   2   0   2   2   2   2   0   2   2   2   2   2   0   2   0   2   2   0   0   2   2   2   0   0   2   2   2   0   2   0   0   2   0   0   2   0   0   2   2   2   0   0   0   0   0   2   2   0   0   2   2   0   0   0   0   0   2   2   2   0   2   0   0   2   0   2   2   2   0   2   0   2   2   0   0   2   2   2   0   0   0   2   0   0   2   2   2   2   0   0   0   0   0   0   2   2   2   2   2   0   0   2   2   2   2   0   0   2   2   2   2   2   0   2   0   0   2   0   2   2   0   2   0   2   2   0   2   2   2   0   2   2   0   0   0   2   0   2   2   2   2   0   2   2   0   0   0   0   0   0   0   2   0   2   2   2   0   0   0   0   2   0   0   0   2   2   2   2   0   0   2   2   0   2   2   2   0   2   2   2   0   2   2   0   2   2   2   2   2   2   0   2
 MK-1-2                 2   2   2   0   2   2   2   2   2   2   2   2   2   2   0   0   2   2   2   2   0   2   0   2   2   0   2   0   2   2   0   0   2   2   2   0   2   0   0   2   0   0   2   0   0   2   2   2   0   0   0   0   0   2   2   0   0   2   2   0   2   0   2   0   0   2   2   0   2   0   0   2   0   2   2   2   0   2   0   0   2   0   0   2   2   2   0   0   0   2   0   0   2   2   2   0   2   0   0   0   0   2   2   2   2   2   2   0   0   2   2   2   2   0   0   2   2   2   2   2   0   2   0   0   2   0   2   2   0   2   0   0   2   2   0   2   2   0   2   2   0   0   2   2   0   2   2   2   2   2   2   0   0   0   0   2   2   0   0   2   0   2   2   0   0   0   2   0   2   0   0   0   2   2   2   2   0   0   2   2   0   2   2   2   0   2   2   2   0   0   2   0   2   2   2   2   2   0   0   2
 MK-1-3                 2   2   2   0   2   2   2   2   2   2   2   2   2   2   2   0   2   2   2   2   0   2   0   2   2   0   2   2   2   2   0   0   2   2   2   0   2   0   0   2   0   0   2   0   0   2   2   0   0   2   0   0   0   2   2   0   0   2   2   0   2   0   2   0   0   2   2   0   0   0   2   2   0   2   2   2   0   2   0   0   2   0   0   2   2   2   0   0   0   2   0   0   2   2   2   2   2   0   0   0   0   2   2   2   2   2   2   2   0   2   2   2   2   0   2   2   2   2   2   2   0   2   0   0   2   0   2   2   0   2   0   0   2   2   0   2   2   0   2   2   2   0   2   2   0   2   2   2   2   2   2   0   0   0   0   0   2   0   2   2   0   2   2   0   0   0   2   0   0   0   0   0   2   2   2   2   0   0   2   2   0   2   2   2   0   2   2   2   0   2   2   0   2   2   2   2   2   0   0   2
 MK-1-4                 2   2   2   0   2   2   2   2   2   2   0   0   0   2   2   0   2   2   2   0   0   2   0   0   2   2   2   2   2   2   0   0   2   2   2   0   2   0   0   2   0   0   2   0   0   2   2   0   0   2   0   0   0   2   2   0   0   2   2   0   2   0   2   0   0   2   0   0   0   0   2   2   0   2   2   2   0   2   0   0   2   0   2   2   2   2   0   0   0   0   0   0   0   2   2   0   2   0   0   0   0   2   2   2   2   2   2   2   0   2   2   2   2   0   2   2   2   2   2   2   2   0   0   0   2   0   2   2   0   0   0   0   2   0   2   2   2   0   2   2   2   2   2   2   0   2   2   2   2   2   0   2   0   2   0   0   0   0   2   2   0   2   2   0   0   0   2   0   0   0   0   0   2   2   2   2   0   0   2   2   2   2   2   2   0   2   2   2   0   2   2   0   2   2   2   2   2   0   0   0
 MK-1-5                 2   2   2   0   2   2   0   2   2   2   0   0   0   2   2   0   2   2   0   0   0   0   0   0   2   2   2   2   2   2   2   0   0   2   2   0   2   0   0   2   0   0   2   0   0   2   2   0   0   2   0   0   0   2   2   0   0   2   0   0   2   0   2   0   0   2   0   0   0   0   2   2   0   2   0   2   2   2   0   0   2   2   2   2   2   2   2   0   0   0   0   0   0   2   2   0   2   2   0   0   0   2   2   2   0   2   2   2   0   2   2   2   2   2   2   2   2   2   2   2   2   0   0   0   2   0   2   0   0   0   0   0   2   0   2   2   2   0   2   2   2   2   2   2   0   2   2   2   0   2   0   2   0   2   0   0   0   0   2   2   0   0   2   0   0   0   2   0   0   0   0   0   2   2   2   2   0   0   2   2   2   2   2   2   0   2   0   2   0   2   2   0   2   2   2   2   2   0   0   2
 MK-1-6                 2   2   2   0   2   2   0   2   2   2   0   0   2   2   2   0   2   0   0   0   0   0   0   0   2   2   2   2   2   2   2   0   0   2   2   0   2   0   2   2   2   0   2   0   0   2   2   0   0   2   2   0   0   2   2   0   0   2   0   0   2   0   2   0   0   2   0   0   0   0   0   2   0   2   0   2   2   0   0   0   2   0   2   0   2   2   2   0   0   0   2   0   0   2   2   0   2   2   0   0   2   2   2   2   0   2   2   2   0   2   2   2   2   2   2   2   2   2   2   2   2   0   0   0   2   0   2   0   0   0   0   0   2   0   2   2   2   0   2   2   2   2   2   2   0   2   2   2   0   2   0   2   0   2   0   0   0   2   2   2   0   0   0   0   0   0   2   0   0   0   0   0   2   2   2   2   0   0   2   2   2   2   2   2   0   2   0   2   2   2   2   0   2   2   2   2   2   2   0   2
 MK-1-7                 2   2   2   2   2   2   0   2   0   2   0   0   2   2   2   0   2   0   0   2   0   0   0   0   2   2   2   2   2   2   2   2   0   2   2   0   2   0   2   2   2   0   2   0   0   2   2   0   0   2   2   0   0   2   2   2   0   2   0   0   2   0   2   0   0   2   0   0   0   0   0   2   0   2   0   0   0   0   0   0   0   0   0   2   2   0   0   0   0   0   2   0   0   2   2   0   2   2   0   0   2   2   2   2   0   2   2   2   0   2   2   2   2   2   2   2   0   2   2   2   2   0   0   0   0   0   2   0   0   0   0   0   2   0   2   2   2   0   2   0   2   2   2   2   2   2   2   2   0   2   0   2   2   2   0   2   0   2   2   2   0   0   0   0   2   0   2   0   0   0   0   0   2   2   2   2   0   0   0   2   2   2   2   2   0   2   0   2   2   2   2   0   2   2   2   2   2   2   0   2
 MK-1-8                 2   2   2   2   2   2   0   2   2   2   0   0   2   2   2   0   2   0   0   2   0   0   0   0   2   2   0   2   2   2   2   2   0   2   2   0   2   0   2   2   2   0   0   0   0   2   2   0   0   2   2   0   0   2   2   2   0   2   0   2   0   0   2   0   0   2   2   0   0   0   0   2   0   2   0   0   0   0   0   0   0   0   0   2   2   0   0   0   0   0   2   0   0   0   2   0   2   2   0   0   2   2   2   2   2   2   2   2   2   2   2   2   2   2   2   2   0   2   2   2   2   0   0   2   0   0   2   0   2   0   0   0   2   0   0   2   2   2   0   2   2   2   2   2   2   2   2   2   0   2   0   2   2   2   0   2   0   2   2   2   0   0   0   0   2   2   2   0   0   0   0   0   2   2   2   2   0   0   0   2   2   2   2   2   0   2   0   2   0   2   2   0   2   2   2   2   2   2   0   2
 MK-1-9                 2   2   2   0   2   2   0   2   2   2   0   0   2   2   2   0   2   0   0   2   0   0   0   0   2   2   0   2   2   2   2   2   0   2   0   0   2   0   2   2   2   0   0   0   0   2   2   2   0   2   2   0   0   2   2   2   0   2   0   2   0   0   2   0   0   2   2   0   0   0   0   2   0   2   0   0   0   0   0   0   0   0   0   2   0   0   0   0   0   0   2   2   0   2   2   0   2   2   0   0   2   2   2   2   2   2   2   2   2   2   2   2   2   2   2   0   2   2   0   2   2   0   0   2   0   0   2   2   2   0   0   0   2   0   0   0   2   2   0   2   2   2   2   2   2   2   2   2   0   2   0   2   2   2   0   2   0   2   2   2   0   0   0   2   2   2   2   2   0   0   0   0   2   2   2   2   0   0   0   2   2   2   2   2   0   0   0   2   0   2   2   0   2   2   2   2   0   2   0   2
 MK-1-10                0   2   2   0   2   2   0   2   2   2   0   0   2   0   0   0   2   0   2   2   0   0   0   0   2   2   0   2   2   2   2   2   0   2   0   0   2   0   2   2   2   0   0   0   2   2   0   2   0   2   2   0   0   2   0   2   0   2   0   2   0   0   2   0   0   2   2   0   0   0   0   0   0   2   0   0   0   2   0   0   0   2   0   2   0   0   2   0   0   0   2   2   0   2   2   0   2   2   0   0   2   2   2   2   2   2   2   2   2   2   2   2   2   0   2   0   2   0   0   2   2   0   0   2   0   0   2   2   0   0   0   0   2   0   0   0   2   2   0   2   2   2   2   2   2   0   2   2   0   2   0   2   2   0   2   2   0   2   2   2   0   0   0   2   2   2   2   2   2   0   0   0   2   2   2   2   2   0   0   2   2   2   2   2   0   0   0   2   0   2   2   0   2   2   0   2   2   0   0   2
 MK-1-11                0   2   2   0   0   2   0   2   2   2   0   0   2   0   0   0   2   0   2   2   0   0   0   2   2   2   0   2   2   2   2   2   0   2   0   0   2   0   2   2   2   2   0   0   2   2   0   2   0   2   2   0   0   2   2   2   0   2   0   0   0   0   2   0   0   2   2   0   0   0   0   0   0   2   0   2   0   2   0   0   0   2   0   2   0   0   2   0   0   0   0   2   2   2   2   0   0   2   0   0   2   0   2   2   2   2   2   2   2   2   2   2   2   0   2   0   0   0   0   0   2   0   0   2   0   0   2   2   0   0   0   0   2   0   0   0   2   2   0   2   2   2   2   2   0   0   0   2   0   2   0   2   2   2   2   2   0   2   2   2   0   0   0   2   2   2   2   2   2   0   0   2   2   2   2   2   2   0   0   2   2   2   2   2   0   0   0   2   0   2   2   0   2   2   0   2   2   0   0   0
 MK-1-12                0   2   2   0   0   2   0   2   2   2   0   0   2   0   0   0   0   0   2   2   0   0   0   2   2   2   0   2   0   2   2   0   2   2   0   0   2   0   2   2   2   2   0   0   2   2   0   2   0   2   2   0   0   2   2   2   0   2   0   0   0   0   2   0   0   2   2   0   0   0   0   0   2   2   0   0   0   2   0   0   0   2   0   2   0   0   2   0   0   0   0   2   2   2   2   0   2   2   0   0   0   0   2   2   2   2   0   2   2   0   2   2   2   0   2   0   0   0   0   0   2   0   0   0   0   0   2   2   0   0   0   0   2   0   0   0   2   2   0   2   2   2   2   2   0   0   0   2   0   2   0   2   0   2   2   2   0   2   2   2   0   0   2   2   2   2   0   2   2   0   0   0   2   2   2   2   2   0   0   0   0   2   0   2   0   0   0   2   0   2   2   0   2   2   0   2   2   0   0   0
 MK-1-13                2   2   2   0   0   2   0   2   2   2   0   0   2   0   0   0   0   0   2   2   0   0   0   2   2   2   0   2   0   2   0   0   2   2   0   0   2   0   2   2   2   0   0   0   2   2   0   2   0   2   2   0   0   2   2   2   0   2   0   0   0   2   2   0   0   0   2   0   2   0   0   0   2   2   0   0   0   2   0   0   0   2   0   2   0   0   2   0   0   0   0   0   2   2   2   0   2   2   0   0   0   2   0   2   2   2   0   2   2   0   2   2   2   0   2   0   2   0   0   0   2   0   0   0   0   0   2   0   0   0   0   0   2   0   0   0   0   2   0   2   2   2   2   2   0   0   0   2   0   2   0   2   0   2   2   0   0   2   2   2   0   0   2   2   2   2   0   0   0   0   0   0   2   2   0   2   2   0   2   0   0   2   2   2   0   0   0   2   0   2   0   0   2   0   0   2   2   0   0   0
 MK-1-14                2   2   2   0   0   2   0   2   2   2   0   0   2   0   0   2   2   2   2   2   0   0   0   2   2   2   0   2   0   2   0   0   2   2   0   0   0   0   2   2   2   0   2   0   0   2   0   2   0   2   2   0   0   2   2   2   0   2   0   0   0   2   2   0   0   0   2   0   0   0   0   0   2   2   0   0   0   2   0   0   0   2   0   2   0   0   2   0   0   0   0   0   2   2   2   0   2   2   2   0   0   2   0   2   2   2   0   0   2   0   2   2   2   2   2   2   2   0   0   0   2   0   0   0   0   0   2   0   0   0   0   0   2   0   0   0   0   2   0   2   2   2   2   2   0   0   0   2   0   2   0   2   0   2   2   0   0   2   2   2   0   0   2   2   2   0   0   0   0   0   0   2   2   2   0   2   2   0   2   0   2   2   2   2   2   0   0   2   0   2   0   0   2   0   0   2   2   0   0   0
 MK-1-15                2   2   2   0   0   2   0   0   2   2   0   0   2   0   0   2   2   2   2   2   0   0   0   2   2   0   0   2   0   2   0   0   2   2   0   0   0   0   2   2   2   0   2   0   0   2   0   0   0   2   0   0   0   2   2   2   0   0   0   2   0   2   2   0   0   0   2   0   0   0   0   0   2   2   0   0   0   2   0   0   0   0   0   2   0   0   2   0   0   0   0   0   2   2   0   0   2   2   2   0   0   0   0   2   2   2   0   0   2   0   2   2   2   2   2   2   2   0   0   0   2   0   0   2   0   2   2   0   0   0   0   0   2   0   0   0   0   2   0   2   2   2   2   2   2   0   0   2   0   2   0   2   0   2   2   0   0   2   0   0   0   0   2   2   2   0   0   2   0   0   0   2   2   2   2   2   2   0   2   0   2   2   2   2   2   0   2   2   0   0   0   0   0   0   0   2   2   0   0   0
 MK-1-16                2   2   0   0   0   2   0   0   2   2   0   0   2   0   0   2   2   2   2   2   0   0   0   2   2   0   0   2   0   2   0   0   0   2   0   0   0   0   2   2   2   0   2   0   0   0   0   0   0   2   0   0   2   0   2   2   2   0   0   2   0   2   2   0   0   0   0   0   0   0   0   0   2   2   0   0   0   2   0   0   0   0   0   2   0   0   2   0   0   0   0   0   2   2   0   0   2   2   2   0   0   0   0   2   2   2   0   0   2   0   2   2   2   2   2   2   2   0   0   0   2   0   0   2   0   2   0   0   0   0   2   0   0   0   0   0   2   2   0   2   2   2   2   2   2   0   0   2   0   2   0   0   0   2   2   0   0   2   0   2   0   0   2   2   2   2   0   2   0   0   0   2   2   2   2   2   2   0   2   2   2   2   2   2   2   0   2   2   0   0   2   0   0   2   0   2   2   0   0   0
 MK-2-1                 0   0   0   0   2   0   2   0   0   2   2   0   0   0   2   2   2   2   2   0   0   0   0   2   2   0   0   2   2   2   0   2   2   2   0   0   0   2   0   2   0   0   2   0   0   0   2   0   2   0   2   0   0   0   2   0   0   0   2   0   0   2   0   0   0   0   0   2   0   2   2   2   2   0   0   0   0   2   0   2   2   2   2   0   0   2   2   0   2   2   0   0   0   0   0   0   0   0   2   2   2   0   2   0   0   2   2   2   0   2   0   0   0   2   2   2   2   0   2   0   2   0   0   2   0   0   0   0   0   2   2   2   2   0   0   0   2   2   2   2   2   2   2   2   2   0   0   0   2   0   0   0   2   0   2   0   2   2   2   2   0   0   2   2   2   2   0   0   0   2   2   2   2   0   2   0   2   2   0   0   2   2   0   0   2   2   0   0   2   0   2   0   0   2   2   0   2   0   2   2
 MK-2-2                 0   0   0   0   2   0   2   0   2   2   2   0   0   0   2   2   2   2   2   0   0   2   0   2   2   0   0   2   2   2   0   2   2   2   0   0   0   2   0   2   0   0   2   0   0   2   2   0   2   0   2   0   0   0   2   0   2   0   2   0   0   2   0   2   0   2   0   2   2   2   2   2   2   0   0   0   2   2   0   2   2   2   2   2   0   2   2   0   2   2   0   0   0   0   0   0   0   0   2   2   2   0   2   2   0   2   2   2   0   2   0   0   0   2   2   2   2   0   2   0   2   0   0   2   0   0   0   0   0   2   2   2   2   0   0   0   2   2   2   2   2   2   2   0   2   0   0   0   2   0   0   0   2   0   2   2   2   2   2   2   0   0   2   2   2   2   2   0   2   2   2   2   2   0   2   0   2   2   0   0   2   2   0   0   2   2   0   2   2   0   2   0   0   2   2   0   0   0   2   2
 MK-2-3                 0   0   0   0   2   0   0   0   2   2   2   0   0   0   2   2   2   2   2   2   0   2   0   2   2   0   0   2   2   2   0   2   2   2   0   0   0   2   0   2   0   0   2   0   0   2   2   0   2   0   2   0   0   2   2   0   2   0   2   0   0   2   0   2   0   2   0   2   2   2   2   2   2   0   0   0   2   2   0   2   0   2   2   2   0   2   2   0   2   2   0   0   0   0   0   2   0   0   2   2   2   0   0   2   0   2   0   2   0   2   0   0   0   2   2   2   0   0   2   0   2   0   0   2   0   0   0   0   0   2   2   2   2   0   0   0   2   2   2   2   2   2   2   0   2   0   0   0   2   0   0   0   2   0   2   0   2   2   2   2   0   0   2   2   2   2   2   0   2   2   0   0   2   0   0   0   2   0   0   0   2   2   0   0   2   2   0   2   2   0   2   0   0   2   2   0   0   0   2   2
 MK-2-4                 0   0   0   0   2   0   0   2   2   2   2   0   0   0   2   2   2   2   2   2   0   2   0   2   0   0   0   2   2   2   0   2   2   2   0   0   0   2   0   2   0   0   2   2   0   2   2   0   0   0   2   0   0   2   2   0   2   0   2   0   0   2   2   2   0   2   0   2   2   2   2   2   2   0   0   2   2   2   0   2   0   2   2   2   0   2   2   0   2   2   0   2   0   0   0   2   2   0   2   0   2   0   0   2   2   0   0   2   0   2   0   0   0   2   2   2   0   0   2   0   2   0   2   2   0   0   2   0   0   2   2   2   2   2   0   0   2   2   2   2   2   2   2   0   2   0   0   0   2   0   0   0   2   0   2   0   2   0   2   0   0   0   2   2   2   2   2   2   2   2   0   0   0   0   0   2   2   0   2   0   2   2   0   0   2   0   0   2   0   2   2   2   0   2   2   0   0   0   2   2
 MK-2-5                 0   0   0   0   2   0   0   2   2   2   2   0   0   0   0   2   2   2   2   2   0   2   0   2   0   0   0   2   2   2   0   2   2   2   0   0   2   2   0   2   0   0   0   2   0   2   2   0   0   0   2   0   0   2   2   2   2   0   2   0   0   2   0   2   0   2   0   2   2   2   2   2   0   0   0   2   2   2   0   2   0   2   2   2   0   2   2   0   2   2   0   2   0   2   0   2   0   0   2   0   2   0   0   2   2   0   2   2   0   2   2   0   0   0   2   2   0   0   2   0   2   0   0   2   0   0   2   0   2   2   2   2   2   2   0   0   2   2   2   2   2   2   2   0   2   0   0   0   2   0   0   0   2   0   2   0   2   0   2   0   0   0   2   2   2   2   2   2   2   2   0   0   0   0   0   0   2   0   2   0   2   2   2   0   0   0   0   2   0   2   2   2   0   2   2   0   0   0   2   2
 MK-2-6                 2   0   0   0   2   0   0   0   2   2   2   0   0   0   0   2   2   2   0   2   0   2   0   2   0   0   0   0   2   2   0   2   2   0   0   0   2   2   0   2   2   0   0   2   0   2   2   0   0   0   2   0   0   2   2   2   2   0   2   0   0   2   0   2   0   2   0   2   2   2   2   2   0   0   0   2   2   2   0   2   0   2   2   2   0   2   2   0   2   2   0   2   0   2   0   2   0   0   2   0   2   0   0   2   2   0   2   0   0   2   2   0   0   0   2   2   0   0   2   0   2   0   0   0   0   0   2   0   0   2   2   2   2   2   0   0   2   2   2   2   2   2   2   0   2   0   0   0   2   0   0   0   2   0   2   0   2   0   2   0   0   0   2   2   2   2   2   2   2   2   0   0   0   0   0   0   2   0   2   0   2   2   2   0   0   0   0   2   0   2   2   2   0   2   2   0   0   0   2   2
 MK-2-7                 2   0   0   2   2   0   0   0   2   2   2   0   0   0   0   2   2   2   0   2   0   2   0   2   0   0   0   0   2   2   0   2   2   0   0   0   2   2   0   2   0   0   0   2   0   2   2   0   0   0   2   0   0   2   2   2   2   0   2   0   0   2   0   2   0   2   0   2   2   2   0   2   0   0   0   0   2   2   0   2   0   0   2   2   0   2   2   0   2   2   0   2   0   2   0   2   0   0   2   2   2   0   0   2   0   0   2   0   0   0   2   0   0   0   2   0   0   0   2   0   2   0   0   0   0   0   2   0   0   2   2   2   2   2   0   0   2   2   2   0   2   2   2   0   2   0   0   0   2   0   0   0   0   0   2   2   2   0   2   0   0   0   2   2   2   2   2   2   2   2   0   0   0   0   0   0   2   0   2   0   2   2   2   2   2   0   0   2   0   2   2   2   0   2   2   0   0   0   2   2
 MK-2-8                 2   0   0   2   0   0   0   0   2   2   2   0   0   0   2   2   2   2   0   2   0   2   0   2   0   2   0   2   0   2   0   2   2   2   2   2   2   2   0   2   0   0   2   2   0   0   2   0   0   0   2   0   0   2   2   2   2   0   2   0   0   2   0   0   0   2   0   2   2   2   0   0   0   0   0   0   2   2   0   2   0   0   2   2   0   2   2   0   2   2   0   2   0   0   0   2   0   0   2   2   2   0   0   2   0   0   2   0   0   0   2   0   0   0   2   0   0   0   2   0   2   0   0   0   0   0   2   0   0   2   2   0   2   2   0   0   2   2   2   0   2   2   2   0   2   0   0   2   2   0   0   0   0   0   2   2   0   0   2   0   0   0   2   2   2   2   2   2   2   2   0   0   0   0   0   0   2   2   2   0   2   0   2   2   2   0   0   2   0   2   2   2   0   0   2   0   0   0   2   2
 MK-2-9                 2   0   0   2   0   0   0   2   2   2   2   0   0   0   2   2   2   2   0   2   0   2   0   2   2   0   0   0   0   2   0   2   2   2   2   2   2   2   0   2   0   0   2   2   0   0   2   2   0   0   2   0   0   2   2   2   2   0   2   0   0   2   0   0   0   2   0   2   2   2   2   0   0   0   0   0   2   2   0   2   0   0   2   2   0   2   2   0   2   2   0   2   0   0   0   2   0   0   2   2   2   0   0   2   0   0   2   2   0   2   2   0   2   0   2   2   0   0   2   0   2   0   0   0   2   0   2   0   0   2   2   0   2   2   0   0   2   0   2   0   2   2   2   0   2   0   0   2   2   0   2   0   0   2   2   2   0   0   2   0   2   0   2   2   2   2   2   2   2   2   0   0   2   0   2   0   2   2   2   0   2   0   2   2   2   0   0   2   0   2   2   2   0   0   2   0   0   0   2   2
 MK-2-10                2   0   0   2   0   2   0   2   2   2   2   0   2   0   2   2   2   2   0   2   0   2   0   2   2   2   0   2   0   2   0   2   2   2   2   2   2   2   0   0   0   0   2   2   0   0   0   2   2   0   2   0   2   2   2   2   2   0   2   0   0   2   0   0   0   2   0   2   2   2   2   0   0   0   0   0   2   2   0   2   0   0   2   2   0   2   2   0   2   2   0   2   0   0   0   0   0   0   2   2   2   0   2   2   0   0   2   0   0   2   2   0   2   0   0   2   2   0   2   0   0   0   0   0   2   0   2   0   0   0   2   0   2   2   0   0   2   0   2   0   2   2   2   0   2   0   0   2   0   0   2   0   0   2   2   2   0   0   2   0   2   0   2   2   2   2   2   2   2   2   0   0   2   0   2   0   2   2   2   0   2   0   2   2   2   0   0   2   0   2   2   2   0   0   2   0   0   0   0   2
 MK-2-11                2   0   0   2   0   2   0   2   2   2   2   0   2   0   2   2   2   2   0   0   0   2   0   2   2   2   2   2   0   2   0   0   2   2   2   2   2   2   0   0   0   0   2   2   0   0   0   2   0   0   2   0   0   2   2   2   2   2   2   0   0   2   0   2   0   2   0   2   2   2   2   0   0   0   0   0   2   2   0   2   0   0   2   2   0   2   2   0   2   2   2   0   0   0   0   2   0   0   2   2   2   0   2   2   0   0   2   0   0   2   2   0   2   0   0   2   2   0   2   0   0   0   2   0   2   0   2   0   0   2   2   2   2   2   0   0   2   0   2   0   0   2   2   0   2   0   0   2   0   0   2   0   0   2   2   2   0   0   2   0   2   0   2   2   2   0   2   2   2   2   0   0   2   0   2   0   0   2   2   0   2   2   2   2   2   0   0   2   0   2   2   2   2   0   2   0   0   0   0   2
 MK-2-12                2   0   0   2   0   2   0   2   2   2   2   0   0   0   2   2   2   2   0   0   0   2   0   2   2   2   0   2   0   2   2   0   2   2   2   2   2   2   0   2   0   0   2   2   2   0   0   2   0   0   2   0   0   2   2   2   2   0   2   0   2   2   0   2   0   2   0   2   2   2   2   0   0   0   0   0   2   2   0   2   0   0   2   2   0   2   2   0   2   2   2   2   0   0   0   2   0   0   2   2   2   0   2   2   0   0   2   0   0   2   2   0   0   2   0   2   2   0   2   0   0   0   2   0   2   0   2   0   0   2   2   0   2   2   0   0   2   0   2   0   0   2   2   0   2   0   2   0   0   0   2   0   0   2   2   2   0   0   2   0   0   0   2   2   2   0   2   0   2   2   0   0   0   0   2   0   0   0   2   0   0   0   0   0   2   2   0   2   0   2   2   2   0   0   2   0   2   0   0   2
 MK-2-13                2   0   0   2   2   2   0   2   2   2   2   0   0   0   2   2   2   2   0   0   2   2   0   2   2   2   2   0   0   2   2   0   2   2   2   2   2   2   0   2   0   0   2   2   2   0   0   2   0   0   2   2   2   2   2   2   2   0   2   0   2   2   0   0   0   2   0   0   2   2   2   0   0   2   0   0   2   2   2   2   0   0   2   2   0   0   2   0   2   2   2   2   0   0   0   2   0   2   2   2   2   0   2   0   0   0   2   0   0   2   2   2   0   2   0   2   2   0   2   0   2   0   2   0   2   0   2   0   0   2   2   0   2   0   0   0   2   0   2   0   0   2   2   0   2   0   0   2   2   0   2   0   0   2   2   2   0   0   2   0   2   0   2   2   2   0   2   0   0   2   0   0   2   0   2   0   0   0   2   0   2   0   0   0   2   2   0   2   0   2   2   2   2   0   2   2   2   0   0   2
 MK-2-14                2   0   0   2   2   2   0   2   2   2   2   0   0   0   2   2   2   2   0   2   0   2   0   2   2   2   2   0   0   2   2   0   2   2   2   2   2   2   0   2   0   0   2   2   2   0   0   2   0   0   2   2   2   2   0   2   2   0   2   0   2   2   0   0   0   2   0   0   2   2   2   0   2   2   0   0   2   0   0   2   0   0   2   2   0   0   2   0   2   2   2   0   0   0   0   0   0   0   2   2   2   0   2   0   2   0   2   0   0   2   2   0   2   2   0   2   2   0   2   2   2   0   2   0   2   0   0   0   0   2   2   0   2   0   0   0   0   0   2   0   0   0   0   0   2   0   0   2   2   2   2   0   0   2   2   2   0   0   2   0   2   0   2   2   2   0   2   0   2   2   0   0   2   0   2   0   0   0   2   0   2   0   0   0   0   2   0   2   0   2   2   2   2   0   2   2   2   2   0   2
 MK-2-15                2   0   0   2   2   2   0   2   2   2   2   0   0   0   2   2   2   2   0   2   0   2   0   2   2   2   0   0   0   2   2   0   2   2   2   2   2   0   0   2   0   0   2   2   2   0   0   2   0   0   2   2   2   2   0   0   2   0   2   0   2   0   2   0   2   2   0   0   2   2   2   0   2   2   0   0   2   0   0   2   0   0   2   2   0   0   2   0   2   2   2   0   0   0   0   0   0   0   2   2   2   0   2   0   2   0   2   0   0   0   2   2   2   2   0   2   2   0   2   2   0   0   2   0   2   0   0   0   0   2   2   0   0   0   0   0   0   0   2   0   0   0   0   0   2   0   0   2   2   2   0   0   0   2   2   2   0   0   2   2   2   0   2   2   2   0   2   0   2   2   0   0   2   0   2   0   0   0   2   0   2   0   0   0   0   2   0   2   0   2   2   2   2   0   2   2   2   2   0   2
 MK-2-16                2   0   0   2   2   2   0   2   2   2   2   0   0   0   2   2   2   2   0   2   0   2   0   2   2   0   2   0   0   2   2   0   2   2   2   2   2   0   0   2   0   0   2   2   2   0   0   2   0   0   2   2   2   2   2   0   2   0   2   0   2   0   2   0   2   2   0   0   2   2   2   0   2   2   0   0   2   0   0   2   0   0   2   2   0   0   2   0   2   2   2   0   0   0   0   0   0   0   2   2   2   2   2   0   2   0   2   0   0   0   2   2   2   2   0   2   2   0   0   2   0   0   2   0   2   0   2   0   2   0   2   2   0   0   0   0   0   0   2   0   0   2   0   0   2   0   0   2   2   2   0   0   0   2   2   2   0   0   2   2   2   0   2   0   2   0   2   0   2   2   0   2   2   2   2   0   0   0   2   0   2   0   0   0   0   2   0   2   0   2   2   2   2   2   2   2   2   2   0   2
 MK-3-1                 2   0   2   0   0   0   2   2   0   2   0   0   0   0   2   0   2   2   2   2   0   0   0   2   0   2   0   2   2   2   0   0   0   0   2   2   2   2   0   0   0   2   0   0   0   2   2   0   0   2   0   2   0   2   0   2   0   2   0   2   2   0   2   2   0   0   2   0   0   0   2   0   0   0   0   2   2   2   2   2   2   2   2   2   2   2   0   2   0   2   2   0   2   0   0   2   0   0   0   0   2   0   2   0   0   0   2   0   0   2   0   0   0   0   0   2   0   0   0   2   0   0   2   0   0   0   0   2   0   2   2   2   0   0   0   2   2   2   0   0   2   0   0   0   2   0   2   2   2   0   2   2   2   2   2   2   2   2   2   2   0   0   2   2   2   2   0   0   2   2   0   2   2   0   2   2   2   0   0   0   2   0   0   0   0   2   0   2   0   0   0   0   0   0   0   0   0   0   0   0
 MK-3-2                 2   0   2   0   0   2   2   2   2   2   0   0   0   0   2   0   2   2   2   2   0   0   0   2   0   2   0   2   2   2   0   0   0   2   2   2   2   2   0   0   0   2   0   0   0   2   2   0   0   2   2   2   0   2   0   2   0   2   0   2   2   0   2   2   2   2   2   0   0   0   2   0   0   0   0   2   2   2   2   2   2   2   2   2   2   2   0   2   2   0   2   0   2   0   0   2   0   0   2   0   2   0   2   0   0   0   2   0   2   2   0   0   0   0   0   2   0   0   0   2   2   0   0   0   0   2   2   2   2   2   0   2   0   0   0   0   2   2   0   2   2   0   0   0   2   0   2   2   2   0   2   2   2   2   2   2   2   2   2   2   0   0   2   2   2   2   0   2   2   2   0   0   2   0   0   2   0   0   0   0   2   0   0   0   0   2   0   2   0   0   0   0   0   0   0   0   0   0   0   0
 MK-3-3                 2   0   2   0   0   2   2   2   2   2   0   0   0   0   2   0   2   2   2   2   0   0   0   2   0   2   0   2   2   2   0   2   0   2   0   2   2   2   0   2   2   2   0   0   0   2   2   2   0   2   0   2   0   2   0   2   0   2   0   2   2   0   2   2   2   2   2   0   0   0   2   0   0   0   0   2   2   2   2   2   2   0   2   2   2   2   2   2   2   0   2   0   2   0   0   2   0   0   2   0   2   0   2   0   0   0   2   0   2   2   0   0   0   0   0   2   2   0   0   0   2   0   0   0   0   2   2   2   2   2   0   2   0   0   0   0   2   2   0   2   0   0   0   0   2   0   0   2   0   0   2   0   2   2   2   0   2   2   2   2   2   0   2   2   2   2   0   2   2   2   0   0   2   0   0   2   2   0   0   0   2   0   2   2   0   2   0   2   2   0   0   0   0   0   0   0   2   0   0   0
 MK-3-4                 2   2   2   2   0   2   0   2   2   2   0   0   0   0   2   0   2   2   2   0   0   0   0   2   0   2   0   2   2   2   0   2   0   2   0   2   2   2   0   2   2   2   0   0   0   2   2   0   2   2   0   2   0   2   0   0   0   2   0   2   2   0   2   2   2   2   2   0   0   0   0   0   0   0   0   2   2   2   2   2   2   0   2   2   2   2   2   2   2   0   2   0   2   0   0   2   0   0   2   0   2   0   2   0   0   0   2   0   2   2   0   2   0   0   0   2   2   0   0   2   2   0   0   0   0   0   2   2   2   2   2   2   0   0   0   0   2   2   0   2   0   0   0   2   0   0   0   2   0   0   2   0   0   0   2   0   2   2   2   2   2   0   2   2   2   2   0   2   2   2   0   0   2   0   0   0   2   0   0   0   2   0   2   2   0   2   0   2   2   0   0   0   0   0   0   0   0   0   0   0
 MK-3-5                 2   2   2   2   2   2   0   2   2   2   0   0   0   0   2   0   2   2   2   0   0   2   0   2   0   2   0   2   2   2   0   2   0   2   0   2   2   2   0   2   2   2   0   0   0   2   2   0   0   2   0   2   0   2   0   0   0   2   0   2   2   0   2   2   2   2   2   0   0   0   0   0   0   0   0   2   2   2   2   2   2   0   2   0   2   2   2   2   2   0   2   0   2   0   0   2   0   0   2   0   2   0   2   0   0   0   2   0   2   2   0   2   2   0   0   2   2   0   0   2   2   0   0   0   0   0   2   2   0   2   2   2   0   0   0   0   2   2   0   2   0   2   0   2   0   2   0   2   0   0   2   0   0   0   2   0   2   2   2   2   2   0   2   0   2   2   0   2   2   2   0   0   2   0   2   0   2   0   0   0   2   0   2   2   0   2   0   2   2   0   0   0   0   0   0   0   0   0   0   0
 MK-3-6                 2   2   2   2   2   2   0   2   2   2   0   0   0   0   2   0   2   2   2   2   0   2   0   2   0   2   0   2   2   0   0   2   0   2   2   2   2   2   0   2   2   2   0   0   0   2   0   0   2   2   0   2   0   2   0   0   0   2   0   2   2   0   2   2   2   2   2   0   0   0   0   0   0   0   0   2   2   2   2   2   2   0   2   0   0   2   2   2   2   0   2   0   2   0   0   2   0   0   2   0   2   0   2   0   2   0   2   0   2   2   0   2   2   0   0   2   2   0   0   2   2   0   0   0   0   0   2   2   0   2   2   2   0   0   0   0   2   2   2   0   0   2   0   2   0   2   0   2   0   0   2   0   2   0   2   0   0   2   2   2   2   0   2   0   2   0   0   2   2   0   0   0   2   0   2   0   2   0   0   0   2   0   2   2   0   2   0   2   2   0   0   0   0   0   0   0   0   0   0   0
 MK-3-7                 2   2   2   2   2   2   0   2   2   2   0   2   0   0   2   0   2   2   2   2   0   2   0   2   0   2   0   2   2   0   0   2   0   2   2   2   2   2   0   2   2   2   0   0   0   2   0   0   2   2   0   2   0   2   0   0   0   2   0   2   2   0   2   2   2   0   2   2   0   0   0   2   0   0   2   2   2   2   2   2   2   2   2   0   0   2   2   2   2   0   2   0   2   0   0   2   0   2   2   0   2   0   2   0   2   0   2   0   2   2   0   2   2   0   0   2   2   0   0   2   0   0   0   0   2   0   2   2   0   0   2   0   0   0   0   0   2   2   2   0   0   2   0   2   2   2   0   0   0   0   2   0   2   0   2   0   0   2   0   2   2   2   2   2   2   2   0   2   2   0   0   0   2   0   2   0   2   2   0   0   2   0   2   2   2   2   0   2   2   0   0   0   0   0   2   0   0   0   0   0
 MK-3-8                 2   2   2   2   2   2   0   2   2   2   0   2   0   0   2   0   2   2   2   2   0   0   0   2   0   2   0   0   2   0   0   2   0   2   2   2   2   0   0   0   2   0   0   0   0   2   0   0   2   2   0   2   0   2   0   0   0   2   0   2   2   0   2   2   2   0   2   2   0   0   0   2   0   0   2   2   2   2   2   2   2   2   2   0   0   2   2   2   2   0   2   0   2   2   0   2   0   0   2   0   2   0   2   0   2   0   2   0   2   0   2   2   2   2   0   2   2   0   0   0   0   0   0   0   2   0   2   2   2   0   2   0   0   0   0   0   0   2   2   0   0   2   0   2   2   2   0   0   0   0   0   2   2   0   2   2   0   2   0   2   2   2   0   2   2   0   0   2   2   0   0   0   2   2   2   0   2   2   0   2   2   0   2   2   2   2   0   2   2   0   0   0   0   0   2   0   0   0   0   0
 MK-3-9                 2   2   2   0   2   2   0   2   2   2   0   2   0   0   2   0   2   2   2   2   0   0   0   0   0   2   0   0   2   0   0   2   0   2   2   2   2   2   2   0   2   0   0   0   0   2   0   0   2   2   0   2   0   2   0   0   0   0   2   2   2   0   2   2   2   2   2   0   0   0   0   2   0   0   2   2   2   2   2   0   2   2   2   0   0   0   2   2   0   0   2   0   2   0   0   2   0   0   2   0   2   0   2   0   2   0   2   0   2   0   2   2   2   2   0   2   2   0   0   0   0   0   0   0   2   0   2   2   0   0   2   0   2   2   0   0   0   2   0   0   0   2   0   2   2   2   0   0   0   0   0   2   2   0   2   2   0   2   0   2   2   2   0   2   2   0   0   2   0   0   0   0   2   2   2   0   2   2   0   2   2   0   2   2   2   2   0   2   0   0   0   0   0   0   2   0   2   0   0   0
 MK-3-10                2   2   2   2   2   2   0   2   2   2   2   2   0   0   2   2   2   2   2   0   0   2   0   0   0   2   0   2   2   0   0   2   0   0   2   2   2   2   0   0   2   0   2   0   0   2   0   0   2   2   0   0   0   2   0   0   2   0   2   2   2   0   2   2   2   2   2   0   0   0   0   2   0   0   2   2   0   2   2   0   2   2   2   0   0   0   2   2   0   0   2   2   2   0   0   2   0   0   2   0   2   0   2   0   2   0   2   0   0   0   2   2   2   0   0   2   2   0   0   0   0   0   0   0   2   0   2   2   0   0   2   0   2   2   0   0   0   2   0   0   0   2   0   2   2   2   0   0   0   0   0   0   2   0   2   2   0   2   0   2   2   0   0   2   2   2   0   2   0   0   0   0   2   2   2   0   2   2   0   2   0   0   2   2   2   2   0   2   0   0   0   0   0   0   2   0   2   0   0   0
 MK-3-11                0   2   0   0   2   2   0   2   2   2   2   2   0   0   2   2   2   2   2   0   0   2   0   0   0   2   0   2   2   0   0   2   0   0   2   2   2   2   0   0   2   0   2   0   0   2   0   2   2   2   0   0   0   2   0   2   2   0   2   2   2   0   2   2   2   2   2   0   0   0   0   2   0   0   2   2   0   0   2   0   2   2   2   0   2   0   2   2   0   0   2   0   2   0   0   2   0   2   2   0   2   0   2   2   2   0   2   0   0   0   0   0   2   0   0   2   2   0   0   0   0   0   0   0   2   0   2   0   0   0   2   2   2   2   0   0   0   2   0   0   0   2   0   2   2   2   2   0   0   0   0   0   2   0   2   2   0   2   0   2   2   0   0   2   2   2   2   2   0   0   0   0   2   2   2   0   2   2   0   2   0   0   2   2   2   2   0   2   0   0   0   0   0   2   2   0   2   0   0   0
 MK-3-12                0   2   0   0   2   2   0   2   2   2   2   2   0   0   2   2   2   2   2   2   0   2   0   0   0   2   0   2   2   0   0   0   2   0   2   2   2   2   0   0   2   0   0   0   0   0   0   2   2   2   0   0   0   2   0   2   2   0   0   2   2   0   0   2   2   2   2   0   0   0   0   2   0   0   2   2   0   0   2   0   2   0   2   0   2   0   2   2   0   0   2   0   2   0   2   2   0   2   2   0   2   0   2   2   2   0   2   0   2   0   0   2   2   2   0   2   2   0   0   0   0   0   0   0   2   0   0   0   2   0   2   2   2   2   0   0   0   2   0   0   0   2   0   2   2   2   2   0   0   0   2   0   2   0   2   2   0   2   0   2   2   0   0   2   2   2   2   2   0   0   0   0   2   2   2   0   2   2   0   2   0   0   2   2   2   2   2   2   2   0   0   0   0   2   2   0   2   0   0   2
 MK-3-13                0   2   0   0   2   0   0   2   2   2   2   2   0   0   2   2   2   2   2   2   0   2   0   0   0   2   0   2   2   0   0   0   2   0   2   2   2   2   0   0   2   0   0   2   0   0   0   2   2   2   0   0   0   2   0   2   2   0   0   2   2   2   0   2   2   2   2   0   0   0   0   0   0   0   2   2   0   0   2   0   0   0   2   0   2   0   2   2   0   0   2   0   2   0   2   2   0   2   2   0   2   0   2   2   2   0   2   0   2   0   2   2   2   2   0   2   2   0   0   2   0   0   0   2   2   0   0   0   2   0   2   2   2   2   0   0   0   2   0   0   0   2   2   2   2   2   2   0   0   0   2   0   2   0   2   2   0   2   0   2   2   2   2   2   2   2   2   2   0   0   0   0   2   2   2   0   2   2   0   0   0   0   2   2   2   2   2   0   2   0   0   2   2   2   2   0   2   0   0   2
 MK-3-14                0   2   0   0   2   2   0   2   2   2   2   2   0   0   2   2   2   2   2   2   0   2   0   0   2   2   0   2   2   0   0   2   2   0   2   2   2   2   0   0   2   0   2   2   0   0   0   2   2   2   0   0   0   2   0   2   2   0   0   2   2   2   0   2   2   2   0   2   0   0   0   0   0   0   0   2   0   0   2   0   0   2   2   0   0   0   2   2   0   0   2   0   2   0   2   2   0   2   2   0   0   0   2   2   2   2   2   2   0   0   2   2   2   2   0   0   2   0   0   2   0   0   0   2   0   0   0   0   2   2   2   2   2   2   0   0   0   0   2   0   0   2   2   0   2   2   2   0   0   0   2   0   2   0   2   2   0   2   0   2   0   2   2   2   2   2   2   2   0   0   0   0   2   2   2   2   2   2   0   0   0   0   2   2   2   2   2   2   2   0   0   2   0   2   2   0   2   2   0   2
 MK-3-15                0   2   0   0   2   2   0   2   0   2   2   2   0   0   2   2   2   2   2   2   0   2   0   0   2   2   0   2   2   0   2   0   0   0   2   0   2   2   0   0   2   0   2   2   0   0   0   2   2   2   0   0   0   2   0   2   2   0   0   2   2   2   0   2   2   2   0   2   0   0   0   0   0   0   0   2   0   0   2   0   0   2   2   0   0   0   2   2   0   0   0   0   2   0   2   2   0   2   2   0   0   0   2   0   2   2   2   0   0   0   2   2   2   0   0   0   0   0   0   0   0   0   0   2   0   0   0   0   2   2   2   2   2   2   0   0   0   0   2   0   0   2   2   0   2   0   2   0   2   0   2   2   2   0   2   2   0   2   0   2   0   2   2   2   2   2   2   2   0   0   0   0   2   2   0   0   2   2   0   0   0   0   2   2   2   0   2   2   2   0   0   2   0   2   2   0   2   2   0   2
 MK-3-16                0   2   0   0   2   2   0   2   0   2   2   2   0   0   2   2   0   2   2   2   0   2   0   0   2   2   0   2   2   0   2   0   0   0   2   0   2   2   0   0   2   0   2   2   0   0   0   2   2   2   0   0   0   2   0   2   0   0   0   2   2   2   2   2   2   2   2   2   2   0   2   0   2   0   0   2   0   2   2   0   0   2   2   0   0   0   2   0   0   0   0   0   2   0   2   2   0   2   2   0   2   0   2   0   2   0   2   0   0   0   2   2   2   0   0   0   0   0   0   0   0   0   0   2   0   0   0   0   2   2   2   2   2   2   0   0   0   0   2   0   0   2   2   0   0   0   2   0   2   2   0   2   2   0   2   2   0   2   0   0   0   2   2   2   2   2   0   2   0   0   0   0   2   2   0   0   2   2   0   0   0   0   2   2   2   0   2   2   2   0   0   2   0   2   2   0   2   2   0   2
 MK-4-1                 2   0   2   2   0   2   0   2   2   2   0   0   0   2   0   0   2   0   0   2   2   0   2   0   2   0   0   0   2   0   2   0   0   2   0   2   0   0   0   0   2   0   2   0   0   2   0   2   0   0   0   0   0   0   0   2   2   2   2   2   0   0   0   2   0   0   2   2   0   0   2   0   0   2   0   0   2   0   2   0   2   0   0   0   2   0   0   2   2   0   2   2   0   2   0   0   2   2   0   2   2   0   0   0   2   2   2   0   0   2   2   2   0   0   0   2   2   0   2   2   0   2   0   2   0   0   0   2   2   0   2   0   2   0   2   2   2   0   0   0   0   0   2   0   0   0   0   0   2   2   2   0   2   2   0   2   0   2   2   2   2   2   2   0   2   2   0   0   0   0   0   0   0   0   0   0   2   2   0   2   2   0   0   2   2   2   0   2   0   0   0   2   0   2   2   0   0   0   0   2
 MK-4-2                 2   0   2   2   0   2   0   2   2   2   0   0   0   2   0   0   2   0   0   0   2   0   2   0   2   0   0   0   2   0   2   0   2   2   0   2   2   0   0   0   2   0   2   0   0   2   0   2   0   0   0   2   0   0   0   2   2   2   2   2   0   0   0   2   0   0   2   2   0   0   2   0   2   2   0   0   2   0   2   0   2   2   0   0   0   0   2   2   2   0   2   2   0   2   0   0   2   2   0   2   2   0   0   0   2   2   2   0   0   2   2   2   0   0   0   2   2   0   2   2   0   2   0   2   0   0   0   2   2   0   2   0   2   0   2   2   2   0   0   0   0   0   2   2   0   0   0   2   2   2   2   0   2   2   0   2   0   2   2   2   2   2   2   0   2   2   0   0   0   0   0   0   0   0   0   0   2   2   0   2   2   2   0   2   2   2   0   2   0   0   0   2   0   2   2   0   0   0   0   2
 MK-4-3                 2   0   2   2   0   2   0   2   2   2   0   0   0   2   0   0   2   0   0   0   2   0   2   0   2   0   0   2   2   0   2   0   2   2   0   2   2   0   0   0   0   0   2   0   0   2   0   2   0   0   0   2   0   0   0   2   2   2   2   2   0   0   0   2   0   0   2   2   0   0   0   0   2   2   0   2   2   0   2   0   2   2   0   0   2   0   2   2   2   0   2   2   0   2   0   0   2   2   0   2   2   0   0   0   2   2   2   0   0   2   2   2   0   0   0   2   2   0   2   2   0   2   0   2   0   0   0   2   2   0   0   0   2   0   2   2   2   0   0   0   0   0   2   2   0   0   2   2   2   2   2   0   2   2   0   2   0   2   2   2   2   2   2   0   2   2   0   0   0   0   2   0   0   0   0   0   2   2   0   2   2   2   0   2   2   2   2   2   0   0   0   2   0   2   2   0   0   2   0   2
 MK-4-4                 2   0   2   2   0   2   0   2   2   2   0   0   0   2   0   0   2   0   0   0   2   0   2   0   2   0   0   2   2   0   2   0   2   2   0   2   2   0   0   0   0   0   2   0   0   2   0   2   0   0   2   2   0   0   0   2   2   2   2   2   0   0   2   2   2   0   2   2   0   0   0   2   0   2   0   2   2   0   0   0   0   2   0   0   2   0   2   2   2   0   2   2   0   2   0   0   2   2   0   2   2   0   0   0   2   2   2   0   0   2   2   2   0   0   0   2   2   0   2   2   0   2   0   2   0   2   0   2   2   0   0   0   2   0   2   2   0   0   0   0   0   0   2   0   0   2   0   2   2   2   0   0   2   2   2   2   0   2   2   2   2   2   2   0   2   2   0   0   0   0   2   0   0   0   0   0   2   0   0   2   2   2   0   2   2   2   0   2   0   0   0   2   0   2   2   2   2   2   0   2
 MK-4-5                 2   0   2   2   0   2   0   2   2   2   0   0   0   2   0   0   2   0   0   0   2   0   2   0   0   0   0   2   2   0   2   0   2   2   0   2   2   0   0   0   0   0   2   0   0   2   0   2   0   0   2   2   0   0   2   2   2   2   2   2   0   0   2   2   2   0   0   2   2   0   0   0   0   2   0   2   2   0   0   0   0   2   0   0   2   0   2   2   2   0   2   2   0   0   0   0   2   0   0   2   2   0   0   0   2   2   2   0   0   2   2   2   0   0   0   2   2   0   2   2   0   2   0   0   0   2   0   0   0   0   0   0   2   2   2   0   0   0   0   0   0   0   2   0   0   2   0   2   2   2   0   0   2   2   2   2   0   2   2   2   2   0   2   0   2   2   0   0   0   0   2   0   0   0   0   0   2   0   0   2   2   0   0   2   2   2   0   2   0   0   0   2   2   0   2   2   2   2   0   2
 MK-4-6                 2   2   2   2   0   2   0   2   2   2   0   0   0   2   0   0   0   0   0   0   2   0   2   0   0   0   0   2   2   2   2   0   2   2   0   0   2   0   0   2   2   2   2   0   0   2   2   2   0   0   2   2   0   0   2   2   0   2   2   0   0   0   0   2   2   0   0   0   2   0   0   0   0   2   0   2   2   0   0   0   0   2   0   0   2   2   2   2   2   0   0   2   0   0   0   0   2   0   0   0   2   0   0   0   0   2   2   0   0   0   2   2   0   0   0   2   2   0   2   2   0   0   0   0   0   2   0   0   0   0   0   0   2   2   2   0   0   0   0   0   0   2   2   0   0   2   0   2   2   2   0   2   2   2   2   2   0   2   2   2   0   0   2   0   0   2   2   0   0   0   2   0   0   0   0   0   2   0   0   2   2   0   0   2   2   2   0   2   0   0   0   2   2   0   0   2   2   2   0   2
 MK-4-7                 2   2   2   2   0   2   0   2   2   2   2   0   0   2   0   0   0   0   0   0   2   2   2   0   0   0   0   2   2   2   2   0   2   2   0   0   2   0   0   2   2   2   2   2   0   2   2   2   0   0   2   2   0   0   0   2   0   2   2   0   0   2   0   2   2   0   0   0   2   0   0   0   0   2   0   2   2   0   0   0   0   2   0   0   2   2   2   2   2   0   2   2   0   0   2   2   2   0   0   0   2   2   0   0   2   2   2   0   0   0   2   2   0   0   0   0   2   0   2   2   0   0   0   0   0   2   0   0   0   0   0   0   2   2   0   2   0   0   0   0   0   2   2   2   0   2   0   2   2   2   0   2   2   0   2   2   0   2   2   2   0   0   2   2   0   2   2   0   0   2   2   0   0   0   0   0   2   0   0   2   2   0   0   0   2   2   0   2   0   0   0   0   2   0   0   2   2   2   0   2
 MK-4-8                 2   2   2   2   0   2   2   2   2   2   2   0   0   2   0   0   0   2   0   0   2   0   2   0   0   0   0   2   2   0   2   0   2   2   0   0   2   0   0   0   2   2   2   2   0   2   2   2   0   2   2   2   0   2   0   2   0   2   2   0   0   2   0   2   2   0   0   0   2   0   0   0   0   2   0   0   2   0   2   0   2   2   0   0   2   2   2   2   2   0   2   2   0   0   2   2   2   0   0   0   2   2   2   0   2   2   2   0   0   0   2   2   0   0   0   0   2   2   2   2   0   0   0   0   0   2   0   0   0   0   0   0   2   2   0   0   0   0   0   2   0   2   2   2   0   2   0   2   2   2   0   2   2   0   2   0   2   2   2   2   0   0   2   2   0   2   2   0   0   2   2   0   0   0   0   0   0   0   0   2   2   0   0   0   0   2   0   2   0   0   0   0   2   0   0   2   2   2   0   2
 MK-4-9                 0   2   2   2   0   0   2   2   2   2   2   0   0   0   0   2   0   2   0   0   2   0   2   0   0   0   0   2   2   0   2   0   2   2   0   0   2   0   0   0   2   2   2   2   0   2   2   2   0   2   0   0   2   0   0   2   0   2   2   0   0   0   0   2   2   0   0   0   2   0   0   0   0   2   0   0   2   0   2   0   2   2   0   0   2   2   2   2   2   0   2   2   0   0   2   0   2   2   0   0   2   2   2   0   2   0   2   0   0   0   2   2   0   0   0   2   2   2   2   2   0   0   2   0   0   2   0   0   0   0   0   0   2   2   0   0   0   0   0   2   0   2   2   2   0   0   0   2   2   2   0   2   2   0   2   0   2   2   2   2   0   0   2   2   0   0   2   0   0   0   2   0   0   0   0   0   0   0   0   2   2   0   0   0   0   2   0   2   0   0   0   2   2   0   0   0   2   2   0   2
 MK-4-10                0   2   2   2   0   0   2   2   2   2   2   0   0   0   0   2   0   2   0   0   2   0   0   0   0   0   0   2   2   0   0   0   2   2   0   0   0   0   0   0   2   2   2   2   0   2   0   2   0   2   0   0   2   0   0   2   0   2   2   0   0   0   0   2   2   0   0   0   2   0   0   0   0   2   0   0   2   0   2   0   2   2   0   0   2   2   2   2   0   0   2   2   0   0   2   0   2   2   2   0   2   2   2   0   2   0   2   0   0   0   2   2   0   0   0   2   2   2   2   2   0   0   2   0   0   2   0   0   0   0   0   0   2   2   2   0   0   0   0   2   0   2   2   2   0   0   0   2   0   2   0   2   0   0   2   0   2   2   2   2   0   0   2   2   0   0   2   0   0   0   2   0   0   0   0   0   0   0   0   2   2   0   0   0   0   2   0   2   0   0   0   2   2   0   0   0   2   2   2   2
 MK-4-11                0   2   2   2   0   0   2   2   2   2   2   0   0   0   0   2   0   2   0   0   2   0   0   0   0   0   0   2   2   2   0   0   2   2   0   0   0   0   0   0   2   2   2   2   0   2   0   2   0   2   0   0   2   0   0   2   0   2   2   0   0   0   0   2   2   2   0   0   2   0   0   0   0   2   0   0   2   2   2   0   2   2   0   0   2   2   0   2   0   0   2   2   0   0   2   0   0   2   0   0   2   2   2   0   2   0   2   0   0   0   2   2   0   0   0   2   0   2   2   2   0   0   0   0   0   2   0   0   0   2   0   0   2   2   2   0   0   0   0   2   0   2   2   2   0   0   0   2   0   2   0   2   0   0   2   0   2   2   2   2   0   0   2   2   0   0   2   0   0   0   2   0   0   0   0   0   0   0   0   2   2   0   0   0   0   2   2   0   0   0   0   2   2   0   0   0   2   2   2   0
 MK-4-12                0   2   0   2   0   0   2   2   2   2   2   0   0   0   0   2   0   2   0   0   2   2   0   0   0   2   0   2   0   2   2   2   2   2   0   0   0   0   0   0   2   2   2   2   0   2   2   2   0   0   0   0   2   0   0   2   0   2   2   0   0   0   0   2   2   2   0   0   2   0   0   0   0   2   0   0   2   2   2   0   2   2   0   0   2   2   0   2   0   0   2   2   0   0   2   0   0   2   0   0   2   2   2   0   2   0   0   0   0   0   2   2   0   0   0   2   0   2   2   2   0   0   0   0   0   2   0   2   2   2   0   0   2   2   2   2   0   0   0   2   0   0   2   2   0   0   0   2   0   2   0   2   0   0   2   0   2   2   0   2   0   0   2   2   0   0   2   0   0   0   2   0   0   0   2   2   2   0   2   2   2   0   0   0   0   2   2   0   2   0   0   2   2   0   0   0   2   2   0   0
 MK-4-13                0   2   0   0   0   0   2   2   2   2   2   0   0   2   0   2   0   2   0   0   2   2   0   0   0   2   0   2   0   2   0   2   2   2   0   0   0   0   0   0   0   2   2   2   0   2   2   2   0   0   2   0   2   0   0   2   0   2   2   0   0   0   0   2   2   2   0   0   2   0   2   0   0   2   0   0   2   2   0   0   2   2   0   0   2   2   0   2   0   2   0   2   0   0   2   0   0   2   0   2   2   0   0   0   2   0   0   0   0   0   2   2   0   0   0   2   0   2   2   2   0   0   0   0   0   2   2   2   2   0   0   0   2   2   2   2   0   0   0   2   2   0   2   2   0   0   0   0   0   2   0   2   0   0   2   0   2   2   0   2   0   0   0   0   0   0   2   0   0   0   2   0   0   0   2   2   2   0   2   2   2   0   0   0   0   2   2   0   2   0   0   2   2   0   0   0   2   0   0   0
 MK-4-14                0   2   0   0   2   0   2   2   2   2   0   0   0   2   0   2   0   2   0   0   2   2   0   0   0   2   0   2   0   2   0   2   2   2   0   0   0   0   0   0   0   2   2   2   0   2   2   2   0   0   2   2   2   0   0   2   0   2   2   0   0   2   0   2   2   2   0   0   2   0   2   0   2   2   0   0   2   0   0   0   2   2   0   0   2   2   0   2   0   2   0   2   0   0   2   0   0   2   0   2   2   0   0   0   2   0   0   0   0   0   2   2   2   0   0   2   0   2   2   2   0   0   0   0   0   2   2   2   2   0   0   0   2   2   2   0   0   0   0   2   2   0   2   2   0   0   0   0   0   2   0   2   0   0   2   0   2   2   0   2   0   0   0   0   0   0   2   0   0   0   2   0   0   0   2   2   2   0   2   2   2   0   0   0   0   2   2   0   2   0   0   2   2   0   0   0   2   0   0   0
 MK-4-15                0   2   0   0   2   0   0   2   2   2   0   0   0   2   0   2   0   2   0   0   2   2   0   0   0   2   0   0   0   2   0   2   2   2   0   0   0   0   0   0   0   2   2   0   0   2   2   2   0   0   2   2   2   0   0   2   0   2   2   0   0   2   0   2   2   2   0   0   2   0   2   0   2   2   0   0   2   0   0   0   0   0   0   0   2   2   0   2   0   2   0   2   0   0   2   2   2   2   0   2   2   0   0   0   2   0   0   0   0   0   0   2   2   0   0   2   0   2   2   2   0   0   0   0   0   2   2   2   2   0   0   0   2   0   2   0   0   0   0   0   2   0   2   2   0   0   0   0   0   2   0   2   0   0   2   2   2   2   0   2   0   0   0   0   0   0   2   0   0   0   2   0   2   0   2   2   2   0   2   2   2   0   0   0   0   2   2   0   2   0   0   2   2   0   0   0   2   0   0   0
 MK-4-16                0   2   0   0   2   0   0   2   2   2   0   0   0   2   0   2   0   0   0   0   2   2   0   0   2   2   0   0   0   2   0   2   2   2   0   0   0   0   0   0   0   2   2   0   0   2   2   2   0   0   2   2   2   0   0   0   0   0   2   0   0   2   0   2   2   2   0   0   2   0   2   0   2   2   0   0   2   0   0   0   0   2   0   0   2   0   2   2   0   2   0   2   0   0   2   2   2   2   0   2   0   0   0   0   2   0   0   0   2   0   2   2   2   2   0   2   0   2   2   2   0   0   0   0   0   2   0   2   2   0   0   0   2   0   2   0   0   0   0   0   2   0   2   2   0   0   0   0   0   2   0   2   0   0   2   2   2   2   0   2   0   0   0   0   0   0   2   0   0   0   2   0   2   0   2   2   2   0   2   2   2   0   0   0   0   2   2   0   2   0   0   2   2   0   0   0   2   0   0   0
 MK-5-1                 2   2   2   2   0   2   2   0   2   0   2   2   2   0   2   2   0   0   2   2   0   2   2   2   2   2   2   2   0   2   0   0   2   0   0   2   2   0   2   0   0   2   2   2   0   2   0   0   2   2   0   0   2   2   2   2   0   0   0   2   2   0   2   2   2   0   0   2   2   0   0   0   0   0   0   2   2   0   0   2   2   2   2   0   2   0   0   0   0   0   0   2   2   2   2   0   0   0   0   0   0   0   2   0   2   0   2   0   0   0   2   2   0   2   2   2   0   0   0   0   2   2   2   0   2   0   0   2   0   0   0   0   2   2   0   0   0   2   2   0   2   2   2   2   2   2   0   0   0   0   0   2   0   2   2   0   2   0   2   0   0   0   0   0   0   2   0   2   2   2   0   0   2   0   2   2   2   2   0   2   0   0   2   2   2   2   0   0   2   2   0   2   2   2   2   0   0   0   2   0
 MK-5-2                 2   2   2   2   0   2   2   0   0   2   2   2   2   0   2   2   0   0   2   2   0   2   2   2   2   2   2   2   0   2   0   0   2   0   0   2   2   0   2   0   0   2   2   2   0   2   0   0   2   2   0   0   0   2   2   2   0   0   0   2   2   0   2   2   2   0   0   2   2   0   0   0   0   0   0   0   2   0   0   2   2   2   2   0   2   0   0   0   0   0   0   2   2   2   2   0   0   0   2   0   0   0   2   0   2   0   2   0   0   0   2   2   0   2   2   0   0   0   0   2   2   2   2   2   2   0   0   2   2   0   2   0   2   2   0   0   0   2   2   2   2   2   0   2   2   2   0   0   0   0   2   2   0   2   2   0   2   0   2   0   0   0   2   0   0   2   0   2   2   2   0   0   2   0   2   2   2   2   0   2   0   0   2   2   2   2   0   2   2   2   0   2   2   2   2   0   0   0   2   0
 MK-5-3                 0   2   0   2   0   2   2   0   0   2   2   2   2   0   2   2   0   0   2   2   0   2   0   2   2   2   2   0   0   2   0   0   2   0   0   2   2   2   2   0   0   2   2   0   0   2   0   0   2   2   2   0   0   2   2   2   0   0   0   2   0   0   2   2   2   0   0   2   2   0   0   0   0   0   0   0   2   0   0   2   2   2   2   2   2   0   0   0   0   0   0   2   2   2   2   2   0   2   0   0   0   0   0   0   0   0   2   0   0   0   2   2   0   2   0   0   0   0   0   2   2   2   2   2   2   0   0   2   2   0   2   0   0   2   0   0   0   2   2   2   2   2   0   0   2   2   0   0   0   0   2   2   0   2   0   0   2   0   2   0   2   0   2   0   0   2   0   2   2   2   0   0   2   0   2   2   2   2   2   2   0   0   2   2   2   0   0   2   2   2   2   2   2   2   2   0   0   0   2   0
 MK-5-4                 0   2   0   2   0   2   2   0   2   2   2   2   2   0   2   2   0   0   2   2   0   2   0   2   2   2   0   0   0   2   0   0   0   0   0   2   2   2   2   0   0   2   2   0   0   2   0   0   2   2   2   0   0   2   0   2   0   0   0   2   0   0   2   2   2   0   0   2   2   0   0   0   0   0   2   0   2   0   0   2   2   2   2   2   2   0   0   0   0   0   0   2   2   2   2   2   0   2   0   0   0   2   0   0   0   0   0   0   0   0   0   2   0   2   0   0   0   0   0   2   2   2   2   2   2   0   0   2   2   0   2   2   0   2   0   2   0   2   2   2   2   0   0   0   2   2   0   0   0   0   2   2   0   2   0   0   2   0   2   2   2   0   2   0   0   2   0   2   2   2   0   0   0   0   2   2   2   2   2   2   0   0   2   2   2   0   0   2   2   2   0   2   2   2   2   0   2   0   2   0
 MK-5-5                 0   2   0   2   0   2   2   0   2   2   2   2   2   0   2   2   0   0   0   2   2   2   0   2   2   2   0   0   0   2   0   0   0   0   0   0   2   2   2   0   0   2   0   0   0   2   0   0   2   2   2   0   0   2   0   2   0   2   2   2   2   0   2   2   2   0   0   2   2   0   2   0   0   0   2   0   2   0   0   2   2   2   2   2   2   2   0   0   0   0   0   2   0   2   0   0   0   2   0   0   0   2   0   0   0   0   0   0   0   0   0   2   0   0   0   0   0   0   0   2   0   2   0   2   2   0   2   0   2   0   2   2   0   2   0   2   0   2   2   2   2   0   0   2   2   2   0   2   0   0   2   2   0   2   0   0   2   0   2   2   2   0   2   0   0   2   0   2   2   2   0   0   0   0   2   2   2   2   2   0   0   0   2   2   2   0   0   2   2   2   0   2   2   2   2   0   2   0   2   0
 MK-5-6                 0   2   0   2   0   2   2   0   2   2   2   0   2   0   2   2   2   0   0   2   2   2   0   2   2   2   0   0   0   2   0   0   0   0   0   0   2   2   2   0   0   2   0   0   0   2   0   0   0   2   2   0   0   2   0   2   2   2   2   2   2   0   2   2   2   0   0   2   2   0   0   0   0   0   2   0   2   0   0   2   2   2   2   2   2   2   0   0   0   0   0   2   0   2   0   0   0   2   0   0   0   2   2   0   0   0   2   0   0   0   0   2   0   2   0   0   0   0   0   2   0   2   0   2   2   0   2   0   2   0   2   2   0   2   0   2   0   2   2   2   0   0   2   2   2   2   2   2   0   0   2   2   0   0   0   0   0   0   2   2   2   0   0   0   0   2   0   2   2   2   0   0   0   0   2   2   2   2   0   0   0   2   2   2   2   0   0   2   2   2   0   2   2   2   2   2   2   0   2   0
 MK-5-7                 0   2   0   2   0   0   2   0   2   2   2   2   2   0   2   2   2   0   0   0   2   2   0   2   2   2   0   2   0   2   0   0   0   0   0   0   2   2   2   2   0   2   2   0   0   2   0   2   0   2   2   0   0   2   2   2   2   2   2   2   2   0   2   0   0   0   0   2   2   2   0   0   0   0   0   0   2   0   0   2   2   2   2   2   2   2   0   0   0   0   0   2   0   2   0   0   0   2   0   0   0   2   2   0   2   0   2   0   2   0   0   2   0   2   0   0   0   0   0   2   0   2   0   2   2   0   2   0   0   2   2   2   0   2   0   2   0   2   2   2   0   0   2   2   2   2   2   2   0   0   2   2   0   0   0   0   2   0   2   0   2   0   0   0   0   2   0   2   2   2   0   0   0   0   2   2   2   2   2   0   0   2   2   2   2   0   0   2   2   2   0   2   2   2   2   0   2   0   2   0
 MK-5-8                 0   2   0   2   0   0   2   0   0   2   2   2   2   0   2   2   2   0   0   0   2   2   0   2   2   2   0   2   0   2   0   0   0   0   0   0   2   2   2   2   0   2   0   0   0   2   0   2   0   2   2   0   0   2   2   2   2   2   2   2   2   0   2   0   0   0   2   2   2   0   0   0   0   0   0   0   2   0   2   2   2   2   2   2   2   2   0   0   0   0   0   2   0   2   0   0   2   2   0   0   0   2   2   0   2   0   2   0   2   0   0   2   0   2   0   0   0   2   0   0   2   2   0   2   2   0   0   0   0   2   2   2   0   2   0   2   0   2   2   2   0   0   2   2   0   2   2   2   0   0   2   2   0   0   0   2   2   0   2   0   2   0   0   0   0   2   0   2   2   2   0   0   0   0   2   2   2   2   2   0   0   2   2   2   2   0   0   0   2   2   0   2   2   2   2   0   0   2   2   0
 MK-5-9                 0   2   0   2   0   0   2   0   0   2   2   2   2   0   2   2   2   0   0   0   2   2   0   2   2   2   2   2   0   2   0   0   0   0   0   0   2   2   2   2   0   2   0   0   0   0   0   2   0   2   0   2   0   0   2   2   2   2   2   2   2   0   2   0   0   0   2   0   2   0   2   0   0   0   0   0   2   0   0   2   2   2   2   2   2   2   0   0   0   0   0   2   0   2   0   0   2   2   0   0   0   2   2   0   2   0   2   0   2   0   0   0   0   2   0   0   0   2   0   0   2   2   0   2   2   0   0   0   0   2   2   2   2   2   0   2   0   2   2   0   0   0   0   2   2   2   2   2   0   0   2   2   2   0   0   2   2   0   2   0   0   0   0   0   0   0   2   2   2   0   0   0   0   0   2   2   2   2   2   0   0   2   2   2   2   0   0   0   2   2   0   2   2   2   2   0   2   2   2   0
 MK-5-10                2   2   0   2   0   0   2   0   0   2   2   2   2   0   2   2   2   0   2   0   2   2   0   2   2   2   2   2   0   2   0   0   0   0   0   0   2   0   2   2   0   2   0   0   2   0   0   0   0   2   2   2   0   0   2   2   2   2   0   0   0   0   2   0   0   0   2   0   2   0   2   0   0   0   0   0   0   0   0   2   2   2   2   2   2   2   2   0   0   0   0   2   0   2   2   0   0   2   0   0   0   2   2   0   2   0   2   0   2   0   0   2   0   2   0   0   2   2   0   0   2   2   0   2   2   0   0   0   0   2   2   2   0   2   0   2   2   2   2   0   0   0   0   2   2   2   2   2   0   2   0   2   2   0   0   2   2   2   0   0   0   0   0   0   2   0   2   2   2   0   0   0   0   0   2   2   2   2   2   0   0   2   2   2   2   0   0   0   2   2   0   2   2   2   2   0   2   2   2   0
 MK-5-11                2   2   0   2   0   0   2   2   0   0   2   2   2   0   2   2   2   0   2   0   2   2   0   2   2   2   2   2   0   2   0   0   0   0   0   0   2   0   2   2   0   2   0   0   2   0   2   2   0   2   2   0   0   0   2   2   2   2   0   0   0   0   2   0   0   0   2   0   2   0   2   0   0   0   0   0   0   2   0   2   2   2   2   2   2   2   2   0   0   0   0   2   2   2   2   0   0   2   0   0   0   2   2   0   2   2   2   0   2   0   0   2   0   2   0   0   2   2   0   0   2   2   0   2   2   0   0   0   0   2   2   2   2   2   0   2   2   2   2   2   0   0   2   2   2   2   2   2   2   2   0   2   2   2   0   2   2   2   0   0   0   0   0   0   2   0   2   2   0   0   0   0   0   2   2   2   2   2   2   0   0   2   2   2   0   0   0   0   2   2   0   2   0   2   2   0   2   2   2   0
 MK-5-12                0   2   0   2   0   0   2   2   0   0   0   2   2   0   2   2   2   0   0   0   2   2   0   0   2   2   0   2   0   2   0   2   0   0   0   0   2   0   2   2   0   2   0   0   2   0   2   2   0   2   2   0   0   0   0   2   0   2   2   2   0   0   2   0   0   0   2   0   2   0   2   0   0   2   0   0   0   2   0   2   2   2   2   2   2   2   2   0   0   0   0   0   0   2   2   0   0   2   0   0   0   2   2   0   2   2   2   0   2   0   0   2   0   2   0   0   2   2   2   2   2   2   0   2   2   0   0   2   2   0   2   2   2   2   2   2   2   2   2   2   0   0   0   2   2   2   0   2   2   0   0   2   2   2   0   2   2   2   0   0   0   2   0   0   2   0   2   2   0   0   0   0   0   2   2   2   2   2   2   0   0   2   2   2   0   0   0   0   2   2   0   2   0   2   2   0   2   2   2   0
 MK-5-13                0   2   0   2   0   0   2   2   0   0   0   2   2   0   0   2   2   0   0   0   2   2   0   0   2   2   0   2   0   2   0   2   0   0   0   0   2   2   2   2   0   0   0   0   2   0   2   0   0   2   2   0   0   0   0   2   0   2   2   2   0   0   2   2   0   0   2   0   2   2   0   0   0   2   0   0   0   2   0   2   2   2   2   0   2   2   2   0   0   0   0   0   0   2   2   0   0   2   0   0   0   2   2   0   2   2   2   0   2   0   0   2   0   2   0   0   2   2   2   2   2   2   0   2   2   0   0   2   0   2   2   2   0   2   2   2   2   2   2   0   0   0   2   2   2   2   0   2   2   0   2   2   2   2   0   2   2   2   0   0   0   2   0   0   2   0   2   2   0   0   2   0   2   0   2   2   2   2   2   0   0   2   2   2   0   0   2   0   2   2   0   2   0   2   2   0   2   2   2   0
 MK-5-14                0   2   0   2   0   0   0   2   0   0   0   2   2   0   0   2   0   2   0   0   0   2   0   0   0   2   0   2   0   0   0   2   0   0   0   0   2   2   2   2   0   0   0   0   2   0   2   0   2   2   2   2   0   0   0   2   0   2   2   2   0   0   2   2   0   0   2   0   2   2   0   0   0   0   0   2   0   0   0   2   2   2   2   0   2   2   2   0   0   0   0   0   0   2   2   2   0   0   0   0   0   2   2   0   2   2   2   0   2   0   0   2   0   2   0   0   2   2   2   2   2   2   0   0   2   2   0   2   2   2   2   2   0   2   2   2   2   2   2   0   0   0   2   0   2   2   0   2   2   0   2   0   2   2   0   0   2   2   2   0   0   2   0   0   2   0   2   2   0   0   2   0   2   0   2   2   0   2   2   0   0   2   2   2   0   0   2   0   2   2   0   0   0   0   0   2   2   2   2   0
 MK-5-15                0   2   0   2   0   0   2   2   0   0   0   2   2   2   0   2   0   2   2   0   0   2   2   0   0   2   0   2   0   0   0   2   0   0   0   0   2   2   2   2   0   2   0   0   2   0   2   0   2   2   2   2   0   0   0   0   0   2   2   2   0   0   2   2   0   0   2   0   2   2   0   0   0   0   0   2   2   0   0   2   2   2   2   0   0   2   2   0   2   0   0   0   2   2   2   0   0   0   0   0   0   2   2   2   2   2   2   0   2   0   0   0   0   2   0   0   2   2   2   2   2   2   0   0   2   2   0   2   2   2   2   2   0   2   2   2   2   2   2   0   0   0   2   0   2   2   0   2   2   0   2   0   2   2   0   2   2   2   2   0   0   2   0   0   2   0   2   2   0   0   2   0   2   2   2   0   0   2   2   0   0   2   2   2   0   0   2   0   0   2   2   0   0   0   0   2   2   2   2   2
 MK-5-16                0   0   0   2   0   0   2   2   0   0   0   2   2   2   0   2   0   2   2   2   0   2   0   0   0   2   0   2   0   0   0   2   0   0   0   0   2   2   2   2   0   2   2   0   2   0   2   0   2   2   2   0   0   0   0   0   0   2   2   2   0   0   2   2   0   0   2   0   2   2   2   0   0   0   0   2   2   0   0   2   2   2   2   0   0   2   0   0   2   0   0   0   2   2   2   0   0   0   2   0   0   2   2   2   0   2   2   0   2   0   0   0   2   2   0   0   0   2   2   2   2   2   2   0   2   2   0   2   2   2   2   2   0   2   2   2   2   2   2   2   0   2   2   0   0   2   0   2   2   0   2   0   2   2   0   2   2   2   2   0   0   2   0   0   2   0   2   2   0   0   2   2   2   0   0   0   0   0   2   0   0   2   2   2   0   0   0   0   0   2   2   0   2   0   0   2   2   2   2   0
 MK-6-1                 0   0   2   0   0   2   2   2   0   2   0   2   0   2   0   0   2   0   0   0   2   0   2   2   2   0   2   0   2   0   2   2   0   0   2   2   0   0   2   0   0   0   0   0   0   2   0   0   2   0   2   0   2   2   0   2   2   2   2   2   2   2   2   0   0   2   0   0   2   0   2   2   0   2   2   2   0   0   0   2   2   2   0   2   2   0   0   0   0   0   0   2   2   2   0   2   2   0   0   2   0   2   2   0   2   2   0   2   0   2   0   2   0   0   0   2   2   0   2   0   0   2   2   0   2   0   0   0   0   2   2   2   0   2   0   2   0   2   0   2   2   0   2   0   0   2   2   0   0   2   2   2   0   0   2   2   2   2   2   0   0   0   0   2   2   0   0   0   0   2   0   0   2   2   0   2   2   2   0   0   2   2   0   2   0   0   0   2   2   0   0   2   0   2   2   2   2   0   0   2
 MK-6-2                 0   0   2   0   0   2   2   2   0   2   0   2   0   2   0   0   2   0   0   0   2   0   2   2   2   0   0   2   2   0   2   2   0   0   2   0   0   0   2   0   0   0   0   0   0   2   0   0   2   0   2   0   2   2   0   2   2   0   2   2   2   2   2   0   0   2   0   0   2   0   2   2   0   2   2   0   0   0   0   2   2   2   2   2   2   0   0   0   0   0   0   2   2   2   0   0   2   0   0   2   0   2   2   0   2   2   0   0   0   2   0   2   0   0   0   2   2   0   2   0   0   2   2   0   2   0   0   0   0   2   0   2   0   2   0   2   0   2   0   2   2   0   2   0   0   2   2   0   0   2   2   2   0   0   2   2   2   2   2   0   2   0   0   2   2   0   0   0   0   0   0   0   2   2   0   0   2   2   0   0   2   2   0   2   0   0   0   2   2   0   0   2   0   2   2   2   2   2   0   2
 MK-6-3                 0   0   2   0   0   0   2   2   2   2   0   2   0   2   0   0   2   0   0   2   2   2   2   2   2   0   0   2   2   0   0   2   2   0   0   0   0   0   2   2   0   0   0   2   0   2   0   0   2   0   2   2   2   0   0   2   2   0   2   2   2   2   2   0   0   2   0   0   2   0   2   0   0   2   2   0   2   0   0   2   2   2   2   2   2   0   0   0   0   0   0   2   2   2   0   2   2   0   0   2   2   2   2   0   2   0   0   0   0   2   0   0   0   0   2   2   2   0   2   2   0   2   0   0   2   2   0   0   0   2   0   2   0   2   0   2   0   2   0   2   2   0   2   0   0   2   2   0   0   2   2   2   0   0   2   2   2   2   2   0   2   2   0   2   0   0   0   2   0   0   0   0   2   2   0   2   0   2   0   0   2   2   0   2   0   0   0   2   2   0   0   2   0   2   2   2   2   2   0   0
 MK-6-4                 0   0   2   0   0   2   2   2   2   2   0   2   0   0   0   0   2   0   0   2   2   2   2   2   2   0   0   2   0   0   0   2   2   0   0   0   0   0   2   2   0   0   0   2   0   2   0   2   2   0   0   2   2   0   0   2   2   0   2   2   2   2   2   0   0   2   0   0   0   0   2   0   0   2   2   0   2   0   0   2   2   2   2   0   2   0   0   0   0   0   0   2   2   2   0   0   2   0   0   2   2   2   2   0   2   0   0   2   0   2   0   0   0   0   2   2   2   0   2   2   0   2   0   0   2   2   0   0   0   0   0   0   0   2   0   2   0   2   0   2   2   0   0   0   0   2   2   0   0   2   0   2   0   0   2   2   2   2   2   0   2   2   0   2   0   0   0   2   0   2   0   0   2   2   0   2   0   2   0   0   2   2   0   2   0   0   0   2   2   0   0   2   0   2   2   2   2   2   0   0
 MK-6-5                 0   0   2   0   0   2   2   2   0   0   0   2   0   0   0   0   2   0   0   2   2   2   2   2   2   2   0   2   0   0   0   2   2   0   0   0   0   0   0   2   0   0   0   2   0   2   0   2   2   0   0   0   2   0   0   2   2   0   0   2   2   2   2   0   0   2   0   0   2   0   2   0   0   0   0   0   2   0   0   2   2   2   2   0   2   0   0   0   0   0   0   2   2   2   0   0   2   2   0   2   2   2   2   0   2   0   0   2   0   2   0   0   0   0   0   2   2   0   2   2   0   2   0   0   2   2   0   0   0   0   0   0   0   2   2   2   0   2   0   2   2   0   0   0   0   2   2   0   0   2   0   2   0   0   2   2   2   2   2   0   2   2   0   0   0   0   0   2   0   2   0   0   2   2   0   2   0   2   0   0   2   2   0   2   0   0   0   2   2   0   0   2   0   2   2   2   2   2   0   0
 MK-6-6                 0   2   2   0   0   2   2   2   0   0   0   2   0   2   0   0   2   0   0   2   2   2   2   2   2   2   0   2   0   0   0   2   2   0   0   0   0   0   0   2   0   0   0   2   0   2   0   2   2   2   0   0   0   0   0   2   2   2   2   2   2   2   2   0   0   2   0   0   0   0   2   0   0   0   0   0   2   0   0   2   2   2   2   0   2   0   0   0   0   0   0   2   2   2   2   0   2   2   0   2   2   2   2   0   2   0   0   2   0   2   2   0   0   0   2   2   2   0   2   0   0   2   0   0   2   2   0   0   0   2   2   0   0   2   2   2   0   2   0   2   2   0   0   0   0   0   2   0   0   2   0   2   0   0   2   2   2   2   0   0   2   2   0   2   0   0   0   2   0   0   2   0   2   0   2   2   0   2   0   0   2   2   0   2   2   0   0   2   2   0   0   0   0   2   2   2   2   2   0   0
 MK-6-7                 0   2   0   0   0   0   2   2   0   0   0   2   2   2   0   0   2   0   0   2   2   2   2   2   2   2   0   2   2   0   2   2   2   0   0   0   0   0   2   2   0   0   0   2   0   2   0   2   2   0   0   2   0   0   0   2   2   2   2   2   2   2   2   2   0   2   0   0   0   0   2   0   0   0   0   0   2   0   0   2   0   0   2   0   2   0   0   0   0   0   0   0   2   2   2   0   2   2   0   2   2   2   2   0   2   0   0   2   0   2   2   0   0   0   2   2   2   0   0   0   0   2   0   0   2   2   0   0   0   2   2   0   0   2   2   2   0   2   0   0   2   0   0   0   0   0   2   0   0   2   0   0   0   2   2   2   0   2   2   0   0   2   0   2   0   0   0   2   0   0   2   0   2   0   2   2   0   2   0   0   2   2   0   2   2   0   0   2   2   2   0   2   0   2   2   2   2   2   0   0
 MK-6-8                 0   2   0   0   0   0   2   2   0   0   0   2   2   2   0   0   2   0   2   0   2   2   2   2   2   2   0   2   2   2   2   2   2   0   0   0   2   0   2   2   0   2   0   2   0   2   0   2   2   0   0   2   0   0   0   2   2   2   2   2   2   2   2   2   0   2   0   0   0   0   2   0   0   0   0   0   2   0   0   0   0   0   0   0   2   2   2   0   0   2   0   0   2   2   2   2   2   2   0   2   2   2   2   0   2   0   0   2   0   2   2   0   0   0   2   2   0   0   0   0   0   0   0   0   2   2   0   0   2   2   2   0   0   2   2   0   0   2   0   0   2   0   2   0   0   0   2   0   0   2   0   2   2   2   2   2   0   2   2   0   0   2   0   2   0   0   0   2   0   0   2   0   2   0   2   2   0   2   2   0   2   2   2   2   2   0   0   0   2   2   2   2   0   2   2   2   2   2   2   0
 MK-6-9                 0   2   0   0   0   0   0   2   0   2   0   2   2   2   0   2   2   0   2   0   2   2   2   2   2   2   0   0   2   2   2   2   2   0   0   0   2   0   2   0   0   0   0   2   0   2   0   2   2   0   2   2   0   0   0   2   2   0   2   2   2   2   2   2   0   2   0   0   0   0   2   0   0   0   0   0   2   0   0   0   0   0   0   0   2   2   2   0   2   2   0   0   2   0   2   2   2   2   0   2   2   2   2   0   2   0   0   2   0   0   2   0   0   0   2   2   0   0   0   0   0   0   0   0   2   0   2   0   0   2   2   0   0   2   2   0   0   2   0   0   0   0   2   0   0   2   2   0   0   2   0   2   0   2   2   2   0   2   2   0   0   2   0   2   2   0   0   2   0   0   2   0   2   0   2   2   0   2   2   0   0   2   2   2   2   0   0   0   0   2   2   2   0   2   2   2   2   2   2   0
 MK-6-10                0   2   2   0   2   0   0   2   0   0   2   2   2   2   0   2   2   0   2   0   0   2   2   2   2   0   0   0   0   2   2   2   2   0   0   0   2   0   2   2   2   2   0   2   0   2   0   2   2   0   2   2   0   0   0   2   2   0   2   2   2   2   2   2   0   2   0   0   0   0   0   0   0   0   2   0   2   0   0   0   0   2   0   0   2   2   0   0   2   2   0   0   2   0   2   2   2   2   0   2   2   2   2   0   2   0   0   2   0   0   2   0   0   0   2   2   0   0   0   0   0   0   0   0   2   0   2   0   0   2   2   0   0   2   2   0   2   2   0   0   0   0   2   0   0   2   0   0   0   2   0   2   0   0   2   2   0   2   2   0   0   2   0   2   2   0   0   2   0   2   2   0   2   0   2   2   0   2   2   0   0   2   2   2   2   0   0   2   0   0   0   2   0   2   0   2   2   0   2   0
 MK-6-11                0   2   2   0   2   0   0   2   0   0   2   2   2   2   2   2   2   2   2   0   0   2   2   2   2   0   0   0   0   2   2   2   2   0   0   0   2   0   2   2   2   2   0   2   2   2   0   0   2   0   2   2   0   0   0   2   2   0   2   0   2   0   2   2   0   2   0   0   0   0   2   0   0   0   2   0   2   0   0   0   0   2   0   0   2   2   0   2   2   2   0   0   2   0   2   2   2   2   0   2   2   2   2   0   2   2   0   2   0   0   2   0   2   0   0   0   0   0   0   0   0   0   0   0   2   0   2   0   0   2   2   0   2   0   2   0   2   2   0   0   0   0   2   0   2   2   0   0   2   2   0   2   0   0   2   2   0   2   2   0   0   2   0   2   2   0   0   2   0   2   2   0   2   2   2   2   0   0   2   0   0   2   2   2   2   0   0   2   0   0   0   2   0   2   0   2   2   0   2   0
 MK-6-12                0   2   2   0   2   0   0   2   0   0   2   2   2   2   2   2   2   2   2   2   0   2   2   2   2   0   0   0   2   2   2   2   2   0   0   0   2   0   2   2   2   0   0   2   2   2   0   2   2   0   2   2   0   0   0   2   2   0   2   0   2   0   2   2   0   2   0   0   0   0   2   0   0   0   2   0   2   0   0   0   0   2   0   0   2   0   0   0   2   2   0   0   2   0   2   2   2   2   0   0   2   2   2   0   2   2   0   2   0   0   2   0   2   0   0   0   2   0   0   0   0   0   0   2   2   0   2   0   0   0   2   0   2   0   2   0   2   0   0   0   0   0   2   0   2   2   2   0   2   2   0   2   0   0   2   2   0   0   2   0   0   2   0   2   2   0   0   2   0   2   2   0   2   2   2   2   0   0   2   0   0   2   0   2   2   0   0   2   0   2   0   2   0   2   0   2   2   0   2   0
 MK-6-13                0   2   2   0   2   0   2   2   0   0   2   2   2   2   2   2   2   2   2   2   0   2   0   2   2   0   0   0   2   2   2   2   2   0   0   0   2   0   2   2   2   2   0   2   2   2   0   2   2   0   2   0   0   0   0   2   2   0   2   0   0   0   2   2   0   2   0   0   0   0   2   0   0   0   2   0   2   0   0   0   0   2   0   0   2   0   0   0   2   2   0   0   2   0   2   2   2   2   0   0   2   2   2   0   2   2   0   2   0   2   2   0   0   0   2   0   2   0   0   2   0   0   0   2   2   0   2   0   0   0   2   0   2   0   2   0   2   0   0   0   0   0   0   0   0   2   2   0   2   2   0   2   0   0   2   2   0   0   0   0   0   2   0   2   2   0   0   2   0   2   2   0   2   2   2   2   0   0   2   0   0   2   0   2   2   0   0   2   2   2   2   2   0   0   0   2   2   0   2   0
 MK-6-14                0   2   2   2   2   0   2   2   0   0   2   2   2   2   2   2   2   2   2   2   0   2   2   2   2   0   0   0   2   2   2   2   2   0   0   0   2   0   2   2   2   0   0   2   2   2   0   2   2   0   2   2   0   0   0   2   2   0   2   0   0   0   2   2   0   2   0   0   0   0   2   2   0   0   2   0   2   0   0   0   0   2   0   0   2   0   0   0   2   2   0   0   2   0   0   2   2   2   0   2   2   2   2   0   2   2   0   2   0   2   0   2   0   0   2   0   2   0   0   2   0   0   0   2   0   0   2   0   0   0   2   0   0   0   2   0   2   0   2   0   0   0   0   0   0   2   2   0   2   2   0   2   0   0   2   2   0   0   2   0   0   2   0   2   2   0   0   2   0   2   2   0   2   2   2   2   0   0   2   0   0   2   0   2   2   0   0   2   2   2   2   2   0   0   0   2   2   0   2   0
 MK-6-15                0   2   2   2   2   0   2   2   0   0   2   2   2   2   2   2   0   2   2   2   0   2   2   2   2   0   2   0   2   2   2   2   2   0   0   0   2   0   0   2   2   0   0   2   2   2   0   2   2   2   2   2   2   2   0   2   2   0   2   0   0   0   2   2   0   2   0   0   0   0   2   2   0   0   2   0   0   0   0   0   0   0   0   0   2   0   0   0   2   2   0   0   2   0   0   2   2   2   0   2   0   2   2   0   2   2   0   2   0   2   0   2   0   0   2   0   2   0   0   0   0   0   0   2   0   0   2   0   0   0   2   0   0   0   2   0   2   0   2   0   0   0   0   2   0   2   2   0   2   2   0   2   0   0   2   2   0   0   2   0   2   2   0   2   2   0   0   2   0   2   2   0   2   2   2   2   0   0   0   0   0   2   0   2   0   2   0   2   2   0   2   2   2   0   0   2   2   0   2   2
 MK-6-16                0   0   2   2   2   0   2   2   0   0   2   0   2   2   2   2   0   0   2   2   0   2   0   2   2   0   2   0   2   2   2   2   2   0   0   0   2   0   0   2   2   0   0   2   2   2   0   2   2   2   2   2   2   2   0   2   0   0   2   0   0   0   2   2   0   2   0   0   0   0   2   2   0   0   2   0   0   0   0   0   0   0   0   0   0   0   0   0   2   2   0   2   2   0   0   2   2   2   0   2   0   2   2   0   2   2   0   2   0   2   0   2   0   0   0   0   2   0   0   0   0   0   0   2   0   0   2   0   0   0   2   0   0   0   0   0   0   0   2   0   0   0   0   2   2   2   2   0   2   2   0   2   0   0   2   2   0   2   2   0   2   2   0   0   2   0   0   2   2   2   2   2   2   2   2   2   0   0   0   0   0   2   0   2   0   2   0   2   2   2   2   2   2   0   0   2   2   0   2   0
 
!****************************************** Phenotypic Data **********************************************************
!-100.0 is resevred for missing phenotype
SimulatedTrait1        17.0284   16.9912   16.0386    9.0406   19.7191   15.9335   14.2678   11.7690   19.4052   17.8919   15.8175   20.2834   20.6323   14.7046   17.4687   16.6130   14.7605   17.2286   13.9998   16.7143    9.6665   13.5963   14.5246   13.4879   16.3467   15.1032   16.9737    9.0822   12.8463   16.1681   12.7058   17.4627   16.2438   17.0406   17.6525   16.3724   20.0560   12.9112   20.4173   23.7884   12.5558   10.8241   12.5632    9.7297   13.0221   15.3135   17.2841   14.4202   16.5638   15.0325   17.5164   12.6487   17.4901   15.6372   15.8250   10.7743   22.0755    9.8671   16.0709   14.6556   10.2302   16.5362   16.4922   12.5904   10.6927   10.5498   16.5917   16.2725   15.0825   17.1761   12.3415   10.3267   16.0142   16.0938   11.8826   14.3397   16.4609   14.2704   12.2893   11.7520   12.3840   15.7532   11.8672   15.7375   17.5949   18.3093   14.3094   15.5136   16.1170   12.7377   12.2212    9.7054   14.9839    8.0297   11.8850   14.2407   17.5601   17.8905   12.1749   13.1421   14.8821   13.8030   19.9054   18.6839   18.4378   15.2691   12.5952   16.7731   10.3042   19.0255   17.9109   19.5374   17.1237   14.5577   16.3780   13.7111   17.5761   15.4703   12.7734   14.0659   15.2278   11.5485   13.6303   13.5211   11.7820   16.2301   18.1633   16.0899   10.9408   16.2579   17.3908   14.3360   18.0246   16.9259   15.4869   14.4080   14.4444   15.9771   15.6334   13.2121   13.1293   17.5885   15.0515   15.1397   13.8509   14.6687   10.4330   12.2345   12.5136   15.4900   13.0964   11.1972   15.6296   13.8215   18.7403    9.4981   17.5425    8.9780   15.5714   13.4442    9.9473   14.2847   13.5911   11.8445   13.4613   14.8590   19.3388   13.3057   15.7740   15.2227   13.6789    9.2000   16.8008   12.5486   13.2142   15.6089   13.8756   12.5906   17.4191   17.5629   16.9046   18.4289   14.9181   14.7186   10.7082   17.2850   16.7756   18.8167   24.1989   12.9821   17.6648   14.3228   19.1676   17.8913   14.8879   17.8152   14.9997   16.6328   13.9427   11.8442
SimulatedTrait2         7.7395    7.4196   10.1796   12.5670    6.5357   10.6349    8.2091    9.9032    9.7072    6.3200    8.7519   10.6852    9.5728    9.2023    7.3395   10.5560   10.0212   11.9972    9.4232   11.3996   12.8895   10.7365    7.9802    9.7068    7.1074   10.2957   11.0856    8.7644    8.1496   11.1995   10.0669   10.7841    9.8468   10.1222    9.4451   11.4904    8.9495    8.0089    9.6900    9.0948    9.2265    9.5697    7.6254    9.8363   11.8359    9.4959   11.0240    8.6613   11.2222    8.3013    9.5020    9.3811   10.3380    8.3343   11.0429    9.1685   12.4423   11.0004    8.8179   11.4596    7.9563   10.9612   12.3244    8.3269   10.9932    9.4831    9.5194   10.3408    8.9122   10.3283   10.1305    9.1583   12.1449   10.2665   11.4041    8.3877    9.6358    9.7350    9.1241   11.2242    9.9615   11.6784   12.4229    8.2907   10.2960    8.3190    9.9721   10.2160   12.2671    9.6128   13.7459    9.9584    7.4780    8.5316   12.4563   12.1159    9.3255   12.1278   14.2139   10.3828   12.1167    8.6136    9.2233    9.6029    7.4758    8.5842    7.8467    9.7286   14.2401   10.4683   10.7784   12.7008    6.9581    9.5399    8.9502   10.3273   11.0348    9.2814    8.1447    9.5489    9.3300   12.5469   10.7525   10.8590   10.4108    7.7016    8.2310    9.0763    8.7022   11.1667   10.1974    9.3820    9.2795   12.6282    9.5583    8.2328    8.8634   13.9961   11.7790   10.8235    6.1497   10.3160   11.6075    9.7727   10.1402    8.2234   10.5995    9.2799   10.9880    8.3285   13.1739   10.4261    9.1670   10.4824    7.8755   11.1224   10.4729   10.6319   10.1756    8.3814   11.1832    9.8265    6.5468    9.2706    6.4735   12.7348    9.6368    8.1946    8.3149   11.1716   11.2010   12.5005    8.8043    8.3722   10.4896    9.6309   13.0353    9.0446    9.5411   10.4679    7.4411    9.5842   11.6087   12.5537    9.5573   10.2128   10.7438    9.3629    9.4158    9.5552    9.4506    9.1961    7.4717   10.7976    9.5069   11.0306   10.4552    9.0646    8.3031   10.9039
 
