# Supplementary material for: Inclusive Composite Interval Mapping of QTL by Environment Interactions in Biparental Populations
Source: PLoS One. 2015 Jul 10;10(7):e0132414. doi: 10.1371/journal.pone.0132414 (PMC4498613; doi:10.1371/journal.pone.0132414)
Supplement: S4 File — (ZIP) [file pone.0132414.s004.zip › H=0.1/L1/run_00030.met]

!**********************Note: lines staring with "!" are remarks and will be ignored in the program********************
!*********************************General Information**********************************
!Assuming F1 = P1 x P2, populations available in QTL IciMapping are: 
!  1, P1BC1F1 = P1 x F1, the first backcrossing where P1 is used as the recurrent parent;
!  2, P2BC1F1 = P2 x F1, the first backcrossing where P2 is used as the recurrent parent;
!  3, F1DH, F1-derived doubled haploids; 
!  4, RIL or F1RIL, recombination inbred lines through the repeated selfing of F1;
!  5, P1BC1RIL, recombination inbred lines through the repeated selfing of P1BC1F1;
!  6, P2BC1RIL, recombination inbred lines through the repeated selfing of P2BC1F1;
!  7, F2, the selfing generation of F1;
!  8, F3, the selfing generation of F2;
!  9, P1BC2F1, the second backcrossing where P1 is used as the recurrent parent; 
! 10, P2BC2F1, the second backcrossing where P2 is used as the recurrent parent;
! 11, P1BC2RIL, recombination inred lines through the repeated selfing of P1BC2F1; 
! 12, P2BC2RIL, recombination inred lines through the repeated selfing of P2BC2F1; 
! 13, P1BC1F2, the selfing generation of P1BC1F1; 
! 14, P2BC1F2, the selfing generation of P2BC1F1; 
! 15, P1BC2F2, the selfing generation of P1BC2F1; 
! 16, P2BC2F2, the selfing generation of P2BC2F1; 
! 17, P1BC1DH, P1BC1F1-derived doubled haploids; 
! 18, P2BC1DH, P2BC1F1-derived doubled haploids; 
! 19, P1BC2DH, P1BC2F1-derived doubled haploids; 
! 20, P2BC2DH, P2BC2F1-derived doubled haploids; 
   3      !Mapping Population (see remarks above)
   2      !Mapping Function (1 for Kosambi; 2 for Haldane; 3 for Morgan)
   2      !Marker Space Type (1 for intervals; 2 for positions)
   1      !Marker Space Unit(1 for centiMorgans; 2 for Morgan)
   6      !Number of Chromosomes (or Linkage Groups)
 200      !Size of the mapping population
   2      !Number of environments
 
!***************************************** Chromosomes and Linkage Maps **********************************************
!Chromosome                 NumMarkers
-CH1                        16
-CH2                        16
-CH3                        16
-CH4                        16
-CH5                        16
-CH6                        16
!Linkage map (Marker name followed by position or the interval length)
 MK-1-1                1     0.000
 MK-1-2                1    10.000
 MK-1-3                1    20.000
 MK-1-4                1    30.000
 MK-1-5                1    40.000
 MK-1-6                1    50.000
 MK-1-7                1    60.000
 MK-1-8                1    70.000
 MK-1-9                1    80.000
 MK-1-10               1    90.000
 MK-1-11               1   100.000
 MK-1-12               1   110.000
 MK-1-13               1   120.000
 MK-1-14               1   130.000
 MK-1-15               1   140.000
 MK-1-16               1   150.000
 MK-2-1                2     0.000
 MK-2-2                2    10.000
 MK-2-3                2    20.000
 MK-2-4                2    30.000
 MK-2-5                2    40.000
 MK-2-6                2    50.000
 MK-2-7                2    60.000
 MK-2-8                2    70.000
 MK-2-9                2    80.000
 MK-2-10               2    90.000
 MK-2-11               2   100.000
 MK-2-12               2   110.000
 MK-2-13               2   120.000
 MK-2-14               2   130.000
 MK-2-15               2   140.000
 MK-2-16               2   150.000
 MK-3-1                3     0.000
 MK-3-2                3    10.000
 MK-3-3                3    20.000
 MK-3-4                3    30.000
 MK-3-5                3    40.000
 MK-3-6                3    50.000
 MK-3-7                3    60.000
 MK-3-8                3    70.000
 MK-3-9                3    80.000
 MK-3-10               3    90.000
 MK-3-11               3   100.000
 MK-3-12               3   110.000
 MK-3-13               3   120.000
 MK-3-14               3   130.000
 MK-3-15               3   140.000
 MK-3-16               3   150.000
 MK-4-1                4     0.000
 MK-4-2                4    10.000
 MK-4-3                4    20.000
 MK-4-4                4    30.000
 MK-4-5                4    40.000
 MK-4-6                4    50.000
 MK-4-7                4    60.000
 MK-4-8                4    70.000
 MK-4-9                4    80.000
 MK-4-10               4    90.000
 MK-4-11               4   100.000
 MK-4-12               4   110.000
 MK-4-13               4   120.000
 MK-4-14               4   130.000
 MK-4-15               4   140.000
 MK-4-16               4   150.000
 MK-5-1                5     0.000
 MK-5-2                5    10.000
 MK-5-3                5    20.000
 MK-5-4                5    30.000
 MK-5-5                5    40.000
 MK-5-6                5    50.000
 MK-5-7                5    60.000
 MK-5-8                5    70.000
 MK-5-9                5    80.000
 MK-5-10               5    90.000
 MK-5-11               5   100.000
 MK-5-12               5   110.000
 MK-5-13               5   120.000
 MK-5-14               5   130.000
 MK-5-15               5   140.000
 MK-5-16               5   150.000
 MK-6-1                6     0.000
 MK-6-2                6    10.000
 MK-6-3                6    20.000
 MK-6-4                6    30.000
 MK-6-5                6    40.000
 MK-6-6                6    50.000
 MK-6-7                6    60.000
 MK-6-8                6    70.000
 MK-6-9                6    80.000
 MK-6-10               6    90.000
 MK-6-11               6   100.000
 MK-6-12               6   110.000
 MK-6-13               6   120.000
 MK-6-14               6   130.000
 MK-6-15               6   140.000
 MK-6-16               6   150.000
!*********************************** Marker Types ********************************************************************
!Co-dominant marker: When heterozygote F1 is present, P1 is coded as 2, F1 is coded as 1, and P2 is coded as 0; Otherwise, P1 is coded as 2, and P2 is coded as 0. 
!Dominant marker: When heterozygote F1 is present, P1 and F1 are coded as 12, and P2 is coded as 0; Otherwise, P1 is coded as 2, and P2 is coded as 0.  
!Recessive markers: When heterozygote F1 is present, P1 is coded as 2, and F1 and P2 are coded as 10; Otherwise, P1 is coded as 2, and P2 is coded as 0. 
!Missing marker is coded as -1. 
 MK-1-1                 0   0   0   2   0   2   2   0   0   0   2   0   0   2   2   0   2   0   2   2   0   2   0   2   0   2   2   0   2   2   0   0   0   0   0   2   2   0   0   0   0   0   2   2   0   0   2   2   0   2   2   0   0   0   2   0   2   2   2   0   0   2   2   0   2   2   2   0   0   0   0   0   2   0   0   0   0   2   0   0   2   2   2   0   2   2   0   0   2   2   2   0   0   2   2   2   0   2   2   0   2   0   0   2   0   2   0   0   2   0   2   0   2   0   2   0   0   2   2   0   2   0   2   2   2   0   0   0   0   2   0   0   2   0   0   2   2   2   2   0   0   0   0   0   2   2   0   2   2   2   2   0   2   0   0   2   0   2   2   0   2   0   0   2   0   0   0   2   2   2   2   2   2   2   2   2   2   0   2   0   0   0   0   2   2   0   2   0   2   2   0   0   2   2   2   2   2   2   0   2
 MK-1-2                 2   0   0   2   0   2   2   0   0   0   2   0   0   2   2   0   2   0   2   2   0   2   0   2   0   0   2   0   2   2   0   0   0   0   0   2   2   0   0   0   0   0   2   2   0   0   2   2   0   2   2   0   0   0   2   0   2   2   2   0   0   2   2   2   2   2   2   0   0   0   2   0   2   0   2   0   0   0   0   0   2   2   2   0   0   2   0   0   2   2   2   0   0   2   2   2   2   2   2   2   2   0   0   0   0   2   0   2   0   0   2   0   2   0   2   0   0   2   2   0   2   0   0   2   2   0   0   0   0   2   0   2   2   0   0   2   2   2   2   0   0   0   0   0   0   2   0   2   2   2   2   0   2   0   0   2   0   2   2   2   2   0   0   2   0   0   0   2   2   2   2   2   2   2   2   2   2   0   2   0   2   0   2   2   2   2   2   0   2   2   0   0   2   2   2   2   2   2   0   2
 MK-1-3                 2   0   0   2   0   2   2   0   0   0   2   0   0   2   2   0   2   0   2   2   0   2   0   0   0   0   2   0   2   2   0   0   0   0   0   2   2   0   0   0   0   0   2   2   0   0   2   0   0   2   0   0   0   0   2   0   2   2   2   0   0   2   2   2   2   2   2   0   0   0   2   0   2   2   2   0   0   0   0   0   2   2   2   0   0   0   0   2   2   2   2   0   0   2   2   2   0   2   2   2   2   0   0   0   0   0   0   2   0   0   2   0   2   0   2   2   0   2   2   2   2   0   0   2   2   0   0   0   0   2   2   2   2   0   0   2   2   2   2   0   0   0   0   0   0   2   0   2   2   2   2   0   2   0   0   2   0   2   2   2   2   0   0   2   0   0   0   2   2   2   2   2   2   2   2   2   2   0   2   0   2   0   2   2   2   2   2   0   2   2   0   0   2   2   2   2   2   2   0   2
 MK-1-4                 2   0   0   0   0   2   2   0   0   0   2   0   0   2   2   0   2   0   2   2   0   2   0   0   0   0   2   0   2   2   2   0   0   0   0   2   2   0   0   2   0   0   2   2   2   0   2   0   0   2   0   0   0   0   2   0   2   2   2   0   0   2   2   0   2   2   2   0   0   0   2   0   2   2   2   0   0   0   0   0   0   2   2   0   0   0   0   2   2   2   2   0   0   2   2   0   2   2   0   2   2   0   0   0   0   0   0   2   0   0   2   0   0   0   2   2   0   2   2   2   2   0   0   0   2   0   0   0   0   2   2   2   2   0   0   2   2   2   2   0   0   0   0   0   0   0   0   0   2   2   2   0   2   0   0   2   0   2   2   0   2   0   0   2   0   0   0   2   2   2   0   2   2   2   2   2   2   0   2   2   0   2   0   2   0   2   2   2   2   0   0   0   2   2   2   2   2   2   0   2
 MK-1-5                 0   0   0   0   0   2   0   0   2   0   2   0   0   2   2   0   2   0   2   2   0   2   2   0   0   0   0   0   2   2   2   2   0   0   0   2   2   0   0   0   0   0   2   2   2   0   2   0   0   2   0   0   0   0   2   0   2   2   2   0   0   2   2   0   2   2   2   0   2   0   0   0   2   0   2   0   0   0   0   0   0   2   2   0   0   0   0   2   2   2   2   2   2   2   2   0   2   2   0   2   2   0   0   0   2   2   0   2   0   0   2   0   0   0   2   2   0   2   2   2   2   0   2   0   2   0   0   0   0   0   2   2   2   0   0   2   2   0   2   0   0   0   0   0   0   0   0   0   2   2   2   0   2   0   0   0   0   2   2   0   2   0   0   2   0   0   0   2   2   0   0   2   2   2   2   2   2   2   2   2   0   2   0   2   0   2   2   2   2   0   0   2   0   2   0   2   2   2   0   2
 MK-1-6                 0   0   0   0   0   2   0   2   2   0   2   0   0   2   2   0   2   0   2   2   0   2   2   2   0   0   0   0   2   2   2   2   0   0   0   0   2   0   0   0   2   0   2   2   2   0   2   0   2   2   2   0   0   0   2   0   2   2   2   0   0   2   2   0   2   2   2   0   2   0   0   0   2   0   0   0   2   0   0   0   0   2   2   0   0   0   2   2   2   2   2   2   2   2   2   0   2   2   0   2   2   2   0   0   2   2   0   2   0   2   2   0   0   0   2   0   2   2   2   0   2   0   2   0   0   0   0   0   0   0   2   2   2   0   0   2   2   0   2   0   0   0   0   0   0   0   0   0   2   2   2   0   2   0   0   0   0   2   2   2   2   0   0   2   0   0   0   2   2   0   0   2   2   2   0   2   2   2   2   2   2   2   0   2   2   2   0   2   2   0   0   2   2   2   0   2   2   2   0   2
 MK-1-7                 0   2   0   0   2   2   0   2   2   0   2   0   0   0   2   2   0   2   0   2   0   2   2   2   0   0   0   0   2   2   2   2   0   0   0   0   0   2   0   0   2   0   2   2   2   0   2   0   2   2   2   0   0   0   2   2   2   2   2   0   0   2   2   0   2   2   2   0   0   2   0   0   2   0   0   0   2   0   0   0   0   2   2   0   0   0   2   2   2   2   2   2   2   2   2   0   2   2   0   2   2   2   0   0   2   2   2   2   0   2   2   0   0   0   2   0   2   2   2   0   2   0   2   0   0   0   0   0   0   2   2   2   2   0   0   0   2   0   2   0   0   0   0   0   0   0   0   0   0   2   2   0   2   0   0   2   2   2   2   2   2   2   0   2   0   0   0   2   2   0   0   2   2   2   0   2   2   2   2   2   2   2   0   2   0   2   2   2   2   0   2   2   2   2   0   2   2   2   0   2
 MK-1-8                 0   2   0   0   2   0   0   2   2   0   0   0   0   0   2   2   0   2   0   2   0   2   2   2   2   0   0   0   2   2   0   2   0   0   0   0   0   2   0   0   2   0   2   2   2   0   0   2   2   2   2   0   0   2   2   2   0   2   2   0   0   2   0   0   2   2   2   0   0   2   0   0   0   0   0   0   2   0   0   0   0   2   2   0   0   0   2   2   2   2   2   2   2   2   2   0   2   2   0   2   2   2   0   0   2   2   2   2   0   2   2   0   0   2   2   2   2   2   2   2   2   2   2   0   0   0   0   0   0   2   2   2   2   0   0   0   2   2   2   0   0   0   0   0   0   0   0   0   0   2   2   0   2   2   0   2   2   2   2   0   2   2   0   2   0   0   0   2   2   0   0   2   2   0   0   2   2   2   2   2   2   2   2   2   0   2   0   2   2   2   2   2   2   2   0   2   2   2   0   2
 MK-1-9                 0   2   2   2   2   0   0   2   2   0   0   0   0   0   0   2   0   0   0   2   0   2   2   2   2   0   0   0   2   2   0   0   0   0   0   0   0   2   0   0   2   0   2   2   2   0   0   2   2   2   2   0   0   2   2   2   0   2   2   0   0   2   0   0   2   2   2   0   0   2   0   0   0   0   0   2   2   0   0   0   0   2   2   0   0   0   2   2   2   2   2   2   2   0   2   0   0   0   2   2   2   2   0   0   2   0   0   2   0   0   2   0   0   2   2   2   2   2   2   2   2   2   2   0   0   0   0   2   0   2   2   2   2   2   0   0   2   2   0   0   0   0   0   0   0   0   0   0   0   2   2   0   2   2   0   2   0   2   0   2   2   2   0   2   0   0   0   2   2   0   0   2   2   0   0   2   2   2   0   2   2   2   2   2   0   0   0   2   2   2   2   2   2   2   0   0   2   0   0   2
 MK-1-10                0   2   0   2   2   2   0   2   2   0   0   0   0   0   0   2   0   0   0   2   0   2   2   2   2   0   0   0   2   2   0   0   0   0   0   0   0   2   0   0   2   2   0   2   2   0   0   2   0   2   2   0   0   2   2   2   0   0   2   0   0   2   0   0   2   2   2   0   0   2   0   0   2   0   0   2   0   0   0   0   0   2   2   0   0   0   2   2   2   2   2   2   2   0   2   0   0   0   0   0   2   2   0   2   2   0   0   2   0   2   2   0   0   2   2   2   2   2   0   2   2   2   2   0   0   2   0   2   0   2   2   2   2   2   0   0   2   2   0   0   0   0   0   0   0   0   0   0   0   2   2   0   2   2   0   2   0   2   0   2   2   2   0   2   0   0   0   0   2   0   2   2   2   0   0   2   2   2   0   2   2   2   2   2   0   0   0   0   2   2   2   2   0   2   0   0   2   0   0   2
 MK-1-11                0   2   0   2   2   2   0   2   2   0   0   0   0   2   0   2   0   0   0   2   0   2   2   2   2   0   0   0   2   2   0   2   0   0   0   0   0   2   0   0   2   2   0   2   2   0   0   2   0   2   2   0   0   2   2   2   0   0   2   0   0   2   0   0   2   2   2   0   0   2   0   0   2   0   0   2   0   0   0   0   0   2   2   0   0   2   2   2   2   2   2   2   2   0   2   0   0   0   0   0   2   2   0   0   0   0   0   2   0   2   2   0   0   2   2   2   2   2   0   2   2   2   2   0   0   2   0   2   0   2   2   2   2   2   0   0   2   2   2   0   0   0   2   0   0   0   0   0   0   2   2   0   2   2   0   2   0   2   0   0   2   2   0   2   0   0   0   0   2   0   2   0   0   0   0   2   2   2   0   2   2   2   0   2   0   0   0   0   2   2   2   2   0   2   0   0   2   0   0   2
 MK-1-12                0   0   0   2   2   2   0   2   2   0   0   2   0   0   0   2   0   0   0   2   0   2   2   2   2   0   2   0   2   2   0   2   0   0   0   0   0   2   0   0   2   2   2   2   2   0   0   2   0   2   2   0   0   2   2   2   2   0   2   0   0   2   0   0   0   2   0   0   0   2   0   0   2   2   0   2   2   0   2   2   0   2   2   0   0   2   2   2   2   2   2   2   2   0   2   0   0   0   0   0   2   2   0   0   0   0   0   2   0   2   2   0   0   0   2   2   2   2   0   2   2   2   2   0   0   2   0   2   0   2   2   2   2   2   0   0   2   2   2   0   0   0   2   0   0   0   0   0   0   2   2   2   2   2   0   2   0   2   0   0   2   2   0   2   0   0   0   0   2   0   2   0   0   0   0   2   2   2   0   2   2   2   0   2   0   0   0   0   2   2   2   2   0   0   0   0   2   0   2   2
 MK-1-13                0   2   0   2   2   2   0   2   2   0   0   2   0   0   0   2   0   0   0   2   0   2   2   2   2   0   2   0   2   0   0   2   0   0   0   0   0   2   0   2   2   2   2   2   2   0   0   2   0   2   2   0   0   2   2   2   2   0   2   0   0   2   0   0   0   2   0   2   0   2   0   0   2   2   0   2   2   0   2   2   2   2   2   2   0   2   2   2   2   2   2   2   2   2   2   0   2   0   0   0   2   2   0   0   0   2   0   0   0   2   2   0   0   0   2   2   2   2   0   0   0   2   2   0   0   2   0   2   0   2   2   2   2   2   0   0   2   2   2   2   0   0   2   0   0   0   0   0   2   2   2   0   2   2   0   2   0   2   0   0   2   2   0   2   0   2   0   0   2   0   2   0   0   0   0   2   2   0   0   2   2   2   0   2   0   0   0   0   2   2   0   2   2   0   0   0   2   2   2   2
 MK-1-14                0   2   0   2   2   2   0   2   2   0   0   2   0   0   0   0   2   0   0   2   0   2   2   2   2   0   2   2   2   0   0   2   0   0   0   0   0   2   2   2   2   2   2   2   2   0   0   2   0   2   0   0   0   2   2   2   0   0   2   0   0   2   0   0   0   2   0   2   0   2   0   0   0   0   0   2   2   0   2   2   2   2   2   2   0   2   2   2   2   2   2   2   0   0   2   0   2   0   0   0   2   2   0   2   0   2   0   0   0   2   2   0   0   0   2   0   2   2   0   0   0   2   2   0   0   2   0   2   0   2   2   2   2   2   0   0   2   2   2   2   0   0   2   0   0   0   0   0   2   2   2   0   2   2   0   2   0   2   0   0   2   2   0   2   0   2   0   0   2   0   2   0   0   0   2   2   2   0   0   2   2   2   0   2   0   0   0   2   2   2   0   2   2   0   0   0   2   2   0   2
 MK-1-15                0   2   0   2   0   2   0   2   2   0   0   2   0   0   0   0   2   0   0   2   0   2   2   2   2   0   2   0   2   0   0   2   0   0   2   2   0   2   2   2   2   2   2   2   2   2   0   2   0   2   0   0   0   2   2   2   0   0   0   0   0   2   0   0   0   2   0   2   0   2   0   0   2   0   0   2   2   0   2   0   2   2   2   2   0   2   2   2   2   2   2   2   0   0   2   0   2   0   0   0   2   2   0   0   0   2   0   0   0   2   0   0   0   0   2   0   2   2   0   0   0   2   2   0   0   2   0   2   0   2   2   2   2   2   0   0   2   2   2   2   0   0   2   0   0   0   0   0   2   2   2   0   2   2   0   2   0   2   0   0   2   2   0   2   0   0   0   0   2   0   2   0   0   0   2   2   2   0   0   2   2   2   0   2   0   0   0   0   2   2   0   0   2   2   0   0   2   2   0   2
 MK-1-16                0   2   0   2   0   2   0   2   2   0   0   2   0   0   0   0   2   0   0   0   0   2   2   2   2   0   0   0   2   0   0   2   0   0   2   2   0   2   2   2   2   2   2   2   2   2   0   2   0   2   0   0   0   2   0   2   0   0   0   0   0   2   0   0   0   2   2   2   0   2   0   0   2   0   0   2   2   0   2   0   2   2   2   2   0   2   2   2   2   2   2   0   0   2   2   0   2   0   0   0   2   2   0   0   0   2   0   0   0   2   0   0   0   0   2   0   2   2   0   0   0   2   2   0   0   2   0   0   0   2   2   2   2   2   0   0   2   2   2   2   0   0   2   2   0   0   0   0   2   2   0   0   2   2   0   2   0   0   0   0   2   2   0   2   0   2   2   0   2   0   2   0   0   0   2   2   2   0   0   2   2   2   0   2   0   2   0   0   2   0   2   0   2   2   0   0   2   2   2   2
 MK-2-1                 0   0   2   0   2   0   2   2   0   0   2   2   2   0   2   2   0   2   2   0   0   2   2   0   0   0   0   2   2   2   2   0   2   0   0   0   2   0   2   0   2   0   2   0   0   0   0   0   2   0   2   0   2   2   0   0   2   0   0   0   2   0   0   0   0   2   0   0   2   2   2   0   2   2   2   0   0   0   2   2   2   2   2   2   2   2   2   0   2   2   0   0   2   2   0   2   2   0   2   0   2   2   0   0   0   2   0   0   2   2   2   0   2   2   0   0   2   0   0   0   2   2   2   0   0   0   0   2   2   2   2   0   2   2   0   2   0   2   0   2   0   0   2   2   2   2   2   0   2   0   2   0   0   0   2   2   2   0   0   2   0   2   2   0   2   2   2   2   2   2   2   0   0   0   0   2   0   2   0   0   2   0   2   0   0   0   2   2   2   0   0   0   2   0   2   2   0   2   0   0
 MK-2-2                 0   0   2   0   0   0   2   2   0   0   2   2   0   0   2   0   0   0   2   0   0   2   2   0   2   2   0   2   2   2   2   0   2   0   0   0   2   0   2   0   2   2   2   0   0   0   0   0   0   0   2   0   2   2   0   0   2   0   0   0   2   0   0   0   2   2   0   0   2   2   2   0   2   2   2   0   0   0   2   2   2   2   2   2   2   2   2   0   0   2   0   0   2   2   0   2   2   0   2   0   2   2   0   0   0   2   0   0   2   2   2   0   2   2   0   0   2   0   2   0   2   2   2   0   0   0   0   2   2   2   0   0   2   2   0   2   0   2   0   2   0   0   2   2   2   2   2   0   2   0   2   0   2   2   2   2   2   2   0   2   0   2   0   0   2   0   2   2   2   2   2   2   0   0   0   2   0   2   0   0   2   0   2   0   0   0   2   0   2   0   0   2   2   0   2   2   0   2   0   0
 MK-2-3                 0   0   2   0   0   0   2   0   0   0   0   2   0   0   2   0   0   0   2   0   0   2   2   0   2   2   0   2   2   2   2   0   2   0   0   0   2   0   2   0   0   2   2   0   0   0   0   0   0   0   2   2   2   2   0   0   2   0   0   0   2   2   0   0   2   2   0   0   2   2   0   0   0   2   2   0   0   0   2   0   2   2   0   2   2   2   2   0   0   2   0   0   2   2   0   0   0   0   2   2   2   2   2   0   0   2   0   0   2   2   2   0   0   2   0   0   2   0   2   0   2   2   2   0   0   0   0   2   2   2   0   0   2   2   0   2   0   2   0   2   0   2   2   2   2   0   2   0   2   0   2   2   2   2   0   2   2   2   0   2   0   2   0   0   2   0   2   0   2   2   2   2   0   0   0   2   0   2   0   0   2   0   2   0   0   0   2   0   2   0   0   2   2   0   2   2   0   2   0   0
 MK-2-4                 0   2   2   0   0   0   2   0   0   0   0   2   0   0   2   0   0   2   2   0   0   2   2   2   0   2   0   2   2   2   2   0   2   0   0   0   2   0   2   0   0   2   2   0   0   0   0   0   2   0   2   2   2   2   0   0   2   0   0   0   2   2   0   0   2   0   0   0   2   2   0   0   0   2   2   0   0   0   2   0   2   2   0   2   2   2   2   0   0   0   0   2   2   2   0   0   0   2   2   2   2   2   2   0   0   2   0   0   2   2   0   2   0   2   0   0   2   0   2   2   2   2   2   0   0   0   0   2   2   2   0   0   2   2   0   2   0   2   2   2   0   2   2   2   2   0   2   0   2   0   0   2   2   2   0   2   0   2   0   2   0   2   0   0   2   0   2   0   2   0   0   2   0   0   0   2   0   2   0   0   2   0   2   0   0   0   2   0   2   0   0   2   2   0   2   0   0   2   0   0
 MK-2-5                 0   2   2   2   0   0   2   0   0   2   0   2   0   0   2   0   0   2   2   0   0   2   0   2   0   2   0   2   2   2   2   0   2   0   0   0   2   0   2   0   2   2   2   0   2   0   0   0   2   0   2   2   2   2   0   0   2   0   0   0   2   0   0   0   2   0   0   0   2   2   0   0   0   2   2   0   0   0   2   0   2   2   0   2   2   2   2   0   0   0   0   2   2   2   0   2   0   2   2   2   2   2   2   0   0   2   0   0   2   2   0   2   0   2   0   0   2   0   2   2   2   2   2   0   2   0   0   2   2   0   0   0   2   2   0   2   0   2   2   2   0   2   2   2   2   0   2   0   2   0   0   2   2   2   0   2   0   2   0   2   2   2   0   0   2   0   2   2   0   0   0   2   0   0   0   2   2   2   0   0   2   0   2   0   0   0   2   0   0   0   0   2   2   2   2   0   0   2   2   2
 MK-2-6                 0   2   2   2   0   0   0   0   0   2   0   2   0   0   2   0   0   2   2   0   0   2   0   0   0   2   0   2   2   2   2   0   2   2   0   0   0   0   2   0   2   2   2   0   2   0   0   0   2   0   2   2   2   2   0   0   2   0   0   0   2   0   0   0   2   0   0   2   2   0   2   0   0   2   2   0   0   0   2   0   2   2   0   2   2   0   2   0   0   0   0   2   2   2   0   2   0   2   0   2   2   2   0   0   0   2   0   0   2   2   0   2   0   2   0   0   2   0   2   2   2   2   2   0   2   0   0   2   0   0   0   0   2   2   0   2   0   2   2   2   0   2   2   2   2   0   0   0   2   0   0   2   2   2   0   2   0   2   0   2   2   2   0   0   2   0   2   2   0   0   0   2   0   2   0   2   2   2   0   0   2   0   2   2   2   0   2   0   0   0   0   2   2   2   2   0   0   2   0   2
 MK-2-7                 0   2   2   2   0   0   0   0   0   2   0   2   0   0   2   0   0   2   2   0   0   2   0   0   0   2   0   2   2   2   2   0   2   2   0   0   0   0   2   0   2   2   2   0   2   2   0   0   2   2   0   2   2   2   0   0   0   0   0   0   2   0   0   2   2   0   0   2   2   0   2   0   0   2   2   0   0   0   2   0   2   2   0   2   2   0   0   0   2   0   0   2   2   0   2   2   0   0   0   0   2   2   0   0   2   2   0   0   2   2   0   0   0   2   0   0   2   0   2   2   2   2   2   0   2   2   0   2   0   0   0   0   0   2   2   2   0   2   2   2   0   2   0   2   2   0   0   2   2   0   2   2   0   2   0   2   0   2   0   2   2   2   0   0   2   2   2   2   0   0   0   0   0   2   0   2   2   2   0   0   2   0   2   2   2   0   2   0   2   0   2   2   2   2   2   0   0   2   0   2
 MK-2-8                 0   2   0   2   0   0   0   0   0   2   0   2   0   0   2   0   2   2   2   2   0   2   0   0   2   2   0   2   2   2   2   0   0   2   0   0   0   0   0   0   2   0   2   0   2   2   0   0   2   2   0   2   2   2   0   0   2   0   0   0   2   0   0   2   2   2   0   2   2   2   2   0   0   2   2   2   0   0   2   0   2   2   0   2   2   0   0   0   2   0   0   2   2   0   2   2   0   0   0   0   2   2   0   0   2   2   0   0   2   2   0   0   0   0   0   0   2   0   2   2   2   2   2   2   2   0   0   2   0   0   0   0   2   2   2   2   0   2   2   2   0   0   0   2   2   0   0   2   2   0   2   2   0   2   0   2   0   2   0   0   2   2   0   0   2   2   2   2   0   0   0   0   0   2   0   2   2   2   0   0   2   0   2   2   2   0   2   0   2   0   2   2   2   2   2   0   0   2   2   0
 MK-2-9                 0   2   0   2   0   0   0   2   0   2   0   0   0   0   2   0   2   2   2   2   0   2   0   0   2   2   0   2   2   2   0   0   0   2   0   0   0   0   0   0   2   0   2   0   2   2   0   2   2   2   0   2   2   2   0   0   2   0   0   0   2   0   0   2   2   2   0   2   2   0   2   0   0   2   2   2   0   0   2   0   2   2   0   2   2   0   0   0   2   0   0   2   2   2   2   2   0   2   0   0   2   2   0   0   2   2   0   0   2   2   0   0   0   0   0   0   2   0   0   2   0   2   2   2   2   2   0   0   0   0   0   0   2   2   2   2   0   0   2   2   0   0   0   2   0   0   0   2   2   0   2   2   0   2   0   2   2   2   0   0   2   2   0   0   2   2   2   2   0   0   0   0   0   2   0   2   2   0   0   0   2   0   2   2   2   0   2   0   2   0   2   2   2   0   2   0   0   2   2   0
 MK-2-10                0   2   0   2   0   0   0   2   0   0   0   2   0   0   2   0   2   2   2   2   0   2   0   2   2   2   0   0   2   2   0   0   2   2   0   0   0   0   0   0   2   0   2   0   2   0   2   2   2   0   0   2   2   2   0   0   2   0   0   0   2   0   2   2   2   2   0   2   2   0   2   0   2   2   2   2   0   0   2   0   2   2   0   0   2   0   0   2   0   0   0   2   2   2   2   2   0   2   0   0   2   2   0   0   2   2   0   2   2   2   0   0   0   0   0   2   2   0   0   2   0   2   2   2   2   2   0   2   0   0   0   0   0   2   2   0   0   0   2   2   0   0   0   2   0   0   0   2   2   0   2   2   0   2   0   0   2   2   0   0   2   2   0   0   2   2   2   2   0   0   0   0   0   2   0   2   2   0   0   0   2   0   0   2   2   2   2   0   2   2   2   2   2   0   0   0   0   0   2   0
 MK-2-11                0   2   2   2   0   0   0   2   0   0   0   2   0   0   2   0   2   2   2   0   0   2   0   2   2   0   0   0   2   2   0   0   2   2   0   0   0   0   0   2   2   0   2   0   2   0   0   2   2   2   2   2   2   2   0   0   2   0   0   0   0   0   2   2   2   2   0   2   2   2   2   2   2   2   2   2   0   2   0   0   2   2   0   0   2   0   0   2   0   0   0   2   0   2   2   2   0   2   2   0   2   2   0   0   2   2   0   2   2   2   0   0   0   0   0   2   0   0   0   2   0   2   2   2   2   2   0   2   0   0   0   0   0   2   0   0   0   2   2   2   0   0   2   2   0   0   0   2   0   0   2   2   0   2   0   0   2   0   0   0   2   2   2   0   2   2   2   2   0   0   0   0   0   2   0   2   2   0   0   0   2   0   2   2   2   2   2   0   2   2   2   2   2   0   0   0   0   0   0   0
 MK-2-12                0   2   2   2   0   0   0   2   0   0   0   2   0   0   2   0   2   2   0   0   0   2   0   0   0   0   0   0   2   2   0   0   2   2   0   0   0   0   0   2   0   0   2   0   2   0   0   2   2   2   2   0   2   2   2   0   2   0   0   0   0   0   2   2   2   0   0   2   2   2   2   2   2   2   2   2   2   2   0   0   2   0   0   0   2   0   0   0   0   0   0   2   0   0   2   2   0   2   0   0   0   2   0   0   2   2   0   2   2   2   0   0   0   0   0   2   0   0   0   2   0   2   2   2   2   2   0   2   0   0   2   0   0   2   0   0   0   2   2   2   2   0   2   2   0   0   2   2   2   0   2   2   0   2   0   0   2   0   0   0   2   0   2   0   2   2   2   2   0   0   0   0   0   2   0   2   2   0   0   0   2   0   2   2   2   0   2   0   2   2   2   2   2   0   0   0   0   0   0   0
 MK-2-13                0   2   2   2   0   0   0   0   0   0   0   2   0   0   2   0   2   2   0   0   0   2   0   0   0   0   0   0   2   2   0   0   2   2   0   0   0   0   0   0   0   0   2   0   2   0   0   2   2   2   2   0   2   2   2   0   2   0   0   0   0   0   2   2   2   0   0   0   2   2   0   2   2   2   2   2   2   2   0   2   2   2   0   0   2   0   0   0   0   0   0   2   0   0   2   2   0   2   0   0   0   2   0   0   2   2   0   2   2   2   0   0   2   0   0   2   0   0   0   2   0   2   0   2   2   2   0   2   0   2   2   0   0   0   0   0   0   2   2   2   2   0   0   2   0   0   2   2   2   0   0   2   0   2   0   0   0   0   0   0   2   0   0   0   2   2   2   2   0   0   0   0   0   2   0   2   2   0   0   0   2   0   2   2   2   0   2   0   2   2   2   2   0   0   0   0   0   0   0   0
 MK-2-14                0   2   0   2   0   2   0   0   0   0   0   2   0   0   2   0   2   2   0   0   0   2   0   2   0   0   0   0   0   2   0   0   2   2   0   2   0   0   0   0   0   0   2   2   2   0   0   2   2   2   2   0   2   2   0   0   2   0   0   0   2   0   2   2   2   0   0   0   2   2   0   2   2   2   2   2   2   2   0   2   2   2   0   0   2   0   0   0   0   0   0   2   0   0   2   2   0   2   0   0   0   2   0   0   2   2   0   2   2   2   0   0   2   0   0   2   0   0   0   2   0   2   0   2   0   2   0   2   2   0   2   0   0   0   2   2   0   2   2   2   0   0   0   2   0   0   2   2   0   0   0   2   0   2   0   0   0   0   0   0   2   0   0   0   2   2   2   2   0   0   0   0   0   2   0   2   2   0   2   0   2   0   2   2   2   0   2   0   2   2   0   2   0   0   0   0   0   0   0   0
 MK-2-15                0   2   0   2   0   2   0   2   0   0   0   2   0   0   0   0   2   2   0   0   0   2   0   2   0   0   0   2   0   2   0   0   2   2   0   2   0   0   0   2   0   0   2   2   2   0   0   2   2   2   2   2   2   2   0   0   2   0   0   0   2   0   0   2   2   0   0   0   2   2   0   2   2   2   2   2   2   2   0   2   2   2   0   0   2   0   0   0   0   0   0   2   0   0   2   2   0   2   0   0   2   2   0   0   2   2   0   2   2   2   0   0   2   2   0   2   0   0   0   2   0   0   0   0   0   2   0   2   2   0   2   0   0   0   2   2   0   2   2   2   2   0   0   2   0   0   2   2   0   0   0   2   0   2   0   0   0   0   0   0   2   0   0   0   2   2   2   2   0   0   0   2   0   2   0   2   2   0   2   0   2   0   2   2   2   0   2   0   2   2   0   2   0   2   0   0   0   0   0   0
 MK-2-16                0   2   0   2   0   2   0   2   0   2   0   2   0   0   0   0   2   2   0   0   0   0   0   2   0   0   0   2   0   2   0   0   2   2   2   2   0   0   0   2   0   0   2   2   2   0   0   2   2   2   2   2   0   2   0   0   2   0   0   0   2   0   0   2   2   0   0   0   2   2   2   0   2   2   2   2   2   2   2   2   2   2   0   0   2   0   0   0   0   0   0   2   0   0   2   0   0   2   0   0   2   2   0   0   0   2   0   0   2   2   0   0   2   2   2   2   0   0   0   2   2   0   0   2   0   2   0   2   2   0   2   0   0   0   2   2   2   0   2   2   2   0   0   2   0   0   2   2   0   0   0   2   0   2   0   0   0   0   0   0   2   0   0   0   0   2   0   2   0   0   0   2   0   2   0   2   2   0   2   2   2   0   2   2   2   0   2   0   2   2   0   2   0   2   0   0   0   2   0   0
 MK-3-1                 2   2   0   2   0   2   2   0   2   0   0   0   0   2   2   0   0   0   0   2   0   2   0   2   0   0   0   0   0   0   0   2   0   2   2   0   2   2   0   0   0   2   0   2   0   2   0   2   2   2   2   0   0   0   0   0   2   2   2   2   2   0   2   0   0   0   0   0   0   2   0   0   0   2   2   2   0   0   2   0   0   0   0   0   0   2   0   0   0   2   0   2   2   2   0   2   0   0   2   2   0   2   0   0   0   0   0   2   0   2   0   0   0   0   0   0   0   2   2   2   0   2   2   0   0   2   2   2   2   2   0   0   2   0   0   2   0   0   2   2   0   0   2   0   0   0   2   2   2   2   0   2   0   2   2   2   0   0   2   2   0   2   2   0   0   0   2   2   0   0   0   0   0   2   2   2   2   0   2   2   0   2   0   2   0   2   2   0   2   0   2   0   0   2   2   0   0   2   0   2
 MK-3-2                 2   2   0   2   2   2   2   0   2   0   0   0   0   2   2   0   0   0   0   2   0   0   2   2   0   0   0   2   0   0   2   2   0   2   2   0   2   2   2   0   0   2   0   2   0   2   0   2   2   2   2   0   2   2   0   0   2   2   2   2   2   0   2   0   0   0   0   0   0   2   0   0   0   2   2   2   0   0   2   2   0   0   0   0   0   2   0   0   0   2   0   2   2   2   2   2   0   0   2   2   2   2   0   0   0   0   0   2   2   0   0   0   2   0   2   0   2   2   2   2   0   2   2   0   0   2   2   2   2   2   0   0   2   0   0   2   0   0   2   2   0   0   0   0   0   0   2   2   2   0   0   2   0   2   2   2   0   0   2   2   2   2   2   0   0   0   2   2   0   0   0   0   0   2   2   2   2   0   0   2   0   0   0   2   0   0   2   0   2   0   2   0   0   2   2   0   0   2   0   2
 MK-3-3                 2   2   0   2   2   0   2   0   2   2   0   0   0   2   2   0   0   0   0   0   0   2   2   0   2   0   0   2   0   0   2   2   0   2   0   0   0   2   0   0   0   0   0   2   0   2   0   0   2   2   2   0   2   2   0   0   2   2   2   2   2   0   2   0   0   2   0   0   0   2   0   0   0   2   2   0   0   0   2   2   0   0   0   0   0   2   0   0   0   2   2   2   2   2   2   2   0   0   2   2   2   2   0   2   0   0   0   0   2   0   0   0   0   0   2   0   2   2   2   2   0   2   2   0   0   2   2   2   2   2   0   0   0   0   0   0   2   0   2   2   0   0   2   0   0   0   2   2   2   0   0   2   0   2   2   2   0   0   2   2   2   2   2   0   0   0   2   2   0   0   0   0   0   2   2   2   2   0   0   2   0   0   0   2   0   0   2   0   2   0   2   0   0   2   2   2   0   2   0   2
 MK-3-4                 2   0   0   2   2   0   2   0   2   2   0   0   0   2   2   0   0   0   0   0   0   2   2   0   2   0   0   2   0   0   2   2   0   2   2   0   2   2   0   0   0   0   0   2   0   2   0   0   2   2   2   0   2   2   0   0   2   2   2   2   2   2   0   0   0   2   0   0   0   2   0   0   0   2   2   0   0   0   2   2   0   0   0   0   0   0   0   0   0   2   2   2   2   2   2   2   0   0   2   2   2   0   0   2   2   0   0   0   2   0   0   0   0   0   2   0   2   2   2   2   0   2   0   0   0   2   2   2   2   2   0   0   0   0   0   0   2   0   0   2   0   0   0   0   0   0   2   2   2   0   0   2   0   2   2   2   2   2   2   2   2   2   2   0   2   0   2   0   0   0   0   0   0   2   2   2   2   0   0   2   0   0   0   2   0   0   2   0   2   0   2   0   0   2   2   2   2   2   0   2
 MK-3-5                 2   0   0   2   2   2   2   0   2   2   0   0   0   2   2   0   0   0   0   0   0   2   2   2   2   0   0   2   0   0   2   2   0   2   2   0   2   2   0   0   0   2   0   2   0   2   0   0   2   2   2   0   2   2   0   0   2   2   2   2   2   2   0   0   0   2   0   0   0   2   0   0   0   2   2   0   0   0   2   0   0   0   0   0   0   0   2   0   0   2   2   0   2   2   2   2   0   2   2   2   2   0   0   2   2   0   0   0   2   0   0   2   0   0   2   0   2   2   2   2   0   2   0   0   0   2   2   2   2   2   0   0   0   0   0   0   2   0   0   2   0   0   0   0   2   0   2   0   0   0   2   2   0   2   2   2   2   2   2   2   2   2   2   0   2   0   2   0   0   0   0   0   2   2   2   2   2   0   2   2   0   0   0   2   0   0   2   0   2   0   2   0   0   2   2   2   2   2   0   2
 MK-3-6                 2   0   0   2   0   2   2   0   0   2   0   0   0   2   2   0   0   0   0   0   0   0   0   2   2   0   0   2   2   0   0   2   0   2   2   0   2   2   0   0   0   2   0   2   0   2   0   0   0   2   0   0   2   2   0   0   2   2   2   2   2   2   0   0   0   2   0   0   0   2   0   0   0   2   0   0   0   0   2   0   2   0   0   0   0   0   2   0   0   2   0   0   2   2   2   2   0   2   2   2   2   2   0   2   2   0   0   0   0   0   0   2   0   0   2   0   2   2   2   2   0   2   0   0   0   2   2   0   0   2   0   0   0   0   0   0   2   0   0   2   0   0   0   0   2   0   2   0   0   0   2   2   0   2   2   2   2   2   2   2   2   2   2   0   2   0   2   0   0   0   0   0   2   2   2   2   2   0   2   2   0   2   0   0   0   0   2   0   2   0   2   0   0   2   2   0   2   2   0   2
 MK-3-7                 2   0   0   2   0   2   2   0   0   0   0   0   0   2   2   0   0   0   0   2   0   0   0   2   2   0   0   2   2   0   0   2   2   2   2   0   2   2   0   0   0   2   2   2   0   2   0   0   0   2   0   2   2   2   0   0   2   2   2   2   2   2   0   0   0   2   0   0   0   2   0   0   0   2   0   0   0   0   2   0   2   0   0   0   0   0   2   0   2   2   0   0   2   2   0   2   0   2   2   2   2   2   0   2   2   0   0   0   0   0   0   0   0   0   2   0   2   2   2   2   0   2   2   0   2   2   2   0   0   2   0   0   0   0   0   0   2   0   0   2   0   0   0   0   2   0   2   0   0   0   2   2   0   2   2   2   2   2   0   2   2   2   0   0   2   2   2   0   0   0   2   0   2   2   2   0   2   0   2   2   2   0   0   2   0   0   2   0   2   0   2   2   0   2   2   0   2   2   0   2
 MK-3-8                 0   0   0   2   0   2   2   0   0   0   0   0   0   2   2   0   2   0   0   2   0   0   0   2   0   0   0   2   2   0   0   0   2   2   2   0   0   2   0   0   0   2   0   2   0   0   0   0   0   2   0   2   2   2   2   2   2   2   2   2   2   2   0   0   0   2   0   2   0   2   0   0   0   2   0   0   0   0   2   0   2   2   0   0   0   0   2   0   2   0   0   0   2   2   0   0   0   2   2   2   0   2   0   2   2   0   0   2   0   0   0   2   0   0   2   2   2   0   2   0   2   2   2   0   2   2   2   0   0   2   0   0   0   0   0   0   0   0   0   2   0   0   2   0   2   0   2   0   2   0   2   2   0   0   2   2   2   2   0   2   2   2   0   0   2   2   2   0   0   0   2   0   2   0   2   0   2   0   2   2   0   0   0   0   0   0   2   0   2   0   2   2   0   2   2   0   2   2   0   2
 MK-3-9                 0   0   0   2   0   2   2   0   0   0   0   0   0   2   2   0   2   0   0   2   0   0   0   2   2   2   2   2   2   0   0   0   2   2   2   0   0   2   0   2   0   2   0   2   0   0   0   2   0   2   0   2   2   2   2   2   2   2   2   2   2   2   0   0   0   2   0   2   0   2   0   0   0   2   0   0   0   0   2   0   2   2   0   0   0   0   2   0   2   0   2   0   2   0   0   0   0   0   2   2   2   2   0   2   2   2   0   2   0   0   0   2   0   0   2   2   2   0   2   0   2   0   2   0   2   0   2   2   0   2   0   0   0   0   0   0   0   0   0   2   0   2   0   0   2   0   2   2   2   0   2   2   0   0   2   2   2   2   0   2   2   2   2   0   2   2   0   0   2   0   2   0   2   2   2   0   2   0   2   2   0   0   0   0   0   2   2   0   2   0   2   2   0   2   2   0   2   2   0   2
 MK-3-10                0   2   2   2   2   2   2   2   2   0   0   0   0   2   0   0   2   0   0   2   0   0   0   2   2   2   0   2   2   0   0   0   2   2   2   0   2   0   0   2   2   2   0   2   0   0   0   2   0   2   0   2   2   2   2   2   2   2   0   2   2   2   0   0   0   2   0   2   0   2   0   0   0   2   0   0   0   0   2   0   2   2   0   2   0   0   2   0   2   2   2   0   2   0   0   0   0   0   2   2   2   2   2   2   2   2   0   2   0   2   0   2   0   0   2   0   2   0   2   0   2   0   2   2   2   0   2   2   0   2   0   0   0   0   2   0   0   0   0   2   0   2   0   0   2   0   0   2   2   2   2   2   0   0   2   2   2   2   0   2   2   2   2   0   2   2   0   0   2   0   2   0   0   2   2   0   2   2   2   2   0   0   0   0   0   2   2   0   2   0   2   0   0   2   2   0   2   2   0   0
 MK-3-11                0   2   2   0   2   0   2   2   2   2   0   0   0   2   0   0   2   0   0   2   0   0   0   2   2   2   2   2   2   0   0   0   2   2   0   2   2   0   0   2   2   2   0   2   0   0   0   2   0   2   2   2   2   0   2   2   2   2   0   0   2   2   0   0   0   2   0   2   0   2   0   0   0   2   0   0   0   0   2   0   2   2   0   2   0   0   2   0   2   2   0   0   2   0   0   0   0   0   0   2   2   2   2   2   2   2   0   2   0   2   0   2   0   0   2   0   2   0   2   0   2   0   2   2   2   2   0   2   0   2   0   0   0   2   2   0   0   2   0   2   2   2   0   2   2   0   0   2   2   2   0   2   0   0   2   2   2   2   0   2   2   2   2   0   0   2   0   0   2   0   0   0   0   2   2   0   2   2   2   2   0   0   0   0   0   2   2   0   2   0   2   0   0   2   2   0   2   2   0   0
 MK-3-12                0   0   0   0   2   0   2   2   2   2   0   0   0   2   0   0   2   2   0   2   0   0   0   2   2   2   2   0   2   0   0   0   2   2   0   2   2   0   0   2   2   2   0   2   0   2   0   2   0   2   2   2   2   2   2   2   2   2   0   0   2   2   0   0   0   0   0   2   0   0   0   0   0   2   0   0   0   0   0   0   0   2   0   2   0   0   2   0   2   2   0   0   2   0   0   0   0   2   0   2   2   2   2   2   2   2   0   2   0   2   0   2   0   0   2   0   2   0   2   0   2   0   2   2   2   2   0   2   0   0   0   0   0   2   2   0   0   2   0   2   2   2   0   2   2   0   0   2   2   2   0   2   0   0   2   2   2   2   2   2   2   2   2   0   0   2   0   0   2   0   0   0   0   2   2   0   2   2   0   2   0   0   2   0   0   2   2   0   2   0   2   0   0   2   2   0   2   2   0   0
 MK-3-13                0   0   0   2   0   0   2   2   2   2   0   0   0   2   2   0   0   2   0   2   0   0   0   2   2   2   2   0   2   0   0   0   2   2   0   2   2   0   0   2   2   2   0   2   0   2   0   2   0   0   0   0   2   2   2   2   2   2   0   0   0   2   0   0   0   2   0   2   0   0   0   0   2   2   0   0   0   0   0   0   0   2   0   2   2   0   0   0   2   2   0   0   2   0   0   0   0   0   0   2   2   2   2   2   2   2   0   2   0   2   2   2   0   0   2   0   2   0   2   2   2   0   2   2   0   2   0   0   0   0   0   0   0   2   2   0   0   2   0   2   2   2   0   2   2   0   0   2   2   0   0   2   0   0   2   2   2   2   2   2   2   2   2   0   0   2   0   0   2   0   0   0   0   0   0   2   2   2   0   2   0   0   2   0   0   2   2   2   2   0   2   2   0   2   2   0   2   2   0   0
 MK-3-14                0   0   0   2   0   0   2   2   0   0   0   0   0   2   2   0   0   2   0   2   0   0   0   2   2   0   2   0   2   0   0   0   0   2   0   2   2   0   0   2   2   2   2   2   0   2   0   2   0   0   0   2   2   2   2   2   2   2   0   0   0   2   0   0   2   2   0   2   0   0   0   0   2   2   0   0   0   0   0   0   0   2   2   2   2   0   0   0   2   2   0   0   2   0   0   0   0   0   0   2   2   2   2   2   2   2   0   0   0   2   2   2   0   0   2   0   2   0   2   2   2   0   2   2   0   0   0   0   0   0   0   0   2   0   2   0   0   0   0   2   2   2   0   2   2   0   0   2   2   0   0   2   0   0   2   2   2   2   2   2   2   2   2   0   0   2   0   0   2   0   0   2   0   0   0   2   2   2   0   2   2   0   2   0   0   2   2   2   2   0   2   2   0   2   2   0   2   2   2   0
 MK-3-15                0   0   0   2   0   0   2   2   0   0   0   0   0   2   2   0   0   2   0   2   0   0   0   2   2   0   2   0   2   0   0   0   0   2   0   2   2   0   2   2   2   2   2   0   2   2   0   2   0   0   0   2   2   0   2   2   2   2   0   0   0   2   0   0   2   2   0   2   0   0   0   0   2   2   0   0   0   0   0   0   0   2   2   2   2   0   0   0   2   2   0   0   2   0   0   0   0   0   0   2   2   2   2   2   2   2   0   0   0   0   0   2   2   0   2   0   2   0   2   2   0   0   2   2   0   0   0   0   0   0   0   2   0   0   2   0   0   0   0   2   2   2   0   2   2   0   0   2   2   0   0   2   0   0   0   2   2   2   2   2   2   2   2   0   0   2   0   0   0   0   0   2   0   0   0   2   2   2   0   2   2   2   2   0   0   2   2   2   2   0   2   2   0   2   2   0   2   2   2   0
 MK-3-16                0   2   0   2   2   0   0   2   2   0   0   2   0   2   2   0   0   2   0   2   0   2   0   2   2   0   2   0   2   2   0   0   2   2   0   2   2   2   0   2   2   2   2   0   2   2   0   0   0   0   0   2   2   0   2   0   0   2   0   0   0   2   0   0   0   2   0   2   0   0   0   0   2   2   0   0   0   0   2   0   0   2   2   2   2   0   0   0   2   2   0   0   2   0   0   0   0   0   0   2   2   2   2   0   2   2   0   0   0   0   0   2   2   0   2   0   2   0   0   2   0   0   0   2   0   2   0   0   0   0   0   2   0   0   2   0   0   0   0   2   2   2   0   2   0   0   0   2   2   0   0   2   0   2   0   2   2   2   2   2   2   2   2   2   0   2   2   0   0   0   0   2   0   0   0   2   2   0   0   2   2   2   2   0   0   2   2   2   2   0   2   2   0   2   0   0   2   2   2   0
 MK-4-1                 2   0   2   2   0   0   2   0   2   0   0   0   0   0   2   2   0   2   0   2   2   2   0   0   0   2   0   2   0   2   2   2   0   0   2   2   0   2   2   0   2   2   2   2   2   0   0   2   0   2   2   2   0   0   2   0   0   0   2   2   2   2   0   2   0   0   2   2   0   2   2   0   2   0   2   2   0   2   2   0   0   0   2   0   2   0   2   2   0   0   0   0   2   2   0   0   2   0   0   0   2   0   2   2   2   0   2   2   0   2   0   0   2   2   2   0   0   0   0   2   0   0   2   2   2   0   2   0   0   0   2   2   2   2   0   0   2   2   2   0   0   0   2   0   2   0   2   0   0   0   2   0   2   0   2   0   0   0   2   2   0   2   2   0   2   0   0   2   2   2   0   2   0   2   2   0   0   0   0   2   0   2   0   0   0   2   0   0   0   0   2   2   0   0   0   2   2   0   2   2
 MK-4-2                 2   0   2   2   0   0   2   0   2   2   0   0   0   0   2   0   2   2   2   2   0   2   0   0   0   2   0   2   0   2   2   2   0   0   2   2   0   2   2   0   0   2   2   2   0   2   0   2   0   0   2   2   0   0   2   0   0   0   2   2   2   0   0   2   0   2   2   2   2   2   2   2   2   0   2   2   2   2   0   0   0   0   2   0   0   0   2   2   0   0   0   0   2   2   0   0   2   2   0   0   2   0   2   2   2   0   2   2   2   2   0   0   2   2   2   0   0   0   0   2   0   0   2   2   2   0   2   0   0   0   2   2   2   2   0   0   2   2   2   2   2   0   2   0   2   0   2   0   0   0   2   0   2   0   2   0   0   2   0   2   0   2   2   0   2   0   0   2   2   2   0   2   0   2   2   0   0   0   0   2   0   2   2   0   0   0   0   0   0   0   2   2   0   0   0   2   2   0   2   2
 MK-4-3                 2   0   2   2   0   0   2   0   2   2   0   0   0   0   2   0   2   2   2   0   0   2   0   0   0   2   0   2   0   2   2   2   0   0   2   2   0   2   2   2   0   2   2   2   0   2   0   2   0   0   2   2   0   0   2   0   0   0   2   2   2   0   0   2   0   2   2   2   2   2   2   0   2   2   2   2   2   2   0   0   2   0   2   0   0   0   2   0   0   0   0   0   0   2   0   0   2   2   0   0   2   0   2   2   0   0   2   2   2   2   2   0   2   2   2   0   0   0   0   2   0   0   2   2   2   0   2   0   2   0   2   2   2   2   0   0   2   2   2   2   0   0   2   0   2   2   2   0   0   0   0   0   2   0   2   0   0   0   0   2   0   2   0   0   2   0   0   2   2   2   0   2   2   2   2   0   0   0   0   2   2   2   2   0   0   0   0   0   2   0   2   2   0   0   0   2   2   0   2   2
 MK-4-4                 2   0   2   2   0   0   2   0   2   2   0   0   0   0   2   0   0   2   2   0   0   2   0   0   0   2   0   2   0   2   2   2   0   0   2   2   0   2   2   2   0   2   2   2   0   2   0   2   0   0   2   2   0   0   2   0   0   0   2   2   2   0   0   2   0   0   2   2   2   2   2   0   0   2   2   2   2   2   0   0   2   0   2   2   0   0   2   0   0   0   0   0   0   2   0   0   2   2   0   0   2   0   2   2   0   0   2   2   2   2   2   0   2   2   2   0   0   0   0   2   0   0   2   2   2   0   2   0   2   0   0   2   2   2   0   0   0   2   2   2   2   0   2   0   2   2   2   0   0   0   0   0   2   2   2   0   2   0   0   0   0   0   0   0   2   0   0   2   2   2   0   2   2   2   2   0   0   0   2   2   2   2   2   0   0   0   0   0   2   0   2   2   0   0   0   2   2   0   2   2
 MK-4-5                 2   0   2   2   0   0   2   0   2   2   0   0   0   0   2   0   0   2   0   0   0   2   0   0   0   2   0   2   0   2   2   2   0   0   2   2   0   2   2   2   0   0   2   0   0   2   0   2   0   0   0   0   0   2   2   2   0   0   2   2   2   0   0   0   0   0   2   0   0   2   2   0   0   2   2   0   2   2   0   2   2   0   2   2   2   0   0   0   2   0   0   0   0   2   0   0   2   2   0   2   2   0   2   2   0   0   2   0   2   2   2   0   2   2   2   0   0   0   0   2   0   0   2   2   0   0   2   0   2   0   0   2   2   2   0   0   0   2   2   2   2   0   2   0   2   2   2   0   0   0   2   0   2   2   0   2   2   0   2   0   2   0   0   0   2   0   0   2   2   2   0   2   2   2   2   0   0   0   2   2   2   2   2   0   0   0   0   0   2   2   2   2   0   0   0   2   0   0   2   2
 MK-4-6                 2   0   2   2   0   0   2   0   2   2   0   0   0   0   2   0   0   2   0   0   0   2   0   2   0   2   0   2   0   2   2   2   2   0   2   2   2   2   2   2   0   0   2   0   0   0   0   2   2   0   0   0   0   2   2   2   0   0   2   2   2   0   0   0   0   0   2   0   0   2   2   0   0   0   2   0   2   2   0   2   2   2   2   2   2   0   0   0   2   0   0   0   0   2   0   0   0   2   0   2   2   0   2   2   0   0   2   2   2   2   0   0   2   2   0   0   0   0   0   2   2   0   2   2   0   0   0   0   2   0   0   2   2   2   0   0   0   2   2   2   0   0   2   0   2   2   2   0   0   0   2   0   2   2   0   2   2   0   2   0   2   0   0   0   2   0   0   0   2   2   2   2   0   2   2   0   2   0   2   2   2   2   2   0   0   0   0   0   2   2   2   2   0   0   0   2   0   0   2   2
 MK-4-7                 2   0   2   0   0   0   2   0   2   2   0   0   2   0   2   0   2   2   0   0   2   2   0   2   0   2   0   2   0   2   2   2   2   0   2   2   2   2   2   0   2   0   2   0   0   0   0   0   2   0   0   0   0   2   0   2   0   2   2   2   2   0   0   0   0   0   2   0   0   2   2   0   0   0   0   0   2   2   0   2   2   2   2   2   2   0   0   0   0   0   0   2   0   2   0   0   0   0   2   2   2   0   2   2   0   0   2   2   2   2   2   0   2   2   0   0   0   0   0   2   2   0   2   2   0   0   0   0   2   0   0   2   2   2   0   0   0   2   2   2   0   0   2   2   2   2   0   0   0   0   2   0   2   0   0   2   2   0   2   0   2   0   0   0   2   0   0   0   2   2   2   2   0   2   2   0   2   0   0   2   2   2   0   0   0   0   0   0   2   0   2   2   0   2   0   0   0   0   2   2
 MK-4-8                 2   0   2   0   0   0   2   0   2   2   0   0   2   0   2   0   2   2   0   0   2   2   0   2   0   2   0   2   0   2   2   2   2   0   2   2   2   2   2   0   2   0   2   0   0   0   0   0   2   0   0   0   0   2   0   0   0   2   2   0   2   0   2   0   0   2   2   0   0   2   2   0   0   0   0   0   2   2   0   2   0   2   2   2   2   0   2   0   0   2   0   2   0   2   0   0   0   0   2   2   2   0   2   2   0   2   2   2   2   2   2   0   0   2   0   0   0   0   0   2   2   0   2   2   0   0   2   0   2   0   0   2   2   2   0   0   0   2   2   2   0   2   2   2   2   2   0   0   0   0   0   0   2   0   0   2   2   0   2   0   2   0   0   0   2   0   0   0   2   2   2   2   0   2   2   0   2   0   0   2   2   2   2   2   0   0   0   0   2   0   2   2   2   2   0   0   0   0   2   2
 MK-4-9                 2   0   2   0   0   0   2   0   2   2   0   0   2   0   2   0   2   2   0   0   2   2   0   2   0   2   0   2   0   2   0   2   2   0   2   2   2   2   2   0   2   0   2   0   0   0   0   0   2   0   0   0   0   2   0   0   0   2   0   0   2   2   0   0   0   2   2   0   0   2   0   0   0   0   0   0   0   0   0   2   0   2   2   2   2   2   2   0   0   2   0   2   0   2   0   0   0   0   2   2   2   0   2   2   0   2   0   2   2   2   0   0   0   2   0   0   0   0   0   2   0   2   2   0   0   0   2   0   2   0   0   2   2   2   0   0   0   2   2   2   0   2   2   2   2   2   0   0   0   0   0   0   2   0   0   2   2   0   2   0   2   0   0   0   2   0   2   0   2   2   2   2   0   2   2   0   2   0   2   2   2   2   2   2   0   0   0   0   2   2   2   2   2   2   0   0   0   0   0   0
 MK-4-10                2   0   2   0   2   0   2   0   2   2   0   0   2   0   2   0   0   2   2   0   0   2   2   2   0   2   0   2   0   2   0   2   2   0   2   2   2   2   2   0   0   0   2   0   0   0   0   0   2   0   0   0   0   2   0   0   0   2   0   2   2   2   0   0   0   2   2   0   0   2   0   0   0   0   0   0   0   0   2   2   0   2   2   2   2   2   2   2   0   2   0   2   0   2   0   0   0   0   2   2   2   0   2   2   2   2   0   2   2   2   0   0   0   2   0   0   0   0   0   2   0   2   2   0   0   0   2   0   2   0   0   2   2   2   0   0   0   2   0   2   0   2   2   2   2   2   0   0   0   0   0   0   2   0   0   2   0   0   2   0   2   0   0   0   2   0   0   0   2   2   2   2   0   2   2   0   2   0   2   2   2   2   0   2   0   0   0   0   2   2   2   2   2   2   2   0   0   0   0   2
 MK-4-11                0   0   2   2   2   0   2   0   2   2   0   0   2   0   2   0   0   2   2   2   0   2   0   2   0   2   2   2   0   2   2   2   2   0   2   2   2   2   0   0   0   0   2   2   0   0   0   0   2   2   0   2   0   2   0   0   0   2   0   2   2   2   0   0   0   2   2   0   0   2   0   2   0   0   0   0   0   0   2   2   0   2   2   2   2   2   2   2   0   2   0   2   2   2   0   0   0   0   2   2   0   0   2   2   2   2   0   2   0   2   0   2   0   2   0   0   0   0   0   2   0   2   2   0   0   0   2   0   2   0   0   2   2   2   2   0   0   2   0   0   0   2   2   2   2   0   0   0   0   2   0   0   2   0   0   2   0   0   2   0   2   0   0   0   2   0   0   0   2   2   2   2   0   2   2   2   2   0   2   2   2   2   0   2   0   0   0   0   0   2   2   0   2   2   2   0   0   2   0   2
 MK-4-12                0   0   2   2   2   2   2   0   2   2   0   0   2   0   0   0   0   0   2   2   0   2   0   2   0   2   2   2   0   0   2   2   2   0   0   2   0   2   0   0   0   0   2   2   0   0   0   2   2   2   0   2   0   2   0   0   0   2   0   2   2   2   0   0   0   2   2   0   0   2   0   2   0   0   0   0   0   0   2   2   2   2   2   2   2   0   2   2   2   2   0   0   2   2   0   0   0   0   2   2   0   0   2   2   2   2   0   2   2   2   0   2   0   0   0   0   0   0   0   2   0   2   2   0   0   0   2   0   2   0   0   2   2   2   2   0   0   2   2   0   0   0   2   2   2   0   0   0   0   2   0   0   2   0   0   2   0   0   2   0   2   0   0   0   2   0   0   0   2   2   2   0   0   2   2   0   2   0   2   2   2   2   0   2   0   0   0   0   0   2   2   0   2   2   2   0   0   2   0   2
 MK-4-13                0   0   2   2   0   2   0   0   2   2   0   0   2   0   0   0   0   0   2   0   0   2   2   2   0   0   2   0   0   0   2   2   2   0   0   0   0   2   0   0   0   0   0   2   0   0   0   2   2   2   0   2   0   2   0   0   0   2   0   2   2   2   0   0   0   2   2   0   0   2   0   2   0   0   0   0   0   0   2   2   2   2   2   0   2   2   2   2   2   2   0   0   2   2   0   0   0   0   0   2   0   0   2   2   0   2   0   2   2   2   0   2   0   0   0   0   0   0   0   2   0   2   2   0   0   0   2   0   2   0   0   0   2   2   2   0   0   2   0   0   0   0   2   2   2   0   0   0   2   2   0   0   2   0   0   2   0   2   2   0   2   0   0   0   2   2   0   0   2   2   2   0   0   2   2   0   2   0   2   2   2   2   0   2   2   0   0   0   0   2   2   2   2   2   2   0   0   2   0   2
 MK-4-14                0   0   2   2   0   2   0   0   2   0   0   0   0   0   0   0   0   0   2   0   0   2   2   2   0   0   2   0   2   0   2   2   2   0   0   0   0   2   0   0   0   0   0   2   0   0   0   2   2   2   0   2   0   2   0   2   0   2   0   2   2   2   0   0   0   2   2   0   0   2   0   0   0   0   0   0   0   0   2   2   2   2   2   0   2   2   0   2   2   2   0   2   2   2   0   0   0   0   0   2   2   0   2   2   0   2   0   2   2   2   0   2   0   0   0   0   0   0   0   2   0   2   2   0   0   0   2   0   2   0   0   0   2   2   2   0   0   2   0   0   2   0   2   2   2   0   0   0   2   2   0   0   2   0   0   2   0   2   2   0   2   2   0   0   2   2   0   0   2   2   2   0   0   2   2   0   2   0   2   2   2   0   0   2   2   0   0   0   0   2   2   2   2   2   2   2   0   0   0   2
 MK-4-15                0   0   0   2   0   0   0   0   2   0   0   0   0   0   0   0   0   0   2   0   2   2   2   2   0   0   2   0   2   0   2   2   2   0   0   0   2   2   0   0   0   2   0   2   0   0   0   2   2   2   0   2   0   0   0   2   0   2   2   2   2   2   0   0   0   2   2   0   0   2   0   0   2   0   0   0   0   0   2   0   2   2   2   0   2   2   0   2   0   2   0   0   2   2   0   0   0   0   0   2   2   0   2   2   0   2   2   0   2   2   0   2   0   0   0   0   0   0   2   2   0   2   2   0   0   2   2   0   2   0   0   0   2   2   2   0   0   2   0   0   2   0   2   2   2   0   0   0   2   0   0   0   0   0   2   2   0   2   2   0   2   2   0   0   2   2   0   0   2   2   2   0   0   2   2   0   2   0   2   0   2   0   0   2   2   0   0   0   0   0   2   2   0   2   2   2   2   0   0   2
 MK-4-16                0   0   0   2   0   0   0   0   2   2   0   0   0   0   0   0   0   0   2   0   2   2   2   2   0   0   2   0   2   0   2   2   2   0   0   0   2   2   0   0   0   2   0   2   0   0   0   2   2   2   0   2   0   0   0   2   0   0   0   0   2   2   0   2   0   2   2   0   0   2   2   0   2   0   2   0   0   0   2   0   0   2   2   0   2   2   0   2   0   2   0   0   2   2   0   0   2   0   0   2   2   0   2   2   0   0   2   0   2   2   0   2   0   0   0   0   0   0   2   2   0   2   2   0   2   2   2   0   2   0   2   0   2   2   2   0   0   2   0   0   2   0   0   2   2   0   0   0   2   0   2   0   0   0   2   2   0   0   2   0   2   2   0   0   2   0   0   0   2   2   2   0   0   2   2   0   2   0   2   2   2   0   0   2   2   0   0   0   0   0   2   2   0   2   2   2   2   0   0   2
 MK-5-1                 0   2   2   2   0   2   0   2   0   2   2   0   2   2   0   0   2   2   2   0   0   0   0   2   2   2   0   2   2   2   2   2   2   0   2   2   2   2   2   2   0   0   0   0   0   2   2   2   0   0   2   2   2   0   2   0   0   2   2   0   2   0   2   0   0   2   0   0   2   0   2   2   2   2   2   0   2   0   0   2   0   0   2   0   0   2   0   0   0   0   2   2   2   2   0   0   0   2   0   2   2   2   0   0   0   0   2   0   0   2   2   0   0   0   2   2   0   0   0   2   0   0   0   0   0   2   0   2   0   2   0   0   0   2   0   0   2   2   2   2   2   2   2   2   2   2   2   2   2   0   0   2   2   2   0   0   0   0   0   2   2   0   2   0   2   2   2   2   2   2   2   2   2   2   2   0   2   0   0   0   0   2   2   0   2   0   0   2   2   2   0   2   0   2   0   2   2   0   0   2
 MK-5-2                 0   2   2   2   0   2   0   2   0   2   2   0   2   2   0   0   2   2   2   0   0   0   0   0   2   0   0   2   2   2   2   2   2   0   2   2   2   2   2   2   0   0   0   0   0   2   2   2   0   0   2   2   2   0   2   0   0   2   0   0   2   0   2   0   0   2   0   0   2   0   2   2   2   2   0   0   2   0   2   2   0   0   2   0   0   2   0   0   0   0   0   2   2   2   0   0   0   2   0   2   2   2   0   0   0   0   2   0   0   2   2   2   0   0   2   2   0   0   0   2   0   0   0   0   0   2   0   0   0   2   0   0   0   2   0   0   2   2   2   2   0   2   2   2   2   2   2   2   2   0   2   2   2   2   0   0   0   0   0   2   2   0   2   0   2   0   2   2   2   2   2   2   2   2   2   0   2   0   0   2   0   2   2   0   0   0   2   2   2   2   0   2   0   2   0   2   2   0   0   2
 MK-5-3                 0   2   2   2   0   2   0   2   0   2   2   0   2   2   0   0   2   2   2   0   0   0   0   0   2   0   0   2   2   2   2   0   2   0   2   2   2   2   2   2   0   0   0   0   0   2   2   2   2   0   2   2   0   0   2   0   0   2   0   0   2   0   2   0   0   2   0   0   0   0   2   2   2   2   0   0   0   0   2   0   0   0   2   2   0   2   0   2   0   0   0   2   2   2   2   0   0   2   0   2   2   2   2   0   0   0   0   0   0   2   2   2   0   0   0   2   0   0   0   2   2   2   0   0   0   2   0   0   0   2   0   0   0   0   0   0   2   2   2   0   0   2   2   2   2   2   2   2   2   0   2   2   2   2   0   0   0   0   0   2   2   2   0   0   2   0   2   2   2   0   2   2   2   2   2   0   2   0   2   2   0   2   2   0   0   0   0   2   2   2   0   2   0   2   0   2   2   0   0   2
 MK-5-4                 0   2   2   2   0   2   0   2   0   2   2   0   2   2   0   0   2   2   2   0   0   0   0   0   2   0   0   2   2   2   0   0   2   0   2   2   2   2   2   2   0   0   0   0   0   2   2   2   2   0   2   2   0   0   2   0   0   2   0   0   2   0   2   0   2   2   0   0   0   0   2   2   2   2   0   2   0   0   2   0   0   0   2   2   0   2   0   2   0   2   0   2   2   2   2   0   0   2   0   2   2   0   2   0   0   0   0   2   0   2   2   2   0   0   2   2   0   0   0   2   2   0   0   0   0   2   0   0   0   2   0   2   0   0   0   2   2   2   2   0   0   2   2   2   2   2   2   2   0   0   2   0   2   2   0   0   0   0   0   2   2   2   0   0   0   0   0   2   2   2   0   2   2   2   2   0   2   0   2   2   0   2   2   2   0   0   0   2   0   0   0   2   0   2   0   2   2   0   0   2
 MK-5-5                 0   2   2   2   2   2   0   2   0   2   2   0   2   2   0   0   2   2   2   0   0   0   0   2   2   0   0   2   2   2   0   0   2   0   2   2   0   2   2   2   0   0   0   0   0   2   2   2   2   0   2   2   0   0   2   0   0   2   0   0   2   0   0   0   0   2   0   0   0   0   0   2   2   2   0   2   0   2   2   0   0   0   0   2   0   2   0   2   0   2   0   2   2   2   2   0   0   2   2   2   2   2   2   0   0   0   0   2   0   2   2   2   0   0   2   2   0   0   0   2   2   0   0   0   0   2   0   0   0   2   0   2   0   0   0   2   2   2   2   0   0   2   2   2   2   2   2   0   0   0   2   0   0   2   0   0   0   0   0   2   2   2   0   0   0   0   0   2   2   2   0   2   2   2   2   0   2   0   2   2   0   2   2   0   0   0   0   2   0   0   0   2   0   2   0   2   2   0   0   2
 MK-5-6                 0   2   2   2   2   2   0   2   0   2   2   0   2   2   0   0   2   2   2   2   0   0   0   2   2   0   0   2   2   2   0   0   0   0   2   2   0   2   2   2   0   0   0   0   2   2   2   2   2   2   2   2   0   0   2   0   0   2   0   0   2   0   0   0   2   2   0   2   0   0   0   2   2   2   2   2   0   2   2   2   0   0   0   2   0   2   0   2   0   2   0   2   2   2   2   0   0   2   0   2   2   2   2   0   0   0   2   2   0   2   2   2   0   0   0   2   0   0   0   2   2   0   0   0   0   2   0   0   2   0   0   2   0   0   0   0   2   2   2   0   0   0   2   2   0   2   2   0   0   0   2   0   0   2   0   2   0   0   0   2   2   2   0   0   0   0   0   2   2   2   0   2   2   2   0   0   0   0   2   2   0   2   0   0   0   0   0   2   0   0   0   2   0   2   0   2   0   0   0   2
 MK-5-7                 0   2   2   2   2   2   0   2   0   2   2   0   2   2   0   0   2   2   2   2   0   0   0   2   2   0   0   2   2   2   0   0   0   0   2   2   0   2   2   2   0   0   0   0   2   2   2   2   2   2   2   0   0   0   2   2   0   2   0   0   2   0   0   0   2   2   0   0   0   2   0   2   2   2   2   2   0   2   2   0   2   0   0   2   0   2   0   2   0   2   0   0   2   0   2   0   0   2   0   2   2   2   2   2   0   0   2   2   0   0   2   2   0   0   0   2   0   0   0   2   0   0   0   0   0   2   2   0   2   0   0   0   0   0   0   0   2   2   2   0   2   0   2   2   0   2   2   2   2   2   2   0   0   2   0   2   0   0   0   2   2   2   0   0   0   0   0   0   2   2   0   2   0   2   0   0   0   0   2   2   0   2   0   0   0   0   0   2   0   2   0   2   2   2   0   2   0   0   2   2
 MK-5-8                 0   2   2   2   2   2   0   2   0   2   2   0   2   2   0   0   2   2   2   2   2   0   0   2   2   0   0   0   2   2   0   0   0   2   2   2   0   2   2   2   0   0   0   0   2   2   2   2   2   2   2   0   0   0   2   2   0   2   0   0   2   0   0   0   2   2   0   0   0   2   0   2   2   0   2   2   0   2   2   0   2   0   0   2   0   2   0   2   2   0   0   0   2   0   2   0   0   2   0   2   2   2   2   2   0   0   2   2   0   0   2   2   0   0   0   2   0   0   0   2   0   0   0   2   0   2   0   2   2   0   0   0   0   0   0   0   2   2   2   0   2   0   2   2   0   2   2   2   2   0   2   2   2   0   0   2   0   0   0   2   0   2   0   0   0   0   0   0   2   2   0   2   0   2   0   0   0   0   2   2   0   2   0   0   0   0   0   2   0   2   2   2   0   2   0   2   0   0   2   2
 MK-5-9                 0   2   2   2   2   2   0   2   0   2   2   0   2   2   0   0   2   2   2   2   2   2   0   2   2   0   0   0   0   2   0   0   0   2   2   2   0   2   2   2   0   0   0   0   2   2   2   2   0   2   2   0   0   0   2   0   0   2   0   0   2   0   0   0   2   2   0   0   0   2   0   2   2   0   2   2   0   2   2   0   2   0   0   2   0   2   0   2   2   0   0   0   2   0   2   0   0   2   0   2   2   2   2   2   0   0   2   2   0   0   2   2   0   0   0   2   0   0   0   0   0   0   0   2   0   2   0   2   2   0   0   2   0   0   0   0   2   2   2   0   2   0   2   2   0   2   2   2   2   0   2   2   2   0   0   2   2   0   0   2   0   2   0   2   0   0   0   0   2   2   0   0   0   2   0   0   0   0   0   2   0   2   0   0   0   0   0   2   0   2   2   2   0   2   0   2   0   0   2   2
 MK-5-10                0   2   2   2   2   2   2   2   0   2   2   0   2   2   0   2   2   2   2   2   2   2   0   2   2   0   0   0   0   2   0   0   0   2   2   2   0   2   2   2   0   2   0   0   2   2   2   0   0   2   2   0   0   0   2   0   0   2   2   0   2   0   2   0   2   2   0   0   0   2   0   2   2   0   2   2   0   2   0   2   2   0   0   0   0   2   0   2   2   0   0   0   2   0   2   0   0   0   0   2   2   2   2   2   0   0   2   2   0   0   2   2   0   0   2   2   0   0   0   0   0   0   0   2   0   2   0   2   2   0   0   2   0   0   0   0   2   2   2   0   2   0   2   2   0   2   2   2   2   0   2   2   2   0   0   2   2   0   0   0   0   2   0   2   0   0   2   0   2   2   0   2   0   2   0   0   0   0   0   2   0   2   0   2   0   0   0   2   0   2   2   2   0   2   0   2   0   0   2   2
 MK-5-11                0   2   2   0   2   2   2   2   0   2   2   0   2   2   0   2   2   2   2   2   2   2   0   2   2   0   0   0   0   2   0   0   0   2   0   2   0   2   2   2   0   2   0   0   2   0   2   0   0   2   2   0   0   0   2   0   0   2   0   0   2   0   2   0   2   2   0   0   0   2   0   0   2   0   2   2   0   2   0   2   2   0   0   0   0   2   0   2   2   0   0   0   2   0   2   0   0   0   0   2   2   2   2   2   0   0   2   2   0   0   2   2   0   0   2   2   0   0   0   0   0   0   0   2   0   2   0   2   2   0   0   2   0   0   0   2   0   2   2   0   2   0   2   2   0   2   2   2   2   0   2   2   2   0   0   2   2   0   0   0   0   2   0   0   0   0   2   2   2   2   0   2   0   2   0   0   0   0   0   2   0   2   0   2   0   0   0   2   0   2   2   2   0   2   0   2   0   0   2   2
 MK-5-12                0   0   2   0   2   2   2   2   0   2   2   2   0   2   0   2   2   2   2   2   2   2   0   2   0   2   0   0   0   2   0   0   0   2   0   2   0   2   2   2   0   2   0   0   2   2   2   0   0   2   2   0   2   0   2   0   0   2   0   0   2   0   2   0   2   2   0   0   2   2   0   0   0   0   2   2   0   2   0   2   2   0   0   0   0   2   2   2   2   0   0   0   0   0   2   0   0   0   0   2   2   2   2   2   0   0   2   2   0   0   2   2   0   0   2   0   0   0   0   0   0   0   0   2   0   0   0   2   2   0   0   0   0   0   0   2   0   2   2   0   2   0   2   2   0   2   2   2   0   0   2   2   2   2   0   2   2   0   0   0   0   2   0   0   0   0   2   2   2   2   0   2   2   2   0   0   0   0   2   0   0   2   2   2   0   0   0   2   2   2   2   0   0   2   0   2   0   0   2   2
 MK-5-13                0   0   0   0   2   2   0   2   0   2   2   2   2   2   0   2   2   2   2   2   2   2   0   2   0   2   0   0   0   2   0   0   0   2   0   2   0   2   2   2   2   2   0   0   2   2   2   0   0   2   2   2   2   0   2   0   0   2   0   0   2   2   2   0   2   2   0   0   2   2   0   0   0   0   2   2   0   2   2   2   2   0   0   0   2   2   0   2   2   2   0   0   0   0   2   0   0   0   0   0   2   2   2   2   0   0   2   2   0   0   2   2   0   0   2   2   0   0   2   0   0   0   0   2   0   0   0   2   2   0   2   0   0   0   0   2   0   2   2   0   2   0   2   0   0   2   2   2   2   0   2   2   2   2   0   2   2   0   0   0   0   2   0   0   0   0   0   2   2   0   0   2   2   0   0   0   0   0   2   0   0   2   2   2   0   0   0   2   2   2   2   0   0   2   0   2   0   0   2   2
 MK-5-14                0   0   0   0   2   2   0   0   0   2   2   2   2   2   0   2   2   2   2   2   2   2   0   2   0   2   0   0   0   2   0   0   0   2   2   2   0   2   2   2   2   0   0   0   2   2   2   0   0   2   2   2   2   0   2   0   0   2   0   0   0   2   2   2   2   2   0   0   0   2   2   0   0   0   2   2   0   2   2   2   2   0   0   0   2   2   0   2   0   2   2   0   0   0   2   0   0   0   0   0   2   0   2   0   0   0   2   2   0   0   2   2   0   0   2   0   0   0   2   0   0   0   2   2   2   2   0   2   2   0   2   0   0   0   2   2   0   2   2   0   2   0   2   0   0   2   2   2   2   0   2   2   2   2   0   2   2   2   0   0   2   0   2   0   0   0   0   2   2   0   0   2   2   0   0   0   2   0   2   0   0   2   2   2   2   0   0   2   2   2   0   0   0   2   0   2   0   0   2   2
 MK-5-15                0   2   0   0   2   2   0   0   0   2   2   2   2   2   0   2   2   2   2   2   2   2   0   2   0   2   0   0   0   2   2   0   0   2   2   2   0   2   2   2   2   0   0   0   2   2   2   0   0   2   2   2   2   0   2   0   0   2   2   0   0   2   2   2   2   0   0   0   0   2   2   0   0   0   2   2   0   2   2   2   2   0   0   0   0   2   2   2   0   2   2   0   0   0   2   2   0   0   0   0   2   0   2   0   2   0   2   2   0   2   2   2   0   0   0   0   0   0   2   0   0   2   2   2   2   2   0   2   2   0   2   0   0   0   0   2   0   2   2   2   2   0   2   0   0   2   2   2   2   0   2   2   2   2   0   0   2   2   0   0   2   0   2   0   0   0   0   2   2   0   0   2   2   0   2   0   2   0   2   0   0   2   2   0   2   0   0   0   2   2   0   0   0   2   0   2   0   2   2   2
 MK-5-16                0   2   0   0   2   2   0   0   0   2   2   2   2   2   0   2   2   0   2   2   2   2   0   2   0   2   0   0   0   2   2   0   0   2   2   2   2   2   2   2   2   0   0   0   2   2   2   0   0   2   2   2   2   0   2   2   0   2   0   2   0   2   0   0   0   0   0   0   2   2   2   0   0   0   2   2   0   2   2   2   2   0   2   2   0   2   2   2   0   2   2   0   0   0   2   2   0   0   0   0   2   0   2   0   2   0   0   2   0   0   2   0   0   0   2   0   0   0   2   0   0   2   2   2   2   2   0   2   2   0   2   2   0   0   0   2   2   2   2   2   0   0   2   0   0   2   2   2   2   0   0   2   2   2   0   0   2   2   0   0   2   0   0   0   0   0   0   2   2   0   0   2   2   0   0   0   2   0   2   0   0   2   2   0   2   0   0   0   2   0   0   0   0   2   0   2   0   2   2   2
 MK-6-1                 2   0   2   0   0   0   0   2   2   0   0   0   0   0   0   0   0   2   2   0   0   2   0   0   0   2   0   2   2   0   0   0   0   2   0   0   0   0   0   2   2   0   2   2   0   0   0   2   0   0   2   0   0   2   0   2   2   2   2   2   2   2   2   0   0   0   2   0   2   0   2   0   0   2   2   0   2   0   0   2   0   0   0   0   0   2   2   0   0   2   0   2   2   2   0   0   2   0   2   0   2   0   2   0   0   2   0   2   0   0   2   0   0   0   0   2   2   0   2   2   0   2   2   2   2   2   0   2   0   2   2   2   2   0   2   0   2   2   0   0   2   2   2   0   2   0   0   0   0   0   0   2   2   2   0   0   0   2   2   2   0   2   0   0   2   2   2   2   2   2   0   0   2   2   0   2   0   0   2   2   2   0   0   2   0   2   0   0   0   0   0   2   0   0   0   2   2   0   2   0
 MK-6-2                 2   0   2   0   2   0   0   2   2   0   2   0   0   0   0   0   0   2   2   0   0   2   0   0   0   2   2   2   2   0   2   0   0   2   0   0   0   0   0   2   2   2   2   2   0   0   0   2   0   0   2   0   0   2   0   2   2   0   2   2   2   2   2   0   2   0   2   0   2   0   0   0   0   2   2   0   2   0   0   2   0   0   0   2   0   2   0   0   0   2   0   2   2   0   0   0   2   0   2   0   2   2   0   0   0   2   0   2   0   0   2   2   0   0   0   2   0   0   2   2   0   2   2   2   2   2   0   2   0   2   0   2   0   0   2   0   2   2   0   0   2   2   2   0   2   0   0   2   0   0   0   2   2   2   0   2   0   2   2   2   0   0   2   0   2   2   0   2   2   2   0   0   2   2   0   2   0   0   2   2   2   0   2   2   0   2   0   0   0   0   0   2   0   0   0   2   2   0   2   0
 MK-6-3                 0   0   2   0   2   0   0   2   2   2   2   0   0   0   0   0   0   2   2   0   0   2   0   0   0   2   2   2   2   2   2   0   0   0   0   0   0   0   0   2   0   2   2   0   0   0   0   2   0   0   2   0   0   2   2   2   2   0   2   2   2   0   0   0   2   0   2   2   2   0   0   2   0   2   2   0   2   0   0   2   0   0   0   2   0   0   0   0   0   2   0   2   2   0   0   0   2   2   2   0   0   0   0   2   0   0   0   2   0   0   2   2   0   0   0   0   0   0   2   2   0   2   0   2   2   2   2   2   0   2   0   2   0   0   2   0   2   2   0   0   2   2   0   0   2   0   0   2   0   0   0   2   2   2   2   2   0   0   2   2   0   0   2   0   2   2   0   2   2   2   0   0   2   2   0   2   0   0   2   2   2   0   2   2   0   2   0   0   2   0   2   2   0   2   0   2   2   0   2   2
 MK-6-4                 0   0   2   0   0   0   0   2   2   2   2   0   2   0   0   0   0   2   2   0   0   2   0   0   0   2   2   2   2   0   2   0   0   2   0   0   0   0   0   0   0   2   2   0   0   0   0   2   0   0   2   0   2   0   0   2   2   0   2   2   2   0   0   0   2   0   2   0   2   0   0   2   0   2   2   0   2   0   0   2   0   0   2   2   0   0   0   0   0   2   0   2   2   0   0   0   2   2   2   0   0   0   0   0   0   0   0   2   0   0   2   2   0   0   0   0   0   0   2   2   0   2   0   2   2   2   2   2   0   2   0   2   0   0   2   0   2   0   0   0   2   2   0   0   0   0   0   2   0   0   0   2   2   2   2   2   0   0   2   2   0   0   2   0   2   2   0   2   2   2   0   0   2   0   0   0   0   0   2   2   2   0   2   2   0   2   0   0   2   0   2   2   0   2   0   2   0   0   2   2
 MK-6-5                 2   2   2   0   0   0   0   2   0   2   2   0   2   0   2   0   0   2   2   0   0   2   0   0   0   2   2   2   2   0   2   0   0   0   0   0   0   0   0   0   0   2   2   0   0   0   0   2   0   0   2   0   2   0   0   2   2   0   2   2   2   0   0   0   2   0   2   0   2   0   0   2   0   0   2   0   0   2   0   2   0   0   2   2   2   0   0   0   0   2   0   2   0   0   0   2   2   2   2   0   2   0   0   0   0   0   0   2   0   0   2   2   0   0   0   2   0   0   0   2   0   2   0   2   2   0   2   2   0   2   0   2   0   0   2   0   2   0   0   0   2   2   0   0   0   0   0   2   0   0   0   0   2   2   2   2   0   0   2   2   0   0   2   0   2   2   2   2   2   2   0   0   2   0   0   0   0   0   2   2   2   0   2   2   0   2   0   0   2   0   2   2   0   2   0   2   0   0   0   2
 MK-6-6                 2   2   2   2   0   0   0   2   2   2   2   0   2   0   2   0   2   2   2   0   0   2   0   0   0   2   2   2   2   0   2   0   0   0   0   0   0   0   0   0   0   2   2   0   0   2   0   2   0   0   2   2   0   0   2   2   2   0   2   2   2   0   0   0   2   2   2   0   0   0   0   2   0   0   2   0   0   2   0   2   0   0   2   2   2   0   2   0   0   2   0   2   2   0   0   2   2   2   2   0   2   0   0   0   0   0   0   2   0   0   2   2   0   0   0   2   0   0   2   2   0   2   0   2   2   0   2   2   0   0   0   0   0   0   2   0   2   0   0   0   2   2   0   0   0   0   0   0   0   2   0   0   2   2   2   2   0   0   2   0   0   0   2   0   2   2   2   2   2   2   0   0   2   0   0   0   0   0   2   2   2   0   2   2   0   2   0   0   2   0   2   2   0   2   0   2   0   0   0   2
 MK-6-7                 2   2   2   2   2   0   0   2   2   2   2   0   2   0   2   0   2   2   0   0   0   2   0   0   0   2   2   0   2   0   2   0   0   0   0   2   0   2   0   2   0   2   2   0   0   2   0   2   0   0   2   2   0   0   2   2   2   0   2   2   2   0   0   0   2   2   2   0   0   0   0   2   0   0   2   2   0   2   0   2   0   2   2   2   2   0   2   0   0   2   0   2   2   0   2   2   2   2   2   0   2   0   0   0   2   0   0   2   0   0   0   2   0   0   0   2   0   0   2   2   0   2   0   2   2   0   2   2   0   2   0   0   0   0   0   0   2   0   0   0   2   2   0   2   0   0   0   0   0   2   0   2   2   2   0   2   0   0   2   0   0   0   2   0   0   2   0   2   2   2   0   0   2   0   0   0   0   0   2   2   2   0   0   2   0   2   0   0   2   0   2   2   0   2   2   2   0   2   0   2
 MK-6-8                 2   2   2   2   2   0   0   2   2   2   2   2   2   0   2   0   2   0   0   0   0   2   0   0   0   2   2   0   2   0   2   0   2   0   0   2   0   0   0   2   0   2   2   0   0   2   0   2   0   0   2   0   0   0   2   2   2   0   2   2   2   0   2   0   2   2   2   2   0   0   0   2   0   0   2   2   0   2   2   2   0   0   2   0   2   2   2   0   0   2   0   2   2   0   2   2   2   2   2   0   2   2   0   0   2   0   0   2   0   0   0   2   0   0   0   2   0   2   2   0   0   2   0   2   2   0   2   2   0   2   0   2   0   0   0   0   2   0   0   0   2   2   0   2   0   0   2   2   2   2   0   2   2   2   0   2   0   0   2   0   0   0   2   0   0   2   0   0   2   2   0   0   2   0   0   0   0   0   2   2   0   0   0   2   0   2   2   0   2   0   2   2   0   0   2   2   0   2   0   2
 MK-6-9                 2   2   0   2   2   0   2   2   2   2   2   2   2   0   2   0   2   0   0   0   0   2   0   0   0   2   2   0   2   0   2   0   2   0   0   2   0   0   0   2   0   2   0   0   0   2   0   0   0   0   2   0   0   0   2   2   0   0   2   2   2   2   2   0   2   2   2   2   0   0   0   0   0   0   2   2   2   2   2   2   0   0   2   0   2   2   2   0   0   2   0   2   2   0   2   2   2   2   2   0   2   2   0   2   2   0   0   2   0   2   2   2   0   0   0   0   2   2   2   0   0   2   0   2   2   0   2   2   0   2   0   2   0   0   0   0   2   0   0   0   2   2   0   2   0   0   0   2   0   2   0   2   2   2   0   2   0   0   2   0   0   0   2   2   0   2   0   0   2   0   0   0   2   0   0   0   0   0   2   2   0   0   0   2   0   2   2   0   2   0   0   2   0   0   2   2   0   2   0   0
 MK-6-10                2   2   0   2   2   0   2   2   2   2   2   2   2   0   2   0   2   0   0   0   0   2   0   0   2   2   2   0   2   0   2   0   2   0   0   2   0   0   2   2   0   2   2   2   0   2   0   0   0   0   2   0   0   0   2   0   0   2   2   2   2   2   0   0   2   2   2   2   0   0   0   0   0   0   2   2   2   2   2   2   0   0   2   0   2   2   2   0   0   2   0   2   2   0   2   0   2   2   2   0   2   2   0   2   2   0   0   2   0   2   2   2   0   0   0   0   2   2   2   0   0   2   0   2   2   0   0   2   0   2   0   2   0   0   0   0   2   0   0   0   2   2   0   2   0   0   0   2   0   2   0   2   2   2   0   2   0   0   2   0   2   0   2   2   0   2   0   0   2   2   0   0   2   2   0   0   0   0   0   2   2   0   0   2   0   2   2   0   2   2   0   2   0   0   2   2   0   0   0   0
 MK-6-11                2   2   0   2   2   0   2   2   2   2   2   2   2   0   2   0   2   0   0   0   0   2   0   0   2   2   2   0   2   0   2   0   2   0   0   2   0   0   2   2   0   2   2   2   0   2   0   0   0   0   2   2   0   0   2   0   0   0   0   2   2   2   0   0   0   2   2   2   0   0   0   0   0   0   2   2   2   2   0   2   2   0   2   0   2   2   2   0   0   0   0   2   2   0   2   0   2   0   2   0   2   2   0   2   2   0   0   2   0   2   2   0   0   0   0   0   2   2   2   0   0   2   0   2   2   0   0   2   0   2   0   2   0   0   0   0   2   0   0   0   2   2   0   2   0   0   0   2   0   2   0   2   2   0   0   2   0   0   2   0   2   0   2   2   2   2   0   0   2   2   0   0   2   2   0   0   0   0   0   2   2   0   0   2   0   2   2   0   2   0   0   2   0   0   0   2   0   0   0   0
 MK-6-12                2   2   0   2   2   0   2   2   2   2   2   2   2   2   2   0   2   0   0   0   0   2   0   0   2   2   2   0   2   2   2   0   2   0   0   2   0   0   0   2   0   2   2   2   0   2   2   0   0   0   2   2   0   0   2   2   0   2   2   2   2   2   0   0   0   0   2   2   0   0   0   0   0   0   2   2   2   2   0   2   2   0   2   0   2   2   2   0   0   2   2   2   2   0   2   0   2   2   2   0   0   2   2   2   2   0   0   2   0   2   2   0   0   0   0   0   2   2   2   0   0   2   0   2   2   0   0   2   0   2   0   2   0   0   0   0   2   0   0   0   2   2   0   2   0   0   0   2   0   2   0   0   2   0   0   2   0   0   2   2   2   0   2   2   2   2   0   0   2   2   0   0   2   2   0   0   0   0   2   2   2   0   0   2   0   2   2   0   2   0   0   2   0   0   0   2   0   0   0   0
 MK-6-13                2   2   0   2   0   2   2   2   2   2   2   2   2   2   2   0   2   0   0   0   0   2   0   2   2   2   2   0   2   2   2   2   2   0   2   2   0   0   0   2   0   2   2   2   0   2   2   0   0   0   2   2   0   0   2   2   0   2   2   2   2   2   0   0   0   0   2   2   0   0   2   0   0   0   2   2   2   2   0   2   2   0   2   0   2   2   2   0   0   2   2   2   2   2   0   0   2   2   2   2   0   2   2   2   2   0   0   2   0   2   2   0   0   0   0   0   2   2   2   0   0   0   0   2   2   0   0   2   0   2   0   2   0   0   0   0   2   0   0   0   2   2   0   2   0   0   0   2   0   0   0   2   2   2   0   2   0   0   2   2   2   0   2   2   2   2   0   0   2   2   0   0   2   2   0   0   0   0   2   2   2   0   0   2   0   2   2   0   2   0   0   2   0   0   0   2   0   0   0   0
 MK-6-14                2   2   0   2   0   2   2   2   2   2   2   0   2   2   2   2   2   0   0   0   0   2   0   2   2   2   2   0   2   2   2   2   2   0   2   2   0   0   0   2   0   2   2   2   0   2   2   0   0   0   2   2   0   0   0   2   0   2   2   2   0   2   0   0   0   0   0   2   0   0   2   0   0   2   2   2   2   2   0   2   2   0   2   0   2   0   2   0   0   2   2   2   2   2   0   0   2   2   2   2   0   2   2   2   2   0   0   2   0   2   2   0   0   0   0   0   2   2   2   0   0   0   0   2   2   0   0   2   0   2   0   2   0   0   0   0   2   2   0   0   2   2   0   2   0   0   2   2   2   0   0   2   2   2   0   0   0   0   2   2   2   0   2   2   2   2   2   0   2   2   0   0   2   2   0   0   0   0   2   2   2   0   0   2   0   2   2   2   2   0   0   2   0   0   0   2   0   0   0   0
 MK-6-15                2   2   0   2   0   2   2   2   2   2   2   0   2   2   2   2   2   0   0   0   0   2   0   2   2   2   2   0   2   2   0   2   2   0   2   2   0   0   0   2   0   2   2   2   0   2   2   0   0   0   2   2   0   0   0   2   0   2   2   2   0   2   0   0   0   0   0   2   0   0   2   2   0   0   2   2   2   0   0   2   2   0   2   0   2   0   2   0   0   2   2   2   2   2   0   0   2   2   2   2   0   2   0   2   2   0   0   2   0   2   2   0   0   0   0   0   2   2   2   0   0   2   0   2   2   0   0   2   0   2   0   2   0   0   0   0   2   2   0   0   2   2   0   2   0   0   2   2   2   0   0   2   0   2   0   0   0   0   2   2   2   0   0   2   2   2   0   0   2   2   0   0   2   2   2   0   0   0   2   2   2   0   0   2   2   2   2   2   2   0   0   2   2   0   0   2   0   0   0   0
 MK-6-16                2   2   0   2   2   2   2   0   2   2   2   0   2   2   2   2   2   0   2   0   0   0   2   2   2   2   2   0   2   0   0   0   2   0   2   2   0   0   0   2   0   0   2   2   0   2   2   0   0   0   2   2   0   0   0   2   2   2   2   0   0   2   0   0   0   0   2   2   0   0   2   2   0   0   2   2   2   0   0   2   2   0   2   0   2   0   2   0   0   2   2   2   2   2   0   0   2   2   2   2   0   2   0   2   2   0   0   2   0   2   2   0   0   0   0   0   2   0   2   0   0   2   0   2   2   0   0   2   0   2   0   2   0   0   0   0   2   2   0   0   2   2   0   2   0   0   2   2   2   2   0   2   0   2   0   0   0   0   2   2   0   0   0   2   2   2   0   0   2   2   0   0   2   2   2   0   0   0   2   2   2   0   0   2   2   2   0   2   2   0   0   2   2   0   0   2   0   0   2   0
 
!****************************************** Phenotypic Data **********************************************************
!-100.0 is resevred for missing phenotype
SimulatedTrait1         9.8440   13.2614   14.4715   13.0736   10.5641   11.0272   14.7299   16.5461   19.9647   13.9514   19.5382   15.0346   12.4935   15.3223   16.5640   14.9466   16.2278   14.7082   17.0383   15.1939   12.7440   14.5867   14.0234   12.2139   15.2047   14.2277   12.8786   17.9241   18.4304   15.0560   17.0168   15.8811    8.9899    9.1736   13.0972   16.1271   13.1425   17.1403   13.1925   15.7455   16.3892   15.5544   19.8151   17.6551   15.0840   16.3617   14.3212   16.4077   13.7005   15.3550   11.2028   15.0576   14.6671   16.6824   12.6816    9.2642   13.5129   17.0574   20.8987   13.0168   11.1137   13.4386   17.0933   12.1643   18.4366   15.8027   18.3414   15.2713   16.6097   17.6954   14.3282   15.2185   17.8608   17.4033   10.5800   13.3170   12.9973   12.7199   12.8861    9.3568   16.0127   20.1352   15.9103   14.8237   12.2290   17.0977   15.6162   22.6783   15.5187   20.3075   13.5936   10.7814   10.2515   13.7628   19.2536   13.2679   14.6866   14.1558   14.4946   14.8767   14.1194   17.0848   15.6122   18.0939   12.1738   15.7724   12.1991   14.5530   14.4045   19.3768   17.3153   12.7131   11.4441    9.4578   21.7991   14.2528   13.6657   22.3940   20.1552   17.0327   11.7789   14.1052   19.2979   15.6161   14.9607   14.7549   13.4989   14.3236   15.4003   16.1719   18.0376   14.5826   15.3621   12.2853   18.4462   11.8381   18.5663    9.7870   16.8912   17.0997   15.1581   10.9593   16.1250   13.4465   14.0170   14.6978   18.4388   14.7096   14.7417   10.4050   18.2847   12.2124   15.8038   11.2542   12.1599   16.4310   15.5031   18.6150   16.9173   13.9059   15.5682   12.3214   16.1319   18.6298   11.8521   11.8797   16.0816   19.5179   17.0448   13.6928   15.6558   16.6716   14.2822   19.1496   16.9174   13.2068   14.6107   12.2937   16.7359   14.2032   15.2784   17.8077   13.6592   17.1250   17.1915   15.2511   17.2239   12.3823   20.4617   15.0890   18.4238   11.9266   14.4563   12.0443   17.7328   16.7919   17.4157   13.1398   10.7866   12.0875
SimulatedTrait2        10.8931    9.8835   12.0861   11.1933    8.5953    8.8818    9.4060    8.7900    9.4881   11.6624    7.5138   12.1090   10.7215    9.8509   10.1785    9.3733    8.6295   12.0185    8.2217    9.6296    8.7704   10.8473    8.4454   10.3907   10.4340   10.4442    9.1626    9.7540   10.1998    9.7849    8.9947   12.0109   10.4938   10.1765    8.4508   12.0957    9.0864   10.3428    8.4144   10.3312   11.3008   10.3225   11.4877   13.7303   10.3129   12.4604   10.5201   11.7991    9.4443    8.5243    9.8974   11.1195    6.4341   10.6550    9.3317   11.9782    9.5824   12.5183    6.7072   11.3368   11.1958   10.5572    9.0360   10.2782   10.3630    8.4130    9.7862   11.7175   12.8778   11.6088   10.1844   11.0822   10.1275    8.9448   10.9897   12.4316    8.2429   12.3368    9.8384    9.5539   11.6061    6.3594    8.2106    8.8788   11.6628   10.8187   12.1111   11.4998    8.5439    9.0148    6.8905    9.7882   11.8342   11.3414    8.5391    8.1053    8.4420   11.0504    8.7420   10.0909    9.5058   13.8517   12.4875   11.0178    8.9527    8.8192    8.5375   10.6509    8.9704    9.9819    9.9973   11.0071    7.8207   10.9846    8.3550   11.3358   11.5719    8.8504   10.5813    9.3354   10.8832    9.9169   10.7275   10.1957    9.2121    9.0012   11.7251   11.5779   10.0195    8.4962   11.5753   10.4608    9.8218    9.6424   10.1243   11.5340   10.6552    9.8119    9.7589    8.0990   13.2597    9.0457   14.1657   13.2829    9.7691   10.1537   10.7277   11.1011   11.7045   11.0824    8.8034   10.9080   11.4778   10.5860   11.6537    9.7728   11.6692   11.3412    8.6057    8.5825    5.4226   11.4875   11.3563    8.5134   11.0604   10.7857    8.4118   12.4386    9.7774   10.9840   11.0822    6.8577   12.5637    9.4274    6.7040    8.0515   10.6403   13.0911    8.1141    9.2902    9.5953    9.0290   12.3034   10.0625   13.4213    9.7025    9.9668    8.6726    9.4532   11.8050   12.0786   11.8497    9.1784   10.1129    8.9657    7.8028    8.6580   11.7379   10.3282   11.7318
 
