# Supplementary material for: Inclusive Composite Interval Mapping of QTL by Environment Interactions in Biparental Populations
Source: PLoS One. 2015 Jul 10;10(7):e0132414. doi: 10.1371/journal.pone.0132414 (PMC4498613; doi:10.1371/journal.pone.0132414)
Supplement: S4 File — (ZIP) [file pone.0132414.s004.zip › H=0.1/L1/run_00031.met]

!**********************Note: lines staring with "!" are remarks and will be ignored in the program********************
!*********************************General Information**********************************
!Assuming F1 = P1 x P2, populations available in QTL IciMapping are: 
!  1, P1BC1F1 = P1 x F1, the first backcrossing where P1 is used as the recurrent parent;
!  2, P2BC1F1 = P2 x F1, the first backcrossing where P2 is used as the recurrent parent;
!  3, F1DH, F1-derived doubled haploids; 
!  4, RIL or F1RIL, recombination inbred lines through the repeated selfing of F1;
!  5, P1BC1RIL, recombination inbred lines through the repeated selfing of P1BC1F1;
!  6, P2BC1RIL, recombination inbred lines through the repeated selfing of P2BC1F1;
!  7, F2, the selfing generation of F1;
!  8, F3, the selfing generation of F2;
!  9, P1BC2F1, the second backcrossing where P1 is used as the recurrent parent; 
! 10, P2BC2F1, the second backcrossing where P2 is used as the recurrent parent;
! 11, P1BC2RIL, recombination inred lines through the repeated selfing of P1BC2F1; 
! 12, P2BC2RIL, recombination inred lines through the repeated selfing of P2BC2F1; 
! 13, P1BC1F2, the selfing generation of P1BC1F1; 
! 14, P2BC1F2, the selfing generation of P2BC1F1; 
! 15, P1BC2F2, the selfing generation of P1BC2F1; 
! 16, P2BC2F2, the selfing generation of P2BC2F1; 
! 17, P1BC1DH, P1BC1F1-derived doubled haploids; 
! 18, P2BC1DH, P2BC1F1-derived doubled haploids; 
! 19, P1BC2DH, P1BC2F1-derived doubled haploids; 
! 20, P2BC2DH, P2BC2F1-derived doubled haploids; 
   3      !Mapping Population (see remarks above)
   2      !Mapping Function (1 for Kosambi; 2 for Haldane; 3 for Morgan)
   2      !Marker Space Type (1 for intervals; 2 for positions)
   1      !Marker Space Unit(1 for centiMorgans; 2 for Morgan)
   6      !Number of Chromosomes (or Linkage Groups)
 200      !Size of the mapping population
   2      !Number of environments
 
!***************************************** Chromosomes and Linkage Maps **********************************************
!Chromosome                 NumMarkers
-CH1                        16
-CH2                        16
-CH3                        16
-CH4                        16
-CH5                        16
-CH6                        16
!Linkage map (Marker name followed by position or the interval length)
 MK-1-1                1     0.000
 MK-1-2                1    10.000
 MK-1-3                1    20.000
 MK-1-4                1    30.000
 MK-1-5                1    40.000
 MK-1-6                1    50.000
 MK-1-7                1    60.000
 MK-1-8                1    70.000
 MK-1-9                1    80.000
 MK-1-10               1    90.000
 MK-1-11               1   100.000
 MK-1-12               1   110.000
 MK-1-13               1   120.000
 MK-1-14               1   130.000
 MK-1-15               1   140.000
 MK-1-16               1   150.000
 MK-2-1                2     0.000
 MK-2-2                2    10.000
 MK-2-3                2    20.000
 MK-2-4                2    30.000
 MK-2-5                2    40.000
 MK-2-6                2    50.000
 MK-2-7                2    60.000
 MK-2-8                2    70.000
 MK-2-9                2    80.000
 MK-2-10               2    90.000
 MK-2-11               2   100.000
 MK-2-12               2   110.000
 MK-2-13               2   120.000
 MK-2-14               2   130.000
 MK-2-15               2   140.000
 MK-2-16               2   150.000
 MK-3-1                3     0.000
 MK-3-2                3    10.000
 MK-3-3                3    20.000
 MK-3-4                3    30.000
 MK-3-5                3    40.000
 MK-3-6                3    50.000
 MK-3-7                3    60.000
 MK-3-8                3    70.000
 MK-3-9                3    80.000
 MK-3-10               3    90.000
 MK-3-11               3   100.000
 MK-3-12               3   110.000
 MK-3-13               3   120.000
 MK-3-14               3   130.000
 MK-3-15               3   140.000
 MK-3-16               3   150.000
 MK-4-1                4     0.000
 MK-4-2                4    10.000
 MK-4-3                4    20.000
 MK-4-4                4    30.000
 MK-4-5                4    40.000
 MK-4-6                4    50.000
 MK-4-7                4    60.000
 MK-4-8                4    70.000
 MK-4-9                4    80.000
 MK-4-10               4    90.000
 MK-4-11               4   100.000
 MK-4-12               4   110.000
 MK-4-13               4   120.000
 MK-4-14               4   130.000
 MK-4-15               4   140.000
 MK-4-16               4   150.000
 MK-5-1                5     0.000
 MK-5-2                5    10.000
 MK-5-3                5    20.000
 MK-5-4                5    30.000
 MK-5-5                5    40.000
 MK-5-6                5    50.000
 MK-5-7                5    60.000
 MK-5-8                5    70.000
 MK-5-9                5    80.000
 MK-5-10               5    90.000
 MK-5-11               5   100.000
 MK-5-12               5   110.000
 MK-5-13               5   120.000
 MK-5-14               5   130.000
 MK-5-15               5   140.000
 MK-5-16               5   150.000
 MK-6-1                6     0.000
 MK-6-2                6    10.000
 MK-6-3                6    20.000
 MK-6-4                6    30.000
 MK-6-5                6    40.000
 MK-6-6                6    50.000
 MK-6-7                6    60.000
 MK-6-8                6    70.000
 MK-6-9                6    80.000
 MK-6-10               6    90.000
 MK-6-11               6   100.000
 MK-6-12               6   110.000
 MK-6-13               6   120.000
 MK-6-14               6   130.000
 MK-6-15               6   140.000
 MK-6-16               6   150.000
!*********************************** Marker Types ********************************************************************
!Co-dominant marker: When heterozygote F1 is present, P1 is coded as 2, F1 is coded as 1, and P2 is coded as 0; Otherwise, P1 is coded as 2, and P2 is coded as 0. 
!Dominant marker: When heterozygote F1 is present, P1 and F1 are coded as 12, and P2 is coded as 0; Otherwise, P1 is coded as 2, and P2 is coded as 0.  
!Recessive markers: When heterozygote F1 is present, P1 is coded as 2, and F1 and P2 are coded as 10; Otherwise, P1 is coded as 2, and P2 is coded as 0. 
!Missing marker is coded as -1. 
 MK-1-1                 2   0   0   2   0   0   0   2   0   2   0   2   2   0   2   0   0   0   2   2   2   0   2   2   0   0   2   2   2   0   0   0   0   0   2   2   2   0   2   0   0   2   2   0   0   2   0   0   0   2   2   2   2   0   0   2   0   0   2   0   2   0   2   2   0   0   2   0   0   2   0   2   2   0   2   0   2   2   2   2   2   2   0   2   2   2   2   2   2   2   0   2   0   2   2   0   2   2   0   0   2   0   0   0   0   0   0   2   0   0   2   2   0   0   0   2   0   0   2   0   2   2   2   2   2   0   2   2   0   0   2   0   2   0   2   2   0   0   0   2   2   0   0   2   0   2   2   2   2   0   0   0   0   2   0   2   0   0   0   2   0   2   2   0   0   2   2   0   0   0   2   2   0   0   0   0   0   2   0   2   2   2   2   2   2   2   0   0   2   0   2   2   2   2   2   2   2   0   2   2
 MK-1-2                 2   2   0   2   0   2   2   2   0   2   0   2   2   0   2   0   0   0   2   2   2   0   2   2   0   0   2   2   2   0   0   0   0   0   2   2   2   0   2   0   0   2   2   2   0   2   0   0   0   2   2   2   2   0   0   2   0   0   2   0   2   2   2   2   0   0   2   0   0   2   2   2   2   0   2   0   2   2   2   2   2   0   2   2   2   2   2   2   2   2   0   2   0   2   2   0   2   2   0   0   2   0   0   0   0   0   0   2   0   0   2   2   2   0   0   2   0   0   2   0   2   2   2   2   2   0   2   2   0   0   2   0   2   0   0   2   0   0   0   2   2   0   0   2   0   2   2   2   2   0   0   0   0   2   0   2   0   0   0   2   0   2   2   0   0   2   2   0   0   0   2   2   0   0   0   0   0   2   0   0   2   2   2   2   2   2   0   2   2   0   2   2   2   2   2   2   2   0   2   2
 MK-1-3                 2   2   0   2   0   2   2   2   0   2   0   2   0   2   2   0   0   0   2   0   2   0   2   2   0   2   2   2   2   0   0   0   0   0   2   2   2   0   2   0   0   2   2   2   0   2   0   0   0   2   2   2   2   0   0   2   0   0   2   0   2   2   2   2   0   2   2   0   0   2   2   2   0   2   2   0   2   2   2   2   2   0   2   2   2   2   2   2   2   2   0   2   0   2   2   0   2   2   0   0   2   0   0   0   0   0   0   2   0   0   2   2   2   0   0   2   0   0   2   0   0   2   0   2   2   0   2   2   0   0   2   0   2   2   0   2   0   0   0   2   2   0   0   2   0   2   2   2   2   0   0   0   0   2   0   2   0   0   0   2   0   2   2   0   0   2   2   0   0   0   2   2   0   0   0   0   0   2   2   0   2   2   2   2   2   2   0   2   2   0   2   2   2   2   2   2   2   0   2   2
 MK-1-4                 2   2   0   2   0   2   2   2   2   0   0   2   0   2   2   0   0   0   2   0   2   0   2   2   0   2   0   2   2   0   0   0   0   0   2   0   2   0   2   0   0   2   0   2   0   0   0   0   0   2   2   2   2   0   0   2   0   0   2   0   2   2   2   2   0   2   2   0   2   2   2   2   0   2   2   0   2   2   2   2   2   2   0   0   2   2   2   2   2   2   0   2   0   2   2   0   2   2   0   0   0   0   0   0   0   0   0   2   0   0   0   2   2   0   0   2   0   0   2   0   0   2   0   2   2   0   2   2   0   2   2   0   2   2   0   2   0   0   0   2   2   0   2   2   0   2   2   0   2   0   0   0   0   2   0   2   0   0   0   0   0   2   2   0   0   2   2   0   0   0   2   2   0   0   0   0   0   2   2   0   2   2   2   2   2   2   0   2   2   0   2   2   2   2   2   2   2   0   2   2
 MK-1-5                 2   2   0   2   0   2   2   2   2   2   0   2   0   2   2   0   0   2   2   0   2   0   2   0   0   2   0   2   2   0   0   0   0   0   2   0   2   0   2   0   0   2   0   2   0   0   0   0   0   2   2   0   2   0   0   0   2   0   2   0   2   2   2   2   0   2   2   2   2   0   2   2   0   0   0   2   2   2   2   2   2   2   0   0   2   2   2   2   2   2   0   2   0   2   2   0   2   2   0   0   0   0   0   0   0   0   0   2   0   0   2   2   2   0   2   2   2   0   2   0   0   2   0   2   2   0   2   0   0   2   0   0   2   2   0   2   2   0   0   2   2   0   2   0   0   0   2   0   2   0   0   2   0   2   0   2   0   0   2   2   0   2   2   0   2   2   0   0   0   0   2   2   0   0   0   0   0   2   2   0   2   2   2   2   2   2   0   2   2   0   2   2   2   2   2   2   2   0   0   2
 MK-1-6                 2   2   0   2   0   2   2   2   2   2   0   2   0   2   2   0   0   2   2   0   2   0   2   0   0   2   2   2   2   0   0   2   0   0   2   0   0   0   2   2   0   2   0   2   0   2   0   0   0   2   0   2   2   0   0   0   2   0   2   0   2   0   2   2   0   2   2   2   2   0   0   2   0   0   0   2   0   2   2   2   2   2   2   0   2   2   2   2   2   2   0   2   2   2   2   2   2   2   0   0   0   0   0   0   2   0   0   2   0   0   2   2   0   0   2   0   2   2   2   0   0   2   2   2   2   0   2   0   0   2   0   0   2   2   0   2   2   0   0   0   2   0   2   0   2   0   2   0   2   0   0   2   0   2   0   2   0   2   2   2   0   2   2   0   2   2   0   0   0   2   2   2   0   0   0   0   0   2   0   0   2   2   2   0   2   2   0   2   2   0   2   2   2   0   2   2   0   0   0   2
 MK-1-7                 0   2   2   2   0   2   0   2   2   2   0   2   0   0   2   0   0   2   2   0   2   0   2   0   0   0   2   2   2   0   0   2   0   0   2   0   0   0   2   2   2   2   0   0   0   2   0   0   0   2   0   2   2   0   0   0   2   2   2   0   2   0   2   2   0   0   2   2   2   0   0   2   2   0   0   2   0   2   2   0   2   2   0   0   2   2   2   2   2   0   0   2   2   2   0   2   2   2   0   0   0   0   0   0   2   0   0   2   0   0   2   2   0   0   2   0   2   2   2   0   0   2   2   2   2   0   2   0   0   2   0   0   2   2   0   0   2   0   0   0   2   0   2   0   2   0   2   0   2   0   0   2   0   2   0   2   2   2   2   2   0   2   2   0   0   2   0   0   0   2   2   2   0   0   0   0   0   2   0   0   2   2   2   0   2   2   0   2   2   0   2   2   2   0   2   2   0   0   0   2
 MK-1-8                 0   2   2   2   0   2   0   2   0   0   0   2   0   0   2   0   0   2   2   0   2   0   2   0   0   0   2   2   2   0   0   2   0   0   2   0   0   0   2   0   2   2   0   0   0   2   0   0   0   2   0   2   2   0   0   0   0   2   2   0   2   0   2   2   0   0   2   2   2   0   0   2   0   0   0   2   0   2   2   0   2   2   0   0   2   2   2   2   2   0   0   0   2   2   0   2   2   2   0   0   0   0   0   2   2   0   2   2   2   0   2   2   0   0   2   0   2   2   0   0   0   2   2   2   2   0   2   0   0   2   0   0   2   0   0   0   0   0   0   0   2   0   2   0   2   0   2   0   2   0   0   0   0   2   0   2   2   2   2   2   0   0   2   0   0   2   0   2   2   0   2   2   0   0   0   0   0   2   0   0   2   2   2   0   0   2   0   2   2   2   2   2   2   0   2   2   0   0   0   2
 MK-1-9                 0   2   2   2   0   2   0   2   0   0   0   2   0   0   2   0   0   2   2   0   2   0   2   0   0   0   2   2   2   0   0   2   0   0   2   0   0   0   2   0   2   2   0   0   0   2   0   0   0   2   0   0   2   0   0   2   0   2   0   0   2   0   2   2   0   0   2   2   2   0   0   2   0   0   2   0   0   2   2   0   2   2   0   0   2   2   2   2   2   0   0   0   2   2   0   2   2   2   0   0   0   0   0   2   2   0   2   2   0   0   2   0   0   0   2   0   2   2   0   0   0   2   2   0   2   0   0   0   0   2   0   0   2   0   0   0   0   0   0   0   2   2   2   2   2   0   2   0   2   0   0   0   0   2   0   2   2   0   2   0   0   0   2   0   0   2   0   2   2   0   2   2   0   0   0   0   0   2   0   0   2   2   2   0   0   2   0   2   2   0   2   2   2   0   0   2   0   0   0   2
 MK-1-10                0   2   0   0   2   2   0   2   0   0   0   0   0   0   0   0   0   2   2   2   2   0   2   2   0   0   2   2   2   0   0   2   0   0   2   0   0   0   0   0   2   2   0   0   0   0   0   0   0   2   0   0   2   0   0   2   0   2   0   2   0   0   2   2   0   0   2   2   2   0   0   0   0   0   2   0   0   2   2   0   2   2   0   0   2   2   2   2   2   0   0   0   2   2   0   2   2   2   0   0   0   0   0   2   2   0   2   0   0   0   0   0   2   0   2   0   2   2   0   0   0   2   2   0   2   0   0   0   0   2   0   0   2   0   0   0   0   0   0   0   2   2   2   2   2   0   0   2   2   0   0   0   0   2   0   2   0   0   2   0   0   0   2   0   2   2   0   2   2   0   2   2   0   0   0   0   0   0   0   0   2   2   2   0   0   2   0   2   2   0   2   2   2   0   0   2   0   0   0   0
 MK-1-11                0   2   0   0   2   2   0   2   0   0   0   0   0   0   2   0   0   2   2   2   2   0   2   2   0   0   2   2   2   0   0   2   0   0   2   0   0   0   0   0   2   2   0   0   0   2   0   0   0   2   0   0   2   0   0   2   0   0   0   2   0   0   2   2   0   0   2   2   2   0   2   0   0   2   2   0   0   2   2   2   2   2   0   0   2   2   2   2   2   0   0   0   2   0   0   2   2   2   0   0   0   0   0   2   2   0   2   0   0   0   0   0   2   0   2   0   2   2   0   0   0   2   2   0   2   0   0   0   0   2   0   0   2   0   0   0   0   0   0   0   2   2   2   2   2   0   0   0   2   2   0   0   0   2   0   2   2   0   2   0   2   0   2   0   2   2   0   2   2   0   2   2   0   0   0   2   0   0   0   0   2   2   2   2   0   2   0   2   2   0   2   2   2   0   0   2   0   0   0   0
 MK-1-12                0   2   2   2   2   2   2   2   0   0   0   0   0   0   2   0   0   2   2   2   2   0   2   2   0   0   2   0   2   0   0   2   2   0   2   2   0   0   2   0   2   2   0   0   0   0   0   0   2   2   0   0   2   0   0   2   0   0   2   2   0   0   0   2   0   0   2   2   0   0   2   2   0   2   2   0   0   2   0   0   2   2   0   0   2   2   0   2   2   0   0   0   2   0   2   2   2   2   0   0   0   0   0   2   2   0   2   0   2   0   0   0   2   0   2   0   2   2   0   0   0   2   2   0   2   0   0   0   0   0   0   0   2   0   0   0   0   0   0   2   2   0   2   2   2   0   0   0   2   2   0   2   2   2   0   2   2   0   2   0   2   0   2   0   2   2   0   0   0   0   2   2   0   0   0   2   0   0   0   0   0   2   2   2   0   2   0   2   0   0   2   2   2   0   0   2   0   0   0   0
 MK-1-13                0   2   0   0   2   2   2   2   0   0   0   0   0   2   2   0   0   2   2   2   0   0   2   2   0   0   2   0   0   0   0   2   2   0   2   2   2   0   2   0   2   2   0   0   0   0   0   0   2   2   0   2   2   0   0   2   0   0   2   2   0   2   0   0   0   0   2   2   0   0   2   2   0   2   2   0   0   2   0   0   2   2   0   0   2   2   0   2   2   0   0   2   2   0   2   0   2   2   2   0   0   0   0   2   2   0   2   0   2   0   0   0   2   0   2   0   2   2   0   0   0   2   2   0   2   2   0   0   0   0   0   0   2   0   0   0   0   0   0   2   2   0   2   2   2   2   0   2   2   2   0   2   2   2   0   2   2   0   2   0   2   2   2   0   2   2   0   0   0   0   2   2   2   0   0   2   0   0   0   0   0   2   2   2   0   2   0   2   0   0   2   0   2   0   0   2   0   0   2   0
 MK-1-14                0   2   0   0   2   2   2   2   0   0   2   0   0   2   2   0   0   2   2   2   0   0   2   2   0   0   2   0   0   0   0   2   2   0   2   2   2   0   2   0   2   2   0   0   0   2   0   0   0   0   0   2   2   0   0   2   0   0   2   2   0   0   0   0   0   0   2   2   0   0   2   0   0   2   2   0   0   2   0   0   2   0   0   0   2   0   0   2   2   0   0   2   2   0   2   0   2   2   2   0   0   0   0   2   2   0   2   2   2   0   0   0   2   0   2   0   0   2   0   0   0   2   2   0   2   2   0   0   2   0   0   0   2   0   0   0   0   0   0   2   2   0   2   2   2   2   0   2   0   2   0   0   2   2   0   2   2   0   2   0   2   2   2   0   0   2   0   0   0   0   2   2   2   0   0   0   0   0   0   0   0   2   2   2   0   2   0   2   0   0   2   0   2   0   0   2   0   0   2   2
 MK-1-15                0   2   0   0   2   0   2   2   0   0   2   0   0   2   2   0   0   2   2   2   2   0   2   2   2   0   2   0   0   0   0   2   2   0   2   2   2   0   2   0   2   2   0   0   0   2   0   0   0   0   0   2   2   0   2   2   0   0   2   2   0   0   0   0   0   0   2   2   0   0   2   0   0   2   2   0   0   2   0   0   0   0   0   0   0   0   0   2   2   0   0   2   2   2   2   0   2   0   2   0   0   0   0   2   0   0   2   2   2   0   0   0   2   0   2   0   2   2   0   0   0   2   2   0   2   2   0   0   2   0   0   0   2   0   0   0   0   0   0   2   2   0   2   2   2   2   0   2   0   2   0   0   2   2   0   2   2   2   2   0   2   2   2   0   0   2   0   0   0   2   2   2   2   0   0   0   0   0   0   0   0   2   2   2   0   2   0   2   2   0   2   2   2   0   0   2   0   0   2   2
 MK-1-16                0   2   0   0   2   0   2   2   0   2   2   0   0   2   2   2   0   2   2   2   0   0   2   2   2   0   2   0   2   0   0   2   2   0   2   2   2   0   2   0   2   2   0   0   0   2   0   0   0   0   0   2   2   2   2   2   0   0   0   2   0   2   0   0   0   0   2   0   0   0   2   0   0   2   2   0   0   2   0   0   0   0   0   2   0   0   0   2   2   0   0   2   0   2   2   0   2   0   0   0   0   0   0   2   0   2   2   2   2   0   0   0   2   0   2   0   2   2   0   0   0   2   2   2   2   2   0   0   2   0   0   0   2   0   2   2   0   0   2   2   2   0   2   2   2   2   2   2   0   2   0   2   2   2   0   2   2   2   2   0   2   2   2   0   0   2   0   0   0   2   2   2   2   0   0   0   0   0   0   2   0   2   2   2   0   2   0   2   2   0   2   2   2   2   0   2   0   0   2   2
 MK-2-1                 0   0   0   2   2   2   2   0   2   2   2   2   2   2   0   0   2   0   0   2   0   2   2   0   0   2   2   0   0   0   0   0   0   2   0   2   0   0   2   2   2   2   2   2   0   2   0   0   2   2   2   2   0   0   0   0   2   0   2   2   0   0   0   2   2   2   0   0   2   0   2   0   0   0   0   2   2   0   2   2   2   2   0   2   2   0   0   2   0   0   0   2   2   2   0   2   2   2   2   2   0   0   2   0   2   0   0   2   2   0   2   2   2   0   0   2   2   2   2   2   0   0   0   0   0   2   2   0   2   2   2   2   0   0   0   2   0   2   0   2   2   2   0   2   2   2   0   2   2   2   2   0   2   0   0   0   0   2   0   0   2   2   0   2   2   2   0   0   2   2   2   0   2   2   0   0   0   2   2   0   0   0   2   0   2   0   0   0   0   0   0   2   0   2   0   0   2   2   0   0
 MK-2-2                 0   0   0   2   2   2   0   0   2   2   2   2   2   2   0   0   2   0   0   0   0   2   2   0   0   2   2   0   2   0   0   0   0   0   0   2   0   2   2   2   2   2   2   2   0   2   2   0   2   2   2   2   0   0   0   0   2   0   2   2   0   0   0   2   2   2   0   0   2   0   2   0   0   2   0   2   2   0   2   2   2   2   0   2   2   0   0   2   0   0   0   2   2   0   0   2   2   2   0   2   2   0   0   0   2   0   0   2   0   0   2   2   2   0   0   2   2   2   2   0   0   0   2   0   0   0   2   0   2   2   2   2   0   0   0   2   0   2   0   2   0   2   0   2   2   2   0   2   0   2   2   0   2   0   0   0   0   2   0   0   2   2   0   2   2   2   0   0   2   2   2   0   2   2   2   0   0   2   2   2   0   0   2   0   2   2   0   0   0   0   0   2   0   2   0   0   2   2   0   2
 MK-2-3                 0   0   0   2   2   2   0   0   2   2   2   2   2   2   0   0   2   0   0   0   0   2   2   0   0   2   2   0   2   0   0   0   0   0   0   2   0   2   2   0   2   2   2   0   2   2   2   0   2   2   2   2   0   0   0   0   2   0   2   2   0   0   0   2   2   2   0   2   2   0   2   2   0   2   0   2   2   0   2   2   0   2   0   2   2   0   0   0   0   0   0   2   2   2   2   2   0   2   0   2   2   0   0   2   2   0   0   2   0   0   2   2   2   2   0   2   2   2   2   0   0   0   2   0   0   0   2   0   2   2   2   0   0   0   0   2   0   2   0   2   0   2   0   2   2   2   0   2   0   2   2   0   2   2   0   0   0   2   0   2   2   2   0   2   0   2   0   0   2   2   2   0   2   2   2   0   0   2   2   2   0   0   2   0   2   2   0   0   0   0   0   2   0   2   0   0   2   2   0   2
 MK-2-4                 0   0   0   2   2   2   0   0   2   2   2   2   2   0   0   0   2   0   0   0   2   0   2   0   0   2   0   0   2   0   0   0   0   0   2   2   0   2   2   0   2   2   2   0   2   2   2   2   2   2   2   2   0   2   0   0   2   0   2   2   0   0   0   2   0   2   2   2   2   0   2   2   2   2   0   2   2   0   2   2   0   2   0   2   2   0   0   0   0   0   2   2   2   2   2   2   0   2   2   2   2   0   0   2   2   0   0   2   0   0   2   2   2   2   0   2   2   2   2   0   0   0   2   0   0   0   2   0   2   2   2   0   0   0   0   2   0   0   0   2   0   0   0   2   2   2   2   2   2   2   2   0   2   2   0   0   0   2   0   2   2   0   0   2   0   2   0   0   2   2   2   0   2   2   2   0   2   2   2   2   0   2   2   0   2   2   0   2   0   2   0   2   0   2   0   0   2   2   0   2
 MK-2-5                 2   0   0   2   2   0   0   0   2   0   0   2   2   0   0   0   2   0   0   0   2   0   2   0   0   2   0   0   0   0   0   0   0   0   2   2   0   2   2   0   2   2   0   0   2   2   2   0   2   2   2   2   0   0   0   0   2   0   2   0   0   2   0   2   0   2   2   2   2   0   2   2   2   2   0   0   2   0   2   2   0   2   0   2   2   0   0   0   0   0   2   2   2   2   2   2   0   2   0   2   2   0   0   2   2   0   0   2   0   0   2   2   2   2   0   2   0   2   2   0   0   0   2   0   2   0   2   0   2   2   2   0   0   0   0   2   2   0   0   2   0   0   0   2   2   2   2   2   2   2   2   0   2   2   0   0   0   0   0   2   2   0   2   2   0   2   0   0   2   2   2   0   2   2   2   0   2   2   2   2   0   2   0   0   2   2   0   2   0   2   2   2   0   2   0   0   2   2   0   2
 MK-2-6                 2   0   0   2   2   0   0   0   2   0   0   2   2   0   0   0   0   0   0   0   2   0   2   0   0   2   0   2   0   0   0   0   0   0   2   0   0   2   0   0   2   2   0   0   2   2   2   0   0   2   0   2   0   0   0   0   2   0   2   0   0   2   0   2   0   2   2   2   2   2   2   2   2   2   0   0   0   0   2   2   0   2   0   2   2   0   0   0   0   2   2   0   2   0   2   2   2   2   0   2   2   0   0   2   2   0   0   0   2   0   2   2   2   2   0   2   0   2   2   2   0   0   2   2   2   0   2   0   2   2   2   0   0   0   0   2   0   2   0   2   0   0   0   2   2   2   2   2   2   2   2   0   2   0   0   0   0   2   0   2   2   0   2   2   0   0   0   0   2   2   2   0   0   2   2   0   2   2   2   2   0   2   0   2   2   2   0   2   0   2   2   0   0   2   0   0   2   2   0   0
 MK-2-7                 2   0   0   2   2   0   0   0   2   0   0   2   2   0   0   0   2   0   0   0   2   0   0   0   0   2   0   2   0   0   0   0   0   0   2   0   0   2   0   0   2   2   0   0   2   2   2   0   0   2   0   2   0   0   0   0   0   0   2   0   0   2   0   2   0   2   2   2   2   2   2   2   2   2   0   0   0   2   2   2   0   2   0   2   2   0   0   0   0   2   2   0   2   0   2   2   2   2   2   0   2   0   0   0   2   0   0   0   2   0   2   2   2   2   0   0   0   2   2   2   0   0   2   2   2   0   2   0   2   2   2   2   0   0   0   2   0   2   0   2   0   0   2   2   2   2   2   2   2   2   2   0   2   2   0   0   0   2   0   2   2   0   2   0   0   0   0   0   2   2   2   0   0   2   2   0   2   2   2   2   2   2   0   2   2   2   0   2   0   2   2   0   0   2   0   0   2   2   0   0
 MK-2-8                 2   0   0   2   2   0   0   0   2   0   0   2   2   0   0   0   2   0   0   0   2   0   0   0   0   2   0   0   0   0   0   0   0   0   2   0   0   2   0   0   2   2   0   0   2   2   0   0   0   2   0   2   0   0   0   0   0   0   2   0   0   2   0   2   0   2   0   2   0   2   2   2   2   2   0   0   0   2   2   2   0   2   0   2   2   0   0   0   0   2   2   0   2   0   2   2   2   2   0   0   2   0   2   0   2   0   0   0   2   0   2   2   2   2   0   0   0   2   2   2   0   0   2   2   2   0   2   0   2   2   2   2   0   0   0   0   0   2   0   2   0   0   2   2   2   0   2   2   2   2   2   0   2   2   0   2   0   2   0   2   2   2   0   0   0   0   0   0   2   2   2   0   0   2   2   2   2   2   2   2   2   2   0   2   2   2   0   2   0   2   2   0   0   0   0   0   2   2   0   0
 MK-2-9                 2   0   0   2   2   0   0   0   2   0   2   2   2   0   2   0   0   0   0   0   2   2   0   0   0   2   0   0   0   2   0   0   2   0   2   0   0   2   0   0   0   2   0   0   2   2   0   0   0   2   0   2   0   0   2   0   0   0   2   0   0   2   0   2   0   2   0   2   0   2   2   0   2   2   0   0   0   2   0   2   0   2   0   2   2   0   2   0   0   2   2   2   2   0   2   2   2   2   0   2   2   0   2   0   2   0   0   0   2   2   2   2   2   2   0   0   0   2   2   0   0   0   2   2   2   0   2   0   0   2   2   2   0   0   0   0   0   2   0   2   0   0   0   2   2   0   2   2   2   2   2   0   2   2   2   2   0   2   0   2   2   2   0   0   0   0   0   0   2   2   2   0   0   2   2   2   2   2   2   0   2   2   0   2   2   2   0   2   0   2   2   0   0   2   0   0   0   0   0   0
 MK-2-10                0   0   0   2   2   0   0   0   2   0   2   2   2   0   2   0   0   0   0   0   2   2   0   0   0   0   0   0   0   2   0   0   2   0   2   0   0   2   2   0   0   2   2   0   2   2   0   0   0   2   0   2   0   0   2   0   0   0   2   0   0   2   0   2   0   2   0   2   0   2   2   0   2   2   0   0   0   2   2   2   0   2   0   2   2   0   2   0   0   2   2   2   2   0   2   2   2   2   0   2   0   0   2   0   0   0   0   0   2   2   2   2   2   2   2   0   0   2   2   0   0   2   2   2   2   0   2   0   0   2   2   2   0   0   0   0   0   2   0   2   0   0   0   2   0   0   2   2   2   2   2   0   2   2   2   0   0   2   0   0   2   2   0   0   0   0   0   0   2   2   2   0   0   2   2   2   2   2   2   0   2   2   0   2   2   2   0   2   0   2   2   0   0   2   0   0   0   0   0   0
 MK-2-11                2   0   0   2   2   0   2   0   2   0   2   2   2   0   2   0   0   0   0   0   2   2   2   0   0   0   2   0   0   2   2   0   2   0   0   0   0   2   2   0   0   2   2   0   2   2   0   0   0   2   0   2   0   0   2   0   0   0   2   0   0   2   0   2   0   2   0   2   0   2   2   0   2   2   0   0   0   2   2   2   0   2   0   2   2   0   2   0   0   2   2   2   2   0   2   2   2   2   0   2   0   0   0   0   0   0   0   0   2   2   2   2   2   2   2   2   2   2   2   0   0   0   2   2   2   0   2   2   0   2   2   2   0   0   0   0   0   2   0   2   0   0   0   2   2   0   2   2   2   0   0   0   2   2   2   0   2   2   0   0   2   2   0   0   0   0   0   0   2   2   2   0   0   2   2   2   2   2   2   0   2   2   0   2   2   2   0   2   0   2   2   0   0   2   0   0   0   0   2   0
 MK-2-12                2   0   0   2   2   0   2   0   2   0   2   2   2   0   2   0   0   0   0   0   2   2   2   2   0   2   2   0   0   2   2   0   0   0   2   2   0   2   2   0   0   2   2   0   2   2   0   0   0   2   0   2   0   0   2   0   0   0   2   0   0   2   0   2   0   2   0   2   0   2   2   0   2   2   2   0   2   2   0   2   0   2   0   2   0   0   2   2   0   2   2   2   2   0   2   2   0   2   0   2   0   0   0   0   0   2   0   0   2   2   2   2   2   2   2   2   2   2   2   0   0   0   0   0   0   0   2   2   0   2   0   2   0   0   0   2   0   0   0   2   0   0   0   2   2   0   2   2   2   0   0   0   2   2   2   0   2   2   0   0   2   2   0   0   0   0   0   0   2   2   2   0   0   2   2   2   0   2   2   0   2   2   0   2   2   2   0   2   0   0   0   0   0   2   0   0   0   0   2   2
 MK-2-13                2   0   2   2   2   0   2   0   2   0   2   2   0   0   2   2   0   0   0   0   0   2   2   2   0   2   2   2   0   2   2   0   0   0   2   2   2   2   2   0   0   2   2   0   2   2   0   0   0   2   0   2   0   0   2   0   0   0   2   0   0   2   0   2   0   2   0   2   0   2   2   0   2   2   2   0   2   2   2   0   0   2   0   0   0   0   2   0   2   2   2   2   2   0   2   2   2   2   0   2   0   0   0   0   0   2   2   0   2   2   2   2   2   2   2   2   2   2   2   0   0   2   0   0   0   0   2   2   0   2   0   0   2   2   0   2   0   0   0   2   2   0   0   2   2   0   0   2   2   0   2   0   2   2   2   0   2   2   0   0   2   2   0   0   2   2   0   2   2   2   2   0   0   2   0   2   0   2   2   0   2   2   0   2   2   2   2   0   2   0   0   0   0   2   0   0   0   0   2   2
 MK-2-14                2   0   0   2   2   0   2   0   2   0   2   2   0   0   2   2   0   0   0   0   0   2   2   2   0   2   2   2   0   2   2   0   0   0   2   2   2   2   0   0   0   2   2   0   2   2   0   0   0   2   0   2   0   0   2   0   0   0   2   0   0   2   0   2   2   2   0   2   0   2   2   0   0   2   2   0   2   2   2   0   0   2   0   2   0   0   2   0   2   2   0   2   2   2   2   0   2   2   0   2   0   2   0   0   2   2   2   0   2   2   2   2   2   2   2   2   2   2   2   0   0   2   0   0   0   0   2   2   0   2   0   0   2   2   2   2   0   0   0   2   2   0   2   0   2   0   0   2   2   0   2   0   2   2   2   0   2   2   0   0   2   2   0   0   2   2   0   2   0   2   2   0   0   2   0   2   0   0   2   0   2   2   0   0   2   2   2   0   2   2   0   2   0   2   0   0   0   0   2   2
 MK-2-15                2   0   2   2   2   0   0   0   2   0   2   2   0   0   0   2   0   0   0   0   0   2   2   2   0   2   2   2   0   2   2   2   0   0   2   2   2   0   0   0   2   0   2   0   2   2   0   0   0   0   0   2   0   0   2   0   0   0   2   0   0   2   0   2   2   2   0   2   2   2   2   0   0   2   2   2   2   2   2   0   2   2   0   0   0   2   2   0   2   2   0   2   0   2   2   0   2   2   0   2   0   2   0   0   0   2   2   0   2   2   2   2   2   2   2   2   2   2   2   0   0   2   0   0   0   0   2   2   0   2   0   0   2   2   2   0   0   0   0   0   2   0   2   0   2   0   0   0   2   0   2   0   2   2   2   0   2   2   0   0   2   2   0   0   2   2   0   2   0   2   2   0   0   2   0   2   2   0   0   0   2   2   0   0   2   2   2   0   0   2   0   2   0   2   0   0   0   0   2   2
 MK-2-16                2   0   2   2   2   0   0   0   2   0   0   2   0   2   0   2   0   0   0   0   0   2   2   2   2   2   2   2   0   2   2   2   0   0   2   0   2   0   2   0   2   0   2   0   2   2   0   0   0   0   0   2   0   0   2   0   0   0   2   0   0   2   0   2   2   2   2   2   2   2   2   0   2   2   2   2   2   2   2   0   2   2   0   0   0   2   2   0   2   2   0   2   0   2   2   0   2   2   0   2   0   2   0   0   0   2   2   0   2   2   2   2   2   0   2   2   0   2   2   0   0   2   0   0   0   0   2   2   0   2   0   0   0   2   2   0   0   0   0   0   2   0   2   0   2   2   0   0   2   0   2   0   0   2   0   0   2   2   0   0   2   2   0   0   2   2   0   0   0   2   2   2   0   2   0   2   2   0   0   0   0   2   0   0   2   2   2   0   0   2   0   2   2   2   0   0   0   0   2   2
 MK-3-1                 0   0   0   2   2   2   2   0   0   0   0   0   2   0   2   0   2   2   2   2   2   2   2   0   2   2   2   2   2   2   0   2   0   0   0   2   0   2   2   2   0   2   0   0   2   2   0   0   0   2   0   2   2   2   0   0   2   0   0   2   0   0   2   2   0   0   0   2   0   0   2   0   2   0   0   2   0   2   2   2   0   0   2   0   2   0   0   0   2   2   2   0   2   0   2   2   0   0   2   2   0   2   2   2   0   2   2   0   2   0   0   2   2   2   0   0   2   2   0   0   0   2   2   2   0   0   0   2   0   0   2   0   0   0   2   2   0   2   0   2   0   0   2   0   2   2   2   0   0   0   0   2   2   0   0   0   0   2   0   0   0   0   2   0   0   2   0   2   2   2   2   0   0   0   2   0   0   2   0   0   2   2   2   0   2   0   2   0   0   2   0   0   0   0   2   0   2   0   0   0
 MK-3-2                 0   0   0   2   2   2   2   0   0   0   0   2   2   0   2   0   2   2   2   2   2   2   2   0   2   2   2   2   2   2   0   2   2   0   0   2   0   2   2   0   0   2   0   0   2   2   0   0   0   2   0   2   2   2   0   0   2   0   0   2   0   0   2   2   0   0   0   2   0   0   2   0   2   2   0   2   0   2   2   2   2   0   2   0   2   0   0   0   2   2   2   0   2   0   2   0   0   2   2   2   0   2   0   0   0   2   2   0   2   0   0   2   2   2   0   0   0   2   0   0   0   0   2   2   0   0   0   2   0   0   2   0   0   0   2   2   0   2   0   2   0   2   2   2   2   2   0   0   0   0   0   2   2   0   0   0   0   2   0   0   0   2   2   0   0   2   0   2   2   2   2   0   0   0   2   0   0   2   0   0   2   2   2   0   2   2   2   0   0   2   0   0   0   0   2   0   2   0   0   0
 MK-3-3                 0   2   0   2   2   2   2   0   0   0   0   0   2   0   2   2   2   2   0   2   2   2   2   0   2   2   2   0   2   2   0   2   2   0   2   2   0   2   0   0   0   2   0   0   2   2   0   0   2   2   0   2   0   2   0   0   2   0   0   2   2   0   2   2   0   0   0   2   2   0   2   0   2   2   0   2   0   0   2   0   2   0   2   0   2   0   2   0   2   2   2   0   2   0   2   0   0   2   2   2   0   2   0   0   0   2   2   0   2   0   0   2   2   2   0   0   0   0   0   0   0   0   0   2   2   0   0   2   0   0   2   0   0   0   2   2   0   2   0   2   0   2   2   0   2   2   0   0   0   0   0   2   2   0   0   0   0   2   0   0   2   2   2   0   2   2   2   2   2   2   2   0   0   0   2   0   0   2   2   0   2   2   2   2   2   2   2   0   0   2   0   0   0   0   2   0   2   0   0   0
 MK-3-4                 2   2   0   2   2   2   2   0   0   0   0   0   2   0   2   2   2   2   0   2   2   2   2   0   2   0   2   0   2   2   0   2   2   0   2   0   0   2   0   0   0   0   0   0   2   0   0   0   0   2   0   2   0   2   0   0   2   0   0   0   2   0   2   2   0   2   0   2   2   0   2   0   2   2   0   2   0   0   2   0   2   0   2   0   2   0   2   0   2   2   2   0   2   0   2   0   0   2   2   2   0   2   0   0   0   2   2   0   2   0   2   2   2   2   0   0   0   2   0   0   0   2   0   2   2   0   2   2   0   2   2   0   0   0   0   2   0   2   0   0   0   2   2   0   2   2   0   0   0   2   0   2   2   0   0   0   0   2   0   0   2   2   0   0   2   2   2   2   2   2   2   2   0   0   2   0   0   2   2   0   2   2   2   0   2   2   2   0   2   2   0   0   0   2   2   0   2   0   0   0
 MK-3-5                 2   2   0   2   2   2   2   2   0   0   2   0   2   0   2   2   2   2   0   2   2   2   2   0   2   2   2   2   2   2   0   2   2   0   2   0   0   2   0   0   0   2   0   0   2   0   2   0   0   2   0   2   0   2   0   0   2   0   0   0   2   0   2   2   0   2   0   2   2   0   2   0   2   2   0   2   0   0   2   0   2   0   2   0   2   2   2   0   2   2   2   0   2   0   2   0   0   2   2   2   0   2   0   2   0   2   0   0   2   0   2   2   2   2   0   0   0   2   0   0   0   2   0   2   2   0   2   2   0   2   2   0   0   0   0   2   0   2   2   2   0   2   2   0   2   2   0   0   0   2   0   2   2   0   0   0   0   2   2   0   2   0   0   0   2   2   2   2   2   2   2   2   0   0   2   0   0   2   2   0   2   2   0   2   2   2   0   0   2   2   0   0   0   2   2   0   0   0   0   0
 MK-3-6                 2   2   0   0   2   0   2   2   0   0   2   0   2   0   2   2   2   2   0   2   2   2   2   0   2   2   2   0   2   2   0   2   2   0   2   0   0   2   2   0   0   2   0   0   2   0   2   2   0   2   0   2   0   2   0   0   2   0   0   0   2   2   2   0   0   2   0   2   2   0   2   0   2   2   0   0   0   0   2   0   2   0   2   0   2   2   2   0   2   2   2   0   2   0   2   0   0   2   2   2   0   2   0   2   0   2   0   0   2   0   2   2   2   0   0   0   0   2   0   0   0   2   0   2   2   2   2   2   0   2   2   0   0   0   0   2   0   2   2   2   0   2   2   0   2   2   0   0   0   2   0   2   2   2   0   0   0   2   2   0   2   0   0   0   2   2   2   2   0   2   2   2   0   0   2   0   0   2   2   2   2   2   0   2   2   2   0   0   2   2   0   0   0   2   2   0   0   0   0   0
 MK-3-7                 2   2   0   0   2   0   2   2   0   0   2   0   2   0   2   2   2   2   0   2   2   2   2   0   2   2   2   0   2   0   0   2   2   0   2   0   0   2   2   0   0   2   0   0   2   0   2   2   0   2   0   0   0   2   0   0   2   2   0   0   2   2   2   0   0   2   0   2   2   0   2   0   2   0   2   0   0   0   2   0   2   0   2   0   2   2   2   2   2   2   2   0   2   0   2   0   0   2   2   2   0   2   0   2   0   2   0   0   2   0   2   2   2   0   2   0   0   2   0   0   0   2   0   2   2   2   2   2   0   2   0   0   0   0   2   2   0   2   2   2   0   0   2   0   2   2   2   0   0   2   0   2   2   2   0   0   0   2   2   0   2   2   0   0   2   2   2   2   0   2   2   2   0   0   2   0   2   2   2   2   2   2   0   2   2   0   2   0   2   2   0   0   0   2   2   0   0   2   0   0
 MK-3-8                 2   2   0   0   2   0   2   2   2   0   2   0   2   0   0   0   2   2   0   0   0   2   2   0   2   2   2   0   0   0   0   2   2   0   2   0   0   2   0   0   0   2   0   0   2   0   2   0   0   0   0   0   2   2   0   0   2   2   0   0   2   2   2   0   0   2   0   2   2   0   0   0   2   0   2   0   0   0   0   0   2   0   2   0   2   0   2   2   2   2   2   0   2   0   0   2   0   2   2   2   0   2   0   2   0   2   0   0   2   0   2   2   2   0   0   0   0   2   0   0   0   2   0   2   2   2   2   2   2   0   0   0   0   0   0   2   0   2   2   2   0   0   2   0   2   2   2   0   0   2   0   2   2   2   0   2   0   2   2   2   2   2   0   0   2   2   2   0   0   2   2   2   0   2   2   0   2   2   0   2   2   2   0   2   2   0   2   0   2   2   0   0   0   2   2   0   0   2   0   0
 MK-3-9                 2   2   0   0   2   0   2   2   2   0   2   2   2   0   0   0   2   2   2   0   0   2   2   0   2   0   2   0   0   0   2   2   2   0   2   0   0   0   0   0   0   2   0   0   2   0   2   0   0   0   0   0   2   2   0   2   2   2   0   0   2   2   2   0   0   2   0   2   2   0   0   0   0   0   2   0   0   0   0   0   2   0   2   0   2   0   0   2   2   2   2   0   2   0   0   2   0   2   2   2   2   2   0   2   0   2   0   0   2   0   2   2   2   0   0   2   0   2   0   0   0   2   0   2   2   2   2   2   2   0   0   0   0   0   0   2   0   2   2   2   2   0   2   0   2   2   2   0   0   2   0   2   2   2   0   2   2   2   2   2   2   2   0   0   2   2   2   0   0   2   0   2   0   2   0   0   2   2   0   2   2   2   0   2   2   0   0   0   2   2   0   2   0   2   2   0   0   2   0   0
 MK-3-10                2   2   0   0   2   2   2   2   2   0   0   2   2   0   0   0   2   2   2   0   0   2   2   0   2   0   2   0   0   0   0   2   2   0   2   0   0   0   0   0   0   2   0   0   2   2   2   0   0   0   0   0   2   2   0   2   2   0   2   0   2   2   2   0   0   2   0   0   2   0   0   0   0   0   2   0   0   2   0   0   2   0   2   0   2   0   0   2   2   0   2   0   2   2   0   0   0   2   2   2   2   2   0   2   0   2   0   0   2   0   2   0   2   0   2   2   0   2   0   0   0   0   2   0   2   2   2   2   2   0   0   0   0   0   0   2   0   2   2   2   2   2   2   2   2   0   2   0   0   2   0   2   2   2   0   2   2   2   2   2   2   2   0   0   2   2   2   0   0   2   0   2   0   2   0   0   2   2   0   2   2   2   0   2   2   0   0   0   2   2   0   2   0   2   2   0   0   2   0   0
 MK-3-11                2   0   2   0   2   0   2   2   2   0   0   2   2   0   2   0   2   2   2   0   0   2   2   0   2   0   2   2   0   0   0   2   2   0   2   0   2   2   2   0   0   2   0   0   2   2   2   0   0   0   0   0   2   2   0   2   2   0   2   0   2   2   2   0   2   2   0   0   2   0   2   0   0   0   2   0   0   2   0   0   2   0   2   0   2   0   0   0   2   0   0   0   2   2   0   0   2   0   2   2   0   2   0   2   0   2   0   0   2   0   2   0   0   2   2   2   0   2   0   0   0   0   0   0   2   2   2   2   2   0   0   0   0   0   0   2   2   0   2   0   2   2   2   2   2   0   2   2   0   2   0   2   2   2   0   2   2   2   2   2   2   2   0   0   2   2   2   0   0   0   0   2   0   2   0   0   0   0   0   2   0   2   0   2   2   0   0   0   2   2   0   2   0   2   2   0   0   0   0   0
 MK-3-12                2   0   0   0   2   0   2   2   2   0   0   2   2   0   2   0   2   2   2   0   0   2   2   0   2   2   2   0   0   0   2   2   2   0   2   0   2   2   2   0   0   2   0   0   0   2   2   0   0   0   0   0   2   2   0   2   2   0   2   2   2   0   2   0   2   2   0   0   2   0   2   0   0   0   0   0   0   0   0   0   2   0   2   0   2   0   0   0   2   0   0   2   2   2   0   0   2   0   2   2   0   0   0   2   0   0   0   2   2   2   2   0   0   2   2   2   0   2   0   0   0   0   0   0   2   2   2   2   2   0   0   0   0   0   0   2   2   0   2   0   2   2   2   0   2   0   2   2   0   2   0   2   2   2   0   0   2   2   0   2   2   2   0   0   2   2   2   0   0   0   0   0   0   2   0   0   0   0   0   2   0   2   0   2   2   0   0   0   0   2   0   2   0   2   2   0   2   0   0   0
 MK-3-13                0   0   0   0   2   0   2   2   2   0   0   2   2   0   2   0   2   0   2   0   0   2   2   0   2   2   2   0   0   0   0   2   2   0   2   0   2   2   2   0   0   2   0   0   0   2   2   0   0   0   2   0   2   2   0   2   2   0   2   2   2   0   2   0   2   0   2   2   2   0   2   0   0   0   0   0   0   0   0   0   2   0   2   0   2   2   0   0   2   0   2   2   2   2   0   0   2   2   2   2   0   0   0   2   0   0   0   2   2   2   2   0   0   2   2   2   0   2   0   0   2   0   0   0   2   2   2   0   2   0   0   0   0   0   0   2   2   0   2   0   2   2   2   0   2   0   2   2   0   2   0   2   2   2   0   0   2   2   0   2   2   2   0   0   2   2   2   0   0   0   0   0   0   0   0   0   2   0   0   0   0   2   0   2   2   0   0   0   0   2   0   2   2   0   2   0   2   0   0   0
 MK-3-14                0   2   0   0   2   0   2   2   2   2   0   2   2   0   2   0   2   0   0   0   0   2   2   0   2   0   2   0   0   0   0   0   2   0   2   0   2   2   2   0   0   2   2   0   0   0   2   0   0   0   2   0   0   2   0   2   2   0   0   2   2   0   2   0   2   0   2   2   2   0   2   0   0   0   0   0   0   0   0   0   0   0   2   0   0   2   0   0   2   0   2   2   2   0   0   0   2   2   0   2   0   0   2   0   0   0   0   2   2   2   2   0   0   2   2   2   0   2   0   0   2   2   0   0   2   2   2   0   0   0   0   0   2   0   0   2   2   0   2   0   2   2   2   0   0   2   0   2   0   2   0   2   2   2   0   2   2   2   0   0   2   2   0   0   2   2   2   2   0   0   0   0   0   0   0   2   2   0   2   0   0   2   0   2   2   0   0   0   0   2   0   2   2   0   2   0   2   0   0   0
 MK-3-15                0   2   0   0   2   0   2   2   2   2   0   2   2   0   2   0   2   0   0   0   0   2   2   0   2   0   0   0   0   0   0   0   2   0   2   0   2   2   2   0   2   2   2   0   0   0   2   0   0   0   2   0   0   2   0   2   2   0   0   0   2   0   2   0   2   2   2   2   2   0   2   0   0   2   0   0   0   0   0   0   0   0   2   0   0   2   0   0   2   0   2   2   2   0   2   2   2   2   0   2   0   0   2   0   0   0   2   2   2   2   2   0   0   2   2   2   0   2   0   0   2   2   0   0   2   2   2   0   0   0   0   0   2   0   0   2   2   0   2   0   2   2   0   0   0   2   0   2   0   2   0   0   2   2   0   2   2   2   0   0   2   2   0   0   2   0   2   2   0   2   0   0   0   0   0   2   2   0   2   2   0   2   0   2   2   2   0   0   0   2   0   2   0   0   2   2   2   0   0   0
 MK-3-16                0   2   0   0   0   0   2   2   2   0   2   2   2   0   2   0   2   0   0   0   0   2   2   0   2   0   0   0   0   0   2   0   2   0   2   0   2   0   2   2   2   2   2   0   0   2   2   0   0   0   2   2   0   2   0   2   2   0   0   0   2   0   2   0   2   2   2   0   2   0   2   0   0   2   0   0   0   0   0   0   0   0   2   2   0   2   0   0   2   2   2   2   2   0   2   2   0   2   0   2   0   0   2   0   0   0   2   2   2   2   2   0   0   2   2   2   0   2   0   0   2   2   0   0   0   2   2   0   0   0   0   0   2   0   0   2   2   0   2   0   2   2   0   0   0   0   0   2   2   0   0   0   2   2   0   2   2   2   0   0   2   2   0   0   2   0   2   2   0   2   0   0   0   0   0   2   2   0   0   2   0   2   0   2   2   2   0   0   0   2   0   2   0   0   2   2   0   0   0   0
 MK-4-1                 0   2   0   0   2   2   2   0   0   2   2   2   0   2   0   0   2   0   0   2   2   2   2   0   0   2   0   2   0   2   2   2   0   0   2   2   2   0   2   2   0   0   0   0   2   2   2   2   0   0   0   0   2   0   0   2   2   2   2   0   0   0   0   0   0   2   2   0   0   2   0   2   0   0   0   0   2   2   2   0   2   0   2   2   0   0   0   2   0   2   0   0   2   2   2   2   2   0   2   0   2   2   0   2   2   2   2   2   0   0   2   2   0   2   0   2   2   0   0   2   2   2   2   2   0   0   0   0   0   0   0   2   2   0   0   0   2   2   2   2   0   0   0   2   2   0   2   0   0   2   0   2   0   2   2   2   0   2   2   0   0   0   2   0   0   0   2   0   0   0   2   0   0   2   0   0   0   0   0   2   0   0   2   2   2   2   2   2   0   0   2   0   0   2   2   0   0   0   2   0
 MK-4-2                 0   2   0   0   2   2   2   2   0   2   2   2   0   2   0   0   2   0   2   2   2   2   2   0   0   2   0   0   0   2   2   2   0   0   2   2   2   0   2   0   0   0   0   0   2   2   2   2   0   0   0   2   2   0   0   2   2   2   0   2   0   2   0   0   0   2   2   0   0   2   0   0   0   0   0   0   2   2   2   0   2   2   2   2   0   0   2   2   0   2   0   0   2   2   2   2   2   0   2   0   2   2   0   0   2   2   0   0   2   0   2   2   0   2   0   2   2   0   2   2   2   2   2   2   0   0   0   0   2   0   0   2   2   0   0   0   2   2   0   2   0   2   0   2   2   0   2   0   0   2   0   2   0   2   0   2   0   2   0   0   0   0   2   0   0   0   2   0   0   0   2   0   0   2   0   0   0   0   0   0   0   0   2   2   2   2   2   2   0   0   0   0   0   2   2   0   0   0   2   0
 MK-4-3                 0   2   0   0   2   2   2   2   2   0   2   2   0   2   0   0   2   0   2   2   0   2   2   2   0   2   0   0   0   2   2   2   0   0   2   2   2   0   2   0   0   2   0   0   0   2   2   2   0   0   0   2   2   0   0   2   2   2   0   2   0   0   0   0   0   2   0   0   0   2   0   2   0   0   0   0   2   0   2   0   2   2   2   2   0   0   2   2   0   2   0   0   2   2   2   2   2   0   2   0   2   2   0   0   2   2   0   0   2   0   2   2   0   2   0   2   2   2   2   2   2   2   2   0   0   0   0   0   2   0   0   2   2   0   0   0   2   2   0   2   0   2   0   2   2   0   2   0   0   2   2   2   0   2   0   2   2   2   0   0   0   0   2   0   0   0   2   0   0   2   2   0   0   2   0   0   2   0   0   0   0   0   2   2   2   2   2   2   0   0   0   0   0   2   2   0   0   0   2   0
 MK-4-4                 0   2   0   0   0   2   2   2   2   0   2   2   0   2   0   0   2   0   2   0   0   2   2   2   0   2   0   0   0   2   2   2   0   0   2   0   2   0   2   0   2   2   0   0   0   2   0   2   0   0   0   2   2   0   0   2   2   2   0   2   0   0   2   2   0   2   0   0   0   2   0   2   0   0   0   0   2   0   2   0   2   2   2   2   0   0   2   2   0   2   0   0   2   2   2   2   2   0   2   0   2   2   0   0   2   2   0   0   2   0   2   2   0   2   0   2   2   2   2   2   0   0   2   0   0   0   0   0   2   0   0   2   2   0   0   0   2   2   0   2   0   2   0   2   2   0   2   0   0   2   0   2   0   0   0   2   2   2   0   0   0   0   2   2   0   0   2   0   0   2   2   0   0   2   0   0   2   0   0   0   0   2   0   2   2   2   2   2   0   0   0   0   0   2   2   0   0   0   2   0
 MK-4-5                 0   0   0   0   0   2   2   0   2   0   2   2   0   2   2   0   2   0   0   0   0   2   2   2   0   2   0   0   0   2   2   2   0   0   2   0   2   0   0   0   0   2   0   0   0   2   2   2   0   0   0   2   2   0   0   2   2   2   2   2   0   0   2   2   0   2   0   0   2   2   0   2   2   0   0   0   2   0   2   0   2   2   2   2   0   0   2   2   0   2   0   0   2   2   2   2   2   0   0   0   2   2   0   0   2   2   0   0   2   0   2   2   0   0   2   2   0   2   2   2   0   0   2   0   0   2   0   0   2   0   2   2   0   0   0   2   0   0   0   2   0   2   0   2   0   0   2   2   0   2   0   2   0   0   0   2   2   2   0   0   0   0   2   2   0   0   2   0   0   2   2   0   0   2   0   0   2   0   0   0   0   2   0   2   0   2   2   2   0   2   0   0   0   0   2   0   0   2   2   0
 MK-4-6                 0   2   0   0   0   2   2   0   2   0   2   2   0   2   2   0   0   0   0   0   0   2   2   2   0   2   0   0   0   2   2   2   2   0   2   0   2   0   0   0   0   2   0   0   0   0   2   2   0   0   0   2   2   0   0   2   2   2   2   2   0   0   0   0   0   2   0   2   2   0   0   2   2   0   0   0   2   0   2   0   2   2   2   2   0   0   2   2   0   2   0   0   2   0   2   0   2   0   2   0   0   2   2   0   2   2   0   0   2   0   0   2   0   0   0   2   0   2   2   2   0   0   2   0   0   2   0   0   2   0   2   2   0   0   0   2   0   0   0   2   2   2   0   2   0   0   2   2   0   0   0   2   0   0   0   0   2   2   0   0   2   0   2   2   2   0   2   0   0   2   2   0   0   2   2   0   2   2   2   0   0   2   0   2   2   0   0   2   0   2   0   0   0   0   2   0   0   2   2   0
 MK-4-7                 0   2   0   0   2   2   2   0   2   2   2   2   0   2   2   0   0   0   2   0   0   2   2   2   0   2   0   0   0   2   0   2   2   0   2   0   2   0   0   0   0   2   0   0   2   0   2   2   0   0   0   0   0   0   0   2   2   2   2   2   0   0   0   0   2   2   0   2   2   0   0   2   2   0   0   0   2   0   2   0   2   2   2   2   0   0   2   2   0   2   0   0   2   0   2   0   2   0   2   2   0   2   0   0   0   2   0   0   2   0   0   2   2   0   0   2   0   2   2   2   0   0   2   0   0   2   0   0   2   0   2   2   0   0   0   2   0   2   0   2   2   2   0   2   0   0   2   0   0   0   0   0   0   0   0   0   2   2   0   0   2   0   2   2   2   0   2   0   0   2   2   0   0   0   2   0   2   0   0   0   0   2   0   0   2   0   0   2   0   2   0   0   2   0   2   0   0   2   2   0
 MK-4-8                 2   2   0   0   2   2   2   0   2   2   2   2   0   2   2   0   0   0   2   0   0   2   2   2   0   2   0   2   0   2   2   2   2   0   2   0   2   0   0   0   0   2   0   0   0   2   0   2   0   0   2   2   2   0   0   0   2   2   2   2   0   0   0   0   2   0   0   2   2   0   0   2   2   0   0   2   2   0   2   0   2   0   2   2   0   2   2   0   0   2   0   0   2   0   2   0   2   2   2   2   0   2   0   0   0   2   2   0   2   0   0   2   2   2   2   2   2   0   2   2   0   0   2   0   0   2   0   0   2   0   2   2   0   0   0   2   0   2   0   2   0   0   2   2   0   0   2   0   0   0   2   0   0   0   0   2   2   2   0   0   2   0   2   2   2   0   2   0   2   2   2   0   0   0   2   0   2   0   0   0   0   2   0   2   2   2   0   2   0   2   0   0   2   0   2   0   0   2   2   0
 MK-4-9                 2   0   0   0   2   0   2   0   2   2   2   2   0   2   0   0   0   0   2   0   0   2   2   0   2   2   0   2   0   2   2   2   2   0   2   0   2   2   0   0   0   2   0   0   0   2   0   0   2   0   2   2   2   0   0   0   2   2   2   2   2   0   0   0   2   0   0   0   2   0   0   2   2   0   0   2   2   0   2   0   2   0   2   2   0   2   0   2   0   2   0   0   0   0   2   0   2   2   2   2   0   2   0   0   0   2   2   0   2   2   0   2   2   2   2   2   2   0   0   2   0   0   2   0   0   2   0   0   2   0   2   2   0   2   0   2   0   2   0   2   0   0   2   2   0   0   2   0   0   0   2   0   0   0   0   2   2   2   0   2   0   0   2   2   2   0   0   0   2   2   2   0   0   2   2   0   2   0   0   0   0   2   0   2   2   2   0   2   0   2   0   0   2   0   2   0   0   2   2   0
 MK-4-10                2   0   0   2   2   0   0   0   2   2   0   2   2   2   0   0   0   0   2   0   0   0   2   0   2   2   0   2   0   2   2   2   2   0   2   0   2   2   0   0   0   2   0   0   0   2   0   0   2   0   2   2   2   0   0   0   2   2   2   2   0   0   0   0   0   0   0   0   2   0   0   2   2   0   0   2   2   0   2   0   2   0   2   2   0   2   0   2   0   2   0   0   0   0   2   0   2   2   2   2   0   2   0   0   0   2   0   0   2   2   0   2   2   2   2   2   2   0   0   2   2   0   2   0   0   2   0   0   0   2   2   2   0   2   0   2   0   2   0   2   0   0   2   2   0   0   2   0   2   2   2   0   0   0   0   0   2   2   0   2   0   0   2   2   2   0   0   0   0   0   2   0   0   2   2   0   2   0   0   0   0   2   0   2   2   2   0   2   0   2   0   0   2   0   0   0   0   2   2   0
 MK-4-11                0   0   0   2   2   0   0   0   2   2   0   2   2   2   0   0   0   0   2   0   0   2   2   0   0   2   0   2   0   2   2   2   0   0   2   0   2   2   0   0   0   2   0   0   0   2   0   2   2   0   2   2   2   0   0   0   2   2   2   2   0   2   0   0   0   0   0   0   2   0   0   2   2   0   0   2   2   0   2   0   2   0   2   2   0   2   0   2   0   2   0   0   0   0   0   0   2   2   2   2   0   2   0   0   0   0   0   0   2   2   0   2   2   2   2   2   2   0   0   2   2   0   2   2   0   2   0   0   0   2   2   2   0   2   0   2   0   2   0   2   0   0   2   2   0   0   2   2   2   2   2   0   0   2   0   0   2   2   0   2   0   0   2   2   2   0   0   0   0   0   2   0   0   2   2   0   2   0   0   0   0   2   0   2   0   2   0   0   0   2   0   0   2   0   2   0   0   2   0   2
 MK-4-12                2   0   0   0   2   0   0   0   2   0   0   2   2   2   0   0   0   0   2   0   0   2   2   0   2   2   0   2   0   2   2   2   0   0   2   0   2   2   0   0   0   2   0   0   0   2   0   2   2   0   0   0   2   0   0   0   0   2   2   2   0   2   0   0   0   0   0   0   2   0   0   2   2   2   0   2   2   0   2   0   0   0   2   2   2   2   0   2   0   2   2   0   0   0   0   0   2   2   2   2   0   2   0   0   0   0   0   0   2   2   0   2   2   2   2   2   2   2   0   2   0   2   2   2   2   0   0   0   0   2   2   2   0   0   0   2   0   2   0   0   0   0   2   2   0   0   2   2   0   2   2   0   0   2   0   0   2   2   0   2   2   0   2   2   2   0   0   0   0   2   2   0   0   2   2   0   2   0   0   0   0   2   0   2   0   0   0   0   0   2   2   0   2   2   2   0   0   2   0   2
 MK-4-13                2   0   0   0   2   0   0   0   2   0   0   2   2   2   0   0   0   0   0   0   0   2   2   0   2   0   0   2   0   2   2   2   0   0   2   0   2   2   0   0   0   2   0   0   0   2   2   2   2   0   0   0   2   0   0   2   0   2   2   2   0   2   2   0   0   0   0   0   2   0   0   2   2   2   2   2   2   0   2   2   0   0   2   2   2   2   0   2   0   2   2   0   0   0   0   0   2   2   2   2   0   2   2   0   0   0   0   0   0   2   0   2   2   2   0   2   2   2   0   2   0   2   2   2   2   0   0   0   0   2   2   2   2   0   0   2   0   2   0   0   0   0   2   2   0   0   2   2   2   2   2   0   0   2   0   2   2   2   2   0   2   0   2   2   2   2   0   0   0   0   2   0   0   2   2   0   0   0   0   0   0   0   0   2   2   2   0   0   0   2   2   0   2   2   2   0   0   2   0   2
 MK-4-14                2   0   0   0   2   0   0   0   2   0   0   2   0   2   0   0   0   0   0   0   0   2   2   0   2   0   0   2   2   2   2   2   0   0   2   0   2   2   0   0   0   2   0   0   0   2   2   2   2   0   0   2   2   0   0   2   0   2   2   2   0   2   2   0   0   2   0   0   2   0   0   2   2   2   2   0   2   0   2   2   0   0   0   2   2   2   0   2   0   2   0   0   0   0   0   0   2   2   2   2   0   2   2   0   0   0   0   0   0   2   0   2   2   0   0   0   2   2   0   0   0   2   2   2   2   0   0   2   0   2   2   2   2   2   0   2   0   2   0   0   0   0   2   2   0   0   2   2   2   0   2   0   0   2   0   2   2   2   0   0   2   0   2   2   2   2   0   0   0   2   2   0   0   2   0   0   0   0   0   0   0   0   0   2   2   2   0   0   0   2   2   0   2   2   2   0   0   2   0   0
 MK-4-15                2   0   0   0   2   0   0   0   2   0   0   2   0   2   0   0   0   0   0   0   0   2   2   0   2   0   0   2   2   2   2   2   0   0   2   0   2   2   0   0   0   2   0   0   0   2   2   2   2   2   0   2   2   0   0   0   0   2   2   2   0   2   2   0   0   2   0   0   2   0   0   2   2   2   2   0   2   0   2   2   0   0   0   2   0   2   0   2   0   2   0   0   0   0   2   0   2   2   2   2   0   2   2   0   0   0   0   0   0   2   0   2   2   0   0   0   2   2   2   0   2   2   2   2   2   0   0   2   0   2   2   2   2   2   0   2   0   2   0   0   0   0   2   2   0   0   2   0   2   0   2   2   0   2   0   2   2   2   0   0   2   0   2   2   2   2   2   0   2   2   2   0   0   2   0   0   0   0   0   0   0   0   0   2   2   2   0   0   0   2   2   2   0   2   2   0   2   2   0   0
 MK-4-16                2   0   2   0   2   0   0   2   2   0   0   2   0   2   0   0   0   0   0   0   0   2   2   0   2   0   0   2   2   2   2   2   2   0   2   0   2   2   0   0   0   2   0   0   0   2   2   0   2   2   0   2   2   2   0   0   0   2   2   2   0   2   2   0   0   2   0   2   2   2   0   2   2   2   2   0   2   0   2   2   0   0   0   2   0   2   0   2   2   2   0   0   0   0   2   0   0   2   2   2   2   2   2   0   0   0   0   0   0   0   0   2   2   0   0   0   2   2   2   0   2   2   2   2   2   0   0   0   0   2   2   2   2   2   0   2   0   2   0   0   0   0   2   2   0   0   2   0   2   0   2   2   0   2   0   0   0   2   0   0   2   0   2   2   2   2   2   0   2   2   2   0   0   2   0   0   0   0   0   2   0   0   0   2   2   2   2   0   0   2   2   2   2   2   2   0   2   0   0   0
 MK-5-1                 2   0   0   2   0   0   2   2   2   2   2   2   0   0   0   2   2   0   2   0   2   0   2   2   2   2   2   2   0   0   0   2   2   0   2   0   2   2   2   2   2   2   2   0   2   0   2   2   0   2   2   2   2   0   0   2   2   2   2   0   2   0   0   0   0   0   2   0   0   2   2   0   2   0   0   0   2   0   0   0   2   0   0   2   2   2   0   0   0   0   2   2   2   2   0   2   0   0   2   0   2   0   0   2   2   0   0   2   0   0   0   0   2   0   2   0   2   0   0   2   0   2   2   0   2   2   0   2   0   0   2   2   2   0   2   2   2   0   0   0   0   2   2   2   0   0   2   2   0   2   2   2   0   2   0   2   2   2   0   2   2   2   0   0   0   2   0   2   0   0   2   0   0   2   2   2   2   2   2   0   2   2   0   2   2   0   2   2   0   2   2   0   0   0   2   2   2   2   0   0
 MK-5-2                 2   0   0   2   0   0   2   2   2   2   2   2   0   0   0   2   2   0   2   0   2   0   2   2   0   2   2   2   0   0   0   2   2   0   2   0   2   2   2   2   2   2   2   0   2   0   2   2   0   2   2   2   2   0   0   2   2   2   0   0   2   0   0   0   0   0   2   0   0   2   2   0   2   0   0   0   2   0   0   0   2   2   0   0   0   2   2   0   0   0   2   0   2   0   0   2   0   0   2   0   2   0   0   2   2   2   0   2   0   0   0   0   2   0   2   0   2   0   0   0   0   2   2   0   2   2   0   2   0   0   2   2   2   0   2   0   2   2   0   0   0   2   2   2   0   0   2   2   0   2   2   2   0   2   0   2   2   2   0   2   0   2   0   0   0   2   2   2   0   0   2   0   0   2   2   2   2   2   2   0   2   2   0   2   2   0   0   2   0   2   2   0   0   0   2   0   2   2   0   2
 MK-5-3                 2   0   0   0   2   0   0   2   2   2   2   2   0   0   0   2   0   0   2   0   2   0   2   2   0   2   2   2   0   0   0   2   2   2   2   0   2   2   0   2   2   2   2   0   2   0   2   2   0   2   2   2   0   0   0   2   2   2   0   0   2   2   0   0   0   0   2   2   0   2   2   0   2   0   0   0   2   0   0   0   2   2   0   0   0   2   2   2   0   0   2   0   2   0   0   2   0   0   2   0   2   0   0   2   0   2   0   2   0   0   0   0   2   0   2   0   2   0   0   0   0   2   2   0   2   2   0   2   0   0   2   2   2   0   2   0   2   2   0   0   0   2   2   2   0   0   2   2   0   0   2   2   0   2   0   2   2   2   0   2   0   2   0   0   0   2   0   2   0   0   2   0   0   0   2   2   2   2   2   0   2   2   0   2   2   0   2   2   0   0   2   0   0   2   2   2   2   0   0   2
 MK-5-4                 2   0   0   0   2   0   0   2   2   2   2   2   0   0   0   2   0   0   2   0   2   2   2   2   0   0   2   2   0   0   0   2   0   2   2   0   2   2   0   2   0   2   2   0   2   0   2   2   0   2   2   2   0   0   0   2   2   2   0   0   2   2   0   0   0   0   2   0   0   2   2   0   2   0   0   0   2   0   0   0   2   2   0   0   0   2   2   2   0   2   2   0   2   0   0   2   0   0   2   0   2   0   0   2   0   2   2   2   0   0   0   2   2   0   2   0   0   0   0   0   0   2   2   0   2   2   0   2   0   0   2   2   2   0   2   2   0   2   0   0   0   2   2   0   0   0   2   2   0   0   2   2   0   2   0   2   2   2   0   2   0   2   0   0   0   0   0   2   0   0   2   0   0   0   2   2   2   2   2   0   2   0   0   2   2   0   2   2   0   0   0   0   0   2   2   2   0   0   0   2
 MK-5-5                 2   0   0   0   2   0   2   2   0   2   2   2   0   0   0   2   0   0   2   0   2   0   2   2   0   0   2   2   0   0   0   2   0   2   2   0   2   2   0   0   0   2   2   0   2   0   2   2   0   2   2   0   0   0   0   0   2   2   0   0   2   2   0   0   0   0   2   0   0   2   2   0   2   0   0   0   2   0   0   0   2   2   0   0   0   2   2   2   0   2   2   0   2   0   0   0   0   0   2   2   2   0   0   2   0   2   2   0   0   0   0   2   2   0   2   0   0   0   0   2   0   2   2   0   2   2   0   2   0   0   2   2   2   2   2   2   0   2   0   0   0   2   2   0   0   0   2   2   2   0   2   2   0   2   0   2   2   2   0   2   2   2   0   0   0   0   2   2   0   0   2   0   0   0   2   2   2   2   2   0   2   0   0   2   2   0   2   2   0   0   0   2   0   2   2   2   0   0   0   2
 MK-5-6                 2   0   0   0   2   0   2   2   0   2   2   2   2   0   0   2   0   0   2   0   2   0   2   2   0   0   2   2   0   0   2   2   0   2   2   0   2   0   0   0   0   2   2   0   2   0   0   2   0   2   2   0   0   0   0   0   2   2   0   0   0   2   0   0   0   0   2   0   0   2   2   0   2   0   0   0   2   0   0   0   2   2   2   0   0   2   2   2   0   2   2   0   2   0   0   0   0   0   2   2   2   0   0   2   0   2   2   0   0   0   0   2   2   0   2   0   0   0   0   2   0   2   2   0   2   2   0   2   0   0   0   0   2   2   2   2   0   0   0   2   0   2   2   0   0   0   0   2   2   0   2   2   0   2   0   2   0   2   0   2   2   2   2   0   0   0   2   2   0   0   2   0   0   0   2   2   2   2   2   0   2   0   0   2   2   0   2   2   2   0   0   2   2   2   0   2   0   0   0   2
 MK-5-7                 2   0   0   0   0   0   2   2   0   2   2   2   2   0   0   2   0   0   2   0   2   0   2   2   0   0   2   2   0   0   2   2   0   2   2   0   0   0   0   0   0   2   2   0   2   0   0   2   0   2   2   0   0   0   0   2   2   2   0   0   0   0   0   0   2   0   2   0   0   2   2   0   2   0   2   0   2   0   0   0   2   2   2   0   2   2   2   2   0   2   2   0   2   2   0   0   0   0   2   2   2   0   0   2   0   2   2   2   0   0   0   0   0   0   2   0   0   0   0   2   0   2   2   0   2   2   0   2   0   0   0   2   2   2   2   2   0   0   2   2   0   2   2   0   0   0   0   2   2   0   2   2   0   2   0   2   0   2   0   0   2   2   2   0   0   0   2   2   0   0   2   0   0   0   2   2   2   2   2   0   2   2   2   0   0   0   2   2   2   0   0   2   2   2   0   2   0   0   0   2
 MK-5-8                 2   0   0   0   0   2   2   2   0   2   2   0   2   0   0   2   0   0   2   0   2   0   2   2   0   2   2   2   0   0   2   2   0   2   2   0   0   0   0   0   0   2   2   0   2   0   0   2   0   2   2   2   0   0   0   2   2   2   0   0   0   0   2   0   2   2   2   0   0   2   2   2   2   0   2   0   2   2   0   2   0   2   2   0   2   2   0   2   0   2   2   0   2   2   0   0   0   2   2   2   2   0   0   2   0   2   2   2   0   2   0   2   0   0   2   0   0   0   0   0   0   2   2   0   2   2   0   2   0   0   0   0   2   2   2   0   0   0   2   2   0   2   2   0   2   0   2   2   2   2   2   2   0   2   2   0   0   2   0   0   2   0   2   0   0   0   2   2   0   0   2   0   0   0   2   2   2   2   2   0   2   2   2   2   0   0   2   2   2   0   0   2   2   2   0   2   0   0   0   2
 MK-5-9                 2   0   0   0   0   2   2   2   2   2   2   0   2   0   0   2   0   0   2   0   2   0   2   2   0   2   2   0   0   0   2   2   0   2   0   0   2   0   0   2   0   0   0   0   0   0   2   2   0   2   2   2   0   0   0   2   0   2   0   2   0   0   2   0   2   2   2   0   0   2   2   2   2   0   2   0   2   2   0   2   2   2   2   0   0   2   2   2   0   2   2   0   2   2   0   0   0   2   0   2   2   0   0   2   0   2   2   2   0   2   0   2   0   0   2   0   0   0   0   0   0   2   2   0   2   2   0   2   0   0   0   0   2   2   2   0   2   0   0   2   0   2   2   0   2   0   2   2   2   2   2   2   0   2   2   0   0   0   0   0   2   0   0   0   0   0   2   2   0   0   2   0   0   0   2   2   2   2   2   0   0   2   2   2   2   0   2   2   0   0   0   2   2   2   0   0   0   2   0   2
 MK-5-10                0   0   0   0   0   2   2   2   2   2   2   0   2   2   0   2   0   0   2   0   2   0   2   2   0   2   2   0   0   0   2   2   0   0   2   2   2   0   0   2   0   0   0   0   0   0   2   0   2   2   2   2   2   0   0   2   0   2   0   2   0   0   2   0   2   2   2   2   0   2   2   2   2   0   2   0   2   2   0   2   2   2   2   0   0   2   0   2   0   0   2   0   2   2   0   0   0   2   2   2   2   0   0   2   0   2   2   2   0   2   0   2   0   0   0   0   0   0   0   0   0   2   2   0   2   2   0   2   0   0   2   0   2   2   2   0   2   0   0   0   0   2   2   0   2   0   2   2   2   2   2   2   0   2   2   0   0   0   0   0   2   0   0   2   0   0   2   2   0   0   0   0   0   0   2   2   2   2   2   0   0   2   0   2   2   2   2   0   0   0   0   2   2   2   0   0   2   2   0   2
 MK-5-11                2   0   0   0   0   2   2   2   2   2   0   0   2   2   0   2   0   0   2   0   2   0   2   2   0   2   2   0   0   0   2   2   0   0   2   2   2   2   0   2   0   0   0   0   0   0   2   0   2   2   2   2   2   0   0   0   0   2   0   2   0   0   2   0   2   2   2   2   0   2   2   0   2   0   2   0   2   2   0   2   2   2   2   0   0   2   0   2   0   0   2   0   2   2   0   0   0   2   2   2   2   0   0   2   0   2   2   2   2   2   0   2   0   0   0   0   2   0   0   2   0   0   2   0   2   2   0   2   2   0   2   0   2   2   0   2   2   0   0   0   0   2   2   0   0   0   2   2   2   2   2   2   0   2   2   0   2   0   0   0   2   0   0   0   0   0   2   2   0   0   0   0   0   0   2   2   2   2   2   0   0   2   0   2   2   2   2   0   0   0   0   0   2   2   0   0   2   2   0   2
 MK-5-12                0   0   0   0   0   2   2   2   2   2   0   2   2   2   0   2   0   0   2   0   2   0   2   2   0   2   2   0   0   0   2   2   0   0   2   2   2   2   0   2   0   0   0   0   2   0   2   0   2   2   2   2   2   0   0   0   0   2   0   2   0   2   2   0   2   2   2   2   0   2   2   0   2   0   2   0   2   2   0   0   2   2   2   0   2   2   0   2   0   0   2   0   2   2   0   0   0   2   2   2   2   0   0   2   0   0   2   2   2   2   0   2   0   0   0   0   0   0   0   2   2   2   2   0   2   2   0   2   2   0   2   0   2   2   0   2   2   2   0   0   0   2   0   0   2   0   2   2   2   0   2   2   0   2   2   0   2   0   0   0   2   0   0   0   0   0   2   2   0   0   0   0   0   0   2   0   2   2   0   0   0   2   2   2   2   2   2   0   0   0   2   0   2   2   0   0   0   0   2   0
 MK-5-13                0   0   0   0   0   2   0   2   2   2   0   2   2   0   0   2   2   0   2   0   2   0   2   2   0   2   2   0   0   0   0   2   0   0   2   0   0   2   0   2   0   0   0   0   2   0   2   0   2   0   2   2   2   0   2   0   2   2   0   2   0   2   2   0   2   2   2   2   0   0   2   0   2   0   2   0   2   2   0   0   2   2   2   0   2   2   0   2   0   0   2   2   2   2   0   0   0   0   2   2   2   0   0   2   0   0   2   2   2   2   0   2   2   0   0   0   0   0   0   0   2   2   2   0   2   2   0   2   2   0   2   0   2   2   0   2   2   2   0   0   0   2   0   0   2   0   2   2   2   0   2   2   0   2   2   0   2   0   0   0   2   0   0   0   0   0   2   2   0   2   0   0   0   0   2   0   2   2   0   0   0   2   2   2   2   2   2   2   0   0   2   2   2   2   0   0   0   0   2   0
 MK-5-14                0   0   0   0   0   2   0   2   0   0   0   2   2   0   0   0   2   2   2   0   2   0   2   2   0   2   2   0   0   0   0   2   0   0   0   0   0   2   0   2   0   0   0   0   2   0   2   0   2   0   2   2   2   0   0   0   2   2   0   2   0   2   2   0   2   0   2   2   0   0   2   0   2   0   2   0   2   2   0   0   2   2   2   2   2   2   0   0   0   2   2   2   2   2   0   0   2   0   2   2   2   0   0   2   0   0   0   0   2   2   0   2   2   0   0   0   2   0   0   0   2   0   2   0   2   2   2   2   2   0   2   0   2   0   0   2   2   2   0   0   0   2   0   0   2   0   2   2   2   0   2   2   0   2   2   0   2   0   0   0   2   0   0   0   0   0   2   2   0   2   0   0   0   2   2   0   2   2   0   0   0   2   2   2   2   2   2   2   0   0   2   2   2   2   0   0   0   0   2   0
 MK-5-15                0   0   0   0   0   0   2   2   0   0   0   2   2   0   2   0   2   2   0   0   2   0   2   2   0   2   2   0   0   0   0   2   0   2   0   0   2   2   0   2   0   0   0   0   2   0   2   0   0   0   2   2   2   0   2   0   2   2   0   2   0   2   0   0   2   2   2   2   0   0   2   0   2   0   2   0   2   2   0   0   2   2   2   2   0   2   0   0   0   2   2   2   2   0   0   0   2   0   2   2   2   0   0   2   0   0   0   0   2   0   0   2   2   0   0   0   2   0   0   0   2   0   2   0   0   2   2   2   2   0   2   0   2   0   0   2   2   2   0   0   0   2   2   0   2   0   2   0   2   0   2   2   0   2   2   0   2   0   0   0   2   2   0   0   0   0   2   2   0   2   0   0   0   2   2   0   2   2   2   2   0   2   2   2   2   0   0   2   2   2   2   2   2   2   0   0   0   0   2   0
 MK-5-16                0   0   0   0   2   0   2   2   0   0   2   0   2   2   2   0   2   2   0   0   2   2   2   2   0   2   2   0   0   0   0   2   0   2   0   0   2   2   2   2   0   0   0   0   2   0   2   0   2   0   2   2   0   0   2   0   2   2   0   2   0   2   0   0   2   2   2   2   0   0   2   2   0   0   2   0   2   2   0   2   0   2   2   2   0   2   0   2   0   2   2   0   2   0   0   2   2   0   2   2   2   0   0   2   0   0   0   0   2   0   0   2   0   0   0   0   0   0   0   0   2   0   2   0   0   2   2   2   0   0   0   0   2   0   0   2   2   0   0   0   0   2   2   0   2   0   2   0   2   0   2   2   0   2   2   0   2   0   0   0   0   2   0   0   0   2   2   2   0   2   0   0   0   2   2   0   2   2   2   2   2   2   0   2   2   0   0   2   0   2   2   2   2   0   0   0   0   2   2   0
 MK-6-1                 0   0   0   0   2   0   0   2   0   0   0   2   2   0   0   0   2   2   0   0   0   2   2   0   2   0   0   2   0   0   2   2   2   0   0   2   2   2   0   0   2   0   0   2   2   0   2   0   2   0   2   2   2   2   2   2   2   2   2   0   0   0   2   2   2   2   2   2   2   0   0   2   2   0   0   2   2   0   2   0   2   2   0   2   0   2   2   0   0   0   2   0   2   0   2   2   2   2   0   2   2   2   2   0   0   2   0   2   0   2   2   0   2   0   0   0   2   0   0   0   0   0   2   0   2   2   0   2   0   0   0   0   2   0   0   2   0   2   2   0   0   2   0   2   2   2   0   0   2   0   2   0   0   0   2   0   2   0   2   0   0   2   2   2   0   2   2   0   0   2   0   2   0   0   2   0   2   2   0   2   2   0   2   2   2   0   0   2   0   0   0   2   2   0   2   0   0   0   0   2
 MK-6-2                 0   0   0   0   2   0   0   2   0   2   0   2   2   0   2   0   2   2   0   0   0   2   2   0   2   0   0   2   0   0   2   2   2   0   0   2   2   2   0   0   2   0   0   2   0   0   2   0   2   0   2   2   2   2   2   2   0   2   2   0   0   0   2   2   2   2   2   0   2   2   0   2   2   0   0   2   2   0   2   0   2   2   0   2   0   2   2   0   0   0   2   0   2   0   2   2   2   2   0   2   2   2   2   0   0   2   0   0   0   2   0   2   2   0   0   0   2   0   0   0   0   0   2   0   2   2   0   2   0   0   0   0   2   2   0   2   0   2   2   0   0   2   2   2   2   2   0   0   2   0   2   0   0   0   2   0   2   0   2   0   0   2   2   0   0   2   2   0   2   2   0   2   0   0   2   0   2   2   0   2   2   0   2   2   2   0   0   2   2   0   0   2   0   0   2   0   0   0   2   2
 MK-6-3                 0   0   0   0   2   0   0   2   0   2   0   2   0   0   2   0   0   2   2   0   0   2   2   0   2   0   0   0   0   0   2   2   2   0   0   2   2   2   0   0   2   0   0   2   0   0   2   0   2   0   2   2   2   2   2   2   0   2   2   0   0   2   2   2   2   2   2   0   0   2   0   2   2   0   0   2   2   0   2   0   2   2   0   2   0   0   2   0   0   0   2   0   2   0   2   2   2   2   0   2   2   2   2   0   0   2   0   0   0   2   0   2   2   0   0   0   2   0   0   0   0   0   2   2   0   2   0   0   0   0   0   0   2   2   0   2   0   2   0   0   0   2   2   2   2   2   0   0   0   0   2   0   0   0   2   0   2   0   2   0   0   2   0   0   0   2   2   0   2   2   0   0   0   0   2   0   2   2   0   2   2   0   0   2   2   0   0   0   2   0   0   2   0   0   2   0   0   0   2   2
 MK-6-4                 0   0   0   0   2   0   0   0   0   2   2   2   0   0   2   2   0   2   2   0   0   2   2   2   2   0   0   0   0   0   2   2   2   0   0   2   2   2   0   0   2   0   0   2   0   2   2   0   2   0   2   2   2   2   2   2   0   2   2   0   0   2   2   2   2   0   0   0   0   2   2   2   2   0   0   2   0   0   0   0   2   2   0   2   0   0   2   0   0   0   2   0   2   0   2   2   2   0   0   0   2   2   2   0   0   2   0   0   0   2   0   2   0   0   0   0   2   2   0   0   0   0   2   2   0   2   0   0   0   0   0   0   2   2   2   2   0   2   0   0   0   2   2   2   2   2   0   2   0   0   2   0   0   0   2   2   2   0   2   0   0   2   0   0   0   2   2   0   2   2   0   0   0   2   2   0   2   2   0   0   2   0   0   2   2   2   0   0   2   0   0   2   0   0   2   0   0   0   2   2
 MK-6-5                 0   0   0   0   2   0   0   0   0   2   2   2   0   0   2   2   0   2   2   0   0   2   2   0   2   2   0   0   0   2   2   2   0   0   0   2   2   2   0   0   2   0   0   2   0   2   2   0   0   0   2   2   2   0   2   2   0   2   2   0   0   2   2   2   2   0   0   0   0   2   2   2   0   0   0   2   0   0   0   0   2   2   0   2   0   0   0   0   0   0   2   0   2   0   2   2   2   0   0   2   2   2   0   0   0   2   0   0   0   2   0   2   0   0   0   0   2   0   0   0   0   0   2   2   0   2   2   0   2   0   0   0   0   2   2   2   0   2   0   0   0   0   2   2   0   2   0   2   2   2   2   0   2   0   2   2   2   2   2   0   0   2   0   0   0   2   2   0   2   2   0   0   0   2   2   2   2   2   2   0   2   0   0   2   2   2   0   0   2   0   0   2   0   2   2   0   0   0   2   2
 MK-6-6                 0   0   0   0   2   0   2   0   0   2   2   2   0   0   2   2   0   2   2   0   0   2   2   0   2   2   0   0   0   2   0   2   0   0   0   2   0   0   0   0   2   0   0   2   0   2   0   2   0   0   2   2   2   0   2   2   2   2   2   0   0   2   2   2   2   0   0   0   0   2   2   2   0   0   2   2   0   0   0   0   2   2   0   2   0   0   0   0   0   0   2   0   2   0   2   2   0   0   0   2   2   2   2   0   0   2   0   0   0   2   0   2   2   0   0   0   2   0   0   0   0   0   0   2   0   2   2   0   2   2   0   0   0   2   2   2   0   2   0   0   0   0   2   2   0   2   0   2   2   2   2   0   2   0   2   2   2   2   2   0   0   0   0   0   0   2   2   0   2   2   0   0   0   2   2   2   0   2   2   0   0   0   0   2   2   2   0   0   0   0   0   0   0   2   2   0   0   0   2   2
 MK-6-7                 0   0   0   0   2   0   2   0   0   2   0   2   0   0   2   2   0   2   2   2   0   2   2   0   2   2   0   0   0   2   0   2   0   0   0   2   2   0   0   0   2   0   0   2   0   2   0   2   0   0   2   2   2   0   2   2   2   2   2   0   0   2   2   2   2   0   0   0   0   2   2   2   0   0   2   2   0   0   2   0   2   0   0   2   0   0   0   0   0   0   2   0   2   2   2   2   0   0   0   2   2   2   2   0   0   2   2   0   2   0   0   2   2   0   0   0   2   0   0   0   0   0   0   2   2   2   0   0   2   2   0   0   0   2   2   2   0   0   0   0   0   0   2   2   0   2   0   2   2   2   0   0   2   0   2   2   2   2   2   0   0   0   0   0   0   2   2   0   2   2   0   0   0   2   2   2   0   2   2   0   0   0   0   2   2   2   0   0   0   0   0   0   2   0   2   0   0   0   2   2
 MK-6-8                 0   0   0   0   2   0   2   2   0   2   0   2   0   0   2   2   0   2   2   2   0   2   0   0   2   0   0   0   0   2   0   2   0   2   0   2   2   0   0   0   2   0   0   2   0   2   0   2   0   0   2   2   2   0   2   2   2   2   2   0   0   2   2   2   2   0   0   0   0   2   2   2   0   0   2   2   0   0   2   0   2   0   2   0   0   0   0   0   0   0   2   0   0   0   2   2   0   2   0   2   2   2   2   0   2   2   2   0   2   0   0   2   2   0   0   0   2   0   0   0   0   0   0   2   2   2   0   0   2   2   0   0   0   2   0   2   0   0   0   0   0   0   2   2   0   2   0   2   2   2   0   0   2   0   0   2   0   2   2   2   0   0   0   0   0   2   2   0   2   2   2   2   0   2   2   2   0   2   2   2   0   2   0   2   2   2   0   0   0   0   0   0   2   0   2   0   0   0   2   2
 MK-6-9                 0   2   0   0   2   0   0   2   0   2   0   2   0   0   2   2   0   2   2   2   2   2   0   0   2   0   0   0   0   2   0   0   0   2   0   2   2   0   0   0   2   0   0   2   0   2   0   2   2   0   2   2   2   0   2   2   2   2   2   0   0   2   0   0   2   0   0   0   0   2   2   2   0   0   2   2   0   2   2   0   2   0   2   0   0   0   0   2   2   0   2   0   0   0   2   2   0   2   0   2   2   2   2   0   2   2   2   0   0   0   0   2   0   0   0   0   2   0   0   0   0   0   0   2   0   2   0   0   2   2   0   0   0   2   0   2   0   0   0   0   0   0   2   0   0   2   0   2   2   2   2   0   2   0   0   2   0   2   2   2   0   0   0   0   0   2   2   0   2   2   2   2   0   2   0   2   2   2   2   2   0   2   2   2   2   2   0   0   0   0   2   0   2   0   2   0   0   0   2   2
 MK-6-10                0   2   0   0   2   0   0   2   0   2   0   2   0   0   2   2   0   2   2   2   2   2   0   0   2   0   0   0   0   2   0   2   0   2   0   2   2   0   0   0   2   2   0   2   0   2   0   2   2   0   2   2   2   0   2   2   2   2   2   0   2   2   0   0   2   0   0   0   0   2   2   2   0   0   2   2   0   2   2   0   0   0   2   0   0   0   0   2   2   0   2   0   0   0   2   2   0   2   0   2   0   2   2   0   2   2   2   2   0   0   0   2   0   0   0   0   2   0   0   0   0   0   0   2   0   2   0   0   2   2   0   0   0   2   0   2   0   0   0   0   0   0   2   0   0   2   0   0   2   2   2   0   2   0   2   2   0   0   2   2   0   0   2   0   0   2   2   0   0   2   2   2   2   2   0   2   2   2   2   2   0   2   2   2   2   2   0   0   0   0   2   0   2   0   2   0   0   0   2   0
 MK-6-11                0   2   0   0   2   0   0   2   2   2   0   2   0   0   2   0   0   2   2   2   2   2   0   0   2   0   0   0   0   2   2   2   0   2   0   2   2   0   0   0   0   2   0   2   0   2   0   2   2   0   2   0   2   0   2   0   2   2   0   0   2   2   2   0   0   0   0   0   0   2   2   2   0   0   0   2   0   2   2   0   0   0   2   0   0   0   0   2   2   0   2   0   0   0   2   2   0   2   0   2   0   2   2   0   0   2   0   2   0   0   0   2   0   2   0   0   2   0   0   0   0   0   0   2   0   2   0   0   2   2   0   0   0   2   0   2   0   0   0   0   0   0   2   0   0   0   0   0   2   2   2   0   0   2   0   2   0   0   2   2   0   0   2   0   0   2   2   0   0   2   2   2   2   2   2   2   2   0   0   2   0   2   2   2   2   2   0   2   0   0   2   0   2   0   2   0   0   0   2   0
 MK-6-12                0   2   0   0   2   0   0   2   2   2   0   2   0   0   2   2   0   2   0   2   2   0   0   0   2   0   0   0   2   2   2   2   0   2   0   2   0   2   0   0   0   2   0   2   0   2   0   2   2   0   2   0   2   0   2   0   2   2   0   0   2   2   2   0   0   0   0   0   0   2   2   2   0   0   0   2   0   2   2   0   0   0   2   2   0   0   0   0   2   0   0   0   0   0   2   2   0   2   2   2   0   2   2   0   0   2   0   2   0   0   0   2   0   0   0   0   2   0   0   0   0   0   0   2   0   2   0   0   2   2   0   0   0   2   0   2   2   0   0   2   0   0   2   0   0   0   0   0   2   2   2   0   2   2   0   2   0   0   2   2   0   0   2   0   0   2   2   0   0   2   2   2   2   2   0   2   2   0   0   2   0   2   2   2   2   2   0   2   0   0   2   0   0   0   2   0   0   0   2   0
 MK-6-13                0   2   0   0   2   0   0   2   2   2   0   2   0   0   2   2   0   2   0   2   2   2   0   0   2   0   0   0   2   2   2   2   0   2   0   2   0   2   0   0   0   0   0   2   0   2   2   2   2   0   2   0   2   0   2   0   2   2   0   0   2   2   2   0   0   0   0   0   2   2   2   2   0   0   0   2   0   2   2   0   2   0   2   2   0   0   0   0   2   0   0   0   0   0   2   2   2   2   2   2   0   2   2   2   0   2   0   2   0   0   0   2   0   0   0   2   2   0   0   0   0   0   2   2   0   2   0   0   2   2   0   0   2   2   0   2   2   0   2   2   0   0   2   0   0   0   0   0   2   2   2   0   2   2   0   2   0   0   2   2   0   0   0   0   0   2   2   0   0   2   2   2   2   2   0   2   2   0   0   2   0   0   0   2   2   2   0   2   0   0   2   0   0   0   2   0   0   0   2   0
 MK-6-14                2   2   0   0   2   0   2   2   2   2   2   2   0   0   2   2   0   2   2   0   2   2   0   0   2   0   0   0   2   2   2   2   2   2   0   2   0   2   0   0   0   2   0   2   0   2   2   0   2   0   2   0   2   0   2   0   2   2   0   0   2   2   2   0   0   0   0   0   2   2   2   2   0   0   0   2   2   2   2   0   2   0   2   2   0   0   2   0   2   0   0   0   0   0   0   0   0   2   2   2   0   2   2   0   0   2   0   2   0   0   0   0   0   0   0   2   2   0   0   0   0   0   2   2   0   2   0   0   2   2   0   0   2   2   0   0   2   0   2   2   0   0   2   0   0   0   0   0   2   2   2   0   2   2   0   2   0   0   2   2   0   0   0   2   0   2   2   0   0   2   2   2   0   2   0   2   2   0   0   2   0   0   0   2   2   2   0   2   0   0   2   0   0   2   2   0   0   0   2   0
 MK-6-15                2   2   0   0   2   0   2   2   2   2   2   2   2   2   2   2   0   2   2   0   2   0   0   0   2   0   0   0   2   2   2   2   2   2   0   2   2   2   0   0   0   2   0   2   0   2   2   0   2   0   2   0   2   0   2   2   2   2   0   0   2   0   2   0   0   0   0   0   2   2   2   2   0   0   0   2   2   2   2   0   2   2   2   2   0   0   2   0   2   0   0   0   0   0   0   0   0   2   2   2   0   2   2   0   2   2   0   2   0   0   0   0   0   0   0   2   2   0   2   0   0   0   2   2   2   2   2   0   2   2   0   0   2   2   0   0   2   2   2   2   0   0   2   0   0   0   0   0   2   2   2   0   2   2   0   2   0   0   2   2   0   0   0   0   0   2   2   0   0   2   0   2   0   2   0   2   2   0   0   2   2   0   0   2   2   2   0   0   0   0   2   0   0   2   2   0   0   0   2   0
 MK-6-16                0   2   0   0   2   0   2   2   2   2   2   2   2   0   2   2   0   2   2   0   2   0   0   0   2   0   0   0   2   0   2   2   2   2   0   0   2   0   0   2   0   2   0   2   0   2   2   0   2   0   2   0   2   0   2   2   2   2   0   0   2   0   0   0   0   0   0   0   2   2   0   0   0   2   0   2   2   2   2   2   2   2   0   2   0   0   2   2   2   0   0   0   0   0   0   0   0   2   2   2   0   2   2   0   2   2   0   2   0   0   0   0   0   0   0   2   2   0   2   0   0   0   2   2   2   2   2   0   2   2   0   2   2   2   0   0   2   2   2   0   0   0   2   0   0   0   0   0   2   2   2   0   2   2   0   2   0   2   2   2   0   0   0   0   0   2   2   0   0   2   0   2   0   2   0   2   2   0   0   2   2   0   0   2   2   2   0   0   0   0   2   0   0   2   2   0   0   0   2   0
 
!****************************************** Phenotypic Data **********************************************************
!-100.0 is resevred for missing phenotype
SimulatedTrait1        15.5549   14.6752   13.9124   16.3721   12.7630   17.5906   11.5300   12.6340   17.2738   17.9119   14.5599   17.9125   13.3117   13.2417   16.4946   10.1430   16.8862   12.3482   18.8461   17.0944   16.0691   14.5176   16.6784   18.6557   20.2079   14.9873   15.3387   12.9162   18.6682   15.7954   13.0105   17.0350   15.8446   15.5189   18.1220   17.0319   15.7194   13.0451   13.9745   14.5385   18.4074   12.3401   13.2806   20.4686   12.7714   16.5724   12.2396   15.8149   12.6415   14.6118   16.1587   15.8186   15.3227   12.8590   14.7209   14.6242   10.2316   13.6000   14.1976   15.8957   11.4619   15.4012   16.6894   16.8216    9.5844   16.5806   12.9950   14.2985   19.3095   13.3750   16.0652   16.8866   13.7072   16.9340   17.7339   12.4485   16.1766   16.4597   14.0385   19.6524   20.5061   17.5335   15.6433   14.1962   11.4946   17.6000   19.1497   14.9173   17.2052   13.7444   14.3758   14.1951   16.7595   15.7570   19.3105   13.0363   18.5517   18.9790   18.9808   16.1477   20.9195   15.4178   14.7173   17.8791   14.9414   12.6310   15.5773   15.1022   15.6186   13.3671   13.9720   15.6416    9.9006   10.6393   14.5311   13.6513   18.6115   16.2110   15.0838   13.3129   13.5690   14.9687   16.3273   13.3935   21.4215   13.0483   20.3565   17.6989   12.3582    9.8452   16.6955   15.6959   14.5596   13.4280   14.1343   17.7787   21.0727   11.9216   11.5191   15.2570   17.3151   12.6568   14.3288   15.7179   14.4302   14.1081   17.2507   16.3276   13.7761   14.0201   15.8572   16.7612   10.9996    9.9448    8.5889   11.4967   16.8478   19.0621   20.0715   11.3274    9.0901   13.8331   18.3297   12.6627   13.1807   13.8953   15.1437    5.7330   11.3068   14.3450   15.5061   12.4462   18.1367   16.5906   13.1290   16.0298    7.2537   15.3403   19.1192   16.1147   17.2957   17.7640   13.4791   16.4208   17.7895   17.8378   19.0570   18.8006   18.4758    7.2152   17.7207   16.8181   15.6044   17.6338   15.0909   17.0280   16.6318   18.8646   16.0563   18.3031
SimulatedTrait2        10.8094   11.6494   11.4852    7.2271    8.3414    8.6843    8.6462    7.7373   11.4577   11.4775   11.4071    7.4346   12.6675    8.3940    8.0020    9.0795    8.7746   11.6142    9.6356    6.7841    7.7563    7.0295    9.7916    7.3665   11.9166   12.7541    9.0280   11.3664    9.9601    7.7787   10.4552    8.3362   11.4267   10.7927    8.5690   11.3787   10.2526   13.1837    7.3811   11.1527   11.1327   10.3649    8.6951    9.1985   11.2156   10.6879   12.9544   10.3087   10.8991   10.6737   10.9762    7.7394    7.1626   12.8265    9.2978   10.0240   10.3911    7.8612    8.9977    5.4049    9.4519   10.0032   10.4623   10.4998   12.1285    9.5927    9.9162   11.9364    8.0586    9.4596    8.4006    8.1213    9.9022   10.5972   10.3428   10.0404    9.5981    8.4734   10.8619    7.6482   11.2145   11.0709   10.6721    6.9346    9.8642   11.0566    9.0396   11.5558    7.4709    8.8304   11.4803    6.7789   12.3079    7.4668    7.5201    7.1316    9.8643    7.4524    9.8909   10.9593    9.4865   10.6989   12.2337    7.7762    9.9758    9.4765   11.0167    9.6855   11.2648    9.3516    9.5728    9.0731   13.4775    8.6692   11.1707   10.6853   10.5546    7.4853    8.1786   10.9632   12.8190    8.0194   11.3662   10.8890   12.4912    9.3231    9.1670    9.2565   13.1769   10.3450    9.2326    9.4044   10.1633    7.6474   10.2187    9.1896    9.5541   11.0012   14.1596    7.2104   10.6423   12.2205   10.8445    8.8870    8.5684    9.4757    8.4063   11.5383   10.0253    8.7293   10.8615   10.8654    9.8810   10.4861   12.1778    9.7987    8.9175    9.8797   12.3025   12.1855   10.9015   11.9180   10.7396   10.8389    8.3092    9.5020    9.9484    9.4483    9.6784   10.7948    8.8343    9.4124   11.7299    8.9943   10.8129   10.0416   10.9349    6.9571   10.3267   10.0192    9.6291    9.4730    8.0907   10.9103   10.4151    9.3034    9.8142   10.1126   10.6940   13.3718    9.6272    7.8247    6.5861   10.4759   12.1701   10.6287    9.5133   10.7064   12.1599    9.8037
 
