# Supplementary material for: Inclusive Composite Interval Mapping of QTL by Environment Interactions in Biparental Populations
Source: PLoS One. 2015 Jul 10;10(7):e0132414. doi: 10.1371/journal.pone.0132414 (PMC4498613; doi:10.1371/journal.pone.0132414)
Supplement: S4 File — (ZIP) [file pone.0132414.s004.zip › H=0.1/L1/run_00032.met]

!**********************Note: lines staring with "!" are remarks and will be ignored in the program********************
!*********************************General Information**********************************
!Assuming F1 = P1 x P2, populations available in QTL IciMapping are: 
!  1, P1BC1F1 = P1 x F1, the first backcrossing where P1 is used as the recurrent parent;
!  2, P2BC1F1 = P2 x F1, the first backcrossing where P2 is used as the recurrent parent;
!  3, F1DH, F1-derived doubled haploids; 
!  4, RIL or F1RIL, recombination inbred lines through the repeated selfing of F1;
!  5, P1BC1RIL, recombination inbred lines through the repeated selfing of P1BC1F1;
!  6, P2BC1RIL, recombination inbred lines through the repeated selfing of P2BC1F1;
!  7, F2, the selfing generation of F1;
!  8, F3, the selfing generation of F2;
!  9, P1BC2F1, the second backcrossing where P1 is used as the recurrent parent; 
! 10, P2BC2F1, the second backcrossing where P2 is used as the recurrent parent;
! 11, P1BC2RIL, recombination inred lines through the repeated selfing of P1BC2F1; 
! 12, P2BC2RIL, recombination inred lines through the repeated selfing of P2BC2F1; 
! 13, P1BC1F2, the selfing generation of P1BC1F1; 
! 14, P2BC1F2, the selfing generation of P2BC1F1; 
! 15, P1BC2F2, the selfing generation of P1BC2F1; 
! 16, P2BC2F2, the selfing generation of P2BC2F1; 
! 17, P1BC1DH, P1BC1F1-derived doubled haploids; 
! 18, P2BC1DH, P2BC1F1-derived doubled haploids; 
! 19, P1BC2DH, P1BC2F1-derived doubled haploids; 
! 20, P2BC2DH, P2BC2F1-derived doubled haploids; 
   3      !Mapping Population (see remarks above)
   2      !Mapping Function (1 for Kosambi; 2 for Haldane; 3 for Morgan)
   2      !Marker Space Type (1 for intervals; 2 for positions)
   1      !Marker Space Unit(1 for centiMorgans; 2 for Morgan)
   6      !Number of Chromosomes (or Linkage Groups)
 200      !Size of the mapping population
   2      !Number of environments
 
!***************************************** Chromosomes and Linkage Maps **********************************************
!Chromosome                 NumMarkers
-CH1                        16
-CH2                        16
-CH3                        16
-CH4                        16
-CH5                        16
-CH6                        16
!Linkage map (Marker name followed by position or the interval length)
 MK-1-1                1     0.000
 MK-1-2                1    10.000
 MK-1-3                1    20.000
 MK-1-4                1    30.000
 MK-1-5                1    40.000
 MK-1-6                1    50.000
 MK-1-7                1    60.000
 MK-1-8                1    70.000
 MK-1-9                1    80.000
 MK-1-10               1    90.000
 MK-1-11               1   100.000
 MK-1-12               1   110.000
 MK-1-13               1   120.000
 MK-1-14               1   130.000
 MK-1-15               1   140.000
 MK-1-16               1   150.000
 MK-2-1                2     0.000
 MK-2-2                2    10.000
 MK-2-3                2    20.000
 MK-2-4                2    30.000
 MK-2-5                2    40.000
 MK-2-6                2    50.000
 MK-2-7                2    60.000
 MK-2-8                2    70.000
 MK-2-9                2    80.000
 MK-2-10               2    90.000
 MK-2-11               2   100.000
 MK-2-12               2   110.000
 MK-2-13               2   120.000
 MK-2-14               2   130.000
 MK-2-15               2   140.000
 MK-2-16               2   150.000
 MK-3-1                3     0.000
 MK-3-2                3    10.000
 MK-3-3                3    20.000
 MK-3-4                3    30.000
 MK-3-5                3    40.000
 MK-3-6                3    50.000
 MK-3-7                3    60.000
 MK-3-8                3    70.000
 MK-3-9                3    80.000
 MK-3-10               3    90.000
 MK-3-11               3   100.000
 MK-3-12               3   110.000
 MK-3-13               3   120.000
 MK-3-14               3   130.000
 MK-3-15               3   140.000
 MK-3-16               3   150.000
 MK-4-1                4     0.000
 MK-4-2                4    10.000
 MK-4-3                4    20.000
 MK-4-4                4    30.000
 MK-4-5                4    40.000
 MK-4-6                4    50.000
 MK-4-7                4    60.000
 MK-4-8                4    70.000
 MK-4-9                4    80.000
 MK-4-10               4    90.000
 MK-4-11               4   100.000
 MK-4-12               4   110.000
 MK-4-13               4   120.000
 MK-4-14               4   130.000
 MK-4-15               4   140.000
 MK-4-16               4   150.000
 MK-5-1                5     0.000
 MK-5-2                5    10.000
 MK-5-3                5    20.000
 MK-5-4                5    30.000
 MK-5-5                5    40.000
 MK-5-6                5    50.000
 MK-5-7                5    60.000
 MK-5-8                5    70.000
 MK-5-9                5    80.000
 MK-5-10               5    90.000
 MK-5-11               5   100.000
 MK-5-12               5   110.000
 MK-5-13               5   120.000
 MK-5-14               5   130.000
 MK-5-15               5   140.000
 MK-5-16               5   150.000
 MK-6-1                6     0.000
 MK-6-2                6    10.000
 MK-6-3                6    20.000
 MK-6-4                6    30.000
 MK-6-5                6    40.000
 MK-6-6                6    50.000
 MK-6-7                6    60.000
 MK-6-8                6    70.000
 MK-6-9                6    80.000
 MK-6-10               6    90.000
 MK-6-11               6   100.000
 MK-6-12               6   110.000
 MK-6-13               6   120.000
 MK-6-14               6   130.000
 MK-6-15               6   140.000
 MK-6-16               6   150.000
!*********************************** Marker Types ********************************************************************
!Co-dominant marker: When heterozygote F1 is present, P1 is coded as 2, F1 is coded as 1, and P2 is coded as 0; Otherwise, P1 is coded as 2, and P2 is coded as 0. 
!Dominant marker: When heterozygote F1 is present, P1 and F1 are coded as 12, and P2 is coded as 0; Otherwise, P1 is coded as 2, and P2 is coded as 0.  
!Recessive markers: When heterozygote F1 is present, P1 is coded as 2, and F1 and P2 are coded as 10; Otherwise, P1 is coded as 2, and P2 is coded as 0. 
!Missing marker is coded as -1. 
 MK-1-1                 0   2   0   2   2   0   0   2   0   2   2   2   2   2   0   2   0   0   2   0   2   0   0   0   0   0   0   2   2   2   0   0   0   2   0   2   2   0   2   2   0   0   0   0   0   0   2   2   0   2   2   0   2   0   0   0   0   0   0   0   2   0   0   2   2   2   0   2   0   2   2   0   0   2   2   0   0   0   0   2   2   2   2   2   0   0   0   2   0   0   0   2   0   2   2   2   0   0   0   2   2   2   0   0   0   2   2   0   0   2   0   0   2   0   2   2   0   0   2   2   2   2   2   2   2   0   0   0   2   2   0   0   2   2   2   2   0   0   0   0   2   0   2   2   2   2   2   0   0   2   2   0   0   2   0   2   2   0   0   0   2   0   0   2   2   0   0   0   0   0   0   0   2   2   0   0   0   0   0   2   2   0   0   0   0   0   0   2   2   0   2   0   2   0   0   2   2   2   2   0
 MK-1-2                 0   2   0   2   2   0   0   0   0   2   2   0   2   2   0   2   0   0   2   0   0   0   0   0   0   0   2   2   2   2   0   0   2   2   0   2   2   0   2   2   0   0   0   0   2   0   2   2   0   2   2   0   2   0   0   0   0   0   0   0   2   0   0   0   2   2   0   2   0   2   0   0   0   2   2   0   0   0   0   2   2   0   0   2   0   0   0   2   0   0   2   2   0   2   2   2   0   0   0   2   2   2   0   0   0   2   0   0   0   2   0   0   2   0   2   2   0   0   2   2   0   2   2   2   2   0   0   0   2   2   0   0   2   2   2   2   0   0   0   2   2   0   2   0   2   0   2   0   0   2   2   0   0   2   0   2   2   0   0   0   2   0   0   2   2   0   0   0   0   0   2   0   2   2   0   0   0   0   0   2   0   0   0   0   0   2   0   2   2   0   2   0   2   0   2   2   2   2   2   0
 MK-1-3                 0   2   2   2   2   0   0   0   0   2   2   0   2   2   0   2   0   0   2   0   2   0   0   0   0   0   2   2   2   2   0   0   2   2   0   2   0   0   2   2   0   0   0   2   2   0   2   2   0   2   0   0   2   0   0   0   0   2   2   0   2   0   0   0   2   2   0   2   0   2   0   0   0   2   2   0   0   0   0   0   2   0   0   2   0   0   0   0   0   0   2   2   0   2   2   0   0   0   0   2   2   2   0   0   0   0   0   0   0   2   0   0   2   0   2   2   0   0   2   2   0   2   2   2   2   0   0   0   2   2   0   0   2   2   2   2   0   0   0   2   2   2   2   0   2   0   2   0   0   2   2   0   0   2   0   2   2   0   0   0   2   0   0   2   2   0   0   0   0   0   2   0   2   2   0   0   0   0   0   2   0   0   0   2   0   2   0   2   0   2   2   0   2   0   2   2   2   2   2   0
 MK-1-4                 0   2   2   2   2   0   0   0   0   2   2   0   2   2   0   2   0   0   2   0   2   0   0   0   0   2   2   2   2   2   0   0   2   2   0   2   0   0   2   2   0   0   0   2   2   0   0   2   0   2   0   0   2   0   0   0   2   2   2   0   2   0   0   2   2   2   0   2   0   2   0   0   0   2   2   0   0   0   2   0   2   0   0   2   0   0   0   0   0   0   2   2   0   2   2   0   2   0   0   2   2   2   0   0   0   0   0   0   0   2   0   0   2   2   2   2   0   0   2   2   0   2   2   2   2   2   0   0   2   2   0   0   2   2   0   2   0   0   0   2   2   2   2   0   2   0   2   0   0   2   2   0   0   2   0   2   2   0   0   0   2   0   0   2   2   0   0   0   2   0   2   0   2   2   0   0   0   0   0   0   0   0   0   2   0   2   0   2   0   2   0   0   0   0   2   2   2   2   2   0
 MK-1-5                 0   2   0   2   0   0   0   0   0   2   2   0   2   2   0   2   0   0   2   0   0   0   0   0   0   2   2   2   2   2   0   0   2   2   0   2   0   0   2   2   0   0   0   2   2   0   0   0   0   2   0   0   0   0   0   0   2   2   2   0   2   0   0   2   2   2   0   2   0   2   0   0   0   2   2   0   0   0   2   0   2   2   0   2   2   0   2   0   0   0   2   2   0   2   2   0   2   0   0   2   2   2   0   0   0   0   0   0   0   2   0   2   2   2   2   2   0   0   2   2   0   2   2   2   2   2   0   0   2   2   0   0   2   2   0   2   0   0   0   2   2   2   2   0   2   0   2   0   0   2   0   2   0   2   0   2   2   0   0   0   2   0   0   2   0   0   0   2   2   0   2   0   2   0   0   0   0   0   0   0   0   0   0   2   2   2   0   2   0   2   2   0   0   0   2   2   2   2   2   0
 MK-1-6                 0   2   2   0   0   0   0   2   0   2   0   0   0   2   0   2   0   0   2   0   0   0   0   0   0   2   2   2   2   2   0   0   2   2   0   2   0   0   0   2   0   0   0   2   2   0   0   0   0   2   0   0   2   0   0   0   2   2   2   0   2   0   0   2   2   2   0   2   0   2   0   0   0   2   2   0   0   0   2   0   2   2   0   2   2   0   2   0   0   0   0   2   0   2   2   0   2   0   2   2   2   2   2   0   2   0   2   0   0   2   0   2   2   2   2   0   0   0   2   2   0   2   2   2   0   2   0   0   2   2   0   0   2   2   0   2   0   0   0   2   2   2   2   0   2   0   2   0   0   2   2   2   0   2   0   2   2   0   0   0   2   0   0   0   2   0   0   2   2   0   2   0   2   0   2   0   0   0   0   0   0   2   0   2   2   2   0   2   0   2   2   0   0   0   2   2   2   0   2   0
 MK-1-7                 0   2   2   0   0   0   0   0   0   2   0   0   0   2   0   0   0   0   2   0   2   0   2   2   0   2   2   2   2   2   0   2   2   2   0   2   0   0   0   2   0   0   0   2   0   0   0   0   0   2   0   0   2   0   0   0   2   2   2   2   2   0   0   2   2   2   2   2   0   2   0   0   0   2   2   2   0   2   2   2   0   2   0   2   2   0   2   0   0   0   0   2   0   2   2   2   2   0   2   2   2   2   2   0   2   0   2   2   0   2   0   0   2   2   2   2   0   0   2   2   0   2   2   2   0   2   0   0   2   2   0   0   2   2   0   2   0   0   0   2   2   2   2   0   2   0   2   0   0   2   2   2   0   2   0   0   2   0   0   0   2   0   0   0   2   2   0   0   2   0   2   0   2   0   2   0   0   0   0   0   0   2   2   2   2   2   0   2   0   2   2   0   2   0   0   2   2   0   2   0
 MK-1-8                 0   2   2   2   0   0   0   0   0   2   0   0   0   2   0   0   0   0   2   0   2   0   2   2   0   2   2   2   2   2   0   2   2   2   0   2   0   0   0   2   0   0   2   2   0   0   2   0   0   2   0   0   2   0   0   0   2   0   2   2   0   0   2   2   2   2   2   2   0   0   0   0   2   2   2   2   0   2   2   2   0   2   0   2   2   0   2   2   0   0   0   2   0   2   2   2   0   0   2   2   2   2   2   0   2   0   2   2   0   2   0   0   2   0   2   2   0   0   2   2   2   2   2   2   0   2   0   0   2   2   0   0   2   2   0   2   0   0   0   2   2   2   0   0   0   0   2   0   0   2   2   2   2   2   0   2   2   0   0   0   2   0   0   0   2   0   0   0   2   0   2   0   2   0   2   0   0   0   0   0   0   2   2   2   2   2   0   2   0   2   2   0   2   2   0   2   2   0   2   0
 MK-1-9                 0   2   2   2   0   0   0   0   0   0   0   0   2   2   0   0   0   0   0   0   2   0   2   2   0   2   2   2   2   2   0   2   2   2   0   2   0   0   0   2   0   0   2   2   0   2   2   2   2   2   0   0   2   0   0   0   2   0   2   2   0   2   0   2   2   0   2   2   2   0   0   0   2   2   2   2   0   2   2   2   0   2   0   2   2   0   2   2   0   0   0   2   0   2   2   2   0   0   2   2   2   2   2   0   2   0   2   2   0   2   0   0   2   0   2   2   0   0   2   0   2   0   2   2   0   2   0   0   2   2   0   0   2   2   0   2   0   0   0   2   2   2   0   0   0   0   2   0   0   2   2   2   2   2   0   0   2   0   0   0   2   0   2   0   2   0   0   0   2   0   0   0   2   2   2   2   0   0   0   0   0   2   2   2   2   2   0   2   0   2   2   0   2   2   0   2   2   0   2   0
 MK-1-10                0   2   2   2   0   0   0   0   0   0   0   0   2   2   0   0   0   0   0   0   2   0   2   2   2   2   0   2   2   2   0   2   2   2   0   2   0   0   2   2   0   0   2   2   0   2   2   2   2   2   0   0   2   0   2   0   2   0   2   0   0   2   0   2   2   0   2   2   2   0   0   0   2   0   2   2   2   2   2   2   0   2   0   2   2   0   2   2   0   0   0   2   0   0   2   2   0   0   2   2   2   2   2   0   2   0   2   2   0   2   0   0   2   0   2   2   0   0   2   0   2   0   2   2   0   2   2   0   2   0   0   2   2   0   2   2   0   0   0   2   2   2   0   0   0   0   0   0   0   2   2   2   2   2   0   0   2   0   0   0   2   0   2   0   2   0   0   0   2   0   2   2   2   2   2   2   0   0   0   0   0   2   2   0   2   2   0   2   0   2   2   0   2   2   0   2   2   0   0   0
 MK-1-11                0   2   2   2   0   0   0   0   0   0   0   2   2   2   0   0   0   0   0   0   2   0   2   2   2   2   0   2   2   2   0   2   0   2   0   2   0   0   2   2   0   0   2   2   0   2   2   2   0   2   0   0   2   0   2   0   0   0   2   0   0   2   0   2   2   2   0   2   2   2   0   0   2   0   2   2   2   2   2   2   0   2   2   2   2   2   0   2   0   0   0   2   0   0   2   2   0   0   2   2   2   2   2   0   2   2   2   0   0   2   0   0   2   0   2   2   0   0   2   0   2   0   2   2   0   2   2   2   2   0   0   2   2   0   2   2   0   0   0   2   2   2   2   0   0   0   0   0   0   2   2   2   2   0   0   0   2   0   2   0   2   0   2   0   2   0   0   0   2   0   2   2   2   2   2   2   0   0   0   0   0   0   2   0   2   2   2   2   0   2   2   0   2   2   0   2   2   0   0   0
 MK-1-12                0   2   2   2   0   0   0   0   0   0   0   2   2   2   0   0   0   0   0   0   2   0   2   2   2   2   0   0   2   2   0   2   0   2   0   2   0   0   2   2   0   2   2   2   0   2   2   2   0   2   0   0   2   0   0   0   0   0   2   0   0   2   0   2   2   2   0   2   2   2   0   0   2   0   2   2   2   2   0   2   0   2   2   2   2   2   2   2   2   0   0   2   0   0   2   2   0   0   0   2   0   2   2   0   0   2   2   0   0   2   0   0   2   0   2   2   0   0   2   0   2   0   2   2   0   2   2   2   0   0   0   2   2   0   2   2   0   0   0   0   2   2   2   2   0   2   0   0   0   2   2   2   0   0   0   0   2   0   2   0   2   0   2   0   2   0   0   0   2   0   2   2   2   2   2   2   0   0   0   0   0   2   2   0   2   2   2   2   0   2   2   0   2   2   0   2   2   0   0   0
 MK-1-13                0   2   2   2   0   2   0   0   0   0   0   0   2   2   0   2   0   0   0   0   2   0   2   2   2   2   0   0   2   2   0   2   0   2   0   2   0   0   0   2   0   2   2   2   2   2   2   2   0   2   0   0   2   0   0   0   2   0   2   0   0   2   0   0   2   2   0   2   2   2   0   0   2   0   2   2   2   2   0   2   0   2   2   2   2   2   2   2   2   0   0   2   0   0   0   2   0   0   2   0   0   2   2   0   0   2   2   0   0   2   0   0   2   0   2   2   0   0   2   0   0   0   2   0   0   2   2   2   0   0   2   2   2   0   2   2   0   0   0   0   0   2   2   2   2   2   0   0   0   2   2   2   0   0   0   0   2   0   2   0   2   0   2   0   2   0   0   0   2   0   2   2   0   2   2   2   0   0   0   0   0   2   2   0   2   0   2   2   0   2   2   0   2   2   0   2   2   0   0   0
 MK-1-14                0   2   2   2   0   2   0   0   0   0   0   0   2   2   0   2   0   0   2   0   2   0   0   2   2   2   0   0   2   2   0   2   0   2   0   2   2   0   0   2   0   0   2   0   0   2   0   2   0   2   0   0   2   2   0   0   2   0   0   0   0   2   0   0   2   2   0   2   2   2   0   0   2   0   2   2   2   2   0   2   0   2   2   2   2   2   2   2   2   0   0   2   0   0   0   2   0   0   2   0   0   2   2   0   0   2   2   0   0   2   2   0   2   0   2   2   0   0   2   0   0   2   2   0   0   2   0   2   0   0   2   2   2   0   2   2   2   2   0   0   2   2   2   2   2   2   0   2   2   2   2   2   2   0   0   0   2   0   0   0   2   0   2   0   2   0   0   0   2   0   2   2   0   2   2   2   0   0   2   0   0   2   2   0   2   0   2   2   0   2   2   0   2   2   0   2   2   0   0   0
 MK-1-15                0   2   2   2   0   2   0   0   0   0   0   0   2   2   0   2   0   0   2   0   2   0   0   2   2   2   2   0   2   2   0   2   0   2   0   2   2   2   0   2   0   0   2   0   0   2   2   2   0   2   0   0   2   2   0   0   2   0   2   0   0   2   0   2   2   2   0   2   2   0   0   0   0   0   2   2   2   2   0   2   2   2   2   2   2   2   0   2   2   2   0   2   0   0   2   2   0   0   2   0   2   2   2   0   0   2   2   0   0   2   2   0   2   0   0   0   0   0   2   0   0   2   2   0   0   2   0   2   0   0   2   2   2   0   2   2   2   0   0   0   0   2   2   2   2   2   0   2   2   2   2   0   2   0   0   0   2   0   0   0   2   0   2   0   2   0   0   0   2   0   2   2   0   2   2   2   0   0   2   0   0   2   2   0   2   0   2   2   0   2   2   0   2   2   0   2   2   0   0   0
 MK-1-16                0   2   2   2   0   2   0   0   0   0   0   0   0   2   0   2   0   0   2   0   2   0   0   2   2   2   2   0   2   2   0   2   0   0   0   2   0   2   0   2   0   0   2   0   0   2   2   2   0   2   0   0   2   2   0   0   2   0   2   0   0   2   0   2   2   2   0   2   2   0   0   0   0   2   2   2   2   2   0   2   2   2   2   2   2   2   2   0   2   2   0   2   0   0   2   2   0   0   2   0   2   2   2   0   2   2   2   2   0   2   2   0   2   0   0   0   2   0   2   0   0   2   2   0   2   2   0   2   0   0   2   2   2   0   2   2   2   0   0   0   0   2   2   2   2   2   0   2   2   2   2   0   2   0   2   0   2   0   0   0   2   2   2   0   2   0   0   0   2   0   2   2   0   2   2   0   0   0   2   0   0   2   2   0   2   0   2   2   0   2   2   0   0   0   0   2   2   2   2   0
 MK-2-1                 2   0   0   2   0   0   0   0   0   2   0   0   0   0   2   2   0   0   2   2   2   0   2   0   2   2   2   2   2   2   0   2   0   2   2   0   0   2   2   0   2   0   2   0   0   2   0   2   2   0   0   2   2   2   0   2   0   0   0   2   2   0   2   2   0   2   0   0   2   2   0   0   0   0   0   2   2   2   2   0   2   2   0   0   0   0   2   2   0   0   0   2   2   2   2   0   0   0   2   2   0   2   2   2   0   0   2   2   0   0   0   2   0   0   2   2   0   0   0   2   0   0   0   2   0   0   0   0   0   0   2   0   0   2   0   0   2   2   2   0   2   2   0   2   0   0   0   0   0   2   2   2   2   0   2   0   2   2   2   2   0   0   2   2   0   2   2   0   0   2   0   2   0   0   0   2   0   2   2   0   2   0   2   2   2   0   2   2   0   2   2   0   2   2   2   2   0   0   2   0
 MK-2-2                 2   0   0   2   0   0   0   0   0   2   2   0   2   2   2   2   0   2   2   2   2   0   2   0   2   0   2   2   2   2   0   2   0   2   2   0   2   2   2   0   2   0   2   0   0   2   0   2   2   0   0   2   2   2   0   0   0   0   0   2   2   0   2   2   0   2   0   0   2   2   0   0   0   0   0   0   2   2   2   2   2   2   2   0   0   0   2   2   2   0   0   2   2   0   2   0   0   2   2   2   0   2   2   2   0   0   2   2   0   0   0   2   0   0   2   2   0   0   0   2   0   0   0   0   0   0   0   0   2   0   2   0   0   2   2   0   2   2   2   0   0   2   0   2   0   0   0   0   2   0   2   0   0   0   2   0   2   2   2   2   0   0   2   2   0   2   2   0   0   2   0   2   0   0   0   2   0   2   2   0   2   0   2   2   2   0   2   2   0   2   0   0   2   2   2   2   0   0   2   2
 MK-2-3                 2   0   0   2   0   0   0   2   0   0   0   0   2   0   2   2   0   2   2   2   2   0   2   0   2   0   2   2   2   2   0   2   0   2   0   0   2   2   2   0   2   0   2   0   0   0   0   2   2   0   0   2   2   2   2   0   0   0   0   2   2   0   2   2   0   2   0   0   2   2   0   0   0   0   0   0   2   2   2   0   2   2   2   2   0   0   2   2   0   0   0   2   2   0   2   0   0   2   2   2   2   2   0   2   0   0   2   2   0   0   2   2   0   0   2   2   0   0   0   2   0   2   0   0   0   2   0   0   2   0   2   0   0   2   2   0   2   2   2   2   0   2   0   2   0   0   0   0   2   0   0   0   0   0   2   0   2   2   2   2   0   0   0   2   0   2   2   0   0   2   0   2   0   0   0   2   0   2   2   0   2   0   2   2   2   2   2   2   0   2   2   0   0   2   2   2   2   0   2   2
 MK-2-4                 2   0   0   2   0   0   0   2   0   0   0   0   2   0   2   2   0   2   2   2   2   0   2   0   2   0   0   2   2   2   0   2   0   2   0   0   2   2   2   0   2   0   2   0   0   0   2   2   2   0   0   0   0   2   2   0   0   0   0   2   2   2   2   2   0   2   0   0   2   2   0   0   0   0   0   0   2   2   2   0   2   2   2   2   0   0   2   2   0   0   0   2   2   0   2   0   0   2   2   2   2   2   0   0   0   0   0   2   0   0   2   2   0   0   2   2   0   0   0   2   0   2   0   0   2   2   0   0   2   0   2   0   0   2   2   0   2   2   2   2   2   2   0   2   0   0   0   2   2   0   0   0   0   0   2   0   2   2   2   2   2   0   0   2   0   2   2   0   0   2   0   0   0   0   0   2   0   2   2   0   2   0   2   2   2   2   2   2   0   2   2   0   0   2   2   2   2   0   2   0
 MK-2-5                 2   0   0   2   0   0   0   2   0   0   0   2   2   0   2   2   0   2   2   2   2   0   0   2   2   0   0   2   2   2   0   2   0   0   0   0   2   0   0   0   2   0   2   0   0   0   2   2   2   0   0   0   0   2   2   0   0   2   0   2   2   0   2   2   0   2   0   0   2   2   0   0   2   2   0   2   2   2   2   2   2   2   2   0   0   0   2   2   0   0   2   0   2   0   2   2   0   2   2   2   0   2   0   0   0   0   0   2   0   0   2   2   0   0   2   2   0   0   0   2   0   2   0   0   2   2   2   0   2   0   2   0   0   2   2   0   2   2   2   2   2   2   0   2   0   2   0   2   2   0   0   0   0   0   2   0   2   2   0   2   2   0   0   2   0   2   2   0   2   2   0   0   0   0   0   2   0   2   2   0   2   0   2   2   2   2   2   2   0   0   2   2   0   2   2   0   2   0   2   0
 MK-2-6                 0   0   0   2   0   0   2   2   0   0   0   2   2   0   2   2   0   2   2   2   2   0   0   2   2   0   0   2   2   2   0   2   0   2   0   0   2   0   0   0   2   0   2   0   0   0   2   2   2   0   0   0   0   2   2   0   0   0   0   2   2   0   2   2   0   2   0   2   2   2   0   0   2   0   2   2   0   2   2   2   2   2   2   0   0   0   2   2   0   0   2   0   2   0   2   2   0   2   2   2   0   2   0   2   0   0   0   2   0   0   0   2   0   0   2   2   2   0   0   2   0   2   0   0   2   2   2   0   2   0   2   0   0   2   2   2   2   2   2   2   2   2   0   2   0   2   0   2   2   0   2   0   0   0   2   2   2   2   0   2   2   0   0   2   0   2   2   0   2   2   0   0   0   0   0   2   0   0   2   2   2   0   2   2   2   2   2   2   0   0   0   2   0   2   2   0   2   0   2   2
 MK-2-7                 0   0   0   2   0   0   2   2   0   0   0   2   2   0   2   2   0   2   2   2   2   0   0   2   2   0   0   2   2   2   0   2   0   2   0   0   2   0   0   0   2   0   2   0   0   0   2   2   0   0   0   0   0   2   2   0   0   0   0   2   0   0   2   2   0   2   0   2   2   2   0   0   2   0   2   2   0   2   2   2   2   2   2   0   0   0   2   2   2   0   2   0   2   2   2   2   0   2   2   2   0   2   0   2   0   0   0   2   0   0   0   2   0   0   2   2   0   0   0   2   0   2   0   0   2   2   2   0   2   2   2   0   0   0   2   2   2   2   2   2   2   2   0   2   2   0   0   2   2   0   2   0   0   0   2   2   2   2   0   2   2   0   0   2   0   2   2   0   2   2   0   0   0   0   0   2   0   0   2   2   2   0   2   2   2   2   2   2   0   0   0   2   0   2   2   0   0   0   2   2
 MK-2-8                 0   0   0   2   0   0   2   2   0   0   0   2   2   0   2   2   0   0   2   2   2   0   0   2   2   0   0   2   2   2   0   2   0   2   0   0   2   2   0   0   2   0   2   0   0   0   2   2   0   0   2   0   0   2   2   0   0   0   0   2   0   0   2   2   0   2   0   2   2   2   0   0   0   0   2   2   2   2   2   2   2   2   2   0   0   2   2   0   2   0   2   2   0   2   2   2   0   2   2   0   0   2   0   2   0   0   0   2   0   0   0   2   0   0   2   2   0   0   2   2   0   2   0   0   2   2   2   0   2   2   2   0   0   0   2   0   2   2   0   2   2   2   0   2   2   0   0   2   2   0   2   0   0   0   2   2   2   2   0   2   2   0   0   2   0   0   2   0   2   2   0   0   0   0   0   2   0   0   0   2   2   0   2   2   2   2   2   0   0   0   0   2   0   2   2   2   2   0   2   2
 MK-2-9                 0   0   0   2   0   0   2   2   0   0   0   2   2   0   2   2   0   0   2   2   2   0   0   2   2   0   0   2   0   2   0   2   0   2   2   0   2   2   0   2   0   0   2   0   0   0   2   2   0   0   2   0   0   2   2   0   0   0   0   2   0   0   2   2   0   2   2   2   2   0   0   0   0   0   2   2   2   2   2   2   2   2   2   0   0   2   2   0   2   2   2   2   0   2   0   2   0   2   2   0   0   2   0   2   0   0   0   2   0   0   0   2   0   0   0   2   0   2   2   2   0   2   0   0   2   2   2   0   2   2   2   0   0   0   2   0   2   0   0   2   2   2   0   2   2   0   0   2   2   0   2   0   0   0   2   2   2   2   2   2   2   0   0   2   0   0   2   0   2   2   0   0   0   0   0   2   0   0   0   2   0   0   2   2   0   2   2   0   0   0   0   2   0   2   2   2   2   0   2   2
 MK-2-10                0   0   0   2   0   0   2   2   0   0   0   2   2   0   2   2   0   0   2   2   2   0   0   2   2   0   0   2   0   2   0   2   0   2   2   0   2   2   0   2   0   0   2   0   0   0   2   2   0   0   2   0   0   2   2   0   0   0   0   0   0   0   2   2   0   2   2   2   2   0   0   0   0   0   2   2   2   2   2   2   2   2   2   0   0   2   0   0   2   2   2   2   0   2   0   0   0   2   2   0   0   2   0   2   0   0   0   0   0   0   0   2   0   0   2   2   0   2   2   2   0   2   0   0   2   2   0   0   0   2   2   0   0   0   2   0   2   0   0   2   2   2   0   2   2   0   0   2   2   0   2   0   2   0   0   2   2   2   2   2   2   0   2   2   0   0   2   0   2   2   0   0   2   0   0   2   0   0   0   2   0   0   2   2   0   2   2   0   0   0   0   0   0   0   2   2   2   0   2   2
 MK-2-11                0   0   2   2   0   0   2   2   2   0   0   2   2   0   2   2   0   0   2   2   2   0   0   2   2   0   0   2   0   2   0   2   0   2   2   0   2   2   0   2   0   0   2   0   0   0   2   2   0   0   2   0   2   0   2   0   0   0   2   0   0   0   2   2   2   0   2   2   2   0   0   0   0   0   2   0   2   2   2   2   0   2   2   0   0   0   0   2   2   2   2   2   0   2   0   0   0   2   2   0   0   2   0   2   0   0   0   0   0   0   0   0   0   0   2   2   0   2   2   2   0   2   0   0   2   2   0   0   0   2   2   0   0   0   2   0   0   0   0   2   2   2   0   2   2   0   0   2   2   0   2   0   2   0   0   0   2   2   2   2   2   0   2   2   2   0   0   0   2   2   0   0   2   0   0   2   0   0   0   2   0   0   2   2   0   2   2   0   2   0   0   0   0   0   2   2   2   0   2   0
 MK-2-12                0   0   2   2   0   0   2   2   2   0   2   2   2   0   2   2   0   0   2   2   0   0   0   2   2   0   0   2   0   2   0   2   0   2   2   0   2   2   0   2   0   0   2   0   0   0   2   2   0   0   2   0   0   0   2   0   0   2   2   0   0   0   0   2   2   0   2   2   2   0   2   2   0   2   2   2   2   2   2   2   2   2   2   0   0   0   0   2   0   2   2   2   0   0   0   0   0   2   2   0   0   2   0   2   0   0   2   0   0   0   0   0   0   0   0   2   2   2   0   2   0   2   0   2   2   2   0   0   0   2   2   0   2   0   0   0   0   0   2   2   2   2   0   2   2   0   0   2   2   2   2   0   2   0   0   2   0   2   2   2   2   0   2   2   2   0   0   0   2   2   0   0   2   0   0   0   0   0   0   2   0   0   2   2   0   2   2   0   2   0   0   0   0   0   2   2   2   2   0   0
 MK-2-13                2   0   2   2   0   0   0   2   2   0   2   0   2   0   2   2   0   0   2   0   0   0   0   2   2   0   0   2   0   2   0   2   0   2   0   0   2   2   0   2   2   0   2   0   0   0   2   2   0   0   2   0   0   0   2   0   0   2   2   0   0   0   0   2   2   0   2   2   2   0   2   0   0   2   2   2   2   2   2   2   2   2   2   0   0   0   0   2   0   2   2   2   0   0   0   0   0   2   2   0   0   2   2   2   0   0   2   0   0   0   0   0   0   0   0   2   2   2   0   2   0   2   0   2   2   2   0   0   0   2   2   0   2   0   0   0   0   0   2   2   2   2   0   2   2   0   0   2   2   2   2   2   2   0   0   2   2   2   2   2   2   0   2   2   2   0   0   0   2   0   0   0   2   0   0   0   0   0   0   2   0   0   2   2   0   2   2   0   0   0   0   0   0   0   2   0   2   2   0   0
 MK-2-14                2   0   2   2   2   0   0   2   2   0   2   2   2   0   2   0   0   0   2   0   0   0   0   2   2   0   0   2   0   2   0   2   0   2   0   0   2   2   0   0   2   2   2   0   0   0   2   2   0   0   2   0   0   0   2   0   0   2   2   0   0   0   0   2   2   0   2   2   2   0   2   0   0   2   2   2   2   2   2   2   2   2   2   0   0   0   0   2   0   2   2   0   0   0   0   0   0   0   2   0   0   2   2   2   0   0   2   0   2   0   0   0   0   0   0   2   2   2   0   2   0   0   0   2   2   2   0   0   2   2   2   0   2   0   0   0   0   0   2   2   2   2   2   2   2   0   0   2   2   2   2   2   2   0   0   2   2   2   2   2   2   0   2   0   2   0   0   0   2   0   0   0   2   0   2   0   2   0   0   2   0   0   2   2   0   2   2   0   0   0   0   0   0   0   2   0   2   2   0   0
 MK-2-15                2   2   2   2   2   0   0   2   2   0   2   2   2   0   2   2   0   0   2   0   0   0   0   2   2   0   0   2   0   2   0   2   0   0   0   0   2   2   0   0   2   2   0   2   0   0   2   2   0   0   2   0   0   0   2   0   2   2   2   0   0   0   0   2   2   0   2   0   2   0   0   0   0   0   2   2   2   2   0   2   2   0   2   0   0   0   0   2   0   2   2   0   0   0   0   0   0   0   2   0   0   2   2   0   0   0   2   0   2   0   0   0   0   0   0   2   2   2   0   2   2   0   0   2   0   2   0   0   2   2   2   0   2   2   0   0   2   0   2   2   2   2   2   2   2   0   0   2   2   2   2   2   2   2   0   2   2   2   2   2   2   0   2   0   2   0   0   0   2   0   0   0   2   0   2   0   2   2   0   0   0   0   2   2   0   2   2   0   0   0   0   0   2   0   2   0   0   2   2   0
 MK-2-16                0   2   2   2   2   0   0   2   2   0   0   2   2   0   2   0   0   0   2   0   0   0   0   2   2   0   0   2   0   2   0   2   0   0   0   0   2   2   0   0   2   2   0   0   0   0   2   2   0   2   2   0   0   2   2   0   2   2   2   0   0   0   0   0   2   0   0   2   2   0   0   0   0   0   2   2   2   2   0   2   2   0   2   0   0   0   0   2   0   2   2   2   0   0   2   0   0   0   2   0   0   2   2   0   0   0   2   0   2   0   0   0   0   0   0   2   2   2   0   0   2   2   0   2   0   2   0   0   2   2   2   0   2   2   0   0   0   0   2   2   0   2   2   2   2   0   0   2   2   2   2   0   2   2   2   2   2   2   2   2   2   0   2   0   2   0   0   0   2   0   0   0   2   0   2   0   2   2   0   0   0   0   2   2   0   2   2   2   0   0   0   0   2   0   2   0   0   0   2   0
 MK-3-1                 2   0   0   0   0   2   0   0   0   0   0   2   0   2   2   2   0   0   2   2   2   0   2   2   2   0   2   0   0   2   2   0   0   0   0   2   2   0   2   2   2   2   2   2   0   0   2   0   2   2   0   2   0   0   0   2   0   2   0   0   2   0   2   2   2   2   2   2   2   2   0   0   0   0   2   0   2   0   0   2   0   2   0   2   2   0   0   0   2   0   0   2   2   0   2   0   0   0   2   2   0   2   0   0   0   2   2   2   0   0   0   0   0   2   2   0   0   2   0   2   2   2   2   0   0   2   0   0   0   2   0   2   2   2   0   0   0   0   0   2   0   2   2   2   0   0   0   2   2   0   2   2   2   0   0   2   0   0   0   2   0   2   2   0   0   0   2   2   2   0   0   0   2   2   2   0   0   2   2   2   2   0   0   0   2   0   2   0   2   2   0   2   0   2   2   0   2   2   2   2
 MK-3-2                 2   0   0   0   0   2   0   2   0   0   0   2   0   2   2   2   0   0   2   2   2   0   2   2   2   0   2   0   2   2   2   0   0   0   0   2   0   0   2   0   2   2   2   2   0   0   2   0   2   2   0   2   0   0   0   2   0   2   0   0   2   0   2   2   2   2   2   2   2   2   2   0   0   0   2   0   2   0   0   2   0   2   0   2   2   2   0   0   2   0   0   2   2   0   2   0   0   0   2   2   0   2   0   0   0   2   2   0   0   0   0   0   0   2   2   0   0   2   0   2   2   2   2   0   0   2   2   0   0   2   2   2   2   2   0   0   0   0   0   2   0   2   2   2   0   0   0   2   2   0   2   2   2   0   0   2   0   0   0   2   0   2   2   0   2   0   2   2   2   0   0   0   2   2   2   0   0   2   2   2   2   2   0   0   0   0   2   0   2   2   0   2   0   2   2   0   2   2   2   2
 MK-3-3                 0   0   0   0   0   2   0   2   0   0   0   2   0   2   2   2   0   0   2   2   2   0   2   2   0   0   2   0   2   2   2   0   0   0   0   2   0   0   2   0   2   2   2   2   0   0   2   0   2   2   2   2   0   0   0   2   0   2   0   0   2   0   2   2   2   0   2   2   0   2   2   0   0   0   2   0   2   2   0   2   0   2   0   2   2   2   0   0   2   0   0   0   2   0   2   0   0   0   2   2   0   2   0   0   0   2   2   0   0   0   0   0   2   2   2   0   0   2   2   2   2   2   2   0   0   2   2   0   0   2   2   0   2   2   0   0   2   0   0   2   0   2   2   2   0   0   0   0   2   0   2   2   2   0   0   2   0   0   0   2   0   2   2   0   2   2   2   2   2   0   2   0   2   2   2   0   0   2   2   2   2   2   0   0   0   0   2   0   2   2   0   2   0   2   2   0   2   0   2   2
 MK-3-4                 0   0   0   0   0   0   0   2   0   0   0   2   0   2   2   2   0   0   2   2   2   0   2   2   0   0   2   0   2   2   2   0   0   0   0   2   0   0   2   0   2   2   2   2   0   2   2   0   2   0   2   2   0   0   0   2   0   0   0   0   2   0   2   2   2   0   2   2   0   2   0   0   0   0   2   2   2   2   0   2   0   2   0   2   2   2   0   2   2   0   0   0   2   0   2   0   0   0   2   2   0   2   0   0   0   2   2   0   0   0   0   2   2   2   2   0   0   2   2   2   2   2   2   0   2   2   2   0   0   2   2   0   2   2   0   0   2   0   0   0   0   0   2   2   0   0   0   0   2   0   2   2   2   0   0   2   0   0   0   2   0   0   2   0   2   2   2   2   2   0   2   0   2   2   2   0   0   2   2   2   2   2   0   0   0   0   2   0   2   2   0   2   0   2   2   0   2   0   2   2
 MK-3-5                 0   0   0   0   0   0   0   2   0   0   0   2   0   0   2   0   2   0   2   2   2   0   0   2   0   0   2   0   2   2   2   0   2   0   0   2   0   2   2   0   2   2   2   2   0   2   2   0   2   0   2   2   2   0   0   2   0   0   0   0   2   0   2   2   0   0   2   2   0   2   0   0   0   0   2   2   2   2   0   2   2   2   0   2   0   2   0   2   2   0   0   0   2   2   2   0   0   0   2   2   2   2   0   0   2   2   2   0   2   0   0   2   0   2   2   0   0   2   2   2   2   2   2   0   2   2   2   0   0   0   2   0   2   2   0   0   2   0   0   0   0   0   2   2   0   0   0   0   2   0   2   2   2   0   0   2   0   0   0   2   0   0   2   2   2   2   0   2   2   0   2   0   2   2   2   0   0   2   2   2   2   2   0   0   0   0   2   0   0   2   0   2   0   2   2   0   2   0   2   2
 MK-3-6                 0   2   0   0   0   2   0   2   0   0   0   2   0   0   2   0   2   0   2   2   2   0   0   2   0   0   2   0   2   2   2   0   2   0   0   2   0   2   2   0   2   2   2   2   0   2   2   0   2   0   2   2   2   0   0   2   0   0   0   0   2   0   2   2   0   0   2   2   0   2   0   0   0   0   2   2   2   2   0   2   2   2   0   2   0   2   0   2   2   0   0   0   2   2   2   0   0   0   2   0   2   0   0   0   2   2   2   0   0   0   0   2   0   2   2   0   0   2   2   2   2   2   2   0   2   2   2   0   0   2   2   0   2   2   0   0   2   0   0   0   0   2   0   2   0   0   0   0   2   0   2   2   2   0   0   2   0   0   0   2   0   0   2   2   2   2   0   2   2   0   2   0   2   2   2   0   0   2   2   2   2   2   0   0   0   2   2   2   0   2   0   2   0   2   2   0   2   0   2   2
 MK-3-7                 0   2   0   0   0   2   0   2   0   0   0   2   0   0   2   0   2   0   2   2   2   0   0   2   0   0   2   0   2   2   2   0   2   0   0   2   0   2   2   0   2   2   2   2   0   2   2   0   2   0   2   2   2   0   0   2   2   0   0   0   2   0   0   2   0   0   0   2   0   2   0   0   0   0   2   2   2   2   0   2   2   2   0   2   0   2   0   2   0   0   0   0   2   2   2   0   0   0   2   0   2   0   0   0   2   2   2   0   0   2   0   2   0   2   2   0   0   2   2   2   2   2   2   2   2   2   0   0   0   2   2   0   2   0   0   0   2   0   0   2   0   2   0   2   0   0   0   0   2   0   0   0   2   0   0   2   0   0   0   0   0   0   2   2   2   2   0   2   2   0   2   2   2   0   2   2   0   2   2   2   2   2   0   2   0   2   2   2   0   2   0   2   0   2   2   2   2   0   2   2
 MK-3-8                 0   2   0   0   0   0   0   2   0   0   0   2   0   0   2   0   2   0   2   2   2   0   0   2   0   0   2   2   2   2   2   0   2   0   0   2   2   2   2   0   2   2   2   2   0   2   2   0   2   0   2   2   2   0   0   2   2   0   0   0   2   0   0   2   0   0   0   2   0   2   0   0   0   2   2   2   2   2   0   2   2   2   0   2   0   2   0   2   0   0   0   0   2   2   2   0   0   0   2   0   2   0   0   0   2   2   2   0   0   2   0   2   2   2   0   0   2   2   2   2   2   2   2   0   2   2   0   0   0   2   2   0   2   0   0   0   2   0   0   2   0   2   0   2   0   2   0   0   2   0   0   0   2   0   0   0   0   0   0   0   0   0   2   2   2   2   0   2   2   0   2   2   2   0   2   2   0   2   2   0   2   2   0   2   0   2   2   2   0   0   0   2   0   2   2   0   2   0   2   2
 MK-3-9                 0   2   0   0   0   0   0   2   0   0   2   2   0   0   2   0   2   0   2   2   2   2   0   2   0   0   2   2   2   2   2   0   2   0   0   2   2   2   2   0   2   2   2   2   0   2   2   0   2   0   2   2   2   2   0   2   2   0   0   0   2   2   0   2   0   2   0   0   0   2   0   0   2   2   2   2   2   2   0   2   0   2   0   2   0   2   0   2   0   0   0   2   2   2   2   0   0   0   2   2   2   0   0   0   2   2   2   0   0   2   0   0   2   2   0   0   2   2   2   2   2   2   2   0   0   2   0   0   0   2   2   2   2   0   0   2   2   0   0   2   0   2   2   2   0   2   0   0   2   0   0   0   2   0   0   0   2   0   0   0   0   0   2   2   2   2   0   2   2   0   2   2   0   0   2   2   0   0   2   0   2   2   0   2   0   2   2   2   0   0   0   2   0   2   2   0   2   0   0   2
 MK-3-10                0   0   0   0   0   0   0   2   0   0   2   2   0   0   2   2   2   0   2   2   2   2   2   2   0   0   2   2   2   0   2   0   0   0   2   2   2   2   0   0   0   2   2   2   0   2   2   0   2   2   2   0   2   2   0   2   2   0   0   0   2   2   0   0   0   0   0   0   0   2   0   0   2   2   2   2   2   2   0   2   0   2   0   2   0   0   0   2   0   2   0   2   2   2   2   0   0   0   2   2   2   0   0   0   2   2   2   0   0   2   0   0   2   2   0   0   2   2   2   2   2   2   2   0   2   2   0   0   0   0   0   2   2   0   0   2   2   0   0   2   0   2   2   2   0   2   0   0   2   0   0   0   2   0   0   0   0   2   0   2   0   0   2   2   2   2   0   2   2   2   2   2   0   2   2   2   0   0   2   2   2   2   2   0   0   2   2   2   0   0   0   2   0   2   0   0   2   0   0   2
 MK-3-11                0   0   0   0   0   0   0   0   0   0   2   2   0   0   2   0   2   0   0   2   2   2   2   2   0   0   2   2   2   0   0   0   2   0   2   2   2   2   0   0   0   2   2   0   0   2   2   0   2   2   2   0   2   2   0   2   2   0   2   0   2   2   0   2   0   0   0   0   0   2   0   0   2   2   2   2   2   2   2   2   2   2   0   2   0   0   0   2   0   2   0   0   2   2   2   0   0   0   2   2   2   0   0   0   2   2   2   0   0   2   0   2   2   2   0   0   2   2   2   0   2   2   2   0   2   2   0   0   0   0   0   2   2   0   0   2   2   0   0   0   0   2   2   2   0   2   0   0   2   0   0   0   2   0   0   0   0   2   0   0   0   0   2   2   2   2   0   2   2   2   2   2   0   2   2   2   2   0   2   2   2   2   2   0   0   2   2   2   0   0   0   2   0   2   0   2   2   0   0   0
 MK-3-12                0   0   0   0   0   0   2   0   0   2   2   2   0   0   2   0   0   0   0   2   2   2   2   2   2   0   0   2   2   0   0   0   2   0   2   2   2   2   0   0   0   0   2   0   2   2   2   0   2   2   2   0   0   2   0   2   2   0   2   0   2   2   0   2   0   0   0   0   0   2   0   0   2   2   0   2   2   0   2   2   2   2   0   2   0   0   0   2   2   2   0   0   2   2   2   0   0   0   2   2   2   0   0   0   2   0   2   0   2   2   0   2   2   2   0   0   2   2   2   0   2   2   2   0   2   2   0   0   0   0   0   2   2   0   0   2   2   0   0   0   0   2   2   2   0   2   0   0   2   0   2   0   2   0   0   0   0   2   0   0   0   0   0   2   2   2   0   2   2   2   2   2   2   2   0   2   2   0   2   2   2   2   2   2   0   2   2   2   0   0   0   2   0   2   0   2   0   0   0   0
 MK-3-13                2   0   2   0   0   0   2   0   0   2   2   0   0   0   2   0   0   0   0   2   2   2   2   2   2   0   0   2   2   0   0   0   2   0   0   2   2   2   0   0   0   0   2   0   2   2   2   0   2   2   2   0   0   2   0   2   2   0   2   2   2   2   0   2   0   0   2   0   0   2   2   0   2   2   2   2   2   0   2   2   2   0   0   2   0   0   0   2   2   2   0   2   2   2   2   2   0   0   2   0   2   0   0   0   2   0   2   0   2   2   0   2   2   2   0   0   2   2   2   0   2   0   2   0   2   2   0   0   0   0   0   2   2   0   0   2   2   0   0   0   0   2   0   2   0   2   0   0   2   0   2   2   2   0   0   0   0   2   0   0   0   0   0   2   2   2   0   2   0   2   2   2   2   2   0   2   2   0   2   2   2   2   2   2   0   2   2   2   0   0   0   2   0   2   0   2   0   2   0   0
 MK-3-14                2   0   2   0   0   0   2   0   2   2   2   0   0   0   2   0   0   0   0   2   0   2   2   2   2   0   0   2   2   0   0   0   2   0   0   2   0   2   2   0   0   0   2   0   2   2   2   0   2   2   2   0   0   2   0   2   2   0   2   2   2   2   0   2   0   0   2   0   0   2   2   0   0   0   2   2   2   0   0   0   2   0   0   2   0   0   2   2   2   2   0   2   2   2   2   2   0   0   2   0   2   0   0   0   2   0   2   0   2   2   0   2   2   2   0   0   2   2   2   0   2   0   0   0   2   0   0   2   2   0   0   2   2   0   0   2   2   0   0   0   0   2   0   2   0   2   2   0   2   0   2   2   2   0   2   0   0   2   0   0   0   0   0   0   2   2   2   2   0   2   2   2   2   2   0   2   0   0   2   0   2   2   2   2   0   2   2   2   0   0   2   2   0   2   0   0   0   2   2   0
 MK-3-15                2   0   2   0   0   0   2   0   2   2   2   0   0   0   2   0   0   0   0   2   0   2   2   2   0   2   0   0   2   0   0   0   2   0   0   2   0   2   2   0   0   0   2   0   2   2   2   0   2   2   2   0   2   2   0   2   2   0   0   2   2   2   0   2   0   2   2   0   2   2   2   0   0   0   2   2   2   0   0   0   2   0   0   2   0   0   2   2   2   2   0   2   2   2   2   2   0   0   2   0   2   0   0   0   2   0   2   0   2   2   0   0   2   2   0   2   2   2   2   0   2   0   0   0   2   0   2   2   2   0   0   2   2   0   0   2   2   0   0   0   0   2   0   2   2   2   2   0   2   0   2   2   2   0   2   0   0   2   0   0   0   0   2   0   2   2   2   2   0   2   2   2   2   0   0   0   2   0   2   0   0   2   2   2   0   2   2   2   0   0   0   2   0   2   0   0   0   2   2   0
 MK-3-16                2   2   2   0   0   0   2   0   2   2   2   0   0   0   2   0   0   0   0   0   0   0   2   2   0   2   0   0   2   0   0   0   2   0   0   2   0   2   2   0   0   0   2   0   2   2   2   0   2   2   2   0   2   2   0   0   2   2   0   2   2   2   2   2   0   2   0   0   2   2   2   0   0   0   2   2   2   0   0   0   2   0   0   2   0   2   2   0   2   2   2   2   2   0   2   2   0   0   2   0   2   0   0   0   2   0   2   0   2   2   0   2   2   2   0   2   2   2   2   0   0   0   0   0   2   0   2   2   2   0   0   2   2   0   0   2   2   0   0   0   0   2   0   2   2   2   2   0   2   0   0   2   2   2   2   0   2   2   0   0   0   0   2   0   2   2   2   2   0   2   0   2   2   0   0   0   2   0   2   0   2   2   2   2   0   2   2   2   0   2   0   2   0   2   0   0   0   2   2   0
 MK-4-1                 0   0   2   2   2   2   0   2   0   2   2   2   0   2   2   0   2   0   2   2   0   0   2   2   0   0   0   0   0   2   0   2   2   0   2   2   0   2   2   2   2   2   2   2   2   2   0   2   2   0   2   2   0   0   0   2   0   0   0   2   0   2   2   2   2   0   2   0   2   0   2   2   0   0   2   2   2   0   0   0   2   2   2   2   0   0   0   0   2   2   2   2   2   0   2   2   2   2   0   0   2   2   2   0   2   2   0   0   2   0   2   2   2   0   2   2   2   2   0   0   0   2   2   2   0   0   2   2   2   0   2   2   0   0   2   0   2   2   0   2   0   2   2   0   2   0   2   2   0   2   0   0   2   2   2   0   0   0   0   0   2   2   2   0   0   0   2   0   2   2   2   0   2   2   0   0   0   2   2   2   2   2   0   0   2   0   2   2   2   0   0   2   2   2   2   0   0   2   2   2
 MK-4-2                 0   0   2   2   2   2   0   2   0   2   2   2   0   2   2   0   2   0   2   2   0   0   2   2   0   2   0   0   0   0   0   2   2   0   2   2   0   2   2   2   2   2   2   2   2   2   0   2   2   0   0   0   0   0   0   2   0   0   0   2   0   2   2   0   2   0   2   0   2   0   2   2   0   0   2   2   2   0   0   0   2   2   2   2   0   0   0   0   2   2   2   0   2   0   2   2   2   2   0   0   2   2   2   0   2   2   0   0   2   0   2   2   2   0   2   2   0   2   0   0   0   2   2   2   0   0   2   2   2   0   2   2   0   0   2   0   0   0   0   2   0   2   2   0   0   0   2   2   0   2   0   0   2   2   2   0   0   0   0   0   2   2   2   0   0   0   2   0   2   2   2   0   2   2   0   2   0   2   2   2   2   0   0   0   0   0   2   2   2   0   0   2   2   2   2   0   0   2   2   2
 MK-4-3                 0   0   2   0   2   2   0   2   0   0   2   2   2   0   2   0   2   0   2   2   0   0   0   2   0   2   0   0   0   0   0   2   0   2   2   2   0   2   2   2   0   2   2   2   2   2   0   2   0   2   0   0   0   0   0   2   0   0   0   2   2   0   2   0   2   0   2   2   2   0   2   2   0   0   2   2   2   0   0   0   2   2   0   0   2   0   0   0   2   0   2   0   2   0   2   2   2   2   0   0   2   2   2   0   2   2   0   0   2   0   2   2   2   0   2   2   0   2   2   0   0   2   2   0   0   0   2   2   0   0   2   2   2   0   2   0   0   0   0   2   0   2   2   0   0   0   2   2   2   2   0   0   2   2   2   0   0   0   0   0   2   2   2   0   0   0   2   0   2   2   2   0   2   2   0   2   0   2   2   2   2   0   0   0   0   2   2   0   2   0   2   0   2   2   0   0   0   2   2   2
 MK-4-4                 0   0   2   0   2   2   0   0   0   2   2   2   2   0   2   0   0   0   2   2   0   2   0   2   0   0   0   0   0   0   0   2   0   2   0   2   2   2   2   2   0   2   0   2   2   2   0   2   2   2   0   2   0   0   0   2   0   0   0   2   2   0   2   0   2   0   2   2   2   0   2   2   0   0   2   2   2   0   0   0   2   2   0   0   2   0   0   0   2   0   2   0   2   0   2   2   2   0   0   0   2   2   2   0   2   2   0   0   2   0   2   2   2   2   2   2   0   2   2   0   0   2   2   0   0   0   2   2   0   0   2   2   2   0   2   0   0   0   0   2   0   2   2   0   2   0   2   2   2   2   0   0   2   2   0   2   0   2   0   0   2   2   2   0   0   0   2   0   0   2   2   0   2   2   0   2   0   2   2   2   2   0   0   0   0   2   0   0   2   0   2   0   2   2   0   0   0   2   0   2
 MK-4-5                 0   0   2   0   2   2   0   0   0   2   2   2   2   0   2   0   0   0   2   2   0   2   0   2   0   0   0   0   0   0   0   2   0   0   0   2   2   2   0   2   0   2   0   2   2   0   2   2   2   2   0   2   0   0   0   2   0   0   0   2   2   0   2   0   2   0   2   2   2   0   2   2   0   0   2   2   0   0   0   0   2   2   0   0   2   2   2   0   2   0   2   2   2   0   2   2   2   0   0   0   2   0   2   0   2   2   0   0   2   0   2   2   2   2   2   2   0   2   0   0   0   0   2   0   0   2   2   0   0   0   2   0   2   0   2   0   0   0   0   2   2   2   2   0   0   0   2   2   2   2   0   0   2   2   0   0   0   2   0   0   2   2   2   0   2   0   2   2   0   2   2   2   2   2   2   2   0   2   2   2   2   0   0   0   0   2   0   0   2   0   2   0   2   2   0   0   0   2   2   2
 MK-4-6                 0   0   2   0   2   2   2   0   0   2   2   2   0   0   2   0   0   0   2   2   0   2   0   2   0   0   0   0   2   0   0   2   0   0   0   2   0   2   0   0   2   2   0   2   2   2   0   2   2   2   0   2   0   0   0   2   2   0   0   2   2   0   2   0   2   0   0   2   2   0   2   2   0   0   2   2   0   0   0   0   2   2   0   0   2   2   2   0   2   0   2   2   2   0   2   2   2   0   0   0   2   0   2   2   0   2   0   0   2   0   0   2   2   2   2   2   0   2   0   0   0   0   2   0   0   2   2   0   0   2   2   0   2   0   2   0   0   0   0   2   2   0   2   0   0   0   2   2   2   2   0   0   2   2   0   0   0   2   2   0   2   2   2   0   2   0   2   2   0   2   2   2   2   2   2   0   0   2   2   2   2   0   0   0   2   2   0   0   2   0   2   0   2   0   0   0   0   2   2   2
 MK-4-7                 0   0   2   0   2   2   2   0   0   2   2   2   0   0   0   0   0   0   2   0   0   2   0   2   0   0   0   0   2   0   0   2   2   0   0   2   0   2   0   0   2   0   0   2   2   2   2   2   2   2   0   2   0   0   0   2   0   0   0   2   2   0   2   0   2   0   0   2   2   0   2   2   0   0   2   2   0   0   0   2   2   2   0   0   2   2   2   0   2   2   2   2   2   0   2   2   2   2   0   0   2   0   2   2   0   2   0   0   2   0   0   2   2   2   2   2   0   2   0   0   0   0   2   0   0   2   2   0   0   2   2   0   2   0   2   0   0   0   2   2   2   0   2   0   0   0   2   2   2   2   0   0   2   2   0   0   0   2   2   0   0   0   2   0   2   0   2   2   2   2   2   2   0   2   0   0   0   2   2   2   0   0   0   0   2   2   0   0   2   0   2   0   2   0   0   0   0   2   2   2
 MK-4-8                 0   0   2   0   2   2   0   0   2   2   2   2   0   0   0   0   0   0   2   0   2   2   2   2   2   0   0   0   2   0   0   2   2   0   0   2   0   2   0   0   2   0   0   2   2   2   0   2   2   2   0   2   0   0   0   2   0   0   0   2   2   0   2   0   0   0   0   0   2   0   2   0   0   2   2   2   2   0   0   2   0   2   0   0   2   2   0   0   2   2   2   2   2   0   2   2   2   0   0   0   2   0   2   2   0   0   2   0   2   0   0   2   0   2   0   2   0   2   0   0   0   0   2   0   0   2   2   0   0   2   2   0   0   0   2   0   0   0   2   2   0   2   2   0   0   0   2   2   2   2   0   2   2   2   0   0   0   2   2   0   0   0   2   0   2   0   2   2   2   2   2   2   2   2   0   0   0   2   2   2   0   0   0   0   0   2   0   0   2   0   2   0   2   0   0   0   0   0   2   2
 MK-4-9                 0   2   2   0   2   2   0   0   2   2   2   0   0   2   0   0   0   0   2   0   0   2   2   2   2   0   0   0   2   0   0   0   2   0   0   0   0   2   0   0   2   0   0   2   2   2   0   2   0   2   0   2   0   0   0   0   0   0   0   2   2   0   2   0   0   0   0   0   2   0   2   0   0   2   2   2   2   0   0   2   0   2   0   0   2   0   0   0   2   2   2   2   2   0   2   2   2   2   0   0   2   0   2   0   0   0   2   2   2   0   0   2   0   2   2   2   0   2   0   0   2   0   2   0   2   2   2   0   0   2   2   0   0   0   2   0   0   0   2   2   0   0   0   2   0   0   2   2   2   2   0   2   2   2   2   0   0   0   0   0   0   2   0   0   0   0   2   2   2   2   2   2   0   2   0   0   0   2   2   2   0   0   0   0   0   2   0   0   2   0   2   0   2   0   0   2   0   0   2   2
 MK-4-10                0   2   2   0   2   2   0   0   0   2   2   0   0   2   0   0   0   0   2   0   0   2   2   2   2   0   0   0   2   0   0   0   2   0   0   2   0   0   2   0   2   0   0   2   2   2   0   2   0   2   0   2   0   0   0   0   0   0   0   2   2   0   2   0   0   0   0   0   2   0   2   0   0   2   2   2   2   2   0   2   0   2   0   0   2   0   2   0   2   2   2   2   2   0   2   2   2   2   0   0   2   2   2   0   0   0   2   2   2   0   0   2   0   0   2   2   0   0   0   0   2   2   2   0   0   2   0   0   0   2   2   2   0   0   2   0   0   0   0   2   0   0   0   2   2   0   2   2   2   2   0   2   2   2   2   0   0   0   0   2   0   2   0   0   0   0   2   2   2   2   2   2   0   2   0   0   0   2   2   2   0   0   0   0   0   2   0   0   2   0   0   0   2   0   0   2   0   0   2   2
 MK-4-11                2   2   2   0   2   2   2   0   0   2   0   0   0   2   0   0   0   2   2   0   0   2   2   0   2   0   0   2   2   0   0   0   2   0   0   2   0   0   2   0   2   2   0   0   2   2   0   2   0   0   0   2   0   0   2   0   0   0   0   2   2   0   2   0   0   0   0   0   2   0   2   0   0   0   2   2   2   2   0   2   2   0   0   2   0   0   2   0   2   2   2   2   2   0   2   2   2   2   0   0   2   2   0   0   2   0   2   2   2   0   0   2   0   2   2   2   0   0   0   0   2   2   2   0   0   0   2   0   0   2   2   2   0   0   2   0   2   0   0   2   0   0   0   2   2   0   2   2   2   2   0   2   0   2   0   0   0   0   0   2   0   2   0   0   0   0   2   2   2   2   2   2   0   2   0   0   0   2   2   0   0   0   0   0   0   2   0   0   2   0   0   0   2   0   0   2   0   0   2   2
 MK-4-12                2   0   2   0   2   2   2   0   0   2   2   2   0   2   0   2   0   2   2   0   2   2   2   0   2   0   0   2   2   0   0   0   2   2   0   2   0   0   2   0   2   2   0   0   2   2   0   2   2   0   0   2   0   0   2   0   0   0   0   2   2   2   2   0   0   0   0   0   2   0   2   0   0   0   2   2   2   2   0   2   2   2   0   2   2   0   0   0   2   2   2   2   2   0   2   0   2   2   0   2   2   2   0   0   0   0   2   2   2   0   0   2   0   2   2   2   0   0   0   0   2   2   2   0   2   0   2   2   0   2   2   2   0   0   2   0   2   0   0   2   0   0   0   2   2   0   2   2   2   2   0   2   0   2   0   0   0   2   0   2   0   2   0   0   0   0   2   0   2   2   2   2   0   2   0   0   0   2   2   2   0   0   2   0   0   2   0   0   2   0   0   0   2   0   2   2   0   0   0   0
 MK-4-13                2   0   2   2   2   2   2   0   0   2   2   2   0   2   0   2   0   0   2   0   2   2   2   0   2   0   0   2   2   0   0   0   2   2   0   2   0   0   2   0   2   2   0   0   2   2   0   2   2   0   0   2   0   0   2   0   0   0   0   2   2   2   2   0   0   0   0   0   2   0   2   0   0   0   2   2   0   0   0   2   2   2   0   2   2   0   0   0   2   2   2   2   2   2   2   0   2   2   0   2   2   2   0   0   0   0   0   2   2   2   0   2   2   2   2   0   0   0   0   0   2   2   2   0   2   0   2   2   0   2   2   2   0   0   2   0   2   0   0   2   2   0   0   2   2   0   2   2   0   0   0   2   0   2   0   0   0   2   0   2   0   0   0   0   0   0   2   0   2   0   2   2   0   2   0   0   0   2   2   2   2   0   2   0   0   2   0   0   2   0   0   0   2   2   2   2   0   0   0   0
 MK-4-14                2   0   2   2   2   0   2   0   2   2   2   2   0   0   0   2   0   0   2   0   2   2   2   0   2   0   0   2   0   0   0   0   2   2   0   2   0   0   2   0   2   0   0   0   2   2   0   0   2   0   0   2   0   0   2   0   0   0   0   2   2   2   0   0   0   0   2   0   2   0   2   0   0   0   0   2   0   0   0   2   2   2   0   2   0   0   0   0   2   2   2   2   2   2   2   2   2   2   0   2   2   2   0   0   0   0   0   2   2   2   0   2   2   2   2   0   0   0   0   0   2   2   2   0   2   0   2   2   0   2   2   2   0   2   2   0   2   0   0   2   2   2   2   2   2   0   2   2   0   0   0   2   0   2   0   0   0   2   0   2   0   0   0   2   0   0   2   0   2   0   2   2   0   2   0   2   0   2   2   0   2   0   2   0   0   2   0   2   2   0   0   0   2   0   2   2   0   0   0   0
 MK-4-15                2   0   2   2   2   0   2   0   2   2   2   2   0   0   0   2   0   0   2   0   0   2   2   0   2   0   0   2   0   0   0   0   2   0   0   2   0   0   2   0   0   0   0   0   0   2   0   2   2   2   0   2   0   0   2   0   0   0   0   2   2   2   0   0   0   0   2   0   2   0   2   0   0   0   0   2   0   2   0   2   2   2   0   2   0   0   0   0   2   2   2   2   2   2   2   2   2   2   0   2   2   2   0   0   2   0   0   2   2   2   0   2   2   2   0   0   2   0   0   0   2   2   2   0   2   2   0   2   0   2   2   2   0   2   2   0   2   0   0   2   2   0   2   2   2   0   2   2   0   0   0   2   0   2   0   0   0   0   0   2   0   2   0   2   0   0   2   0   2   0   2   2   0   2   0   2   0   2   2   0   0   2   2   0   0   2   0   2   2   0   0   0   2   0   2   2   0   0   0   0
 MK-4-16                2   0   2   2   2   2   2   0   2   2   2   2   0   0   0   2   0   0   2   0   0   2   2   0   2   0   0   2   0   0   0   0   0   0   0   2   0   0   2   0   0   2   0   0   0   2   0   2   2   2   0   0   0   0   2   2   0   0   0   2   2   2   0   0   0   0   2   0   2   0   2   0   0   0   0   2   0   2   2   2   2   2   0   2   0   0   0   0   2   2   0   2   2   2   2   2   2   2   0   0   2   2   0   0   2   0   0   2   2   2   0   2   2   2   0   0   2   2   2   0   2   2   2   0   2   2   0   2   0   2   2   0   0   2   2   2   2   2   0   2   2   0   2   2   2   0   2   0   0   0   0   2   0   2   0   0   0   0   0   2   0   2   0   2   0   0   2   0   0   0   2   2   0   0   2   2   0   2   2   0   0   2   2   2   0   2   0   0   2   0   0   0   2   0   2   2   0   0   0   0
 MK-5-1                 2   0   0   2   0   0   2   0   2   0   2   0   0   2   0   2   2   2   0   0   0   2   0   2   0   2   0   2   0   0   0   0   0   0   2   2   2   0   2   2   0   2   0   2   2   2   2   0   0   0   2   0   2   0   2   2   0   0   0   0   2   2   2   2   2   2   0   0   2   2   0   2   0   0   0   2   0   0   0   0   0   0   0   2   2   2   0   2   2   0   2   0   0   2   0   2   0   0   2   0   2   2   2   0   0   2   0   0   2   2   0   0   2   0   0   2   2   2   2   0   2   0   2   0   0   2   2   0   0   0   0   0   2   0   2   2   2   2   0   2   0   2   2   0   2   2   2   0   2   0   0   0   0   2   2   2   0   2   2   2   2   0   0   2   0   0   0   2   0   0   0   2   2   2   0   2   0   2   0   2   2   2   0   0   0   2   2   0   0   2   2   2   0   0   0   2   2   0   0   0
 MK-5-2                 2   0   2   2   0   0   2   0   2   0   2   2   0   0   0   0   2   2   2   0   0   2   0   2   0   2   0   2   0   0   0   0   2   0   2   2   2   0   2   2   0   2   0   2   2   2   2   0   0   2   2   2   2   0   2   2   0   0   0   0   0   2   2   2   0   2   0   0   2   2   0   2   0   0   0   2   0   0   0   0   2   0   0   2   2   2   0   0   2   0   2   0   0   2   0   2   2   0   2   0   2   2   2   0   0   2   0   2   2   2   0   0   2   0   0   2   2   2   2   0   2   0   2   0   0   2   0   0   0   0   0   0   2   0   2   2   2   2   0   2   0   2   2   2   0   2   0   0   2   0   0   2   0   2   2   2   0   0   2   2   0   0   2   2   0   0   0   2   0   0   2   2   2   2   0   2   0   2   0   2   2   2   0   0   2   0   2   0   0   2   2   2   0   0   0   2   2   0   0   0
 MK-5-3                 2   0   2   2   0   0   2   2   2   0   2   2   0   2   0   0   2   2   2   0   0   2   0   2   0   2   0   2   0   0   0   0   2   0   2   2   2   0   2   2   0   2   0   2   2   2   2   0   0   2   0   2   0   0   2   2   0   2   0   0   0   2   2   0   2   2   0   0   2   2   2   0   0   2   0   2   0   2   0   0   2   2   0   2   2   2   0   0   0   0   2   0   0   2   0   2   2   0   2   0   2   2   2   0   0   2   2   2   2   2   0   2   2   0   0   2   2   2   2   0   2   0   2   0   0   2   0   0   0   0   0   0   2   0   2   2   0   0   0   2   0   0   0   2   0   2   0   0   2   0   0   2   0   2   0   2   0   0   2   2   0   0   0   2   0   0   0   2   0   0   2   2   2   2   0   2   0   2   0   2   2   2   0   0   2   0   2   0   0   2   2   2   0   2   0   2   2   0   0   0
 MK-5-4                 2   0   2   2   0   0   2   2   2   0   2   2   0   2   0   0   2   0   2   0   0   2   0   2   0   2   0   2   0   0   0   0   2   0   2   2   2   0   2   2   2   2   2   2   2   2   2   2   0   2   0   2   0   0   2   2   0   2   0   0   0   2   2   2   2   2   0   0   2   2   0   0   0   2   0   2   2   2   0   0   2   2   0   2   2   2   0   0   0   0   2   0   0   2   2   0   2   2   2   0   0   2   2   0   2   2   2   2   2   2   0   2   2   0   0   2   0   2   0   0   2   0   2   0   0   2   2   0   0   0   0   0   2   0   2   2   0   0   0   2   0   0   0   2   0   0   0   0   2   2   0   2   0   0   0   2   0   0   2   2   0   0   0   2   2   2   0   2   0   0   2   2   2   2   0   2   2   2   2   2   2   2   0   0   2   2   2   0   0   2   2   2   0   2   0   2   2   0   2   2
 MK-5-5                 2   2   2   2   0   0   2   2   2   0   2   0   0   2   0   0   2   2   2   0   0   2   0   2   0   2   0   2   0   0   2   0   2   0   2   2   2   0   2   2   2   2   2   2   2   2   2   2   0   2   0   2   0   0   2   0   0   2   0   0   2   2   2   2   2   2   2   0   2   2   0   0   0   2   0   2   2   2   0   0   2   2   0   2   2   0   0   0   0   0   2   0   0   2   2   0   2   0   2   0   2   2   2   0   2   2   2   2   2   2   0   2   2   0   0   0   0   2   0   0   2   0   2   0   2   2   2   0   0   0   0   2   2   0   2   2   0   0   0   2   0   0   0   2   0   0   0   2   2   2   0   2   2   0   0   2   0   0   2   2   0   0   0   2   2   2   0   0   2   0   2   2   2   2   0   2   2   2   2   2   2   2   2   2   2   2   2   2   0   2   2   2   2   2   0   2   2   0   2   2
 MK-5-6                 2   2   2   0   2   2   2   2   2   0   2   0   0   0   0   0   2   2   2   0   0   2   0   2   0   2   0   0   0   0   2   2   0   0   0   2   2   0   2   0   2   2   2   2   2   2   2   2   0   2   0   2   0   0   2   0   0   2   0   0   2   2   2   0   2   2   2   0   2   2   2   0   0   2   0   2   2   2   0   2   2   2   0   2   2   2   0   0   0   0   2   0   2   2   2   0   2   0   2   0   2   2   0   0   2   2   2   2   2   2   0   2   2   0   0   0   2   2   0   0   2   0   2   0   0   2   2   0   2   0   0   2   2   0   0   2   0   2   0   2   0   0   0   2   0   0   0   2   2   2   0   2   2   0   0   0   0   0   0   0   0   2   0   2   0   2   0   2   0   0   0   2   2   2   0   2   2   0   2   2   2   2   2   2   2   2   2   2   0   2   2   2   2   2   0   2   2   0   2   2
 MK-5-7                 2   0   2   0   2   2   2   2   2   0   0   0   0   0   0   0   2   2   2   0   0   0   0   2   0   2   0   2   0   0   2   2   0   2   0   2   2   0   2   0   2   2   2   2   2   2   2   2   0   2   0   2   0   0   2   0   0   2   0   0   2   2   2   0   2   2   0   0   0   2   2   0   0   2   0   2   0   2   0   0   0   2   0   2   0   2   0   0   0   0   2   0   2   2   2   2   2   2   2   0   2   2   0   0   2   2   2   2   2   2   2   2   2   0   0   0   2   2   0   0   2   0   2   2   0   2   0   0   0   0   0   2   2   0   0   0   0   2   2   0   0   0   0   2   0   0   0   2   2   2   2   2   2   0   0   0   2   0   0   0   0   2   0   2   0   2   0   2   0   0   0   2   2   2   0   2   2   0   2   2   2   2   2   2   0   2   2   2   0   2   2   2   2   2   0   2   2   0   0   2
 MK-5-8                 2   0   2   0   2   2   2   2   2   0   2   2   0   0   2   0   2   2   2   2   0   0   2   2   0   2   0   2   0   0   2   0   0   2   0   2   0   0   2   0   2   2   2   0   2   2   2   2   0   2   0   2   0   0   2   0   0   2   0   0   2   2   0   0   2   2   0   0   0   2   2   0   0   2   0   2   0   2   0   0   0   2   2   2   0   2   0   0   0   0   2   0   2   2   2   2   2   2   0   0   2   2   0   0   2   2   2   0   2   2   2   2   2   0   0   0   2   2   0   0   2   0   2   0   0   0   0   0   0   0   2   2   2   0   0   0   0   2   0   0   0   0   0   2   0   0   0   2   2   2   2   2   2   0   0   0   2   2   0   0   2   2   0   2   2   2   0   2   0   2   0   2   2   2   0   2   2   0   2   2   2   2   2   2   0   2   2   0   0   2   2   2   2   2   0   2   2   0   0   2
 MK-5-9                 2   0   2   0   2   2   2   2   2   0   2   2   0   0   2   0   2   2   2   2   0   0   0   2   0   0   0   2   0   0   2   0   0   2   0   2   0   0   2   0   2   0   2   0   2   2   2   2   0   2   2   2   0   0   2   2   0   2   0   2   2   2   0   0   2   2   0   2   0   2   2   0   0   2   0   2   0   2   0   0   2   2   2   2   0   2   2   0   0   0   2   0   2   2   2   2   2   0   0   0   2   2   0   0   2   2   2   0   2   2   2   2   2   0   0   0   2   2   0   0   2   0   2   0   0   2   0   0   2   0   2   2   2   2   0   0   0   2   2   0   0   2   0   2   0   0   0   2   2   2   2   2   0   0   0   2   2   2   2   0   2   2   0   2   2   2   0   2   0   2   0   2   2   0   0   2   2   0   2   2   2   2   0   2   0   2   2   0   0   2   2   2   2   2   0   2   2   0   2   0
 MK-5-10                2   2   0   0   2   0   2   2   2   0   2   2   0   2   2   0   2   2   2   2   0   0   0   2   0   0   0   2   0   0   2   0   0   2   0   2   0   0   2   0   2   0   2   0   2   2   2   2   0   2   0   2   0   0   2   2   0   2   0   2   2   2   0   0   2   0   0   2   0   2   2   0   0   2   0   2   0   2   0   0   2   2   2   2   0   2   2   0   0   0   2   0   2   2   2   2   0   0   2   0   2   2   0   0   2   2   2   0   2   0   2   2   2   0   0   2   2   2   0   0   2   2   2   0   0   2   0   0   2   0   2   2   2   2   0   0   0   2   2   2   0   2   0   2   0   0   0   2   2   0   2   2   0   0   0   0   2   2   2   0   2   2   0   2   2   2   2   0   0   2   0   2   2   0   2   0   2   0   2   2   2   2   0   2   0   2   2   0   0   0   2   2   0   2   0   2   2   0   0   0
 MK-5-11                2   2   0   0   0   0   2   0   2   0   2   2   0   2   2   0   2   0   2   2   0   0   0   2   0   0   0   2   0   0   2   0   0   2   0   0   2   0   2   0   2   0   2   0   2   2   2   2   0   0   0   2   0   0   2   2   0   2   0   2   0   2   0   0   2   0   0   2   0   2   2   0   0   2   0   2   0   0   0   0   2   0   2   2   0   2   2   0   0   0   2   0   2   2   2   2   0   0   2   0   2   2   0   0   0   2   2   0   2   2   2   2   0   0   0   2   2   2   0   0   2   2   2   0   2   2   0   0   2   0   2   2   0   2   0   0   0   2   2   2   0   2   0   2   0   0   2   2   2   0   2   2   0   0   0   0   2   2   0   0   2   2   0   2   2   2   2   0   0   2   0   2   2   0   2   0   0   0   2   0   2   2   2   2   0   2   2   0   0   0   0   2   0   2   0   2   0   2   2   0
 MK-5-12                2   2   0   0   2   0   2   2   2   0   2   2   0   0   2   0   2   0   2   2   0   0   0   2   0   0   0   2   0   0   2   0   0   2   0   0   2   0   2   0   2   0   2   0   2   0   2   2   0   0   0   2   0   0   2   2   0   2   2   2   2   2   2   0   2   0   0   2   0   2   2   0   0   0   0   2   0   0   0   0   2   2   2   2   0   2   2   0   0   0   2   0   2   2   2   2   0   0   2   0   2   2   0   2   0   2   2   0   2   2   2   2   0   0   2   2   2   2   0   0   2   2   2   0   2   2   0   0   2   2   2   2   0   2   0   0   0   2   2   2   2   2   0   2   0   0   2   2   2   0   2   2   0   0   0   0   2   0   0   2   2   2   0   2   0   2   2   2   0   2   0   2   2   0   2   0   2   0   2   0   2   2   2   2   0   2   2   0   0   0   0   2   0   2   0   2   0   2   2   0
 MK-5-13                2   0   0   0   2   0   2   2   2   0   2   0   0   0   2   0   2   0   2   0   0   0   0   2   0   0   0   2   0   0   2   0   0   0   0   0   2   0   2   0   2   0   2   0   2   0   2   2   0   0   0   2   0   0   2   2   0   0   2   2   2   2   2   0   2   0   0   2   0   2   2   0   2   0   0   2   0   0   0   0   2   2   2   2   0   2   2   0   0   0   2   0   2   2   0   2   0   0   2   0   2   2   0   2   0   2   2   0   0   0   2   2   0   0   2   2   2   2   0   0   2   2   2   0   2   2   0   0   2   2   2   2   0   2   0   0   0   2   2   2   2   2   2   2   0   0   2   2   2   2   2   2   0   0   0   0   2   0   2   2   2   2   2   2   0   2   2   2   0   0   0   2   2   0   2   0   0   0   2   0   2   2   2   2   0   0   2   0   0   0   0   2   0   2   0   2   0   2   2   0
 MK-5-14                2   0   0   0   2   0   2   2   2   0   2   0   0   0   2   0   2   0   2   0   0   0   2   0   0   0   2   2   0   0   2   0   0   0   0   0   2   0   2   0   2   0   2   0   0   0   2   2   0   0   0   2   0   0   2   2   2   0   2   2   2   0   2   0   2   0   0   2   0   2   2   0   2   0   0   0   0   2   0   0   0   2   2   2   0   2   0   0   0   0   2   0   2   2   0   2   0   0   2   0   2   2   0   2   0   2   2   0   0   0   2   2   0   0   2   2   2   2   0   0   2   2   2   0   2   2   0   0   2   2   2   2   0   2   0   0   0   2   2   0   2   2   0   2   0   0   2   2   2   2   2   2   0   0   0   0   2   0   2   2   2   2   2   0   0   2   2   2   0   0   0   2   2   0   2   0   0   0   2   0   0   2   2   2   0   0   2   0   0   0   2   2   0   2   0   2   0   2   0   0
 MK-5-15                2   0   0   2   2   2   2   2   2   0   2   0   0   0   2   0   2   0   2   0   0   0   2   0   0   0   2   2   0   0   2   0   0   2   0   2   0   2   2   0   2   2   2   0   0   0   2   2   0   2   0   2   0   0   2   2   0   0   2   2   2   0   2   0   2   0   0   2   0   2   2   0   2   0   0   0   0   2   0   0   0   2   2   2   2   2   0   0   0   0   2   0   2   2   0   2   0   0   2   0   2   0   0   0   0   2   2   0   0   0   2   2   0   0   2   2   2   2   0   0   2   2   2   0   2   2   0   0   2   2   2   2   0   2   0   0   2   2   2   0   0   2   0   2   0   2   2   2   2   0   2   2   2   0   0   0   2   0   2   2   2   2   2   0   0   2   2   2   0   0   0   2   2   0   2   0   0   0   2   0   0   2   2   2   0   0   2   0   0   0   2   0   0   2   0   2   0   2   0   0
 MK-5-16                2   0   0   2   2   2   2   2   2   0   2   2   2   0   2   0   2   0   2   0   0   0   2   0   0   0   2   2   0   0   2   0   0   2   0   2   2   2   2   0   2   0   2   0   0   0   2   2   0   2   0   2   0   0   2   2   0   0   2   2   2   0   2   0   2   0   0   2   0   2   2   0   2   0   0   0   0   2   0   2   0   2   2   2   2   2   0   0   0   0   2   0   2   2   0   2   0   0   2   0   2   0   0   2   0   2   2   0   0   0   2   2   0   0   2   2   2   2   0   0   2   2   2   0   2   2   0   0   2   2   2   2   0   2   0   0   0   2   2   0   0   2   0   2   0   2   2   2   2   0   2   2   2   0   0   0   2   0   2   2   2   2   0   0   0   2   2   2   0   0   0   2   2   0   2   0   0   0   2   0   0   2   2   2   0   0   2   0   0   0   2   0   0   2   0   2   0   2   0   0
 MK-6-1                 2   2   0   2   0   0   0   0   0   0   2   0   2   2   0   0   2   2   2   0   0   0   0   2   2   0   0   0   0   2   2   2   0   2   2   2   2   2   0   0   2   2   0   0   0   2   0   0   2   2   2   0   0   0   0   0   2   0   0   0   0   0   0   0   0   2   0   0   0   2   0   2   0   2   2   2   0   0   0   2   2   0   2   0   2   2   0   2   0   0   2   2   0   0   0   0   2   2   2   0   2   2   2   2   2   0   0   0   0   0   2   2   2   2   2   2   2   0   2   0   2   0   2   0   2   0   2   0   2   0   2   2   0   2   2   0   2   2   0   2   0   2   2   2   0   0   0   0   2   2   0   2   2   2   2   0   0   2   2   2   2   2   2   2   2   0   2   2   2   2   2   2   0   0   0   0   2   0   2   0   2   2   2   0   0   0   0   0   2   0   2   0   2   2   0   0   0   0   2   0
 MK-6-2                 0   2   0   2   0   0   0   0   0   0   2   0   2   0   2   0   2   2   2   0   0   0   0   2   2   0   0   0   0   2   2   2   0   2   2   0   2   2   0   0   2   2   0   0   0   2   2   0   2   2   2   0   0   0   0   0   0   0   0   2   0   0   2   0   0   2   0   0   0   2   0   2   0   2   2   0   0   0   0   2   2   0   2   0   2   2   2   2   0   2   0   2   0   0   0   0   2   2   2   0   2   2   2   2   2   0   0   0   0   0   2   2   2   0   2   2   2   0   2   0   2   0   2   0   2   0   2   0   2   0   2   2   0   2   2   0   2   2   2   2   0   2   2   2   0   0   0   0   2   2   0   2   2   2   2   0   0   2   2   2   2   2   2   2   2   0   2   2   2   0   2   2   0   0   0   0   2   0   0   0   2   2   2   0   0   0   0   0   2   0   2   2   2   2   0   0   0   2   0   2
 MK-6-3                 0   2   0   2   0   2   0   0   0   0   2   0   2   0   2   2   2   2   2   0   0   0   0   2   2   0   0   0   0   2   2   0   0   2   2   0   2   2   0   0   2   2   0   0   0   2   2   0   2   2   2   0   0   0   0   0   2   0   0   2   0   0   2   0   0   2   0   0   0   2   0   2   0   2   2   0   0   0   0   2   2   0   2   0   2   2   2   2   0   2   0   2   0   0   0   0   2   2   2   0   0   2   2   2   0   0   2   0   0   0   2   2   2   0   2   2   2   0   2   2   2   0   2   0   2   0   2   0   2   0   2   0   0   0   0   0   2   2   2   0   0   2   2   2   0   0   0   0   2   2   0   2   2   2   2   0   0   0   2   2   2   2   0   2   2   0   2   2   2   0   2   2   0   2   0   0   2   0   0   0   2   2   2   0   0   0   0   0   0   2   2   2   2   2   0   2   0   2   0   2
 MK-6-4                 0   2   0   2   0   2   0   2   0   0   2   0   2   0   2   2   2   2   2   0   0   0   0   2   2   0   0   0   0   0   2   0   0   2   2   0   2   2   0   0   2   2   0   0   2   2   2   2   2   2   2   0   0   0   0   0   2   2   0   2   0   0   2   0   0   2   0   0   0   2   0   2   0   2   2   0   0   0   0   2   2   0   2   0   2   2   0   2   0   0   0   2   0   0   0   2   2   2   2   0   0   2   2   2   0   0   0   0   0   0   2   2   2   0   2   2   0   0   2   2   2   0   0   0   2   0   2   0   0   0   2   0   0   0   0   0   2   2   2   0   0   2   2   2   2   0   0   0   2   2   0   2   2   2   2   0   0   0   2   2   0   2   2   2   2   0   2   2   2   0   2   2   0   2   0   0   2   0   0   0   2   2   2   0   0   0   0   0   0   2   2   0   2   2   0   2   0   2   0   2
 MK-6-5                 0   2   2   2   0   2   0   2   0   2   2   0   2   0   2   2   2   2   2   0   0   0   0   2   2   0   0   0   0   0   2   0   0   2   2   0   2   2   0   0   2   2   0   0   2   2   2   2   2   2   2   0   0   0   0   0   2   2   0   2   0   0   2   0   0   2   0   0   0   0   0   2   0   2   2   0   0   0   0   2   2   0   0   0   2   2   0   2   2   0   0   2   0   0   0   2   2   2   0   0   0   0   2   2   0   0   0   0   0   0   2   2   2   0   2   2   0   0   2   2   2   0   0   0   2   0   0   0   0   0   2   0   0   0   0   0   2   2   2   0   0   2   2   2   2   0   0   0   2   0   2   2   0   2   2   2   0   0   2   2   0   2   2   2   2   2   2   2   2   0   2   2   0   2   0   0   2   0   0   0   2   2   2   0   0   0   0   0   0   2   2   0   2   2   0   2   0   2   0   0
 MK-6-6                 0   2   2   2   0   2   0   2   0   2   2   0   2   0   2   2   2   0   2   0   0   0   0   2   2   0   0   0   0   0   2   0   0   0   2   0   2   2   0   0   2   2   0   0   2   2   2   2   2   2   2   0   0   0   0   0   2   2   0   2   0   0   2   0   0   2   0   0   2   0   0   2   0   2   2   0   0   0   0   2   2   0   2   0   2   0   0   0   2   0   0   2   0   0   0   2   2   2   0   0   0   0   2   2   0   2   0   0   2   0   2   2   2   0   2   2   0   0   2   2   2   0   0   0   2   0   0   0   0   0   2   0   0   0   0   0   2   2   2   0   0   2   2   2   2   0   0   0   2   2   0   2   0   2   2   2   0   2   2   2   0   2   2   2   2   2   2   0   2   0   0   2   0   2   0   0   2   0   0   0   0   2   2   0   0   0   0   0   0   2   2   0   2   2   0   2   0   2   0   0
 MK-6-7                 0   2   2   2   0   2   0   2   0   2   2   0   2   0   2   2   2   0   2   0   0   0   2   2   2   0   0   0   0   0   2   0   0   0   2   0   2   2   0   0   2   2   0   0   2   2   2   2   2   2   0   0   0   2   0   0   2   2   0   2   0   0   2   2   0   2   2   0   2   0   0   2   0   2   2   0   0   0   0   2   2   0   2   0   2   0   0   0   2   0   0   2   0   0   0   2   2   2   0   0   0   0   2   2   0   2   0   0   2   0   0   2   2   0   2   2   0   0   2   2   2   0   0   0   2   0   0   2   0   2   2   0   0   0   0   2   2   2   2   0   0   2   2   2   2   2   0   0   2   2   2   2   0   2   2   2   0   2   2   2   0   2   2   2   2   2   0   0   2   0   0   2   0   2   0   0   2   0   0   0   0   2   2   0   0   0   0   0   0   2   2   0   2   2   0   2   0   2   2   0
 MK-6-8                 0   2   2   2   0   0   0   2   0   2   2   0   2   0   0   2   2   0   2   0   0   0   2   2   2   0   0   0   0   0   2   0   0   0   2   2   2   2   0   0   2   2   0   0   2   2   0   2   2   2   0   0   0   2   0   0   0   2   0   0   0   0   0   2   0   2   2   0   2   0   0   2   0   2   2   0   0   0   0   2   2   0   2   0   2   0   0   0   2   0   0   2   0   0   0   2   2   2   0   0   0   2   2   2   0   2   0   0   2   0   0   2   2   0   2   2   0   0   2   2   0   0   0   0   2   0   0   2   0   0   2   2   0   0   0   2   2   2   2   2   0   2   2   2   2   2   0   0   2   2   2   2   0   0   2   2   2   2   2   2   2   2   2   2   2   2   0   0   2   0   0   2   0   0   0   0   2   0   0   0   0   2   2   0   0   0   0   0   0   2   2   0   2   2   0   2   0   2   2   0
 MK-6-9                 0   2   2   2   0   0   2   2   0   2   2   0   2   0   0   2   2   0   2   0   0   0   2   2   2   0   0   0   0   0   2   0   2   0   2   2   2   2   2   2   2   2   2   0   2   2   0   2   2   2   0   0   0   2   0   0   2   2   0   0   0   0   0   2   0   0   2   0   2   0   0   2   0   2   2   0   0   0   0   2   2   0   0   0   2   0   0   0   2   0   0   2   0   0   0   2   2   2   0   0   0   2   0   2   0   2   0   2   2   0   0   2   2   0   2   2   0   0   2   2   0   0   2   0   2   0   0   2   0   0   2   2   0   0   0   2   2   2   2   2   0   2   0   2   2   2   0   2   2   2   2   2   0   0   2   2   2   2   2   2   2   2   2   2   2   0   0   0   2   0   0   2   0   2   0   0   2   0   0   0   0   2   2   0   0   0   0   0   0   2   2   0   2   2   0   2   0   2   0   0
 MK-6-10                0   2   2   2   0   0   2   2   0   2   2   0   2   0   0   2   2   0   0   0   0   0   2   2   2   0   0   0   0   0   2   2   2   0   2   2   2   0   0   2   2   2   2   0   2   2   0   2   2   2   0   0   0   2   0   0   2   2   2   2   0   0   0   2   0   0   2   0   2   0   0   2   0   2   2   0   0   0   0   2   2   0   0   0   2   0   0   0   2   0   0   0   0   0   0   2   2   2   0   0   0   2   0   2   0   2   0   2   2   0   0   2   2   0   2   2   0   0   0   2   0   0   2   0   2   0   0   2   0   0   2   0   0   0   0   2   2   2   2   2   0   2   0   2   2   2   0   2   2   2   2   2   0   0   2   2   2   2   2   2   2   2   2   0   2   0   0   0   0   0   0   2   0   2   0   0   2   0   0   0   0   2   2   0   0   0   0   0   2   2   2   0   2   2   0   2   0   2   0   0
 MK-6-11                0   2   2   2   0   0   2   2   0   2   2   0   2   2   2   2   2   0   0   0   0   0   2   0   2   0   0   0   0   0   2   2   2   0   2   0   2   0   0   2   2   2   2   0   2   2   0   2   2   2   0   0   0   0   0   0   2   2   2   2   2   0   0   2   0   0   2   0   2   0   0   2   0   2   2   0   0   0   0   2   2   0   0   0   2   0   0   0   2   0   0   0   0   0   0   2   2   2   0   0   0   0   0   2   0   2   2   2   2   0   0   2   2   0   2   2   0   2   0   2   0   0   2   0   2   0   0   2   0   0   2   0   0   0   0   2   2   2   2   2   0   2   0   2   0   2   0   2   2   2   2   2   0   0   2   2   2   0   2   0   2   2   2   0   2   0   0   0   0   0   2   2   0   2   0   0   2   0   0   0   0   2   2   0   0   0   0   0   2   2   2   0   2   2   0   2   0   0   0   0
 MK-6-12                0   2   2   0   0   2   2   2   0   2   2   0   2   2   2   2   2   0   0   0   2   0   2   0   2   0   0   0   0   0   0   2   2   0   2   0   2   0   0   2   2   2   2   0   2   2   0   2   2   2   0   0   0   0   0   0   2   2   2   2   2   0   2   2   0   0   2   0   2   0   0   2   0   2   2   0   0   2   0   2   2   0   0   0   2   0   0   0   2   0   0   0   0   0   0   2   2   2   0   0   0   0   0   2   0   2   2   2   2   0   0   2   2   0   2   2   0   2   0   2   0   0   2   0   2   0   0   2   0   0   2   0   2   0   0   2   2   2   2   0   0   2   0   2   0   2   0   2   2   2   2   0   0   0   2   2   2   0   2   0   2   2   2   0   2   0   0   0   0   0   2   2   0   2   0   0   2   0   0   0   0   2   2   0   2   2   0   0   2   2   2   0   2   2   0   2   0   0   2   2
 MK-6-13                0   2   2   0   0   0   2   2   2   2   0   0   0   2   2   2   2   0   0   0   2   0   2   0   2   0   2   0   0   0   0   2   2   0   0   0   2   0   0   2   2   2   2   0   2   2   0   2   2   2   0   2   0   0   0   0   2   2   2   0   2   0   0   2   0   0   2   2   2   0   2   2   0   2   2   0   0   2   0   2   0   0   0   2   2   0   2   0   0   0   0   0   0   0   0   2   2   2   0   0   2   0   0   2   0   2   2   2   0   0   2   2   2   2   2   2   0   2   0   2   0   0   2   0   2   0   0   2   0   0   2   0   2   0   0   2   2   2   2   0   2   2   0   2   0   2   0   2   2   2   2   0   0   0   2   2   2   0   2   0   0   2   2   0   2   0   2   0   0   0   2   2   2   2   0   0   2   0   0   0   0   2   2   0   2   0   0   0   2   2   2   0   2   2   0   2   0   0   0   2
 MK-6-14                0   2   2   0   0   0   2   2   2   0   0   0   0   0   2   2   2   0   0   0   2   0   2   0   2   0   2   2   0   2   0   2   0   0   0   0   2   0   0   2   2   2   2   0   2   2   0   2   2   2   0   2   2   0   0   0   2   2   2   0   2   0   0   2   0   0   2   2   2   0   0   2   0   2   0   2   0   0   0   2   0   0   0   2   2   0   2   0   0   0   0   0   0   0   0   2   2   0   0   0   2   0   0   2   0   2   2   2   0   0   2   2   2   2   2   2   0   2   0   2   0   0   2   0   2   0   0   2   0   2   2   0   2   2   0   2   2   2   2   0   2   2   0   2   0   2   0   0   2   2   2   0   0   0   2   2   0   0   2   0   0   2   2   0   2   0   2   0   0   0   2   2   2   2   0   0   2   0   0   0   0   2   2   0   2   0   0   0   2   2   2   0   2   2   0   2   0   0   0   2
 MK-6-15                0   2   2   0   0   0   2   2   2   0   0   0   0   0   2   2   2   0   2   0   2   0   2   0   2   0   0   2   0   2   0   2   0   0   2   0   2   0   0   0   2   2   2   0   2   2   0   2   2   2   0   2   2   0   2   0   2   2   2   0   2   0   0   2   0   0   2   2   2   0   0   2   0   2   0   2   0   0   0   2   0   0   0   2   2   0   2   0   2   0   0   0   0   2   0   2   2   0   0   0   0   2   0   2   2   2   2   2   0   0   2   2   2   2   2   2   0   2   0   2   0   0   2   0   2   0   0   2   0   0   2   2   2   0   0   2   2   2   2   0   2   2   0   2   0   2   0   0   0   2   2   0   0   0   2   2   0   0   2   0   0   2   2   0   0   0   0   0   0   0   2   2   2   2   0   2   2   0   0   0   0   0   2   0   2   0   0   2   2   2   2   0   0   2   0   2   0   0   0   2
 MK-6-16                0   2   2   0   0   0   2   2   2   0   0   0   0   0   2   2   2   0   0   0   2   0   2   0   2   0   0   2   0   2   0   0   0   2   2   0   2   0   0   0   2   2   2   2   2   2   0   2   2   2   0   2   0   0   2   0   2   0   2   0   2   0   0   2   0   0   2   2   2   0   0   2   0   2   0   0   0   0   0   0   0   0   0   2   2   0   2   0   2   0   0   0   0   2   0   0   2   0   0   0   0   2   0   2   0   2   2   2   0   0   2   2   2   2   2   2   0   2   0   2   0   0   2   0   2   0   0   2   0   0   2   2   2   0   0   2   2   2   2   0   2   2   0   2   2   2   0   0   0   2   2   0   0   0   2   2   0   2   2   0   0   2   0   0   0   0   0   0   2   2   2   2   2   2   0   2   2   0   0   0   0   0   0   0   2   0   0   2   2   2   0   2   0   2   0   2   0   0   0   2
 
!****************************************** Phenotypic Data **********************************************************
!-100.0 is resevred for missing phenotype
SimulatedTrait1        14.3306   17.9573   12.0718   12.5547   20.5656    9.7671   11.9594   11.9110   10.1865   14.0510   14.6730   12.6806   14.9709   15.5398   13.6001   17.5069   16.9275   15.4832   17.8933   12.4172   15.2301   13.1472   17.3292   15.5909   17.6720   20.9618   19.9232   15.2838   19.5144   17.4909   11.9763   16.6106   14.6158   15.8727   11.9233   17.5172   10.1890   15.7221   18.5182   14.0450   10.2843    9.5157   14.9713   14.8969   11.5449   11.7192   12.1308   17.3885   13.7026   14.8262   13.0395   14.5310   14.8419   13.9535   16.0130   11.3311   13.7756   15.9458   15.5474    9.0752   16.4848   14.3259   11.2535   17.3357   15.4267   12.2113   14.7981   19.2872   11.3967   14.5417   17.2627   12.8429   10.6931   16.5997   18.6294   14.0557   18.4632   16.9103   16.6496   13.4266   15.3281   15.3831    8.7941   15.3661   13.1550   16.0425   17.2574   18.2479   15.0027   14.9795   19.0002    9.8832   16.6201   17.3215   16.3543   15.7247   16.8225   14.1430   17.8954   13.9970   19.6040   16.8740    9.5169   17.4312   15.2489   12.1352   14.1110   13.6574   14.3074   14.9319   13.3070   14.4796   12.8613   22.0642   14.5565   16.0327   11.8016   17.1695   16.2135   15.5485   15.6209   15.2972   14.5558   20.0439   11.3946   15.4683   12.0040   11.6589   17.6778   16.2374   13.4520   14.5504   22.0999   13.4424   12.5100   14.4944    8.7107   14.0718    9.7113   15.7788   18.8445   13.1727   14.9203   16.7383   12.8601   18.1164   17.0976   11.2282   15.8127   17.3275   18.8730   16.1945   14.6083   20.5166   11.3918   11.7098   16.7820   17.0532   11.3181   13.9266    9.5735   13.7367   18.8787   13.0425   15.5758   12.5222   13.1683   17.3371   14.5804   13.6444   13.8516   15.4970   20.7910   12.9386   16.5900   12.3579   15.9331   14.2980   15.1288   19.7302   15.7104   14.7297   10.9822   12.9563   15.0459   13.4480   13.4971   17.6898   13.7520   18.6134   15.4738   17.8190   15.3553   16.0863   16.2615   15.5447   16.7721   14.0529   15.0992   17.1308
SimulatedTrait2         7.2981    7.3893    9.4352    8.8879   11.7343   11.5156   11.0735   12.0064   11.5715   10.5911   11.4860    8.1813   10.8259    8.7767   10.7908    6.5212    8.5417   10.4198    6.1916   10.5381   11.5932    9.2808   10.4380    9.7200   11.6601   10.7096    8.0695   11.9294    8.0934   11.7047   10.1081   12.6155   10.5589    6.4848    9.9751    9.9530   11.6761   11.2152    8.0398    8.0664   10.2919    9.2099   12.5257    8.9675   10.2808    7.5160   11.8022   11.8516    7.3936    9.2461   11.6119   11.6075    8.7968   11.8429   10.9244   10.1603    7.3415    8.9959    9.9273   10.6536    9.5440   10.1195    9.7141   10.1974    8.1697   10.2685   11.5163    8.0238   12.0900   12.3763   12.6673   10.5723   11.9319    8.3013    6.9885    8.4655   10.4895   10.1555   10.6777   10.9857    8.1458   11.2071   10.6538    7.6521    9.8121   11.5126   12.5413    8.6813    9.8597   12.3261    9.4711   11.2038   10.4121    7.9558    9.0327   10.6285   10.1587    9.6925   10.5827    8.3935    8.4515    9.7127    9.8822    9.6081    8.9258   14.2642   12.0155   10.5645    8.7327   11.5315   11.2508   11.3745   10.9729    9.7818    9.0542    9.1143    9.1547   11.4248    9.0221    9.5588    9.9394    9.3234    8.2407   11.0797    9.2162   11.6933    8.4328    9.5096    8.3402    7.3367    8.4509   10.2741   11.1360   11.9996   10.3224   11.3328   11.2019   10.6738    9.3398    9.4248   11.2373    9.7757    8.4197   12.6515   10.8073    9.9085   10.8729    8.5373   10.7938    8.7658    7.5271   10.6031   10.6596    5.9449   10.7926   13.0589   10.4068    7.8376   13.0183   12.6005    8.8946    8.6310    8.9890   10.1760    7.7445   12.7711   11.7539   12.8685   10.3523   12.6113   10.2269    9.9710    8.2289   11.8165   11.8362   11.4916   10.1465   10.7347    9.7530    7.4699    8.6593    8.9749   10.5739    8.5308   14.1623   10.2557    9.2661    8.5159   11.8679    6.9724    9.0292    9.2097   10.1579   11.8237   11.6055   10.5524   10.8432    9.5262   10.0451   12.7191
 
