# Supplementary material for: Inclusive Composite Interval Mapping of QTL by Environment Interactions in Biparental Populations
Source: PLoS One. 2015 Jul 10;10(7):e0132414. doi: 10.1371/journal.pone.0132414 (PMC4498613; doi:10.1371/journal.pone.0132414)
Supplement: S4 File — (ZIP) [file pone.0132414.s004.zip › H=0.1/L1/run_00033.met]

!**********************Note: lines staring with "!" are remarks and will be ignored in the program********************
!*********************************General Information**********************************
!Assuming F1 = P1 x P2, populations available in QTL IciMapping are: 
!  1, P1BC1F1 = P1 x F1, the first backcrossing where P1 is used as the recurrent parent;
!  2, P2BC1F1 = P2 x F1, the first backcrossing where P2 is used as the recurrent parent;
!  3, F1DH, F1-derived doubled haploids; 
!  4, RIL or F1RIL, recombination inbred lines through the repeated selfing of F1;
!  5, P1BC1RIL, recombination inbred lines through the repeated selfing of P1BC1F1;
!  6, P2BC1RIL, recombination inbred lines through the repeated selfing of P2BC1F1;
!  7, F2, the selfing generation of F1;
!  8, F3, the selfing generation of F2;
!  9, P1BC2F1, the second backcrossing where P1 is used as the recurrent parent; 
! 10, P2BC2F1, the second backcrossing where P2 is used as the recurrent parent;
! 11, P1BC2RIL, recombination inred lines through the repeated selfing of P1BC2F1; 
! 12, P2BC2RIL, recombination inred lines through the repeated selfing of P2BC2F1; 
! 13, P1BC1F2, the selfing generation of P1BC1F1; 
! 14, P2BC1F2, the selfing generation of P2BC1F1; 
! 15, P1BC2F2, the selfing generation of P1BC2F1; 
! 16, P2BC2F2, the selfing generation of P2BC2F1; 
! 17, P1BC1DH, P1BC1F1-derived doubled haploids; 
! 18, P2BC1DH, P2BC1F1-derived doubled haploids; 
! 19, P1BC2DH, P1BC2F1-derived doubled haploids; 
! 20, P2BC2DH, P2BC2F1-derived doubled haploids; 
   3      !Mapping Population (see remarks above)
   2      !Mapping Function (1 for Kosambi; 2 for Haldane; 3 for Morgan)
   2      !Marker Space Type (1 for intervals; 2 for positions)
   1      !Marker Space Unit(1 for centiMorgans; 2 for Morgan)
   6      !Number of Chromosomes (or Linkage Groups)
 200      !Size of the mapping population
   2      !Number of environments
 
!***************************************** Chromosomes and Linkage Maps **********************************************
!Chromosome                 NumMarkers
-CH1                        16
-CH2                        16
-CH3                        16
-CH4                        16
-CH5                        16
-CH6                        16
!Linkage map (Marker name followed by position or the interval length)
 MK-1-1                1     0.000
 MK-1-2                1    10.000
 MK-1-3                1    20.000
 MK-1-4                1    30.000
 MK-1-5                1    40.000
 MK-1-6                1    50.000
 MK-1-7                1    60.000
 MK-1-8                1    70.000
 MK-1-9                1    80.000
 MK-1-10               1    90.000
 MK-1-11               1   100.000
 MK-1-12               1   110.000
 MK-1-13               1   120.000
 MK-1-14               1   130.000
 MK-1-15               1   140.000
 MK-1-16               1   150.000
 MK-2-1                2     0.000
 MK-2-2                2    10.000
 MK-2-3                2    20.000
 MK-2-4                2    30.000
 MK-2-5                2    40.000
 MK-2-6                2    50.000
 MK-2-7                2    60.000
 MK-2-8                2    70.000
 MK-2-9                2    80.000
 MK-2-10               2    90.000
 MK-2-11               2   100.000
 MK-2-12               2   110.000
 MK-2-13               2   120.000
 MK-2-14               2   130.000
 MK-2-15               2   140.000
 MK-2-16               2   150.000
 MK-3-1                3     0.000
 MK-3-2                3    10.000
 MK-3-3                3    20.000
 MK-3-4                3    30.000
 MK-3-5                3    40.000
 MK-3-6                3    50.000
 MK-3-7                3    60.000
 MK-3-8                3    70.000
 MK-3-9                3    80.000
 MK-3-10               3    90.000
 MK-3-11               3   100.000
 MK-3-12               3   110.000
 MK-3-13               3   120.000
 MK-3-14               3   130.000
 MK-3-15               3   140.000
 MK-3-16               3   150.000
 MK-4-1                4     0.000
 MK-4-2                4    10.000
 MK-4-3                4    20.000
 MK-4-4                4    30.000
 MK-4-5                4    40.000
 MK-4-6                4    50.000
 MK-4-7                4    60.000
 MK-4-8                4    70.000
 MK-4-9                4    80.000
 MK-4-10               4    90.000
 MK-4-11               4   100.000
 MK-4-12               4   110.000
 MK-4-13               4   120.000
 MK-4-14               4   130.000
 MK-4-15               4   140.000
 MK-4-16               4   150.000
 MK-5-1                5     0.000
 MK-5-2                5    10.000
 MK-5-3                5    20.000
 MK-5-4                5    30.000
 MK-5-5                5    40.000
 MK-5-6                5    50.000
 MK-5-7                5    60.000
 MK-5-8                5    70.000
 MK-5-9                5    80.000
 MK-5-10               5    90.000
 MK-5-11               5   100.000
 MK-5-12               5   110.000
 MK-5-13               5   120.000
 MK-5-14               5   130.000
 MK-5-15               5   140.000
 MK-5-16               5   150.000
 MK-6-1                6     0.000
 MK-6-2                6    10.000
 MK-6-3                6    20.000
 MK-6-4                6    30.000
 MK-6-5                6    40.000
 MK-6-6                6    50.000
 MK-6-7                6    60.000
 MK-6-8                6    70.000
 MK-6-9                6    80.000
 MK-6-10               6    90.000
 MK-6-11               6   100.000
 MK-6-12               6   110.000
 MK-6-13               6   120.000
 MK-6-14               6   130.000
 MK-6-15               6   140.000
 MK-6-16               6   150.000
!*********************************** Marker Types ********************************************************************
!Co-dominant marker: When heterozygote F1 is present, P1 is coded as 2, F1 is coded as 1, and P2 is coded as 0; Otherwise, P1 is coded as 2, and P2 is coded as 0. 
!Dominant marker: When heterozygote F1 is present, P1 and F1 are coded as 12, and P2 is coded as 0; Otherwise, P1 is coded as 2, and P2 is coded as 0.  
!Recessive markers: When heterozygote F1 is present, P1 is coded as 2, and F1 and P2 are coded as 10; Otherwise, P1 is coded as 2, and P2 is coded as 0. 
!Missing marker is coded as -1. 
 MK-1-1                 0   2   0   0   0   0   2   0   0   0   2   2   0   0   2   2   2   2   2   2   2   2   0   0   2   0   0   2   0   0   0   2   0   2   0   2   2   2   0   0   2   0   0   2   0   0   2   2   0   0   2   2   2   0   2   2   0   2   0   0   2   0   0   2   2   0   2   2   0   0   2   0   0   0   2   2   2   0   2   2   0   2   2   2   2   2   2   0   0   0   2   2   0   0   0   0   0   0   2   0   2   2   0   0   0   2   0   0   0   0   0   2   2   0   0   0   2   2   2   2   2   2   0   2   2   0   2   2   0   0   0   2   0   0   0   2   0   2   0   0   2   0   0   0   2   2   2   2   2   2   0   2   2   2   2   2   0   2   2   0   0   2   2   0   0   2   0   2   0   0   0   2   0   0   0   0   2   0   0   0   0   0   0   0   0   0   0   2   0   0   2   2   2   2   2   0   0   0   0   0
 MK-1-2                 0   2   0   0   0   0   2   0   0   0   2   2   0   0   2   2   2   2   0   2   2   2   0   0   2   0   0   0   0   0   0   2   2   2   0   2   2   2   0   0   2   0   0   2   0   0   2   2   0   2   2   2   2   0   2   2   0   2   0   0   2   0   0   2   2   0   2   0   0   0   2   0   0   0   2   0   0   2   2   2   0   2   2   0   2   0   2   0   2   0   2   2   0   0   0   0   0   0   2   0   2   2   0   0   0   2   0   0   0   0   0   2   2   0   0   0   2   2   2   2   2   2   0   2   2   0   2   2   2   2   0   0   0   0   0   2   0   2   0   0   2   2   0   0   0   2   2   2   2   2   0   2   2   2   2   2   0   2   2   0   0   0   2   0   0   2   0   2   0   0   2   2   2   0   0   0   2   2   0   0   0   0   0   0   0   0   0   2   0   0   2   2   0   2   2   0   0   0   2   0
 MK-1-3                 0   0   0   0   0   0   0   0   0   0   2   2   0   0   2   2   2   2   0   2   2   2   0   0   2   0   0   2   0   0   0   2   2   0   0   2   2   2   2   0   2   0   0   2   0   0   2   2   0   2   0   2   2   0   2   2   0   2   0   0   0   0   0   0   2   0   2   0   0   0   2   0   0   0   2   0   0   0   2   0   0   2   2   0   2   0   2   0   2   0   2   2   0   0   0   0   0   0   2   0   0   2   0   0   0   2   0   0   0   0   0   2   2   0   0   0   2   2   2   2   2   2   0   2   2   0   2   2   2   2   0   0   2   0   0   2   2   2   0   0   2   2   0   0   0   2   2   2   2   2   0   2   2   2   2   0   0   2   2   0   0   0   2   0   0   2   2   2   0   0   2   2   2   0   0   0   2   2   0   0   0   0   0   0   2   0   0   2   0   2   2   2   0   2   2   0   0   0   2   0
 MK-1-4                 0   0   0   2   2   0   0   0   0   2   2   2   0   0   2   2   2   2   0   2   2   2   0   0   2   0   0   2   0   0   0   0   2   0   0   0   2   2   2   0   2   0   0   0   0   0   0   2   0   2   0   2   2   0   2   2   0   2   0   0   0   0   2   0   2   0   2   0   2   0   0   0   0   0   2   0   0   0   2   0   0   2   2   0   2   0   2   0   2   0   2   2   0   2   0   0   0   0   0   0   0   2   0   0   0   2   0   0   0   0   0   2   2   0   0   0   2   0   0   2   2   2   2   2   2   0   2   2   2   2   0   0   2   0   0   2   0   2   0   0   2   2   0   0   0   0   2   0   0   2   0   2   2   2   2   2   0   2   2   0   0   0   2   0   0   0   2   2   0   2   2   2   2   0   0   0   0   2   0   0   0   0   0   2   2   0   0   2   0   2   0   2   0   2   2   2   0   0   2   0
 MK-1-5                 0   0   0   2   2   0   0   0   0   2   2   2   0   0   2   2   2   0   0   2   2   2   0   0   2   0   0   2   0   0   0   0   2   2   0   0   2   2   2   0   2   0   2   0   0   0   0   0   0   2   0   2   2   0   2   2   2   2   0   0   0   0   2   0   2   0   2   0   2   0   0   0   0   0   2   2   0   0   2   0   0   2   2   0   2   0   2   0   2   0   2   2   0   2   0   0   0   0   0   0   2   2   0   0   0   2   0   0   0   0   0   2   2   0   0   0   2   0   0   0   2   2   2   2   2   0   2   2   2   2   0   0   2   0   2   0   0   2   0   0   2   0   0   0   0   0   2   0   0   2   0   2   2   2   2   2   0   2   2   0   0   2   2   0   0   0   2   2   0   2   2   2   2   0   0   0   0   2   0   0   0   2   0   2   2   0   0   2   0   2   0   2   0   2   2   2   0   0   2   0
 MK-1-6                 2   0   0   2   2   0   0   0   2   2   2   2   0   0   2   0   0   0   0   2   2   2   0   0   0   0   2   0   0   0   0   0   2   2   0   0   2   2   2   0   2   0   2   0   0   0   0   0   0   2   0   2   2   0   2   2   2   2   0   0   0   2   2   0   0   2   2   0   2   0   0   0   0   0   2   2   0   0   2   0   0   2   2   0   2   0   2   0   2   0   2   2   0   2   0   0   0   0   0   0   2   2   0   0   0   2   0   2   0   0   0   2   2   0   0   0   2   0   2   0   2   2   2   2   2   0   2   2   2   2   2   0   2   0   2   0   0   2   0   0   2   0   2   0   0   0   2   0   0   2   0   2   2   2   2   0   2   2   0   0   0   0   0   0   0   0   2   2   0   0   2   2   2   0   0   0   0   0   0   0   0   2   0   2   2   0   0   2   0   0   0   2   0   0   2   2   0   0   2   0
 MK-1-7                 2   0   0   2   2   0   0   0   2   2   2   2   0   0   2   0   0   0   0   2   2   2   0   0   0   0   2   0   0   0   0   0   2   2   0   0   2   0   2   2   2   0   2   0   2   0   0   0   0   2   0   2   2   0   2   2   2   2   2   0   0   2   2   0   0   2   2   0   2   0   0   0   0   0   2   2   0   0   2   0   0   2   0   0   2   0   2   0   2   0   2   2   0   2   0   0   0   2   0   0   2   2   0   0   2   2   0   2   0   0   0   2   2   0   0   0   2   0   2   0   2   2   2   2   2   0   2   2   2   2   2   0   2   0   2   0   0   2   0   0   2   0   2   0   0   0   0   0   0   2   0   2   2   2   2   0   2   2   0   0   0   0   0   0   0   0   0   2   0   0   2   2   2   0   0   0   0   0   0   2   0   2   0   2   2   0   0   2   0   0   0   2   0   0   2   0   0   0   2   0
 MK-1-8                 0   0   0   2   2   0   2   0   2   2   2   2   0   0   2   2   0   0   0   2   2   0   0   0   0   0   2   0   0   2   0   0   2   2   2   0   2   0   0   2   2   0   2   0   2   0   0   0   0   2   0   2   2   0   0   2   2   2   2   0   2   2   2   0   0   2   2   0   2   0   0   0   2   0   2   2   2   0   2   0   0   2   0   0   2   0   2   0   2   0   2   2   0   2   0   0   0   2   0   0   2   2   0   0   0   2   0   2   0   0   2   2   2   0   0   0   2   0   2   0   2   2   2   2   2   0   2   2   2   2   2   0   2   0   0   0   0   2   0   0   2   0   2   0   0   0   0   0   0   2   0   0   2   2   0   0   2   2   2   0   0   0   0   0   0   0   0   2   0   0   2   2   2   0   0   0   0   0   0   2   0   2   0   0   2   0   0   2   0   0   0   2   0   0   2   0   0   0   2   0
 MK-1-9                 0   0   0   2   2   0   2   0   2   2   2   2   0   0   2   0   0   0   0   2   2   0   0   0   0   0   2   0   0   2   0   0   2   2   2   0   2   0   0   2   2   0   2   0   2   0   0   0   0   2   0   2   2   0   0   2   2   2   2   0   2   0   0   0   0   2   2   0   2   0   0   0   2   0   2   2   2   0   2   0   0   2   0   0   2   0   0   0   2   0   2   2   0   2   0   0   0   2   0   0   2   2   0   0   0   2   0   2   0   0   2   2   2   0   0   0   2   0   2   0   2   2   2   2   2   0   2   2   2   2   2   0   2   0   0   0   0   2   0   0   2   0   2   0   0   0   0   0   0   2   0   0   2   2   0   0   2   2   2   0   0   0   0   0   0   0   0   2   0   0   2   2   2   0   0   0   0   0   0   2   2   2   0   0   2   2   0   2   0   0   0   2   0   0   2   0   2   0   2   0
 MK-1-10                2   0   0   2   2   0   2   0   2   2   0   2   0   0   2   0   0   0   0   2   2   0   0   0   0   2   2   0   0   2   0   0   2   2   0   0   2   0   0   2   2   0   2   2   2   0   0   2   0   2   2   2   2   0   0   2   2   0   2   0   2   0   0   0   0   2   2   0   2   2   0   0   2   0   2   2   2   0   2   0   0   2   0   0   2   0   0   0   0   0   2   2   0   2   2   0   0   2   0   0   2   2   0   0   0   2   0   2   0   0   2   2   2   0   0   0   2   0   2   0   2   2   0   2   0   0   2   2   0   2   2   0   2   0   0   2   0   2   0   0   2   0   2   0   2   0   0   0   2   0   0   0   2   2   0   0   2   2   2   0   0   0   0   0   0   0   0   2   0   0   0   2   2   0   0   0   0   0   0   2   2   0   0   0   2   2   0   2   0   0   0   2   0   0   2   0   2   0   2   0
 MK-1-11                0   0   0   2   2   0   2   0   2   2   0   2   0   0   2   0   0   0   2   2   2   0   0   0   0   0   0   0   2   2   0   0   2   2   0   0   2   0   0   2   0   2   2   2   0   0   0   2   0   2   2   2   2   0   0   2   0   0   2   0   2   0   0   0   0   2   2   0   2   2   0   0   2   0   0   2   2   0   2   0   0   2   0   0   2   0   0   0   0   0   0   2   0   2   2   0   0   2   0   0   2   2   0   0   0   2   0   2   0   0   2   2   2   0   0   0   2   0   2   0   2   2   0   2   0   0   2   2   0   2   2   0   2   0   0   2   0   2   0   2   2   0   2   0   2   2   0   0   2   0   0   0   2   2   0   2   2   0   2   0   0   0   0   0   0   0   2   2   0   0   0   2   2   0   0   0   0   0   0   2   2   0   2   0   0   0   0   2   0   0   0   2   0   0   2   0   2   0   2   2
 MK-1-12                0   2   0   2   2   0   2   0   2   2   0   2   2   0   2   0   0   2   2   2   2   0   0   0   0   0   0   0   2   2   0   0   2   2   0   0   2   0   0   2   0   2   2   2   0   2   0   2   0   2   2   2   2   2   0   2   0   0   2   0   2   0   0   0   0   2   2   0   2   2   0   0   2   0   0   2   2   0   2   0   0   2   0   0   2   0   0   0   0   0   0   2   0   2   2   0   0   2   0   2   2   2   0   0   0   2   2   2   0   0   2   2   2   0   0   0   2   0   2   0   2   2   0   2   0   0   2   2   0   2   2   0   2   0   0   2   0   2   0   2   0   0   2   0   2   2   2   0   0   0   0   2   2   2   0   2   2   0   2   0   0   0   0   0   0   0   2   2   0   2   0   2   2   2   0   0   0   0   0   2   2   0   2   2   0   0   0   2   0   0   0   2   2   0   2   0   2   0   2   2
 MK-1-13                0   2   0   2   2   0   2   0   2   2   0   0   2   0   2   0   0   2   2   2   2   0   0   0   0   0   0   0   2   2   0   0   2   2   0   2   2   0   0   2   0   2   2   2   0   2   2   2   0   2   2   2   2   2   0   2   0   0   2   2   2   0   0   0   2   2   2   0   2   2   0   0   2   0   0   2   2   2   2   0   2   2   0   0   2   0   0   0   0   0   0   2   0   2   2   0   0   2   0   2   2   2   0   0   0   2   2   2   2   0   2   2   2   0   0   0   2   0   2   2   2   0   0   2   0   0   2   2   0   2   2   2   0   0   0   2   0   2   0   2   0   0   0   0   2   2   0   2   0   0   0   2   2   2   0   2   2   0   2   2   0   2   0   0   0   0   2   2   0   2   0   2   2   2   0   0   0   0   0   2   2   0   2   2   0   0   0   2   0   0   0   2   2   0   2   0   0   0   2   2
 MK-1-14                0   2   0   2   2   0   2   0   2   2   0   0   2   0   2   0   0   2   2   2   2   0   2   0   0   0   0   0   2   2   0   0   0   2   2   2   2   0   0   2   0   2   2   2   2   2   2   2   0   2   2   2   0   2   0   2   0   0   2   2   2   2   0   0   2   2   2   0   2   0   0   0   2   0   2   2   2   2   2   0   2   2   0   0   2   0   0   0   0   0   0   2   0   2   2   0   0   2   0   2   2   2   0   0   2   2   2   2   2   0   2   2   2   0   0   0   2   0   2   2   2   0   0   2   0   0   2   2   0   2   2   2   0   0   0   0   0   2   0   0   0   0   0   0   2   2   0   2   0   0   2   2   2   2   0   2   0   0   2   2   0   2   0   2   0   0   2   2   0   2   0   2   2   2   0   0   0   0   2   2   2   0   2   2   0   0   0   2   0   0   0   2   2   0   2   0   0   0   2   2
 MK-1-15                0   0   0   2   2   0   2   0   2   2   0   0   2   0   2   0   2   2   2   0   2   0   0   0   0   0   2   0   2   2   0   0   0   2   2   2   2   0   0   2   0   2   2   2   2   2   2   2   0   0   2   2   0   2   0   2   0   0   2   2   2   2   0   0   2   2   2   0   2   0   0   0   2   0   2   2   2   2   2   0   2   2   0   0   2   0   0   0   0   0   0   2   0   2   2   0   0   0   0   2   2   2   0   0   0   2   2   2   2   0   2   2   2   0   0   0   2   2   2   2   0   0   0   2   0   0   2   2   0   2   2   2   0   0   0   0   0   2   0   0   0   2   0   0   0   2   0   2   0   0   2   2   2   2   0   2   0   0   0   2   0   2   0   2   0   2   2   0   0   2   0   2   2   2   0   0   0   0   2   0   2   0   2   2   0   0   0   2   0   0   0   2   2   0   0   0   0   2   2   2
 MK-1-16                0   0   0   2   0   0   2   0   2   2   0   2   2   0   2   2   2   2   0   0   2   0   0   0   0   0   2   0   2   2   0   0   0   2   2   2   2   0   0   2   0   2   2   2   2   0   2   2   0   0   0   2   0   2   0   2   0   0   2   0   2   2   0   0   2   2   2   0   2   0   0   0   2   2   2   2   2   2   2   0   2   0   2   0   2   0   0   0   0   2   0   2   0   2   2   0   0   0   0   2   0   2   0   0   0   2   2   0   2   0   2   0   2   0   0   0   0   2   2   2   0   0   0   2   0   0   2   2   0   2   2   2   0   0   0   0   0   2   0   0   0   2   0   0   0   2   2   2   2   0   2   2   2   2   0   2   0   0   0   2   0   2   0   2   0   2   2   0   0   2   0   2   2   2   0   0   0   0   0   0   2   0   2   2   0   0   0   2   0   0   0   2   2   0   0   0   0   2   2   2
 MK-2-1                 2   2   2   0   0   0   0   0   0   0   2   0   2   2   2   2   0   2   0   2   0   2   0   0   0   2   2   2   0   2   2   2   0   2   0   0   2   2   2   0   2   0   0   2   0   2   2   0   2   2   0   0   2   2   2   0   2   0   0   0   0   2   0   2   2   0   0   0   0   0   2   0   2   0   0   0   2   0   2   2   2   0   2   2   0   0   0   0   0   2   0   2   2   0   2   2   2   2   0   2   0   2   2   2   0   0   2   2   0   2   2   2   0   0   0   2   2   2   0   0   0   2   0   2   2   2   0   2   2   2   0   0   0   0   0   2   0   2   2   0   2   2   2   0   2   2   0   0   2   0   2   0   0   2   2   2   0   2   2   2   2   0   0   2   0   0   2   2   0   0   2   0   2   2   2   0   2   0   2   0   2   2   2   0   2   0   2   0   2   2   2   0   2   0   2   2   0   2   2   2
 MK-2-2                 2   2   2   0   0   0   2   0   0   0   2   0   2   2   0   2   0   2   0   2   0   2   0   0   0   2   2   2   0   2   2   2   0   0   0   0   2   2   2   0   2   0   2   2   2   2   2   0   2   2   0   0   0   2   2   0   2   0   0   0   2   2   0   2   2   0   0   0   0   0   2   0   2   0   0   0   2   0   2   2   2   0   0   2   0   0   0   0   0   2   0   2   0   0   2   2   2   2   0   2   0   0   2   2   0   0   2   2   0   2   2   2   0   2   0   2   2   0   0   0   2   2   0   2   2   2   0   2   2   2   0   0   2   0   0   2   0   2   2   0   2   2   0   2   2   2   0   0   2   0   2   0   0   2   2   2   0   2   2   2   2   0   0   2   0   0   2   2   0   0   0   0   2   2   2   0   2   0   2   0   2   0   2   0   2   0   2   0   2   2   2   0   2   0   2   2   2   2   2   2
 MK-2-3                 2   2   2   0   0   0   2   0   0   0   0   0   2   0   0   2   0   0   0   0   0   2   0   0   0   2   2   0   0   2   2   2   0   0   2   0   2   2   2   0   2   0   2   2   0   2   2   0   2   2   0   0   0   2   2   2   2   0   0   0   2   2   0   2   2   0   2   0   0   0   2   0   2   0   0   0   2   0   2   2   2   0   0   2   0   0   0   0   0   2   0   2   0   0   2   2   2   2   0   2   0   0   2   0   0   0   2   2   0   2   2   2   0   2   0   2   2   0   0   0   2   2   0   2   2   0   2   2   2   2   0   0   2   0   0   2   0   2   2   0   2   0   0   2   2   2   0   0   0   0   2   2   0   2   2   2   0   2   2   2   2   0   0   2   0   0   2   2   0   0   0   0   2   2   2   0   2   0   2   0   2   0   2   0   2   0   2   0   0   0   2   0   2   0   2   2   2   2   2   2
 MK-2-4                 2   2   2   0   0   0   2   0   0   0   0   0   2   0   0   2   0   0   2   0   0   2   0   2   2   2   2   0   0   0   2   2   0   0   2   0   2   2   2   0   2   0   2   2   0   2   2   0   2   2   0   0   0   2   2   2   0   0   0   0   2   2   0   2   2   0   2   0   0   0   2   0   2   0   0   2   2   0   2   2   2   0   0   2   0   0   0   0   0   2   0   2   0   0   2   2   2   0   0   0   0   0   2   0   0   0   2   2   0   2   2   2   0   0   2   2   2   0   0   0   2   2   0   2   2   0   2   2   2   2   2   0   0   0   0   2   0   2   0   2   2   2   2   2   2   2   0   0   2   0   2   2   0   2   2   2   0   2   2   2   2   0   2   0   0   0   2   2   0   0   0   0   2   2   2   0   2   0   2   0   2   0   2   0   2   0   2   0   0   0   2   2   2   2   2   2   2   2   2   2
 MK-2-5                 2   2   2   0   0   0   2   2   0   0   0   0   2   0   0   2   0   0   2   0   0   2   0   2   0   2   2   0   0   0   2   2   0   2   2   0   2   2   2   0   2   0   2   2   0   2   2   0   2   2   0   0   0   2   2   2   0   0   0   0   2   2   0   2   2   0   2   0   0   0   2   0   2   2   0   2   2   0   0   2   2   0   0   0   0   0   2   0   0   2   0   2   0   0   2   2   2   0   2   0   0   0   0   0   0   0   2   2   0   2   2   2   0   2   2   2   2   0   0   0   2   2   0   2   0   0   2   2   2   2   2   0   0   0   0   2   0   2   0   2   2   2   2   2   2   2   0   0   2   0   2   0   0   2   2   2   0   2   2   2   2   0   2   0   0   0   2   2   0   0   0   0   2   2   2   0   2   0   2   0   2   0   2   0   2   0   2   0   2   0   2   2   2   2   2   2   2   2   2   2
 MK-2-6                 2   2   2   0   0   0   2   2   0   0   0   2   2   0   0   0   0   0   2   0   2   2   0   2   0   2   2   2   0   0   2   2   0   0   2   0   2   2   2   0   2   0   2   2   0   2   2   0   2   2   0   0   0   2   2   2   0   0   0   0   2   2   0   2   2   0   0   0   0   0   0   0   2   2   0   2   2   0   0   2   2   2   0   0   2   0   2   0   0   2   0   2   0   0   2   2   2   0   2   0   0   0   2   0   0   0   0   2   0   2   2   2   0   2   2   2   0   0   0   0   2   0   0   2   0   0   2   2   2   2   2   0   0   0   0   2   0   2   0   2   2   2   0   2   2   2   0   0   2   0   2   0   0   2   2   2   0   2   2   2   2   0   2   0   0   0   2   2   2   0   0   0   2   2   2   0   2   0   2   0   2   0   2   0   2   0   2   0   2   0   2   2   2   2   2   2   2   0   2   2
 MK-2-7                 2   2   2   0   0   0   2   2   0   0   0   2   2   0   0   0   0   0   2   0   2   2   0   2   0   2   2   2   0   0   2   2   0   0   2   0   2   2   0   0   2   0   2   2   0   2   2   0   2   2   0   0   0   2   2   2   0   0   0   0   2   2   0   2   2   0   0   0   0   0   0   0   2   2   0   2   2   0   0   2   2   0   0   0   2   0   2   0   0   2   0   2   0   2   0   2   2   0   2   0   0   0   2   0   0   0   0   2   0   2   2   2   2   0   2   2   0   0   2   0   0   0   0   2   0   0   2   2   2   2   2   0   0   0   0   2   2   2   0   2   2   2   0   2   2   2   0   0   2   0   2   0   0   2   2   2   0   2   2   2   2   0   2   0   0   0   2   2   2   0   0   0   2   2   2   0   2   0   2   0   2   0   2   0   2   2   2   0   0   0   2   2   2   2   2   2   2   0   2   2
 MK-2-8                 2   2   2   0   2   2   2   0   0   0   0   2   2   0   2   0   0   0   2   0   2   0   2   2   2   2   2   2   0   0   2   2   0   2   2   0   2   2   0   2   2   0   2   2   0   2   2   0   2   2   0   0   2   2   2   2   0   0   0   0   2   2   0   2   2   0   0   0   0   0   0   0   2   2   0   2   2   0   0   2   2   0   2   0   2   0   2   2   0   2   0   2   0   2   0   2   2   2   2   0   0   0   2   0   0   0   0   2   0   2   2   0   2   0   2   2   0   0   2   0   0   0   0   0   0   0   2   2   2   2   2   2   0   0   0   2   0   2   0   2   2   2   0   2   2   0   0   0   2   2   2   0   0   2   2   2   0   2   2   2   2   0   2   0   0   0   2   2   0   0   0   0   2   2   2   0   2   0   2   0   2   0   2   0   2   2   2   2   0   0   2   2   2   2   2   2   2   0   2   2
 MK-2-9                 2   2   2   0   2   2   2   0   0   0   0   2   2   0   2   0   0   0   2   0   2   0   2   2   2   2   2   2   2   0   2   2   0   2   2   0   0   2   0   2   2   0   2   2   0   2   2   0   2   2   0   0   2   2   2   0   0   0   0   0   2   2   0   2   2   0   0   0   0   0   0   0   2   2   0   2   2   0   0   2   2   0   2   0   2   0   2   2   0   2   0   2   0   2   0   2   2   2   2   2   0   0   2   0   0   0   0   2   0   2   2   0   2   0   2   2   0   0   2   0   0   0   0   0   0   0   0   0   2   2   2   2   0   0   0   0   0   2   0   2   2   2   0   2   2   0   0   0   0   2   2   0   0   2   2   2   0   2   2   2   2   0   2   0   0   2   2   2   0   0   0   0   2   2   2   0   2   0   0   0   2   0   2   0   0   2   2   2   0   0   2   2   2   2   2   2   2   0   2   0
 MK-2-10                2   2   2   0   2   2   2   0   2   0   0   2   2   0   2   0   0   0   2   0   2   0   2   0   2   2   2   2   2   0   2   2   0   2   2   0   0   0   0   2   2   0   2   2   0   2   2   0   2   2   0   0   2   0   2   0   0   0   0   0   2   2   0   2   2   0   0   2   0   0   0   0   0   2   0   2   2   0   2   2   2   0   2   0   2   0   2   0   0   2   0   2   0   2   0   2   2   2   2   2   0   0   2   0   0   0   0   2   0   2   2   0   2   2   2   2   0   0   2   2   0   0   0   0   0   0   0   0   0   2   2   2   0   0   0   0   0   2   0   2   0   2   2   2   2   2   0   0   0   0   2   0   0   2   2   2   0   2   2   0   2   2   2   0   0   2   2   2   0   0   0   0   2   2   2   2   2   0   0   0   2   0   2   0   0   2   2   2   0   0   2   2   2   2   2   2   2   0   2   0
 MK-2-11                2   2   2   0   2   2   2   0   2   0   0   2   2   0   0   0   0   0   2   2   2   0   2   0   2   2   2   2   2   0   2   2   0   2   2   0   0   0   0   2   2   0   2   2   0   2   2   0   2   2   0   0   2   0   2   0   2   0   0   0   2   2   0   2   2   0   0   2   0   0   0   0   0   2   0   2   2   0   0   2   2   2   2   0   2   0   0   0   0   2   0   2   2   2   0   2   2   2   2   2   0   0   2   0   0   0   0   2   0   2   2   0   2   0   2   2   0   0   2   2   0   0   0   0   0   0   0   0   0   2   2   2   0   0   0   0   0   2   0   2   0   2   2   2   2   2   0   0   0   0   2   0   0   2   2   2   0   2   2   2   0   2   2   0   0   2   2   2   0   0   0   0   2   2   2   2   2   0   0   0   2   0   2   0   0   2   2   2   0   0   2   2   2   2   0   2   2   0   2   0
 MK-2-12                2   2   2   0   0   2   2   0   2   0   0   2   2   0   0   0   0   0   2   2   2   0   2   0   2   2   2   2   2   2   2   2   0   2   2   0   0   2   2   2   2   0   2   2   0   0   2   0   0   2   0   0   2   0   2   0   2   0   0   0   2   2   0   2   2   0   0   2   0   0   0   0   0   2   0   2   2   0   0   2   2   2   2   2   2   0   0   0   0   2   0   2   2   2   0   2   2   2   2   2   0   0   2   0   0   0   0   2   2   2   2   0   2   0   0   2   0   0   0   2   0   0   0   0   0   0   0   0   0   2   2   2   0   0   0   0   0   2   0   2   0   2   2   2   2   0   0   0   0   0   2   0   2   2   2   2   0   2   2   2   0   2   2   0   0   2   2   2   0   0   0   0   2   0   2   2   2   0   0   0   0   0   2   0   0   2   2   2   0   0   2   2   2   2   0   2   2   0   2   0
 MK-2-13                2   2   2   0   0   2   2   0   2   0   0   2   2   0   0   0   0   0   2   2   2   0   2   0   2   2   2   2   2   0   2   2   0   2   2   0   0   2   0   2   2   0   2   2   0   0   2   0   0   2   0   0   2   0   2   0   2   0   0   0   2   2   0   2   2   0   0   2   0   0   0   0   0   2   0   2   2   0   2   2   0   2   2   2   2   0   0   0   0   2   0   2   2   2   0   2   2   2   0   2   0   0   2   0   0   0   0   2   2   2   2   0   2   0   0   2   0   0   0   2   0   0   0   0   0   0   2   2   0   2   2   2   0   0   0   0   0   2   0   2   0   2   2   2   2   0   0   0   2   0   0   0   2   2   2   2   0   2   2   0   0   2   0   0   0   0   2   2   0   0   0   0   2   0   2   2   2   0   0   2   0   0   2   0   2   2   2   2   0   0   2   2   0   2   0   2   2   0   2   0
 MK-2-14                2   0   2   0   0   2   2   0   2   0   0   2   2   2   0   0   0   0   2   2   2   0   2   2   2   2   2   2   2   2   2   2   0   2   0   0   0   2   0   2   2   0   2   2   0   0   2   0   0   2   0   0   2   2   2   0   2   0   0   0   2   2   0   2   2   0   0   2   0   0   2   0   0   2   0   2   2   0   2   2   0   2   2   2   2   0   0   0   0   2   0   2   2   2   0   2   2   2   0   2   0   0   2   0   0   0   0   2   2   2   2   0   2   0   0   2   0   0   0   2   0   0   0   0   0   0   2   2   0   2   2   2   2   0   0   0   0   2   0   2   0   2   0   2   2   0   0   2   2   0   0   0   2   0   2   2   0   0   2   0   0   2   0   0   0   0   2   2   0   0   2   0   2   0   2   2   0   0   0   2   0   0   2   0   2   2   2   2   0   0   2   2   2   0   0   2   2   0   2   0
 MK-2-15                2   0   2   0   0   2   2   2   2   2   0   2   2   2   0   0   0   0   2   2   2   0   2   2   2   2   2   2   2   2   2   0   2   2   0   0   0   2   0   2   2   0   0   2   0   0   2   0   0   2   0   0   2   2   2   0   2   0   0   0   2   2   0   2   2   0   0   2   0   2   0   0   0   2   0   2   2   2   2   2   0   2   2   2   2   0   0   0   2   0   0   2   2   2   0   2   2   2   0   2   0   0   2   0   0   0   0   2   2   2   2   0   2   0   0   2   0   0   0   2   0   0   0   0   0   0   2   2   0   0   2   2   2   0   0   0   0   0   0   2   0   2   2   2   2   0   0   2   2   0   0   0   0   0   2   2   0   2   2   0   0   2   0   0   0   0   2   2   0   0   2   2   2   0   2   2   0   0   0   2   0   0   2   0   2   2   2   2   0   0   2   0   0   0   0   2   2   0   2   0
 MK-2-16                2   0   2   0   0   2   2   2   2   2   0   2   2   2   0   0   2   0   2   2   2   0   2   2   2   2   2   2   2   0   2   0   2   2   0   2   0   2   0   2   2   0   0   2   0   0   2   0   0   2   0   0   2   2   2   0   2   0   0   0   0   2   0   2   2   0   0   2   0   2   0   0   0   2   0   2   2   2   2   2   0   2   2   2   2   0   0   0   2   0   0   2   2   2   0   2   2   2   0   2   0   0   2   0   0   0   0   0   2   2   2   0   2   0   0   2   0   0   0   2   0   0   2   0   0   0   2   2   0   0   2   2   2   0   0   0   0   2   0   2   0   2   2   2   2   0   0   2   2   0   0   0   0   0   2   2   2   2   2   2   2   2   0   0   2   0   2   2   0   2   2   2   2   0   0   0   0   0   0   2   0   0   2   0   2   0   2   2   0   0   0   0   0   2   0   2   2   0   2   0
 MK-3-1                 2   0   0   0   2   2   2   0   2   0   2   0   0   2   0   2   0   0   2   0   2   0   0   2   0   0   0   2   2   0   0   2   0   0   0   0   2   0   2   0   0   2   0   2   2   2   2   0   0   0   0   2   0   0   0   0   0   0   2   2   0   0   0   2   2   0   0   0   0   0   0   2   0   0   0   2   0   0   2   2   2   0   0   2   0   2   2   2   0   0   2   2   0   2   0   0   0   2   2   0   0   0   2   0   2   2   0   0   0   0   2   0   2   0   2   0   0   2   0   0   0   0   0   2   2   0   2   0   0   2   2   2   0   2   2   2   2   0   2   0   2   0   2   0   0   2   2   2   2   2   2   0   2   0   0   2   0   2   0   0   0   2   0   2   0   2   2   2   0   0   2   2   0   0   0   2   2   0   2   2   0   2   2   2   2   2   2   2   0   0   2   0   0   0   0   2   0   2   2   0
 MK-3-2                 2   0   2   0   2   2   2   0   2   0   2   0   0   2   0   2   0   0   2   0   2   0   2   2   0   0   2   2   2   0   0   2   0   0   0   0   2   0   2   2   0   0   0   2   2   2   2   0   0   0   0   2   0   0   0   0   0   0   2   2   0   0   0   2   2   0   0   0   0   0   0   2   0   0   0   2   0   0   2   2   2   0   2   2   0   2   2   2   0   2   2   2   0   2   2   0   0   2   2   0   0   0   2   0   2   2   0   0   0   0   2   0   2   0   2   0   2   2   0   0   0   0   0   0   2   0   2   0   0   0   2   2   0   0   2   2   2   0   2   0   2   0   2   0   0   2   2   2   2   2   0   0   2   0   0   2   0   2   0   0   0   0   0   2   2   2   2   2   0   0   0   2   0   0   0   2   0   0   0   2   0   2   2   2   2   2   2   2   0   0   2   2   0   0   0   2   0   2   2   0
 MK-3-3                 2   0   2   2   2   2   2   0   2   0   2   0   2   2   0   2   0   0   2   0   2   0   2   2   0   0   2   2   2   0   0   2   0   0   0   0   2   0   2   2   0   0   0   2   2   2   2   0   0   0   0   2   0   0   0   0   2   2   2   2   2   0   0   2   2   0   0   0   0   0   2   2   0   0   0   2   0   0   2   2   2   0   0   2   0   2   2   2   0   2   2   2   0   2   2   0   0   2   2   0   0   0   2   0   2   2   0   0   0   0   2   2   2   0   2   0   2   2   0   0   0   0   0   2   2   0   2   0   0   0   2   2   0   0   2   2   2   2   2   0   2   0   2   0   0   2   2   2   2   2   0   0   2   0   0   2   0   2   0   2   0   0   0   2   0   2   2   2   0   0   0   2   0   0   0   2   0   0   0   2   0   2   2   2   2   2   0   2   0   0   2   2   0   0   2   2   0   2   2   0
 MK-3-4                 2   0   2   2   2   2   0   0   2   0   2   0   2   2   0   2   0   2   2   2   2   0   2   2   0   2   2   2   2   0   0   2   2   0   0   0   2   0   2   2   0   0   0   2   2   2   2   0   0   0   0   2   0   0   0   2   2   2   2   2   2   2   2   2   2   0   2   0   0   0   0   2   0   2   0   2   2   0   2   2   2   0   0   2   0   2   2   2   0   2   2   2   0   2   2   0   0   2   2   0   0   0   2   0   2   2   0   0   0   0   2   2   2   0   2   0   0   2   2   0   0   0   0   2   2   0   2   0   0   0   2   2   0   0   2   2   2   2   2   0   2   2   2   0   0   2   2   2   2   2   0   0   2   0   0   2   0   2   0   2   0   0   0   2   0   2   2   2   0   2   0   2   0   0   0   0   0   2   0   2   0   2   2   2   2   2   0   2   0   0   2   2   0   0   2   2   0   2   2   0
 MK-3-5                 2   0   2   2   2   2   0   0   2   0   2   0   2   2   0   2   0   2   2   2   2   0   2   2   0   2   2   2   2   0   0   2   2   0   0   0   2   2   2   2   2   2   2   0   0   2   2   0   0   0   0   2   0   0   2   0   2   2   2   2   2   2   2   2   2   0   2   0   0   0   0   2   0   2   0   2   2   2   2   2   2   0   0   2   0   2   2   2   0   2   2   2   0   2   2   0   0   2   2   0   0   0   2   0   2   2   0   0   0   0   2   0   2   0   0   0   0   2   0   0   0   0   0   2   2   0   2   0   0   0   2   2   0   0   2   2   2   2   2   0   2   2   2   0   0   2   2   2   2   2   0   0   2   2   0   2   0   2   0   2   0   0   0   2   0   2   2   2   0   2   0   2   0   0   0   0   0   2   0   2   0   2   2   2   2   2   0   2   0   2   2   2   0   0   2   2   0   2   2   0
 MK-3-6                 2   0   2   2   2   2   0   0   2   0   2   0   2   2   2   2   0   2   2   2   2   0   2   2   0   2   2   2   2   0   0   2   2   0   0   0   0   2   2   2   2   2   2   0   0   2   2   0   0   0   0   2   0   2   2   0   2   2   2   0   0   2   2   2   2   0   2   0   0   0   0   2   0   2   0   2   0   2   2   2   2   2   0   2   0   2   2   2   0   2   2   2   0   2   2   2   0   2   0   0   2   0   2   0   2   2   2   0   0   2   0   0   2   0   0   2   0   2   0   0   0   0   0   0   2   0   2   0   0   0   2   2   0   0   2   2   2   2   2   0   2   0   2   0   0   2   2   2   2   2   0   0   2   2   0   2   0   2   2   2   0   0   0   2   0   2   2   2   0   2   0   2   0   0   0   0   0   2   0   2   0   2   2   2   2   2   0   2   0   0   2   2   0   2   2   2   0   2   2   0
 MK-3-7                 2   0   2   2   2   2   0   0   2   0   2   2   2   2   2   2   0   2   2   2   2   0   2   2   0   2   2   2   2   0   0   2   2   0   0   0   0   2   2   2   2   2   2   0   0   2   2   0   0   0   0   2   0   2   2   0   2   2   2   0   0   2   2   0   2   0   2   0   0   0   0   2   0   2   0   2   2   2   2   2   2   2   0   2   0   2   2   2   0   0   2   2   0   2   2   2   0   2   0   0   2   0   2   0   2   2   2   0   0   2   0   0   2   0   0   2   0   2   0   0   0   0   0   0   2   0   2   0   0   0   2   2   0   2   2   2   2   2   2   0   2   0   2   0   0   2   2   0   2   0   0   0   2   0   2   2   0   2   2   2   0   0   0   2   0   2   2   0   0   2   0   2   2   0   0   2   0   0   0   2   0   2   2   2   2   2   0   2   0   0   2   2   0   2   0   2   0   2   2   2
 MK-3-8                 2   0   2   0   2   2   0   0   0   0   2   2   0   2   2   2   0   2   2   2   0   0   2   2   0   2   2   0   2   0   0   2   2   0   0   0   0   2   2   2   2   2   2   0   0   2   2   0   0   0   0   2   2   2   2   0   2   2   2   0   0   2   2   0   2   0   2   0   0   0   0   2   0   0   0   2   2   2   2   2   2   2   0   2   0   2   2   2   0   0   2   0   0   2   2   2   0   2   0   0   2   0   2   0   2   0   2   0   0   2   0   0   2   2   0   2   0   2   0   0   0   0   0   0   2   0   2   0   0   0   0   2   0   2   2   2   2   0   2   0   2   0   0   0   0   2   2   0   2   0   0   2   2   0   2   2   0   2   2   2   0   0   0   0   0   2   2   0   0   2   0   2   2   0   0   2   0   2   0   2   0   2   2   2   2   2   0   2   0   0   2   2   0   2   0   0   0   2   2   2
 MK-3-9                 2   0   2   0   2   2   0   0   0   0   2   2   0   2   2   2   0   2   2   2   0   0   2   2   0   2   0   2   2   0   2   2   0   0   0   0   0   2   2   2   2   2   2   0   0   2   2   0   0   0   0   0   2   2   0   0   2   2   2   0   0   2   2   0   2   0   2   0   0   0   0   2   0   0   0   2   2   2   2   2   0   2   0   2   0   2   2   0   0   0   2   0   0   2   2   2   0   2   0   0   2   0   2   0   2   0   2   0   0   2   0   0   2   2   0   2   0   2   0   0   0   0   2   0   2   0   2   0   0   0   0   2   0   2   2   2   2   2   2   0   2   0   2   0   0   2   2   0   2   0   0   2   2   0   2   2   0   2   2   2   0   0   0   0   0   2   2   0   0   2   0   2   0   2   0   2   0   2   0   2   0   2   2   2   2   2   0   2   0   0   2   2   0   2   0   0   0   2   2   0
 MK-3-10                2   0   2   0   2   2   0   2   0   0   2   2   0   2   2   0   0   2   2   2   0   0   2   2   0   2   0   2   2   0   2   2   0   2   0   0   0   2   2   2   2   0   0   0   0   2   2   0   0   0   0   0   2   2   0   0   2   2   0   0   0   2   2   0   2   0   2   0   2   0   0   2   0   0   0   2   2   0   2   2   0   2   0   2   0   2   2   0   0   0   2   0   0   2   2   2   0   2   0   0   2   0   2   0   2   0   2   0   2   2   0   0   2   2   0   2   0   2   0   0   0   0   2   0   2   0   2   0   0   0   0   2   0   2   2   2   2   2   2   0   2   0   0   0   0   2   2   0   2   0   0   2   2   0   2   2   0   2   2   2   0   0   0   0   0   2   2   0   0   2   0   2   0   2   0   2   0   0   0   2   0   2   2   2   2   2   0   2   0   2   2   2   0   2   0   0   0   2   2   0
 MK-3-11                2   0   2   0   0   0   0   2   0   0   2   2   0   0   2   0   0   2   0   2   0   2   2   2   0   2   0   2   2   0   0   2   0   2   0   0   0   2   2   2   2   0   0   2   0   2   2   0   0   0   0   0   2   2   0   0   2   2   0   0   0   2   2   0   2   0   2   0   2   0   0   2   0   0   0   2   2   0   2   0   0   2   0   2   0   2   2   0   0   0   2   0   0   2   2   2   0   2   0   0   2   0   2   0   2   0   2   0   2   2   0   0   2   0   0   2   0   2   0   2   2   0   2   0   2   0   2   0   0   0   0   2   0   2   2   2   2   2   2   2   2   0   0   0   0   2   2   0   2   0   0   2   2   0   2   2   0   2   2   2   0   0   0   0   0   2   2   0   0   0   0   2   0   2   2   2   0   0   0   2   0   0   0   2   0   2   0   2   0   2   2   2   0   2   0   0   0   2   2   0
 MK-3-12                2   0   2   0   0   0   2   2   0   0   2   2   0   0   2   0   0   2   0   2   0   2   2   2   0   2   0   2   2   2   0   2   0   0   0   0   0   2   2   0   2   0   0   2   0   2   0   0   0   0   0   0   2   0   0   0   2   2   0   0   0   2   2   0   2   0   2   0   2   0   0   2   0   0   0   2   2   0   2   2   0   2   0   2   0   2   2   0   0   0   2   0   0   2   0   2   2   2   0   0   2   0   2   0   2   0   2   0   2   2   0   0   2   2   0   2   0   2   0   2   2   0   2   0   2   0   2   0   2   2   0   2   2   2   2   2   2   2   2   0   2   0   0   2   0   2   2   0   2   0   0   2   2   2   2   2   0   2   2   2   0   0   0   0   0   0   2   0   0   0   0   2   2   2   2   2   0   0   0   2   0   0   0   2   0   2   0   2   0   2   2   2   0   2   0   0   0   2   2   0
 MK-3-13                2   0   2   0   0   0   0   2   0   0   2   2   0   0   2   0   0   2   0   2   0   2   2   2   0   2   0   2   2   2   0   2   0   0   0   0   0   2   2   0   2   0   0   2   0   2   0   0   0   0   0   2   2   0   0   0   2   2   0   0   0   2   2   0   2   0   2   0   2   0   0   2   0   0   0   2   2   0   2   2   0   2   0   2   2   0   0   2   2   0   2   0   0   2   0   0   2   2   0   0   2   0   2   0   2   0   2   0   2   2   0   2   2   2   0   2   0   2   0   2   2   0   2   2   2   0   2   0   2   2   0   2   2   2   2   2   2   2   2   0   2   0   0   2   0   2   2   2   2   0   0   2   2   2   2   0   0   2   2   0   0   0   2   0   0   0   2   0   0   0   0   2   2   2   2   2   0   0   2   2   0   0   0   0   0   2   0   2   0   2   2   2   0   2   0   2   0   2   2   2
 MK-3-14                2   0   2   0   0   0   0   2   0   2   2   2   0   0   2   0   0   2   0   2   0   2   0   0   2   2   0   2   2   0   0   2   0   0   0   2   0   2   2   2   2   2   0   2   2   2   0   0   0   0   2   0   2   0   0   0   2   2   0   0   0   2   2   0   2   0   2   0   2   0   0   2   0   0   0   2   2   0   2   2   0   2   0   2   2   0   0   2   2   0   2   0   0   2   0   0   2   2   2   0   2   0   2   0   2   0   2   0   2   2   0   2   2   0   0   2   0   0   0   2   2   0   2   2   2   0   2   0   2   2   0   2   2   2   2   2   2   2   2   0   2   0   0   2   0   2   2   2   2   0   2   2   2   2   2   0   0   2   2   0   0   0   2   0   0   0   2   0   0   0   0   2   2   2   2   2   0   0   2   2   0   0   0   0   0   2   2   2   0   2   2   2   0   2   0   2   0   2   2   0
 MK-3-15                2   0   2   0   0   0   0   2   0   2   2   2   0   0   2   0   0   0   0   2   0   2   0   0   2   0   0   2   2   0   0   2   0   0   0   0   0   2   2   2   2   0   0   2   2   2   0   0   0   0   2   0   2   2   0   0   2   2   0   0   0   2   2   0   2   2   2   0   2   0   0   2   0   0   0   2   2   0   2   2   0   2   0   2   0   0   0   2   2   0   2   0   0   2   0   0   2   2   2   0   2   0   2   0   2   0   2   0   2   2   0   2   2   0   0   2   2   0   0   2   2   0   2   2   2   0   2   2   2   2   0   2   0   2   2   2   2   2   2   0   2   0   0   2   0   2   2   0   2   2   2   2   2   2   2   0   0   2   2   0   0   0   2   2   0   0   2   0   0   0   0   2   2   2   2   2   2   0   2   2   0   0   0   0   0   0   2   2   0   2   2   2   0   2   0   2   0   2   2   0
 MK-3-16                2   0   2   0   0   0   0   2   0   2   2   0   0   0   2   0   2   0   0   2   0   2   0   0   2   0   0   2   2   2   0   2   0   0   0   0   0   2   2   2   2   0   2   2   2   2   0   0   0   0   2   0   2   0   0   0   2   2   0   0   0   2   2   0   2   2   2   0   2   0   0   2   0   0   0   2   2   0   0   2   0   2   0   2   0   0   0   2   2   0   2   0   0   0   0   0   2   2   2   0   2   0   2   0   2   0   2   0   2   2   0   2   2   0   2   2   2   0   0   2   2   0   2   2   2   0   2   2   0   2   0   2   0   2   2   2   2   2   2   0   2   0   0   0   0   0   2   0   2   2   2   2   2   2   2   0   0   2   2   0   2   0   2   2   0   0   2   0   0   0   0   0   2   0   2   2   2   0   2   2   0   0   0   0   0   0   2   2   0   2   0   2   0   2   0   2   0   2   2   0
 MK-4-1                 0   2   0   2   0   0   2   0   0   2   2   0   0   2   2   0   2   0   2   2   0   0   2   0   0   0   2   0   2   2   0   2   2   2   0   2   0   2   2   2   0   0   0   0   0   2   0   0   2   0   2   2   0   2   2   0   0   0   2   0   2   0   0   2   2   2   2   2   0   2   0   2   0   0   0   0   2   0   2   0   2   2   2   0   0   2   0   2   2   2   2   2   2   2   0   2   0   0   2   0   2   0   0   2   2   0   0   2   2   2   0   2   2   0   2   2   0   0   2   2   0   0   2   0   0   0   0   0   2   2   2   2   2   2   0   0   2   0   0   0   2   0   0   0   0   0   2   0   0   0   0   0   0   0   0   2   0   2   0   2   2   0   0   2   0   0   0   0   2   0   0   0   2   0   0   0   0   0   2   0   2   2   0   0   0   2   2   0   0   2   2   2   2   0   2   0   2   2   2   0
 MK-4-2                 0   0   0   0   0   2   2   0   0   2   2   2   0   2   2   0   2   0   2   2   0   0   2   0   2   0   2   0   2   2   0   2   2   2   0   2   0   2   2   2   0   0   0   2   0   2   2   0   2   0   0   2   0   2   2   0   0   0   2   0   2   0   0   2   2   2   2   2   2   2   0   2   0   0   0   0   2   0   2   0   2   2   2   0   0   2   2   2   0   2   2   2   2   2   0   2   0   0   2   0   2   0   0   2   2   0   2   2   2   2   0   2   2   0   2   2   0   2   2   2   0   0   2   0   0   0   2   0   2   2   2   2   2   2   0   0   2   0   0   0   2   0   0   0   2   0   2   0   0   0   0   0   0   0   2   2   0   2   0   2   2   0   0   2   0   0   0   0   2   0   0   2   2   0   0   0   0   0   2   0   2   2   0   0   0   2   2   0   0   2   2   2   2   0   2   0   2   2   2   0
 MK-4-3                 0   0   0   0   0   2   2   0   0   2   0   2   0   2   2   2   2   0   2   2   0   0   2   0   2   0   2   0   2   2   2   2   2   2   0   2   0   0   2   0   0   0   0   2   0   2   0   0   2   0   0   0   0   2   0   0   0   0   2   0   2   0   0   2   2   2   2   2   2   2   0   2   0   0   0   0   2   0   2   0   2   2   2   0   0   2   2   0   0   0   2   0   2   0   2   2   0   0   2   0   2   0   2   0   2   0   2   2   2   2   0   2   0   0   0   2   0   2   2   2   0   0   2   2   0   2   0   0   2   2   2   2   2   2   0   0   2   0   0   0   0   0   0   0   2   0   2   2   0   0   0   0   0   0   2   2   2   2   0   2   2   2   0   2   0   0   0   2   2   0   0   2   2   0   2   0   0   0   2   0   2   2   0   0   0   0   2   0   0   2   2   2   2   0   2   0   2   0   0   0
 MK-4-4                 0   0   0   0   0   2   2   0   0   2   0   2   0   2   2   2   2   0   2   2   0   0   2   0   0   0   2   0   2   2   2   2   2   2   0   2   0   0   0   0   0   0   0   2   0   2   0   0   2   0   2   0   0   2   0   0   2   0   2   0   2   0   0   2   2   2   2   2   2   2   0   2   0   0   0   0   2   0   2   0   2   2   2   0   0   2   2   0   0   0   2   0   2   0   2   2   0   0   2   2   0   0   2   0   0   0   2   2   2   2   0   2   0   0   0   2   0   2   2   2   0   0   2   2   0   2   0   0   2   2   2   2   2   2   0   2   2   0   2   0   0   0   0   0   2   0   2   2   0   0   0   0   0   0   0   2   0   2   0   2   2   2   0   2   0   0   0   2   2   0   0   2   2   0   2   2   0   0   2   0   2   2   0   0   0   0   2   0   0   2   2   2   2   0   0   0   2   0   0   0
 MK-4-5                 2   0   0   0   0   2   2   0   0   2   0   2   0   2   2   2   2   2   2   2   2   0   2   0   0   0   2   0   2   2   2   2   2   2   0   2   0   0   0   0   0   0   0   2   0   2   0   0   2   0   2   2   0   2   0   0   2   0   2   0   2   0   0   2   2   2   2   2   2   2   0   2   0   0   0   0   2   0   2   0   2   2   0   0   0   2   2   0   0   0   2   0   2   0   2   2   0   0   2   2   0   0   2   2   0   0   2   2   0   2   0   2   0   0   2   2   0   2   2   2   0   0   2   2   0   2   0   0   2   2   0   2   2   2   0   2   2   2   2   2   0   2   0   0   2   0   2   2   0   0   0   0   0   0   0   2   0   2   0   2   2   2   0   2   0   0   0   2   2   0   0   2   2   2   2   2   0   0   2   0   2   2   0   0   2   0   2   0   0   2   2   2   2   0   0   0   2   2   0   0
 MK-4-6                 2   0   2   0   0   2   2   0   2   0   2   2   0   2   2   2   2   2   2   2   2   0   2   0   0   0   2   0   2   2   2   2   2   2   0   2   0   0   0   0   0   0   0   2   0   2   0   0   2   2   2   2   0   2   2   0   2   0   2   0   2   0   0   0   2   2   2   2   2   2   2   2   0   0   0   0   2   2   2   0   2   2   0   0   0   2   2   2   0   0   2   0   0   0   2   2   0   0   2   2   2   2   2   2   0   0   2   2   0   2   0   2   0   0   2   2   2   2   2   2   0   0   2   2   0   2   0   0   2   2   0   2   2   2   0   2   2   2   2   2   0   2   0   2   2   0   2   2   0   0   0   0   0   0   0   0   0   2   0   2   2   2   0   2   0   2   0   0   2   0   0   2   2   2   2   2   0   0   0   0   2   2   0   0   2   2   2   0   0   2   0   2   0   0   0   0   2   2   0   0
 MK-4-7                 2   2   2   0   0   2   2   0   2   0   2   2   2   2   2   0   2   2   0   2   2   0   2   0   0   0   2   0   2   2   2   2   2   2   0   2   0   0   0   0   0   2   0   2   0   2   0   0   2   2   2   2   0   2   0   0   2   0   2   0   2   0   0   0   2   2   2   2   2   2   2   2   0   0   0   2   2   2   2   0   2   2   0   0   0   2   2   2   0   0   2   0   0   0   2   2   0   0   2   2   2   2   2   2   0   0   0   2   0   2   0   0   0   0   0   2   2   2   2   2   0   0   2   2   0   0   0   0   2   0   0   2   2   2   0   2   2   2   0   2   0   2   0   2   2   0   2   0   0   0   0   0   0   0   0   0   0   2   0   2   2   2   0   2   0   2   0   0   2   2   0   0   2   2   2   2   0   0   0   0   2   2   0   0   2   2   2   0   0   2   0   2   0   0   0   0   2   2   0   2
 MK-4-8                 2   2   2   0   2   2   2   0   2   0   2   2   2   2   2   0   2   2   0   2   2   0   2   0   0   2   2   0   2   2   2   2   2   2   0   2   2   0   0   0   2   2   0   2   0   2   0   0   2   2   2   2   0   2   0   0   2   0   2   0   2   2   0   0   2   0   2   0   0   2   0   2   0   0   0   2   2   2   2   0   2   2   0   0   0   2   2   2   0   0   2   0   0   0   2   2   0   2   2   2   2   2   0   2   0   2   0   2   0   0   0   2   0   0   0   2   2   0   2   2   0   0   2   2   0   0   0   0   2   0   0   2   2   2   2   2   0   0   0   2   0   2   0   0   2   2   2   0   0   0   0   0   0   0   0   0   0   2   0   2   2   2   0   2   0   2   0   0   0   2   0   0   2   2   2   2   0   0   0   2   2   2   0   0   2   2   2   0   0   0   0   2   0   0   0   0   2   2   0   2
 MK-4-9                 2   2   2   0   2   2   2   0   2   0   2   2   2   0   0   0   0   0   0   2   2   2   2   2   0   2   2   0   0   2   2   2   2   2   0   2   2   0   0   0   0   2   0   2   0   2   0   0   2   2   2   2   0   2   0   0   2   0   2   0   2   2   2   0   2   0   2   0   0   2   0   2   0   2   0   2   2   2   2   0   2   2   0   0   0   2   2   2   0   0   2   0   0   0   2   2   0   2   2   2   2   2   0   2   0   2   0   2   0   0   0   2   0   0   0   2   2   0   0   2   0   0   2   2   0   0   0   0   2   0   0   2   2   2   2   2   0   0   0   2   0   2   0   0   2   2   2   2   0   0   0   0   0   0   0   0   0   2   0   2   2   2   0   2   0   2   0   0   0   2   0   0   2   2   2   2   0   0   2   0   2   2   0   0   2   2   2   0   0   0   0   2   0   0   0   0   2   0   0   2
 MK-4-10                2   2   2   0   2   2   2   0   0   0   2   2   2   0   0   0   0   0   0   2   2   2   2   2   0   2   2   0   0   2   2   2   2   2   2   2   0   0   0   0   0   2   0   2   0   2   0   0   2   2   2   2   0   2   0   0   0   0   2   0   2   0   2   0   2   0   0   0   0   2   0   2   0   2   0   2   2   2   2   2   2   2   0   0   0   2   2   0   0   0   2   0   0   0   2   2   0   2   2   2   2   2   0   2   0   2   0   2   0   0   0   2   0   0   2   2   2   0   0   2   0   0   2   2   0   0   2   0   2   0   2   2   2   2   2   2   0   0   0   2   0   2   0   0   2   2   2   0   0   0   0   0   0   0   0   0   0   2   0   2   2   2   0   0   0   2   0   0   0   2   0   0   2   2   2   2   0   0   2   0   2   2   0   2   2   2   2   0   0   0   0   2   0   0   0   0   2   0   0   0
 MK-4-11                2   2   2   0   2   2   2   0   0   0   2   2   2   0   0   2   0   0   0   2   2   2   2   2   0   2   2   0   2   2   2   2   2   0   2   0   0   0   0   0   0   2   0   2   0   2   2   0   2   2   2   2   0   2   0   0   0   0   2   2   2   0   2   0   0   0   0   0   0   2   0   2   0   2   2   2   2   2   2   2   0   2   0   0   0   2   0   0   0   0   2   0   2   0   2   2   0   2   2   2   2   2   0   2   0   0   0   2   2   0   0   2   0   0   2   2   2   0   0   0   0   0   2   2   0   0   2   0   2   0   2   2   2   2   2   2   0   0   0   2   0   2   0   0   2   2   2   0   0   0   0   0   0   0   0   0   0   2   2   2   2   2   0   0   0   2   0   0   0   2   0   0   2   2   2   0   0   0   2   2   2   2   0   0   2   2   2   0   0   0   0   2   0   0   0   0   0   0   0   0
 MK-4-12                2   2   2   0   2   0   2   0   0   0   2   2   2   0   0   2   0   0   0   2   2   2   2   2   0   2   2   0   2   2   2   2   2   0   2   0   0   2   0   0   0   2   0   2   0   0   2   0   2   2   2   2   0   2   0   0   0   0   2   2   2   0   2   0   0   0   0   0   0   2   0   2   0   2   2   2   2   2   2   2   0   2   0   0   0   2   0   0   0   0   2   0   2   0   2   0   0   2   2   2   2   2   0   2   0   0   0   2   2   0   0   2   0   0   2   2   2   0   0   0   0   0   2   2   0   0   2   0   2   0   2   2   2   0   2   2   0   0   0   2   0   2   0   0   2   2   2   0   0   0   0   0   0   0   0   0   2   2   2   2   2   2   0   0   0   2   0   0   2   2   0   0   0   2   2   0   0   0   2   2   2   2   0   0   0   2   2   0   0   0   0   2   0   0   0   0   0   0   0   0
 MK-4-13                2   2   2   0   2   0   2   0   2   0   2   2   2   0   0   2   0   0   0   2   2   2   0   2   0   2   2   2   2   2   2   2   2   0   2   2   0   2   0   0   0   2   0   2   0   0   2   0   2   2   2   2   0   2   0   0   0   0   2   2   2   2   2   0   2   0   2   0   0   2   0   0   0   2   2   2   2   2   2   2   0   2   2   0   0   2   0   0   0   0   2   2   2   0   2   0   0   2   2   2   2   2   0   2   0   0   0   2   2   0   0   2   0   0   2   2   2   0   0   0   0   0   2   2   0   0   2   0   2   0   2   2   2   0   2   2   0   0   0   2   2   2   0   0   2   2   2   0   0   0   0   0   0   0   0   0   2   2   2   2   2   2   0   0   0   2   0   0   2   2   0   0   0   2   2   0   0   2   2   2   0   2   0   0   0   2   2   0   0   0   0   2   0   0   0   0   0   0   0   0
 MK-4-14                2   2   0   0   2   0   2   0   2   0   2   2   2   0   0   2   0   0   0   2   2   2   0   2   0   2   2   2   2   2   2   2   2   0   2   2   0   2   2   0   0   2   0   2   0   0   2   0   2   2   2   2   0   2   0   0   0   0   2   2   2   2   2   0   0   0   2   0   0   2   0   0   0   2   2   2   0   2   2   2   0   2   2   0   0   2   0   0   2   0   2   0   2   0   2   0   0   2   2   2   2   2   0   2   0   0   0   2   2   0   0   2   0   0   2   2   2   0   0   0   0   0   2   2   0   0   2   0   2   0   2   2   2   0   2   2   0   0   0   2   0   2   2   0   2   2   2   0   0   0   0   0   0   0   0   0   2   2   2   2   2   2   0   0   0   2   0   0   2   2   2   0   0   2   2   0   0   2   2   2   0   2   2   0   0   2   2   0   0   2   0   2   2   0   0   0   0   0   0   0
 MK-4-15                2   2   0   0   2   0   2   0   2   0   2   2   2   0   0   2   2   0   0   2   2   2   0   2   0   2   2   2   0   2   2   2   2   0   2   2   0   2   2   0   0   2   0   2   0   0   2   0   2   2   2   2   0   2   0   0   0   0   2   2   2   2   2   0   0   0   2   0   0   2   0   0   0   2   2   2   0   0   2   2   0   0   2   0   0   2   0   0   2   0   2   2   2   0   2   0   0   2   2   2   2   2   0   2   0   0   0   2   2   0   0   2   0   0   2   0   0   0   0   0   0   2   2   2   0   0   2   0   2   0   2   2   2   0   2   2   0   0   0   2   0   2   2   0   2   2   2   0   0   0   0   0   0   0   2   0   0   2   2   2   2   2   0   0   0   2   0   0   2   2   2   0   0   2   2   0   0   2   2   2   0   0   0   0   0   2   2   0   2   2   0   2   2   0   0   0   2   0   0   0
 MK-4-16                2   2   0   0   2   0   2   0   2   0   2   2   2   0   0   2   2   2   0   2   2   2   2   2   0   2   2   2   0   0   2   2   2   0   2   0   0   2   2   0   0   2   0   0   2   0   2   0   2   0   2   2   0   2   2   0   0   0   2   2   2   2   2   0   0   0   2   0   0   0   0   2   0   2   2   2   0   0   2   2   0   0   2   0   0   0   0   0   2   0   2   2   2   0   2   0   0   2   2   2   2   2   0   2   0   0   0   2   2   0   0   2   0   0   2   0   0   0   0   0   0   2   2   2   0   0   2   0   2   0   0   2   2   0   2   2   0   0   0   2   0   2   2   0   2   2   2   0   0   0   0   0   0   0   2   2   0   2   2   2   2   2   0   0   0   2   0   0   2   2   2   0   0   2   2   0   0   2   2   0   0   0   0   0   0   2   2   0   2   2   0   0   0   0   0   0   2   0   0   0
 MK-5-1                 0   2   2   0   0   2   2   2   0   2   0   2   0   0   2   0   2   0   2   0   0   2   0   0   2   2   2   2   0   0   2   0   0   2   0   0   0   0   0   2   2   2   0   0   2   2   0   0   0   2   2   2   2   2   2   0   2   0   2   0   0   2   0   2   2   0   2   0   2   2   2   2   2   0   2   0   2   2   2   2   2   2   2   0   2   0   0   0   0   0   0   2   2   0   0   2   0   0   0   2   2   2   2   0   2   2   2   2   0   2   0   2   0   0   0   0   0   2   2   0   2   2   0   0   2   0   2   2   2   0   0   2   0   2   2   2   2   0   2   0   0   0   0   2   0   2   2   0   0   2   0   2   2   0   2   0   0   0   2   0   2   2   0   2   0   2   2   0   2   0   0   2   0   2   2   2   2   0   0   0   2   2   0   2   2   2   0   2   2   0   0   2   0   0   0   2   2   0   2   2
 MK-5-2                 0   2   2   0   0   2   2   2   0   2   0   2   0   0   2   0   0   0   2   0   0   2   0   0   2   2   2   2   0   0   2   0   0   2   0   0   0   0   0   2   2   2   0   0   2   0   0   0   0   2   2   2   2   2   2   0   2   0   2   0   0   2   0   2   2   0   2   0   2   2   2   2   2   0   2   0   0   2   0   2   2   2   2   2   2   0   2   0   0   0   0   2   2   0   0   2   0   0   0   2   2   2   2   0   2   2   2   2   0   2   0   2   0   2   0   0   2   2   2   2   0   2   0   0   2   0   2   2   2   0   0   2   0   2   2   2   2   0   2   0   0   0   0   0   0   2   0   0   2   0   0   0   2   0   2   0   2   0   2   2   2   2   0   0   0   2   2   0   2   0   0   2   0   2   2   2   2   0   0   0   2   2   0   2   2   2   0   2   2   0   0   2   0   0   0   2   2   0   2   2
 MK-5-3                 0   2   2   0   0   2   2   2   0   2   0   2   2   0   2   0   0   0   2   0   0   2   0   0   2   2   2   2   0   0   2   0   0   2   0   0   0   0   0   2   2   2   0   0   2   2   0   0   0   2   2   2   0   2   2   0   2   0   2   2   0   0   0   2   2   2   2   0   2   2   2   2   0   0   2   0   0   2   0   0   0   2   2   2   2   0   2   0   0   0   0   2   2   0   0   2   0   0   0   2   2   2   2   0   2   2   2   2   0   2   0   2   0   2   0   0   2   2   2   0   0   0   0   0   2   0   2   2   2   0   0   2   0   2   2   2   0   2   2   0   0   0   0   0   0   2   0   0   2   0   0   0   2   0   2   0   2   0   2   2   2   2   0   0   0   2   2   0   2   0   0   0   0   2   2   2   2   0   2   0   2   2   2   2   2   2   0   2   2   0   2   2   0   2   0   2   2   0   2   2
 MK-5-4                 0   2   2   0   0   2   2   2   0   2   0   2   2   0   0   0   2   0   2   0   0   2   0   0   2   2   2   2   0   2   2   0   0   2   0   2   0   0   0   2   2   2   0   0   2   2   0   0   0   2   2   2   0   2   0   0   2   0   2   2   0   0   0   2   2   2   2   0   0   2   2   0   0   0   2   0   0   2   0   0   0   2   2   2   2   2   2   0   0   0   0   2   0   0   0   2   0   0   0   2   2   2   2   0   2   2   2   2   2   2   0   2   0   2   0   0   2   2   2   0   0   2   0   0   2   0   2   2   0   0   0   2   0   2   2   2   2   2   2   0   0   0   0   0   0   2   0   2   2   0   0   0   2   0   2   0   2   0   2   2   0   0   0   2   0   2   2   0   2   0   0   2   0   2   2   0   2   0   0   0   2   2   2   2   2   2   0   2   0   0   2   2   2   2   0   2   2   0   0   2
 MK-5-5                 0   2   2   0   0   2   2   2   0   2   0   2   2   0   0   0   0   0   2   2   0   2   2   0   0   2   2   2   0   2   2   0   0   2   0   2   0   0   0   2   2   2   0   0   2   2   0   0   0   2   2   2   0   2   0   0   2   0   2   2   0   0   0   2   2   2   2   0   0   0   2   0   0   0   2   0   0   2   0   0   0   0   2   2   2   2   2   2   0   0   0   2   0   2   2   2   0   0   0   2   2   2   2   0   2   2   2   2   2   2   0   2   0   2   0   0   2   2   2   0   0   2   0   0   0   0   0   2   0   2   0   2   0   0   2   2   2   2   2   0   0   2   0   0   0   2   0   2   2   0   0   0   2   0   2   0   2   0   2   2   0   0   0   2   0   2   2   0   2   0   0   2   2   2   0   0   2   0   0   0   2   2   2   2   2   2   0   2   0   0   2   2   2   2   0   2   2   0   0   2
 MK-5-6                 0   2   2   0   0   0   0   2   0   2   0   2   2   0   0   0   0   0   2   2   0   2   2   0   0   2   2   2   0   2   2   0   0   2   0   2   0   0   0   2   0   2   0   0   2   0   0   0   0   0   0   2   0   2   0   0   2   0   2   2   0   2   0   2   2   2   2   0   0   0   2   0   0   0   2   0   0   2   0   0   0   0   2   2   2   2   2   2   0   0   0   2   0   2   2   2   0   2   0   2   2   2   2   0   2   2   2   2   2   0   0   2   0   2   0   0   2   2   2   0   0   2   0   0   0   2   0   2   0   2   0   2   0   0   0   2   2   2   2   0   0   2   0   0   0   2   0   2   2   0   0   0   2   0   2   0   0   0   2   2   2   0   0   0   0   2   2   0   2   0   0   2   2   2   0   0   2   0   0   0   2   2   2   2   0   2   2   2   0   0   2   2   0   2   0   2   2   0   0   2
 MK-5-7                 0   2   2   0   0   0   0   2   0   2   0   2   2   0   2   0   0   0   2   2   0   2   2   0   0   2   2   2   0   2   2   0   0   2   0   0   0   0   0   2   0   2   0   2   2   0   0   0   0   0   0   2   0   2   0   0   2   0   2   2   0   2   0   2   2   2   2   0   0   0   2   0   0   2   2   0   0   2   0   0   0   2   2   2   2   2   2   2   2   0   0   2   0   2   2   2   0   2   0   2   2   2   2   0   2   2   2   0   2   0   0   2   0   2   0   0   0   2   2   0   0   2   2   0   0   2   0   2   2   2   2   2   0   0   0   2   2   2   2   0   0   2   0   2   0   2   0   2   2   2   0   0   2   0   0   2   0   0   2   0   2   0   0   0   0   2   2   0   2   2   0   2   2   2   0   0   2   0   0   0   2   2   2   2   2   2   2   2   0   0   2   2   2   2   0   2   2   0   0   2
 MK-5-8                 0   2   2   0   0   0   0   2   0   0   0   0   2   0   2   0   0   0   2   2   0   2   2   0   0   2   2   2   0   2   2   0   0   2   2   2   0   0   0   2   0   2   0   2   2   0   0   0   0   2   0   2   2   2   0   0   2   0   0   2   2   2   0   2   2   2   2   0   0   0   2   0   0   2   2   0   0   2   0   0   0   2   2   2   2   2   2   2   2   0   0   2   0   2   2   0   2   2   0   2   2   2   2   0   2   2   2   0   2   0   0   0   0   2   0   0   0   2   2   0   0   2   2   0   0   2   0   0   2   2   2   2   0   0   0   2   2   0   2   0   0   2   0   2   0   2   0   0   2   2   0   0   2   2   2   2   0   0   2   0   2   0   2   0   0   2   2   0   2   2   0   2   2   2   0   0   2   0   0   0   2   2   0   2   2   2   2   2   0   0   2   2   2   0   0   2   2   0   0   2
 MK-5-9                 0   2   2   0   0   0   0   2   0   0   0   0   2   0   2   0   0   2   2   2   0   2   2   0   0   2   2   2   0   2   2   0   0   2   2   2   0   0   0   2   0   2   0   2   0   0   0   0   0   0   0   2   2   2   0   0   2   0   0   2   2   2   0   2   2   2   2   0   0   0   2   0   0   0   2   0   0   2   0   0   0   2   2   2   2   2   2   2   2   0   0   2   0   2   2   0   0   2   0   2   2   2   2   0   2   2   0   0   2   0   0   0   0   2   0   0   0   2   2   0   0   2   2   0   0   2   0   0   2   2   0   2   0   0   0   0   2   0   2   0   0   0   2   2   0   2   2   0   2   2   0   0   2   2   2   0   0   0   2   2   2   0   2   0   0   2   0   0   2   2   0   0   2   2   0   0   2   0   2   2   2   2   0   2   2   2   2   2   0   0   2   2   2   0   0   2   2   0   2   2
 MK-5-10                2   2   2   2   0   0   2   0   0   0   0   0   2   0   2   0   0   2   2   0   0   0   0   0   0   2   2   2   0   2   2   0   0   2   2   2   0   0   0   2   0   2   0   2   0   0   0   0   0   0   2   2   2   2   0   0   2   0   0   2   2   2   0   2   2   2   2   2   0   0   2   0   0   0   2   0   0   2   0   0   2   2   2   2   2   2   0   2   2   0   0   2   0   2   2   0   0   2   0   2   2   2   0   0   2   0   0   0   2   0   0   2   0   2   0   0   0   2   2   0   0   2   2   0   0   2   0   0   2   2   0   2   0   0   0   0   2   0   0   0   0   0   2   2   0   2   2   2   2   0   0   2   2   2   2   0   0   2   0   2   2   0   2   0   2   2   0   0   2   2   0   0   2   0   0   0   2   0   2   2   2   2   0   2   2   2   2   2   0   2   2   2   0   0   0   2   0   0   2   2
 MK-5-11                2   2   2   2   0   0   2   0   0   0   0   0   2   0   2   0   0   2   2   0   0   0   0   0   0   0   2   2   0   2   2   0   0   2   2   2   0   0   0   2   0   2   2   2   0   0   2   0   0   0   2   2   2   2   0   0   2   0   0   0   2   2   0   2   0   2   2   2   2   0   2   0   0   0   2   2   0   2   0   0   2   2   2   2   2   2   0   2   2   0   0   2   0   2   2   2   0   2   0   2   2   2   0   0   2   0   2   0   2   0   0   2   0   2   0   0   0   2   2   0   0   2   2   0   0   0   0   0   2   2   0   0   0   0   0   0   2   0   0   0   0   0   2   0   0   2   2   2   2   0   0   2   2   2   2   0   0   2   0   2   2   0   2   2   2   2   0   0   2   2   0   0   2   0   2   2   2   2   2   0   2   2   0   2   0   2   0   2   0   2   0   2   0   0   0   2   0   0   2   2
 MK-5-12                2   2   2   2   0   0   2   0   0   0   0   0   0   0   2   0   0   2   0   0   0   0   0   0   2   0   2   2   0   2   2   0   0   2   2   2   0   0   0   2   0   2   2   2   0   0   2   0   0   0   2   2   0   2   2   0   2   0   0   0   2   2   0   2   0   2   2   2   2   0   2   2   0   0   2   2   2   2   2   0   2   2   2   2   2   2   0   2   2   0   0   2   0   2   2   2   0   2   0   2   2   2   0   0   2   0   2   0   2   0   0   2   0   2   0   0   0   2   2   0   2   2   2   0   0   0   2   0   2   2   0   0   0   0   0   0   2   0   0   0   0   0   2   0   0   2   0   2   2   0   0   2   2   2   2   2   0   2   0   2   2   0   2   2   2   2   2   0   2   0   0   0   2   0   2   0   2   2   2   0   0   2   0   2   0   2   0   2   0   2   0   2   0   0   0   2   2   0   2   2
 MK-5-13                2   2   2   2   0   0   0   0   0   2   0   2   0   2   2   0   2   0   0   2   0   0   0   0   2   0   0   2   0   2   2   0   0   2   2   2   0   0   0   2   0   2   2   2   0   0   2   0   0   0   2   2   0   2   2   0   2   0   0   0   2   2   0   2   0   2   0   2   0   2   2   2   0   0   2   2   2   2   2   0   2   2   2   2   2   2   0   2   2   0   0   2   0   2   2   2   0   2   0   2   2   2   0   0   2   0   0   0   2   0   0   0   0   0   0   0   0   2   2   0   2   2   2   0   0   0   2   0   2   0   0   0   0   0   0   0   2   0   0   0   0   0   2   0   0   2   0   2   2   0   2   2   2   2   2   2   0   2   0   0   2   0   2   2   2   2   2   0   2   0   0   0   2   0   2   0   2   2   2   0   0   2   0   2   0   2   0   2   0   2   0   2   0   0   0   2   2   0   2   2
 MK-5-14                2   2   2   2   0   0   0   0   0   2   0   2   0   2   2   0   2   0   2   2   0   0   0   0   2   0   0   2   0   2   2   0   0   2   2   2   2   0   0   0   0   2   2   2   0   0   2   0   0   2   2   2   0   2   2   0   2   0   0   0   2   2   0   2   0   2   0   2   0   2   2   2   0   0   2   2   2   0   2   0   2   2   2   2   0   2   0   2   2   0   0   2   2   2   2   2   0   2   0   2   2   2   0   0   2   0   0   0   2   0   0   0   0   0   0   0   2   2   0   0   2   2   2   0   0   0   2   0   2   0   0   0   0   0   0   0   2   0   0   0   2   0   2   0   0   2   0   2   2   0   2   2   2   2   2   2   0   2   0   0   2   0   2   2   2   2   0   0   2   0   0   0   2   0   2   0   2   2   2   0   0   2   0   0   0   2   0   2   0   0   0   2   2   0   0   2   2   0   2   2
 MK-5-15                2   2   2   0   0   0   0   0   0   2   0   2   0   2   2   0   2   2   2   0   0   0   0   2   2   0   0   2   0   2   2   0   0   2   2   2   2   0   0   0   0   2   2   2   0   0   2   0   0   2   2   2   0   0   2   0   2   0   0   0   2   2   0   2   0   2   0   2   2   2   2   2   0   0   2   2   2   0   2   0   2   2   0   2   0   0   0   2   2   2   0   2   2   2   2   2   0   2   0   0   0   2   0   0   2   0   0   0   2   0   0   2   2   0   0   2   0   2   0   0   2   2   2   0   0   0   2   0   2   0   0   0   0   0   0   0   2   0   0   0   2   0   2   0   0   2   0   2   2   0   2   2   2   2   2   2   0   2   0   0   2   0   2   0   2   2   0   0   2   0   0   2   2   2   2   0   2   2   2   0   0   2   0   0   0   0   0   2   2   0   0   2   2   0   0   2   2   0   2   0
 MK-5-16                2   2   2   0   0   0   2   0   0   2   0   2   0   2   2   0   2   2   2   0   0   0   0   2   2   0   0   2   0   2   2   0   0   2   0   2   2   0   0   0   0   0   2   2   0   0   2   0   0   2   2   2   2   0   0   0   2   2   0   0   2   2   0   2   0   0   0   0   2   2   2   2   0   0   2   2   2   0   2   0   2   2   0   2   0   0   0   2   0   2   0   0   2   2   2   2   0   2   0   2   0   2   0   0   0   0   0   0   2   0   2   2   2   0   0   2   0   2   0   0   2   2   2   0   0   0   2   0   2   0   0   0   0   0   0   0   2   0   0   0   2   0   2   0   0   2   0   2   2   0   2   2   0   0   2   0   0   0   0   0   2   0   2   0   2   2   0   0   2   0   0   2   2   0   2   0   2   2   2   0   0   2   0   0   0   0   0   2   2   0   2   2   2   0   0   2   2   0   2   0
 MK-6-1                 2   0   2   0   2   2   2   2   0   0   0   2   2   2   0   0   0   0   0   0   0   2   0   2   0   0   0   2   2   2   2   2   2   2   0   0   2   0   2   0   2   0   2   2   2   2   2   2   2   0   2   0   0   0   0   2   0   2   0   2   0   0   2   0   2   2   2   2   2   0   0   2   2   0   0   0   0   2   2   2   2   0   2   2   0   0   0   0   0   0   0   2   2   2   2   2   2   0   0   2   2   2   2   2   2   0   2   0   0   0   2   2   0   2   0   0   0   0   0   0   0   2   0   0   0   0   0   0   0   2   0   0   2   2   0   0   2   2   2   2   0   0   2   2   0   0   2   0   2   2   2   0   0   2   0   2   2   2   2   0   0   0   0   0   0   2   0   2   0   0   0   0   2   2   0   0   0   2   0   0   2   0   0   2   2   2   0   0   0   2   2   0   0   0   0   2   2   0   0   0
 MK-6-2                 2   0   2   0   2   2   2   2   0   0   0   2   2   2   0   0   0   0   0   0   0   2   0   2   2   0   0   2   2   2   2   2   2   2   2   0   2   0   2   0   2   0   2   2   2   2   2   2   2   0   2   0   0   0   0   2   0   2   0   2   0   0   2   0   2   2   2   2   2   0   0   2   2   0   0   0   0   2   2   2   2   0   2   2   0   0   0   2   0   0   0   0   2   2   2   2   0   0   0   2   2   2   2   2   2   0   2   0   0   0   2   0   0   2   0   0   0   0   0   0   2   2   2   0   0   0   0   0   0   2   0   0   2   2   0   2   2   2   2   2   0   0   2   2   0   0   2   2   2   2   2   0   2   2   0   0   2   2   2   0   0   0   0   0   0   2   0   2   0   0   0   0   0   2   0   2   2   2   0   0   0   0   0   2   2   2   0   0   0   2   2   0   0   0   0   2   2   0   0   0
 MK-6-3                 2   0   2   0   2   2   2   2   0   0   0   0   2   2   0   0   0   0   0   0   0   2   0   0   2   0   0   2   2   2   2   2   0   2   2   0   2   0   0   2   2   0   2   2   2   2   2   2   2   0   2   2   0   0   0   2   0   0   0   2   0   2   2   0   2   2   2   2   2   0   0   0   2   0   0   0   0   2   2   0   2   0   2   2   2   0   0   0   0   2   0   0   2   2   2   2   0   2   0   0   2   2   2   2   2   0   2   0   0   0   2   0   0   2   0   0   0   0   2   0   2   2   2   0   0   0   0   0   0   2   0   0   2   2   0   2   2   2   2   2   0   0   2   2   0   0   0   2   2   2   2   0   2   2   0   0   2   2   2   0   0   0   0   0   2   2   2   2   0   0   0   0   0   2   0   2   2   2   0   0   0   0   0   2   2   2   0   0   0   2   2   0   0   0   0   2   2   0   2   0
 MK-6-4                 2   0   2   0   2   2   2   2   0   0   0   0   2   2   2   0   0   0   0   0   0   2   0   0   2   0   0   2   2   2   2   0   0   2   0   0   2   0   0   2   2   2   2   2   2   2   0   2   2   0   2   2   0   0   0   2   0   0   0   0   0   2   2   0   2   2   2   2   2   0   0   0   2   0   0   0   0   2   2   0   2   0   2   2   2   0   0   0   0   2   0   0   2   2   2   2   0   2   0   0   2   2   2   2   0   0   2   0   0   0   0   0   0   2   0   0   0   0   2   0   2   2   0   0   0   0   0   2   0   2   0   0   2   2   0   2   0   2   2   2   2   2   2   2   0   0   0   2   2   0   2   0   2   2   0   0   2   2   2   0   0   0   0   0   2   0   2   0   0   0   0   2   0   0   0   0   2   2   0   0   0   0   0   0   2   2   2   0   0   2   2   0   0   0   0   2   2   0   2   0
 MK-6-5                 2   0   2   0   2   2   2   2   2   0   0   0   2   0   2   0   0   0   0   0   0   2   0   0   2   0   0   0   2   2   2   0   0   0   0   0   2   2   0   2   2   2   2   0   2   2   0   0   2   0   2   2   0   0   0   2   0   0   0   0   2   2   2   0   2   2   0   2   0   0   0   0   2   0   0   0   0   2   2   2   2   0   2   2   2   0   0   0   0   2   0   0   2   2   2   2   0   2   0   0   2   2   2   2   0   0   0   0   0   0   2   0   0   2   0   0   0   0   0   0   2   2   0   0   0   0   0   2   0   2   0   0   2   2   2   2   0   2   2   2   2   2   2   2   0   0   0   2   2   0   2   0   2   2   0   2   2   2   2   2   0   2   2   0   2   0   2   0   0   0   0   2   0   0   0   0   0   0   2   0   0   0   0   0   2   2   2   0   0   2   2   0   0   0   0   2   0   0   2   2
 MK-6-6                 2   0   2   0   2   2   2   2   2   0   0   2   2   0   2   0   0   0   0   0   0   2   0   0   2   2   0   0   2   2   2   0   0   0   0   0   2   0   0   2   2   0   2   0   2   2   0   0   2   0   2   2   0   0   0   2   0   0   2   0   2   2   2   0   2   0   0   2   0   0   0   0   2   0   0   0   0   2   2   2   2   0   2   2   2   0   0   0   0   2   0   0   2   2   2   2   0   2   0   2   2   2   2   2   0   0   0   0   0   0   2   0   0   2   0   0   0   0   0   0   2   0   0   0   0   0   0   2   0   2   0   0   2   2   2   2   0   2   2   2   2   2   0   2   0   0   0   2   0   0   2   0   2   2   2   0   2   2   2   2   0   2   2   0   2   0   2   0   0   0   0   2   0   0   0   0   0   0   2   0   0   0   0   0   2   2   2   0   0   2   2   0   0   2   0   0   2   0   2   0
 MK-6-7                 2   0   2   0   2   2   2   0   2   0   0   2   2   0   2   0   0   0   0   0   0   2   0   0   2   2   0   0   2   2   2   0   0   0   0   0   2   0   0   2   2   0   2   0   2   2   0   0   2   0   2   2   0   0   0   2   0   0   2   0   2   2   0   0   2   0   0   2   0   0   0   2   2   0   0   0   0   2   2   2   2   0   2   2   2   0   0   0   0   2   0   0   2   2   2   2   0   2   0   0   2   2   0   2   0   0   0   0   0   0   2   0   0   2   0   0   0   2   0   0   2   0   0   0   0   0   0   2   2   2   0   0   2   2   2   2   2   2   2   2   2   2   0   2   0   0   0   2   0   0   0   0   2   2   2   0   2   2   2   2   0   2   0   0   2   0   2   0   0   0   0   2   0   0   0   0   0   0   2   0   0   0   0   0   2   2   2   0   0   2   2   0   2   2   0   0   2   0   2   0
 MK-6-8                 2   0   2   0   0   2   2   0   2   0   0   2   2   0   2   0   0   0   0   0   0   2   0   0   2   2   0   0   2   2   2   0   0   0   0   0   0   0   0   2   2   0   2   0   2   2   0   0   2   0   2   2   2   0   0   2   0   0   2   0   0   2   0   0   2   0   0   2   0   0   0   2   2   2   0   0   0   2   2   2   0   0   2   2   2   0   0   0   0   0   0   0   2   2   2   2   0   2   0   0   2   2   0   2   0   0   0   0   0   0   0   0   0   2   0   0   0   2   0   0   2   0   0   0   0   0   2   2   2   2   0   0   2   0   2   2   2   2   2   2   2   2   0   2   2   0   0   2   2   0   0   0   2   2   2   0   2   2   2   2   0   2   0   0   2   0   2   0   0   0   0   2   0   0   0   0   0   0   2   0   0   0   0   0   2   0   2   2   0   2   2   0   2   2   0   2   2   0   0   0
 MK-6-9                 2   0   2   0   2   2   2   0   2   0   0   2   2   0   2   0   2   0   2   0   0   2   0   0   2   2   0   0   2   2   0   0   0   0   0   0   0   0   0   2   0   0   2   0   0   2   0   0   0   0   0   2   2   0   0   0   2   0   2   0   0   2   0   0   2   0   0   0   0   0   0   2   2   2   0   0   0   2   0   2   0   0   2   0   2   0   2   0   0   2   0   0   2   2   2   2   0   2   0   0   2   0   0   2   0   0   0   0   0   0   0   0   0   0   0   0   0   2   0   0   2   0   0   0   0   0   2   2   2   2   0   0   2   0   2   0   0   2   2   2   0   2   0   2   2   0   0   2   0   0   0   0   2   2   2   0   2   2   2   2   0   2   0   0   2   0   2   0   0   0   0   2   0   0   0   0   0   0   2   0   0   0   0   0   2   0   2   2   0   2   2   0   2   2   0   2   2   0   0   2
 MK-6-10                2   0   2   0   2   2   2   0   2   0   0   2   2   0   0   0   2   0   2   0   0   2   0   2   2   2   2   0   2   2   0   0   0   0   0   0   0   2   2   2   0   0   2   0   0   2   0   0   0   0   0   2   2   0   0   0   2   0   2   0   0   2   0   0   2   0   2   0   0   0   0   2   2   2   0   0   0   2   2   2   0   0   0   0   2   0   2   0   0   2   0   0   2   2   2   2   0   2   0   0   0   0   0   2   0   0   0   0   0   0   0   0   0   0   0   0   0   2   0   0   2   0   0   2   0   0   2   2   2   2   0   0   2   0   2   0   0   2   2   2   2   2   0   2   2   0   0   2   0   0   0   0   2   0   2   2   2   2   0   2   0   2   0   0   0   0   2   0   0   0   0   2   0   0   0   0   0   0   2   0   0   0   0   0   2   0   2   2   0   2   2   0   2   2   0   2   2   0   0   2
 MK-6-11                2   0   2   0   2   0   2   0   2   2   0   2   2   0   0   0   2   0   2   0   0   2   0   2   2   2   2   0   2   2   0   0   0   0   0   0   2   2   2   2   0   0   2   0   0   2   0   2   0   0   0   2   2   0   0   0   2   0   2   0   2   2   0   2   2   2   2   0   0   0   0   2   2   2   0   0   0   2   2   2   0   0   0   0   2   0   2   2   2   2   0   0   2   2   2   2   0   2   0   0   0   0   0   2   0   0   0   0   2   0   0   2   2   0   0   0   0   2   2   0   2   0   0   0   0   0   2   2   2   2   0   0   2   0   2   0   0   2   2   2   2   2   0   2   2   0   0   2   0   0   0   0   2   0   2   2   2   0   0   2   0   2   0   2   0   0   2   0   0   2   0   2   0   0   0   0   0   0   2   0   2   0   2   0   2   0   2   2   0   0   2   0   2   2   0   2   2   0   0   2
 MK-6-12                2   2   2   2   2   0   2   0   2   2   0   2   2   0   2   0   2   0   2   0   0   2   0   2   2   2   2   0   0   2   0   0   0   0   0   0   0   2   2   0   0   0   2   2   0   2   0   2   2   0   0   2   2   0   0   0   2   0   2   0   2   2   0   2   2   2   0   0   0   2   0   2   2   2   0   0   0   2   2   2   0   0   0   0   2   0   2   2   2   2   0   0   2   2   2   2   0   2   0   0   0   2   0   2   0   0   0   2   0   0   0   2   2   0   0   0   0   2   2   0   2   0   0   0   2   0   2   2   2   2   0   0   2   0   2   0   0   2   2   2   2   2   0   2   2   0   0   2   0   0   0   0   2   0   2   2   2   0   0   2   0   2   0   0   0   0   2   0   0   2   0   2   0   0   0   0   0   0   2   0   2   2   2   2   2   0   2   2   0   0   2   0   2   2   0   2   2   0   0   2
 MK-6-13                2   2   2   2   0   0   2   0   2   2   0   2   2   0   2   0   2   0   2   0   0   2   0   2   2   2   2   2   0   2   0   0   0   0   0   0   0   2   2   0   0   0   2   2   0   2   2   2   2   2   0   2   2   2   0   2   2   0   2   0   2   2   0   2   2   2   0   0   0   2   0   2   2   0   0   0   0   2   2   2   0   0   0   0   2   0   2   2   2   0   0   0   2   2   2   2   0   2   2   2   0   2   2   2   0   0   0   2   0   0   0   2   2   2   0   0   0   0   2   0   2   2   0   0   0   0   2   2   2   2   0   0   2   0   2   0   0   2   2   2   2   0   0   2   2   0   0   2   0   0   0   0   2   0   2   0   2   0   0   2   0   2   0   2   0   0   2   0   0   0   0   2   0   0   0   0   0   0   2   2   2   2   2   0   2   0   0   2   0   0   2   0   2   2   0   0   2   0   0   2
 MK-6-14                2   2   2   2   0   0   2   0   2   2   0   2   2   0   2   0   2   0   2   2   0   2   0   2   0   2   2   2   0   2   2   0   0   0   0   0   0   2   2   0   0   0   0   0   0   2   2   2   2   2   0   2   0   2   0   2   2   0   2   0   2   2   0   2   2   2   0   0   0   2   2   2   2   0   0   2   0   0   2   2   0   0   0   2   2   0   2   2   2   0   0   0   2   2   2   2   0   2   2   2   0   2   2   2   0   0   0   2   2   0   0   2   2   2   0   0   0   0   2   0   2   0   0   0   0   0   2   2   2   2   0   0   2   0   2   2   0   0   2   2   0   0   0   2   2   0   0   2   0   0   0   2   2   0   2   0   2   0   0   2   0   2   0   2   0   0   2   0   0   0   0   2   0   0   0   0   0   0   2   2   2   2   2   0   2   0   0   2   0   0   2   0   2   2   2   2   0   0   0   0
 MK-6-15                2   2   2   2   0   0   2   0   2   2   0   2   2   0   2   0   2   2   2   2   0   2   0   2   0   2   2   2   2   2   2   0   0   0   0   0   0   2   2   0   0   0   0   0   0   2   2   2   2   2   0   2   0   0   0   2   0   0   2   0   2   2   0   2   2   0   0   0   0   2   2   2   2   0   0   2   0   0   2   2   0   0   2   2   2   0   2   2   2   0   0   0   2   2   2   2   2   2   2   2   0   0   2   2   0   0   0   2   2   2   0   2   2   2   0   0   0   0   2   0   2   0   0   2   0   0   2   2   2   2   0   2   2   2   2   2   0   0   2   2   0   0   0   2   0   0   0   2   0   0   0   2   2   0   2   0   2   0   0   2   0   2   0   2   0   0   2   0   0   0   0   2   2   0   0   0   0   0   2   2   2   2   2   0   2   0   0   2   0   0   2   0   2   2   2   2   0   0   0   0
 MK-6-16                2   2   2   2   2   0   2   0   2   0   0   2   0   0   2   0   0   2   2   0   0   2   0   2   2   2   2   2   2   2   2   0   0   0   0   0   0   2   2   0   0   0   0   0   0   2   2   2   2   2   0   2   0   0   0   2   0   0   2   0   0   2   0   2   0   0   0   0   0   2   2   2   2   0   0   2   0   0   2   2   0   0   2   0   0   0   2   2   2   0   0   0   2   2   2   2   0   2   2   2   0   0   2   2   0   0   0   0   0   2   0   0   2   2   0   0   0   0   0   0   2   0   0   2   2   2   2   2   2   2   0   2   2   2   2   2   0   0   2   2   0   0   0   2   2   0   0   2   0   0   0   2   0   0   2   0   2   0   0   2   0   0   0   2   0   0   2   0   0   0   0   2   2   0   2   0   0   0   2   2   2   2   2   0   2   0   0   2   0   0   2   0   2   2   2   2   0   0   0   0
 
!****************************************** Phenotypic Data **********************************************************
!-100.0 is resevred for missing phenotype
SimulatedTrait1        14.8972    8.5735   18.3139   14.4462   14.3697   15.6301   11.9285   17.7482   13.4923   12.9915   12.1876   16.3538   13.9353   18.4425   12.8677   13.8392   20.2272   14.6104   13.7526   17.1791   24.3851   19.2320   15.8467   16.9027   15.2024   12.0957   15.9451   12.4577   17.6264   17.4962   15.0113   11.2824   16.0649   12.4819   19.6789   12.8912   13.6926   13.4579   18.7357   11.0196   14.5199   12.9923   14.2939   16.1464   13.9621   15.4010   14.3096   19.3357   13.8782   16.8976   13.6647   15.1579   14.9911   15.3688   16.8908   17.0352   16.2277   12.1089   11.3063   15.9002   17.2882   14.0614   12.7858   16.1381   18.6558   16.7585   20.0738   11.3615   13.9048   10.0148   14.2294   15.9327   15.4799   16.2267   18.8219   11.9036   12.5543   14.3993   15.6987   17.4654   15.6273   12.8045   16.3744   13.9991   13.8563   11.3723   18.4517   13.8794   13.0423   12.2363   15.4198   16.1109   14.3471   12.4558   18.3712    8.6886   13.6125   14.3332   12.4791   10.6458   19.5500   15.1337   14.3424   13.7081   16.1647   11.5739   12.5047   13.2833   16.0750   13.1485   18.9700   19.0874   13.5253   11.6853   18.5830   17.4854   18.4340   13.4679   17.7624   13.6406   18.4673   15.4958   12.9380   13.1317   19.4203   12.8441   13.9370   14.9301   13.7720   14.0397    9.9272    9.2935   15.8557   13.7864   18.1244   19.0692   15.4073   16.3576    8.4232   11.0812   16.3873   16.1171   13.2618   15.9366   14.6424   13.8270   16.3016   17.3727   10.2587    9.6322   13.6130   14.5387   18.2821   16.9995   19.4817   17.0422   15.4994   16.1466   15.6458   14.5015   16.9785   17.1034   11.8247   16.4687   15.4923   14.7080   13.4527   14.6149   16.3247   16.3983   18.6525   19.4997   15.0116   17.2580   16.0978   12.5020   19.3821   12.5516   13.6958   12.9955   10.2037   16.8326   14.5839   14.9740   12.3406   15.5773   15.8474   10.9609   13.3446   11.8802   13.5184   15.1939   13.6868   12.6651   16.5436   14.8679   10.2596   20.1783   17.3221   11.6754
SimulatedTrait2        12.3876    8.5240   11.5509    7.5003    9.9297   11.5639   11.6813    9.9863    8.6971    9.2016    7.8422   10.4217    9.3025    9.4004    6.9638    8.8161    9.6162   10.9738   11.6671   12.0430   10.9863    9.3489   11.2321   10.1965    9.1340    8.9139   10.4781    9.4978   10.8618   10.4850    8.5670    8.1493    9.4058   10.7837    8.4055   12.4152   10.8532   11.9074   10.8367   10.4169   11.4487   11.6434    8.6323    8.7744   10.2730    9.6455    7.8685   10.5695    9.9783    9.2003    8.8227   11.7564    8.3449   11.2008    8.7830    9.7430   11.8832    8.1984   10.3635    9.9840    9.8275    9.9447   10.6594   10.6290    7.9800    6.1041   10.5227   11.1372   10.4613   11.0461   10.0394    9.4367   12.2555   10.4945    8.9165    8.2369    9.9547   10.1470    8.5517   12.5957   11.2784    7.7689   10.1065    9.9593    8.0609   10.0249    7.6087   11.9170    8.0236   11.9900    8.7754    8.4163   14.3968    9.4164    9.1183   10.9910   10.9834   10.2539    7.4791    8.5229   11.0632   10.0087    8.5877   10.1691   12.5750    6.0426    8.4363    8.7594    8.7722   11.6245   10.4269    9.5749    7.2639    8.4802   11.0263   12.0472    6.5930    9.9153   12.5889    8.5976    7.9878    9.1225   10.0828    9.7737    9.7240   11.0375   10.6257    9.1467   10.1187   10.7582    9.1049    7.7288   11.2284    9.8680    9.0760   10.6477   10.6427   11.5257   11.2817    9.5037    6.7088   11.0234   11.9191    9.7514   11.1239    9.4616    9.5233    8.6303   11.1954    8.9183   11.7666   10.2120    8.4998   10.6139    8.1390   10.2388   13.1897   12.5659    9.6328   11.8203   10.9260   11.3556   11.5665    9.8940   10.1754   10.6478   11.7972    8.4898   10.2616    8.0616    8.1958    8.9754    9.9733   12.3940   10.6712   10.4016   10.0810    9.9444   10.6758   11.4866    7.5974   11.8402   10.5651    7.4032    8.4179   10.7143    9.9306   10.6892   11.5244    9.0875    9.0349    8.4782   11.6104    7.1498    8.6022    9.6605    9.6781    9.5602   10.0097   12.5294
 
