# Supplementary material for: Inclusive Composite Interval Mapping of QTL by Environment Interactions in Biparental Populations
Source: PLoS One. 2015 Jul 10;10(7):e0132414. doi: 10.1371/journal.pone.0132414 (PMC4498613; doi:10.1371/journal.pone.0132414)
Supplement: S4 File — (ZIP) [file pone.0132414.s004.zip › H=0.1/L1/run_00034.met]

!**********************Note: lines staring with "!" are remarks and will be ignored in the program********************
!*********************************General Information**********************************
!Assuming F1 = P1 x P2, populations available in QTL IciMapping are: 
!  1, P1BC1F1 = P1 x F1, the first backcrossing where P1 is used as the recurrent parent;
!  2, P2BC1F1 = P2 x F1, the first backcrossing where P2 is used as the recurrent parent;
!  3, F1DH, F1-derived doubled haploids; 
!  4, RIL or F1RIL, recombination inbred lines through the repeated selfing of F1;
!  5, P1BC1RIL, recombination inbred lines through the repeated selfing of P1BC1F1;
!  6, P2BC1RIL, recombination inbred lines through the repeated selfing of P2BC1F1;
!  7, F2, the selfing generation of F1;
!  8, F3, the selfing generation of F2;
!  9, P1BC2F1, the second backcrossing where P1 is used as the recurrent parent; 
! 10, P2BC2F1, the second backcrossing where P2 is used as the recurrent parent;
! 11, P1BC2RIL, recombination inred lines through the repeated selfing of P1BC2F1; 
! 12, P2BC2RIL, recombination inred lines through the repeated selfing of P2BC2F1; 
! 13, P1BC1F2, the selfing generation of P1BC1F1; 
! 14, P2BC1F2, the selfing generation of P2BC1F1; 
! 15, P1BC2F2, the selfing generation of P1BC2F1; 
! 16, P2BC2F2, the selfing generation of P2BC2F1; 
! 17, P1BC1DH, P1BC1F1-derived doubled haploids; 
! 18, P2BC1DH, P2BC1F1-derived doubled haploids; 
! 19, P1BC2DH, P1BC2F1-derived doubled haploids; 
! 20, P2BC2DH, P2BC2F1-derived doubled haploids; 
   3      !Mapping Population (see remarks above)
   2      !Mapping Function (1 for Kosambi; 2 for Haldane; 3 for Morgan)
   2      !Marker Space Type (1 for intervals; 2 for positions)
   1      !Marker Space Unit(1 for centiMorgans; 2 for Morgan)
   6      !Number of Chromosomes (or Linkage Groups)
 200      !Size of the mapping population
   2      !Number of environments
 
!***************************************** Chromosomes and Linkage Maps **********************************************
!Chromosome                 NumMarkers
-CH1                        16
-CH2                        16
-CH3                        16
-CH4                        16
-CH5                        16
-CH6                        16
!Linkage map (Marker name followed by position or the interval length)
 MK-1-1                1     0.000
 MK-1-2                1    10.000
 MK-1-3                1    20.000
 MK-1-4                1    30.000
 MK-1-5                1    40.000
 MK-1-6                1    50.000
 MK-1-7                1    60.000
 MK-1-8                1    70.000
 MK-1-9                1    80.000
 MK-1-10               1    90.000
 MK-1-11               1   100.000
 MK-1-12               1   110.000
 MK-1-13               1   120.000
 MK-1-14               1   130.000
 MK-1-15               1   140.000
 MK-1-16               1   150.000
 MK-2-1                2     0.000
 MK-2-2                2    10.000
 MK-2-3                2    20.000
 MK-2-4                2    30.000
 MK-2-5                2    40.000
 MK-2-6                2    50.000
 MK-2-7                2    60.000
 MK-2-8                2    70.000
 MK-2-9                2    80.000
 MK-2-10               2    90.000
 MK-2-11               2   100.000
 MK-2-12               2   110.000
 MK-2-13               2   120.000
 MK-2-14               2   130.000
 MK-2-15               2   140.000
 MK-2-16               2   150.000
 MK-3-1                3     0.000
 MK-3-2                3    10.000
 MK-3-3                3    20.000
 MK-3-4                3    30.000
 MK-3-5                3    40.000
 MK-3-6                3    50.000
 MK-3-7                3    60.000
 MK-3-8                3    70.000
 MK-3-9                3    80.000
 MK-3-10               3    90.000
 MK-3-11               3   100.000
 MK-3-12               3   110.000
 MK-3-13               3   120.000
 MK-3-14               3   130.000
 MK-3-15               3   140.000
 MK-3-16               3   150.000
 MK-4-1                4     0.000
 MK-4-2                4    10.000
 MK-4-3                4    20.000
 MK-4-4                4    30.000
 MK-4-5                4    40.000
 MK-4-6                4    50.000
 MK-4-7                4    60.000
 MK-4-8                4    70.000
 MK-4-9                4    80.000
 MK-4-10               4    90.000
 MK-4-11               4   100.000
 MK-4-12               4   110.000
 MK-4-13               4   120.000
 MK-4-14               4   130.000
 MK-4-15               4   140.000
 MK-4-16               4   150.000
 MK-5-1                5     0.000
 MK-5-2                5    10.000
 MK-5-3                5    20.000
 MK-5-4                5    30.000
 MK-5-5                5    40.000
 MK-5-6                5    50.000
 MK-5-7                5    60.000
 MK-5-8                5    70.000
 MK-5-9                5    80.000
 MK-5-10               5    90.000
 MK-5-11               5   100.000
 MK-5-12               5   110.000
 MK-5-13               5   120.000
 MK-5-14               5   130.000
 MK-5-15               5   140.000
 MK-5-16               5   150.000
 MK-6-1                6     0.000
 MK-6-2                6    10.000
 MK-6-3                6    20.000
 MK-6-4                6    30.000
 MK-6-5                6    40.000
 MK-6-6                6    50.000
 MK-6-7                6    60.000
 MK-6-8                6    70.000
 MK-6-9                6    80.000
 MK-6-10               6    90.000
 MK-6-11               6   100.000
 MK-6-12               6   110.000
 MK-6-13               6   120.000
 MK-6-14               6   130.000
 MK-6-15               6   140.000
 MK-6-16               6   150.000
!*********************************** Marker Types ********************************************************************
!Co-dominant marker: When heterozygote F1 is present, P1 is coded as 2, F1 is coded as 1, and P2 is coded as 0; Otherwise, P1 is coded as 2, and P2 is coded as 0. 
!Dominant marker: When heterozygote F1 is present, P1 and F1 are coded as 12, and P2 is coded as 0; Otherwise, P1 is coded as 2, and P2 is coded as 0.  
!Recessive markers: When heterozygote F1 is present, P1 is coded as 2, and F1 and P2 are coded as 10; Otherwise, P1 is coded as 2, and P2 is coded as 0. 
!Missing marker is coded as -1. 
 MK-1-1                 2   0   0   2   2   0   0   0   0   2   2   2   2   2   0   2   0   2   0   0   0   0   2   0   0   2   0   2   2   0   0   0   0   0   0   2   0   0   2   2   2   2   2   0   0   0   0   0   2   2   2   2   2   0   0   2   0   0   2   0   2   0   0   0   0   0   0   0   0   0   2   2   0   0   0   0   0   2   0   0   0   2   0   0   2   0   2   0   0   2   0   0   0   2   0   2   0   0   2   0   2   2   2   0   0   2   0   2   2   2   2   2   2   2   0   2   0   2   0   0   2   0   0   0   0   2   0   0   2   2   0   2   0   0   2   2   0   2   2   2   2   0   0   0   2   0   2   0   2   0   0   2   2   2   0   0   2   2   0   2   2   0   2   0   0   0   2   2   0   2   2   0   2   2   0   2   0   0   0   0   0   0   0   2   2   0   0   0   0   2   2   2   2   0   2   2   0   2   0   2
 MK-1-2                 2   0   0   2   2   0   2   0   0   2   2   2   2   2   0   2   0   2   0   0   0   0   2   0   0   2   0   2   2   0   0   0   0   0   2   2   0   0   2   2   2   2   2   0   0   0   0   0   2   2   2   2   2   0   0   2   2   0   2   0   2   0   0   0   0   0   2   0   0   0   0   2   0   0   0   0   0   2   0   2   0   2   0   2   2   0   2   0   0   2   0   0   0   2   0   2   0   0   2   0   2   2   2   0   0   2   0   2   2   2   2   2   2   2   2   2   0   2   0   0   2   0   2   0   0   2   0   2   2   2   0   2   0   0   2   0   0   2   2   0   2   0   0   0   2   0   2   0   2   0   0   2   2   2   0   0   2   2   0   2   2   0   0   0   0   0   2   2   0   2   2   0   0   2   0   0   0   0   0   0   2   0   0   2   2   0   0   0   0   2   2   2   2   0   2   2   0   2   0   2
 MK-1-3                 2   0   0   2   2   2   2   0   0   2   2   2   2   0   0   2   0   2   0   0   0   0   0   0   0   2   0   2   2   0   0   0   0   0   2   2   0   0   2   2   2   2   2   0   0   0   0   0   2   2   2   2   2   0   0   2   2   0   2   0   2   0   2   0   0   0   2   0   0   0   0   2   0   0   2   2   0   2   0   2   0   2   0   2   2   0   2   0   0   2   0   0   0   2   0   2   0   0   2   0   0   2   2   0   0   2   0   2   2   2   2   2   2   2   2   2   0   2   0   2   2   0   2   0   0   2   2   2   2   2   0   2   0   0   2   0   0   2   0   0   2   0   0   0   2   0   0   0   2   0   0   2   2   2   0   0   2   2   0   2   0   0   0   0   0   0   2   2   0   2   2   0   0   2   0   0   0   0   0   0   2   0   0   2   2   0   0   0   0   2   2   2   2   0   0   2   0   2   0   2
 MK-1-4                 2   0   0   2   2   2   2   0   0   2   2   2   2   0   0   2   0   2   0   0   0   0   0   2   0   2   0   2   2   0   0   0   0   0   2   2   0   0   2   2   2   2   2   0   0   0   0   0   2   2   2   2   2   0   0   2   2   0   2   0   2   0   2   0   0   0   2   0   0   0   0   2   0   2   2   2   0   2   0   2   0   2   0   2   2   2   2   2   0   0   0   0   0   2   0   2   0   0   2   0   2   2   2   0   0   2   0   2   2   2   2   2   2   2   2   2   2   2   0   2   2   0   2   0   0   2   2   0   2   2   0   2   2   0   0   0   0   2   0   0   2   0   0   0   2   0   0   0   2   0   0   2   2   2   0   0   2   2   0   2   0   0   0   0   0   0   2   2   0   2   2   0   0   2   0   0   0   0   0   0   2   0   0   2   0   0   0   0   0   2   2   2   2   0   0   2   0   2   0   2
 MK-1-5                 2   0   0   2   2   2   2   0   2   2   2   2   2   0   0   2   0   2   0   0   0   0   0   2   0   2   0   2   2   0   0   0   0   0   2   2   0   0   2   2   2   2   2   0   0   0   0   0   2   0   2   2   2   0   0   0   2   0   2   0   2   2   0   0   0   2   2   0   0   0   2   0   0   2   2   2   0   2   0   2   0   2   0   2   2   2   0   2   0   0   0   0   0   2   0   2   0   2   2   0   2   0   2   0   0   2   0   2   2   2   0   2   2   2   2   2   2   2   0   2   2   0   2   0   0   2   2   0   2   2   0   2   2   0   0   0   0   2   0   0   2   2   0   0   2   0   0   0   2   0   0   2   2   2   0   2   2   2   0   2   0   0   2   0   0   0   2   2   2   2   2   0   2   2   0   0   0   0   0   2   2   0   0   2   2   0   0   0   0   2   2   2   2   0   0   2   0   2   0   2
 MK-1-6                 2   0   0   2   2   2   2   0   2   2   2   2   2   0   0   2   0   2   0   0   0   0   0   2   0   0   0   2   2   0   0   0   0   0   2   2   0   0   2   2   0   2   2   0   0   0   0   0   2   0   2   2   2   0   0   0   2   0   0   0   2   2   0   0   0   2   2   0   0   0   2   0   0   2   2   2   0   2   0   2   0   0   0   2   2   2   0   2   0   0   0   0   0   2   0   2   0   2   2   0   2   0   2   0   0   2   0   2   2   0   0   2   2   0   2   2   2   2   0   2   0   0   2   0   0   2   2   0   2   2   0   2   2   0   0   0   0   2   0   0   2   2   0   0   2   0   2   0   2   0   0   2   2   2   0   2   2   2   0   2   0   0   0   2   0   0   2   2   2   0   2   0   2   2   0   0   0   0   2   2   2   0   0   2   2   0   0   0   0   2   2   2   2   0   0   2   0   2   0   2
 MK-1-7                 2   0   0   2   0   2   2   0   2   2   2   2   2   2   2   2   0   2   2   0   0   2   0   2   0   0   0   2   2   0   0   0   0   2   2   2   0   0   2   2   0   2   2   0   0   0   0   0   0   0   2   2   0   0   0   2   2   0   0   0   2   2   0   0   2   2   2   0   0   0   0   0   0   0   2   2   0   2   0   2   0   0   2   2   2   2   0   2   0   2   0   0   2   2   0   2   0   2   2   0   2   2   2   0   0   2   0   2   0   0   0   2   2   0   2   2   2   0   0   2   0   0   2   0   0   2   2   0   2   2   0   2   2   0   2   0   0   2   0   2   2   2   0   0   2   0   2   0   2   0   0   2   0   2   0   2   2   2   0   2   0   0   0   2   0   0   2   2   2   0   2   0   2   0   0   0   0   0   0   2   2   0   0   2   2   0   0   0   2   2   2   2   2   0   0   2   0   0   0   2
 MK-1-8                 2   0   2   2   0   2   2   0   2   2   2   2   2   2   2   2   0   2   2   0   0   2   0   2   0   0   0   2   2   0   2   0   0   2   2   2   0   0   0   2   2   2   0   2   0   0   0   0   0   0   2   2   0   2   0   2   2   0   0   0   2   2   0   0   2   2   2   0   0   0   0   0   0   0   2   2   2   0   0   2   0   0   2   2   2   2   2   2   0   2   0   0   2   2   0   0   0   2   2   0   2   2   2   0   2   2   2   2   0   0   0   2   2   2   2   2   2   0   0   2   0   0   2   0   0   2   2   0   2   2   0   2   2   0   2   0   0   2   0   2   0   2   0   0   2   0   2   0   2   0   0   2   2   2   0   2   2   0   0   2   0   0   0   2   2   0   2   2   2   0   2   0   0   0   0   0   0   0   0   2   2   0   0   2   2   0   0   0   2   2   2   2   2   0   2   2   0   2   0   2
 MK-1-9                 2   0   0   2   2   2   0   0   2   2   2   2   2   2   2   0   0   2   2   0   0   2   0   2   0   0   0   2   2   0   0   0   2   0   2   2   0   2   0   2   0   2   0   2   0   0   0   0   0   0   2   2   0   2   0   2   0   0   2   0   2   2   0   2   2   2   2   0   0   0   0   2   0   2   2   2   0   0   0   2   0   0   2   2   2   2   2   2   0   2   0   0   2   2   0   0   0   2   2   0   2   2   2   0   2   2   2   2   0   0   0   2   2   2   2   2   2   0   0   2   0   0   2   0   0   2   0   0   2   2   0   2   2   2   2   0   0   2   0   2   0   2   2   2   2   0   0   0   2   0   0   2   2   2   0   2   2   0   0   2   0   0   0   0   2   2   0   2   2   0   2   0   0   0   0   0   0   0   0   2   2   0   0   2   2   0   2   0   2   2   2   2   2   0   2   0   0   2   0   2
 MK-1-10                2   0   0   0   2   2   0   0   2   2   2   0   2   2   2   0   0   2   2   0   0   2   0   2   0   2   0   0   2   2   0   0   2   0   2   2   0   0   0   2   2   2   0   2   0   0   0   0   0   0   2   2   0   2   0   0   0   0   2   0   2   2   2   2   2   2   2   0   0   0   0   2   0   0   2   2   0   0   0   2   0   0   2   2   2   2   0   2   0   2   0   0   2   2   0   0   0   2   2   0   2   2   2   0   2   2   2   2   0   0   0   2   2   2   2   2   2   0   0   2   0   0   2   0   0   2   2   0   2   2   0   2   2   2   2   0   0   2   0   2   2   0   2   2   2   0   0   0   2   2   0   2   2   2   0   2   2   0   0   2   0   2   0   0   2   2   0   2   2   0   2   2   0   0   0   0   0   0   0   0   0   2   0   2   2   0   2   0   2   2   2   2   2   0   2   0   0   2   0   2
 MK-1-11                2   0   0   0   2   2   0   0   2   2   2   0   2   2   2   0   0   2   2   0   0   2   0   2   0   2   0   0   2   2   0   0   2   0   2   0   0   0   0   2   2   2   0   2   0   0   0   0   0   0   2   2   0   2   0   0   0   0   2   0   2   2   2   2   2   2   2   0   0   0   0   2   2   0   2   2   0   0   0   2   0   0   2   2   2   2   0   2   2   2   0   0   2   2   0   0   0   2   2   0   0   2   2   0   2   2   0   2   0   0   0   2   2   2   2   2   2   2   0   2   0   0   2   0   0   2   2   0   2   2   2   2   2   0   2   2   0   2   0   2   2   0   2   2   2   2   0   0   2   2   0   0   2   2   2   0   2   0   0   0   0   2   0   0   2   2   0   2   2   0   2   2   0   0   0   0   0   0   0   0   0   2   0   2   2   0   2   0   2   2   0   2   2   0   2   0   0   2   0   2
 MK-1-12                2   0   2   0   2   2   0   0   0   2   2   0   2   2   2   0   2   2   2   0   2   2   0   2   0   2   0   0   2   2   0   0   0   0   0   0   0   0   0   2   2   2   0   2   0   0   0   0   0   0   2   2   0   2   0   2   0   0   2   0   2   2   0   2   2   2   2   0   0   0   0   2   2   2   2   2   0   0   0   2   0   0   2   2   2   2   0   2   2   2   2   2   2   2   0   0   0   2   2   0   0   2   2   0   2   2   0   2   0   0   0   2   2   2   2   2   2   2   0   2   0   0   2   2   0   2   2   0   2   2   2   2   2   0   2   2   0   2   0   2   2   0   2   0   0   2   0   0   2   2   0   0   2   2   2   2   2   0   0   0   0   2   0   2   2   2   0   2   2   0   2   2   0   0   0   0   0   0   2   0   0   2   0   2   0   0   2   2   2   2   0   2   2   0   2   0   0   2   0   2
 MK-1-13                2   0   2   0   2   2   0   0   0   0   2   0   2   2   2   0   2   2   2   0   2   2   0   2   0   2   0   0   2   2   0   0   0   0   0   0   0   0   0   2   2   2   0   2   0   0   0   0   0   0   2   2   0   2   0   2   0   0   2   0   2   2   0   2   2   2   2   0   0   2   0   2   2   2   2   2   0   0   0   2   0   0   2   2   0   2   0   2   2   2   2   2   2   2   0   0   0   2   2   0   0   2   2   0   2   2   0   2   0   0   0   2   2   2   0   0   2   2   2   2   0   0   2   2   0   2   2   0   2   2   2   0   0   0   2   2   0   2   0   2   2   0   2   0   0   2   0   2   2   2   0   0   2   0   2   2   2   0   0   0   0   2   0   2   2   2   0   2   2   0   2   2   0   0   0   0   0   0   2   0   0   2   0   2   0   0   2   2   2   2   0   2   2   0   2   0   0   2   0   2
 MK-1-14                2   2   2   0   2   2   0   0   0   0   2   0   2   2   2   0   2   2   2   0   2   2   0   2   0   2   0   2   2   2   0   0   0   0   0   0   0   0   0   2   2   2   0   2   0   0   0   0   2   0   2   2   0   2   0   2   0   0   2   0   2   2   0   2   2   2   2   0   0   2   0   2   2   2   2   2   0   0   0   0   0   0   2   2   0   2   0   2   2   2   2   0   2   2   0   0   0   0   2   0   0   2   2   0   2   2   0   2   0   0   0   0   2   2   0   0   2   2   2   2   0   0   0   2   2   2   2   0   2   2   2   0   0   2   2   2   0   2   0   2   2   2   2   0   0   2   0   2   2   2   0   0   2   0   2   2   2   0   0   0   0   2   0   2   2   2   0   2   2   0   2   2   0   0   2   0   0   0   2   0   0   2   0   2   0   0   2   2   2   2   0   2   2   0   2   0   0   2   0   2
 MK-1-15                2   2   2   0   2   2   0   0   0   0   2   0   2   2   2   0   2   2   2   0   2   2   0   0   0   2   0   2   2   2   0   0   0   0   0   0   0   0   0   2   2   2   0   2   0   0   0   0   0   0   0   0   0   2   0   2   0   0   2   0   2   2   0   2   0   2   2   0   0   2   0   0   2   2   2   2   2   2   0   0   0   0   2   2   0   2   0   2   2   2   2   0   2   2   0   2   0   0   2   0   2   2   2   0   2   2   0   2   0   0   0   0   2   2   0   0   2   2   2   2   0   0   0   2   2   2   2   0   2   0   2   0   0   0   2   2   0   2   0   2   0   2   2   0   0   2   0   2   2   2   0   0   2   0   2   2   2   0   0   0   0   2   2   2   2   2   0   2   2   0   2   2   0   0   2   0   0   0   2   0   2   2   0   2   0   0   2   2   2   0   0   2   2   0   0   0   0   2   0   2
 MK-1-16                2   2   2   0   0   2   0   0   0   0   2   2   2   2   2   0   2   2   2   0   2   2   2   0   2   2   0   2   2   2   0   0   0   0   0   0   0   0   0   0   2   2   0   2   0   0   0   0   0   2   0   2   0   2   0   2   0   0   2   0   2   2   0   2   0   2   2   0   0   2   0   0   2   2   2   2   2   2   0   0   0   0   2   2   0   2   0   2   2   2   2   0   0   2   0   2   0   0   2   2   2   2   0   0   0   2   0   2   2   0   0   0   2   2   0   0   2   2   2   2   0   0   0   2   2   2   2   0   2   2   2   2   0   0   2   0   0   2   0   2   0   2   2   0   2   2   2   2   2   2   0   0   2   0   2   2   2   0   0   0   2   2   2   2   2   2   2   2   2   0   2   2   0   0   2   0   0   0   2   0   2   2   0   2   0   0   2   2   2   0   0   2   2   0   0   0   0   2   0   2
 MK-2-1                 0   2   2   0   0   0   0   2   2   2   2   2   0   2   0   0   0   0   0   0   2   2   0   0   0   0   2   2   0   0   2   2   2   2   2   2   2   0   0   2   2   2   2   2   0   0   2   2   2   0   2   0   2   0   0   2   0   0   0   0   0   0   0   0   2   2   0   2   0   2   2   0   0   0   0   2   2   0   2   2   2   0   2   0   2   0   2   2   0   0   2   2   0   0   0   0   0   0   2   2   0   2   0   2   2   0   2   2   2   0   2   2   0   0   0   0   2   0   2   2   2   0   0   0   0   0   0   0   2   2   2   2   2   0   2   2   0   2   2   0   0   0   0   0   0   0   0   0   0   2   2   0   2   2   0   0   0   2   2   2   2   0   2   2   2   0   2   2   0   2   2   2   0   0   2   0   0   2   0   0   0   0   0   2   2   2   0   2   2   2   2   0   2   0   0   0   2   2   2   2
 MK-2-2                 2   2   2   0   0   0   0   2   0   2   2   2   0   2   0   0   0   0   0   0   2   2   0   0   2   0   2   0   2   0   2   2   2   2   0   2   2   2   0   2   2   2   2   2   0   0   2   2   2   0   2   2   2   0   0   2   0   2   0   0   0   0   0   0   2   2   0   0   0   2   2   0   0   0   0   2   2   0   2   0   2   0   2   0   2   0   2   2   0   0   2   2   0   0   0   0   0   0   2   2   2   2   0   2   2   0   0   2   2   0   2   2   0   0   0   0   2   0   2   2   2   0   0   0   0   0   0   0   2   2   0   2   2   0   2   2   0   2   2   0   0   0   0   0   0   0   0   0   2   2   2   0   2   2   0   0   0   2   2   0   2   0   2   2   2   0   2   2   0   2   2   2   0   0   2   2   0   2   0   0   0   0   0   2   2   2   0   2   2   2   2   0   2   0   0   0   0   2   2   2
 MK-2-3                 2   2   2   0   0   0   0   2   0   2   2   2   0   2   2   0   0   0   0   0   2   2   0   0   2   0   2   0   2   0   2   2   2   2   0   2   2   2   2   2   2   2   2   2   0   0   2   2   2   0   2   2   2   0   0   2   0   2   0   0   2   0   0   0   2   0   0   0   0   2   2   0   0   2   0   2   2   0   2   0   2   0   2   0   2   0   2   2   2   0   2   2   0   0   0   0   0   0   2   2   2   2   0   0   2   0   0   2   2   2   0   2   0   0   0   0   0   0   0   2   2   0   0   0   0   0   0   0   2   2   0   2   0   0   2   2   0   2   2   2   0   0   0   0   0   0   0   0   2   2   2   0   2   2   0   2   0   2   2   0   2   0   2   2   2   2   2   2   0   2   2   2   0   0   2   2   0   2   0   0   0   0   0   2   2   2   0   2   2   2   2   0   2   0   0   0   0   0   2   2
 MK-2-4                 2   2   2   0   2   0   0   2   0   2   2   2   0   2   2   0   0   0   0   2   2   2   0   2   2   0   2   0   2   0   2   2   2   0   0   0   2   2   2   2   2   2   2   2   0   2   2   0   2   0   2   2   2   0   0   2   0   2   0   0   0   0   0   0   2   2   0   0   0   2   2   0   0   2   0   2   2   0   2   0   2   0   2   0   2   2   2   2   2   0   2   2   0   0   0   0   2   0   2   2   0   2   0   0   2   0   0   2   2   2   0   2   0   0   0   0   0   0   0   2   2   0   2   0   0   0   0   0   2   2   0   2   0   0   2   0   0   2   2   2   0   0   0   0   0   0   0   0   2   2   2   0   2   2   0   2   0   2   2   0   2   0   2   2   2   2   2   2   0   2   2   0   0   0   2   2   0   2   0   0   0   0   0   2   0   0   0   2   2   0   2   0   2   0   0   0   0   0   2   2
 MK-2-5                 2   2   2   2   2   0   0   2   0   2   2   2   0   2   2   2   0   2   0   2   2   2   0   2   2   0   2   0   2   2   2   2   2   0   0   0   2   0   2   2   2   2   2   2   0   2   0   0   2   0   2   2   2   0   0   0   0   2   0   0   0   0   2   0   2   2   0   0   0   0   2   0   0   2   0   2   2   0   2   0   2   0   2   0   2   2   2   2   2   0   2   2   0   0   0   0   2   0   2   2   0   2   0   0   2   0   2   2   2   2   0   2   0   0   0   0   0   0   0   2   2   0   2   0   0   0   0   0   2   2   0   2   0   0   2   0   0   2   2   2   0   0   0   0   2   0   0   0   2   2   2   0   2   0   2   2   0   0   2   0   2   0   2   2   2   2   2   2   0   0   2   0   0   0   0   2   0   2   0   0   0   0   2   2   0   0   2   2   2   2   2   0   2   2   0   0   0   0   2   2
 MK-2-6                 2   2   2   0   2   0   0   2   2   2   0   2   0   0   2   0   0   2   0   2   2   2   0   2   2   0   2   0   2   0   0   2   2   0   0   0   2   0   2   2   2   2   2   0   0   0   0   0   2   0   2   2   2   2   0   0   2   2   2   0   0   0   2   0   2   2   0   0   0   0   2   2   0   2   2   2   2   0   2   0   2   0   2   0   2   0   2   2   2   0   2   2   0   0   2   0   2   0   2   2   0   2   0   0   0   0   2   2   0   2   0   0   0   0   0   0   0   0   0   2   0   0   2   0   0   0   0   0   2   2   0   2   0   0   2   2   2   2   2   2   2   0   0   0   2   0   0   0   2   2   2   0   2   2   2   0   0   0   2   0   2   0   0   2   0   0   2   0   2   0   2   0   0   0   0   2   0   2   0   0   0   0   2   2   0   0   2   0   0   2   2   2   2   2   0   2   0   0   2   2
 MK-2-7                 0   0   2   2   0   0   0   2   2   2   0   2   0   0   2   0   0   2   0   2   2   2   0   2   2   0   2   0   2   0   0   2   2   0   0   0   2   0   2   2   2   2   2   0   0   0   0   2   2   0   2   2   2   2   0   0   2   2   2   0   0   0   2   0   2   2   0   2   0   0   2   2   0   2   2   2   2   0   2   0   2   2   2   0   2   0   2   2   2   0   0   2   0   0   2   0   2   0   2   2   0   2   0   0   2   0   2   2   0   2   0   0   0   0   0   0   0   0   0   2   0   0   2   0   0   0   0   0   0   2   0   2   0   0   2   2   2   2   2   2   2   0   0   0   2   0   0   0   2   2   2   0   2   2   2   2   0   2   2   0   2   0   0   2   0   0   0   0   2   0   2   0   2   0   0   2   2   2   2   0   0   0   2   2   0   0   2   2   0   2   2   2   2   2   0   2   2   0   2   2
 MK-2-8                 0   0   2   2   0   0   0   2   2   2   2   2   0   0   2   0   0   2   0   2   2   2   0   2   2   0   2   0   2   0   0   2   2   0   0   2   2   0   2   2   2   0   2   0   0   0   0   2   2   2   2   2   2   2   2   0   2   2   2   2   0   0   2   0   2   2   0   2   0   0   2   2   0   2   2   2   2   0   2   0   2   2   2   0   2   0   0   0   2   0   0   2   0   0   2   0   2   0   2   2   0   2   0   0   2   0   2   0   0   2   2   0   0   0   0   0   0   0   0   2   0   0   2   0   0   0   0   0   0   2   0   2   0   0   2   2   2   2   2   2   2   0   0   0   2   0   0   0   2   2   2   0   2   2   2   2   0   2   2   0   2   0   0   2   0   0   0   0   2   0   2   0   2   2   0   2   2   0   2   0   0   2   2   0   0   0   2   2   0   2   2   0   2   2   0   2   0   0   2   2
 MK-2-9                 0   0   0   2   0   0   0   2   2   2   2   2   0   0   2   0   0   2   0   2   2   2   0   2   2   0   2   0   2   0   0   2   0   0   0   2   2   0   0   2   2   0   2   0   0   2   0   2   2   2   2   2   2   2   2   0   2   2   2   2   0   0   2   0   2   2   0   2   0   0   2   2   0   2   2   2   2   0   2   0   2   0   2   0   2   0   0   0   0   0   0   2   0   0   2   2   2   2   2   0   0   2   0   0   2   2   2   0   0   2   2   0   0   0   0   0   0   0   0   2   0   0   2   0   2   0   0   0   0   2   0   2   0   0   2   2   2   2   2   2   2   0   0   0   2   0   0   2   2   2   2   0   2   2   2   2   0   2   2   0   2   0   0   0   0   0   0   0   2   0   2   2   2   2   0   2   2   0   2   0   0   2   2   0   0   0   2   2   2   2   2   0   2   2   0   2   0   0   2   2
 MK-2-10                0   0   0   2   0   0   0   2   2   2   2   2   0   2   2   0   0   2   0   2   2   0   0   2   2   0   2   0   2   0   0   2   0   0   0   2   2   0   0   2   2   0   2   0   0   2   0   2   2   2   2   2   2   0   2   0   2   2   2   2   0   2   2   0   2   2   0   2   0   0   2   2   0   2   2   2   2   0   2   0   2   0   2   0   2   0   0   0   2   0   0   2   0   0   2   2   2   2   2   0   0   2   0   0   2   2   2   2   0   2   2   0   0   0   0   2   2   0   0   2   0   0   2   2   2   0   2   0   0   2   0   2   0   0   2   2   2   2   2   2   2   0   0   2   2   0   0   2   2   2   2   0   2   2   2   2   0   2   2   0   2   0   0   0   0   0   0   0   2   0   2   2   2   2   0   2   2   0   2   0   0   2   2   2   0   0   2   2   0   2   2   0   2   2   0   2   0   0   2   2
 MK-2-11                0   0   0   2   0   0   0   2   0   2   2   2   0   2   2   0   0   0   0   2   2   2   0   2   2   0   2   0   2   0   0   2   0   0   0   2   2   0   0   2   2   0   2   0   0   2   0   2   2   2   2   2   2   0   2   0   2   2   2   2   0   2   2   0   2   2   0   2   0   0   2   2   0   2   2   2   2   2   2   0   2   0   2   0   2   0   0   0   2   0   0   2   0   0   2   2   0   2   2   0   0   2   0   0   2   2   2   2   0   2   2   0   0   0   0   2   2   0   0   2   0   0   2   2   2   0   2   0   0   2   0   2   0   0   2   2   2   2   2   2   2   0   2   2   0   0   0   2   2   2   2   0   2   2   2   2   0   2   2   0   2   0   0   0   0   0   0   0   2   0   2   2   0   2   0   2   2   2   2   0   0   2   2   2   0   0   2   2   0   2   2   0   0   2   0   2   0   0   2   2
 MK-2-12                0   0   0   2   0   0   0   2   0   2   2   2   0   2   2   0   0   0   0   2   2   2   0   2   2   0   2   2   2   0   0   0   0   0   0   2   2   0   0   0   2   0   2   2   0   2   0   0   2   2   0   2   2   0   2   0   2   2   2   2   0   2   2   0   2   2   0   2   0   0   2   2   0   2   2   2   2   2   2   0   2   0   2   0   2   0   0   0   2   0   0   2   0   0   2   2   0   2   2   0   0   2   0   0   2   2   2   2   0   0   2   0   0   0   0   2   2   0   2   2   0   0   2   2   2   0   2   0   0   2   0   2   0   0   2   2   2   2   2   2   2   0   2   2   0   0   0   2   2   2   2   0   2   2   2   2   0   2   2   0   2   2   0   0   0   0   0   0   2   0   2   2   0   2   0   2   2   2   2   0   0   0   2   2   0   0   0   2   0   2   2   0   0   2   0   2   2   0   2   2
 MK-2-13                0   2   0   2   0   0   0   0   0   2   2   2   0   2   2   0   0   0   0   2   0   2   0   2   2   0   2   2   2   0   2   0   0   0   0   2   2   0   0   0   0   0   2   2   0   2   0   0   2   2   0   2   2   0   2   0   2   2   2   2   0   2   2   0   2   2   0   2   0   0   2   2   0   2   2   2   2   2   2   0   2   0   2   0   2   0   0   2   2   0   0   2   0   0   2   2   0   2   2   0   0   2   0   2   2   2   2   0   0   0   0   0   0   0   0   2   2   0   2   2   0   0   2   0   2   0   2   2   0   2   0   2   0   0   2   2   2   2   2   2   0   2   2   2   0   0   0   2   2   2   2   0   2   2   0   2   0   2   2   0   2   0   0   0   0   0   0   0   2   0   2   2   0   2   0   2   2   2   2   0   0   0   2   2   0   0   0   2   0   2   2   0   0   2   0   0   2   0   2   2
 MK-2-14                0   0   0   2   0   2   0   0   2   2   2   2   0   0   2   0   0   0   0   2   0   2   0   2   2   2   2   2   2   0   2   2   0   0   0   2   2   0   0   0   2   0   2   2   0   2   0   0   0   2   0   2   2   0   2   0   2   2   2   0   0   0   2   2   2   2   0   2   0   0   2   2   0   2   2   2   2   0   2   0   2   0   2   0   2   0   0   2   2   0   0   2   0   0   2   2   0   2   2   0   0   2   0   2   2   2   2   0   0   0   0   0   0   0   0   2   2   0   2   2   2   0   2   0   2   0   2   2   0   2   0   2   0   0   2   2   2   2   2   2   0   2   2   2   0   0   0   2   2   0   2   0   2   2   0   2   0   2   2   0   2   0   0   0   0   0   0   0   2   0   0   0   0   2   0   2   2   2   2   0   0   0   2   2   0   0   0   2   0   2   2   0   0   2   0   0   2   0   2   2
 MK-2-15                0   0   0   2   2   2   0   0   2   2   2   2   0   0   2   0   0   0   0   2   0   2   0   2   2   2   2   2   2   0   2   2   0   2   0   2   2   0   0   0   2   0   0   0   0   0   0   0   2   0   0   2   0   0   2   0   2   2   2   0   0   0   2   2   2   2   0   2   0   0   2   2   0   2   2   2   2   0   2   0   2   0   2   0   2   0   2   2   2   0   0   2   0   0   2   2   0   2   2   0   0   2   0   2   2   2   0   0   0   0   0   0   0   0   0   2   2   0   2   2   2   0   2   0   2   0   2   2   0   2   2   2   0   0   2   2   0   2   2   2   0   2   2   2   2   2   0   2   2   0   2   0   2   2   0   2   0   0   2   0   0   0   0   2   2   0   0   0   2   0   0   0   0   2   0   2   2   2   2   0   0   0   2   0   0   0   0   2   0   2   2   0   0   2   0   0   2   0   2   2
 MK-2-16                2   0   0   2   2   2   0   0   2   2   2   2   0   0   2   2   0   0   0   2   0   2   0   2   2   2   2   2   2   0   2   2   0   2   0   2   0   0   0   0   2   0   0   0   2   0   0   0   2   0   0   2   0   0   2   2   2   0   2   0   0   0   2   2   2   2   0   2   0   0   2   0   0   2   2   2   0   0   2   0   2   0   2   0   0   0   2   2   2   0   0   2   0   0   2   2   0   2   2   0   2   2   0   2   2   2   0   0   0   0   0   0   0   0   0   2   2   0   2   2   2   0   2   0   2   0   2   2   0   2   2   2   0   0   0   2   0   2   2   2   2   2   2   2   2   2   0   2   2   0   2   2   2   2   0   2   0   0   2   0   2   0   0   0   2   0   0   0   2   0   0   0   0   2   0   2   2   0   2   0   0   0   2   0   0   0   0   2   0   2   2   0   0   2   0   2   2   2   2   2
 MK-3-1                 2   2   0   0   2   2   2   2   0   2   0   2   2   2   2   2   0   2   0   2   2   2   2   2   0   0   2   0   0   0   2   0   2   2   2   2   0   2   0   0   2   0   2   0   0   2   2   0   2   2   0   2   0   2   0   0   2   2   0   0   2   2   2   0   2   0   2   2   2   0   0   2   2   0   2   0   2   2   2   0   2   2   2   2   0   0   0   0   2   2   0   2   0   0   0   0   0   2   2   0   0   2   2   0   2   0   0   0   2   0   0   2   2   2   2   2   0   2   2   2   2   2   0   2   0   0   2   2   0   2   0   2   2   0   2   0   2   2   2   2   0   2   0   2   2   2   2   0   0   2   2   0   2   2   2   0   0   2   2   2   2   2   0   0   0   0   2   2   2   2   0   2   2   0   0   0   0   2   0   0   2   0   0   2   2   2   2   0   2   2   0   2   2   2   2   2   2   0   2   2
 MK-3-2                 2   2   0   2   2   2   2   2   2   2   0   2   2   2   2   2   0   2   0   2   2   2   2   2   0   0   2   2   2   0   2   0   2   2   2   2   0   2   0   0   2   0   2   0   0   2   2   2   2   2   0   2   0   0   0   0   2   2   0   0   2   2   2   0   2   2   2   2   2   0   0   0   2   2   2   0   2   0   2   0   2   2   2   2   0   0   0   0   2   2   0   2   0   0   0   0   0   0   0   2   0   2   2   0   2   0   2   0   0   0   0   2   2   2   2   0   0   2   0   2   2   2   0   2   0   0   2   2   0   2   0   2   2   0   2   0   2   2   0   2   0   2   0   2   2   2   2   0   0   2   2   0   2   2   2   0   2   2   2   2   2   2   2   0   0   0   2   2   2   2   0   2   2   0   0   0   0   2   0   0   0   0   0   2   2   2   2   0   2   2   0   2   2   2   2   2   2   0   2   2
 MK-3-3                 2   2   0   2   2   2   2   2   2   2   0   2   0   0   0   2   0   2   0   2   2   2   2   2   0   0   2   2   2   0   2   0   2   2   2   2   0   2   0   0   2   0   2   0   0   2   2   2   2   2   0   0   0   0   0   0   2   2   0   0   2   2   2   0   2   2   2   2   2   0   0   0   2   2   2   0   2   0   2   0   2   2   0   2   0   0   0   0   2   2   0   2   2   0   0   0   0   0   0   2   2   2   2   0   2   0   2   0   0   0   0   2   2   2   2   0   0   2   0   2   2   2   0   2   0   0   2   2   0   2   0   0   0   0   2   0   2   2   0   2   0   0   0   0   2   2   2   0   2   2   0   0   2   2   2   0   2   2   2   2   2   2   2   0   0   0   0   2   2   2   0   2   2   0   0   0   0   2   0   0   0   0   0   2   2   2   2   0   2   2   0   2   0   2   0   2   2   0   2   2
 MK-3-4                 2   2   0   2   2   2   2   2   2   2   0   2   0   0   0   2   0   2   0   2   2   2   2   2   0   0   2   2   2   0   2   0   2   2   2   2   0   2   0   2   2   0   2   0   0   2   2   2   2   2   0   2   2   0   0   0   2   2   0   0   2   0   2   2   2   2   2   2   2   2   0   0   2   2   2   0   2   0   2   0   2   2   0   2   0   0   2   0   2   2   0   2   2   0   0   0   2   0   0   2   2   0   2   0   2   0   2   0   0   0   0   2   2   0   2   0   0   2   0   2   2   2   2   2   0   0   0   2   0   2   0   0   2   0   2   0   2   2   0   2   0   0   0   0   2   2   2   0   2   0   0   2   2   0   2   2   2   2   2   2   2   2   0   2   0   0   0   2   2   2   0   0   2   2   0   0   0   2   0   2   0   2   0   2   2   2   2   0   2   0   0   2   0   2   0   2   2   0   2   0
 MK-3-5                 2   2   0   2   2   2   2   2   2   0   2   2   0   0   0   2   0   2   0   2   2   2   2   2   2   0   2   2   2   0   2   0   2   2   2   2   0   2   0   2   2   0   2   0   0   2   2   2   2   2   0   0   2   0   0   0   2   2   0   0   2   0   2   2   2   2   2   2   2   2   0   0   2   2   2   0   2   0   2   0   2   2   0   2   0   0   2   0   2   2   0   2   2   0   0   0   2   0   0   2   2   0   2   0   2   0   2   0   0   0   0   2   2   0   2   0   0   2   0   2   2   2   2   2   0   0   0   2   0   2   0   0   2   0   2   0   2   2   0   2   0   0   0   0   2   2   2   0   2   0   2   2   2   0   2   2   2   0   2   2   2   2   0   2   0   0   0   2   0   2   0   0   2   2   0   0   0   2   0   2   0   0   0   2   2   0   0   0   2   0   0   2   0   2   0   2   0   0   2   2
 MK-3-6                 0   2   0   0   2   2   2   2   2   0   2   2   0   0   0   2   2   2   0   2   2   2   2   2   2   0   2   2   2   0   2   0   2   2   2   2   0   2   0   2   0   0   2   0   0   2   2   2   2   2   0   0   0   2   0   0   2   2   0   0   2   0   2   2   2   0   2   2   2   2   0   0   2   2   2   0   2   0   2   0   2   2   2   2   0   2   2   0   2   2   0   2   2   0   0   0   2   0   0   0   2   0   0   0   2   0   2   0   0   0   0   2   2   0   2   0   0   2   0   2   2   2   2   2   0   0   0   2   0   2   0   0   2   0   0   0   2   0   2   2   2   0   0   0   2   2   0   0   2   0   2   2   2   0   2   2   2   0   2   2   2   2   0   2   0   0   0   2   0   2   0   0   0   2   0   0   0   2   0   2   0   0   0   2   2   0   0   0   2   0   0   2   0   2   0   2   0   0   2   2
 MK-3-7                 0   2   0   0   2   2   2   2   2   0   2   2   0   0   0   2   2   2   0   2   2   2   2   2   2   0   2   2   2   0   2   0   2   2   0   2   2   2   0   2   0   0   2   0   0   0   2   2   2   2   2   0   0   2   0   0   2   2   0   0   2   0   0   2   2   2   2   0   0   2   0   0   2   2   2   0   2   0   2   0   2   2   2   2   0   2   2   0   2   2   2   2   2   2   2   0   2   0   0   0   2   0   0   0   2   0   2   0   0   0   0   2   2   0   0   0   0   2   0   2   2   2   2   2   0   0   0   0   0   2   2   0   2   0   0   2   2   0   2   2   0   0   0   0   2   2   0   0   2   0   2   2   2   0   2   2   2   0   2   2   0   2   0   2   0   0   2   2   0   2   0   0   0   2   0   0   0   2   0   2   0   0   0   2   2   0   2   0   2   0   2   2   0   2   0   2   0   0   0   2
 MK-3-8                 0   2   0   2   2   2   2   2   2   0   2   0   2   0   0   2   2   2   0   2   2   2   2   2   2   0   2   2   2   0   2   0   2   2   0   2   2   2   0   2   0   2   2   0   0   0   2   2   2   2   2   0   0   2   2   0   2   0   0   0   0   0   0   0   2   2   2   2   0   2   0   0   0   2   2   0   2   0   2   0   2   2   2   2   0   2   2   0   2   2   2   2   2   0   2   0   2   0   0   2   2   0   0   0   2   0   2   0   0   0   2   2   2   0   0   0   0   2   0   2   2   2   2   2   0   0   0   0   0   0   2   0   2   0   2   2   2   0   2   2   0   0   0   0   0   2   0   0   2   0   2   2   2   0   2   2   2   0   2   2   0   2   0   2   0   0   2   2   0   2   0   0   0   2   0   0   0   2   0   2   2   0   0   2   2   0   2   0   2   0   2   2   0   2   2   0   0   0   0   0
 MK-3-9                 0   0   0   2   2   2   2   2   2   0   2   0   2   0   0   2   2   2   0   2   2   2   2   2   2   0   2   2   2   0   2   0   2   2   0   2   2   2   0   2   0   2   2   0   0   0   2   2   2   2   2   0   0   2   2   0   2   0   0   0   0   0   0   0   2   2   2   2   0   2   0   2   0   2   2   0   0   0   2   0   2   0   2   2   0   2   2   0   2   2   0   2   2   0   2   0   2   0   0   2   2   0   0   0   0   0   2   0   0   0   2   2   2   0   0   0   2   2   0   2   2   2   2   2   0   0   0   0   0   2   2   0   2   2   2   2   0   0   2   2   2   0   0   0   0   2   0   0   2   0   2   2   2   0   2   2   2   0   2   2   0   2   0   2   0   0   2   2   0   2   0   0   2   2   0   0   0   2   0   2   2   0   0   2   2   0   2   0   2   0   2   2   0   2   2   0   0   0   0   2
 MK-3-10                0   0   2   2   2   2   2   2   2   0   2   0   2   0   0   2   2   2   0   2   2   2   2   2   2   2   2   2   2   0   2   2   2   2   0   2   2   2   0   0   2   2   2   2   0   0   2   2   2   2   2   0   0   2   2   2   2   0   0   0   0   0   0   0   2   0   0   2   0   2   0   2   0   2   2   0   0   0   2   0   2   0   2   2   0   2   2   0   0   2   0   2   2   0   0   0   0   0   0   2   2   0   0   0   0   0   2   0   0   0   2   2   2   0   0   0   2   2   0   2   2   2   2   2   0   0   0   0   0   2   2   2   2   0   2   2   0   0   2   2   2   0   0   0   0   2   0   0   2   0   2   2   2   2   2   2   2   0   2   2   0   2   0   0   0   0   2   2   0   2   0   0   2   2   0   0   0   2   0   2   2   0   0   2   2   0   2   0   2   0   2   2   0   2   2   0   0   0   0   2
 MK-3-11                0   2   2   2   2   2   2   2   2   0   2   0   2   0   0   2   2   0   0   2   2   2   2   2   2   2   2   0   2   0   2   2   2   2   0   2   2   2   0   0   2   2   2   2   0   0   0   2   0   0   2   0   0   2   2   2   2   0   0   0   0   0   0   0   2   0   0   2   0   2   0   2   0   2   2   0   0   0   2   0   2   0   2   2   0   2   2   0   0   2   0   2   2   0   0   0   0   0   0   0   2   0   0   0   0   0   2   0   2   0   2   2   2   0   0   0   2   2   0   2   2   0   2   2   0   0   0   0   0   2   2   2   2   0   2   2   0   0   2   2   2   0   0   0   0   2   0   0   2   0   2   2   2   0   2   2   2   0   2   0   0   2   0   0   0   0   2   2   2   2   0   0   2   2   0   0   0   2   0   2   2   0   0   2   2   0   2   0   2   0   2   2   0   2   2   0   0   0   0   2
 MK-3-12                0   2   2   2   2   0   2   2   2   0   2   0   2   0   0   2   2   0   0   2   2   2   2   2   2   2   2   0   2   0   2   2   2   2   0   2   2   2   0   0   2   2   2   2   0   0   0   2   0   0   2   0   0   2   2   2   2   0   0   0   0   0   2   0   2   2   0   2   0   2   0   2   0   2   2   0   0   0   2   0   2   0   2   2   0   2   0   0   0   0   0   2   2   0   0   0   0   0   0   0   2   0   0   0   2   0   2   0   2   0   2   2   2   0   0   0   2   2   0   2   2   2   2   2   0   0   0   0   0   0   2   2   2   0   2   0   0   2   2   2   0   0   0   0   0   2   0   0   2   0   2   2   0   0   2   2   2   0   2   0   0   2   0   0   0   0   0   2   2   0   0   0   2   2   0   0   0   2   0   2   2   2   0   2   2   0   2   0   2   0   2   2   0   2   2   0   0   2   0   2
 MK-3-13                2   2   2   2   2   0   2   2   0   0   2   0   2   0   2   2   2   0   0   2   2   2   2   2   2   0   0   0   2   0   2   0   0   2   0   2   2   2   0   0   2   2   2   2   0   0   0   0   0   0   2   0   2   0   2   0   2   0   0   0   0   2   2   0   2   2   2   2   0   2   0   2   0   2   2   0   0   0   2   0   2   0   2   2   0   2   0   0   0   0   0   2   2   0   0   0   0   0   0   0   2   0   0   0   2   0   2   0   2   0   2   0   2   0   0   0   2   2   2   2   2   0   2   2   0   0   0   0   2   0   2   2   2   0   2   0   0   2   2   2   0   0   2   0   0   2   0   0   0   0   2   2   2   0   2   2   2   0   2   0   0   2   0   0   0   2   0   2   2   0   0   0   2   2   0   0   0   2   0   2   2   0   0   2   2   0   2   0   2   2   2   0   0   2   2   0   0   2   0   2
 MK-3-14                2   0   2   0   0   0   2   2   0   0   0   0   2   0   2   2   2   0   0   2   2   2   2   2   2   0   0   0   2   0   2   0   0   2   0   2   2   2   2   0   2   2   2   2   0   0   0   0   0   0   0   0   2   0   2   0   2   0   0   0   0   2   2   0   2   2   2   2   0   2   0   2   2   2   2   2   0   0   2   0   2   0   2   2   0   2   0   0   0   0   2   2   2   0   0   2   0   0   0   0   2   2   2   2   2   0   2   2   2   0   2   0   0   0   0   2   2   2   2   2   0   2   0   2   0   0   0   0   2   0   2   2   2   0   2   0   0   2   2   2   0   0   2   0   0   2   0   0   0   0   2   2   2   0   2   2   0   0   2   0   2   0   2   0   0   2   0   2   2   0   0   0   2   2   0   0   0   2   0   2   2   0   0   2   2   0   2   0   2   2   2   0   0   2   2   0   0   2   0   2
 MK-3-15                2   0   2   0   0   0   2   2   0   0   0   2   2   0   2   2   2   0   0   2   2   2   2   2   2   0   0   0   2   0   2   0   0   2   0   0   2   2   2   0   2   2   2   2   0   2   0   0   0   0   0   0   2   0   2   0   0   0   0   0   0   2   2   0   2   2   2   2   0   2   0   0   2   2   2   2   0   0   2   0   2   2   0   2   0   2   2   0   0   0   2   2   2   0   0   0   0   0   0   0   2   2   2   2   2   0   2   2   2   2   2   0   0   0   0   2   2   2   2   2   0   2   0   2   0   2   0   2   2   0   2   2   2   0   2   0   0   2   2   2   0   0   2   0   0   2   0   0   0   0   2   2   2   0   2   2   0   0   2   0   0   0   2   0   0   2   0   2   2   2   0   0   2   2   2   0   0   2   0   2   2   0   0   2   2   0   2   0   2   0   2   0   0   2   2   0   0   0   2   2
 MK-3-16                2   0   2   0   0   0   2   0   0   0   0   2   0   0   2   2   2   2   0   2   2   2   0   2   2   0   0   0   2   0   2   0   0   2   0   0   2   2   0   0   2   2   2   2   0   2   0   0   0   0   0   0   0   0   2   0   0   0   0   0   0   2   2   0   2   2   2   2   0   2   0   0   2   2   2   2   0   0   0   0   2   0   0   2   0   2   2   0   0   0   2   2   2   0   0   0   0   0   0   0   2   2   2   2   2   0   2   2   2   2   2   0   0   2   0   2   2   2   2   2   0   0   0   2   0   2   0   2   2   0   2   2   2   0   2   0   0   2   2   2   2   0   2   0   0   2   0   0   0   0   2   2   2   0   2   2   0   0   2   0   0   0   2   2   0   2   0   2   2   2   0   2   2   2   2   0   2   2   0   2   2   0   0   2   2   0   2   0   0   0   2   0   0   2   2   2   2   0   2   2
 MK-4-1                 0   2   2   2   2   2   2   2   0   2   2   0   0   0   0   2   2   0   0   2   0   2   2   0   2   2   0   0   0   2   0   0   2   0   0   0   0   0   2   0   0   0   0   2   2   0   0   0   2   0   2   2   0   0   0   0   0   0   0   2   0   2   0   0   0   0   2   0   2   2   2   0   0   0   2   2   0   0   0   2   0   2   0   2   2   2   0   0   2   0   0   2   2   0   0   2   0   0   2   2   2   2   2   0   2   2   2   0   2   0   2   2   2   0   0   0   0   0   0   0   2   2   2   2   2   0   2   2   2   0   0   0   2   0   2   0   2   0   2   0   0   2   2   0   2   0   2   0   2   0   0   2   2   2   0   2   2   2   0   0   2   0   0   0   2   2   0   0   2   0   2   0   0   2   0   2   2   2   0   2   0   2   0   0   0   0   0   2   0   2   0   2   2   0   0   2   2   2   2   2
 MK-4-2                 0   2   2   2   2   2   2   2   0   2   2   0   0   0   0   2   2   0   0   2   0   2   2   2   2   0   0   0   0   2   0   0   2   0   0   0   0   0   2   0   0   0   0   2   2   0   0   0   2   0   2   2   0   0   0   0   0   0   0   2   0   2   0   0   2   0   2   0   2   2   2   0   0   0   2   2   0   2   0   0   0   2   0   2   2   2   0   0   0   0   0   2   2   0   0   2   0   0   2   2   2   2   2   0   2   2   2   0   2   0   2   2   2   0   0   0   0   0   0   2   2   2   2   2   2   0   2   2   2   0   0   2   2   0   2   0   2   0   2   0   0   2   2   0   2   0   2   0   2   0   0   2   2   2   2   2   2   0   0   0   2   2   0   0   2   2   0   0   2   0   2   2   0   2   0   0   2   2   0   2   0   2   2   0   0   0   0   2   0   2   0   2   2   0   0   2   2   2   2   2
 MK-4-3                 0   2   2   2   2   2   2   2   0   2   2   0   0   0   0   2   2   0   0   2   0   2   2   2   2   0   2   2   2   2   0   0   2   0   0   0   0   0   2   0   0   0   0   2   2   0   0   0   2   0   0   2   0   0   0   2   0   0   2   2   0   2   0   0   2   0   2   0   2   0   0   2   0   0   2   2   2   2   0   0   0   2   0   2   2   2   0   0   0   0   0   0   2   2   0   2   0   0   2   2   2   0   2   0   2   2   2   0   2   0   2   2   2   0   0   0   2   0   2   2   2   2   2   0   2   0   2   2   2   0   0   2   2   0   2   0   2   0   2   0   0   0   2   0   2   0   2   0   2   0   0   2   2   2   2   2   2   0   0   0   0   2   0   0   2   2   0   0   2   0   2   0   0   2   0   0   2   2   0   2   0   2   2   0   0   0   0   2   0   2   0   2   2   0   0   2   2   2   2   2
 MK-4-4                 0   2   2   2   2   2   2   2   0   2   2   0   0   0   0   2   0   0   0   2   0   2   2   2   2   0   2   2   2   2   0   2   2   0   0   0   0   0   2   0   2   0   0   2   2   0   0   0   2   0   0   2   0   0   0   2   2   0   2   0   0   2   2   0   2   0   2   0   2   2   0   2   2   0   2   2   2   2   0   0   2   2   2   2   2   2   0   0   0   0   0   0   2   2   0   2   0   0   2   2   2   2   2   0   2   2   2   2   2   0   2   2   0   0   0   0   2   0   2   2   2   2   2   0   2   2   2   0   2   0   0   2   2   0   2   0   2   0   2   0   0   0   2   0   2   0   2   0   2   0   0   2   2   2   2   2   2   2   0   0   0   2   0   0   2   2   0   0   2   2   2   0   0   2   0   0   2   2   0   2   0   2   2   0   0   0   0   2   0   2   0   2   2   0   0   2   2   2   2   2
 MK-4-5                 0   2   2   2   2   2   2   2   0   2   2   2   0   0   0   2   0   0   0   2   0   2   2   2   2   0   2   2   2   2   0   2   0   0   0   0   0   0   0   0   0   0   0   2   2   0   0   0   2   2   0   2   0   0   0   2   2   0   2   0   0   2   2   0   2   0   2   0   2   2   0   2   2   0   2   2   0   0   2   0   2   2   2   2   2   2   0   0   0   0   2   0   2   2   0   0   0   0   2   2   2   2   2   0   2   2   2   2   0   0   0   0   0   0   0   2   2   2   2   2   2   2   2   2   2   2   2   0   2   0   0   2   2   0   2   0   2   0   2   0   0   0   2   0   2   0   2   0   2   0   0   2   2   2   2   2   2   2   2   0   0   2   0   2   2   2   0   0   2   2   2   0   0   2   2   0   2   2   0   2   0   2   2   0   0   0   0   2   0   2   0   2   2   2   0   2   2   2   2   0
 MK-4-6                 0   2   2   2   2   2   2   2   0   2   2   2   0   0   0   0   0   0   0   2   0   2   2   2   2   0   2   0   2   2   0   2   0   0   0   0   0   0   0   0   0   0   0   2   2   0   0   2   2   2   0   2   2   0   2   2   2   2   2   0   0   2   2   0   2   0   2   0   2   2   0   0   2   0   0   2   0   0   2   2   2   2   2   2   2   2   0   0   0   0   2   0   2   2   0   0   2   0   2   2   2   2   2   0   2   2   2   2   0   0   0   0   0   0   0   2   2   2   2   2   2   2   2   2   2   2   2   0   2   0   0   2   2   0   2   0   2   0   2   0   0   0   0   0   2   0   2   0   2   0   0   2   2   2   2   2   2   2   2   0   0   2   0   2   0   2   0   0   2   2   2   0   2   2   2   0   2   2   2   2   0   0   2   0   0   0   0   2   2   0   0   2   2   2   0   2   2   2   2   0
 MK-4-7                 0   2   2   2   2   2   2   2   0   2   0   2   2   0   0   0   0   0   2   2   0   2   2   2   2   0   2   0   0   2   0   2   2   0   0   0   0   0   0   0   0   0   0   2   2   0   0   2   2   2   0   2   2   0   2   2   2   2   2   0   0   2   2   0   2   0   2   0   2   2   0   0   2   0   0   0   0   0   2   2   2   2   0   2   2   2   0   0   0   0   2   0   2   2   0   0   2   0   2   2   2   2   2   2   2   2   2   2   0   0   0   0   0   0   0   2   2   2   2   2   2   2   2   2   2   2   2   0   2   0   0   2   2   0   2   0   2   0   2   0   0   0   0   0   2   0   0   0   2   0   0   0   0   2   2   2   2   2   2   2   0   2   2   2   0   2   0   0   2   2   2   0   2   2   2   0   2   2   2   2   0   0   2   0   0   0   0   2   2   0   2   2   2   2   2   0   2   2   2   0
 MK-4-8                 0   2   2   2   2   2   2   2   0   2   0   2   2   0   0   0   2   0   2   2   0   2   2   2   2   0   2   0   0   2   0   2   2   2   0   0   0   0   0   0   0   0   0   0   2   2   0   2   2   2   0   2   2   0   2   2   2   2   2   0   0   2   2   0   2   0   2   0   2   0   0   0   2   0   0   0   0   2   2   2   2   2   2   2   2   2   0   0   0   0   2   0   2   2   0   0   0   0   2   2   2   2   2   2   2   2   0   2   0   0   0   0   0   0   2   0   2   2   2   2   2   2   2   2   2   2   2   0   2   0   0   2   2   2   2   0   2   0   2   0   0   0   0   0   2   0   0   0   2   0   0   0   0   0   2   2   2   2   2   2   0   0   2   2   0   2   0   0   2   2   2   2   2   2   2   0   2   2   0   2   0   0   2   0   0   2   0   2   2   0   2   2   2   2   2   0   2   2   2   0
 MK-4-9                 0   2   2   2   2   2   2   2   0   2   0   2   2   0   0   0   2   0   2   2   0   2   0   2   2   0   2   0   0   2   0   2   2   2   0   0   0   0   0   0   0   0   0   2   2   2   0   2   2   2   0   2   2   0   2   2   0   2   2   0   0   2   2   0   2   0   2   0   2   0   0   0   2   0   0   0   0   2   2   2   0   2   2   2   2   2   0   0   0   0   2   2   2   2   0   0   0   0   0   2   2   2   2   0   2   2   0   2   0   0   0   0   0   0   2   0   0   2   2   2   2   2   2   2   2   2   2   0   0   0   2   2   2   2   2   0   0   2   2   0   0   0   0   0   2   0   0   0   2   0   0   0   0   0   2   2   2   2   2   0   0   0   2   2   0   2   0   0   2   2   2   2   2   2   2   0   2   2   0   2   0   0   2   0   0   0   0   2   2   0   2   2   0   2   2   0   2   2   2   0
 MK-4-10                0   2   2   2   2   2   2   2   0   2   2   2   2   0   0   0   2   0   0   2   0   2   0   2   0   0   2   2   0   2   0   2   2   2   0   0   0   0   0   0   0   0   0   2   2   2   0   2   2   2   0   2   2   0   2   2   0   2   2   0   0   2   2   0   2   0   2   0   2   0   0   0   2   0   0   0   0   0   2   2   0   2   2   2   2   2   0   0   0   0   2   2   2   2   0   0   0   0   0   2   2   2   2   0   2   2   0   2   0   0   0   0   0   0   2   0   0   2   2   2   2   2   2   2   2   2   2   0   2   0   2   2   2   2   2   0   0   2   2   0   0   0   0   0   2   0   2   0   2   0   0   0   0   0   2   2   2   2   2   0   0   0   2   2   0   2   2   0   2   2   2   2   2   0   2   0   2   2   0   2   0   0   2   0   0   0   0   2   2   0   2   2   0   2   2   0   2   2   2   0
 MK-4-11                0   2   2   2   2   2   2   2   2   2   2   0   2   0   2   0   0   0   0   2   0   2   0   0   0   0   2   2   2   2   0   2   2   2   0   0   0   0   0   0   2   0   0   2   2   2   2   2   2   2   0   2   2   0   2   2   0   2   2   0   0   2   2   0   2   0   2   0   2   0   0   0   2   0   0   0   2   0   2   2   0   2   2   2   2   2   0   2   0   0   2   2   2   2   0   0   0   0   2   2   2   2   0   0   2   2   0   2   0   0   0   2   0   0   2   0   0   2   0   0   2   2   2   2   2   2   2   0   2   0   0   2   0   2   2   0   0   2   2   0   0   0   0   2   2   0   2   0   2   0   0   0   0   0   2   0   2   2   2   0   0   2   2   2   0   2   2   0   2   2   2   0   2   0   2   0   2   0   0   2   0   0   2   0   0   0   0   2   0   0   2   2   0   2   2   0   2   2   2   0
 MK-4-12                0   2   2   2   2   2   2   2   2   2   0   0   2   0   2   0   0   0   0   2   0   0   0   0   0   0   2   2   2   2   0   2   2   2   0   0   0   0   0   0   2   0   0   2   0   2   2   2   2   2   0   2   2   0   2   2   0   2   2   0   0   2   2   0   0   0   2   0   2   0   0   0   2   0   0   0   2   0   2   2   0   2   2   2   2   2   0   2   0   0   2   2   2   2   0   0   0   0   2   2   2   2   0   0   2   2   0   2   0   0   0   0   0   0   2   2   0   2   0   0   2   2   2   0   2   2   2   0   2   0   0   2   2   0   2   0   0   2   2   0   0   0   2   2   2   2   2   0   2   0   0   0   0   0   2   0   2   2   2   0   0   2   2   2   0   2   2   0   2   2   2   2   2   0   2   0   2   0   0   2   0   0   2   0   0   0   0   0   0   0   2   2   0   0   2   0   2   2   2   0
 MK-4-13                0   2   2   2   2   2   2   2   2   2   0   0   2   0   2   2   0   0   0   2   0   0   0   0   0   0   2   2   2   2   0   2   2   2   0   0   0   0   0   2   2   2   0   2   0   2   2   2   0   2   0   2   2   0   2   2   0   2   2   0   0   2   2   0   0   0   2   0   2   0   0   0   2   0   0   2   2   0   2   0   2   2   2   2   2   2   0   0   0   0   2   2   2   2   0   0   0   0   0   2   2   2   0   0   2   2   0   2   0   0   0   0   0   0   2   2   2   2   0   0   2   2   2   2   2   2   2   0   2   0   0   2   2   0   2   0   0   2   0   0   0   0   2   2   2   2   2   0   2   0   0   0   0   0   2   2   2   2   2   0   0   2   2   2   0   2   2   0   2   2   2   2   2   0   2   0   2   0   0   2   0   0   2   0   0   0   0   0   0   0   2   2   0   0   2   2   2   2   0   0
 MK-4-14                0   2   2   2   2   2   2   2   0   2   0   0   2   0   2   2   0   0   0   2   0   0   0   0   2   0   2   2   2   2   0   2   2   2   0   0   0   0   2   2   2   2   2   0   0   0   2   2   0   2   0   2   2   0   2   2   0   2   2   0   0   2   2   0   0   0   2   0   0   0   0   0   2   0   0   2   2   2   0   0   2   2   2   2   2   2   0   0   0   0   2   2   0   2   0   0   0   0   0   2   2   2   0   0   2   2   0   2   0   0   0   0   0   0   2   2   2   0   0   0   2   2   2   2   2   2   2   0   2   0   2   2   2   0   2   0   0   2   0   0   0   0   2   2   2   2   2   0   2   0   0   0   0   0   2   2   2   2   2   0   0   2   2   2   0   2   2   0   2   2   2   2   2   2   2   0   2   0   0   2   0   0   2   0   0   0   2   0   0   2   2   2   0   0   2   2   2   2   0   0
 MK-4-15                0   2   2   2   2   2   2   2   0   2   0   0   2   0   0   2   0   0   0   2   0   2   0   0   2   2   2   2   2   2   2   2   2   2   0   0   0   2   2   0   2   2   2   0   0   0   2   2   0   2   0   2   2   0   2   0   0   2   2   2   0   2   2   0   2   0   2   0   0   0   0   0   2   0   0   2   2   2   0   2   2   2   2   2   2   2   0   0   0   2   2   2   0   2   0   0   0   0   0   2   2   2   0   0   2   2   0   2   0   0   0   0   0   0   2   2   2   0   2   0   2   2   0   2   2   0   2   0   2   0   2   2   0   0   2   2   0   2   0   0   0   0   2   2   2   2   2   0   2   0   0   0   0   0   2   2   0   0   2   0   0   2   2   2   0   2   2   0   2   2   0   2   2   2   2   0   2   0   0   2   0   0   0   0   0   0   0   0   0   2   2   2   0   0   0   2   2   2   2   0
 MK-4-16                2   2   2   2   2   2   2   2   2   2   0   0   2   0   0   0   2   0   0   2   0   2   0   0   2   2   2   2   2   2   2   2   2   2   0   0   0   0   2   0   2   2   2   0   0   0   2   2   0   2   2   2   2   0   2   2   0   2   2   2   0   2   2   0   2   0   0   2   0   0   0   0   2   0   0   2   2   2   0   2   2   2   2   2   2   2   0   2   0   2   2   2   2   2   0   0   0   0   2   2   0   2   0   0   2   2   0   2   0   0   0   0   0   0   2   2   2   0   2   0   0   2   0   2   2   0   2   0   2   0   2   2   0   0   2   2   0   2   0   0   0   2   2   2   2   2   2   0   2   0   0   0   0   0   2   2   0   0   2   0   0   2   0   0   0   2   2   0   2   2   0   2   2   0   0   2   2   0   0   2   0   0   0   0   0   0   0   0   0   2   0   2   2   0   0   2   2   2   2   0
 MK-5-1                 0   2   0   2   0   2   0   0   0   2   2   2   2   2   0   0   2   0   2   0   0   2   0   2   0   2   0   0   0   2   0   2   2   0   0   2   2   2   2   2   0   2   0   2   2   0   2   2   0   2   2   2   2   2   2   0   0   2   2   0   2   2   0   2   2   0   0   0   2   0   2   2   0   0   0   2   2   0   2   0   0   0   0   0   2   2   2   2   2   2   2   0   2   2   0   2   0   0   0   0   0   2   0   2   0   0   2   2   2   0   0   2   2   0   2   2   2   0   2   2   0   0   0   2   2   2   0   2   2   0   0   2   0   2   0   2   2   0   2   2   2   0   2   0   0   2   0   2   2   0   2   0   2   2   0   0   0   2   0   2   0   0   2   2   0   0   2   2   0   0   0   0   2   2   2   2   2   2   2   0   2   0   2   0   2   0   2   2   0   2   0   2   2   0   2   0   2   0   0   2
 MK-5-2                 0   2   0   2   0   2   0   0   0   2   2   2   0   2   0   0   2   0   2   0   0   2   0   2   0   2   0   0   0   2   0   2   0   0   0   2   2   2   2   2   0   2   0   2   2   0   2   2   0   2   2   2   2   2   2   0   0   2   2   0   2   2   0   2   0   2   0   0   2   0   2   2   0   0   0   2   2   0   2   0   0   0   0   0   2   2   2   2   2   2   0   0   2   2   0   2   0   0   0   0   0   2   0   2   0   0   2   2   2   0   2   2   2   0   2   2   0   0   2   2   0   0   0   2   2   2   0   2   2   0   0   2   0   2   0   2   2   2   2   2   2   0   2   0   0   2   0   2   0   0   2   0   0   2   0   0   0   2   0   2   0   0   0   2   0   0   2   2   0   2   0   0   2   2   2   2   2   2   2   0   2   0   2   0   2   0   2   2   0   2   0   2   2   0   2   0   2   0   0   2
 MK-5-3                 0   2   0   2   0   2   0   0   0   2   2   2   0   2   0   0   2   0   2   0   0   2   0   0   2   2   0   0   0   0   0   0   0   0   0   2   2   0   2   2   0   2   0   2   2   0   2   2   0   2   2   2   2   2   2   0   2   2   2   0   2   2   0   2   0   2   2   0   2   0   2   2   0   0   0   2   2   0   2   0   0   0   0   0   2   2   0   2   2   2   0   0   2   0   0   2   0   0   0   0   0   2   2   2   0   0   2   2   2   2   2   2   2   0   2   2   0   2   2   2   0   0   0   2   2   2   0   2   0   0   0   2   2   2   0   0   2   2   0   2   2   0   2   0   0   2   0   2   0   0   2   0   0   2   0   0   0   2   0   0   0   0   0   2   0   0   2   2   0   0   0   0   2   0   2   2   0   2   2   0   2   0   2   0   2   0   2   2   2   2   0   2   0   0   2   0   2   0   0   2
 MK-5-4                 0   2   0   2   0   2   0   0   2   2   2   0   0   2   2   0   2   0   2   0   0   2   0   0   0   2   0   0   0   0   0   0   0   0   0   2   2   0   2   2   0   2   0   2   2   0   2   0   2   2   2   2   2   2   2   0   2   2   2   0   2   2   0   2   0   2   2   0   2   0   2   2   0   0   0   2   2   0   2   0   0   2   0   0   2   2   2   2   2   2   0   0   2   0   0   2   0   0   0   0   0   2   2   2   0   0   0   0   2   2   2   2   2   0   2   2   0   2   0   0   0   0   0   2   2   2   2   2   0   0   0   2   2   0   0   0   2   0   0   2   2   0   2   0   0   2   0   2   0   0   2   0   0   2   0   0   0   2   0   0   0   0   0   2   2   0   2   2   0   0   2   2   2   0   2   2   0   2   2   0   2   0   2   0   2   0   2   0   2   2   0   0   0   0   0   0   2   0   0   2
 MK-5-5                 0   2   0   2   0   2   0   0   2   2   0   0   0   2   2   0   2   0   2   0   0   2   0   0   0   2   0   0   0   0   0   2   0   0   0   2   2   0   2   2   0   2   0   2   2   0   2   0   2   2   2   2   2   0   2   0   2   2   2   0   2   2   0   2   0   2   2   0   2   0   2   2   0   0   2   0   2   0   2   0   0   2   0   0   2   2   2   2   2   2   0   0   2   0   0   2   0   0   0   0   0   2   2   0   0   0   0   0   2   2   2   2   2   0   2   2   0   2   0   0   0   0   0   2   2   2   2   2   0   0   0   2   2   0   0   0   2   0   0   2   0   0   2   0   0   2   0   2   0   0   2   0   0   2   0   0   0   2   0   0   0   0   0   2   0   0   2   0   2   0   0   2   2   0   2   2   0   2   0   0   2   0   2   0   2   0   2   0   2   2   0   0   2   0   0   0   0   2   2   2
 MK-5-6                 0   2   0   2   0   2   2   0   2   0   0   0   2   2   2   0   2   0   2   0   0   2   0   0   0   2   0   0   0   2   0   0   0   0   2   2   0   0   2   2   0   2   2   2   2   2   2   0   2   2   2   2   2   0   2   0   2   2   2   0   2   2   0   2   0   2   2   0   2   0   2   2   0   0   2   0   2   2   2   0   0   2   0   0   2   2   2   2   2   2   2   0   2   0   2   2   0   0   0   0   2   2   2   0   0   2   0   0   0   2   2   2   2   0   2   2   2   2   0   0   0   0   0   2   2   2   2   2   0   0   2   2   2   0   0   0   2   0   2   2   2   0   2   0   0   2   0   2   0   0   0   0   0   0   0   0   0   2   0   0   2   0   0   2   0   0   2   0   2   0   0   2   2   0   2   2   0   2   0   0   2   0   2   0   2   0   2   0   2   2   0   0   2   2   2   0   0   2   2   2
 MK-5-7                 2   2   0   2   0   2   2   0   2   0   0   0   2   2   2   0   0   0   2   0   0   2   0   2   0   2   0   0   0   2   0   2   0   0   0   2   0   0   2   2   0   2   2   2   2   2   2   0   2   2   2   2   2   0   2   0   0   2   2   0   2   2   0   0   0   2   2   0   2   0   2   2   0   0   0   0   2   2   2   0   0   2   0   0   2   2   2   2   2   2   0   0   2   0   2   2   0   0   0   0   2   2   0   0   0   2   0   0   0   2   2   2   2   0   2   2   2   2   0   0   0   2   0   2   2   0   2   2   0   0   2   2   2   0   0   0   2   0   2   2   2   2   2   2   0   2   0   0   0   0   0   0   0   0   0   0   0   2   0   2   2   0   0   2   0   0   0   0   0   0   0   2   2   0   2   2   0   2   0   0   2   0   2   2   2   0   2   0   2   0   0   2   2   2   2   0   0   2   2   2
 MK-5-8                 2   2   0   2   0   2   2   0   2   0   0   0   2   2   2   0   0   0   2   0   0   2   2   2   0   2   0   0   0   2   0   2   0   0   2   2   0   0   2   2   0   2   2   2   2   2   2   0   2   2   2   2   2   0   2   0   0   2   2   0   0   2   0   0   0   2   2   0   2   0   2   2   0   0   0   0   2   2   2   2   0   2   0   0   2   2   2   2   2   2   0   0   0   0   2   2   0   0   0   0   2   2   2   0   0   2   0   0   0   2   2   0   2   2   0   2   2   0   0   0   0   2   0   2   2   0   2   2   0   2   2   2   2   2   0   0   2   0   2   2   2   2   2   2   0   0   0   2   0   0   0   0   0   0   0   0   0   2   2   2   2   0   0   2   2   0   0   0   0   0   0   2   2   0   2   2   0   2   0   0   2   0   2   2   2   0   2   0   2   0   0   2   2   2   2   0   0   2   2   2
 MK-5-9                 2   2   0   2   2   2   2   0   2   2   2   0   2   2   2   0   0   0   2   0   0   2   2   2   0   2   0   2   0   2   0   2   0   0   2   2   0   0   2   2   0   2   2   2   2   2   2   0   2   2   2   2   2   0   2   0   2   2   2   0   0   2   0   2   0   2   2   0   2   2   0   2   0   0   0   0   2   2   0   2   0   2   0   0   2   2   2   2   2   2   0   0   0   0   2   2   0   0   0   0   2   2   2   0   0   2   0   0   2   2   2   2   2   2   2   2   2   0   2   0   2   2   0   2   2   0   2   2   0   2   2   0   2   2   0   0   2   0   2   2   2   2   0   2   0   2   2   2   2   0   0   0   0   0   0   0   0   2   0   2   2   0   0   2   2   2   0   0   0   0   0   2   2   0   2   2   0   2   0   0   2   0   2   2   2   0   2   0   2   0   0   0   2   2   2   0   0   2   2   0
 MK-5-10                2   2   0   2   2   2   2   0   2   2   2   0   2   0   2   0   0   0   2   0   0   0   2   2   0   2   0   2   0   2   2   2   2   0   2   0   0   0   2   2   0   0   2   0   2   2   2   0   2   2   2   2   2   2   2   0   2   2   2   0   2   2   0   2   0   2   2   0   2   2   2   0   0   0   0   0   2   2   0   2   2   2   0   0   2   2   2   2   2   2   0   0   0   0   2   2   0   0   0   0   2   2   2   0   0   2   2   0   0   2   2   0   2   2   2   2   2   0   0   0   2   2   0   2   2   0   2   2   0   2   2   0   2   2   0   0   2   0   2   2   2   2   0   2   0   2   2   2   2   2   0   0   0   0   0   0   0   2   0   2   0   0   0   2   2   2   0   0   0   0   0   2   2   0   2   2   0   2   0   2   2   0   2   2   2   0   2   0   2   0   0   0   2   0   2   0   0   2   2   0
 MK-5-11                2   2   0   2   2   0   2   0   2   2   2   0   2   0   2   0   0   0   2   0   0   0   2   2   0   2   0   2   0   0   2   2   2   2   2   0   0   0   0   2   0   0   2   0   2   2   2   2   2   0   2   2   2   2   2   0   2   2   2   0   2   2   0   2   0   2   2   0   2   2   2   0   0   0   0   0   2   2   2   2   2   2   0   0   2   2   2   2   2   2   0   0   2   0   2   2   2   0   0   0   2   2   2   2   0   2   0   0   0   2   2   0   2   0   2   2   0   0   0   2   0   2   0   2   0   0   2   2   0   0   2   0   2   2   0   0   2   0   2   2   2   2   0   2   0   2   2   2   2   2   0   0   0   0   0   0   2   2   0   2   0   2   0   2   2   2   0   0   0   0   0   2   2   0   2   2   0   2   0   2   2   0   2   2   2   2   2   0   2   0   0   0   2   0   2   0   0   2   2   0
 MK-5-12                2   2   2   2   2   0   2   0   2   2   2   0   2   0   2   0   0   0   2   0   0   0   2   2   0   2   2   2   0   0   2   2   2   2   0   0   2   0   0   2   0   2   2   0   2   2   2   2   2   0   2   2   2   2   2   2   2   0   2   0   2   2   0   2   0   2   2   0   2   2   2   0   0   0   0   0   2   2   2   2   2   2   0   0   2   2   2   2   2   2   0   2   2   0   0   2   0   0   0   0   2   2   2   0   0   2   0   0   0   2   0   0   0   0   2   2   0   0   2   2   0   2   0   2   0   0   2   2   0   0   2   0   2   2   0   0   0   0   2   2   2   2   0   0   0   2   2   2   2   2   0   0   0   0   0   0   2   2   0   2   0   0   0   0   2   2   0   0   0   2   0   2   2   0   2   2   0   0   0   2   0   0   2   2   2   2   2   0   2   0   0   0   2   0   2   0   0   2   2   0
 MK-5-13                2   2   2   2   0   0   2   0   2   2   2   0   2   0   0   0   0   0   2   2   0   0   2   2   0   2   2   2   0   0   0   2   2   2   0   0   2   0   0   2   0   2   2   0   2   2   2   2   2   0   2   2   2   2   0   2   2   0   2   0   2   2   2   2   0   2   2   0   2   2   2   0   0   0   0   0   0   2   2   2   2   2   0   0   2   2   2   2   2   2   0   2   2   0   0   2   0   2   0   0   2   2   2   0   0   2   0   0   0   0   0   0   2   0   2   2   0   0   2   2   0   2   0   0   2   0   2   2   0   0   2   0   2   0   0   0   0   0   2   2   2   2   0   0   0   2   0   2   2   2   0   0   0   0   0   0   0   2   0   2   0   0   0   0   2   2   0   0   0   2   0   2   2   0   2   2   0   0   0   2   0   0   2   2   2   0   2   0   2   0   0   0   2   0   0   0   2   2   0   0
 MK-5-14                0   2   2   2   0   0   2   0   2   0   2   0   2   0   0   0   0   0   2   2   0   0   2   2   0   2   2   2   0   0   0   2   2   2   0   0   2   2   0   2   0   2   2   0   2   2   2   0   2   0   2   2   2   2   0   2   2   0   2   0   2   2   2   2   0   2   2   0   2   2   2   0   0   2   0   2   0   2   2   2   2   0   0   0   2   0   2   2   2   2   0   2   2   0   0   2   0   0   2   0   2   2   2   0   2   2   0   0   0   0   0   0   2   0   2   2   0   0   2   2   0   2   2   2   2   0   2   0   0   0   2   0   0   0   0   0   0   0   2   2   2   2   0   2   0   2   0   0   2   2   0   2   0   0   2   0   2   0   0   2   0   0   0   0   2   2   0   0   0   2   0   0   2   0   2   2   0   0   0   2   0   0   2   2   2   0   2   0   2   0   0   2   2   0   0   2   2   2   0   0
 MK-5-15                0   2   2   2   0   0   2   0   2   0   2   0   2   2   0   0   0   0   2   2   0   2   2   2   0   2   2   2   0   0   0   2   2   2   0   0   2   2   2   2   2   2   2   0   2   2   2   0   0   0   2   2   2   2   0   2   2   0   2   2   2   2   2   2   0   2   2   0   2   2   2   0   0   2   0   2   0   2   2   2   2   0   0   0   2   0   2   2   2   2   0   0   2   2   2   2   0   0   2   0   2   2   2   0   2   2   2   0   0   0   0   0   2   0   2   2   0   0   2   2   0   2   2   2   2   0   2   0   2   0   2   0   0   0   0   0   0   0   2   2   2   2   0   2   0   2   0   0   2   2   0   2   0   0   2   0   2   0   0   2   0   0   0   0   2   2   2   0   0   0   0   0   2   0   2   2   0   0   0   2   0   0   2   2   2   0   2   0   2   0   0   2   2   0   0   0   2   2   0   0
 MK-5-16                0   2   2   2   0   0   2   0   2   0   2   0   2   0   0   0   0   0   2   2   0   0   2   2   0   2   2   2   0   0   0   2   2   2   0   0   2   0   2   2   2   2   0   0   2   2   2   0   0   0   2   2   2   2   0   2   2   2   2   2   2   2   2   2   0   2   2   0   2   2   2   0   0   2   0   2   0   2   2   2   2   0   0   0   2   2   2   2   2   2   0   0   2   2   2   2   0   0   2   0   0   2   2   0   0   2   2   0   0   0   0   0   2   0   2   2   0   0   0   2   0   2   2   2   2   0   0   0   2   0   2   0   0   0   0   0   0   0   0   2   2   0   0   2   0   2   0   0   2   2   0   0   0   0   2   0   2   0   0   2   0   0   0   0   0   2   2   0   2   0   0   0   2   0   2   2   0   0   0   2   0   0   0   2   2   0   2   0   2   0   2   0   2   0   0   0   0   2   0   0
 MK-6-1                 0   2   2   2   0   0   0   2   2   0   0   2   2   0   2   2   0   2   2   2   0   2   2   2   2   2   0   2   0   2   0   2   0   0   2   2   0   0   0   2   2   2   0   2   0   0   0   2   0   0   2   2   2   2   2   2   2   2   0   0   2   2   0   2   2   0   0   2   0   2   0   2   2   2   0   0   2   2   2   0   0   0   0   0   2   2   0   2   2   0   0   0   0   0   2   2   2   2   2   2   2   0   2   2   2   2   2   2   0   2   0   0   0   0   0   2   2   2   0   2   2   2   0   2   0   2   0   2   2   0   2   0   2   2   2   0   2   2   0   2   0   2   0   0   2   0   2   2   0   2   2   2   2   2   0   0   2   0   2   2   0   2   2   2   2   0   2   0   2   0   0   0   2   2   2   0   0   0   2   0   0   2   2   0   0   2   0   2   2   0   0   0   2   2   2   0   2   0   0   2
 MK-6-2                 0   2   2   2   0   0   0   2   2   0   0   0   2   0   2   2   0   2   2   2   0   2   2   2   2   2   0   2   0   2   2   0   0   0   2   2   0   0   0   0   2   2   0   2   0   0   0   0   2   0   2   2   2   2   2   2   2   2   0   0   2   2   0   2   2   0   0   2   0   2   0   2   2   2   0   0   2   2   2   0   0   0   0   0   2   2   0   2   2   0   0   2   0   2   2   2   2   2   2   2   2   0   2   2   2   2   2   0   0   2   0   0   0   0   0   2   2   2   0   2   2   2   0   2   0   2   0   2   2   0   2   0   2   0   0   0   2   0   0   2   0   2   0   0   2   0   2   0   0   2   2   2   2   2   0   0   2   0   2   2   2   2   2   2   2   0   2   0   0   0   0   0   2   2   2   0   0   0   2   0   0   2   2   2   0   2   0   2   2   0   2   0   2   2   2   0   2   0   0   2
 MK-6-3                 2   2   2   2   0   0   0   2   2   0   0   0   2   2   2   2   2   0   2   2   0   2   2   2   2   2   0   2   0   2   2   0   0   0   2   2   0   0   0   0   2   2   0   2   0   0   0   0   2   0   2   2   2   2   2   2   2   2   0   0   2   2   0   2   0   0   2   2   0   2   0   2   2   2   0   0   2   2   2   0   0   0   0   0   2   2   0   2   0   0   0   2   0   2   2   2   2   0   2   2   2   0   2   2   2   2   2   2   0   2   0   0   0   0   0   2   2   0   0   2   2   2   0   2   0   2   0   0   2   0   2   0   2   2   0   0   2   0   0   2   0   2   0   0   2   0   2   0   0   2   2   2   2   2   0   0   2   0   2   2   2   2   2   2   2   0   2   0   0   0   0   0   2   2   2   2   0   0   2   0   0   2   2   2   0   2   0   2   2   0   2   2   0   2   2   2   2   0   0   2
 MK-6-4                 2   2   2   2   0   0   0   2   2   0   2   2   2   2   2   2   2   0   2   2   0   0   2   2   2   2   0   2   0   2   2   0   0   0   2   2   0   0   2   0   0   2   2   2   0   0   0   0   2   0   2   2   2   2   2   2   2   2   0   0   2   2   0   2   0   0   2   2   0   2   0   2   2   2   0   0   2   2   2   0   0   0   0   0   2   2   0   0   0   0   0   2   0   2   2   0   2   0   2   2   2   0   2   2   2   2   2   0   0   0   0   0   0   0   0   2   2   0   0   0   2   2   0   2   0   2   0   0   2   0   0   0   2   2   0   0   2   0   0   0   0   0   0   0   2   0   2   0   0   2   2   2   2   0   0   0   2   0   2   2   2   0   0   0   2   0   2   0   0   0   0   0   2   2   2   2   2   0   2   0   0   2   2   2   0   2   0   2   2   0   2   2   0   2   2   0   2   0   0   2
 MK-6-5                 2   2   2   2   0   0   0   2   2   0   0   2   2   2   2   2   2   0   2   2   2   0   2   2   2   2   0   2   0   2   2   0   0   0   2   2   0   0   2   0   0   2   2   2   2   0   0   0   2   0   2   2   2   2   2   2   2   2   2   0   2   2   0   2   0   0   2   0   0   2   0   2   0   0   0   0   2   2   2   0   0   0   0   0   0   2   2   0   0   0   0   2   0   2   2   0   2   0   2   2   2   0   2   2   2   2   2   0   0   0   0   0   0   0   0   2   2   0   0   0   0   2   0   0   0   2   0   0   0   0   0   0   2   2   0   2   0   0   2   0   0   2   0   0   2   0   2   0   0   2   2   2   2   2   0   0   2   0   2   2   2   0   0   0   2   0   2   0   0   0   0   0   2   0   2   2   2   0   2   0   0   2   2   2   0   2   0   2   0   0   2   2   2   2   2   0   0   0   0   2
 MK-6-6                 2   2   2   2   2   0   0   2   2   0   0   2   2   0   2   2   2   0   2   2   2   0   2   2   2   0   0   2   0   2   2   0   0   0   2   2   0   0   2   2   0   2   2   2   2   0   0   0   2   0   2   2   2   2   2   2   2   2   0   0   2   2   0   2   0   0   2   0   0   2   0   2   0   0   0   0   2   2   2   0   0   0   0   0   0   2   2   0   0   2   0   2   0   2   0   0   2   0   2   2   2   0   2   2   2   2   2   0   0   0   0   0   0   0   0   2   2   0   0   0   0   2   0   0   0   2   0   0   0   2   0   2   2   2   2   2   0   0   2   0   0   2   0   0   2   0   2   0   0   2   2   2   2   2   0   0   2   0   2   2   2   0   0   0   0   0   2   0   0   0   0   2   2   0   2   2   0   0   2   0   0   2   2   2   0   2   0   2   0   0   2   2   2   2   2   0   0   0   0   2
 MK-6-7                 2   0   2   2   2   0   0   2   2   2   0   2   2   0   2   2   2   0   2   2   2   0   2   2   2   2   0   2   0   2   2   0   2   0   2   2   0   0   0   2   0   2   2   2   2   2   0   0   2   0   2   0   2   2   2   2   2   0   0   0   2   2   0   2   0   0   2   0   0   2   0   2   0   0   2   0   2   2   2   0   0   0   0   2   0   2   2   0   0   2   0   2   0   2   0   0   2   0   0   2   2   0   2   2   2   2   2   0   0   0   0   0   0   2   0   2   2   0   0   2   0   2   0   0   0   2   0   0   0   2   0   2   2   2   2   2   0   0   2   0   0   2   0   0   2   0   2   0   0   2   2   2   2   2   0   0   2   0   2   2   2   0   0   0   0   0   2   0   0   0   0   2   2   0   2   2   0   2   2   2   0   2   0   2   0   0   0   2   0   0   2   2   2   2   0   0   0   0   0   2
 MK-6-8                 2   0   2   2   2   0   0   2   2   2   0   0   2   0   2   2   2   0   2   0   2   0   0   2   2   2   0   2   0   2   2   0   2   0   2   2   0   0   0   2   0   2   2   2   2   2   0   0   2   0   2   0   0   2   2   2   2   0   0   0   2   2   0   2   0   0   2   0   0   2   0   2   0   0   2   0   2   2   2   0   0   0   0   2   0   2   2   0   0   2   0   2   0   2   0   0   2   0   0   2   2   0   2   0   2   2   2   0   0   0   0   0   0   2   0   2   2   0   2   2   0   2   0   0   0   2   0   0   0   2   0   2   2   2   2   2   0   0   2   0   0   2   0   0   2   0   2   0   0   2   2   2   2   2   2   0   2   0   2   2   2   0   0   0   0   0   2   0   0   2   0   2   2   0   2   2   0   2   2   2   0   2   0   2   0   0   0   2   2   0   2   2   2   2   0   0   0   2   0   0
 MK-6-9                 2   0   2   2   2   0   0   2   2   2   0   0   2   0   2   2   2   0   2   0   2   0   0   2   0   2   0   2   0   2   2   0   2   0   0   2   0   0   0   2   0   2   2   0   2   2   0   0   2   0   2   0   0   2   2   2   2   0   0   0   2   0   2   2   0   2   2   0   0   2   0   2   0   0   2   0   2   2   2   0   0   0   0   2   2   2   2   0   0   2   0   2   2   2   0   0   2   2   0   2   2   0   2   0   0   2   0   2   0   0   0   0   0   2   0   0   2   0   2   2   0   2   0   0   2   2   0   0   0   0   0   2   2   2   2   2   0   2   2   0   0   2   0   0   2   0   2   0   0   2   2   2   2   2   2   0   2   0   2   2   2   2   0   0   0   0   2   0   0   2   0   2   2   0   2   2   0   2   2   2   0   0   0   2   0   0   0   2   2   0   2   2   2   2   2   2   0   0   0   0
 MK-6-10                2   0   2   2   0   0   0   2   0   2   0   0   2   0   0   2   2   0   2   0   2   0   0   0   0   2   0   2   0   2   2   0   2   0   0   2   0   0   0   2   0   2   2   0   2   2   0   0   2   0   2   0   0   2   2   2   2   0   2   0   2   0   2   2   2   2   2   0   2   2   0   2   0   0   2   0   2   0   2   0   0   0   0   2   2   2   2   0   0   2   0   0   2   2   0   0   0   2   0   2   2   0   0   0   0   2   0   2   0   0   0   0   2   2   0   0   2   0   2   2   0   2   0   0   2   2   0   0   0   0   0   2   2   2   2   2   0   2   0   0   0   2   0   2   2   0   2   0   0   2   2   2   2   2   2   0   0   0   0   2   2   2   0   0   0   0   2   0   0   2   0   2   2   0   2   2   0   2   2   0   0   0   0   2   0   0   0   2   2   0   2   0   2   2   2   2   0   0   0   2
 MK-6-11                0   0   2   0   0   0   0   2   0   2   0   0   2   0   0   2   2   0   2   0   2   0   0   0   0   2   0   2   0   2   2   0   2   0   0   2   0   0   0   2   0   2   2   0   2   2   0   0   0   2   2   0   0   2   2   2   2   0   2   0   2   0   2   2   2   0   0   0   0   2   0   2   0   0   2   0   2   0   2   0   0   0   0   2   2   0   2   0   0   2   0   0   0   0   0   0   0   2   0   2   2   0   2   0   0   2   0   2   0   0   0   0   2   2   0   0   2   0   2   2   0   2   0   0   2   2   0   0   0   0   0   2   2   2   2   2   0   2   0   0   0   2   0   2   2   0   2   0   0   2   2   2   2   2   2   0   0   0   0   2   2   2   0   2   0   0   2   0   0   0   0   2   2   2   2   2   0   2   2   0   0   0   0   2   0   0   0   2   2   0   2   0   2   2   2   2   0   0   0   2
 MK-6-12                0   0   2   0   2   0   0   2   0   2   0   2   2   0   0   2   2   0   2   0   2   0   0   0   0   2   0   2   0   2   2   0   2   0   0   2   0   0   0   2   0   2   2   0   2   2   0   0   0   0   2   0   0   2   2   2   2   0   2   0   2   0   0   2   2   0   2   0   0   2   0   2   0   0   0   2   2   0   0   0   0   0   0   0   2   0   2   2   0   2   0   0   0   0   0   0   0   2   2   2   2   0   2   0   0   2   0   2   0   0   0   0   2   2   0   0   2   0   2   2   0   0   0   0   2   2   0   0   0   0   0   2   2   2   2   2   0   2   0   0   0   2   0   2   2   0   2   2   0   2   2   2   0   2   0   0   0   0   2   2   2   2   0   2   0   2   2   2   0   0   0   2   2   2   2   2   0   2   0   2   0   2   0   2   0   2   0   2   2   0   2   0   2   2   2   2   0   0   0   2
 MK-6-13                0   0   2   0   2   0   0   2   0   2   0   2   2   0   0   2   2   0   2   0   2   0   0   2   0   0   0   2   2   2   2   0   2   0   0   2   0   0   2   2   0   2   2   0   2   2   0   0   0   0   2   0   0   2   0   2   2   0   2   0   2   0   0   2   2   0   2   0   0   2   0   2   0   0   2   2   2   0   2   0   2   0   0   0   2   0   0   2   0   2   0   0   0   0   0   0   0   2   2   2   2   0   2   0   0   2   0   2   0   0   0   0   2   2   0   0   2   0   2   2   0   0   0   0   2   2   0   2   0   2   0   2   2   2   2   2   0   2   0   0   0   2   0   2   2   0   2   2   0   2   2   2   2   2   0   0   0   2   0   2   0   2   0   2   0   2   2   2   0   0   0   2   2   2   2   2   0   2   0   2   0   2   0   2   0   2   0   2   2   0   2   0   2   2   2   2   0   2   2   2
 MK-6-14                0   0   2   0   2   0   0   2   0   2   0   2   2   0   0   2   2   0   2   0   2   0   0   2   2   0   0   0   2   2   2   0   2   0   2   0   0   0   0   2   0   2   2   0   2   2   0   0   0   0   2   0   0   2   0   2   2   0   2   0   2   0   0   2   2   0   0   2   0   2   0   2   0   0   2   2   2   2   2   0   2   0   0   0   2   0   0   2   0   2   0   0   0   2   0   0   0   2   0   2   0   0   2   2   0   2   0   2   0   0   0   2   2   2   0   2   2   2   0   2   0   0   0   0   2   2   0   2   0   2   0   2   2   2   2   2   0   2   0   0   0   2   0   2   0   0   2   2   0   2   2   2   2   2   0   0   0   2   0   2   2   2   0   2   2   2   2   0   0   0   0   2   2   2   2   2   0   0   0   0   0   2   0   2   0   2   0   2   2   0   2   0   2   2   2   2   0   2   2   0
 MK-6-15                0   0   2   0   2   2   0   0   0   2   0   2   2   0   0   2   2   0   2   0   2   0   2   2   0   0   0   0   2   2   2   0   0   0   2   0   0   0   2   2   0   2   2   0   2   2   0   0   0   0   2   0   0   2   0   2   2   0   2   0   2   0   0   2   2   0   0   2   0   2   2   2   0   0   2   2   2   2   2   0   2   0   0   0   2   0   0   2   0   2   0   0   0   2   0   0   0   2   0   2   0   0   2   2   0   2   0   2   0   0   0   2   0   2   0   2   2   2   0   2   0   0   0   0   0   0   0   2   2   2   0   2   0   0   2   2   0   2   0   0   0   2   0   2   0   0   2   0   0   2   2   2   2   2   0   0   0   2   0   2   2   2   0   2   2   2   2   0   0   0   0   2   2   0   2   2   0   0   0   0   0   2   0   2   0   2   0   2   2   0   2   0   2   2   2   2   0   2   2   0
 MK-6-16                0   0   2   0   2   2   2   0   0   0   0   2   2   0   2   2   2   0   2   2   2   0   0   2   0   0   0   0   2   2   2   0   2   0   0   2   0   0   2   2   0   0   2   0   2   2   0   2   2   0   2   0   0   2   2   2   2   0   2   0   2   2   0   2   2   0   0   2   0   2   2   2   0   0   2   2   2   2   2   0   2   0   0   0   0   0   0   2   0   0   0   0   0   2   2   0   2   2   0   2   2   0   2   0   0   2   0   2   0   0   0   2   0   2   0   2   2   0   0   2   0   0   0   0   0   0   0   2   0   2   0   2   0   0   2   2   0   2   0   0   2   2   0   2   0   0   2   0   0   2   2   2   2   2   0   0   0   0   0   2   2   0   0   2   2   2   2   0   0   0   0   2   2   0   2   2   0   0   0   0   0   2   0   2   0   2   0   2   0   0   2   0   2   2   2   2   0   2   2   2
 
!****************************************** Phenotypic Data **********************************************************
!-100.0 is resevred for missing phenotype
SimulatedTrait1        18.9324   13.0701   13.0427   18.2595   12.5366   11.6455   12.3595   13.8121   15.1949   19.6020   18.4138   14.8299   18.0670   16.0538   13.0397   18.1896   15.0555   17.0891   14.2786   10.9367   14.7574   16.5430   10.9870   18.0858   15.2310   17.1954   16.4019   17.1383   13.4065   14.7595   13.1954   11.0870   14.6461   12.3504   10.8731   14.5347   12.7145   11.7981   12.3397   15.5039   15.7926   14.9014   12.5909   18.8056   12.2464   12.2037   12.9157   12.0060   14.7867   15.6674   14.1246   13.8807   16.6647   11.5890   13.9244   16.1097   11.1368   13.6777   16.6846   14.9923   19.6464   19.8281   21.9424   10.9640   16.0549   15.7424   15.1968   16.9608   20.2782   11.3848   15.0629   16.1267   14.3181    9.8897   17.5437   17.6380   12.4501   14.5050   12.8230   17.5701    6.7044    8.1147   16.2155   16.2865   19.0925   18.8237   12.5363   15.7837   19.0023    7.7686   11.8406   14.6723   16.1018   19.4373   13.3231   16.4539   17.4996   12.7962   16.4912   15.5884   18.1285   11.6876   14.6507   13.6302   17.7099   16.8680   13.8740   12.7679   16.6164   13.0664   13.3930   13.7158   18.6257   10.6091   17.3777    9.0703   16.8799   10.4346   14.4332   16.6559   16.7637    9.9498   14.8678    7.8144   12.4955   19.5051   17.0484   10.8233   18.0327   12.1595   14.1258   14.9228   15.8707    8.8123   14.9152    9.2963   13.9474   15.2916   15.5589   13.7747   17.2270   11.4195   13.3792   17.1654   20.4692   14.4370   15.0290   13.3774   17.4864   13.5514   14.5046   14.4540   20.8581   13.6199   14.2494   13.9751   15.0937   18.0626   15.9260   21.8049    9.4062   15.1459   15.2511   18.4007   16.6610   12.2289   17.6545   21.0379   17.1810   14.4574   17.3014   12.9103   13.7835   17.7324   14.0608   16.5301   12.6867   11.8944   10.3514   11.6341   21.2666   11.5001   13.0695   16.9202   13.6625   14.1661   14.0315   13.8486   12.3965   11.9125   16.7234   13.2191   13.7933   11.2801   12.1709   11.8892   10.3133   17.0918   19.8824   11.6935
SimulatedTrait2         9.0702   10.0262   10.6000    8.5221    8.5650   10.4929    8.9377    8.2075    7.0352    9.4561    7.1535    9.6336    8.9095   10.6099    9.2743    8.0748   11.4750    7.9505   12.2096   10.8222   10.0549   11.9102    9.9461   12.1518    9.8118   10.2671   12.2597    9.1059   11.0498   12.3422   12.1162   10.8539   11.5814    8.6279   10.3035    9.4978    8.4125   11.2268   10.8080   10.3508    8.7676   10.3784    7.9805   10.0218    9.8813   10.8545   11.8166   11.1783    7.8332    8.1287    7.4841    6.8210   10.0799   10.5136   10.2406    9.0235    9.3760   10.6986    9.4358   13.4778    9.5320   11.8444    7.3782    8.4844   10.0833   11.5238    8.3987   10.6841   10.5230    9.7382    8.1198   10.8769    9.7285    8.9793   12.0178    6.4719    9.9786    8.3256    6.5556    8.8620   11.8621   10.3140   13.0401    7.3278    8.5847   10.3248    6.1141   11.4204   10.4269    8.7115    8.0969    8.2177    9.2342   11.0608    8.8865    8.3455    9.1953   12.7112    8.1030   11.6032   11.8532    8.1029    8.0316   12.7321    9.2526    9.2429    9.3685    6.8507    8.5406    6.8939   10.4429    8.0502   10.0024    9.5411    8.7406   10.8947   10.5738    8.3401   10.2400    8.8464   10.3560   10.2946    8.5583   11.7566   12.2804    7.3231    8.6364   12.0164    8.2984    7.6406   11.3633    8.7822    9.1265   10.5775    9.3432    9.8009    7.2066   12.0677    8.9450   12.3930   10.4286    8.9534    9.2798   10.0224    9.6756    9.6262   11.9710   12.8371    9.3238   10.3275    9.6069    9.7017    7.7072    9.3990   10.0996   12.9525   10.0425   12.7554    8.6395   10.2480   12.2743   11.4596    9.7671   11.8596   10.9869   12.6134   10.7385   11.8199   11.3888    7.5226    8.0783   10.7004   10.1325    7.7244    8.3321   12.8994    9.7096    9.4466   11.7782    8.9483    8.5690   12.9402   12.2965    7.1209    8.9315    9.5105   10.8435   11.2014    8.1047    8.6811    9.6239   10.4367   10.1856    9.4152   10.2009   10.9370   12.4315    9.5041   10.5082    7.3645
 
