# Supplementary material for: Inclusive Composite Interval Mapping of QTL by Environment Interactions in Biparental Populations
Source: PLoS One. 2015 Jul 10;10(7):e0132414. doi: 10.1371/journal.pone.0132414 (PMC4498613; doi:10.1371/journal.pone.0132414)
Supplement: S4 File — (ZIP) [file pone.0132414.s004.zip › H=0.1/L1/run_00035.met]

!**********************Note: lines staring with "!" are remarks and will be ignored in the program********************
!*********************************General Information**********************************
!Assuming F1 = P1 x P2, populations available in QTL IciMapping are: 
!  1, P1BC1F1 = P1 x F1, the first backcrossing where P1 is used as the recurrent parent;
!  2, P2BC1F1 = P2 x F1, the first backcrossing where P2 is used as the recurrent parent;
!  3, F1DH, F1-derived doubled haploids; 
!  4, RIL or F1RIL, recombination inbred lines through the repeated selfing of F1;
!  5, P1BC1RIL, recombination inbred lines through the repeated selfing of P1BC1F1;
!  6, P2BC1RIL, recombination inbred lines through the repeated selfing of P2BC1F1;
!  7, F2, the selfing generation of F1;
!  8, F3, the selfing generation of F2;
!  9, P1BC2F1, the second backcrossing where P1 is used as the recurrent parent; 
! 10, P2BC2F1, the second backcrossing where P2 is used as the recurrent parent;
! 11, P1BC2RIL, recombination inred lines through the repeated selfing of P1BC2F1; 
! 12, P2BC2RIL, recombination inred lines through the repeated selfing of P2BC2F1; 
! 13, P1BC1F2, the selfing generation of P1BC1F1; 
! 14, P2BC1F2, the selfing generation of P2BC1F1; 
! 15, P1BC2F2, the selfing generation of P1BC2F1; 
! 16, P2BC2F2, the selfing generation of P2BC2F1; 
! 17, P1BC1DH, P1BC1F1-derived doubled haploids; 
! 18, P2BC1DH, P2BC1F1-derived doubled haploids; 
! 19, P1BC2DH, P1BC2F1-derived doubled haploids; 
! 20, P2BC2DH, P2BC2F1-derived doubled haploids; 
   3      !Mapping Population (see remarks above)
   2      !Mapping Function (1 for Kosambi; 2 for Haldane; 3 for Morgan)
   2      !Marker Space Type (1 for intervals; 2 for positions)
   1      !Marker Space Unit(1 for centiMorgans; 2 for Morgan)
   6      !Number of Chromosomes (or Linkage Groups)
 200      !Size of the mapping population
   2      !Number of environments
 
!***************************************** Chromosomes and Linkage Maps **********************************************
!Chromosome                 NumMarkers
-CH1                        16
-CH2                        16
-CH3                        16
-CH4                        16
-CH5                        16
-CH6                        16
!Linkage map (Marker name followed by position or the interval length)
 MK-1-1                1     0.000
 MK-1-2                1    10.000
 MK-1-3                1    20.000
 MK-1-4                1    30.000
 MK-1-5                1    40.000
 MK-1-6                1    50.000
 MK-1-7                1    60.000
 MK-1-8                1    70.000
 MK-1-9                1    80.000
 MK-1-10               1    90.000
 MK-1-11               1   100.000
 MK-1-12               1   110.000
 MK-1-13               1   120.000
 MK-1-14               1   130.000
 MK-1-15               1   140.000
 MK-1-16               1   150.000
 MK-2-1                2     0.000
 MK-2-2                2    10.000
 MK-2-3                2    20.000
 MK-2-4                2    30.000
 MK-2-5                2    40.000
 MK-2-6                2    50.000
 MK-2-7                2    60.000
 MK-2-8                2    70.000
 MK-2-9                2    80.000
 MK-2-10               2    90.000
 MK-2-11               2   100.000
 MK-2-12               2   110.000
 MK-2-13               2   120.000
 MK-2-14               2   130.000
 MK-2-15               2   140.000
 MK-2-16               2   150.000
 MK-3-1                3     0.000
 MK-3-2                3    10.000
 MK-3-3                3    20.000
 MK-3-4                3    30.000
 MK-3-5                3    40.000
 MK-3-6                3    50.000
 MK-3-7                3    60.000
 MK-3-8                3    70.000
 MK-3-9                3    80.000
 MK-3-10               3    90.000
 MK-3-11               3   100.000
 MK-3-12               3   110.000
 MK-3-13               3   120.000
 MK-3-14               3   130.000
 MK-3-15               3   140.000
 MK-3-16               3   150.000
 MK-4-1                4     0.000
 MK-4-2                4    10.000
 MK-4-3                4    20.000
 MK-4-4                4    30.000
 MK-4-5                4    40.000
 MK-4-6                4    50.000
 MK-4-7                4    60.000
 MK-4-8                4    70.000
 MK-4-9                4    80.000
 MK-4-10               4    90.000
 MK-4-11               4   100.000
 MK-4-12               4   110.000
 MK-4-13               4   120.000
 MK-4-14               4   130.000
 MK-4-15               4   140.000
 MK-4-16               4   150.000
 MK-5-1                5     0.000
 MK-5-2                5    10.000
 MK-5-3                5    20.000
 MK-5-4                5    30.000
 MK-5-5                5    40.000
 MK-5-6                5    50.000
 MK-5-7                5    60.000
 MK-5-8                5    70.000
 MK-5-9                5    80.000
 MK-5-10               5    90.000
 MK-5-11               5   100.000
 MK-5-12               5   110.000
 MK-5-13               5   120.000
 MK-5-14               5   130.000
 MK-5-15               5   140.000
 MK-5-16               5   150.000
 MK-6-1                6     0.000
 MK-6-2                6    10.000
 MK-6-3                6    20.000
 MK-6-4                6    30.000
 MK-6-5                6    40.000
 MK-6-6                6    50.000
 MK-6-7                6    60.000
 MK-6-8                6    70.000
 MK-6-9                6    80.000
 MK-6-10               6    90.000
 MK-6-11               6   100.000
 MK-6-12               6   110.000
 MK-6-13               6   120.000
 MK-6-14               6   130.000
 MK-6-15               6   140.000
 MK-6-16               6   150.000
!*********************************** Marker Types ********************************************************************
!Co-dominant marker: When heterozygote F1 is present, P1 is coded as 2, F1 is coded as 1, and P2 is coded as 0; Otherwise, P1 is coded as 2, and P2 is coded as 0. 
!Dominant marker: When heterozygote F1 is present, P1 and F1 are coded as 12, and P2 is coded as 0; Otherwise, P1 is coded as 2, and P2 is coded as 0.  
!Recessive markers: When heterozygote F1 is present, P1 is coded as 2, and F1 and P2 are coded as 10; Otherwise, P1 is coded as 2, and P2 is coded as 0. 
!Missing marker is coded as -1. 
 MK-1-1                 0   0   2   0   0   0   2   2   2   2   2   0   0   2   0   0   0   2   0   0   0   2   2   2   2   0   0   0   0   0   2   0   0   0   0   0   0   2   0   2   2   0   2   2   2   0   2   2   0   0   2   2   2   2   2   0   0   2   0   2   0   2   2   2   0   2   0   0   0   2   0   2   0   0   0   0   2   0   0   0   2   2   2   2   0   0   0   2   2   2   2   2   0   2   2   2   2   0   0   2   2   0   0   0   2   0   2   0   2   0   0   0   2   2   2   0   2   2   2   2   2   2   0   2   2   0   2   2   2   0   0   0   2   0   2   2   2   0   0   0   0   0   0   2   0   0   2   2   2   2   2   0   0   2   0   0   2   0   0   2   0   2   2   0   0   2   0   2   0   0   2   0   0   0   2   2   0   0   0   0   2   0   2   2   0   2   2   2   2   2   2   0   2   0   2   2   2   2   2   0
 MK-1-2                 0   0   2   0   0   0   2   2   2   2   2   0   0   2   0   0   0   2   0   0   0   2   2   2   2   0   0   0   0   2   2   0   0   0   0   0   0   2   2   2   2   0   2   2   2   0   2   2   0   0   2   2   2   2   2   0   0   2   0   2   0   2   2   2   0   2   0   0   0   2   0   0   0   0   0   0   2   0   0   0   2   2   2   2   0   0   0   2   2   2   2   2   0   2   2   2   2   2   0   2   2   2   2   0   2   0   2   0   2   0   0   0   2   2   2   0   2   2   2   2   2   2   0   0   2   2   2   2   2   0   2   0   2   0   2   2   2   2   0   0   0   0   2   2   0   0   0   2   2   2   2   0   0   2   0   0   2   0   0   2   0   2   2   0   2   2   0   2   0   0   2   0   0   0   2   2   0   0   0   0   2   0   2   2   0   2   2   2   2   2   2   0   2   0   0   2   2   2   2   0
 MK-1-3                 0   0   2   0   2   0   2   2   2   2   2   0   0   2   0   0   0   2   0   0   0   2   2   2   2   0   0   2   0   2   2   0   0   0   0   0   0   0   2   2   2   0   2   2   2   0   0   0   0   0   2   0   2   2   2   0   0   2   0   2   0   2   2   2   0   2   0   2   0   2   0   0   0   0   0   0   2   0   0   0   2   2   2   2   0   0   0   2   2   2   2   2   0   2   2   2   0   0   2   0   2   2   0   0   2   0   2   0   2   0   0   0   2   2   2   0   0   2   2   0   2   2   2   0   2   2   2   2   0   0   2   0   2   0   2   2   2   2   0   0   0   0   2   2   0   0   0   2   2   2   2   0   0   2   0   0   2   2   0   2   0   2   2   0   2   2   0   0   0   0   2   0   0   0   2   2   0   0   0   0   2   0   2   2   0   0   2   2   2   2   0   0   2   2   0   2   2   2   2   0
 MK-1-4                 0   0   2   0   2   2   2   2   2   2   2   0   0   2   0   0   0   2   2   0   0   2   2   2   2   0   0   2   2   2   2   0   0   0   2   0   0   0   2   0   2   0   2   2   2   0   0   0   0   0   0   0   2   2   2   0   0   2   0   2   0   2   2   2   0   2   0   2   0   2   0   0   2   0   0   0   2   0   0   0   2   0   2   2   0   0   0   2   2   2   2   2   0   2   2   2   0   0   2   0   2   2   0   0   2   0   2   2   2   0   0   2   2   2   2   0   0   2   2   0   2   2   2   0   0   2   2   2   0   0   2   0   2   0   0   2   2   2   0   0   0   0   2   2   0   0   0   2   2   2   2   0   0   2   2   0   2   2   0   2   0   2   2   0   2   2   0   0   0   0   2   2   0   0   2   2   0   0   0   0   2   0   2   2   0   2   2   2   2   2   2   0   2   2   0   2   2   2   2   0
 MK-1-5                 0   0   2   0   0   2   2   2   2   2   2   0   0   2   0   0   0   2   2   0   0   2   2   2   2   0   0   2   2   2   2   0   2   0   2   0   0   0   0   0   0   0   2   2   2   0   0   0   0   0   0   0   2   2   2   0   0   2   2   2   0   2   2   2   0   2   0   2   0   2   2   0   2   0   0   0   2   0   0   0   2   0   0   0   0   0   0   2   2   2   2   2   0   2   2   2   0   0   2   0   0   2   0   0   2   0   2   2   0   0   0   2   2   2   2   0   0   2   2   2   2   2   2   0   2   2   2   2   2   0   2   0   2   0   0   2   2   2   0   0   0   0   2   2   0   0   0   2   2   2   2   0   2   2   2   0   2   0   0   2   0   0   0   0   2   2   0   0   0   0   2   2   0   0   0   2   0   0   0   0   2   0   2   0   0   2   2   0   2   2   2   0   2   2   0   2   2   2   2   0
 MK-1-6                 0   0   2   0   0   2   2   2   2   2   2   0   0   2   0   0   0   2   2   0   0   2   0   2   0   0   0   2   2   2   2   0   2   0   2   2   0   0   0   0   0   0   2   2   2   0   0   0   0   0   0   2   2   2   2   0   0   2   2   2   0   2   2   2   0   2   0   2   0   2   2   0   2   2   0   0   2   0   0   0   2   0   0   0   0   0   0   0   2   2   2   2   0   0   2   2   0   0   2   0   0   2   2   0   0   0   2   2   0   0   0   2   2   2   0   0   0   2   2   2   2   2   2   0   2   2   2   2   2   2   2   2   2   0   0   2   2   2   0   0   0   0   2   2   0   0   0   2   2   2   2   0   2   2   2   0   2   0   0   2   2   0   0   0   2   2   0   0   0   0   0   2   0   0   0   2   0   0   0   0   2   0   2   0   0   0   2   0   2   2   2   0   2   2   0   2   2   2   2   0
 MK-1-7                 0   0   2   0   0   2   2   2   2   2   2   0   0   2   0   0   0   2   0   0   0   2   0   0   0   0   0   0   0   2   2   0   2   0   2   2   0   0   0   0   0   0   0   2   0   0   0   0   0   0   0   2   2   2   2   0   0   2   2   2   2   2   2   2   0   2   0   2   0   2   0   2   2   2   0   0   2   2   0   0   2   0   0   0   0   0   2   0   2   2   0   2   0   0   2   2   2   0   2   2   0   2   2   0   0   0   2   2   0   0   0   2   2   2   0   0   0   2   2   2   2   2   2   0   2   2   2   2   0   2   2   2   2   0   0   2   0   2   0   0   0   0   2   2   2   0   0   2   2   2   2   0   2   2   2   0   0   0   0   2   2   0   0   2   2   2   0   0   0   0   0   2   0   0   0   2   0   0   0   0   2   0   2   0   0   0   2   0   2   2   2   0   2   2   0   2   2   0   2   0
 MK-1-8                 0   2   2   0   0   2   2   2   2   2   2   2   0   2   0   0   0   2   0   0   0   2   0   0   0   0   2   0   0   2   2   0   2   2   2   2   0   0   0   0   0   0   0   2   0   2   0   0   0   0   0   0   2   2   2   0   0   2   2   2   2   2   2   2   0   2   0   2   0   0   0   2   0   2   0   0   2   2   0   2   2   0   0   0   0   0   2   0   2   2   0   2   0   0   2   2   2   0   2   2   0   2   2   0   0   0   0   2   0   0   0   2   2   2   0   0   0   2   2   2   2   2   2   0   2   2   2   2   0   2   2   2   2   0   0   0   0   2   0   0   0   0   2   2   2   0   0   2   2   2   2   0   2   2   2   0   0   0   0   2   0   2   0   0   2   2   0   0   0   0   0   2   0   0   0   2   0   0   0   0   2   0   0   0   0   0   2   0   2   2   0   0   0   2   0   2   2   0   2   0
 MK-1-9                 0   2   2   0   2   2   2   0   0   2   2   2   0   2   0   0   2   2   0   0   2   2   0   2   0   2   2   0   0   0   2   0   2   2   2   0   0   0   0   2   0   0   0   2   0   2   0   0   0   2   0   0   0   2   2   0   0   2   0   2   2   0   2   2   0   0   2   0   0   0   2   2   0   0   0   0   2   2   0   2   2   0   0   0   0   0   2   0   2   2   0   2   2   0   2   2   2   0   2   2   0   0   2   0   0   0   0   2   0   0   2   2   2   0   0   2   0   2   2   2   2   2   2   0   2   2   2   2   0   2   2   2   2   0   2   0   0   0   0   0   0   2   2   2   0   0   0   2   2   2   2   0   2   2   2   0   0   0   0   2   0   2   0   0   2   2   0   0   0   0   0   2   0   0   0   2   2   0   2   0   2   0   0   0   0   0   2   0   0   2   0   0   0   2   0   2   2   0   2   2
 MK-1-10                0   2   2   0   2   2   2   0   2   2   0   2   0   2   2   0   2   2   0   0   2   2   2   2   0   2   2   0   0   0   2   0   2   2   2   0   0   0   0   2   0   0   0   2   0   2   0   0   0   2   0   0   0   2   2   0   0   2   0   2   2   0   0   2   0   2   2   0   0   0   2   2   2   0   0   0   2   0   0   2   2   0   0   0   0   0   2   0   2   2   2   2   0   0   2   2   2   0   2   2   0   0   2   0   0   0   0   2   0   0   2   2   2   0   0   2   0   2   2   2   2   2   2   2   2   2   2   2   0   2   2   2   2   2   2   0   0   0   0   0   0   2   2   2   0   0   0   2   2   2   2   0   2   2   2   0   0   0   0   2   0   2   0   2   2   2   0   0   0   0   0   2   0   0   0   2   2   0   2   2   2   0   0   0   2   0   2   0   0   2   0   0   0   2   0   2   2   0   2   2
 MK-1-11                0   2   2   0   2   2   2   0   2   2   0   2   0   2   2   0   2   2   0   0   2   2   2   2   0   2   2   0   0   0   2   0   2   2   2   2   0   0   2   2   0   0   0   2   0   2   0   0   2   2   0   0   0   2   2   0   0   2   2   2   2   0   0   0   0   2   2   0   0   0   2   2   2   0   0   0   2   0   0   2   2   0   0   0   0   0   2   0   2   2   0   2   0   0   2   2   2   0   2   2   0   0   2   0   0   0   0   0   2   0   2   2   2   0   0   2   0   2   2   2   2   2   2   2   2   2   2   2   0   2   2   2   2   2   2   0   0   0   0   0   0   2   2   2   0   0   0   2   2   2   2   0   2   2   2   0   2   2   2   2   0   2   0   2   2   0   2   0   0   0   0   2   0   0   0   2   2   0   2   0   2   0   0   0   2   2   2   0   2   2   0   0   0   2   0   2   2   0   2   2
 MK-1-12                0   0   2   2   2   2   2   0   2   2   0   2   0   2   2   2   2   2   0   0   0   2   2   2   0   2   2   0   0   0   2   0   0   2   2   2   0   0   2   2   0   0   0   2   0   2   0   0   2   2   0   0   0   2   2   0   0   2   0   0   2   0   0   0   0   2   2   0   0   0   2   2   2   0   0   0   2   0   0   2   2   0   0   0   0   0   2   0   2   2   0   2   0   0   2   2   0   0   2   2   0   0   2   0   0   0   0   0   2   0   2   2   2   0   0   2   0   2   2   2   0   2   2   2   2   2   2   2   0   2   2   2   2   2   2   0   0   0   2   0   0   2   2   2   0   0   0   2   2   2   2   0   0   2   2   0   2   2   2   0   0   2   0   2   2   0   2   0   0   2   0   0   0   0   0   2   2   2   2   0   2   0   0   2   2   2   2   0   2   2   0   0   0   2   0   2   2   0   2   2
 MK-1-13                0   0   2   2   2   0   0   0   2   2   0   2   2   2   2   2   2   2   0   0   0   2   2   2   0   2   2   0   0   2   0   0   0   2   2   2   0   0   0   2   0   0   0   2   2   2   0   0   2   2   2   0   0   2   2   0   0   0   0   0   2   0   0   0   0   2   2   0   0   0   2   2   0   0   0   0   2   0   0   2   2   2   0   0   0   0   2   0   2   2   2   2   0   0   2   0   0   0   2   0   0   0   2   0   0   0   0   0   0   0   2   2   2   0   0   2   0   2   2   2   0   2   2   2   2   2   2   0   0   0   2   2   2   2   2   0   0   0   2   0   0   2   2   2   0   0   0   2   2   2   2   0   0   2   2   0   2   2   2   0   0   2   0   2   2   0   2   0   0   2   0   0   0   0   0   0   2   2   2   2   2   0   0   0   2   2   2   0   2   2   0   0   0   2   0   2   2   0   2   2
 MK-1-14                0   0   2   2   2   0   0   0   2   2   0   2   2   2   2   0   2   2   2   0   0   2   2   2   2   2   2   0   0   2   0   0   0   2   2   2   0   0   2   2   0   0   2   2   2   2   2   0   2   2   2   0   0   2   2   0   0   0   0   0   2   0   0   0   0   2   2   0   2   2   2   0   0   0   0   2   2   0   0   2   2   2   0   0   0   0   2   2   2   0   2   2   0   0   2   0   0   0   2   0   0   0   2   0   2   0   0   0   2   0   0   2   2   0   0   2   0   2   2   2   0   2   0   0   2   2   0   0   0   0   2   2   2   2   2   0   2   0   2   0   0   2   2   2   0   0   0   2   2   2   0   2   0   2   2   0   2   2   2   0   0   2   0   0   2   0   2   0   2   2   0   2   0   0   0   0   2   2   2   2   2   2   0   0   2   2   0   2   0   2   2   0   2   2   0   2   0   2   2   0
 MK-1-15                0   0   2   2   2   0   2   0   2   2   0   0   0   2   0   0   2   2   2   0   0   0   2   2   2   2   2   0   0   2   0   0   0   2   2   2   0   0   2   0   0   0   2   2   2   2   2   2   2   2   2   0   0   2   2   0   0   0   0   0   2   0   0   0   0   2   2   2   2   2   2   0   0   0   0   2   2   0   2   2   2   2   0   0   0   0   2   2   2   0   2   2   0   0   0   0   2   0   2   0   0   0   0   0   2   0   0   0   2   0   0   0   2   2   0   2   0   2   2   0   0   2   0   0   2   2   0   0   0   0   2   2   2   2   0   0   2   0   2   2   0   2   2   2   0   0   0   2   2   2   0   2   0   2   0   0   2   2   2   0   0   2   0   0   2   0   2   0   2   2   0   2   2   0   0   0   2   2   2   2   2   2   0   0   2   2   0   2   0   2   2   0   2   2   0   2   0   2   2   0
 MK-1-16                0   0   2   2   2   0   2   0   0   2   0   0   0   2   0   0   2   2   2   0   0   0   0   2   2   2   2   0   0   2   0   0   0   2   2   2   0   0   2   0   0   2   2   2   2   2   2   2   2   0   2   2   0   2   2   0   0   2   0   0   2   0   0   2   0   2   2   2   2   2   2   0   2   0   0   2   2   0   2   2   2   2   0   0   0   0   2   2   2   0   2   2   0   0   0   0   2   0   2   0   0   0   0   0   0   0   0   0   2   0   0   0   2   2   0   2   0   2   2   0   0   2   0   0   2   2   0   0   0   0   2   2   2   2   2   0   2   0   2   2   0   2   2   2   0   2   2   2   2   2   0   2   0   2   0   0   0   2   2   0   0   2   0   0   2   0   2   0   2   2   0   2   0   0   0   0   2   2   2   2   0   2   0   0   2   2   0   2   0   2   2   0   2   2   0   2   0   2   2   0
 MK-2-1                 0   0   2   2   2   2   2   0   0   0   0   0   2   2   2   0   2   2   2   0   2   0   2   0   0   0   0   2   0   2   0   0   2   0   0   0   2   2   0   2   0   0   0   2   2   0   2   2   0   0   0   2   2   0   2   2   0   2   2   2   2   2   2   0   2   2   0   2   0   2   0   2   2   0   0   2   2   2   2   2   2   0   2   0   0   0   0   2   0   2   0   2   2   2   0   0   2   0   0   0   2   2   0   0   0   0   2   2   2   2   0   2   0   2   2   2   2   0   0   2   0   0   2   2   2   2   2   0   0   2   2   0   0   0   0   0   2   0   0   2   0   0   0   0   2   0   2   0   2   2   2   0   0   2   2   0   2   0   0   0   0   2   2   0   2   0   0   0   2   2   2   2   2   0   2   2   2   2   0   0   0   0   2   0   0   2   0   0   0   0   0   2   0   2   2   0   2   2   2   2
 MK-2-2                 0   0   2   2   2   0   0   0   0   0   0   0   2   2   2   0   2   0   2   0   2   0   2   0   0   2   0   0   0   2   0   0   2   0   0   0   0   2   0   2   0   0   0   2   2   2   2   2   0   0   0   2   2   2   2   2   0   2   0   2   2   0   2   0   2   2   0   2   0   2   0   2   2   0   0   2   2   0   2   2   2   0   2   0   0   0   0   2   0   2   0   2   2   2   0   0   2   0   0   0   2   2   0   0   0   0   2   2   2   2   0   2   0   2   2   2   2   0   0   2   0   0   2   2   2   2   2   0   0   2   2   0   0   0   0   0   2   0   0   2   0   2   0   2   2   0   2   0   2   2   2   0   0   2   2   0   2   0   0   0   0   2   2   0   2   0   0   0   2   2   2   2   2   0   2   2   2   2   0   0   0   0   2   0   0   2   0   0   0   2   0   2   0   2   2   0   2   2   2   0
 MK-2-3                 0   2   2   2   2   2   0   0   0   0   0   0   2   2   2   0   2   0   2   0   2   0   2   0   0   2   0   2   0   2   0   0   2   0   0   0   0   0   0   2   0   0   0   0   2   2   2   2   0   2   0   2   2   2   2   2   0   2   0   2   2   2   2   0   2   2   0   2   0   2   0   2   2   0   0   2   2   0   2   2   2   2   0   0   0   0   0   2   0   0   0   2   2   2   0   0   2   0   0   0   2   2   0   0   0   0   2   2   0   2   0   2   0   2   2   2   2   0   0   2   0   0   2   2   0   2   0   0   0   2   2   0   0   0   0   0   2   0   0   2   0   2   0   2   2   0   2   0   0   2   2   0   0   2   2   0   2   0   0   0   0   2   2   0   2   0   0   0   2   2   2   2   2   0   0   2   2   2   0   0   0   0   2   0   0   2   0   2   0   2   0   2   0   2   2   0   2   2   2   0
 MK-2-4                 0   2   2   2   2   2   2   0   2   0   0   0   2   2   2   0   2   0   2   0   2   0   2   0   0   2   0   2   0   2   0   0   2   2   0   0   0   0   0   2   0   0   0   0   2   2   0   2   0   2   2   2   2   2   2   2   0   2   2   2   2   2   2   0   2   2   0   2   0   2   0   2   2   0   0   2   2   0   2   2   2   0   0   0   0   0   0   2   0   0   0   2   2   2   0   0   2   2   0   0   2   2   0   0   0   0   2   2   0   2   0   2   0   2   2   2   2   0   2   2   0   0   2   2   0   2   0   0   0   2   2   0   0   0   0   0   2   0   0   2   0   2   0   2   2   0   2   2   0   2   2   0   0   2   2   0   2   0   0   0   2   2   2   2   2   0   0   0   2   2   2   2   2   0   0   2   2   2   0   0   0   0   2   0   0   2   0   2   0   2   0   2   0   2   2   2   2   2   2   2
 MK-2-5                 0   2   2   0   2   2   2   0   2   0   0   2   2   2   2   0   2   0   2   0   2   0   2   0   2   2   0   0   0   2   0   0   2   2   0   0   0   0   0   2   0   0   0   0   2   2   0   2   0   2   2   2   2   2   2   0   0   2   0   2   2   2   2   0   2   2   0   2   0   2   0   2   2   0   2   2   2   0   2   2   2   0   2   0   0   0   0   2   0   0   0   2   2   2   0   0   2   2   0   0   2   2   0   0   0   0   2   2   0   2   0   0   0   2   0   2   2   0   2   2   0   0   2   2   0   2   0   0   0   0   2   0   0   0   0   0   2   0   2   2   0   2   0   2   2   0   2   2   0   2   2   0   0   2   0   0   2   0   0   0   2   0   2   2   2   0   0   0   2   2   2   2   2   0   0   2   2   2   0   2   0   0   2   0   0   0   0   0   0   2   0   2   0   2   2   2   0   2   2   0
 MK-2-6                 0   2   2   0   2   2   2   0   2   0   0   2   0   2   2   0   2   0   2   0   2   0   0   0   0   2   0   0   2   0   0   0   2   2   0   0   0   0   0   2   0   0   0   0   2   2   0   2   0   2   2   2   2   2   2   0   0   2   0   2   2   2   2   0   2   2   0   2   0   2   0   2   2   2   2   2   0   0   2   2   2   0   2   0   0   0   2   2   0   0   0   2   2   2   0   0   2   2   0   0   2   2   0   0   0   2   2   2   0   2   0   0   0   2   2   2   2   0   2   2   0   0   2   2   0   0   0   0   0   0   0   0   0   0   0   0   2   0   0   2   0   2   0   2   2   0   2   2   0   2   2   0   0   2   0   2   2   0   0   0   2   0   2   2   2   0   0   0   2   2   2   0   2   0   0   2   2   2   0   2   0   0   2   0   0   0   0   0   0   2   0   2   0   2   2   2   0   2   2   0
 MK-2-7                 0   2   2   0   2   0   2   0   2   0   0   2   0   2   0   2   2   0   2   0   2   0   0   0   0   2   0   0   2   0   0   0   2   2   0   2   0   0   0   2   0   0   0   0   2   0   0   2   0   2   2   2   2   2   2   0   0   2   0   2   2   2   2   0   2   2   0   2   0   2   0   2   0   2   2   2   0   0   2   2   2   2   2   0   0   0   2   0   0   0   0   2   2   2   0   0   0   2   0   2   2   2   0   0   0   2   2   2   0   2   0   0   0   0   2   2   2   2   0   2   0   0   2   2   0   2   0   0   0   0   0   0   0   0   0   0   2   0   2   2   0   2   0   2   2   0   2   2   0   2   2   0   0   2   0   2   2   0   0   0   2   0   2   2   2   0   0   0   2   2   2   0   2   0   0   2   2   2   0   2   0   0   2   0   0   0   0   0   0   2   0   2   0   2   2   2   0   2   2   0
 MK-2-8                 0   2   2   0   2   0   2   0   2   0   0   2   2   2   0   2   2   0   2   0   2   0   0   0   0   2   0   0   2   0   0   0   2   2   0   2   0   0   0   2   0   0   0   0   2   0   0   2   0   2   0   2   2   2   2   0   0   2   0   2   2   2   2   0   2   2   0   0   0   2   0   2   0   2   2   2   2   0   2   2   2   0   2   0   0   0   2   0   0   0   0   2   2   2   0   0   0   2   0   2   0   2   0   0   0   0   2   2   0   2   0   0   0   0   2   2   0   2   0   2   0   0   2   2   0   2   0   0   0   0   0   0   0   0   0   0   0   2   2   2   2   2   0   0   2   0   2   2   0   2   2   0   0   2   0   2   2   0   0   0   2   0   2   2   0   0   0   0   2   2   2   0   2   2   0   2   2   2   2   2   0   0   2   0   0   0   0   2   0   2   0   2   0   2   2   2   0   2   2   0
 MK-2-9                 0   0   0   0   2   0   2   0   2   0   0   2   0   2   0   0   2   0   2   0   2   0   0   0   0   2   0   0   2   2   0   0   2   2   2   0   0   2   0   2   0   0   0   0   2   0   0   2   0   2   0   0   2   2   2   2   0   2   2   2   2   2   2   0   2   2   0   0   0   2   0   2   0   2   2   2   2   0   2   0   2   0   2   0   0   0   0   0   0   0   0   2   0   0   0   0   0   2   2   2   0   2   0   0   0   0   2   2   0   2   0   0   0   2   2   2   0   2   0   2   0   0   2   2   0   2   0   0   0   0   0   0   0   2   0   2   0   2   2   2   2   0   0   0   2   0   2   2   0   2   2   0   0   2   0   2   2   0   0   0   2   0   2   2   0   2   0   0   2   2   2   0   2   2   0   2   0   2   2   2   0   0   2   0   0   0   0   2   0   2   0   2   0   2   2   2   0   2   2   0
 MK-2-10                0   0   0   0   2   0   2   0   2   0   0   2   0   2   0   0   2   0   2   0   2   0   0   0   0   2   0   0   2   0   0   0   2   2   2   0   0   2   0   2   0   0   0   0   2   0   0   2   0   2   0   0   0   0   2   2   0   2   2   2   2   2   2   0   2   2   2   0   0   2   0   2   0   2   2   2   2   0   2   0   2   0   0   0   0   0   0   0   0   0   0   2   0   0   0   0   0   2   2   2   0   2   0   0   0   0   2   2   0   2   2   0   0   2   2   0   0   2   0   0   0   0   2   2   2   2   0   0   0   0   0   0   0   2   0   2   0   2   2   2   2   0   0   0   2   0   2   2   0   0   2   0   0   2   0   2   2   0   0   0   2   0   2   2   0   2   0   2   2   2   2   0   2   0   0   0   0   2   2   0   0   0   2   0   0   0   0   2   0   2   0   2   0   2   2   2   0   0   2   0
 MK-2-11                0   0   2   0   2   0   2   0   2   0   0   2   0   2   0   0   2   0   2   0   0   0   2   0   0   2   0   0   2   0   0   0   2   2   0   0   0   2   0   2   0   0   0   0   2   0   2   2   0   2   0   0   0   0   2   2   0   2   2   0   2   2   2   0   2   2   2   0   0   2   0   2   0   0   2   2   2   2   2   0   2   0   0   2   0   0   0   0   0   0   0   2   0   2   0   0   0   2   2   2   0   2   0   0   0   0   2   2   0   2   0   2   0   2   2   0   0   2   0   0   0   0   2   2   2   2   0   0   0   0   0   2   0   2   2   0   0   2   2   2   2   0   0   0   2   0   2   2   0   0   2   0   0   2   0   0   2   2   0   0   2   0   2   2   0   2   2   0   2   2   2   0   2   0   0   0   0   2   2   2   0   0   2   0   0   0   0   2   0   0   0   0   0   2   2   2   0   0   2   0
 MK-2-12                0   2   2   0   2   0   2   0   2   0   0   2   0   2   0   0   2   0   2   2   0   0   2   0   0   2   0   0   2   0   0   0   2   2   0   2   0   2   0   2   0   0   2   0   2   0   2   2   0   2   0   0   2   0   2   2   0   0   2   0   2   2   2   0   2   2   2   0   0   2   2   2   0   0   0   2   2   2   2   0   2   0   0   2   0   0   0   0   0   0   0   2   0   2   2   0   0   2   0   2   0   2   0   0   0   0   2   2   0   2   0   2   0   2   2   0   0   2   0   0   0   2   2   2   2   2   0   0   0   0   2   2   2   2   2   0   0   2   2   2   2   2   0   0   2   0   0   2   0   0   2   2   0   2   0   0   0   2   0   0   2   0   2   2   0   2   2   0   2   2   2   0   2   0   0   0   0   2   2   2   0   0   2   0   0   0   0   2   0   0   0   0   0   2   2   0   0   0   2   0
 MK-2-13                0   2   2   0   2   0   2   0   2   0   0   2   0   2   0   0   2   0   2   2   0   2   2   0   0   2   0   0   2   0   0   0   2   2   0   2   0   2   0   2   0   0   2   0   2   0   2   2   0   2   0   0   2   0   2   2   0   0   2   0   2   2   2   0   2   2   2   0   0   2   2   2   0   0   0   2   2   2   2   0   2   0   0   2   0   0   2   0   0   0   0   2   0   2   2   0   0   2   0   2   0   2   0   0   0   0   2   2   0   2   0   2   0   2   2   0   2   2   2   2   0   2   0   2   2   2   2   0   0   0   2   2   2   2   2   0   0   2   2   2   2   2   0   0   2   0   0   2   0   0   2   2   0   2   0   0   0   2   0   0   2   0   2   2   0   2   2   0   0   2   2   0   2   0   2   0   0   0   2   2   0   0   2   2   2   0   0   2   2   0   0   0   0   2   0   0   2   0   2   0
 MK-2-14                0   2   2   2   2   0   2   0   2   0   2   2   0   2   0   0   2   0   2   2   0   2   2   0   0   2   0   0   2   0   0   0   2   2   0   2   0   2   0   2   0   0   2   0   2   0   2   2   0   2   0   0   2   0   2   2   0   0   2   0   2   2   2   0   2   2   2   0   0   2   2   2   0   0   0   2   2   2   2   0   2   0   0   2   0   0   2   0   2   0   0   2   0   2   0   0   0   2   2   2   0   2   0   0   0   0   2   2   0   2   2   2   0   2   2   0   2   2   2   2   0   2   0   2   2   2   2   0   0   0   2   2   2   2   2   2   0   2   2   2   2   2   0   0   2   0   2   2   2   0   2   2   0   2   0   0   0   2   0   0   2   0   0   2   0   2   2   0   0   2   2   0   2   0   2   0   2   0   2   2   0   0   2   2   0   0   2   2   2   0   0   0   2   2   0   0   2   0   2   0
 MK-2-15                0   0   0   2   0   0   2   0   2   0   2   2   0   2   0   0   2   0   2   2   0   2   2   2   0   2   0   0   2   0   0   0   2   2   0   2   0   2   0   2   0   0   2   0   2   0   2   2   0   2   0   0   2   0   2   0   0   0   2   0   2   2   0   2   2   2   2   0   0   2   2   2   2   0   0   2   2   2   2   2   2   0   2   2   0   0   2   0   2   0   0   2   0   2   0   0   0   2   2   2   0   2   0   0   0   0   2   2   0   2   2   2   0   2   2   0   2   2   2   2   0   2   0   2   2   2   2   0   0   0   2   2   2   0   2   2   0   2   0   2   2   2   2   0   0   0   2   2   2   0   2   2   0   2   0   0   0   2   0   0   2   0   0   2   0   2   2   0   0   2   2   0   2   0   2   0   2   0   2   2   0   0   2   2   0   0   0   2   2   0   0   0   2   2   0   0   2   0   0   2
 MK-2-16                0   0   0   2   0   0   2   0   2   0   2   2   2   2   0   0   2   0   0   2   0   2   2   2   0   2   2   2   2   0   0   0   2   2   0   2   0   2   0   2   0   0   2   0   2   0   2   2   0   0   0   0   2   0   2   0   0   0   2   0   2   2   0   2   2   2   2   0   0   2   2   2   2   0   0   2   2   2   2   2   2   2   2   2   0   2   2   0   2   0   0   2   0   2   0   0   0   2   2   2   0   2   0   0   0   0   2   2   0   2   2   2   0   2   2   0   0   2   2   2   0   2   0   2   2   2   2   0   0   2   2   2   2   0   2   2   0   2   0   2   2   2   2   0   0   0   2   2   2   0   2   2   0   2   0   0   0   2   0   0   2   0   2   0   0   2   2   0   0   2   0   0   2   0   2   0   2   0   2   2   0   2   2   2   0   0   0   2   2   0   0   0   2   2   0   0   2   0   0   2
 MK-3-1                 0   2   2   2   2   0   0   2   0   2   0   2   0   2   2   0   2   0   2   2   0   2   0   0   0   0   0   0   0   0   0   0   2   0   0   0   0   0   2   0   0   2   0   2   2   0   0   0   2   0   2   2   0   0   2   2   2   2   0   0   2   2   2   2   2   2   0   0   2   0   0   2   2   2   2   2   0   0   2   2   2   0   2   0   0   0   2   0   2   0   2   2   2   0   0   2   0   2   2   2   0   2   2   2   2   2   2   0   0   0   2   2   2   2   0   2   2   0   0   2   0   2   2   2   0   0   2   0   0   0   0   2   0   2   0   2   2   0   2   2   2   2   0   2   0   0   0   0   2   0   0   2   2   2   0   0   2   0   0   2   0   0   2   2   0   2   0   2   0   2   2   2   2   2   2   0   0   0   2   2   2   0   0   0   0   0   2   2   2   2   2   0   0   0   0   2   2   0   2   0
 MK-3-2                 0   2   2   2   2   0   2   2   0   2   0   2   0   2   2   0   0   0   2   2   0   2   0   0   0   0   0   0   0   0   0   0   2   0   0   2   2   0   2   0   0   2   0   2   2   0   0   2   2   0   0   0   0   0   2   2   2   2   0   0   2   2   2   0   2   2   0   0   2   0   0   0   2   2   2   2   0   0   2   2   2   0   2   0   0   2   2   0   2   0   2   2   2   0   0   2   0   2   2   2   0   2   2   2   2   2   2   0   0   0   2   2   2   0   0   2   2   0   0   2   0   2   2   0   0   0   2   0   0   0   0   2   0   2   0   2   2   0   2   2   2   2   0   2   0   0   0   0   2   0   0   2   2   2   0   2   0   0   0   2   2   0   2   2   0   2   0   2   0   2   2   2   2   2   2   0   0   0   2   2   2   0   0   0   0   0   2   2   2   2   2   0   0   0   0   2   2   0   2   0
 MK-3-3                 0   2   2   2   0   0   2   2   0   2   0   2   0   2   2   0   0   0   0   2   0   2   0   0   2   0   0   0   0   0   2   0   2   0   0   2   2   0   2   0   0   2   0   2   2   2   0   2   2   0   0   0   0   0   2   2   2   2   0   0   2   2   2   0   2   2   0   0   2   0   0   2   2   2   2   2   0   0   2   2   2   0   2   0   0   2   2   0   2   2   2   2   2   0   0   0   0   0   2   2   0   2   2   2   2   2   2   0   0   2   2   0   2   0   0   0   2   0   0   2   0   2   2   0   0   0   2   0   0   0   0   2   2   2   2   2   2   0   2   2   2   2   0   2   0   0   0   0   2   0   0   2   2   2   2   0   0   0   0   2   2   0   2   2   0   0   0   2   0   0   2   2   2   2   2   0   0   2   2   2   2   0   0   0   0   0   2   2   2   2   2   0   0   0   2   2   2   0   2   0
 MK-3-4                 0   2   2   2   2   0   2   2   0   2   0   0   0   2   2   0   0   0   0   2   0   2   0   2   2   0   0   0   0   0   2   0   2   0   0   2   2   2   2   0   0   2   0   2   2   2   0   2   2   0   0   0   0   0   2   2   2   2   0   0   0   2   0   0   2   0   0   0   2   0   0   2   2   2   2   2   0   0   2   2   2   0   2   0   0   2   2   0   2   2   0   2   2   0   0   0   0   0   2   2   0   2   2   2   2   2   2   0   0   2   0   0   2   0   0   0   2   2   0   2   0   0   2   0   0   0   2   0   0   0   0   2   2   2   2   2   2   0   2   2   2   2   2   2   0   0   0   2   2   0   0   2   2   0   2   0   2   0   0   2   2   0   2   2   0   0   0   0   0   0   0   2   2   2   0   0   0   0   2   2   2   0   0   0   0   0   0   2   2   2   0   0   0   0   0   2   2   0   2   0
 MK-3-5                 0   2   0   2   2   0   2   2   0   2   0   0   0   2   0   0   0   0   0   2   0   2   0   2   2   0   0   0   0   0   2   0   2   0   0   0   0   2   2   0   2   2   0   2   2   2   0   2   2   0   0   0   2   0   0   2   2   2   0   0   0   2   0   0   2   0   2   0   2   2   0   2   2   2   2   2   0   0   2   0   2   0   2   0   0   2   2   0   2   2   0   2   2   0   0   0   0   0   2   2   0   2   2   2   2   2   2   0   0   2   0   0   2   0   0   2   2   2   0   2   0   0   2   0   0   0   2   0   0   0   0   2   2   0   2   0   2   0   2   2   2   2   0   2   2   0   0   2   0   0   0   2   2   0   2   0   2   0   0   2   2   0   2   2   0   0   0   0   2   0   0   2   2   2   0   2   0   0   2   2   2   2   0   0   0   0   0   2   2   2   0   0   0   0   0   2   2   0   2   0
 MK-3-6                 0   0   2   2   2   0   2   2   0   0   0   0   2   2   0   0   0   0   0   2   0   2   0   2   2   0   0   0   0   0   2   0   2   0   0   0   0   2   2   0   2   2   0   2   2   2   0   2   2   0   0   0   2   0   0   2   2   2   0   0   0   0   0   0   2   0   2   0   2   2   0   2   2   2   2   2   2   2   2   0   2   0   2   0   0   2   2   0   2   2   0   2   2   0   0   0   0   2   2   2   0   2   2   2   2   2   2   0   2   2   0   0   0   0   0   2   2   0   0   2   0   0   0   0   0   0   2   0   0   0   0   2   2   0   2   0   2   0   2   2   0   2   0   2   2   0   0   2   0   0   0   2   2   0   2   0   2   0   0   2   2   0   2   0   0   0   0   0   2   0   0   2   2   2   2   2   0   0   2   2   2   2   0   0   0   0   0   2   2   2   0   0   0   0   0   2   2   0   2   0
 MK-3-7                 0   0   2   2   2   0   2   2   0   0   0   0   2   2   2   0   0   0   0   2   0   2   2   2   2   0   0   2   0   2   2   2   2   0   0   0   0   2   2   0   2   2   0   2   0   2   0   2   2   2   0   0   2   0   0   2   2   2   0   0   0   0   0   0   2   0   2   2   2   2   0   2   2   2   2   2   2   2   2   0   2   0   2   0   0   2   2   0   0   2   0   2   2   0   0   0   2   2   2   2   0   2   2   2   2   2   2   0   2   2   2   0   0   0   0   2   2   0   0   2   0   0   2   0   0   0   2   0   0   0   0   2   0   2   2   0   2   0   2   2   0   2   0   2   2   0   0   2   0   0   0   2   2   0   0   0   2   0   0   2   2   0   0   2   0   0   0   2   2   0   0   0   2   2   2   2   0   0   2   2   2   2   0   0   2   0   0   2   2   2   0   0   0   0   0   2   2   0   2   0
 MK-3-8                 0   0   2   2   2   0   2   2   0   0   0   0   2   2   2   0   2   0   0   2   0   2   0   2   2   0   2   2   0   0   2   2   2   2   0   0   0   2   0   0   2   2   0   2   0   2   0   2   2   2   0   0   2   0   0   2   2   2   0   0   0   0   0   0   2   0   2   2   2   2   0   2   2   2   0   2   2   2   0   2   2   0   2   0   0   2   2   0   0   2   2   2   2   0   2   0   2   2   2   2   0   2   2   2   2   2   2   0   2   2   2   0   0   0   0   2   2   0   2   2   0   0   2   0   0   0   2   0   0   0   0   2   0   2   2   0   2   2   2   2   0   2   0   2   2   0   2   0   0   0   0   2   2   0   0   0   0   0   0   2   2   0   0   2   0   0   2   2   2   0   0   0   2   0   2   2   0   0   2   2   0   2   0   0   2   0   0   2   2   2   0   0   0   0   0   2   2   0   2   0
 MK-3-9                 2   0   2   2   2   0   2   2   0   0   0   0   2   2   2   0   2   0   0   2   0   2   0   2   2   0   2   2   0   0   2   2   2   2   0   0   0   2   0   0   2   2   0   2   0   2   0   2   2   2   0   0   2   0   0   0   2   2   0   0   0   0   0   0   2   2   2   2   2   2   0   2   0   2   0   2   2   0   0   2   0   0   2   0   0   2   2   0   0   2   2   2   2   0   2   0   2   2   2   2   0   2   2   2   2   0   2   0   2   2   0   0   0   0   0   2   2   0   2   2   0   0   2   0   0   0   2   2   0   0   0   2   0   2   2   0   2   0   2   2   0   2   0   2   2   0   2   0   0   0   0   2   2   0   0   0   2   0   0   2   2   0   0   0   0   0   2   2   0   0   0   0   2   0   2   2   2   0   2   2   0   2   2   0   2   0   0   0   2   2   0   0   0   0   0   0   2   0   2   0
 MK-3-10                2   0   2   2   2   0   2   2   2   0   0   0   2   2   2   0   2   0   0   2   0   2   0   0   2   0   2   2   0   0   2   2   2   2   0   0   2   2   0   0   2   2   0   2   0   2   0   2   2   2   0   0   2   0   0   0   0   2   0   2   0   0   2   0   2   2   2   0   2   2   0   2   2   2   0   2   2   0   0   2   0   0   2   0   0   2   2   0   0   2   2   2   2   0   2   0   2   2   2   2   0   2   2   2   2   0   2   0   2   2   0   0   0   0   2   2   2   0   2   2   0   0   0   0   0   2   2   2   0   0   0   2   0   2   2   0   0   0   2   2   2   2   0   0   2   0   2   0   2   0   0   2   2   0   0   0   2   0   2   2   2   0   0   0   0   0   2   2   0   0   0   0   2   0   0   2   2   0   2   2   0   2   2   0   2   0   0   2   0   2   0   0   2   0   0   2   2   0   2   0
 MK-3-11                2   0   2   2   2   0   2   2   2   0   0   0   2   2   2   0   2   0   0   2   0   2   0   0   2   0   2   2   2   0   2   2   2   2   0   0   2   0   0   0   2   2   0   2   0   2   0   2   2   2   2   0   2   0   0   0   2   2   0   2   0   0   2   0   2   2   2   0   0   2   0   2   0   2   2   0   2   0   2   2   0   0   2   0   0   2   0   0   0   2   2   2   2   0   2   0   0   0   2   2   0   2   2   2   2   0   2   0   2   2   0   0   0   2   2   2   2   0   2   2   0   0   2   0   0   2   2   2   0   0   0   2   0   2   2   0   2   0   2   2   2   0   0   0   2   0   2   0   2   0   0   2   2   0   0   0   2   0   2   2   2   0   0   0   0   0   2   2   0   0   0   2   2   0   0   2   2   0   2   2   0   2   2   0   2   0   0   2   0   2   0   0   2   0   0   2   2   0   2   0
 MK-3-12                2   0   2   2   2   0   2   2   2   2   0   0   2   2   2   0   2   0   0   2   0   2   0   0   2   0   2   2   2   0   2   2   2   2   0   0   2   0   0   0   2   2   0   2   0   2   0   2   2   2   2   0   2   0   0   0   2   2   0   2   0   0   2   0   0   2   0   0   0   2   0   2   0   2   2   0   2   0   0   2   0   0   2   0   2   2   0   0   0   2   2   0   2   0   2   0   2   0   2   0   0   2   2   2   2   0   2   0   2   2   0   0   0   2   2   2   2   0   2   0   2   0   2   0   0   0   0   0   0   0   0   2   0   2   0   0   2   2   2   2   2   0   2   2   2   0   2   0   2   0   2   2   2   0   0   2   2   0   2   2   2   0   0   0   0   0   2   2   0   0   0   2   2   0   0   2   2   0   2   2   0   2   2   0   0   0   0   2   2   2   0   2   2   0   0   2   2   0   2   0
 MK-3-13                2   2   2   2   2   0   2   2   2   0   0   0   2   2   2   0   2   0   0   2   0   2   0   0   2   0   2   2   2   0   2   2   2   2   0   0   2   0   0   0   2   2   0   2   0   2   2   2   2   2   2   0   2   0   0   0   2   2   0   2   0   0   2   0   0   2   0   0   0   0   0   2   0   0   2   0   0   2   0   0   0   0   0   0   0   2   0   0   0   2   2   2   2   0   0   0   2   0   2   0   0   2   2   2   0   0   0   0   2   2   0   2   0   2   2   2   2   0   2   0   2   2   2   0   0   0   2   2   0   0   2   2   0   2   0   0   2   2   2   2   2   0   0   2   2   0   2   0   2   0   2   0   0   2   2   0   2   0   2   2   2   0   0   0   2   0   2   2   0   0   0   2   2   0   0   2   2   0   2   2   0   2   0   2   0   0   0   2   2   0   0   2   2   0   0   2   2   0   2   0
 MK-3-14                2   2   2   2   2   0   2   2   0   0   0   0   2   2   2   0   2   0   0   2   0   2   0   0   2   2   2   2   2   0   2   2   2   2   0   0   2   0   0   0   2   2   0   2   0   2   2   2   2   0   2   0   2   0   0   0   0   0   0   2   0   0   2   2   0   0   0   0   0   0   2   2   0   2   0   0   0   2   0   0   0   0   0   0   0   2   0   0   0   2   2   2   2   0   0   0   2   0   2   2   0   2   2   2   0   0   0   0   0   2   0   2   0   2   2   2   2   0   2   0   2   2   2   0   2   0   2   2   0   0   2   2   0   2   0   0   2   2   2   0   2   2   0   2   2   0   2   0   2   0   0   0   0   2   2   0   2   0   0   2   2   0   0   2   2   2   0   2   0   0   2   2   2   0   0   2   2   0   2   2   0   0   0   2   0   0   0   2   2   0   0   2   2   0   0   2   2   0   2   0
 MK-3-15                2   2   2   2   2   0   0   2   0   0   0   0   2   2   2   2   2   0   2   2   0   0   0   0   2   2   2   2   2   0   2   2   2   2   0   0   2   0   0   0   2   2   0   2   0   2   2   2   2   0   2   0   2   0   0   0   0   0   0   2   0   0   2   2   0   2   0   0   0   0   2   2   0   0   0   0   0   2   0   0   0   0   0   0   0   2   2   0   0   2   2   2   2   0   0   2   2   0   2   2   0   2   2   2   0   0   0   0   0   2   0   2   0   2   2   2   2   0   2   0   2   2   2   0   2   0   0   2   0   0   2   2   2   2   0   0   2   2   2   0   0   2   0   2   2   0   2   0   0   0   0   0   0   2   2   0   2   0   0   2   2   0   0   2   2   2   0   2   0   0   0   2   0   0   0   2   2   2   2   2   0   0   0   2   0   0   0   2   2   0   0   2   2   0   0   2   2   0   2   0
 MK-3-16                2   0   2   0   2   0   2   2   0   0   2   0   0   2   2   2   2   0   2   2   0   0   0   0   0   2   2   2   2   0   0   2   2   2   2   0   2   0   0   0   2   2   0   2   0   2   2   2   2   0   2   0   0   0   0   0   0   2   0   2   0   0   2   2   0   2   0   0   0   0   2   2   2   0   0   0   0   2   0   0   0   0   0   0   0   0   2   0   0   2   2   2   2   2   0   2   2   0   2   2   0   2   0   0   0   0   0   0   0   2   0   2   0   2   2   2   2   0   2   0   2   0   2   0   2   0   0   2   0   0   2   2   2   2   0   2   2   2   2   0   0   2   0   2   0   0   2   0   0   0   0   0   0   2   2   0   0   0   0   2   2   0   0   2   2   2   0   2   0   0   0   2   0   0   0   2   2   0   2   2   0   0   0   2   0   2   0   2   0   0   0   2   2   0   0   2   2   0   2   2
 MK-4-1                 0   2   2   2   0   0   0   2   2   2   2   0   2   0   0   2   2   2   2   2   0   2   2   0   2   0   2   0   0   0   2   2   2   2   0   0   0   0   0   0   2   0   2   0   0   2   0   0   2   0   0   2   2   0   2   0   2   0   0   2   2   2   0   2   0   2   0   2   0   2   0   2   2   0   0   2   2   2   2   2   2   2   2   2   2   2   0   2   2   0   2   0   0   2   2   0   2   2   2   0   2   2   0   2   2   0   0   2   2   0   2   0   2   2   2   2   2   0   2   2   2   0   2   0   2   2   0   0   0   2   0   2   0   2   2   2   0   2   2   0   0   0   2   0   2   2   2   2   0   0   2   2   0   0   2   2   2   2   2   0   0   2   2   0   0   0   0   0   2   0   2   2   2   2   2   0   2   0   0   0   2   2   2   2   0   2   2   2   0   0   2   0   2   0   0   0   0   0   2   0
 MK-4-2                 0   2   2   2   0   2   0   2   2   2   2   0   2   0   0   2   0   0   0   2   0   0   2   0   2   0   2   0   0   2   2   2   2   0   0   0   0   0   0   0   2   0   2   2   0   2   0   0   2   0   0   2   0   0   2   0   2   0   0   2   2   2   0   2   0   2   0   2   0   2   0   2   2   0   0   2   2   2   2   2   2   2   2   2   2   0   0   2   2   2   2   0   0   2   2   0   2   2   2   0   2   2   2   2   2   0   0   2   2   0   2   2   2   2   2   2   2   0   2   2   2   0   2   0   0   2   0   0   0   2   0   2   0   2   2   2   0   2   2   0   0   0   2   0   0   2   2   2   0   0   2   2   2   0   2   2   2   2   2   0   0   2   2   0   2   0   0   0   2   0   2   2   2   2   2   2   2   0   0   0   2   2   2   2   0   2   2   2   0   2   2   0   2   0   0   0   0   0   2   0
 MK-4-3                 0   2   2   2   0   2   0   2   2   2   2   0   2   0   0   2   0   0   0   2   0   0   2   0   2   0   2   0   0   2   2   2   2   2   0   0   0   0   0   0   2   0   2   2   0   2   0   0   2   0   0   0   0   0   2   0   2   0   0   2   2   2   0   2   0   2   0   2   0   2   2   2   2   0   0   2   2   2   2   2   2   2   2   2   0   0   0   2   2   2   2   2   2   2   2   0   0   0   2   0   2   2   2   2   2   0   0   0   2   0   0   2   2   2   2   2   2   0   2   2   2   0   2   0   0   2   0   0   0   2   0   2   0   2   2   2   2   2   2   0   0   0   2   0   0   2   2   0   0   0   2   2   2   0   2   2   2   0   2   0   0   2   2   2   2   0   0   0   2   0   2   0   2   2   2   2   2   0   0   0   2   2   2   2   0   2   2   2   0   2   2   0   2   0   0   0   0   0   2   0
 MK-4-4                 2   2   2   2   2   2   0   2   2   2   2   0   2   0   0   2   0   0   0   2   0   0   2   0   2   0   2   0   0   2   2   2   2   2   0   0   0   0   0   0   2   0   2   2   0   2   0   2   2   0   0   0   0   0   2   0   2   0   0   2   2   2   0   2   0   0   0   2   0   2   2   2   2   0   2   2   2   2   0   2   2   2   0   2   0   0   0   2   2   2   2   2   2   2   2   0   0   0   2   0   2   2   2   2   0   0   0   0   2   0   0   2   2   2   2   2   2   0   0   2   0   0   2   2   0   2   0   0   0   0   0   2   0   2   2   2   2   0   2   0   0   0   2   0   0   2   2   0   0   0   2   2   2   0   2   0   2   0   2   0   2   0   2   2   2   0   0   0   2   0   2   0   2   2   0   2   2   0   0   2   2   2   2   2   0   0   2   2   0   2   0   0   2   0   0   0   0   0   2   0
 MK-4-5                 2   2   2   2   0   2   0   2   2   2   2   0   0   0   0   2   0   0   0   2   0   0   0   0   2   0   2   0   0   2   2   2   2   2   0   0   0   2   0   0   2   2   2   2   0   2   0   2   2   0   0   0   0   0   2   2   2   0   0   0   2   2   0   2   0   0   0   2   0   2   2   2   0   0   2   2   0   2   0   2   2   2   0   2   0   2   0   2   2   2   2   2   2   2   2   0   0   0   2   2   2   2   2   2   0   0   2   0   2   0   0   2   2   2   2   2   2   0   0   2   0   0   2   2   2   0   0   0   0   2   0   2   2   2   2   2   2   2   2   0   0   0   2   0   0   2   2   0   0   0   2   2   2   0   2   2   2   0   2   0   2   0   2   2   2   0   0   2   2   0   2   2   2   2   0   0   2   0   0   2   2   2   2   2   0   0   2   0   2   2   0   0   2   0   0   0   0   0   2   0
 MK-4-6                 2   2   2   2   0   2   0   2   2   2   2   0   0   0   0   2   0   0   0   2   0   0   0   0   2   2   2   0   0   2   2   2   2   2   0   0   0   2   0   2   2   2   2   2   0   2   0   0   0   0   0   0   0   0   2   2   0   0   0   0   2   2   0   2   0   0   0   2   0   2   2   2   2   2   0   2   2   2   0   2   2   2   0   2   0   2   0   2   2   2   0   2   2   2   2   0   0   0   2   2   2   2   2   2   0   2   0   0   2   0   0   2   2   2   2   2   2   0   0   2   0   0   2   2   2   0   0   2   0   2   0   2   2   2   2   2   2   0   0   0   0   0   2   0   0   2   2   0   0   0   2   2   2   0   2   2   2   0   2   0   2   0   2   2   0   0   0   2   2   0   2   2   2   0   0   0   2   0   2   2   2   2   2   2   2   2   2   0   2   2   0   0   2   0   0   0   0   0   2   0
 MK-4-7                 0   0   2   2   0   2   0   2   2   2   2   0   0   0   0   2   0   0   0   2   0   0   0   0   2   2   2   0   0   2   0   2   2   2   0   0   0   0   0   2   2   2   2   2   0   2   0   0   2   2   2   0   2   0   2   2   0   0   0   0   2   2   0   2   0   0   0   0   0   2   2   2   2   2   0   2   2   2   2   2   2   2   0   0   0   2   0   2   2   2   0   2   2   2   2   2   0   0   2   2   2   2   2   2   2   2   2   0   2   0   2   2   2   2   2   2   2   0   0   2   0   0   2   2   2   0   0   2   0   2   0   2   2   2   2   2   2   0   0   2   0   0   2   0   0   2   2   0   0   0   2   2   2   0   2   2   2   0   0   0   2   0   2   2   0   0   0   2   2   0   0   2   0   0   0   0   2   0   2   2   2   0   2   2   2   2   2   0   0   2   0   0   2   2   0   0   0   0   2   0
 MK-4-8                 0   2   2   2   0   2   0   2   2   2   2   0   0   0   0   2   0   0   0   2   0   0   0   0   2   2   2   0   0   2   0   2   2   2   0   0   0   2   0   2   2   2   2   2   0   2   0   0   2   2   2   0   2   2   2   2   0   2   0   0   2   2   0   2   0   0   0   0   0   2   2   2   2   2   0   2   2   2   2   2   2   2   0   0   0   2   0   2   2   2   0   2   2   2   2   2   0   0   0   2   2   0   2   2   2   2   2   0   0   0   2   2   2   2   2   2   2   0   0   2   0   0   2   2   2   0   0   2   0   2   0   2   2   2   2   2   2   0   0   2   0   0   2   0   0   2   2   0   0   2   2   2   2   0   2   2   2   0   0   0   2   0   2   2   0   0   0   2   2   0   0   2   0   0   0   0   2   0   2   0   2   0   2   2   2   2   2   0   2   2   0   0   2   2   0   0   0   2   2   0
 MK-4-9                 0   0   2   0   0   2   0   2   2   2   2   0   2   0   0   2   0   0   0   2   0   0   0   0   2   2   2   0   0   2   0   2   2   2   0   0   0   2   0   2   2   2   2   2   0   2   0   0   2   2   2   0   2   2   2   2   0   2   0   0   2   2   0   2   0   0   0   0   0   2   2   2   2   2   0   2   2   2   2   2   2   2   0   0   0   2   2   2   2   2   0   2   2   2   2   2   2   0   2   2   2   0   0   2   2   2   2   0   0   0   2   2   2   2   2   2   2   0   0   2   0   0   0   0   2   0   0   2   0   2   0   2   2   2   2   2   2   0   0   2   0   0   2   0   0   2   2   0   0   0   2   2   2   0   2   2   0   0   0   0   2   0   2   2   0   0   0   2   2   0   0   2   0   0   0   0   2   0   2   0   2   0   2   2   2   2   2   0   2   2   0   2   2   2   0   0   0   2   2   2
 MK-4-10                0   0   0   0   0   2   0   2   2   0   2   0   0   0   0   2   0   0   0   2   0   0   0   0   2   2   0   0   0   2   0   2   2   2   2   0   0   2   0   2   2   2   2   2   2   2   0   2   2   2   2   0   2   2   2   2   0   2   0   0   2   2   0   2   0   0   0   0   0   2   0   2   2   2   0   2   0   2   2   2   2   2   0   0   2   2   2   2   2   2   0   2   2   2   2   2   2   0   2   0   2   0   0   0   2   2   2   0   0   0   0   2   2   2   2   2   2   0   0   2   0   0   0   0   2   0   0   2   0   2   2   2   2   2   2   2   2   0   2   0   0   0   0   0   0   2   2   0   0   0   2   2   2   0   2   0   0   0   0   2   2   2   2   2   0   0   0   2   2   0   0   2   0   2   0   0   2   0   0   0   2   0   2   0   2   2   2   0   2   2   0   2   2   0   0   0   0   2   2   2
 MK-4-11                0   0   0   0   0   2   0   2   2   0   2   0   0   0   0   0   0   0   0   2   0   0   0   0   2   2   0   0   0   2   0   0   2   2   2   0   0   2   0   2   2   2   2   2   2   2   0   2   2   0   2   0   2   2   2   2   0   2   0   0   2   2   0   2   0   0   0   0   2   2   0   2   2   2   0   2   0   2   0   2   2   0   2   0   2   2   2   2   2   2   0   2   2   2   2   2   2   0   2   0   2   2   0   0   2   2   2   0   0   0   0   2   2   2   2   2   2   0   0   2   0   0   0   0   2   0   0   2   0   2   2   2   2   2   2   2   2   2   2   0   2   0   0   0   0   2   2   0   0   0   2   2   2   0   2   0   0   0   0   2   2   2   2   2   0   0   0   2   2   0   0   2   0   2   0   0   2   0   0   0   2   0   0   0   2   2   2   0   2   2   0   2   2   0   0   0   0   2   2   0
 MK-4-12                0   0   0   0   0   2   0   2   0   0   2   2   0   0   0   0   0   0   0   2   0   0   0   0   2   2   0   0   0   2   0   0   2   2   2   0   2   0   2   2   2   2   2   2   2   2   0   2   2   0   2   0   2   2   2   2   0   2   0   0   2   2   0   2   0   0   0   0   0   0   0   2   2   2   0   2   0   2   0   2   2   0   2   0   2   2   2   2   2   0   0   2   2   2   2   2   2   0   2   2   2   2   0   0   0   2   2   0   0   0   0   2   2   2   0   2   2   0   0   2   0   0   0   0   2   0   0   2   0   2   2   2   2   2   2   2   0   2   2   0   2   2   0   0   0   2   2   0   0   0   2   2   2   0   2   0   0   0   0   2   2   2   2   2   0   0   0   2   2   2   0   2   0   2   0   0   2   2   0   0   2   0   2   0   2   2   2   0   2   2   0   2   0   0   0   0   0   2   2   2
 MK-4-13                0   0   0   0   2   2   0   2   0   0   2   2   0   0   0   0   0   0   0   2   0   2   0   0   2   0   0   0   2   2   0   2   2   2   2   0   2   2   2   0   2   2   2   2   2   2   0   2   0   0   0   0   2   2   2   2   0   2   0   0   2   2   0   2   0   2   0   0   0   0   0   2   2   2   2   2   0   2   0   2   2   0   2   0   0   2   2   2   2   0   0   2   2   2   2   2   2   0   2   2   2   0   0   0   0   0   2   0   0   0   0   2   2   2   0   2   2   0   0   2   0   0   0   0   2   0   0   2   0   2   2   2   2   0   2   2   0   2   2   0   2   2   0   2   0   0   2   0   0   0   2   0   0   0   2   0   2   0   0   2   2   2   0   0   0   0   0   2   2   2   0   2   0   2   0   0   2   2   0   0   2   0   2   0   2   2   2   0   2   2   0   2   0   0   0   0   2   2   2   2
 MK-4-14                0   0   0   0   0   2   0   2   0   0   2   2   0   0   0   0   0   0   0   2   0   0   2   0   2   0   0   0   2   2   0   2   2   2   2   0   2   2   2   0   2   2   2   0   2   2   0   0   2   0   0   0   2   2   2   2   0   2   2   0   2   2   2   2   0   2   0   0   0   0   0   2   2   2   2   2   0   2   0   2   2   0   2   0   0   2   2   2   2   0   0   2   2   2   0   2   2   0   2   2   2   0   0   0   0   0   2   0   0   0   0   2   0   2   0   2   2   0   0   2   0   0   0   0   2   0   0   2   0   0   2   2   2   0   2   2   0   2   2   0   2   2   2   2   0   0   2   0   0   0   0   0   0   0   2   0   0   0   2   2   2   0   2   0   0   2   0   2   2   2   0   0   0   2   0   2   2   2   0   0   2   0   2   2   0   2   0   0   0   2   0   2   0   0   0   0   2   2   2   2
 MK-4-15                0   0   0   0   0   2   0   2   0   0   2   2   0   0   0   0   0   0   0   2   0   0   2   0   2   0   0   0   2   2   0   2   2   2   2   0   2   2   0   0   2   2   2   0   0   2   0   0   2   2   0   0   2   2   2   2   0   2   0   0   2   2   2   2   0   2   0   0   0   0   0   2   0   2   2   2   0   2   2   2   2   0   2   0   0   0   2   2   2   0   0   2   0   2   2   2   2   0   2   2   2   0   0   0   0   0   2   0   0   0   0   0   0   2   0   2   2   0   0   2   0   0   0   0   2   0   0   2   2   0   2   2   2   0   2   2   0   2   2   0   2   2   2   2   0   0   2   0   0   2   0   0   0   0   2   0   2   0   2   2   2   0   2   0   0   0   0   2   2   2   0   0   0   2   0   2   0   0   0   2   2   2   2   0   0   2   0   2   0   2   0   2   0   0   2   0   2   2   2   2
 MK-4-16                2   0   0   0   0   2   0   2   0   0   2   2   0   2   0   0   0   0   0   2   0   0   2   0   2   0   0   0   0   2   0   0   2   2   2   0   2   2   0   0   2   2   2   0   0   2   0   0   2   2   0   0   2   2   2   2   0   2   0   0   2   2   2   2   0   2   0   0   0   0   2   2   0   2   2   0   0   2   2   0   0   0   2   0   0   0   2   2   2   0   0   2   0   2   0   2   2   0   2   2   2   0   0   0   0   0   2   0   2   0   0   0   0   2   0   2   2   0   0   2   0   0   0   0   2   0   0   2   2   0   2   2   2   0   2   2   0   2   2   0   2   2   2   0   2   0   2   0   0   2   0   0   0   0   2   0   2   0   2   2   2   0   2   0   0   0   0   2   2   0   0   2   0   2   0   2   0   0   0   2   2   0   2   0   0   2   0   2   0   2   0   2   0   0   2   2   2   2   2   2
 MK-5-1                 2   0   2   0   2   2   0   2   2   2   2   0   2   0   0   2   0   0   0   0   0   2   0   0   0   0   2   2   2   2   0   2   0   0   0   2   2   0   2   2   2   2   2   0   0   2   2   0   0   2   0   0   2   0   0   2   2   2   2   0   0   2   0   0   2   2   2   0   0   2   0   2   2   0   0   2   0   0   2   2   2   0   2   2   2   2   0   2   0   0   2   2   0   2   2   0   0   2   2   0   0   2   0   2   0   0   2   2   0   2   0   0   2   2   0   0   0   2   2   2   2   0   0   2   2   2   0   0   2   0   0   2   0   0   0   0   2   0   2   0   0   0   0   0   2   2   0   0   0   0   2   2   2   0   2   0   2   0   0   2   0   0   0   2   2   2   2   2   2   2   0   2   2   0   0   2   0   0   2   2   2   0   2   0   0   2   2   2   2   0   0   0   2   0   0   2   0   2   0   2
 MK-5-2                 2   0   2   0   2   2   0   2   2   2   2   0   2   0   0   2   0   0   0   0   0   2   0   2   0   0   2   2   2   2   0   2   0   0   0   2   2   0   2   2   2   2   2   0   0   0   2   0   0   2   0   0   0   0   0   0   2   2   2   0   0   2   0   0   0   2   2   0   0   2   0   2   2   0   0   2   0   0   2   2   2   0   2   2   2   2   0   0   0   0   0   2   0   2   2   0   0   2   2   0   0   2   0   2   0   0   2   2   0   2   0   0   2   2   0   0   0   2   2   2   2   0   0   2   2   2   0   0   2   0   0   2   0   2   0   0   2   0   2   2   0   0   0   2   2   0   0   0   0   2   2   2   2   0   2   0   2   0   0   2   0   0   0   2   2   2   2   2   2   2   0   2   2   0   0   2   0   0   2   2   2   0   2   0   0   2   2   2   2   0   0   0   0   0   0   2   0   2   0   2
 MK-5-3                 2   0   2   2   2   2   0   2   2   2   2   0   2   0   0   0   0   2   0   0   0   0   0   2   0   0   2   2   2   2   0   2   0   0   2   2   2   0   2   2   2   2   2   0   0   0   2   0   0   2   0   0   0   0   0   0   2   2   2   0   0   0   0   0   0   2   2   0   0   2   0   2   2   0   0   2   0   0   2   2   2   0   2   2   2   2   0   0   0   0   0   2   0   2   2   0   0   2   2   0   0   2   0   2   0   0   2   0   0   2   0   0   2   2   0   0   0   2   2   2   2   0   0   2   2   2   0   0   2   0   0   2   0   2   0   0   2   0   2   2   0   2   0   2   2   0   2   2   0   2   2   2   2   0   2   2   2   0   0   2   0   2   0   2   2   2   2   0   2   2   0   2   2   2   0   2   0   0   2   2   2   0   2   0   0   2   2   2   2   0   0   0   0   0   0   2   0   2   0   2
 MK-5-4                 2   0   2   2   2   2   0   2   0   2   0   0   2   0   0   0   0   2   0   0   0   2   0   2   0   0   2   2   2   2   0   2   0   0   2   2   2   0   2   0   0   2   2   0   0   0   2   0   0   2   0   0   0   0   0   0   2   2   2   0   0   0   0   0   2   0   2   0   0   2   0   2   2   0   0   2   0   0   2   2   2   2   2   2   2   2   0   0   0   0   0   2   0   2   2   0   0   2   2   0   0   2   0   2   0   2   2   0   0   2   0   0   2   2   0   0   0   0   2   2   2   0   0   2   2   2   0   0   2   0   0   2   0   2   0   0   0   0   2   0   0   2   0   2   2   0   2   2   0   2   2   2   0   0   2   2   2   0   0   2   0   2   0   2   2   2   2   0   2   2   0   2   2   2   0   2   0   0   2   2   2   0   2   0   0   2   2   2   2   0   0   0   0   0   0   2   2   2   0   2
 MK-5-5                 2   0   2   0   2   2   0   2   0   2   0   2   0   0   0   0   0   2   0   2   0   2   0   2   0   0   2   0   2   2   2   2   0   2   2   2   2   0   2   0   0   0   2   0   0   0   2   0   0   2   0   0   0   0   0   0   2   2   2   0   0   0   0   0   2   0   2   0   0   2   0   2   2   0   0   2   0   0   2   2   2   2   2   2   2   2   0   0   0   0   0   2   0   2   2   0   0   2   2   0   0   2   0   2   0   2   2   0   0   2   0   0   2   2   0   0   0   0   2   2   2   0   0   2   2   2   0   2   2   0   0   2   0   2   0   0   0   0   2   0   0   2   2   2   0   0   2   2   0   2   2   2   0   0   2   2   2   0   0   2   0   2   0   2   2   2   2   2   2   2   0   2   2   2   0   2   0   0   2   2   2   0   2   0   0   2   2   0   2   0   0   2   0   2   0   2   2   2   0   2
 MK-5-6                 2   0   2   0   2   2   0   0   0   2   0   2   0   0   0   0   0   2   0   2   0   2   0   0   0   0   2   0   2   2   2   2   0   2   0   2   2   0   2   0   0   0   2   0   0   0   0   0   0   2   0   0   0   0   0   0   0   2   2   0   0   0   0   0   2   0   2   0   0   2   0   2   2   0   0   2   0   0   0   2   2   2   2   2   2   0   0   0   0   2   0   2   0   2   2   0   0   2   2   0   0   2   0   2   0   2   2   0   0   2   0   0   2   0   0   0   0   0   2   0   2   0   0   2   2   2   0   2   0   0   2   2   0   2   0   0   0   0   2   0   0   2   2   2   0   0   2   2   0   2   2   2   0   0   2   2   2   0   0   2   0   2   0   2   2   2   2   2   2   2   0   2   2   2   0   2   0   0   2   2   2   0   2   2   0   2   2   0   2   0   0   2   0   2   0   2   2   2   0   2
 MK-5-7                 2   0   2   2   2   2   0   2   0   2   0   2   0   0   0   0   0   2   0   0   0   2   0   0   0   0   2   0   2   2   2   2   0   2   0   2   2   0   2   0   0   0   2   2   0   0   0   0   0   2   0   2   0   0   0   0   0   2   2   0   0   0   0   2   2   0   0   0   0   2   0   2   2   0   0   2   0   0   0   0   2   2   2   2   2   0   0   0   0   2   0   2   0   2   2   0   0   2   2   0   0   2   0   0   0   2   2   0   0   2   0   0   2   0   0   0   0   0   2   0   2   0   0   2   2   0   0   2   0   0   2   2   0   2   0   0   0   0   2   0   0   2   2   2   0   0   2   0   0   2   2   2   0   0   2   0   2   0   0   2   0   2   0   2   2   2   2   2   2   2   0   2   2   2   0   2   0   0   2   2   2   0   2   2   0   2   2   0   2   0   2   2   0   2   0   2   2   2   0   2
 MK-5-8                 2   0   2   2   2   2   0   0   0   2   2   2   0   0   0   0   0   2   0   0   0   2   0   0   0   0   2   0   0   2   2   2   0   2   0   0   2   0   2   0   0   0   2   0   0   2   0   2   0   2   0   2   0   2   0   0   0   2   2   0   0   0   0   2   2   0   0   0   0   2   0   2   2   0   0   2   0   0   0   0   2   2   2   2   2   0   0   0   0   2   0   2   0   2   2   0   0   2   2   0   0   2   0   0   2   2   2   0   0   2   0   0   2   0   0   0   0   0   0   0   2   0   0   2   2   0   0   2   0   0   2   2   0   2   0   0   0   0   2   0   0   2   2   2   0   0   2   0   0   2   2   2   0   0   2   0   2   0   0   2   0   2   0   2   2   2   2   2   2   2   0   2   2   2   0   2   2   0   2   2   2   0   0   2   0   0   2   2   2   0   2   2   2   2   0   2   2   2   0   2
 MK-5-9                 2   0   2   2   0   2   0   0   0   2   2   2   0   0   0   0   0   2   0   0   0   2   2   0   0   0   2   0   0   2   2   2   0   2   2   0   2   0   2   0   0   0   0   0   0   2   0   2   0   2   0   2   0   2   0   2   0   2   2   0   0   0   2   2   2   0   0   0   0   0   0   2   2   0   0   2   0   0   0   0   0   2   0   2   2   0   0   0   2   2   0   2   2   2   2   0   0   2   2   2   0   2   0   0   2   2   2   0   0   2   0   0   2   0   0   0   0   0   0   0   0   0   0   2   2   0   0   2   2   0   2   2   0   2   0   0   0   0   2   0   0   2   2   2   2   0   2   0   0   2   2   2   0   0   2   0   2   0   0   0   0   2   0   2   2   0   2   2   2   2   0   2   2   2   2   2   0   0   2   2   2   0   0   2   0   0   2   2   2   0   0   0   0   2   0   2   2   2   2   2
 MK-5-10                2   0   2   2   0   2   0   0   0   2   2   2   0   0   0   0   0   2   0   0   0   2   2   0   0   0   2   0   0   2   2   2   0   2   2   0   2   2   2   0   0   0   2   0   0   2   0   2   0   2   0   2   0   2   0   2   0   2   0   2   0   0   2   2   0   0   0   0   0   0   0   2   2   0   0   2   0   0   0   0   0   0   0   2   2   2   0   0   2   2   0   2   2   0   2   0   0   2   2   2   0   2   0   0   2   2   2   0   0   2   0   0   2   0   0   0   0   2   0   0   0   0   0   2   2   0   0   0   2   0   2   2   0   2   2   0   0   0   2   0   0   2   2   0   2   0   2   0   0   2   2   2   0   0   0   0   2   0   0   0   0   2   0   2   2   0   2   2   2   2   0   2   0   2   2   2   0   0   2   2   0   0   0   2   0   0   2   2   2   0   0   0   0   2   0   2   2   2   2   2
 MK-5-11                2   0   0   2   0   2   0   0   0   2   2   2   0   0   0   0   0   2   0   0   0   2   2   0   0   0   2   0   0   2   2   2   0   2   2   0   2   2   2   0   0   0   0   0   2   2   2   2   0   2   0   2   0   2   0   2   0   2   0   2   0   0   2   2   2   2   0   0   0   0   2   2   2   0   0   2   0   0   2   0   0   0   0   0   2   2   0   0   2   2   0   2   2   0   2   0   0   0   2   2   0   2   0   0   2   2   2   0   0   2   2   0   2   0   0   0   0   2   0   0   0   0   0   2   2   0   0   0   2   0   2   2   0   2   2   0   2   0   2   2   0   2   2   2   2   2   2   0   0   2   2   2   0   0   0   0   2   0   0   0   0   2   0   2   2   0   2   2   2   2   2   2   0   2   2   2   0   0   2   2   0   0   0   2   0   0   2   2   2   0   2   2   0   2   0   2   2   2   2   0
 MK-5-12                2   0   0   2   0   2   0   0   0   2   2   2   0   0   0   0   0   2   0   0   0   2   2   0   0   0   0   0   0   2   2   2   0   2   2   0   2   2   2   0   0   0   0   0   2   2   2   2   0   2   0   2   0   2   0   2   2   2   0   2   0   0   2   2   2   2   0   0   2   0   2   2   2   0   0   2   0   0   2   0   0   0   0   0   2   2   0   0   2   2   0   2   2   0   2   0   0   0   2   2   0   2   0   0   2   2   2   2   0   2   2   0   2   0   0   2   0   2   0   2   0   2   0   2   0   0   0   0   2   0   2   2   0   2   0   0   2   0   2   2   0   2   2   2   0   2   2   0   0   2   2   2   0   0   0   0   2   0   0   0   0   2   0   2   2   2   2   2   2   2   0   2   0   2   2   2   0   0   2   2   2   0   0   2   0   0   2   2   2   2   2   2   0   2   0   2   2   2   2   0
 MK-5-13                2   0   0   2   0   2   0   0   0   0   2   2   0   2   2   0   0   0   0   0   0   2   2   0   0   0   0   0   0   2   2   2   0   2   2   0   2   2   0   0   0   0   0   0   2   2   2   2   0   2   0   2   0   2   2   2   2   2   0   2   0   0   2   2   2   2   0   0   2   2   0   2   2   2   0   2   0   0   2   2   0   0   0   0   2   2   2   0   2   2   0   2   2   0   2   0   0   0   2   2   0   2   0   0   2   2   2   2   2   2   0   0   0   0   0   2   0   2   0   0   0   2   0   2   0   2   0   2   2   0   2   2   0   0   0   0   2   0   2   2   0   0   2   2   0   2   2   0   2   2   2   0   0   0   0   0   2   0   0   0   2   2   2   2   2   2   2   2   0   2   0   2   0   2   2   2   0   0   2   0   2   0   0   0   0   0   2   2   2   2   2   0   0   2   0   2   2   2   0   2
 MK-5-14                2   0   0   2   0   2   0   0   0   2   2   2   0   2   2   2   0   0   2   0   0   0   2   0   0   2   0   0   0   2   2   2   0   2   2   0   2   2   0   0   0   2   0   0   2   2   2   2   0   0   0   2   0   2   2   2   2   2   0   2   0   0   2   2   2   2   2   0   2   2   0   2   2   2   0   2   0   0   2   2   0   0   0   0   2   2   2   0   2   2   0   2   2   0   2   0   0   0   2   2   0   2   0   0   2   0   0   2   2   2   0   0   0   0   0   2   0   2   2   0   0   2   2   2   0   2   0   2   2   0   2   2   0   0   0   0   0   0   2   2   0   2   2   2   0   2   2   0   2   2   2   0   0   0   0   0   2   0   0   0   2   2   2   2   2   2   2   2   2   2   0   2   0   2   2   2   0   0   2   0   2   2   0   0   0   0   2   2   0   2   2   0   0   2   0   2   2   2   0   2
 MK-5-15                2   0   0   2   0   2   2   0   0   2   2   2   0   0   2   2   2   0   2   0   0   0   2   0   0   2   0   0   0   0   2   2   0   2   2   0   2   2   2   0   0   2   0   0   2   2   2   2   0   0   0   2   0   2   2   2   2   2   0   2   0   0   2   2   2   2   0   0   0   2   0   2   2   2   0   2   0   0   2   0   0   0   0   0   2   2   0   0   0   2   0   2   0   2   2   0   0   0   2   2   0   2   0   0   2   0   0   2   2   2   0   0   0   0   0   2   0   2   2   2   0   2   2   2   2   2   0   2   2   0   2   2   0   2   0   0   0   0   0   2   0   2   2   2   0   2   2   0   2   0   2   0   0   0   0   0   2   0   0   0   2   2   2   2   2   2   2   2   2   2   0   2   0   2   2   0   0   0   2   0   0   2   0   2   2   2   2   0   0   2   2   0   0   2   0   0   2   2   0   2
 MK-5-16                0   0   2   2   0   2   2   0   0   2   0   2   0   0   2   2   2   0   2   0   0   2   0   0   0   2   0   0   2   0   2   2   2   2   2   0   2   2   2   0   0   2   0   0   2   0   2   2   0   0   0   2   0   0   2   2   2   2   2   2   0   0   2   2   2   2   0   0   0   2   0   2   2   2   0   2   0   0   2   0   0   0   0   0   2   2   2   0   2   2   0   2   0   2   0   0   0   0   2   2   0   2   0   0   2   0   0   2   2   2   0   0   0   2   0   2   0   2   0   2   0   2   2   2   2   2   0   2   2   0   2   2   0   2   0   0   2   0   0   2   0   2   2   2   0   0   2   0   2   0   2   0   2   0   0   0   2   0   0   0   2   2   2   2   0   2   2   2   2   2   0   2   2   2   2   2   0   2   2   0   0   2   0   2   2   2   2   0   0   2   2   0   0   2   0   0   2   2   0   2
 MK-6-1                 2   0   2   0   2   0   0   0   2   2   0   0   0   0   0   2   2   0   2   2   2   0   2   0   2   0   2   2   0   2   2   0   2   0   2   0   0   2   0   0   0   2   2   0   2   2   0   0   2   2   0   2   2   2   2   0   0   2   2   0   2   0   2   2   2   2   2   0   2   0   0   0   0   0   0   0   0   2   2   2   2   0   0   2   0   0   2   0   2   0   0   2   0   0   0   0   2   2   2   0   0   2   2   2   0   0   2   0   0   2   0   2   0   0   0   0   2   0   2   0   2   2   0   0   0   2   0   0   2   0   2   2   0   2   2   0   0   0   0   0   2   2   0   0   2   2   2   0   2   2   2   0   0   0   0   0   2   2   0   2   2   2   2   0   2   0   0   2   2   0   2   2   0   0   2   0   2   0   2   2   2   0   2   0   0   0   0   2   2   2   2   2   2   2   2   2   0   0   0   2
 MK-6-2                 2   0   2   0   2   0   0   0   2   2   0   0   0   0   0   2   2   0   2   0   2   0   0   0   2   0   2   0   0   2   2   0   2   0   2   2   0   2   0   0   0   2   2   0   2   2   0   0   2   2   0   2   2   2   2   2   0   2   2   0   2   2   2   2   0   2   2   2   2   0   0   2   0   0   0   0   0   0   2   2   2   0   2   2   0   0   0   0   2   0   0   0   0   0   2   0   2   2   2   0   0   2   2   2   0   0   2   0   0   2   0   2   0   0   0   2   2   0   2   0   2   2   0   0   0   2   0   0   2   0   2   2   0   2   0   0   0   0   0   2   2   2   0   2   2   2   2   2   2   2   2   0   0   0   0   0   0   2   0   2   2   2   2   0   2   2   0   2   2   0   0   2   0   0   2   0   2   0   2   2   2   0   2   0   0   0   0   2   0   2   0   2   2   2   2   2   0   0   0   2
 MK-6-3                 2   0   2   0   0   0   0   0   2   2   0   0   0   2   0   2   0   0   2   0   2   0   0   0   0   0   2   0   0   2   2   2   2   2   2   2   0   2   0   0   0   2   2   0   2   2   0   0   2   2   2   2   0   2   2   2   0   2   2   0   2   2   2   2   0   2   2   2   2   2   0   2   0   0   0   0   0   0   2   2   2   0   0   2   0   0   0   0   2   0   0   0   0   0   0   2   2   2   2   0   2   2   2   2   0   0   2   0   0   2   0   2   0   0   0   2   2   0   2   2   2   2   0   0   0   2   0   0   2   0   0   2   0   2   0   0   0   0   0   2   2   0   0   2   2   2   2   2   2   2   2   0   0   0   0   0   0   0   0   2   2   2   2   0   2   0   0   2   2   0   0   2   0   0   2   0   2   0   2   2   2   0   2   0   0   0   2   2   0   2   0   2   2   2   0   2   0   0   0   2
 MK-6-4                 2   0   2   0   0   0   0   2   2   2   0   0   0   2   0   2   0   0   2   2   2   0   0   2   0   0   0   2   0   2   2   2   2   2   2   2   0   2   0   0   2   2   2   0   2   2   0   0   2   2   2   2   0   2   2   2   0   2   2   0   0   2   2   2   0   2   2   2   2   2   0   2   0   0   0   0   0   0   2   2   2   0   0   2   2   0   0   0   2   0   2   0   0   0   2   2   2   2   2   0   2   2   0   2   0   0   2   0   2   2   0   2   0   0   0   2   2   0   0   2   2   2   0   0   0   2   0   0   2   0   0   2   0   2   0   2   0   0   0   2   2   0   0   2   2   2   2   2   2   2   2   0   0   0   0   0   2   0   0   2   2   2   2   0   2   0   0   2   2   0   0   2   2   0   2   0   2   0   2   2   2   0   2   0   0   0   2   2   0   2   0   2   2   2   0   2   0   0   0   2
 MK-6-5                 2   0   2   2   0   0   0   2   2   2   0   0   0   2   0   2   0   0   2   2   2   0   2   2   0   0   0   2   0   2   2   2   0   2   2   2   0   2   0   0   2   2   2   0   2   2   0   0   2   2   2   2   0   2   2   0   0   2   2   0   0   2   2   2   0   2   2   2   0   0   2   2   0   0   0   0   0   0   2   0   2   0   0   2   2   0   0   0   2   0   2   0   0   0   2   2   2   2   2   0   2   2   0   2   0   0   2   0   0   2   0   2   2   0   0   2   2   0   2   0   2   2   0   0   0   2   0   0   2   0   0   2   0   2   0   2   0   0   0   2   2   0   0   2   2   2   2   2   2   2   2   0   0   0   0   0   2   0   0   2   2   2   2   0   2   0   0   2   0   0   0   2   2   0   2   0   2   0   2   2   2   0   2   0   0   0   2   2   0   2   0   2   2   2   0   2   0   0   0   2
 MK-6-6                 2   0   2   2   0   0   0   2   0   2   0   0   0   2   0   2   0   2   2   2   2   0   2   2   0   0   0   2   0   2   2   2   0   2   2   2   0   2   2   0   2   2   2   0   2   2   0   0   2   2   2   2   2   0   2   0   0   0   2   0   2   2   2   2   0   2   2   2   0   0   2   2   0   0   0   0   0   2   2   0   2   0   0   2   2   0   0   0   2   0   2   0   2   0   2   2   2   2   2   0   2   0   0   2   0   0   2   0   0   2   0   2   2   0   0   2   2   0   2   0   2   2   0   0   0   0   0   0   2   0   0   2   0   2   0   2   2   0   0   0   2   0   0   2   0   2   2   2   2   2   2   0   0   0   0   0   2   0   0   2   2   2   2   0   2   0   2   2   0   2   2   2   2   0   2   0   2   0   2   2   2   0   2   0   0   0   2   0   0   2   0   2   2   2   0   2   0   0   0   2
 MK-6-7                 0   0   2   2   0   0   0   0   2   0   0   0   0   2   0   2   0   2   2   0   0   0   2   2   0   0   0   2   0   2   2   2   0   2   2   2   0   2   2   0   2   0   2   0   2   2   0   0   2   0   2   0   2   2   2   0   0   0   2   0   2   2   2   2   0   2   0   2   0   0   2   2   0   0   0   0   0   2   2   0   2   0   0   2   2   0   0   0   2   0   2   0   2   2   2   2   2   2   2   2   2   0   0   0   0   0   2   0   0   0   0   2   2   0   0   2   2   0   2   2   2   2   0   0   0   0   0   0   2   0   0   2   2   2   0   2   2   0   0   0   2   0   0   2   0   2   2   2   2   0   2   0   0   0   0   0   2   0   0   2   0   2   2   0   2   0   2   2   0   2   2   2   2   0   2   0   2   0   2   2   2   0   2   0   0   0   2   0   0   0   0   2   2   2   2   2   0   2   0   0
 MK-6-8                 0   0   2   0   0   0   0   0   2   0   0   0   0   0   0   2   0   2   2   0   0   0   2   2   0   0   0   2   2   2   2   2   0   2   2   2   0   2   2   0   2   0   2   0   2   2   0   0   0   0   2   0   2   2   2   0   0   0   0   0   2   2   2   2   0   2   0   2   0   0   0   2   0   0   0   0   2   2   2   0   2   0   2   0   2   0   0   0   2   0   2   0   2   2   2   2   2   2   2   2   2   0   0   0   2   2   2   0   0   0   0   2   2   0   0   2   2   0   2   2   2   2   0   0   0   2   2   0   2   0   0   2   2   2   0   0   2   0   0   0   2   0   0   2   0   2   2   2   2   0   0   0   0   0   0   0   0   0   0   2   0   2   2   0   2   0   0   2   0   2   2   2   2   0   2   0   0   0   2   2   2   0   2   0   0   0   2   0   0   0   0   2   2   2   2   0   0   2   0   0
 MK-6-9                 0   0   2   0   0   2   0   0   2   0   0   0   0   0   0   2   0   2   2   0   0   0   0   2   0   0   0   2   2   2   2   2   0   2   2   2   0   2   2   2   2   0   2   0   2   2   0   0   2   0   2   0   2   0   2   2   0   0   0   0   2   2   2   2   0   2   0   2   0   2   0   0   0   0   0   0   2   2   2   0   2   0   0   2   2   0   0   0   2   0   2   0   2   2   2   2   2   2   2   2   0   0   0   0   2   2   2   2   0   0   0   2   2   0   0   2   2   0   0   2   2   2   0   0   0   2   2   0   2   2   0   2   2   2   0   0   2   0   0   0   2   0   0   2   0   2   0   2   2   0   2   0   0   0   0   0   0   0   2   2   0   2   2   0   2   2   0   2   0   0   0   2   2   0   2   0   0   0   2   2   2   0   0   0   0   0   2   0   0   0   0   2   2   2   0   0   0   2   0   0
 MK-6-10                2   0   2   0   2   2   0   0   2   0   0   0   2   0   0   2   0   2   2   0   0   0   0   2   0   0   0   2   2   2   2   2   0   2   2   0   0   0   2   2   2   0   2   0   2   2   0   0   2   0   2   0   2   0   0   2   0   0   0   0   2   0   2   2   0   2   0   2   0   2   0   0   0   0   0   0   2   2   2   0   2   0   0   2   2   0   2   0   2   0   2   0   2   2   2   2   2   2   2   2   0   0   0   0   2   2   2   2   0   2   2   2   2   0   0   2   2   0   0   2   2   2   0   0   0   2   2   2   2   2   0   2   2   2   0   0   2   0   2   0   2   2   2   2   0   2   0   2   0   0   2   0   0   0   0   0   0   0   2   2   0   2   2   0   2   2   0   2   0   0   0   2   2   0   0   0   2   2   0   2   2   0   0   0   0   0   0   0   0   0   0   2   2   2   0   0   0   2   0   0
 MK-6-11                2   0   2   0   2   2   0   0   2   0   0   2   2   0   0   2   0   2   2   0   0   0   2   2   0   0   0   2   2   2   2   2   0   2   2   0   0   0   2   2   2   2   2   0   2   2   0   2   2   0   0   0   2   0   0   2   0   2   0   0   2   0   2   2   0   2   0   0   0   2   0   0   0   2   2   0   2   2   2   0   2   0   0   0   2   2   2   0   2   0   2   0   2   2   2   2   0   2   2   2   0   0   0   0   2   2   2   2   0   2   2   2   2   0   2   2   2   0   0   2   2   2   0   0   0   2   2   2   2   0   0   2   0   2   0   0   2   0   2   2   2   2   2   2   0   2   0   2   0   0   0   0   0   0   0   0   0   0   0   2   0   2   0   0   2   2   0   2   0   0   0   2   2   0   0   2   2   2   0   2   2   2   0   0   0   0   0   0   0   0   0   2   2   2   0   0   0   2   0   0
 MK-6-12                2   0   2   0   2   2   0   0   2   0   0   2   2   0   0   2   0   2   2   0   0   0   2   2   0   0   0   2   2   2   2   2   0   2   2   2   0   0   2   2   2   2   0   0   2   2   2   2   2   0   0   2   2   0   0   2   0   0   0   0   2   0   2   2   0   2   0   0   0   2   0   0   0   2   2   0   0   2   2   0   2   0   0   0   2   2   2   0   2   0   2   0   2   2   2   0   0   2   2   2   0   0   0   0   2   2   2   2   0   2   2   2   2   0   2   0   2   0   0   0   2   2   0   2   0   2   2   2   2   0   0   2   0   2   0   0   2   2   2   2   2   2   2   2   0   2   0   2   2   0   0   2   2   0   2   0   2   0   0   2   0   0   0   2   2   0   0   2   2   2   0   2   2   0   0   2   2   0   0   2   2   2   0   0   2   0   0   0   0   0   0   2   2   2   0   0   0   2   0   0
 MK-6-13                2   0   2   0   2   2   0   0   2   2   0   2   2   0   0   2   0   2   2   0   0   0   2   0   0   0   0   2   2   2   2   0   0   2   2   2   0   0   2   2   2   2   0   0   2   2   2   2   2   2   0   2   0   0   0   2   0   0   0   0   2   0   2   2   0   2   0   0   0   2   0   0   0   2   0   2   0   2   2   0   2   0   0   0   2   2   0   0   2   2   2   0   2   2   2   0   0   2   2   2   0   0   0   0   0   2   2   2   0   2   2   2   2   0   2   0   2   0   0   0   2   2   0   2   0   2   2   2   2   0   0   2   0   2   0   0   2   2   0   2   2   2   2   2   0   2   0   2   2   2   2   2   2   0   2   0   2   0   0   2   0   0   0   0   2   0   0   2   2   2   0   2   0   0   0   2   2   0   0   2   2   0   0   0   2   0   0   0   0   0   0   2   2   2   0   0   0   2   0   0
 MK-6-14                2   0   2   0   2   2   0   0   2   2   2   2   2   0   0   2   0   2   2   0   0   0   2   0   0   2   0   2   2   2   2   0   0   2   2   2   0   0   2   2   2   2   0   0   2   2   2   2   2   2   0   2   2   0   0   2   0   0   0   0   2   0   2   0   2   2   0   0   0   2   0   0   0   2   0   2   0   2   2   0   2   0   2   0   2   2   0   0   2   2   2   0   2   2   0   0   0   2   2   2   2   0   0   0   0   2   2   2   0   2   2   2   2   0   0   0   2   0   0   0   2   2   0   0   0   2   2   2   2   0   0   2   0   2   0   2   2   2   0   2   2   2   2   2   0   2   0   2   2   2   2   2   2   0   2   0   0   0   0   2   0   0   0   2   2   0   0   2   2   0   0   2   0   0   0   2   2   0   0   2   2   0   0   0   2   0   0   2   0   0   0   2   2   0   0   0   2   0   0   0
 MK-6-15                2   0   2   0   2   2   0   2   2   2   2   2   2   0   2   2   0   0   2   0   0   0   0   0   0   2   0   2   2   2   2   0   0   2   2   2   0   0   2   2   2   2   0   0   2   2   2   2   0   2   0   2   2   0   0   2   0   0   0   0   2   0   2   0   0   2   0   0   0   2   0   0   0   2   0   2   0   2   0   0   2   2   2   0   2   2   0   0   2   2   2   0   2   2   0   0   0   2   2   2   2   0   0   0   0   2   2   2   0   2   2   2   2   0   0   0   2   0   0   0   2   0   0   0   0   2   0   2   2   0   0   2   0   2   0   0   0   2   0   2   2   0   0   2   0   2   0   0   2   2   2   2   2   0   2   0   0   0   0   0   2   0   0   2   2   0   0   2   2   0   2   2   2   2   0   2   0   0   0   2   2   0   0   0   2   0   2   2   0   0   0   2   0   2   0   0   2   0   0   0
 MK-6-16                2   0   2   0   2   2   0   2   2   2   2   2   2   2   0   2   2   0   2   0   0   0   0   0   0   2   0   2   0   2   2   0   0   2   2   2   0   0   0   2   2   2   0   0   2   2   2   2   0   2   0   2   2   0   2   2   0   0   0   0   2   2   2   0   0   2   0   0   0   2   0   0   0   2   0   2   0   2   0   0   2   2   2   2   2   2   0   2   2   2   2   0   0   2   0   0   0   2   2   2   2   0   2   0   0   2   2   0   0   2   2   2   2   2   0   0   2   0   0   2   2   0   0   0   0   0   0   0   0   0   0   2   0   2   2   0   0   2   0   2   2   0   0   0   0   2   0   2   2   2   2   2   2   0   2   2   0   0   0   0   2   0   0   2   2   0   0   2   2   0   2   2   2   2   0   2   0   0   0   2   2   0   0   0   0   0   2   2   0   0   0   2   0   2   0   0   2   0   0   0
 
!****************************************** Phenotypic Data **********************************************************
!-100.0 is resevred for missing phenotype
SimulatedTrait1        13.8739   13.8221   21.4584   15.5764   12.2881   15.3572   13.1573   13.8419   14.8107   14.5482   17.3613   12.6271   14.4203   12.2560    8.4879   12.2461   15.1477   15.6676   13.8709   14.9859    9.3268   16.1254    9.2214   14.2846   17.8080    9.7341   14.3356   19.6909   12.9183   16.5198   19.5261   14.5445   11.7863   14.7076   20.5544   18.6439    7.9894    9.7679   18.2831   19.6113   16.1046    8.6828   14.8994   22.9178   11.2344   17.7318   11.8474   14.1180   19.9948   12.9012   15.6807   18.4735   18.6653   16.4039   10.8391    6.7816   15.8688   15.8016   11.0095   19.7786   15.1509   19.6958   16.0619   13.1076   15.2847   13.2385   17.9362   15.3168   15.8391   17.3218   17.7111   19.6055   12.0417   14.6681   12.3725   12.8047   17.6952   13.9974   11.4088   15.8747   14.7118   17.7872   15.9131   19.3660   13.8211   13.5751   12.4012   13.1830    9.2897   15.0462   11.1829   17.1025   11.8687   17.1271   12.2153   18.6345   14.7783   14.9920   19.5466   10.3144   20.0628   17.2115   12.0676   12.2111   15.4640   14.4956   10.9812   17.7536   15.4692   11.4862   18.1467   16.9303   16.5998   15.3485   12.4703   11.8294    7.2403   15.8104   14.4697   10.3972   16.2761   10.2554   16.6821   18.7963   15.4205   12.8539   18.1621   14.7672   16.2303   18.2255   17.3821   13.1102   18.4474   15.4096   13.1894   15.1686   13.7461   14.4519   14.8785   14.0217   12.8881   15.5401   14.4773   15.6089   15.3963   11.7927   15.4187    5.9331   12.8742   11.3239   19.0444   13.7833   12.6547   20.1832   13.4211   15.4303   15.5897   13.0847   13.3192   20.0268   12.6550   16.1590   16.9958   10.3224   16.7815   17.9566   16.7115   14.8861   11.3720   14.0111   13.9881   15.3609   10.5121   11.6598   15.7752   18.8051   13.0827   18.7223   18.0909   16.4302   15.5760   12.7057   15.7387   14.8926   12.3946    8.4616   16.0682   15.2188   16.9315   13.8941   16.6403   17.5883   20.0797   19.0114   15.0101   19.7384   13.4794   16.8066   16.3108   12.8794
SimulatedTrait2        12.7283    9.0080   11.4197   11.3773    8.3509    7.7234    7.2631   10.8226    7.4249   12.5182   10.4432   11.8553    9.0433    9.1869   11.0545   10.3776   10.5447   11.1738   10.0313   11.3718    8.7336    8.8674   10.3867    9.5296   10.6708   11.7131    9.4038   12.6955   12.3979    6.3756   10.1763    7.7309   12.1637    7.8151    9.9534   11.4769    8.9522    9.4277   12.1240   11.7539    8.3539   11.3333    9.4762    9.9788   10.0527    9.6962   11.2106   12.0357   11.5292   13.3556    9.4479   11.6839   10.7464    9.0325    8.2804    8.8555    9.3522    8.9171   10.9972    9.5853   10.8117   10.1903    9.0331    8.7709    9.5870   12.3624    9.0706   10.0963    7.5975   10.6745   11.4112   11.1639   10.8762    9.4458    8.4481    7.8254   10.8036    9.8786   10.2068    9.7170    9.6407   10.2170    9.8413   10.1880   13.4429    8.3626   12.5257    8.4273    7.3918    9.8913    9.9961   11.0829   11.0374   10.6395    8.5048    8.3054   10.3228    8.2597    6.9690   11.4971    8.8277    8.9118   10.3564   10.8958    9.8801    9.8302    9.7682    8.5233    8.9421    9.1006   10.3680   12.2435    8.6775    7.9243    8.1358   10.2057   14.4669    9.6967    9.0376   10.0473   10.7871    9.8318    8.8501    9.7908   10.8946   10.5118    9.2145   10.1546   10.2546   10.7149   10.4893    8.9761    8.8127   10.3746    9.8689   12.0107    5.0618    9.3341   10.2758   11.6109   11.3586   10.9590    7.1942    7.9522    9.2371   10.4833    8.8769    8.2421    8.8922    9.4904    9.5444   11.7210   11.3232    9.4297   11.2563    8.4861    8.9030    9.8419    9.3668    7.4787    8.0694   10.5142    6.8789   10.3293    9.4204   11.9707   11.5172   10.6357   10.0493    9.2578   13.2271    8.3829   12.4399   11.2856    8.0359   10.7472    8.0550   10.5459   10.8761    9.9292    7.4851   10.0765    7.6356    9.8542   10.0965   10.8001   10.2350    9.4603   11.8701    8.6931   10.0602    9.4961   12.1457   11.1213    9.9365    8.4331    7.4954   10.0175    8.0140    7.0930
 
