# Supplementary material for: Inclusive Composite Interval Mapping of QTL by Environment Interactions in Biparental Populations
Source: PLoS One. 2015 Jul 10;10(7):e0132414. doi: 10.1371/journal.pone.0132414 (PMC4498613; doi:10.1371/journal.pone.0132414)
Supplement: S4 File — (ZIP) [file pone.0132414.s004.zip › H=0.1/L1/run_00036.met]

!**********************Note: lines staring with "!" are remarks and will be ignored in the program********************
!*********************************General Information**********************************
!Assuming F1 = P1 x P2, populations available in QTL IciMapping are: 
!  1, P1BC1F1 = P1 x F1, the first backcrossing where P1 is used as the recurrent parent;
!  2, P2BC1F1 = P2 x F1, the first backcrossing where P2 is used as the recurrent parent;
!  3, F1DH, F1-derived doubled haploids; 
!  4, RIL or F1RIL, recombination inbred lines through the repeated selfing of F1;
!  5, P1BC1RIL, recombination inbred lines through the repeated selfing of P1BC1F1;
!  6, P2BC1RIL, recombination inbred lines through the repeated selfing of P2BC1F1;
!  7, F2, the selfing generation of F1;
!  8, F3, the selfing generation of F2;
!  9, P1BC2F1, the second backcrossing where P1 is used as the recurrent parent; 
! 10, P2BC2F1, the second backcrossing where P2 is used as the recurrent parent;
! 11, P1BC2RIL, recombination inred lines through the repeated selfing of P1BC2F1; 
! 12, P2BC2RIL, recombination inred lines through the repeated selfing of P2BC2F1; 
! 13, P1BC1F2, the selfing generation of P1BC1F1; 
! 14, P2BC1F2, the selfing generation of P2BC1F1; 
! 15, P1BC2F2, the selfing generation of P1BC2F1; 
! 16, P2BC2F2, the selfing generation of P2BC2F1; 
! 17, P1BC1DH, P1BC1F1-derived doubled haploids; 
! 18, P2BC1DH, P2BC1F1-derived doubled haploids; 
! 19, P1BC2DH, P1BC2F1-derived doubled haploids; 
! 20, P2BC2DH, P2BC2F1-derived doubled haploids; 
   3      !Mapping Population (see remarks above)
   2      !Mapping Function (1 for Kosambi; 2 for Haldane; 3 for Morgan)
   2      !Marker Space Type (1 for intervals; 2 for positions)
   1      !Marker Space Unit(1 for centiMorgans; 2 for Morgan)
   6      !Number of Chromosomes (or Linkage Groups)
 200      !Size of the mapping population
   2      !Number of environments
 
!***************************************** Chromosomes and Linkage Maps **********************************************
!Chromosome                 NumMarkers
-CH1                        16
-CH2                        16
-CH3                        16
-CH4                        16
-CH5                        16
-CH6                        16
!Linkage map (Marker name followed by position or the interval length)
 MK-1-1                1     0.000
 MK-1-2                1    10.000
 MK-1-3                1    20.000
 MK-1-4                1    30.000
 MK-1-5                1    40.000
 MK-1-6                1    50.000
 MK-1-7                1    60.000
 MK-1-8                1    70.000
 MK-1-9                1    80.000
 MK-1-10               1    90.000
 MK-1-11               1   100.000
 MK-1-12               1   110.000
 MK-1-13               1   120.000
 MK-1-14               1   130.000
 MK-1-15               1   140.000
 MK-1-16               1   150.000
 MK-2-1                2     0.000
 MK-2-2                2    10.000
 MK-2-3                2    20.000
 MK-2-4                2    30.000
 MK-2-5                2    40.000
 MK-2-6                2    50.000
 MK-2-7                2    60.000
 MK-2-8                2    70.000
 MK-2-9                2    80.000
 MK-2-10               2    90.000
 MK-2-11               2   100.000
 MK-2-12               2   110.000
 MK-2-13               2   120.000
 MK-2-14               2   130.000
 MK-2-15               2   140.000
 MK-2-16               2   150.000
 MK-3-1                3     0.000
 MK-3-2                3    10.000
 MK-3-3                3    20.000
 MK-3-4                3    30.000
 MK-3-5                3    40.000
 MK-3-6                3    50.000
 MK-3-7                3    60.000
 MK-3-8                3    70.000
 MK-3-9                3    80.000
 MK-3-10               3    90.000
 MK-3-11               3   100.000
 MK-3-12               3   110.000
 MK-3-13               3   120.000
 MK-3-14               3   130.000
 MK-3-15               3   140.000
 MK-3-16               3   150.000
 MK-4-1                4     0.000
 MK-4-2                4    10.000
 MK-4-3                4    20.000
 MK-4-4                4    30.000
 MK-4-5                4    40.000
 MK-4-6                4    50.000
 MK-4-7                4    60.000
 MK-4-8                4    70.000
 MK-4-9                4    80.000
 MK-4-10               4    90.000
 MK-4-11               4   100.000
 MK-4-12               4   110.000
 MK-4-13               4   120.000
 MK-4-14               4   130.000
 MK-4-15               4   140.000
 MK-4-16               4   150.000
 MK-5-1                5     0.000
 MK-5-2                5    10.000
 MK-5-3                5    20.000
 MK-5-4                5    30.000
 MK-5-5                5    40.000
 MK-5-6                5    50.000
 MK-5-7                5    60.000
 MK-5-8                5    70.000
 MK-5-9                5    80.000
 MK-5-10               5    90.000
 MK-5-11               5   100.000
 MK-5-12               5   110.000
 MK-5-13               5   120.000
 MK-5-14               5   130.000
 MK-5-15               5   140.000
 MK-5-16               5   150.000
 MK-6-1                6     0.000
 MK-6-2                6    10.000
 MK-6-3                6    20.000
 MK-6-4                6    30.000
 MK-6-5                6    40.000
 MK-6-6                6    50.000
 MK-6-7                6    60.000
 MK-6-8                6    70.000
 MK-6-9                6    80.000
 MK-6-10               6    90.000
 MK-6-11               6   100.000
 MK-6-12               6   110.000
 MK-6-13               6   120.000
 MK-6-14               6   130.000
 MK-6-15               6   140.000
 MK-6-16               6   150.000
!*********************************** Marker Types ********************************************************************
!Co-dominant marker: When heterozygote F1 is present, P1 is coded as 2, F1 is coded as 1, and P2 is coded as 0; Otherwise, P1 is coded as 2, and P2 is coded as 0. 
!Dominant marker: When heterozygote F1 is present, P1 and F1 are coded as 12, and P2 is coded as 0; Otherwise, P1 is coded as 2, and P2 is coded as 0.  
!Recessive markers: When heterozygote F1 is present, P1 is coded as 2, and F1 and P2 are coded as 10; Otherwise, P1 is coded as 2, and P2 is coded as 0. 
!Missing marker is coded as -1. 
 MK-1-1                 2   0   0   2   0   2   0   0   0   0   2   2   0   0   0   0   0   2   2   0   0   2   2   2   2   2   2   0   0   0   2   2   2   2   0   2   2   2   0   0   0   2   2   2   2   0   2   0   2   2   0   0   0   0   0   0   0   2   2   0   2   0   2   2   2   0   2   0   0   2   2   2   2   0   2   2   0   2   2   2   0   0   2   0   2   2   0   2   2   2   0   2   2   2   0   2   0   0   0   0   2   2   0   2   2   2   2   0   2   2   0   2   2   0   0   0   0   0   2   2   2   2   0   2   2   2   0   0   2   0   2   0   2   2   0   2   2   0   2   2   2   0   2   2   2   2   2   0   0   2   0   2   0   2   0   0   2   2   2   2   0   0   2   0   0   0   0   0   2   0   0   0   2   2   2   2   0   0   0   0   0   2   2   2   2   0   0   2   0   2   0   2   2   2   0   2   0   2   0   0
 MK-1-2                 2   0   0   2   0   2   0   0   0   0   2   2   0   0   0   0   0   2   2   0   0   2   2   2   0   2   2   0   0   0   2   2   2   2   0   2   2   2   0   0   0   2   2   2   2   2   0   0   2   2   0   2   0   2   0   0   0   2   2   0   2   0   2   0   2   0   2   0   0   2   2   2   2   2   2   2   0   2   0   2   2   0   2   0   2   2   0   2   2   2   0   2   2   2   0   2   0   0   0   2   2   0   0   2   2   2   2   0   2   2   0   2   0   2   0   0   0   0   2   2   2   2   0   2   0   2   0   0   2   2   2   0   2   2   0   2   2   0   0   2   0   0   2   2   2   2   2   0   0   2   0   2   0   2   2   0   2   2   2   0   0   0   2   2   0   2   0   0   2   0   0   2   2   2   2   2   0   0   0   0   0   2   2   2   2   0   0   0   0   2   0   2   2   2   0   2   0   2   0   0
 MK-1-3                 2   0   0   2   0   2   2   0   0   0   2   0   0   0   0   0   0   2   2   0   0   2   2   2   0   0   2   0   0   0   2   2   2   2   0   2   2   2   0   0   2   0   2   2   2   2   0   0   2   2   0   2   0   2   0   2   0   0   2   0   0   0   2   0   0   0   2   0   0   0   0   2   2   2   2   2   0   2   0   0   2   0   2   0   2   2   0   2   2   2   0   2   2   2   0   2   2   2   0   2   2   0   0   2   2   2   2   0   2   2   0   2   0   2   0   0   0   0   2   2   2   2   0   2   0   2   0   0   2   2   2   0   2   0   0   2   2   2   0   0   0   0   2   2   2   2   2   0   0   2   0   2   0   2   2   0   2   2   2   0   0   0   2   2   0   2   0   0   2   0   0   2   2   2   2   2   0   0   0   0   0   2   0   2   2   0   0   0   0   2   0   2   2   2   0   2   0   2   0   0
 MK-1-4                 2   0   0   2   0   2   2   0   0   0   2   0   0   0   0   0   0   2   2   2   0   0   2   2   2   2   2   0   0   0   2   2   2   2   2   2   2   2   0   0   2   0   2   2   2   2   0   0   2   2   0   2   2   2   2   2   0   0   2   0   0   0   2   0   0   0   2   0   0   0   0   2   2   2   2   2   0   2   0   0   2   0   2   0   2   2   0   2   2   2   0   2   2   2   0   2   2   2   0   0   2   0   0   2   2   2   2   2   2   2   0   2   0   2   0   0   0   0   2   2   2   2   0   2   0   2   0   0   0   2   2   0   0   0   0   2   2   2   0   0   0   0   2   2   2   2   2   0   0   2   0   2   2   2   2   0   2   2   2   0   0   0   2   2   0   2   0   0   2   0   0   2   2   2   2   2   0   0   0   0   0   2   0   2   2   0   0   2   0   0   2   2   0   2   0   2   2   2   0   0
 MK-1-5                 2   0   2   2   0   2   2   0   0   0   2   2   0   0   0   0   0   2   2   2   0   0   2   0   2   0   2   0   0   0   2   0   2   2   2   0   2   2   0   0   2   2   2   2   0   2   0   0   2   2   0   2   2   2   0   2   0   0   2   2   0   0   2   0   0   0   2   0   0   0   0   2   2   2   2   2   0   2   0   0   2   0   2   0   2   2   0   0   2   2   0   2   2   2   0   0   2   2   0   0   2   0   0   2   2   2   2   2   2   2   0   2   0   2   0   0   0   2   2   2   2   2   0   2   0   2   0   0   0   2   2   0   2   0   0   2   2   2   0   0   0   0   2   2   2   2   2   2   0   2   0   2   2   2   2   0   2   2   2   0   0   0   2   0   0   0   0   0   2   2   0   2   2   2   2   2   2   0   0   0   0   2   0   2   2   0   0   0   0   0   2   2   0   2   0   2   2   2   0   0
 MK-1-6                 2   0   2   0   0   0   2   0   0   0   2   2   0   0   0   0   0   2   2   2   0   0   2   0   2   0   2   0   0   0   2   0   2   2   2   0   2   2   0   0   2   2   2   2   0   2   0   0   2   2   0   2   2   2   0   2   0   0   2   2   0   0   2   0   0   0   2   0   0   0   0   0   2   2   2   2   0   2   0   0   2   0   2   0   2   2   0   0   2   2   0   2   2   2   0   0   0   2   0   0   2   0   0   2   2   2   2   2   2   2   0   2   0   2   0   0   0   2   2   2   2   2   0   2   0   2   2   0   0   0   2   0   2   0   0   2   2   2   0   0   0   0   2   2   2   2   2   2   2   2   0   2   2   2   2   0   2   2   2   0   0   0   2   0   0   0   0   2   2   2   0   2   2   2   2   2   2   0   0   0   0   2   0   2   2   0   0   0   0   0   2   2   0   2   0   2   2   2   0   0
 MK-1-7                 2   0   2   0   2   0   2   0   0   0   2   2   0   0   0   0   0   2   2   0   0   0   2   0   2   0   2   2   0   0   2   0   2   2   2   0   2   2   0   0   2   2   2   0   0   2   0   0   2   2   0   2   2   2   0   2   2   2   2   2   0   0   2   0   0   0   2   0   0   0   0   0   2   2   2   2   0   2   0   0   2   0   2   0   2   2   0   0   2   2   0   0   2   2   0   0   0   2   0   0   0   2   0   0   2   2   2   2   2   0   0   2   0   2   0   0   0   2   2   0   2   2   2   2   0   2   2   0   2   0   2   0   2   0   0   2   2   2   2   0   0   0   2   2   2   2   2   2   2   2   0   2   2   2   2   0   2   2   2   0   0   0   2   0   0   0   0   2   2   0   0   0   2   2   2   2   2   0   0   0   0   2   0   2   2   0   0   0   0   2   2   2   0   2   0   2   2   2   0   2
 MK-1-8                 0   0   2   0   2   0   2   0   0   0   2   2   0   0   0   0   0   2   2   0   0   2   2   0   2   0   2   2   0   0   2   2   2   2   2   0   2   2   0   0   2   2   2   0   0   0   2   0   2   2   0   2   2   2   0   2   2   2   2   2   0   0   0   0   0   0   2   0   2   0   0   0   2   2   0   2   0   2   0   0   2   0   2   0   2   2   2   0   2   2   0   0   2   2   0   0   0   2   0   0   0   2   0   0   0   2   2   2   2   0   0   2   0   2   0   0   0   2   2   0   0   2   2   2   0   2   2   0   2   0   2   0   2   0   2   2   2   2   2   0   0   0   2   2   2   2   0   2   2   2   0   2   2   2   2   0   2   2   0   0   0   0   2   0   0   0   0   2   2   0   0   0   2   2   2   2   2   0   2   0   0   2   0   2   2   0   0   0   0   2   2   2   0   2   0   2   2   2   0   2
 MK-1-9                 0   0   0   0   2   0   2   0   0   0   2   2   0   0   0   0   0   2   2   0   0   2   2   0   2   0   2   2   0   2   2   2   2   2   0   0   2   2   0   0   2   2   2   0   0   2   2   0   2   2   0   0   2   2   2   2   2   2   2   0   0   0   0   0   0   2   2   0   2   0   0   0   2   2   0   2   0   2   0   0   2   0   2   0   2   2   2   0   2   2   2   0   2   2   0   0   0   2   0   0   0   2   0   0   0   2   2   2   2   0   0   2   0   2   0   0   0   2   2   0   0   2   2   2   0   2   2   0   2   2   2   0   2   0   2   2   2   2   2   0   0   0   2   2   2   2   0   2   2   2   0   2   2   2   2   0   2   2   2   0   0   0   2   0   0   0   0   2   2   0   0   0   2   2   2   2   2   0   2   0   0   2   0   2   2   0   0   0   0   2   2   2   0   2   0   2   2   2   0   2
 MK-1-10                0   0   0   0   2   0   2   0   0   0   2   2   0   0   0   0   0   0   2   0   0   0   2   0   2   2   0   2   0   2   2   2   2   2   0   0   2   2   0   0   2   2   2   0   0   0   2   0   2   2   2   0   2   2   2   2   2   2   2   0   0   0   0   0   0   2   0   0   2   0   0   0   2   2   0   2   0   2   0   0   2   0   2   0   2   0   2   0   2   2   2   2   2   2   0   0   0   2   0   0   0   2   0   0   2   2   2   2   2   0   2   0   0   2   0   0   0   2   2   2   0   2   2   2   0   2   0   0   2   2   2   0   2   0   2   2   2   2   2   0   0   0   2   2   2   2   0   2   2   2   2   2   2   2   2   0   2   2   2   0   0   0   2   0   0   0   0   2   2   0   0   0   2   2   2   2   2   0   0   0   0   2   0   2   0   0   0   0   0   2   2   2   0   2   0   2   2   2   2   2
 MK-1-11                0   0   0   0   2   0   2   0   0   0   2   2   0   2   0   0   0   0   2   0   0   0   2   0   2   2   0   2   0   2   2   2   2   2   0   0   2   2   0   2   2   2   2   0   0   0   2   0   2   2   2   0   2   2   2   0   2   2   2   0   0   0   0   0   0   0   0   0   2   0   0   0   2   2   0   2   0   2   0   0   2   0   2   0   2   0   2   0   2   0   2   2   2   2   0   0   0   2   0   0   0   0   0   2   2   2   2   2   0   0   2   0   2   2   0   0   0   2   2   0   0   2   2   2   0   2   0   0   2   0   2   2   2   0   2   2   2   2   2   0   0   0   2   2   2   2   0   2   2   2   2   2   2   2   2   0   2   2   2   0   0   0   2   0   0   0   0   2   2   0   0   0   2   2   2   0   2   2   0   0   0   2   0   2   0   0   0   0   0   0   2   2   0   2   2   2   2   2   2   2
 MK-1-12                0   0   0   0   2   0   2   0   2   0   2   2   0   2   0   0   0   0   2   0   2   0   2   0   2   2   0   2   0   2   2   2   2   2   0   0   2   2   0   2   2   2   2   0   2   0   2   2   2   2   2   0   2   2   2   0   2   2   2   0   0   0   0   0   0   2   0   0   2   0   0   0   2   0   0   2   0   2   0   0   2   0   2   0   2   0   2   0   2   0   2   2   2   2   0   0   0   2   0   0   0   0   0   2   2   2   2   2   0   0   2   0   0   2   0   0   0   2   2   0   0   2   2   2   0   2   0   0   2   0   2   2   2   0   2   2   2   2   2   0   0   0   2   2   2   2   0   2   2   2   2   2   2   2   0   0   2   2   2   0   0   0   2   0   0   0   0   2   2   0   0   0   2   2   2   0   2   2   0   0   0   2   0   2   0   0   0   0   0   0   2   2   0   2   2   2   2   2   2   0
 MK-1-13                0   0   0   0   2   0   2   2   2   0   2   2   0   2   2   0   0   0   2   0   0   0   2   0   2   2   0   2   0   2   0   2   2   2   0   0   2   2   0   2   2   2   2   0   2   0   0   2   2   2   0   0   2   2   2   0   2   2   2   0   0   0   0   2   0   2   0   0   2   2   0   2   2   0   0   2   0   2   0   0   0   0   2   0   2   0   2   0   2   2   2   2   0   2   0   2   0   2   0   0   0   0   0   2   2   2   2   2   0   0   2   0   0   2   0   2   0   2   2   0   2   2   2   2   0   2   0   0   2   0   2   2   2   0   2   2   2   2   2   0   0   0   2   2   2   2   0   2   2   0   2   0   0   2   0   2   2   2   2   0   0   0   2   0   0   2   0   0   2   0   0   2   2   2   2   0   2   2   0   0   0   2   0   0   0   0   0   0   0   0   2   0   0   2   2   2   2   2   2   0
 MK-1-14                0   0   0   0   2   0   2   2   2   0   0   2   0   2   2   0   0   0   2   0   0   0   2   0   2   0   0   2   0   2   0   2   2   2   0   0   0   2   0   2   2   2   2   0   2   0   0   2   2   2   2   2   2   2   2   0   2   2   2   0   0   0   0   2   0   2   0   0   2   2   0   2   2   2   0   2   0   2   2   0   0   0   2   0   2   0   2   0   0   2   2   2   0   2   0   2   0   2   0   0   0   0   0   2   2   2   2   2   0   2   2   0   0   2   0   2   0   2   2   0   2   2   2   2   0   2   0   0   0   0   2   2   2   0   2   2   2   2   0   2   2   0   2   2   2   2   0   2   2   0   0   0   0   2   0   2   2   2   2   0   0   2   2   0   0   2   2   2   2   2   0   2   2   2   2   0   2   0   0   0   0   2   0   0   0   0   0   0   0   0   2   0   0   2   2   2   2   2   2   0
 MK-1-15                0   0   0   0   2   0   0   2   0   0   2   2   0   2   2   2   0   0   2   0   0   2   0   0   2   0   0   2   0   2   0   2   2   2   0   0   0   2   2   2   2   2   2   0   2   0   0   2   2   2   2   2   2   2   2   0   2   2   2   0   0   0   0   2   0   2   0   0   2   2   0   2   0   2   0   2   0   2   2   0   0   0   2   0   2   0   2   0   0   2   2   2   0   2   0   2   0   2   0   0   2   0   0   2   2   2   2   2   0   2   2   0   0   2   0   2   0   2   2   0   2   2   2   2   0   2   0   0   2   0   2   2   2   0   2   2   2   2   0   0   2   0   2   2   2   2   0   2   2   0   0   0   0   2   0   2   2   2   2   2   0   2   2   0   0   2   2   2   2   2   0   2   2   2   2   0   2   0   0   0   0   2   0   0   0   0   0   0   0   0   2   0   0   2   2   2   2   2   2   0
 MK-1-16                0   0   0   0   0   0   0   2   0   0   2   2   0   2   2   2   0   2   2   0   0   2   0   0   2   0   0   2   2   2   0   2   2   0   0   0   0   2   2   0   2   2   2   0   2   0   0   2   0   2   2   2   2   2   2   2   2   2   2   0   0   2   0   2   0   2   0   0   2   2   0   2   0   2   0   2   0   2   2   0   0   0   2   2   2   2   2   0   0   2   2   0   0   0   0   2   0   2   0   0   2   0   0   2   2   0   2   0   0   0   2   0   0   2   0   2   0   0   2   0   2   2   2   2   0   2   0   0   2   0   2   2   2   0   2   2   2   2   0   0   2   0   2   2   2   2   0   2   2   0   0   0   0   2   2   0   2   2   2   2   0   2   2   0   0   0   2   2   2   2   0   2   2   2   2   0   2   2   0   0   0   2   0   0   0   0   0   0   0   0   2   0   2   2   2   2   2   2   2   0
 MK-2-1                 0   0   0   0   2   0   0   0   0   0   2   0   0   0   0   0   0   0   2   0   2   0   2   2   2   2   0   2   2   2   2   2   2   0   2   0   2   0   0   2   2   0   2   2   2   0   0   2   0   2   2   0   0   0   2   2   0   2   0   0   2   0   0   2   2   2   2   0   0   0   2   0   2   2   2   0   2   2   0   2   0   2   2   0   2   2   0   2   0   0   2   0   0   0   0   0   2   0   0   0   2   2   0   2   2   2   0   0   2   0   0   2   2   0   0   0   2   0   0   2   2   2   2   0   2   2   2   0   0   2   0   2   0   0   0   2   0   0   2   2   2   2   0   2   0   2   0   2   0   2   0   0   0   2   2   2   0   0   2   0   0   2   2   2   2   2   0   2   0   2   2   0   2   0   2   0   0   0   0   0   0   2   2   0   2   2   0   0   2   2   0   0   0   0   0   2   0   0   2   0
 MK-2-2                 0   0   0   0   2   0   0   0   0   0   2   0   0   0   2   0   2   0   2   0   2   0   2   2   2   2   0   2   2   2   2   2   0   0   2   2   2   0   0   0   2   0   2   2   2   2   0   2   0   2   2   0   0   0   2   2   0   2   0   0   2   0   0   2   2   2   2   0   0   2   2   0   2   0   2   2   2   2   0   2   0   2   2   0   2   2   0   2   0   0   2   0   0   0   0   2   0   0   0   0   2   2   0   2   2   2   0   0   2   0   0   2   0   0   0   0   2   0   0   2   2   2   2   0   2   2   2   0   0   2   0   2   0   0   0   2   0   0   0   2   2   0   0   2   0   2   0   2   2   2   0   0   0   2   2   0   0   0   2   0   0   2   2   2   2   2   0   2   0   2   2   0   2   0   2   2   0   0   0   0   0   2   2   0   2   2   0   0   2   2   0   0   0   0   0   2   0   0   0   2
 MK-2-3                 0   0   0   0   0   0   0   2   0   0   0   0   0   0   2   2   2   0   2   0   0   0   0   2   2   2   0   2   2   2   2   2   0   0   2   2   2   0   0   0   2   0   0   2   2   2   0   2   0   2   0   0   0   0   2   2   0   2   0   0   2   0   0   2   2   2   2   0   0   2   2   0   2   2   2   2   0   2   0   2   0   2   2   0   2   2   2   2   0   0   2   0   0   0   0   2   0   0   0   2   2   2   0   2   2   2   2   0   2   0   0   2   0   0   0   0   0   0   0   2   2   2   2   0   2   2   2   0   0   2   0   2   0   0   0   2   0   0   0   2   2   0   0   2   0   2   0   2   2   2   0   0   0   2   2   0   0   0   2   0   0   0   2   2   2   2   0   2   0   2   2   0   2   0   2   2   0   0   0   0   0   2   2   0   2   2   2   0   2   2   0   0   0   0   0   2   0   0   0   2
 MK-2-4                 2   0   0   0   0   0   0   2   0   0   0   0   0   0   0   2   2   2   0   0   0   0   0   2   2   2   0   2   2   2   0   2   0   0   2   2   2   0   0   0   2   0   0   2   0   2   0   2   0   2   0   0   2   0   2   2   0   2   0   0   2   0   0   2   2   2   2   0   0   2   2   0   2   2   2   2   0   2   0   2   0   2   2   0   2   2   2   2   0   0   2   0   0   0   0   2   2   0   0   2   2   2   0   2   2   2   2   0   2   0   0   0   2   0   0   0   0   0   0   2   2   2   2   0   2   2   2   0   0   2   0   2   0   2   0   2   0   0   0   2   2   0   0   2   0   0   0   2   2   2   0   0   2   2   2   0   0   0   2   0   0   0   2   2   2   2   0   2   0   2   2   0   2   0   2   2   0   0   0   0   0   2   2   0   2   2   2   0   2   2   0   0   0   0   0   2   0   0   0   2
 MK-2-5                 2   0   0   0   0   0   0   2   0   2   0   0   2   2   0   2   2   2   0   0   0   0   0   2   2   2   0   2   0   2   0   2   0   0   2   2   2   0   0   0   2   0   0   2   2   2   0   2   0   2   0   0   2   0   2   2   0   2   0   0   2   0   0   2   2   2   2   0   0   2   2   0   2   2   2   2   0   2   0   0   0   2   2   0   2   2   2   2   0   0   2   0   0   0   0   2   2   0   0   0   2   2   0   2   2   2   2   0   2   0   0   0   2   0   0   0   0   0   0   0   2   2   2   2   2   2   2   2   0   2   0   2   0   2   0   2   2   0   0   2   2   0   0   2   0   0   0   2   0   2   0   0   2   2   2   0   0   0   2   0   0   0   2   2   2   2   2   2   0   2   2   0   2   2   2   2   0   0   0   0   0   2   2   2   2   2   2   0   2   2   0   0   0   0   0   2   2   0   0   0
 MK-2-6                 2   2   0   0   0   0   2   2   0   2   0   2   2   2   0   2   2   2   0   0   0   0   0   2   2   2   0   2   2   2   0   2   0   0   2   2   2   0   0   0   2   0   0   2   2   2   0   2   0   2   0   0   2   0   2   2   0   2   0   0   2   0   0   2   0   2   2   2   2   2   2   0   2   2   0   2   0   2   0   0   2   2   2   0   2   2   2   0   0   0   2   0   0   0   0   2   2   0   0   0   2   2   0   2   2   2   2   0   2   0   0   0   2   0   0   0   0   0   0   0   2   2   2   2   2   2   2   2   0   2   0   2   0   2   0   2   2   0   0   2   2   0   0   0   0   0   0   2   0   2   0   2   2   2   2   0   0   0   2   0   0   0   2   2   2   2   2   2   0   2   2   0   2   2   2   2   0   0   0   0   0   2   2   2   2   2   2   0   2   2   0   0   0   0   0   2   2   0   2   2
 MK-2-7                 2   2   0   2   2   0   2   2   0   2   0   0   2   2   0   2   2   2   0   0   0   0   0   2   2   2   0   2   2   2   0   2   0   0   2   2   2   0   0   0   2   0   0   2   2   2   0   2   0   2   0   2   2   0   2   2   0   2   0   0   0   0   0   2   0   2   0   2   2   2   2   0   2   2   0   0   2   2   0   0   2   2   2   2   2   2   2   0   0   0   0   0   0   0   0   2   2   0   0   0   2   2   0   2   2   2   2   2   2   0   0   0   2   0   0   2   0   0   0   0   2   2   2   2   2   2   2   2   0   2   0   2   0   2   0   2   2   0   0   2   2   0   0   0   0   0   0   2   0   2   0   2   0   2   2   0   0   0   2   2   0   0   2   0   2   0   2   2   0   2   2   0   0   2   0   2   0   0   0   0   0   2   2   2   2   2   2   0   2   2   2   0   0   0   0   2   2   0   2   2
 MK-2-8                 2   2   0   2   2   0   2   2   0   2   0   0   2   0   0   2   2   2   0   0   2   0   0   0   2   2   0   2   2   2   0   2   0   0   2   2   2   0   0   0   2   0   0   0   2   2   0   2   0   2   0   2   2   0   2   2   0   2   2   0   0   0   0   2   0   2   0   2   2   2   2   0   2   0   0   0   2   2   2   0   2   2   2   2   2   2   2   0   0   0   0   0   0   0   0   2   2   0   0   0   2   2   0   2   2   2   2   0   2   0   0   0   2   0   0   2   0   0   0   0   2   2   2   2   2   2   2   2   0   2   0   2   0   0   0   2   2   0   2   2   2   0   0   2   0   0   0   2   0   2   0   2   0   0   2   0   0   0   2   2   0   0   2   2   2   0   2   2   2   2   2   0   2   2   0   2   0   0   0   0   0   2   2   2   2   2   2   0   2   2   2   0   0   0   0   2   2   0   0   2
 MK-2-9                 2   2   0   2   2   0   2   2   0   2   0   0   2   0   0   2   2   2   0   0   2   0   0   0   2   0   0   2   2   2   0   2   0   0   2   2   2   0   0   0   2   0   2   2   2   2   0   2   0   2   2   2   2   0   2   2   0   2   2   0   0   0   0   2   2   2   0   2   2   2   0   0   2   0   0   0   0   2   2   0   2   2   2   2   2   2   2   0   0   0   0   0   0   0   0   2   2   0   0   0   2   2   0   2   2   2   2   0   0   0   0   0   2   0   2   2   0   0   0   0   2   0   2   2   2   2   2   2   0   2   0   2   0   0   0   2   2   0   2   2   2   0   0   2   0   0   0   2   0   2   0   2   0   0   2   0   2   0   2   2   0   0   0   2   0   0   2   2   2   2   2   0   2   2   0   2   0   0   2   0   2   2   0   2   2   2   2   0   2   2   2   0   0   0   0   2   2   0   0   2
 MK-2-10                2   2   0   2   2   0   2   2   0   2   0   0   2   0   0   2   2   2   0   0   0   0   0   0   2   0   0   2   2   2   0   2   0   0   2   2   2   2   0   0   2   0   2   2   2   2   0   0   0   2   2   2   2   0   2   2   2   2   2   0   0   0   0   2   2   2   0   2   2   2   0   0   2   0   0   0   0   2   0   0   2   2   2   2   2   2   2   0   0   0   0   2   2   2   0   2   2   0   0   0   2   2   0   2   2   2   2   2   0   0   0   0   2   0   2   2   2   0   0   0   2   0   2   2   2   2   2   2   0   2   0   2   0   0   0   2   2   0   2   2   2   0   0   2   0   2   0   2   2   2   0   2   0   2   2   0   2   2   2   2   0   0   0   2   0   0   2   2   2   2   0   2   2   2   0   2   0   0   2   0   2   2   0   2   2   2   2   0   2   2   2   0   0   0   2   2   2   2   0   2
 MK-2-11                2   2   0   2   2   0   2   2   0   2   0   0   2   0   0   0   2   2   0   2   0   0   0   0   2   2   0   2   2   2   0   2   0   0   2   2   2   2   0   0   2   0   2   2   2   2   2   0   0   2   2   2   2   0   2   2   2   2   2   0   0   0   0   0   2   2   0   2   2   0   0   0   2   2   0   0   0   2   0   0   2   0   2   2   0   2   2   0   0   0   0   2   2   0   0   2   2   0   0   0   2   2   0   2   2   2   2   2   0   2   0   0   2   0   2   2   2   0   0   0   2   2   2   2   2   2   2   2   0   2   0   2   0   0   0   2   2   0   2   2   0   0   0   2   0   2   0   2   2   2   0   2   0   2   2   0   0   2   2   2   0   0   0   2   0   0   2   2   2   2   0   2   2   2   0   0   2   0   2   2   2   2   0   0   2   2   2   0   2   2   2   0   0   0   2   2   2   2   0   2
 MK-2-12                2   0   0   2   2   0   2   2   0   0   0   0   2   0   2   0   2   2   0   2   0   2   0   0   2   2   0   2   2   2   0   0   2   2   2   2   2   2   0   0   2   0   2   2   2   2   2   0   0   2   2   2   2   0   2   2   2   2   2   0   0   0   0   0   2   2   0   2   0   2   0   0   2   2   0   0   0   2   0   0   2   0   2   2   0   2   2   0   0   0   0   2   2   0   0   2   0   0   0   2   2   2   2   2   2   2   0   2   0   2   0   0   2   0   2   2   0   0   0   0   2   2   2   2   2   2   2   0   0   2   0   2   0   2   0   2   2   0   2   2   0   0   0   2   0   2   0   2   0   2   0   2   0   2   2   0   2   2   2   2   0   0   0   2   0   0   2   2   2   0   0   2   2   2   0   0   2   0   2   2   2   2   0   0   2   2   2   0   2   2   2   0   0   0   2   2   2   2   2   2
 MK-2-13                0   0   0   2   2   2   2   2   2   0   0   2   2   0   2   2   2   2   0   2   0   2   0   0   2   0   0   2   2   2   0   0   2   2   2   2   2   2   0   0   2   2   2   2   2   2   2   0   0   2   2   0   2   0   2   2   0   2   2   0   0   0   0   2   2   2   0   2   0   2   0   0   0   2   2   0   0   2   0   0   2   0   2   2   0   2   2   0   0   2   0   0   2   2   0   2   0   0   0   2   2   2   2   2   2   2   0   0   0   2   0   0   2   0   2   2   0   0   2   0   2   2   0   0   2   2   2   0   0   2   0   2   0   2   0   2   2   0   2   2   0   0   2   2   0   2   0   2   0   2   0   2   0   0   2   0   2   2   2   2   0   0   2   2   0   0   2   2   2   0   0   2   2   2   2   0   2   0   2   2   2   2   0   0   2   2   2   0   2   0   2   0   2   0   2   2   2   2   2   2
 MK-2-14                0   0   2   2   2   2   2   2   0   0   0   2   2   2   2   2   2   2   0   2   0   2   0   2   0   0   0   0   2   2   2   2   2   2   2   2   2   2   0   0   2   2   2   2   2   2   0   0   0   2   2   0   2   0   0   2   0   2   2   0   0   0   0   2   2   2   0   0   0   2   0   0   0   2   2   0   0   2   0   0   2   0   2   2   0   2   2   0   0   2   0   0   2   2   0   2   0   0   0   0   2   2   2   2   2   2   0   0   0   2   0   0   2   2   2   2   0   0   2   0   2   0   0   0   2   2   2   0   0   2   0   2   0   2   0   2   2   0   2   2   0   0   2   2   0   2   0   2   0   2   0   2   0   0   2   0   2   2   2   2   0   0   2   0   0   0   2   2   2   0   0   2   2   2   2   0   2   0   2   2   2   2   0   0   0   2   2   0   2   0   2   0   0   0   2   2   2   2   2   2
 MK-2-15                0   0   2   2   2   2   2   2   0   0   0   2   2   2   2   2   2   2   0   2   0   2   0   2   0   0   0   0   2   2   2   2   2   2   2   2   2   2   0   0   2   2   2   2   2   2   0   0   0   2   2   0   2   0   0   2   0   2   2   0   0   0   0   2   0   2   0   0   0   2   0   0   0   2   0   0   0   2   0   0   2   0   0   2   0   2   2   0   0   2   0   0   2   0   0   2   0   0   0   0   2   2   2   2   2   2   2   0   0   2   0   0   2   0   2   2   0   0   2   0   2   0   2   0   2   2   2   0   0   2   0   2   0   2   0   2   2   0   0   2   0   0   2   2   0   2   0   2   0   2   0   2   0   0   2   0   2   2   0   2   0   0   2   0   0   0   2   2   2   0   2   0   2   2   2   0   0   0   0   0   2   2   0   0   0   0   2   0   0   2   2   0   0   0   2   2   2   2   2   2
 MK-2-16                0   0   2   2   2   2   2   2   0   0   0   2   2   2   2   2   2   2   0   2   0   2   0   2   0   0   0   0   2   2   0   2   2   2   2   2   2   2   0   0   2   0   2   2   2   0   0   0   0   2   2   0   2   0   0   0   0   2   2   0   0   0   2   2   0   0   0   0   0   0   2   0   0   2   2   0   0   2   0   2   2   0   0   2   0   2   2   0   2   2   0   0   2   0   0   2   0   2   0   2   2   2   2   0   2   2   2   0   0   0   2   0   0   0   2   2   0   0   2   0   2   0   2   0   2   2   2   0   0   2   0   2   0   2   0   2   2   0   0   2   0   0   2   2   0   2   0   2   0   2   0   2   0   0   0   0   2   2   0   2   0   0   2   0   0   0   2   2   2   0   0   0   2   2   2   2   0   0   0   0   0   0   0   0   0   0   0   0   2   2   0   0   2   0   2   2   2   2   2   2
 MK-3-1                 0   2   0   2   2   2   0   0   0   2   0   0   2   2   0   0   0   0   0   2   0   2   0   0   2   0   2   0   2   0   0   0   2   2   2   2   0   0   0   2   2   0   0   0   2   0   2   2   0   0   0   2   2   0   0   0   0   0   0   0   2   2   0   0   2   2   2   0   2   0   2   0   2   2   2   2   0   0   2   0   2   2   2   0   2   0   0   0   2   0   2   2   0   0   0   0   2   2   0   0   0   0   0   2   2   0   0   2   0   2   0   0   0   2   2   0   2   2   0   2   2   2   2   0   2   0   0   2   2   0   0   0   2   0   0   2   0   2   0   0   2   0   0   2   2   0   0   2   0   2   0   0   0   2   0   0   0   0   0   2   2   2   0   0   0   2   0   2   0   2   0   0   2   0   2   0   2   0   0   2   2   0   2   0   0   2   0   2   2   2   0   2   2   0   0   2   0   0   2   0
 MK-3-2                 0   2   0   0   2   2   0   0   0   2   0   0   0   2   0   2   0   2   0   2   0   2   0   0   2   0   2   0   2   2   0   0   2   2   2   2   0   0   0   0   2   0   0   0   2   0   2   2   0   0   0   2   2   2   0   0   0   0   0   0   2   2   0   0   2   2   2   0   2   0   2   0   2   2   2   2   0   0   2   0   2   2   2   0   2   0   0   0   2   0   2   2   0   0   0   0   2   2   0   0   0   0   0   2   2   0   0   2   0   2   0   0   0   2   2   2   2   2   0   2   0   2   2   0   2   0   0   2   2   0   0   0   0   0   0   2   0   2   2   0   2   0   0   2   2   0   2   2   2   2   0   0   0   2   0   0   0   0   0   2   2   0   0   0   0   2   0   2   0   2   0   2   2   0   2   0   2   0   0   2   2   0   2   2   0   2   0   2   2   2   0   2   2   0   0   2   0   0   2   0
 MK-3-3                 0   2   0   0   2   2   0   0   0   2   0   0   0   2   0   2   0   2   0   0   0   2   0   0   2   0   0   0   2   2   0   2   2   2   2   2   0   0   2   0   2   0   2   0   2   2   2   2   0   0   0   0   2   2   0   0   0   0   0   0   2   2   0   0   0   2   2   0   2   0   2   0   2   2   2   2   0   0   2   0   0   2   2   0   2   0   0   0   2   0   2   2   0   0   0   0   2   2   2   0   0   0   0   2   2   0   0   2   0   0   0   0   0   2   2   2   2   2   0   2   0   2   2   0   2   0   0   2   2   0   0   0   0   0   0   2   0   2   2   0   2   0   0   2   2   0   2   2   2   2   0   0   0   2   0   0   0   0   0   2   2   0   0   0   0   2   0   2   0   2   0   2   2   0   2   0   2   0   0   2   2   0   2   2   0   2   0   2   2   0   0   2   2   0   2   2   0   0   2   0
 MK-3-4                 0   2   0   0   2   2   0   0   0   2   0   0   0   2   2   2   0   2   0   0   0   2   0   0   2   0   0   0   2   2   0   0   2   2   2   2   0   0   2   0   2   0   2   0   2   2   2   2   0   2   0   0   2   2   0   0   0   0   0   0   2   2   0   0   0   2   2   0   2   0   2   0   2   2   2   2   0   0   2   0   0   2   2   0   2   0   2   2   2   0   2   2   0   0   0   0   2   2   2   0   0   0   2   2   2   0   0   2   0   0   0   0   0   2   2   0   2   2   0   2   0   2   2   0   2   0   0   2   2   0   0   0   0   0   0   2   0   2   2   0   2   0   0   2   2   0   2   2   2   2   0   0   0   2   0   0   0   2   0   2   2   2   0   0   0   2   0   2   0   2   0   2   2   0   2   0   2   0   0   2   2   0   2   2   0   2   0   2   0   0   0   2   2   0   2   2   0   2   2   0
 MK-3-5                 0   2   0   2   2   0   0   0   0   2   0   0   0   2   2   2   0   2   2   2   0   2   0   0   2   0   0   0   2   2   0   0   2   2   0   0   0   0   2   0   2   0   2   0   2   2   2   0   0   2   0   0   2   2   0   0   0   2   0   0   2   2   0   0   0   0   2   0   2   0   2   0   2   2   2   2   0   0   2   2   0   0   2   0   2   0   0   2   2   0   0   2   0   0   0   2   2   0   2   0   0   0   0   2   2   2   0   2   0   2   0   0   0   2   2   0   0   2   0   2   0   2   2   0   0   0   0   2   2   0   0   0   0   0   0   2   0   2   2   0   2   0   0   2   0   0   2   2   2   2   0   2   0   2   0   0   0   2   0   2   2   2   0   2   0   2   0   2   0   2   0   2   2   0   2   0   2   2   0   2   2   0   2   0   0   2   0   2   0   0   2   2   2   0   2   2   0   2   2   2
 MK-3-6                 0   2   0   2   2   0   0   0   0   2   0   2   2   0   2   2   0   2   2   2   0   2   0   0   2   2   2   0   2   2   0   0   2   2   0   0   0   0   2   0   2   2   2   0   2   0   2   0   0   2   0   0   2   2   2   0   0   2   0   0   2   2   0   2   0   0   2   0   2   0   2   2   2   0   2   2   0   0   2   2   0   0   2   0   2   0   2   0   2   0   0   2   0   0   0   2   2   0   2   0   0   0   0   2   2   2   0   2   0   2   0   0   0   2   2   0   2   2   2   0   0   2   2   0   0   0   2   2   2   0   0   0   0   0   0   2   0   0   2   0   2   0   0   2   0   2   2   2   2   0   2   2   0   2   0   0   0   2   0   2   2   2   0   2   0   2   0   2   0   2   0   2   2   0   2   0   2   2   0   2   2   0   2   0   0   2   0   2   0   0   2   2   2   0   2   2   0   2   2   0
 MK-3-7                 0   2   0   2   2   0   0   0   0   2   0   2   0   2   2   2   0   2   2   2   0   2   0   0   2   2   2   0   2   2   0   0   2   2   0   0   0   0   2   0   2   2   2   0   2   0   2   0   0   2   0   0   0   2   2   0   0   2   0   0   0   2   0   2   0   2   2   0   2   0   2   2   2   0   2   2   0   0   2   2   0   0   2   0   2   0   2   0   2   0   0   2   0   0   0   2   2   0   2   0   0   0   0   0   2   2   0   2   0   0   0   0   0   2   2   0   2   2   2   0   0   2   2   0   0   0   2   2   2   0   0   0   2   0   0   2   0   0   2   0   0   0   0   2   0   2   2   2   2   0   2   2   0   2   0   0   0   2   0   2   2   2   0   2   0   2   0   2   0   2   0   2   2   0   0   0   0   2   0   2   2   0   2   0   0   2   0   2   0   0   0   2   2   0   2   2   0   2   2   2
 MK-3-8                 0   2   0   2   2   0   0   0   0   2   0   2   0   2   2   2   0   2   2   2   0   2   0   0   2   2   2   0   2   2   0   0   2   2   0   0   0   0   2   0   2   2   0   0   2   0   2   0   0   0   0   0   0   2   2   0   0   2   0   0   0   2   0   2   0   2   2   0   2   0   2   2   0   0   2   2   0   0   2   2   0   0   2   0   0   0   2   0   2   2   0   2   0   0   0   2   2   0   2   2   2   0   0   0   2   2   0   2   0   0   0   0   0   2   2   0   2   2   2   0   0   2   2   2   0   0   2   2   2   0   0   0   2   0   2   2   0   0   2   0   0   0   2   2   0   2   0   2   2   0   2   2   0   2   0   0   0   2   0   2   2   2   0   2   0   2   0   2   0   2   0   2   0   0   0   2   0   2   0   2   2   0   2   2   0   2   0   2   2   0   0   2   0   0   2   2   0   2   2   2
 MK-3-9                 0   2   0   2   2   0   0   0   2   2   0   2   0   2   2   2   0   2   2   2   0   2   0   0   2   2   2   0   2   2   0   2   2   2   0   0   0   0   2   0   2   2   0   0   2   0   2   0   0   0   0   0   0   2   2   0   0   2   0   0   0   2   0   2   0   2   2   2   2   0   2   2   0   0   2   2   2   0   2   2   2   0   0   0   0   0   2   0   2   2   0   2   0   0   0   2   2   0   2   2   2   0   0   0   2   2   0   2   0   2   0   0   0   2   2   0   2   2   2   0   2   2   2   0   0   0   2   2   2   0   0   0   2   0   2   2   0   0   2   0   0   0   2   0   0   0   0   2   0   0   0   2   0   0   0   0   2   2   0   2   2   2   0   2   0   2   0   2   0   2   2   2   0   0   0   2   0   2   0   2   2   0   2   2   0   2   0   2   2   0   0   0   0   0   2   2   0   2   2   0
 MK-3-10                0   2   2   2   2   0   0   0   2   2   2   2   0   2   2   2   0   2   2   2   0   2   0   0   2   2   2   0   2   2   0   2   2   2   0   2   0   0   2   0   2   2   0   0   2   0   2   0   0   0   0   0   0   2   2   0   0   2   0   0   0   2   0   2   0   2   2   0   2   0   2   2   0   0   2   2   2   0   2   0   0   0   0   0   2   0   2   0   2   2   0   2   0   0   0   2   2   0   2   2   0   0   0   0   2   2   0   0   0   2   2   0   0   2   2   0   2   2   2   0   0   0   0   0   0   0   0   2   2   0   0   0   2   0   2   0   0   2   2   0   2   0   2   0   0   0   2   2   0   0   0   2   0   0   0   0   2   2   0   2   2   2   0   2   2   2   0   2   0   2   2   2   0   0   0   2   0   2   0   2   2   0   2   2   0   2   0   2   2   2   0   2   0   0   2   0   0   2   2   0
 MK-3-11                0   2   2   2   2   0   0   0   2   2   2   2   0   2   2   2   0   2   2   2   0   2   0   0   2   2   2   0   2   0   0   2   2   2   0   2   0   0   2   0   2   2   0   2   2   0   2   0   0   2   0   0   0   2   2   0   0   2   0   0   0   2   0   2   2   2   0   0   2   0   2   2   0   0   2   2   2   0   2   0   0   0   0   0   2   2   2   0   2   2   0   0   0   0   2   0   2   0   2   2   0   0   0   0   2   2   0   0   0   2   2   0   0   2   2   0   2   0   2   0   0   0   0   0   2   0   0   2   2   0   0   0   2   0   2   0   0   2   2   0   2   2   2   0   0   0   2   2   0   0   0   2   0   0   2   0   2   2   0   2   2   0   2   2   2   2   0   0   0   2   2   2   0   0   0   2   0   2   0   2   2   0   2   2   0   2   0   2   2   2   0   0   0   0   2   0   0   2   2   2
 MK-3-12                0   2   2   0   2   0   0   0   2   2   2   2   2   2   2   2   0   2   2   2   0   2   0   0   2   2   2   0   2   0   0   2   2   2   2   2   0   0   2   0   2   2   0   2   2   0   0   0   0   2   0   0   0   2   2   0   0   2   0   0   0   2   0   2   2   2   0   2   2   0   2   2   0   0   2   0   2   0   2   0   0   0   0   0   2   2   2   0   2   2   0   0   0   2   2   0   2   2   2   2   0   0   0   0   2   2   0   2   0   2   2   0   0   2   2   0   2   0   2   0   0   2   0   2   2   0   0   2   2   0   0   0   2   0   2   0   0   2   2   0   2   2   2   0   2   0   2   2   0   0   0   2   0   2   2   0   2   0   0   2   2   0   2   2   2   2   0   0   0   2   2   2   0   0   0   2   2   2   0   2   2   0   2   2   0   2   0   2   2   2   0   0   0   0   2   0   0   2   2   2
 MK-3-13                0   0   2   0   2   0   0   0   2   2   0   2   2   2   2   2   0   2   2   2   0   2   0   0   2   2   2   0   2   0   2   0   2   2   0   2   0   0   2   0   2   2   0   2   2   0   0   2   0   2   0   0   0   2   2   0   0   2   0   0   0   2   0   2   2   0   0   2   2   0   2   2   0   0   2   0   0   0   2   0   0   0   0   0   2   0   2   0   2   2   0   0   0   2   2   0   2   2   2   2   0   0   0   0   2   2   0   2   0   2   2   0   0   2   2   0   0   0   2   0   0   0   0   2   2   0   0   2   2   0   0   0   0   0   2   0   0   2   2   0   2   2   2   0   2   0   2   2   0   0   0   2   0   2   2   0   2   0   0   2   2   0   0   2   2   2   0   0   0   2   0   2   0   0   0   2   2   0   2   2   2   0   0   2   0   2   2   2   2   2   0   0   2   0   2   2   0   2   2   0
 MK-3-14                0   0   0   0   2   0   0   0   0   2   0   0   2   2   2   2   0   2   2   2   0   2   0   0   0   2   2   0   2   2   2   0   2   2   0   2   0   0   2   0   2   2   0   2   2   2   0   2   0   2   0   0   0   2   0   0   0   2   0   0   0   2   0   2   2   0   0   2   2   0   2   2   2   0   0   0   0   0   2   2   0   0   0   0   2   0   2   0   2   2   0   0   0   2   2   0   2   2   2   2   0   0   0   0   2   2   0   2   0   2   2   0   0   2   2   0   0   0   2   0   0   0   0   2   0   2   0   2   2   0   0   2   0   2   2   2   0   2   2   0   2   2   2   0   2   0   2   2   0   0   0   2   0   2   2   0   2   0   2   0   2   0   0   2   2   2   0   0   0   2   0   2   0   0   0   2   2   0   2   2   2   0   0   2   0   2   0   2   2   2   0   0   2   0   2   0   0   2   2   2
 MK-3-15                0   0   0   0   2   0   0   0   0   2   0   0   2   2   2   2   0   0   2   2   0   2   0   0   0   2   2   0   2   0   2   0   2   2   0   2   0   0   2   0   2   2   0   0   2   2   0   2   0   2   0   0   0   2   0   2   0   2   0   2   0   2   0   2   2   0   0   2   2   0   2   2   2   2   0   0   0   0   2   0   0   0   2   0   2   0   2   2   2   2   0   2   0   2   2   0   2   0   2   2   0   0   0   0   0   2   0   0   0   0   0   0   0   2   2   0   0   0   2   0   2   0   0   2   0   2   0   2   2   0   0   0   0   0   0   2   0   2   2   0   2   2   2   0   2   0   0   2   0   0   2   2   0   2   2   0   2   0   2   0   2   0   0   2   2   2   0   0   2   2   0   2   0   2   0   2   2   2   2   2   2   0   0   2   0   2   0   2   2   2   0   0   2   0   2   0   0   2   0   2
 MK-3-16                0   0   0   0   2   0   0   0   0   2   2   0   2   2   2   2   0   0   2   2   0   2   0   0   0   2   2   0   2   2   2   0   2   2   0   0   0   0   2   0   0   2   0   0   2   2   0   2   0   2   0   0   0   2   0   2   0   2   0   2   0   2   0   2   2   0   0   2   2   0   2   2   2   2   0   0   0   0   2   0   0   0   2   2   2   0   0   2   2   2   0   2   0   2   0   0   2   0   2   2   0   0   0   0   0   2   0   0   0   0   2   0   2   0   2   0   0   0   2   0   2   0   0   2   0   2   0   2   2   0   0   2   0   0   0   2   0   2   2   0   2   2   2   0   2   0   0   0   0   0   0   2   0   2   2   0   2   0   0   0   2   2   0   2   2   2   0   0   2   2   0   2   0   2   0   2   2   2   0   2   2   0   0   2   0   2   0   2   2   0   0   0   2   0   2   0   0   2   0   2
 MK-4-1                 2   0   0   0   2   0   0   0   2   0   2   2   0   2   2   0   0   2   2   2   0   2   0   2   2   2   2   0   0   0   2   2   2   0   2   0   0   0   0   2   0   2   2   0   2   0   0   2   0   2   2   0   0   0   2   2   2   0   2   2   0   2   0   2   0   0   0   0   2   2   0   0   0   0   2   0   0   0   0   0   2   0   2   0   2   2   0   0   0   2   0   2   0   2   2   2   2   2   0   2   0   0   0   2   0   0   2   0   0   0   0   2   2   0   2   2   0   0   2   0   0   2   0   0   2   0   0   2   0   2   0   2   0   0   0   0   2   0   2   0   2   0   2   2   0   0   2   0   2   2   0   2   0   2   0   2   2   2   0   0   0   2   2   0   0   0   0   0   0   0   0   0   2   2   0   0   0   2   0   0   0   0   2   2   0   0   0   0   0   0   0   0   0   2   0   0   2   0   0   0
 MK-4-2                 2   0   0   0   2   0   0   0   2   0   2   2   0   2   2   0   0   2   2   2   0   2   0   2   2   2   2   0   0   0   2   2   2   2   2   0   0   0   0   2   0   2   2   0   2   0   0   2   2   2   2   0   0   0   2   2   2   0   2   2   0   2   0   2   0   0   0   0   2   0   0   0   0   0   2   0   2   0   0   0   2   0   2   0   2   0   0   0   0   2   2   2   0   2   2   2   2   2   0   2   0   0   2   2   0   2   2   0   0   0   0   2   2   0   2   2   0   0   2   0   0   2   0   0   2   0   0   2   0   2   0   2   0   0   0   0   2   0   2   0   2   0   2   2   0   2   2   0   2   2   0   2   0   0   0   2   2   2   0   0   0   2   2   0   0   0   0   2   0   0   0   0   2   2   0   0   0   2   0   0   0   0   2   2   0   0   0   0   0   2   0   0   2   0   0   0   2   0   0   0
 MK-4-3                 0   0   0   0   2   0   0   0   2   0   2   2   2   2   2   0   0   2   2   2   0   2   0   2   2   2   2   0   0   0   2   2   2   2   2   0   0   0   0   2   0   2   2   0   2   0   0   2   2   2   2   0   0   0   2   2   2   0   2   2   0   2   2   2   0   2   0   2   2   0   0   0   0   0   2   0   2   0   0   0   2   0   2   0   2   0   0   0   0   2   2   2   0   2   2   2   2   2   0   2   0   0   2   2   0   2   2   0   0   0   0   2   2   0   2   2   0   2   2   0   0   2   0   0   2   0   0   2   0   2   0   2   0   0   0   0   2   2   2   0   2   0   2   2   0   2   2   0   2   0   0   2   0   0   2   2   2   0   0   0   0   2   2   0   0   0   0   2   0   0   0   2   2   0   0   0   0   0   0   0   0   0   0   2   0   0   0   0   0   2   0   0   2   0   0   2   2   0   0   2
 MK-4-4                 0   0   0   0   2   0   0   0   2   0   2   2   2   2   2   0   0   2   2   2   2   0   0   0   2   2   2   0   0   0   2   2   2   2   2   0   0   0   0   2   0   2   2   0   2   0   0   2   2   2   2   0   0   0   2   2   2   0   2   2   0   2   2   2   2   2   0   2   0   0   2   0   2   2   2   0   2   0   0   0   0   0   2   0   2   0   0   0   0   2   2   2   0   2   2   2   2   2   0   2   0   0   2   2   0   2   2   0   0   0   0   2   2   0   2   2   0   0   2   0   0   2   0   0   2   0   0   2   0   2   0   2   0   2   0   0   2   2   2   0   2   0   2   2   0   2   2   0   2   0   0   2   0   0   2   2   2   0   0   0   0   2   2   0   0   0   0   2   0   0   0   2   2   2   0   0   0   2   0   0   0   0   0   0   0   0   0   0   0   2   0   0   0   0   0   2   2   0   0   2
 MK-4-5                 0   0   0   2   2   0   0   0   0   0   2   2   2   2   2   0   0   0   2   2   2   0   0   0   2   2   2   0   0   0   2   2   2   2   2   0   0   0   0   2   0   2   2   0   2   0   0   0   2   2   2   2   0   0   2   2   2   0   2   2   0   2   2   2   2   2   0   2   0   0   2   0   2   2   2   0   2   0   0   0   0   0   2   0   0   0   0   2   0   2   2   2   0   2   2   0   2   2   0   2   2   0   2   2   2   2   2   0   0   0   0   2   2   0   2   2   2   0   2   0   0   0   0   0   2   0   0   2   0   2   0   2   0   2   0   0   2   2   2   0   2   0   2   2   0   2   2   0   2   0   0   2   2   0   2   2   2   0   0   0   0   2   0   0   0   0   0   2   0   0   0   2   2   2   0   0   0   2   0   0   0   0   0   0   2   0   0   0   0   2   0   0   0   0   0   2   2   0   0   2
 MK-4-6                 0   0   0   2   2   0   2   0   0   0   0   2   2   2   2   2   0   2   2   2   2   0   0   0   2   2   2   0   2   0   2   2   2   2   2   2   0   0   0   0   0   2   2   2   2   0   0   0   2   2   2   2   0   0   0   2   2   0   2   2   0   2   0   2   0   2   0   2   0   0   2   0   2   2   0   0   2   0   0   0   0   0   2   2   0   2   0   2   0   0   0   2   2   2   2   0   2   2   2   2   2   0   2   2   2   2   2   0   0   0   0   2   2   0   2   2   2   2   2   0   0   0   0   0   2   0   2   2   0   2   0   2   0   2   0   0   2   2   2   0   0   0   2   2   0   2   2   2   2   0   0   2   2   0   2   2   2   0   0   0   0   2   0   0   2   0   0   2   0   0   0   2   2   2   0   2   0   2   0   2   2   2   0   0   2   0   0   0   0   2   0   0   0   0   0   2   2   0   0   2
 MK-4-7                 0   0   0   2   2   0   2   0   2   0   0   2   2   2   0   2   0   2   2   2   2   0   0   0   2   2   2   0   2   0   2   2   2   2   2   2   0   0   0   0   0   2   2   2   2   0   0   0   2   2   0   2   0   0   0   2   2   0   2   2   0   2   0   2   0   2   0   2   0   0   2   0   2   2   0   0   2   0   0   0   0   0   2   2   0   2   0   2   0   0   0   2   0   2   2   0   2   0   2   2   2   0   2   2   2   2   2   0   0   0   0   2   2   0   2   2   2   2   2   0   2   0   2   0   2   0   2   2   0   2   2   2   0   2   0   0   2   2   2   0   0   0   2   2   0   2   0   2   2   0   0   2   2   0   2   2   2   0   2   2   0   2   0   0   2   0   0   2   0   2   0   2   2   2   0   2   0   2   0   2   2   2   0   0   2   0   0   0   2   2   0   0   0   0   0   2   2   0   0   2
 MK-4-8                 0   0   0   2   2   0   2   0   2   0   0   0   2   0   0   2   0   2   2   2   2   0   2   0   2   2   2   0   2   0   2   2   2   2   2   2   0   0   0   0   0   2   0   2   2   2   0   0   0   2   2   2   0   2   0   0   2   0   2   2   0   2   0   2   0   2   0   2   2   0   2   0   0   2   0   0   2   0   0   0   0   0   2   2   0   2   0   2   0   2   0   0   0   0   2   0   2   0   2   2   2   0   2   2   2   2   2   0   2   0   0   2   2   0   2   2   2   2   0   0   2   0   2   0   2   0   2   2   0   2   2   2   0   0   0   0   2   0   2   0   2   0   2   2   0   0   0   2   2   0   0   2   2   0   2   2   2   0   2   2   0   2   0   0   2   0   0   0   2   2   0   0   2   2   0   2   0   0   0   0   2   2   2   0   2   2   0   0   0   2   0   0   0   0   0   2   2   0   0   2
 MK-4-9                 0   0   2   2   2   0   2   2   2   0   0   0   2   2   0   2   0   2   2   2   2   0   2   0   2   2   0   0   2   0   2   0   2   2   2   2   0   0   0   0   2   2   0   2   2   2   2   0   0   2   2   2   0   2   2   0   2   0   2   2   0   2   0   2   0   2   0   2   2   0   2   0   0   2   0   0   2   0   0   0   0   0   2   2   0   0   0   2   0   2   0   0   0   0   2   0   2   0   2   2   2   0   2   0   2   2   2   0   2   0   0   2   2   0   2   0   2   2   2   0   2   0   2   0   2   0   2   2   0   2   2   2   0   0   0   0   2   0   2   0   2   0   2   2   0   0   0   0   2   0   0   2   2   0   0   2   2   0   2   2   2   2   0   2   0   0   0   0   2   2   0   0   2   2   0   2   0   0   2   2   2   0   2   0   2   2   0   0   0   2   0   0   0   0   0   2   0   0   2   2
 MK-4-10                0   0   2   2   2   0   2   2   2   0   0   0   2   2   0   2   0   2   2   2   2   0   0   0   2   2   0   0   2   0   0   0   0   2   2   2   0   0   0   0   2   2   0   0   2   2   2   0   0   2   2   2   0   0   2   0   2   0   2   2   0   2   0   2   2   2   0   2   2   0   2   0   0   2   0   0   2   0   0   0   0   0   2   2   0   0   0   2   0   2   0   0   0   0   2   0   0   0   2   2   2   0   2   0   2   2   2   0   2   0   0   2   2   0   2   0   2   2   2   0   2   0   2   2   2   0   2   2   0   2   2   2   0   0   0   0   2   2   2   2   2   0   2   2   0   0   0   0   2   0   0   2   2   0   0   2   2   0   2   2   2   2   0   2   0   0   0   0   2   2   0   0   2   0   0   2   0   0   2   2   2   0   2   0   2   2   0   0   0   2   0   0   2   0   0   2   0   0   2   2
 MK-4-11                0   0   2   2   2   0   2   2   2   2   0   0   0   2   0   2   0   2   2   2   0   0   0   0   2   2   0   0   2   0   0   0   0   0   2   2   0   2   2   0   2   2   0   0   2   2   2   0   0   2   2   2   2   0   2   0   2   0   2   2   0   2   0   0   2   2   0   2   2   0   2   2   0   2   0   0   2   0   0   0   0   0   2   2   0   0   0   2   0   2   2   0   0   0   2   0   0   0   2   2   2   0   2   0   2   2   2   0   2   0   0   2   2   0   0   0   2   2   2   0   2   2   2   0   2   0   2   2   0   2   0   2   2   0   0   0   2   2   2   2   0   0   2   2   0   0   0   0   2   0   0   2   2   0   0   0   2   0   2   2   2   2   0   2   0   0   0   0   2   2   0   0   2   0   0   2   0   0   2   2   2   0   2   0   2   2   0   0   0   2   0   0   2   0   0   2   0   0   2   2
 MK-4-12                2   0   2   2   2   0   2   2   2   2   0   2   0   0   0   2   0   0   2   2   0   0   0   0   0   2   0   0   2   0   0   0   0   0   2   2   0   2   2   0   2   2   0   0   2   2   2   0   0   2   2   2   2   0   2   0   2   0   2   2   2   2   0   0   2   2   0   2   2   0   2   2   0   2   0   0   2   0   0   0   0   0   2   2   0   0   0   2   0   2   0   0   0   0   2   0   0   0   2   2   2   0   2   0   2   2   2   0   2   0   0   0   2   0   0   0   2   2   2   0   2   2   2   0   2   0   2   2   0   2   0   0   2   0   0   0   2   2   2   2   0   0   2   2   0   0   0   0   2   0   0   2   2   2   0   0   2   0   2   2   2   2   2   2   0   0   0   0   2   2   0   0   2   0   0   2   0   0   2   2   0   0   2   0   2   2   0   2   2   2   0   0   2   2   0   2   0   0   2   2
 MK-4-13                2   0   2   2   2   0   2   2   2   0   0   2   2   0   0   2   0   0   2   2   0   2   0   0   0   0   0   0   2   0   0   0   0   0   2   2   0   2   2   0   2   2   0   0   2   2   2   0   0   2   2   2   2   0   2   0   2   0   2   2   2   0   0   0   2   2   0   2   2   0   2   2   0   0   0   0   2   0   0   0   0   2   2   2   0   0   0   2   0   2   0   0   0   2   0   0   0   2   2   2   2   0   2   0   0   2   2   0   2   0   0   0   2   0   0   0   2   2   2   0   2   2   2   0   2   0   2   2   0   2   0   0   2   0   0   0   2   2   2   2   0   0   2   2   2   0   0   0   2   0   0   2   2   2   0   0   0   0   2   2   2   2   2   2   0   0   0   0   0   2   0   0   2   0   0   2   0   0   2   2   0   0   2   0   2   2   0   2   2   2   2   0   2   2   0   2   0   0   0   2
 MK-4-14                2   0   2   0   2   0   2   0   2   0   0   2   2   0   0   2   0   0   2   2   0   2   0   2   2   0   0   0   2   0   0   0   2   0   2   2   0   2   2   0   2   2   0   0   2   2   2   0   2   2   2   2   2   0   0   0   2   0   2   2   2   0   0   0   2   2   0   2   2   0   2   2   0   0   0   0   2   2   0   0   0   2   2   2   0   0   0   2   0   2   0   0   0   2   0   0   0   2   2   2   2   0   2   2   0   2   2   0   2   2   0   0   0   2   0   0   0   2   2   0   2   2   2   0   2   0   2   2   0   2   0   0   2   0   0   0   0   2   2   2   0   0   0   2   2   0   0   0   2   0   0   2   2   2   0   0   0   0   2   2   2   2   2   2   2   0   0   0   0   2   0   0   2   0   0   2   0   0   2   2   0   0   2   0   2   2   0   2   2   2   2   0   2   2   0   2   0   0   0   0
 MK-4-15                2   0   2   0   2   0   2   0   2   0   0   2   2   0   0   2   0   0   2   2   2   2   2   2   2   0   0   0   2   0   0   0   2   0   2   2   0   2   2   0   2   2   0   0   2   2   2   0   2   2   2   2   2   0   0   0   2   0   2   0   0   0   0   0   2   2   0   2   2   2   0   0   0   0   0   0   2   2   0   0   0   2   2   2   0   0   0   2   0   2   0   0   0   2   0   0   0   2   2   2   2   0   2   2   0   2   2   0   2   2   0   0   0   2   0   0   0   2   2   0   2   2   2   0   2   0   2   2   0   2   0   0   2   0   0   0   0   2   2   0   0   0   0   2   2   0   0   0   2   2   0   2   2   2   0   0   0   0   2   2   2   2   2   2   0   0   0   0   0   0   0   0   2   0   0   2   0   0   2   2   0   0   2   0   2   2   2   2   2   2   2   0   2   2   0   2   0   0   0   0
 MK-4-16                2   0   2   0   2   2   2   0   2   0   0   2   2   0   0   2   0   0   2   2   2   2   2   2   2   0   0   0   2   0   0   2   2   0   2   2   0   2   2   0   2   0   0   0   2   2   0   0   0   0   2   2   2   0   0   0   2   0   2   0   0   0   0   0   2   2   0   2   2   2   0   0   0   0   0   0   2   2   0   0   0   2   2   2   0   0   0   2   2   2   0   0   0   2   0   0   0   2   2   2   2   0   0   2   0   2   2   0   0   2   0   0   0   2   0   0   0   2   2   0   2   2   0   0   2   2   2   2   0   2   0   0   2   0   0   0   0   2   2   0   0   0   0   2   2   0   0   0   2   2   0   2   2   2   2   0   0   0   2   2   2   2   2   2   2   0   0   0   0   0   0   0   2   0   0   2   0   0   0   2   0   2   2   0   2   2   2   2   2   2   2   2   2   2   0   2   0   0   2   0
 MK-5-1                 0   0   0   2   2   2   2   0   2   2   0   2   2   2   2   2   0   0   0   0   0   2   0   2   0   0   0   2   2   0   0   2   0   0   2   2   0   0   2   0   2   0   2   0   2   2   2   2   2   2   2   0   2   2   2   2   2   2   2   0   2   2   2   0   0   2   2   2   0   2   0   0   2   2   0   0   2   0   0   2   0   2   2   2   0   0   2   0   0   0   0   2   2   0   2   0   0   0   0   0   2   2   0   2   2   0   2   0   0   0   2   0   0   0   2   0   2   0   2   0   0   0   0   0   0   0   0   0   0   2   0   0   2   2   0   2   2   2   2   0   0   2   0   2   0   0   0   2   0   0   0   0   2   0   0   0   0   0   0   0   2   0   2   2   0   0   2   2   0   2   2   0   0   2   2   0   0   2   2   2   2   2   2   0   2   0   0   2   0   0   0   0   2   0   2   2   2   0   0   2
 MK-5-2                 0   2   0   2   2   0   2   0   2   2   0   2   2   2   2   2   0   0   0   0   0   2   2   0   0   0   0   2   2   0   0   2   0   0   2   2   0   0   0   0   2   0   2   0   2   2   0   2   2   2   2   0   2   2   2   2   2   2   2   2   2   2   2   0   0   0   2   2   0   0   0   0   2   2   0   0   2   0   0   2   0   2   2   2   2   0   2   0   0   0   0   2   2   0   2   0   2   0   0   0   2   2   0   2   2   0   2   0   0   0   2   2   0   2   2   0   2   0   2   0   0   0   0   0   0   0   0   0   0   2   0   0   2   2   0   2   2   2   0   0   0   2   0   0   2   0   0   2   0   0   0   0   2   0   0   0   0   0   0   0   0   0   2   0   0   0   2   2   0   2   2   0   0   2   2   2   2   2   2   2   2   2   2   0   0   0   0   2   0   0   0   0   2   0   2   2   2   0   0   2
 MK-5-3                 0   2   0   2   2   0   2   0   2   2   0   2   2   2   2   2   0   0   0   0   0   2   2   2   0   0   0   2   0   0   0   0   0   0   2   2   2   0   0   0   2   0   2   0   2   0   0   2   2   0   2   0   2   2   2   0   2   2   2   2   2   2   2   0   2   0   2   2   0   0   0   0   2   2   0   0   2   2   0   2   0   2   2   2   2   2   2   0   0   0   0   2   2   0   0   0   2   2   0   0   2   2   0   2   2   0   2   0   0   0   2   2   0   2   0   0   2   0   2   0   0   0   2   2   0   2   0   0   0   2   0   0   2   2   0   2   2   2   2   0   0   2   0   0   2   0   0   2   0   0   0   0   2   0   0   0   0   0   0   0   2   0   2   0   0   0   2   2   0   2   2   0   0   0   2   2   2   2   2   2   2   2   2   2   0   2   2   2   0   0   0   0   2   0   2   2   2   0   0   0
 MK-5-4                 0   2   0   2   2   0   2   2   2   2   0   2   2   2   0   2   0   0   0   0   0   2   2   2   0   0   0   0   0   0   0   2   0   0   2   2   2   0   0   0   2   0   0   2   2   0   0   2   2   2   2   0   2   2   2   0   2   2   2   2   2   0   2   0   2   0   2   2   0   2   0   0   2   2   0   0   0   2   0   2   2   2   2   2   2   2   2   0   0   0   0   2   2   0   0   0   2   2   0   0   2   2   0   2   2   0   2   0   0   2   2   2   0   2   0   0   2   0   2   0   0   2   0   2   0   2   0   2   0   2   0   0   2   2   0   2   2   2   2   0   2   0   0   0   2   0   0   2   2   0   0   0   0   2   0   0   0   0   0   0   2   0   2   0   0   0   2   2   0   2   2   0   0   0   2   2   2   2   2   2   2   2   2   0   0   2   2   2   0   0   0   0   2   0   2   2   2   0   2   0
 MK-5-5                 0   2   0   2   0   0   2   0   2   2   0   2   2   2   0   2   0   0   0   0   0   0   2   0   2   0   0   0   2   2   0   2   0   0   2   2   2   0   0   0   2   0   0   2   2   0   0   2   2   2   2   0   2   2   2   0   2   2   2   2   2   0   2   0   2   0   2   2   0   2   0   0   2   2   0   0   0   2   2   2   2   2   2   2   2   0   0   0   2   0   0   2   2   0   0   0   2   2   0   0   2   2   0   2   2   0   2   0   0   2   2   0   0   2   2   0   2   0   2   0   0   2   0   2   0   2   0   2   0   2   0   0   2   2   0   2   2   2   2   0   2   0   0   0   2   0   0   2   0   0   0   0   0   2   0   0   0   0   0   0   2   0   2   0   0   2   2   0   0   2   2   0   0   0   2   2   0   2   2   2   0   2   2   0   0   2   2   2   0   0   0   2   2   0   2   2   2   0   2   0
 MK-5-6                 0   2   0   2   0   2   2   0   2   2   2   2   2   2   0   2   0   0   0   0   0   0   0   0   2   0   0   0   2   2   0   2   0   0   2   2   0   0   0   2   0   0   0   2   2   0   0   2   2   2   2   0   0   2   2   0   2   2   2   2   2   0   2   0   2   0   2   2   0   2   0   0   2   2   0   0   0   2   2   2   2   2   0   2   2   0   0   0   2   0   0   2   2   0   0   0   2   2   0   0   0   2   0   2   2   0   2   0   0   2   2   2   0   2   2   0   2   0   0   0   0   2   0   2   0   2   0   2   0   2   0   2   2   2   0   2   2   2   2   0   2   0   0   0   2   0   0   2   0   0   0   0   0   2   0   0   0   0   0   0   2   2   0   0   0   2   2   0   0   2   2   0   0   2   2   2   0   2   2   2   0   2   2   0   0   2   2   2   0   0   0   2   2   0   2   2   2   0   2   2
 MK-5-7                 0   2   2   2   0   0   2   0   0   2   2   2   2   0   0   2   0   0   0   0   0   2   0   0   2   0   0   0   0   2   0   2   0   0   2   0   0   0   0   2   0   0   0   2   2   0   2   2   0   0   2   0   0   2   0   0   2   2   2   2   2   0   2   0   2   0   2   2   0   2   0   0   2   2   0   0   0   0   0   2   2   2   0   2   2   2   0   0   2   0   0   2   2   0   2   0   2   2   0   0   0   2   0   2   0   0   2   0   0   2   2   2   0   0   2   0   2   0   0   0   0   2   0   2   0   2   0   2   0   2   0   2   2   0   0   2   2   0   2   0   2   0   0   0   2   0   0   2   0   0   0   0   0   2   0   0   2   0   0   0   0   0   2   0   0   2   2   0   0   2   2   0   0   2   2   2   0   2   2   2   0   2   2   0   0   2   2   2   2   0   0   2   2   0   2   2   2   0   2   2
 MK-5-8                 0   0   2   2   0   0   2   0   0   2   2   2   2   0   0   2   0   0   2   0   0   2   0   0   2   0   0   0   0   2   0   0   0   0   2   0   0   2   0   2   0   0   0   2   2   0   2   2   2   0   0   0   0   2   0   0   2   2   2   2   0   0   2   0   2   0   2   2   0   2   0   0   2   2   0   0   0   0   0   2   2   2   0   2   2   2   0   0   2   0   0   2   2   0   2   0   2   2   0   0   0   2   0   2   0   0   2   0   2   2   2   2   0   0   2   0   2   0   0   0   0   2   0   2   0   2   0   2   2   2   0   2   2   0   0   2   0   0   2   0   0   0   0   0   2   0   0   0   0   0   0   0   0   2   0   0   2   0   0   0   2   0   0   0   0   2   2   0   0   2   2   0   0   2   2   2   0   2   2   2   0   2   2   0   0   0   2   2   2   2   2   2   2   2   2   2   2   2   2   2
 MK-5-9                 0   0   2   2   0   0   2   0   0   2   2   2   2   0   0   2   0   2   2   0   2   2   0   0   2   0   2   0   0   2   0   0   0   0   2   0   0   2   2   2   0   0   0   2   2   0   2   2   2   2   0   0   0   2   0   0   2   2   2   2   0   2   2   0   2   0   2   2   0   2   0   0   2   2   0   0   0   0   0   2   2   2   0   2   2   2   2   0   2   0   0   2   2   0   0   0   2   2   0   0   0   2   0   2   0   0   2   0   2   2   2   0   0   0   2   0   2   0   0   0   0   2   0   2   0   2   0   2   2   0   0   2   2   0   0   2   0   0   2   0   0   0   0   0   2   0   0   0   0   0   0   0   0   2   2   0   2   0   0   0   2   0   2   0   0   2   0   0   0   2   2   0   0   2   2   2   0   2   2   2   0   2   2   2   0   0   0   2   2   2   2   0   2   2   2   2   2   2   2   2
 MK-5-10                0   2   2   2   0   2   2   0   2   2   2   2   2   0   0   2   0   2   2   0   2   2   0   2   2   2   0   0   0   2   0   0   0   0   2   0   0   2   2   2   0   0   0   2   2   0   2   2   2   2   0   0   0   2   2   0   2   2   2   2   0   2   2   0   0   0   2   2   0   2   0   0   2   2   0   0   0   0   0   2   2   2   0   0   2   0   2   0   2   0   0   2   2   0   0   0   2   2   0   0   0   2   0   2   0   2   2   0   2   2   2   0   0   2   2   0   0   0   0   0   2   2   0   0   0   2   0   2   2   0   2   2   2   0   0   2   0   0   2   0   0   0   0   0   2   0   0   0   0   0   0   0   0   2   2   0   2   2   0   0   2   0   2   2   0   2   0   0   0   2   2   0   0   2   2   0   0   2   2   2   2   2   2   2   0   2   0   2   0   2   2   0   2   2   2   0   2   2   2   2
 MK-5-11                0   0   2   0   0   2   0   0   2   2   2   2   2   2   0   2   0   2   2   0   2   0   0   2   2   2   0   0   0   2   0   0   0   0   0   0   0   2   2   2   0   0   2   0   2   0   2   2   2   2   0   0   2   2   2   0   2   2   2   2   0   2   2   0   0   0   0   2   0   2   0   0   2   2   0   0   0   0   0   2   2   2   0   0   2   0   2   0   2   0   0   2   2   0   0   0   2   2   0   2   0   2   0   2   0   2   2   0   2   2   2   0   0   2   2   0   0   0   2   0   0   2   0   0   0   2   0   0   2   0   2   2   2   0   0   0   0   0   2   2   0   0   0   0   2   0   0   0   0   0   0   0   0   0   2   0   2   2   0   0   2   0   2   0   0   2   0   0   0   2   2   0   0   2   0   0   0   2   2   2   2   2   2   0   2   2   0   2   0   2   2   2   2   2   2   0   2   2   2   2
 MK-5-12                0   0   2   0   0   2   0   0   2   2   2   0   2   2   0   2   2   2   2   0   2   0   0   2   2   2   0   0   2   2   0   0   0   0   0   0   0   2   2   2   0   0   0   0   2   0   2   2   2   2   0   0   0   0   2   0   2   2   2   2   0   2   2   0   0   0   0   2   0   2   0   2   2   2   0   0   0   0   0   0   2   2   0   0   2   0   2   0   2   0   2   0   2   2   0   0   2   2   0   2   0   2   0   2   0   2   2   2   2   2   2   0   0   2   2   0   0   0   2   0   0   2   0   0   0   2   0   0   2   0   2   2   2   0   0   0   0   0   2   2   0   0   0   0   2   0   0   0   0   0   0   0   0   0   2   0   2   2   0   0   2   2   2   0   0   2   2   0   0   0   2   0   0   2   0   0   0   2   2   2   2   2   2   0   0   2   0   2   0   2   2   2   0   2   2   0   0   2   2   2
 MK-5-13                0   0   2   0   0   2   2   0   2   0   2   0   0   2   0   2   2   2   2   0   0   0   2   0   0   2   0   0   2   2   0   2   0   2   0   0   0   2   2   2   0   0   0   0   0   0   0   2   2   2   0   0   0   0   2   0   2   2   2   2   0   2   2   0   0   0   0   2   0   2   0   2   2   2   0   0   0   0   0   0   2   2   0   0   2   0   0   0   2   0   2   0   2   2   0   0   2   2   0   2   0   2   0   0   0   2   2   2   0   0   2   0   0   2   2   0   0   0   2   0   0   2   0   0   0   2   2   0   2   0   2   2   2   0   0   0   0   0   2   2   0   0   0   0   2   0   0   0   0   0   0   0   0   0   2   2   2   0   0   0   2   2   2   0   0   2   2   0   0   0   2   2   0   2   0   2   0   2   2   2   2   0   2   0   2   2   0   2   0   2   2   2   0   2   2   0   0   2   2   2
 MK-5-14                2   0   2   0   2   2   2   0   2   0   2   0   0   2   0   2   2   2   2   0   0   0   2   0   2   2   0   0   0   2   0   0   0   0   0   0   0   2   0   2   0   0   2   0   0   0   0   2   2   2   0   2   0   0   2   0   2   2   2   2   0   2   2   0   0   0   2   2   0   0   0   2   2   2   0   0   0   0   0   0   2   2   0   0   2   0   0   0   2   0   2   0   2   2   0   0   2   2   0   2   0   2   0   2   0   0   2   2   0   0   2   0   0   2   0   0   0   0   2   0   0   0   0   0   0   0   0   0   2   0   2   2   2   0   0   0   2   0   2   2   0   0   0   0   2   0   0   0   0   0   0   0   0   0   2   2   2   0   0   0   2   2   2   0   0   2   2   0   0   0   2   2   0   2   0   2   0   2   0   2   2   0   2   0   2   2   0   2   0   2   2   2   0   2   2   0   0   0   2   2
 MK-5-15                2   0   2   0   2   2   2   0   2   0   2   0   2   2   0   2   2   2   2   0   0   0   2   0   2   2   0   0   2   0   0   2   0   0   2   0   0   2   0   2   0   2   2   0   0   0   0   2   2   2   0   2   0   0   2   0   2   2   2   2   0   2   2   0   0   0   2   2   0   0   0   2   2   2   0   0   0   0   0   0   2   2   0   0   2   0   0   0   2   0   2   0   2   2   0   0   2   2   2   2   0   2   0   2   0   0   2   2   0   0   2   0   0   2   0   0   0   0   2   0   0   2   0   0   0   0   0   0   2   0   2   2   2   0   2   0   0   0   2   2   2   0   2   0   2   0   0   0   0   0   0   0   0   0   2   2   2   0   0   0   2   2   2   0   0   2   2   0   0   0   2   2   0   0   0   2   0   2   0   2   2   0   2   0   2   2   0   2   0   2   2   2   0   2   2   0   0   0   2   0
 MK-5-16                2   0   2   0   2   2   2   0   0   0   2   0   2   2   0   2   2   2   2   0   0   0   2   0   2   2   0   0   2   0   0   2   0   0   2   0   0   2   0   2   0   2   2   0   0   0   0   2   2   2   0   2   0   0   2   0   2   2   2   2   0   2   2   0   0   2   2   2   0   0   2   2   2   2   0   0   0   2   0   0   2   2   0   0   0   0   0   0   2   2   2   2   2   2   0   0   2   2   2   2   0   2   2   2   0   0   2   2   0   0   2   0   0   2   0   0   0   0   2   0   0   0   0   0   0   0   0   0   2   0   2   2   2   2   2   0   0   0   2   2   0   0   2   0   2   0   0   0   0   0   0   0   0   0   2   2   2   0   0   0   2   2   2   0   0   2   0   0   0   0   2   2   0   0   0   2   2   2   0   2   2   0   2   0   2   2   0   2   0   2   2   2   0   2   2   0   0   0   0   0
 MK-6-1                 0   2   0   0   2   0   2   0   2   2   2   0   0   2   0   0   2   2   0   0   0   2   0   2   2   2   2   2   2   2   2   0   0   0   2   2   0   2   0   2   2   0   0   0   2   2   2   0   2   2   0   2   2   2   2   2   2   2   0   0   2   0   2   0   0   0   0   0   2   0   2   0   0   2   2   0   0   0   2   0   0   0   0   0   0   0   0   0   2   2   0   2   0   2   2   2   0   0   2   0   0   2   0   2   0   0   0   0   2   2   0   0   2   2   2   0   2   2   0   2   2   2   0   2   2   2   0   2   0   2   2   0   0   0   2   2   0   0   2   2   0   2   0   0   2   0   2   0   2   2   0   0   2   0   0   0   0   0   2   2   0   0   2   2   2   2   0   0   2   0   2   0   2   0   0   0   2   0   2   0   0   2   2   0   0   2   0   0   2   0   2   0   0   0   0   2   2   2   0   0
 MK-6-2                 0   2   0   0   0   0   2   0   2   2   2   0   0   2   0   0   2   0   0   0   0   2   0   2   2   2   2   2   2   2   0   0   0   0   2   2   0   2   0   0   0   0   0   0   0   2   0   0   2   2   0   2   2   2   2   2   2   2   0   0   2   0   2   0   0   0   0   0   0   0   2   0   0   2   2   0   0   0   2   0   0   0   0   0   0   2   0   0   0   2   0   2   0   2   2   2   0   0   2   0   0   2   0   2   0   0   0   0   2   2   0   0   2   2   2   0   2   2   0   2   2   2   0   0   2   2   0   2   0   2   2   0   0   0   2   2   0   0   2   0   0   2   0   2   2   0   2   0   2   2   0   0   2   0   0   2   0   0   2   2   0   0   2   0   2   2   0   0   2   0   2   2   2   0   0   0   2   0   2   0   0   2   2   0   0   2   0   0   2   0   2   0   0   0   0   2   2   2   0   0
 MK-6-3                 0   2   0   0   0   0   2   0   2   2   2   0   0   2   0   0   2   0   0   0   0   2   0   2   2   2   2   2   2   2   0   0   0   0   0   2   2   2   0   2   0   0   0   0   0   2   0   0   2   2   0   2   2   0   0   2   2   2   0   0   2   0   2   0   0   0   0   0   0   0   0   0   0   2   0   0   0   0   2   0   0   0   0   0   0   2   2   0   0   2   0   2   0   0   2   2   0   0   2   0   0   2   0   2   0   0   0   0   2   2   0   0   2   2   0   0   2   2   0   2   2   2   0   0   2   0   0   2   0   2   2   0   0   0   0   2   0   0   2   2   0   2   2   2   2   0   2   0   2   2   0   0   2   2   0   2   0   0   2   2   0   0   2   2   2   2   0   0   2   0   2   0   2   0   0   0   2   2   2   0   0   2   2   0   0   2   0   0   2   0   2   0   0   0   2   2   0   0   0   0
 MK-6-4                 2   0   0   0   0   0   0   0   2   2   2   2   0   2   0   0   2   0   0   0   0   2   0   2   2   2   2   2   2   2   0   0   2   0   0   2   2   2   0   2   0   0   2   0   0   2   0   0   2   2   0   2   2   0   0   2   2   2   0   0   2   0   2   0   0   2   0   0   0   0   0   0   2   2   0   2   0   0   2   0   2   0   0   0   0   2   2   2   0   0   0   2   0   0   2   2   2   0   2   0   0   2   0   2   0   2   0   0   2   2   0   0   2   2   0   0   2   2   0   2   2   2   0   2   2   0   0   2   0   2   2   2   0   0   0   2   0   0   2   2   0   2   2   2   2   0   0   0   2   0   0   0   2   2   0   2   2   0   0   2   0   2   2   2   2   2   0   0   2   2   2   0   2   0   0   0   2   2   2   0   0   2   2   0   0   2   0   0   2   0   2   2   0   0   2   2   0   0   0   2
 MK-6-5                 2   0   0   0   0   0   0   0   2   2   2   2   0   2   0   0   2   2   2   0   0   2   0   2   2   2   2   0   2   2   0   0   2   0   0   2   2   2   2   2   0   0   2   0   0   0   0   0   2   2   0   2   2   0   0   2   2   2   0   2   2   0   0   0   0   2   0   0   0   0   0   0   2   2   0   0   0   0   2   0   2   0   0   0   0   2   2   2   0   2   0   0   0   0   2   2   2   2   2   0   2   2   0   2   0   2   0   0   2   2   0   0   2   2   0   0   2   2   0   2   2   2   0   2   2   2   0   2   0   2   2   2   2   0   0   2   0   2   2   2   0   2   2   2   2   0   0   0   2   0   0   0   0   2   0   2   2   0   0   2   0   2   2   2   2   2   0   0   2   2   2   0   2   2   0   0   2   2   2   2   0   2   0   0   2   2   0   0   0   2   2   2   0   0   2   2   0   0   0   2
 MK-6-6                 2   0   0   0   2   0   0   2   2   2   2   2   0   0   0   0   2   2   2   2   0   2   0   2   2   2   2   0   2   2   0   0   2   0   0   2   2   2   2   2   0   0   2   0   0   0   0   0   2   2   0   0   2   0   0   2   2   2   0   2   2   0   0   2   0   2   0   0   2   0   0   0   2   2   0   0   0   0   2   0   2   0   0   0   0   0   2   2   0   2   0   0   0   0   2   0   2   2   2   0   2   2   0   2   0   2   0   0   2   2   2   0   2   2   0   0   2   2   2   0   2   2   0   2   2   2   0   2   0   2   0   2   2   0   0   2   0   2   2   2   0   2   2   2   2   0   0   0   2   0   0   0   0   2   0   2   2   0   0   2   0   2   2   2   2   2   0   0   0   2   0   2   2   2   2   0   2   2   2   2   0   2   0   0   2   2   2   0   0   2   2   2   0   0   2   2   0   0   0   2
 MK-6-7                 2   2   2   0   2   0   0   2   2   2   2   2   0   2   0   0   2   2   2   2   0   2   2   2   2   2   2   0   0   2   0   0   2   0   0   2   2   2   2   2   0   0   2   0   0   0   0   0   2   2   0   0   2   0   2   2   2   2   0   2   2   0   0   2   2   2   0   0   2   0   0   0   2   2   0   0   0   0   2   0   2   0   0   0   0   0   2   2   0   2   0   0   0   0   2   0   2   2   2   0   2   2   0   2   0   0   0   0   2   2   2   0   2   2   0   0   2   2   2   0   2   2   0   2   2   2   0   2   0   2   0   2   2   0   0   2   0   2   0   2   0   2   2   2   2   0   0   0   2   0   0   0   0   2   0   0   2   0   0   2   0   2   2   2   2   2   0   0   0   2   0   0   0   2   2   0   2   2   2   2   0   2   0   0   0   2   2   0   0   2   2   2   2   0   2   2   0   0   0   2
 MK-6-8                 0   2   2   0   2   0   0   2   2   2   2   2   0   2   0   0   2   2   2   0   0   2   2   2   2   2   2   0   0   2   0   0   2   0   0   2   0   2   2   2   0   0   2   0   0   0   0   0   2   2   0   0   2   0   2   2   2   2   0   2   0   0   0   2   2   2   0   0   0   0   0   0   2   2   0   2   0   0   2   0   2   0   2   0   0   0   2   2   0   2   0   0   2   0   2   0   2   2   0   0   2   2   0   2   0   0   0   0   2   2   2   0   2   2   0   0   2   2   2   0   0   2   2   2   2   2   0   2   0   2   0   2   2   0   0   2   0   2   0   2   0   2   2   2   2   0   0   0   2   0   0   0   0   2   0   0   2   0   0   2   0   2   2   2   2   2   0   0   0   2   0   0   0   2   2   0   2   2   2   0   0   2   0   0   0   2   2   0   0   2   2   2   2   0   2   2   0   0   0   2
 MK-6-9                 0   2   2   2   2   0   0   2   2   2   2   2   0   2   2   2   2   2   2   0   0   0   0   2   2   2   2   0   0   2   0   0   2   0   0   2   0   2   2   2   0   2   2   2   0   0   0   0   2   2   2   0   2   0   2   2   2   2   0   2   0   0   0   2   2   2   0   0   0   0   0   0   2   2   0   2   0   0   2   0   2   0   2   0   0   0   2   2   0   2   0   0   0   0   2   2   2   2   0   0   2   2   0   2   0   0   0   0   2   2   0   0   2   2   0   0   2   2   2   0   0   2   2   2   2   2   0   2   0   2   0   2   2   0   2   0   0   2   0   2   0   2   2   2   2   0   0   0   2   0   0   0   0   2   0   0   2   0   0   0   2   2   2   0   2   2   0   0   0   2   0   0   0   0   2   0   2   0   2   0   0   2   0   0   0   2   2   0   2   2   2   2   2   0   2   2   2   0   0   2
 MK-6-10                0   2   2   2   2   0   0   2   2   2   0   2   0   0   0   2   2   2   2   0   0   0   0   2   2   2   2   0   0   2   0   0   2   0   2   2   0   2   2   2   0   0   0   2   0   0   0   0   2   2   2   0   2   0   2   2   2   0   0   2   0   0   2   2   0   2   0   0   0   0   0   0   2   2   0   0   0   0   2   0   2   0   2   0   0   0   0   2   0   0   0   0   0   0   2   2   2   2   0   0   2   2   2   2   0   0   0   0   2   2   0   0   2   2   0   0   2   2   2   0   2   2   2   2   2   2   0   0   0   2   0   2   2   0   2   0   0   2   0   2   0   2   2   2   2   0   0   0   2   0   0   0   0   2   0   2   2   0   0   0   2   0   2   0   2   2   0   0   2   2   0   0   0   0   2   0   2   0   2   0   0   2   0   0   0   2   2   0   2   2   2   2   2   0   0   2   2   0   0   2
 MK-6-11                2   2   2   2   2   0   0   2   2   2   2   2   0   0   2   2   2   2   2   0   0   0   0   2   2   2   2   2   0   2   2   2   2   0   2   2   0   2   2   2   0   0   2   2   0   0   0   0   2   2   2   0   2   0   0   0   2   0   0   2   0   0   2   2   0   2   0   0   0   0   0   0   2   2   0   0   2   0   2   0   2   0   2   0   0   0   2   2   0   0   2   0   0   0   2   2   2   2   0   0   2   2   0   2   0   0   0   0   2   2   0   0   2   0   0   0   2   2   2   2   2   2   0   2   2   2   0   0   0   2   0   2   2   0   0   0   0   2   0   2   0   2   2   2   2   0   0   0   2   0   0   0   0   2   0   2   2   0   0   0   0   0   2   0   2   0   0   0   2   2   0   0   0   0   2   0   0   0   2   0   0   2   0   0   0   2   2   0   2   2   2   2   2   2   0   2   2   0   0   2
 MK-6-12                2   2   2   2   2   0   0   2   2   2   2   2   0   0   2   2   2   2   2   0   0   0   0   2   2   2   2   2   0   2   2   2   2   0   2   2   0   2   2   2   0   0   2   2   0   0   0   2   0   2   2   0   2   0   0   0   2   2   0   0   0   0   2   2   0   2   0   0   0   0   0   2   2   2   2   0   2   0   2   0   2   0   2   0   0   0   2   2   0   0   0   0   2   0   2   2   2   0   0   0   2   2   0   2   0   0   0   0   2   2   0   0   2   0   2   0   2   2   2   2   0   2   0   2   2   2   0   0   0   0   0   2   2   0   0   0   0   2   0   2   0   2   2   2   2   0   0   0   2   0   2   0   0   0   0   2   2   0   0   0   0   0   2   0   2   0   0   0   2   2   0   0   0   0   2   0   2   0   0   0   0   0   0   0   0   2   2   0   2   2   2   2   0   2   0   2   2   0   0   2
 MK-6-13                2   2   2   2   0   0   0   2   2   2   2   2   0   0   2   2   2   2   2   2   2   0   2   2   2   2   2   2   0   2   2   2   2   0   0   2   0   2   2   2   0   2   2   2   0   0   0   2   0   2   2   0   2   0   0   2   2   2   0   0   0   0   2   2   0   2   0   0   0   0   0   2   2   2   2   0   0   0   2   0   2   0   2   0   0   0   2   2   0   0   0   0   2   0   2   2   2   0   0   0   2   2   0   2   0   0   0   0   2   2   0   0   2   0   2   0   2   0   2   2   0   2   0   2   2   2   0   0   0   0   0   2   2   0   0   0   0   2   0   2   0   2   2   2   2   0   2   0   2   0   2   0   0   0   0   2   2   0   0   2   0   0   2   0   0   0   0   0   2   2   0   0   0   0   2   0   2   0   0   0   2   0   0   0   0   2   2   2   0   2   2   2   0   2   0   2   2   0   0   2
 MK-6-14                0   2   2   2   0   0   0   2   2   2   2   2   0   2   2   0   2   2   2   2   2   0   2   2   2   2   2   2   0   2   2   0   2   0   0   2   0   2   2   2   0   2   2   2   0   0   0   2   0   2   2   0   2   0   0   2   2   2   2   0   0   0   2   2   0   2   0   0   0   0   0   2   2   0   2   0   0   0   2   0   2   0   2   2   0   0   2   2   0   0   0   0   2   0   2   2   2   0   0   2   2   2   0   2   0   0   0   0   2   2   0   0   2   0   2   0   0   0   2   2   0   2   0   2   2   0   0   0   0   0   0   0   0   2   0   0   0   2   0   2   0   2   0   2   2   0   2   0   0   0   2   0   0   0   0   2   2   0   0   2   0   0   2   0   0   0   0   0   2   2   0   0   0   0   2   0   2   0   2   0   2   0   0   0   0   2   2   2   0   2   0   2   0   2   2   2   2   0   0   2
 MK-6-15                0   2   2   2   0   0   0   2   2   2   2   0   0   2   2   0   0   2   2   2   2   0   2   2   2   2   2   0   0   2   2   0   2   2   0   2   0   2   2   2   0   2   2   2   0   0   0   2   0   2   2   0   2   0   0   2   2   2   2   0   0   0   0   2   0   2   0   0   0   0   0   2   2   0   2   0   0   0   2   0   2   0   0   2   0   0   2   2   0   0   2   0   2   0   0   2   2   2   0   2   2   2   0   2   0   0   0   0   2   2   0   0   2   0   2   0   0   0   2   2   0   2   2   2   2   0   0   0   0   0   0   0   0   0   0   0   0   2   0   2   2   2   0   2   2   0   2   0   2   0   2   0   0   0   0   2   2   0   0   2   0   2   0   0   0   0   2   2   2   0   0   0   0   0   2   0   2   0   2   0   2   0   0   0   0   2   2   2   0   2   0   2   0   2   2   2   0   0   0   2
 MK-6-16                0   2   2   2   0   0   0   0   2   2   2   0   0   2   2   0   0   2   2   2   2   0   2   2   2   2   2   0   0   2   2   0   0   2   0   2   0   2   2   2   0   2   2   0   2   0   0   2   0   2   2   0   2   0   2   2   2   2   2   0   0   0   0   2   0   2   0   0   0   0   0   0   2   2   2   0   0   0   2   0   2   0   0   2   2   0   2   2   0   2   2   0   2   0   0   2   2   2   0   2   2   0   0   0   0   0   0   0   2   2   0   0   2   0   2   0   0   0   2   2   0   2   2   2   2   0   0   0   0   2   0   2   0   0   0   0   0   2   0   2   2   0   2   2   2   0   0   0   2   0   2   0   0   0   0   2   2   0   0   0   0   2   0   0   0   0   2   2   2   2   0   0   0   2   2   0   2   2   2   0   0   0   0   0   0   2   2   2   0   2   0   2   0   2   2   2   0   0   0   2
 
!****************************************** Phenotypic Data **********************************************************
!-100.0 is resevred for missing phenotype
SimulatedTrait1        17.9368   19.4179   16.9273   17.8872    8.2607   19.3181   11.8853   11.5276   11.0782   14.7850   16.6644   12.7977   14.4219   16.4442   10.4050   13.4514   11.9951   13.5531   13.3805   15.8881   16.6651   13.3168   17.5953   17.2980   12.1682   12.6095   15.8824   11.2896    9.7055   16.1380   15.9260   16.6540   20.1783   15.3211   17.2520   14.5846   14.6401   17.1168   15.8884   17.1816   12.6315   11.4346   17.3268   15.7299   13.9114   13.5333   15.3981   18.0637   14.6766   17.4109   14.0742   16.7602   15.1600   14.0453   12.8669   18.2840   14.8024   17.6893   17.7879   16.3815   20.6809    7.5582   19.3405   14.3842   14.2413   19.8693   17.1796   17.9183   13.0740    5.2452   15.7703   12.4244   20.4575   21.6668   17.2639   14.0453   11.5852   17.1998   11.3644   13.0532   18.6435   12.0369   16.0549   12.1244   19.0814   18.2134   12.0490   15.2235   18.1803   10.4744   16.2930   15.5441   19.0195   16.5648   15.5075   16.6403   15.8899   18.2491   12.1140   12.8065   11.1761    9.9449   11.1317   14.4546   17.6794   17.9247   18.3651   10.6675   21.5623   14.7460   15.8399   18.8438   12.9979   12.3569   16.3288   17.1953   14.0168   12.4653   17.5021   14.0948   15.8786   15.7558   12.9443   13.5135   12.7121   16.0331   17.1820   12.2962   16.8793   14.8310   17.9629   13.1640   14.5123   16.8633   16.0510   16.6048   12.5486   16.5380   15.9918   13.7945   12.2357   11.7189   14.9435   10.9776   15.5595   13.5802   18.2281   15.8524   16.4755   15.0518   12.1798    8.0518   17.1957   13.8789   19.0625   14.7912   21.0907   18.2294   17.6725   18.1325   16.4356   16.9754   17.5375   12.2876   16.1352   19.8663   15.4901   18.9049   14.8379   15.0529   13.9651   20.6844   15.5573   19.6789   15.4941   19.9960   13.6373   13.1500   12.9202   13.5542   15.8211   17.6326   13.7746   20.6327   16.0974   13.8961   18.3135   15.7848   17.7120   16.5154   16.1010   14.7554   11.9114   13.5681   14.5557   17.9987   14.4218   15.0967   13.5088   15.6774
SimulatedTrait2         6.7187   10.9739   10.2719    7.0667   11.0037    7.6922    7.8436    9.0029    9.1192   10.8588    8.7304   10.3693    8.5446   10.2702    8.0590   10.0319   13.0139    7.2077    8.2268    9.6072    8.9460    7.5830    7.4062   10.2152   10.0779    5.4181    7.1789   12.8066    9.5775   12.6979   10.4012   10.1075    9.5529   10.9609    9.2486   11.4238   10.7674    9.2210    9.4560   10.9560    8.6993   11.5588    6.7427    9.2534    8.5301   12.0068    8.8733   10.8649    9.3358   12.0979   10.9951   10.3214   10.6334    9.1670    8.6042    8.3549   11.9085    7.4089   10.3008   10.1755   10.3003    8.9302    8.3968   11.9890   11.2777   10.3449   10.9919   12.4099   10.7522   12.7223    9.4921   10.7098   11.2440    8.4167    7.5691   10.3303   12.3863    4.4192   12.1607    9.2390   10.9250   10.1489   10.5074    9.7150    9.0199   10.5852   11.4604   13.0038    9.4671   11.3352   11.1932    8.1108    7.2661    7.8014   10.6514   11.1854    8.2504    8.2085    8.6568    9.9170   11.4461   11.6214   11.3805   11.8474    7.3929   11.6680    8.6119   11.7884    8.8648   11.0062   11.7086    8.7265   10.0641   10.0476   10.5758   10.7101   11.0260    8.4138    8.0923    8.0664   11.1605    9.4882   12.6190    8.1769   11.7139    7.7088   10.6504   11.3190    9.7060    7.3384    9.0197    9.7684    8.8657   11.6813    5.1546    8.0582    5.0580   13.1905    9.2682   10.7024   10.0525   11.6570   11.3613    6.8289    9.5467    9.5617   10.7785    9.0902   10.2984    6.9332   13.6952    7.7146   10.4891    9.3279    8.4562   11.2522   10.2514   12.5503    8.2019    9.3029   12.5827    8.3379    7.5697   10.2406   10.7113   11.4338    9.0017    9.5338    7.7385    8.6035   11.3282    8.0113    6.4320    9.4741   11.0195   11.1068    9.9764    5.7442   10.4624   10.6561   11.3424    9.4025    8.4048    9.5433   10.3945   10.9117   10.0150   12.2053   10.1098    7.0237    9.5374    7.3693    9.6357    9.5941    8.4524    8.5638    7.7718    9.1081   12.0761   11.9336
 
