# Supplementary material for: Inclusive Composite Interval Mapping of QTL by Environment Interactions in Biparental Populations
Source: PLoS One. 2015 Jul 10;10(7):e0132414. doi: 10.1371/journal.pone.0132414 (PMC4498613; doi:10.1371/journal.pone.0132414)
Supplement: S4 File — (ZIP) [file pone.0132414.s004.zip › H=0.1/L1/run_00037.met]

!**********************Note: lines staring with "!" are remarks and will be ignored in the program********************
!*********************************General Information**********************************
!Assuming F1 = P1 x P2, populations available in QTL IciMapping are: 
!  1, P1BC1F1 = P1 x F1, the first backcrossing where P1 is used as the recurrent parent;
!  2, P2BC1F1 = P2 x F1, the first backcrossing where P2 is used as the recurrent parent;
!  3, F1DH, F1-derived doubled haploids; 
!  4, RIL or F1RIL, recombination inbred lines through the repeated selfing of F1;
!  5, P1BC1RIL, recombination inbred lines through the repeated selfing of P1BC1F1;
!  6, P2BC1RIL, recombination inbred lines through the repeated selfing of P2BC1F1;
!  7, F2, the selfing generation of F1;
!  8, F3, the selfing generation of F2;
!  9, P1BC2F1, the second backcrossing where P1 is used as the recurrent parent; 
! 10, P2BC2F1, the second backcrossing where P2 is used as the recurrent parent;
! 11, P1BC2RIL, recombination inred lines through the repeated selfing of P1BC2F1; 
! 12, P2BC2RIL, recombination inred lines through the repeated selfing of P2BC2F1; 
! 13, P1BC1F2, the selfing generation of P1BC1F1; 
! 14, P2BC1F2, the selfing generation of P2BC1F1; 
! 15, P1BC2F2, the selfing generation of P1BC2F1; 
! 16, P2BC2F2, the selfing generation of P2BC2F1; 
! 17, P1BC1DH, P1BC1F1-derived doubled haploids; 
! 18, P2BC1DH, P2BC1F1-derived doubled haploids; 
! 19, P1BC2DH, P1BC2F1-derived doubled haploids; 
! 20, P2BC2DH, P2BC2F1-derived doubled haploids; 
   3      !Mapping Population (see remarks above)
   2      !Mapping Function (1 for Kosambi; 2 for Haldane; 3 for Morgan)
   2      !Marker Space Type (1 for intervals; 2 for positions)
   1      !Marker Space Unit(1 for centiMorgans; 2 for Morgan)
   6      !Number of Chromosomes (or Linkage Groups)
 200      !Size of the mapping population
   2      !Number of environments
 
!***************************************** Chromosomes and Linkage Maps **********************************************
!Chromosome                 NumMarkers
-CH1                        16
-CH2                        16
-CH3                        16
-CH4                        16
-CH5                        16
-CH6                        16
!Linkage map (Marker name followed by position or the interval length)
 MK-1-1                1     0.000
 MK-1-2                1    10.000
 MK-1-3                1    20.000
 MK-1-4                1    30.000
 MK-1-5                1    40.000
 MK-1-6                1    50.000
 MK-1-7                1    60.000
 MK-1-8                1    70.000
 MK-1-9                1    80.000
 MK-1-10               1    90.000
 MK-1-11               1   100.000
 MK-1-12               1   110.000
 MK-1-13               1   120.000
 MK-1-14               1   130.000
 MK-1-15               1   140.000
 MK-1-16               1   150.000
 MK-2-1                2     0.000
 MK-2-2                2    10.000
 MK-2-3                2    20.000
 MK-2-4                2    30.000
 MK-2-5                2    40.000
 MK-2-6                2    50.000
 MK-2-7                2    60.000
 MK-2-8                2    70.000
 MK-2-9                2    80.000
 MK-2-10               2    90.000
 MK-2-11               2   100.000
 MK-2-12               2   110.000
 MK-2-13               2   120.000
 MK-2-14               2   130.000
 MK-2-15               2   140.000
 MK-2-16               2   150.000
 MK-3-1                3     0.000
 MK-3-2                3    10.000
 MK-3-3                3    20.000
 MK-3-4                3    30.000
 MK-3-5                3    40.000
 MK-3-6                3    50.000
 MK-3-7                3    60.000
 MK-3-8                3    70.000
 MK-3-9                3    80.000
 MK-3-10               3    90.000
 MK-3-11               3   100.000
 MK-3-12               3   110.000
 MK-3-13               3   120.000
 MK-3-14               3   130.000
 MK-3-15               3   140.000
 MK-3-16               3   150.000
 MK-4-1                4     0.000
 MK-4-2                4    10.000
 MK-4-3                4    20.000
 MK-4-4                4    30.000
 MK-4-5                4    40.000
 MK-4-6                4    50.000
 MK-4-7                4    60.000
 MK-4-8                4    70.000
 MK-4-9                4    80.000
 MK-4-10               4    90.000
 MK-4-11               4   100.000
 MK-4-12               4   110.000
 MK-4-13               4   120.000
 MK-4-14               4   130.000
 MK-4-15               4   140.000
 MK-4-16               4   150.000
 MK-5-1                5     0.000
 MK-5-2                5    10.000
 MK-5-3                5    20.000
 MK-5-4                5    30.000
 MK-5-5                5    40.000
 MK-5-6                5    50.000
 MK-5-7                5    60.000
 MK-5-8                5    70.000
 MK-5-9                5    80.000
 MK-5-10               5    90.000
 MK-5-11               5   100.000
 MK-5-12               5   110.000
 MK-5-13               5   120.000
 MK-5-14               5   130.000
 MK-5-15               5   140.000
 MK-5-16               5   150.000
 MK-6-1                6     0.000
 MK-6-2                6    10.000
 MK-6-3                6    20.000
 MK-6-4                6    30.000
 MK-6-5                6    40.000
 MK-6-6                6    50.000
 MK-6-7                6    60.000
 MK-6-8                6    70.000
 MK-6-9                6    80.000
 MK-6-10               6    90.000
 MK-6-11               6   100.000
 MK-6-12               6   110.000
 MK-6-13               6   120.000
 MK-6-14               6   130.000
 MK-6-15               6   140.000
 MK-6-16               6   150.000
!*********************************** Marker Types ********************************************************************
!Co-dominant marker: When heterozygote F1 is present, P1 is coded as 2, F1 is coded as 1, and P2 is coded as 0; Otherwise, P1 is coded as 2, and P2 is coded as 0. 
!Dominant marker: When heterozygote F1 is present, P1 and F1 are coded as 12, and P2 is coded as 0; Otherwise, P1 is coded as 2, and P2 is coded as 0.  
!Recessive markers: When heterozygote F1 is present, P1 is coded as 2, and F1 and P2 are coded as 10; Otherwise, P1 is coded as 2, and P2 is coded as 0. 
!Missing marker is coded as -1. 
 MK-1-1                 2   0   0   0   2   2   2   2   2   0   2   0   0   2   0   2   0   2   2   0   2   2   2   0   2   0   0   0   2   0   2   0   0   2   0   0   2   2   2   0   0   0   0   0   2   0   0   0   0   0   2   2   2   2   0   0   2   0   2   2   2   2   2   2   2   0   2   2   0   0   2   0   0   0   2   2   0   2   0   0   0   2   2   0   0   2   0   0   0   2   0   0   2   2   2   2   2   2   2   0   2   0   0   0   2   0   2   2   2   0   2   2   0   2   2   0   2   2   0   0   2   0   0   2   0   2   2   2   0   2   0   0   2   0   2   0   0   2   0   0   2   2   2   2   0   0   0   2   2   2   0   0   0   2   0   2   2   0   0   0   0   0   0   2   2   2   0   2   2   0   0   0   2   2   0   0   2   2   0   0   2   2   2   0   2   0   0   2   2   2   0   2   2   0   0   0   0   2   2   2
 MK-1-2                 0   0   0   0   2   2   2   2   2   0   2   0   0   2   0   2   0   2   0   0   2   0   2   0   2   0   0   0   2   0   2   0   0   2   0   0   2   2   2   0   2   0   0   0   2   2   0   0   0   0   2   2   2   2   0   0   2   0   2   2   2   2   2   2   2   0   2   2   0   0   2   0   0   0   2   2   0   2   0   0   0   2   2   0   0   0   0   0   0   2   0   0   2   2   2   2   2   2   2   0   2   0   0   0   2   0   2   2   2   2   2   2   0   2   2   0   0   2   0   0   2   2   0   2   0   2   2   2   0   2   0   0   2   0   0   0   0   2   0   0   2   2   2   0   2   0   0   2   2   2   0   0   0   2   0   2   2   0   0   0   0   0   0   2   0   2   0   2   2   0   0   0   2   2   0   0   2   2   0   0   2   2   2   0   2   0   0   2   2   2   0   2   2   0   0   0   0   0   2   2
 MK-1-3                 0   0   0   0   2   2   2   2   2   0   2   0   0   2   0   2   0   2   0   0   2   0   2   0   0   0   0   0   2   0   0   0   0   2   0   0   2   2   2   0   2   0   0   0   2   2   0   0   0   0   2   2   0   2   0   0   2   0   2   2   2   2   2   2   2   0   2   0   0   0   2   0   0   0   0   2   0   2   2   0   0   2   2   0   0   0   0   0   0   2   0   0   2   2   2   2   2   0   2   0   2   0   2   0   2   0   2   2   0   2   2   2   0   2   2   0   0   2   0   0   2   0   2   2   0   2   2   2   0   2   0   0   2   0   0   0   2   2   0   0   2   2   2   0   2   2   0   2   2   2   2   0   0   2   0   2   2   0   0   0   0   0   0   0   0   2   0   2   2   0   0   0   2   2   0   0   2   2   0   0   2   2   0   0   2   0   2   2   2   2   2   2   2   0   0   0   0   0   2   2
 MK-1-4                 0   0   0   0   2   2   2   2   0   0   2   0   2   2   0   2   0   0   0   0   0   0   2   0   2   0   0   0   0   0   0   0   0   2   2   0   2   2   2   0   2   0   0   0   2   0   0   2   0   0   0   2   0   2   0   0   2   0   2   2   2   2   2   2   2   0   2   0   0   0   2   2   0   0   0   2   0   2   2   0   0   2   2   0   0   0   2   0   0   2   0   0   2   2   2   2   2   0   2   0   2   0   2   0   0   2   2   2   0   2   2   2   0   2   2   2   0   2   0   0   2   0   0   2   0   2   2   2   0   2   0   0   2   0   2   0   2   2   0   0   2   2   2   0   2   2   0   2   0   2   2   0   0   2   0   2   2   0   0   0   0   0   0   2   2   2   0   2   0   0   0   0   2   0   0   0   0   2   2   0   2   2   0   0   2   0   2   2   2   2   2   2   2   0   0   0   0   0   2   2
 MK-1-5                 0   0   0   0   2   2   0   2   0   2   2   0   2   2   0   2   0   0   0   0   0   0   0   0   2   0   0   0   2   0   2   2   0   2   2   0   2   2   2   0   2   0   0   0   2   2   0   2   0   0   0   2   0   2   0   0   2   0   0   2   2   2   0   2   2   0   2   0   0   2   2   2   0   0   0   2   0   2   2   0   0   2   2   2   0   0   2   0   0   2   2   2   2   2   0   0   2   0   2   0   2   0   2   2   2   2   0   2   0   2   2   2   0   2   0   2   0   2   0   0   2   0   0   2   0   2   2   2   0   2   0   2   2   0   0   0   2   2   0   0   2   2   2   0   2   2   0   2   0   2   2   0   0   2   0   2   2   0   0   0   0   0   0   2   2   2   0   2   0   0   0   2   2   0   2   0   0   2   0   0   2   2   0   0   2   0   2   2   2   0   2   2   2   0   0   2   0   0   0   2
 MK-1-6                 0   0   0   0   2   2   0   2   0   0   2   0   2   2   0   2   0   0   2   0   0   0   0   2   2   0   0   0   2   0   2   2   0   2   2   0   2   2   2   0   2   2   0   2   2   2   0   2   0   0   0   2   0   2   0   0   0   0   2   2   2   2   2   2   2   0   2   0   0   0   2   2   0   0   2   2   0   0   2   0   0   2   2   2   0   0   0   0   0   0   2   2   2   2   0   2   2   0   2   0   2   0   2   0   2   2   0   2   0   2   2   2   0   2   0   2   0   2   0   0   2   0   0   0   0   2   2   2   0   2   0   2   2   0   0   2   2   2   0   0   2   2   2   0   2   0   0   2   0   2   2   0   0   2   2   2   2   2   0   0   0   0   0   0   0   2   0   0   0   0   0   2   2   0   2   0   2   2   0   2   2   2   0   0   2   0   2   2   2   0   2   2   2   0   0   0   0   2   0   2
 MK-1-7                 2   0   0   2   0   2   0   2   2   0   2   0   2   2   0   2   0   0   2   0   0   0   0   2   0   0   2   0   2   0   2   2   0   2   2   0   2   0   2   0   2   2   0   2   2   2   0   2   0   0   0   0   2   2   0   0   0   0   2   2   2   2   2   2   2   0   2   0   2   0   2   0   0   0   0   2   0   0   2   0   0   2   2   2   0   0   0   0   0   0   2   2   2   2   0   2   2   0   2   0   2   0   2   0   2   2   0   2   0   0   0   0   0   2   0   2   0   2   0   0   2   0   0   0   0   2   2   2   0   2   0   2   2   0   0   2   0   2   2   0   2   0   0   0   2   0   0   2   0   2   2   0   0   2   2   2   2   2   0   0   0   0   0   0   0   2   0   0   0   0   0   2   2   0   2   0   2   2   0   2   2   0   0   0   2   0   2   2   2   0   2   2   2   0   0   0   0   2   0   2
 MK-1-8                 2   0   0   2   0   2   2   2   2   2   2   0   2   2   0   2   0   0   2   0   0   0   0   2   0   0   2   0   2   0   2   2   0   0   2   0   2   0   2   0   2   2   0   2   2   2   0   2   0   0   0   2   0   2   0   0   0   0   2   2   2   2   2   2   2   0   2   0   0   0   2   0   0   0   0   2   0   0   0   0   0   0   2   2   0   0   0   0   0   0   2   2   2   2   0   2   2   0   2   0   2   0   0   0   0   2   0   2   0   0   0   0   0   2   0   0   0   2   0   0   2   0   0   0   0   2   0   2   0   2   0   2   2   0   0   2   0   2   2   0   2   0   0   0   2   0   0   2   0   2   2   0   0   2   2   2   2   2   0   0   0   0   0   0   0   2   0   0   0   0   0   2   2   0   2   0   2   2   0   2   2   0   0   0   2   0   2   2   2   0   2   2   2   0   0   0   0   2   0   2
 MK-1-9                 2   0   0   2   0   2   2   2   2   2   2   0   2   2   0   2   2   0   2   0   0   0   0   2   0   0   2   0   2   0   2   2   0   0   2   0   2   2   2   0   2   2   0   2   2   2   2   2   0   0   0   2   0   2   0   0   0   0   2   2   2   2   2   2   2   0   2   0   0   0   2   0   0   0   0   2   2   0   0   2   0   0   0   2   0   2   0   0   0   0   0   2   2   2   0   2   2   0   2   0   2   0   0   0   0   2   0   2   0   0   0   0   0   2   0   0   0   0   0   0   2   0   0   0   0   0   2   2   0   2   0   2   2   0   0   2   0   2   2   0   2   0   0   0   2   0   0   0   0   2   2   0   0   2   2   2   2   2   0   0   0   0   0   0   0   2   0   0   0   0   0   2   2   0   2   0   2   2   0   2   2   0   2   0   2   2   2   0   2   2   2   2   2   0   0   0   0   2   0   2
 MK-1-10                2   2   0   2   0   2   2   2   2   2   2   0   2   2   2   2   2   2   2   0   0   0   0   2   2   0   2   0   2   0   2   2   0   0   2   0   2   2   2   2   0   0   0   2   2   0   2   2   0   0   0   2   0   2   2   0   0   0   2   0   2   2   2   2   2   0   2   0   0   0   2   0   0   0   0   2   2   0   0   2   2   0   0   2   0   2   0   0   0   0   0   2   2   2   0   2   2   0   2   0   2   0   0   0   0   2   0   2   0   0   0   0   0   2   0   0   0   2   0   0   0   0   0   0   0   0   2   2   0   2   0   2   0   0   0   0   0   0   2   0   2   0   0   0   2   0   0   2   0   2   2   0   0   2   0   2   2   2   0   2   0   0   0   0   0   2   0   0   0   0   0   2   2   2   2   0   2   2   0   2   2   0   2   0   2   2   2   0   2   2   2   2   2   0   0   0   2   2   0   2
 MK-1-11                2   0   0   2   0   2   2   2   2   2   2   2   2   2   2   2   0   2   2   0   0   2   0   0   2   0   2   0   2   0   2   2   0   2   2   0   2   0   2   2   0   0   0   2   2   0   2   2   0   2   0   2   2   2   2   0   0   0   2   0   2   2   2   2   2   0   2   0   0   0   2   0   0   0   0   2   2   2   0   2   2   0   2   2   0   2   0   0   0   0   0   0   0   2   0   2   2   0   2   0   2   0   0   0   0   2   0   2   0   0   0   0   0   2   0   0   0   2   0   0   0   0   0   0   0   0   2   2   0   2   2   0   0   0   0   0   2   0   2   0   2   0   0   0   2   0   0   2   2   2   2   0   0   2   0   2   2   2   0   2   0   2   0   0   0   0   0   0   0   0   0   2   2   2   2   0   2   2   0   2   2   0   2   0   2   2   2   0   2   2   2   2   2   0   0   0   2   2   0   0
 MK-1-12                2   0   0   2   0   2   2   2   2   2   2   2   2   2   2   2   0   2   2   0   0   2   0   0   2   0   2   0   2   0   0   2   0   0   2   2   2   0   2   2   0   0   0   2   2   0   2   2   0   2   0   0   2   2   2   0   0   0   2   0   2   2   2   2   2   0   2   2   0   0   2   0   0   0   0   2   2   2   0   2   2   0   2   2   2   2   0   0   0   0   2   0   0   2   0   2   2   2   2   0   2   0   0   0   0   2   0   2   0   0   0   0   0   2   0   0   0   2   0   0   0   0   0   0   0   0   2   2   0   2   2   0   0   0   0   0   2   0   2   0   2   0   0   0   2   0   0   2   2   2   2   0   0   2   0   2   2   2   0   2   0   2   0   0   0   0   2   0   0   0   2   2   2   2   0   0   2   2   0   2   2   0   2   0   2   2   2   0   0   0   2   2   2   2   0   2   2   2   0   0
 MK-1-13                2   0   2   2   0   2   2   2   2   2   2   2   2   2   2   0   0   2   2   0   0   2   0   0   2   0   2   0   2   0   0   0   2   0   2   2   2   0   2   2   0   0   0   2   2   2   2   2   0   2   0   0   0   2   2   0   0   0   2   0   0   2   0   2   2   0   2   2   0   0   2   0   0   0   0   2   0   2   0   2   2   0   2   2   0   2   0   0   0   0   2   0   0   2   0   2   2   0   2   0   2   0   0   0   0   2   0   2   0   0   0   2   0   2   0   0   0   2   0   0   0   2   0   0   0   0   0   2   0   2   2   0   0   0   0   0   2   0   2   2   2   2   0   0   2   0   0   2   2   2   2   0   0   2   2   2   0   2   0   0   0   2   0   0   0   0   2   0   0   0   2   2   0   2   0   0   2   2   0   2   2   0   2   0   0   2   2   2   2   0   2   2   2   2   2   2   2   2   0   0
 MK-1-14                2   0   2   2   0   2   2   2   2   2   2   2   2   2   2   0   0   2   2   0   0   2   0   0   2   0   2   0   2   0   0   0   2   0   0   2   2   0   2   2   0   0   0   2   0   2   2   2   2   2   0   0   0   2   2   0   0   0   2   0   0   2   0   2   2   0   2   2   0   0   2   0   0   0   0   2   0   0   0   2   2   0   2   0   0   2   0   2   0   0   2   0   0   2   0   2   2   0   2   2   2   0   0   0   0   2   0   2   0   0   0   0   0   2   0   0   0   2   0   0   0   2   2   0   0   0   0   2   0   2   2   0   0   0   0   0   2   0   2   0   2   2   0   0   2   0   0   2   2   2   2   0   0   2   2   0   0   2   2   0   0   2   2   0   2   0   2   0   0   2   2   2   0   2   0   0   2   2   0   2   2   0   2   0   0   0   2   2   2   0   0   2   2   2   2   2   2   2   0   0
 MK-1-15                2   0   2   0   0   2   2   2   2   2   2   2   2   2   2   2   0   2   2   0   0   2   0   0   2   0   2   0   2   0   0   0   2   0   2   2   2   0   0   2   0   2   0   2   0   2   2   2   2   2   0   0   0   2   2   0   0   0   2   0   0   2   2   2   2   0   2   2   0   0   2   0   0   0   0   2   0   2   0   2   2   0   2   0   0   2   0   2   0   0   2   0   0   2   2   2   2   0   2   2   2   0   0   0   0   2   0   0   0   0   0   2   2   2   0   0   0   2   0   2   0   2   2   0   0   0   0   2   0   2   2   0   0   2   0   0   2   0   2   0   2   2   2   0   2   0   0   2   0   2   0   2   0   2   2   0   0   2   2   0   0   2   0   0   2   0   2   0   0   0   2   2   0   2   0   0   2   2   0   2   2   0   2   0   0   0   2   2   2   0   0   2   2   2   2   2   2   2   0   0
 MK-1-16                2   0   2   0   0   0   2   2   2   2   2   2   2   2   2   2   0   2   2   0   0   2   0   2   2   0   2   0   2   0   0   0   2   0   2   0   0   2   0   2   0   0   2   2   0   2   2   2   2   2   0   0   0   0   2   0   0   0   2   0   0   2   2   2   2   2   2   2   0   0   2   0   0   0   0   2   0   2   2   2   2   0   2   0   0   2   0   0   0   0   2   0   0   2   2   2   2   2   2   2   2   0   0   0   0   2   0   0   0   2   0   2   2   2   0   0   0   2   0   0   2   2   2   0   0   0   0   2   0   2   2   0   0   2   0   0   2   0   2   2   2   2   2   0   2   0   0   2   0   2   2   0   0   2   2   0   0   2   2   0   0   2   0   0   2   0   0   0   0   0   2   0   0   2   0   0   2   2   0   2   2   0   2   0   0   0   2   2   2   2   0   2   2   2   0   2   2   2   0   0
 MK-2-1                 0   0   0   0   2   0   2   2   0   2   0   0   0   0   2   0   0   2   0   2   2   2   2   0   0   0   0   0   0   0   0   0   0   0   0   0   2   2   0   0   0   2   2   2   2   0   2   0   0   2   0   2   2   2   2   0   0   0   0   0   2   0   2   0   2   0   0   0   2   0   2   2   0   0   0   0   2   2   0   0   0   2   0   2   2   2   2   2   2   0   0   2   2   2   0   0   2   2   2   2   0   2   2   0   2   2   2   2   2   2   2   0   2   2   0   2   2   0   2   0   2   2   0   0   2   0   0   0   2   2   2   0   0   2   0   2   2   2   0   2   2   0   2   0   0   2   0   2   0   2   0   0   2   0   2   0   2   2   0   0   2   0   0   0   0   2   2   2   0   0   2   0   0   0   2   2   2   2   2   0   2   0   0   2   0   0   2   2   0   2   2   2   2   0   0   2   2   0   2   2
 MK-2-2                 0   0   0   0   2   0   2   2   0   2   0   0   0   0   2   0   0   2   0   0   2   2   2   0   0   0   0   0   0   0   2   0   2   0   0   0   2   2   2   0   0   2   2   2   2   0   2   0   0   2   0   2   2   2   2   0   0   0   0   0   2   0   2   0   2   0   0   0   2   0   2   2   0   0   2   0   2   2   0   0   0   0   0   2   2   0   2   2   2   0   0   2   2   2   0   0   2   0   2   2   0   2   2   0   2   2   2   2   2   2   2   0   2   2   0   2   0   0   2   2   2   2   0   0   2   0   0   0   2   2   2   0   0   2   0   2   2   2   0   2   2   0   2   0   0   2   2   2   0   0   0   0   2   0   2   0   2   2   0   0   2   0   0   0   0   2   2   2   0   0   2   0   0   2   2   2   2   2   2   0   2   0   0   2   0   2   2   2   0   2   2   2   2   2   0   2   2   0   2   2
 MK-2-3                 0   0   0   0   2   0   2   2   2   2   0   0   0   0   2   0   0   0   0   0   2   2   2   0   0   0   2   0   0   0   2   0   2   2   0   0   2   2   2   0   2   2   2   2   2   0   2   0   0   2   0   2   2   2   2   0   0   0   0   0   2   0   2   0   2   0   2   2   2   0   2   2   0   0   0   0   2   2   0   0   0   0   0   2   2   0   2   2   2   0   0   2   2   2   0   0   2   0   2   2   0   2   2   2   2   2   2   2   2   2   2   0   2   2   0   2   0   0   0   2   2   2   0   0   2   0   0   0   2   2   2   0   0   2   0   2   2   2   0   2   2   0   2   0   0   2   2   2   0   2   0   0   2   0   2   0   2   2   0   2   2   0   0   0   0   2   2   2   0   2   2   0   0   2   2   2   0   2   2   0   2   0   0   2   0   2   2   2   0   2   2   2   2   2   0   2   2   0   2   2
 MK-2-4                 0   0   0   0   2   0   2   2   2   2   0   2   0   0   2   0   2   0   0   0   2   2   2   0   0   0   2   0   0   0   2   0   2   2   0   0   2   2   2   0   2   2   2   2   2   0   0   0   0   2   0   2   2   0   2   0   0   0   0   0   2   0   0   0   2   0   2   2   2   0   2   0   0   0   2   2   2   2   0   0   0   0   0   2   2   2   2   2   2   0   0   2   2   2   0   0   2   2   2   2   0   2   2   0   2   2   2   2   2   2   0   0   2   2   0   2   0   0   0   2   0   2   0   0   0   0   0   0   2   2   2   0   0   2   2   2   2   2   0   2   2   0   2   2   0   2   2   2   2   2   0   0   2   0   2   0   2   0   0   2   0   0   0   0   0   2   2   2   0   2   0   2   0   2   0   2   0   2   2   0   2   0   0   2   0   2   0   2   0   2   2   2   2   2   0   2   2   0   2   2
 MK-2-5                 0   0   0   0   2   0   2   2   2   2   0   2   0   0   2   0   2   2   0   0   2   2   2   0   2   0   0   2   0   0   2   0   2   0   0   0   2   2   2   0   2   0   2   2   2   0   0   0   0   2   0   2   2   0   2   2   2   0   0   0   2   0   0   0   2   0   2   2   2   0   2   0   0   0   2   0   2   2   0   0   0   0   0   2   2   2   2   2   2   0   0   2   2   2   0   0   2   2   0   2   0   2   2   0   2   2   0   2   2   2   0   0   2   2   0   2   0   0   0   2   0   2   0   0   0   0   0   0   2   2   2   0   0   2   2   2   0   2   0   2   2   0   0   2   0   2   2   2   2   2   0   0   2   0   2   0   2   0   0   2   0   0   0   0   0   2   2   0   0   2   0   2   0   2   2   2   0   2   2   0   0   2   0   2   0   2   0   2   0   2   2   2   2   2   0   2   2   0   2   2
 MK-2-6                 0   0   0   0   2   0   2   2   2   2   0   2   0   0   2   0   2   2   2   0   0   2   2   0   2   0   0   2   0   0   2   0   2   0   0   2   2   2   2   0   2   0   2   2   2   0   0   0   0   2   2   0   2   0   2   2   2   0   0   0   2   0   0   0   2   0   2   2   2   0   2   0   0   0   2   0   2   2   0   2   0   0   0   2   0   0   2   2   2   0   0   2   2   2   0   0   2   2   0   2   0   2   2   0   2   2   0   2   2   2   0   0   2   0   0   2   0   0   0   2   0   2   0   0   0   2   0   2   2   2   2   0   0   2   2   2   0   2   2   2   2   0   0   2   0   2   2   2   2   0   0   0   2   0   2   0   2   0   0   2   0   0   0   0   0   2   2   0   0   2   0   2   0   2   0   2   0   2   2   0   0   2   0   2   0   2   0   2   0   2   2   2   0   2   0   2   2   0   2   2
 MK-2-7                 0   0   0   0   2   0   2   2   2   2   0   2   0   0   2   0   2   2   2   0   0   2   2   0   2   0   0   2   0   0   2   2   2   0   0   2   2   2   2   0   2   0   2   2   2   0   0   0   0   2   0   2   2   0   0   2   2   0   0   0   2   0   0   0   2   0   2   2   2   0   2   0   0   0   2   0   2   2   0   2   0   0   0   2   0   0   2   2   2   0   0   2   2   2   0   0   2   2   0   2   0   2   2   2   2   2   0   2   2   2   0   0   2   0   0   2   0   2   0   2   0   2   0   0   0   2   2   2   2   2   2   0   2   2   2   2   0   0   2   2   2   0   0   2   2   2   2   2   2   0   0   0   2   0   2   0   2   0   0   2   0   2   0   0   0   2   2   0   2   2   0   2   0   0   0   2   0   2   2   0   0   2   0   2   0   2   2   2   2   2   2   2   0   2   0   2   2   2   2   2
 MK-2-8                 0   0   0   0   2   0   2   2   2   2   0   2   0   0   2   0   2   2   2   2   2   2   2   2   2   0   0   2   0   0   2   2   2   0   0   2   2   2   2   0   2   0   2   0   0   0   2   0   0   2   0   2   2   0   0   2   2   0   0   2   2   0   0   0   2   0   2   2   2   0   2   2   0   0   2   2   2   2   0   2   0   0   0   2   0   0   0   2   2   0   0   2   2   2   2   0   2   2   0   2   0   2   2   2   2   2   0   2   2   2   0   0   2   0   0   2   0   2   0   2   0   0   0   2   0   2   2   2   2   2   2   0   2   2   2   2   0   0   2   2   2   0   0   2   2   2   2   2   2   0   0   0   2   0   2   0   0   0   0   2   0   2   0   0   0   2   2   0   2   2   0   2   0   2   0   2   0   2   2   0   0   2   0   2   0   2   2   2   2   2   2   0   0   2   0   2   2   2   2   2
 MK-2-9                 0   0   0   0   2   0   2   2   2   2   2   2   0   0   2   0   2   2   2   2   2   2   2   2   2   0   0   2   0   0   2   2   0   0   0   2   2   2   2   0   0   0   2   0   0   0   2   0   0   2   0   2   2   0   0   2   2   0   0   2   2   0   0   0   2   2   2   2   2   0   2   0   0   0   2   2   2   2   0   0   0   0   0   2   0   0   0   2   2   0   2   2   2   2   2   0   0   2   0   2   0   2   2   2   2   2   0   2   2   2   0   0   2   0   0   2   0   2   0   2   0   0   0   2   0   2   2   2   2   2   2   2   2   2   2   2   0   0   2   2   2   0   0   2   2   2   2   2   2   0   0   0   0   0   2   0   0   0   2   2   0   2   0   0   0   2   2   0   2   2   0   2   0   2   0   2   0   2   2   0   0   2   0   2   0   2   2   2   2   2   2   0   0   0   0   2   2   2   0   2
 MK-2-10                0   0   0   0   2   0   2   2   2   0   2   2   0   0   2   0   2   0   0   2   2   2   2   0   2   2   0   2   0   0   2   2   0   0   0   0   2   2   2   0   0   0   2   0   0   0   2   0   2   2   0   0   2   0   0   2   0   0   0   2   2   2   0   0   2   2   2   0   2   0   0   0   0   0   2   2   2   0   0   0   0   0   0   2   0   0   0   2   2   0   2   0   2   2   2   0   0   2   0   2   2   2   2   2   2   2   0   2   2   2   0   0   2   0   0   2   0   2   0   0   0   2   0   2   0   2   2   2   2   2   0   2   2   2   0   2   0   0   2   2   2   0   0   0   2   2   2   2   2   0   0   0   2   0   2   0   0   0   2   2   0   2   2   0   0   2   2   0   2   2   0   2   0   2   0   2   0   2   2   0   0   2   0   2   0   2   2   2   2   2   0   0   2   0   0   2   2   2   0   2
 MK-2-11                0   0   0   0   2   0   2   2   2   0   2   2   0   0   2   2   2   0   0   2   2   2   2   2   2   2   0   2   0   2   0   0   0   0   0   0   2   2   2   2   0   0   2   0   0   0   2   0   2   2   0   0   2   0   0   2   0   0   0   2   2   2   0   0   2   0   2   0   2   0   0   0   0   2   0   2   2   0   0   0   0   0   0   2   0   0   0   2   2   0   2   0   2   2   2   0   0   2   0   2   2   2   2   2   2   2   0   0   2   2   0   0   2   0   0   2   0   2   0   0   0   2   0   0   0   2   2   2   2   2   0   2   2   2   0   2   0   0   2   0   2   0   0   0   2   2   2   2   2   0   2   0   2   0   2   0   0   0   0   0   0   2   2   0   2   2   2   2   2   2   0   0   0   2   0   2   0   2   2   0   0   2   0   2   0   2   2   0   2   2   0   2   2   0   0   2   2   2   2   2
 MK-2-12                0   0   0   0   2   0   0   2   2   0   2   2   0   0   2   2   2   0   0   2   0   2   2   2   2   2   0   0   0   2   0   0   2   0   0   0   2   2   2   2   0   0   2   0   2   2   2   0   2   2   0   0   2   0   0   2   0   0   0   2   2   2   0   0   2   0   2   0   2   0   0   0   0   2   0   2   2   0   0   0   0   0   0   2   0   0   0   2   2   0   2   0   2   2   2   0   0   2   0   2   2   2   2   0   2   2   0   0   2   2   0   0   2   0   0   2   0   2   0   0   0   2   0   0   0   2   2   2   2   2   0   0   0   2   0   0   0   0   2   0   2   0   0   0   2   2   0   2   2   0   2   0   2   0   2   0   0   0   0   0   0   2   2   0   2   2   0   2   2   2   0   0   0   2   0   2   0   2   2   0   0   2   0   2   2   2   0   0   2   2   0   2   2   0   0   2   2   2   2   2
 MK-2-13                0   0   0   0   2   0   0   0   2   0   2   2   0   0   2   2   2   0   0   2   0   0   2   2   2   2   0   2   0   2   0   0   2   0   0   2   2   2   2   0   0   0   2   0   2   2   2   0   2   2   0   0   2   0   0   2   0   2   0   2   2   2   0   0   0   0   2   0   2   0   2   0   0   2   0   2   2   0   2   0   0   2   0   2   2   0   0   2   2   0   2   0   2   2   0   0   0   2   0   2   2   2   2   2   2   2   0   0   2   2   0   0   2   0   0   2   0   2   0   0   0   2   0   0   0   2   2   2   0   2   2   2   2   2   0   0   0   0   2   0   0   0   0   2   2   2   0   2   2   0   2   0   2   0   2   0   0   0   2   0   0   2   2   0   2   2   0   2   2   0   0   0   0   2   0   2   0   2   2   2   0   2   0   2   2   2   0   0   2   0   0   2   2   0   0   2   2   2   2   2
 MK-2-14                0   0   0   0   2   0   2   0   2   0   2   2   0   2   2   0   2   0   0   2   2   0   2   2   2   2   0   2   0   2   0   2   2   0   0   2   2   2   2   0   0   0   2   0   2   0   2   0   2   2   0   0   2   0   2   2   0   2   0   2   2   2   0   0   0   0   2   0   0   0   2   0   0   2   0   2   2   0   2   0   0   2   0   2   2   0   0   2   2   0   2   0   2   2   0   0   0   2   0   2   2   2   2   2   2   2   0   0   2   2   0   0   2   0   0   2   0   2   0   2   0   2   0   2   0   2   2   2   0   2   2   2   2   2   0   0   0   0   2   0   0   2   0   2   2   2   0   2   0   0   2   0   2   0   2   0   0   0   2   0   0   2   2   0   2   0   0   2   2   0   0   0   0   2   0   2   0   2   2   2   0   0   0   2   2   2   0   0   2   0   0   2   2   0   0   2   2   2   2   2
 MK-2-15                0   0   0   0   2   0   2   0   2   2   2   2   0   2   2   0   2   0   0   2   0   0   2   2   2   0   0   2   0   2   0   2   2   0   0   2   2   2   2   0   0   0   2   0   2   0   2   2   2   2   0   0   2   0   2   2   0   2   0   2   2   2   0   0   0   2   2   0   0   0   2   0   0   2   0   2   0   0   2   0   0   2   0   0   2   2   0   2   2   0   2   0   2   2   2   0   0   2   2   2   0   2   2   2   2   2   0   0   2   2   2   2   2   0   0   2   0   0   0   2   0   2   0   2   0   2   2   2   0   2   2   0   2   2   0   0   0   0   2   0   0   2   0   2   2   2   0   2   0   0   2   0   2   0   2   0   2   0   0   0   0   2   0   0   2   0   0   0   2   0   0   0   0   2   0   2   0   0   2   2   0   0   0   2   2   2   0   0   2   0   0   2   2   0   0   2   0   0   2   2
 MK-2-16                0   0   0   0   2   0   2   0   2   2   2   2   0   2   2   0   2   0   0   2   0   2   2   0   2   0   0   0   0   2   0   2   2   0   0   0   2   2   2   0   0   0   2   0   0   0   2   2   2   2   0   0   2   0   2   2   0   2   0   2   0   2   0   0   2   2   2   0   2   2   2   0   0   2   0   2   0   0   2   0   0   2   0   0   2   2   0   2   2   0   2   0   2   2   2   0   2   2   2   2   0   2   2   2   2   2   0   0   2   0   2   2   2   0   2   2   0   0   0   2   0   2   2   2   0   2   2   2   0   2   2   0   2   2   0   0   0   0   2   0   0   2   0   2   2   2   0   2   0   0   2   2   2   0   2   0   2   0   0   0   0   2   0   0   2   0   0   0   2   0   0   0   0   2   0   2   0   0   2   2   2   0   0   0   2   2   0   0   2   0   0   2   2   2   0   2   0   0   2   2
 MK-3-1                 0   0   0   0   0   0   0   2   0   0   0   2   0   0   0   2   2   2   2   0   0   0   0   0   2   2   0   0   2   2   0   2   2   2   2   0   0   2   2   2   0   2   0   2   2   2   0   2   0   0   0   0   0   0   0   2   2   2   0   2   2   2   0   0   2   2   0   2   0   0   2   2   2   2   2   2   2   2   2   2   0   2   2   0   0   0   2   2   2   2   0   2   2   0   2   0   2   0   0   0   0   2   0   2   2   2   0   0   2   2   2   0   0   2   2   0   2   2   2   0   0   2   0   0   0   2   0   2   0   0   2   0   0   2   0   0   2   2   0   0   0   2   2   2   2   0   0   0   2   0   0   0   0   0   0   0   0   2   0   0   0   0   0   0   2   0   0   2   0   2   0   2   0   2   2   0   2   2   0   2   2   0   2   2   0   0   2   0   0   2   0   0   2   2   2   2   2   2   0   2
 MK-3-2                 0   0   0   0   2   0   2   2   0   0   0   2   0   0   0   0   2   2   0   0   0   0   0   0   0   2   0   0   2   2   0   2   2   2   2   0   0   2   2   2   0   2   0   2   2   2   0   2   0   0   0   0   0   0   0   0   2   2   0   0   2   2   0   0   2   2   0   2   0   0   2   2   2   2   2   2   2   2   2   2   2   2   2   2   0   0   2   2   2   2   0   2   2   0   2   0   2   0   0   0   2   0   2   2   2   2   0   0   2   2   2   0   0   2   2   0   2   2   2   0   0   2   0   0   0   2   0   2   0   0   2   0   0   2   0   0   2   2   0   0   0   2   2   2   2   0   0   0   2   0   2   2   0   2   0   0   0   2   0   0   2   0   0   0   2   0   0   2   0   2   2   2   0   2   2   0   0   2   0   2   2   2   2   2   0   0   2   0   0   2   0   2   2   2   2   2   0   0   0   2
 MK-3-3                 2   0   0   2   2   2   2   2   0   0   0   2   0   0   0   0   2   2   0   0   2   0   0   0   0   2   0   0   0   2   0   2   2   2   2   0   0   2   2   2   0   2   0   2   2   2   0   2   0   2   0   2   0   0   0   0   0   2   0   0   2   2   0   2   2   2   0   2   0   0   2   2   2   2   2   2   2   2   2   2   2   2   2   2   0   2   2   2   2   2   0   2   2   2   2   0   0   0   0   0   2   0   2   2   2   2   0   0   2   2   0   0   0   2   2   0   2   2   2   0   0   2   0   0   0   2   0   2   0   0   2   0   0   2   0   0   2   2   0   0   0   2   2   2   0   0   0   0   2   0   2   2   0   2   0   0   0   0   0   0   2   0   0   0   2   0   0   2   2   2   2   2   0   2   2   2   0   2   0   2   0   2   2   2   0   0   2   0   0   2   0   2   0   2   2   2   0   0   0   2
 MK-3-4                 0   0   0   2   2   2   2   2   0   0   0   2   2   0   0   0   2   2   0   0   2   2   0   0   0   2   0   0   0   2   0   0   2   2   2   0   0   2   2   2   0   2   0   2   2   2   0   2   0   2   0   0   0   0   0   0   0   2   0   0   2   2   0   2   2   2   0   2   0   0   2   2   2   2   2   2   2   2   2   2   2   2   2   2   0   2   2   2   2   2   0   2   2   2   2   0   0   0   0   0   2   2   2   2   2   2   0   0   2   2   0   0   0   2   2   0   2   2   2   0   0   2   0   0   2   2   0   2   0   0   2   0   0   2   0   0   2   2   0   0   0   2   2   2   0   0   0   0   0   0   2   0   0   2   0   0   0   0   0   0   2   0   0   0   2   0   0   2   2   2   2   2   0   2   2   2   0   2   0   2   0   2   2   2   0   0   2   0   0   2   0   2   0   2   2   2   0   0   0   2
 MK-3-5                 0   0   0   2   2   2   2   2   0   0   2   2   2   0   0   0   2   2   0   0   2   0   0   0   0   2   0   0   0   2   0   2   2   2   2   0   0   2   2   2   2   2   2   2   2   0   0   2   0   2   0   0   0   0   0   2   0   2   0   0   2   2   0   2   2   2   0   2   0   0   2   2   2   2   2   2   2   0   2   2   2   2   0   2   0   2   2   2   2   2   0   2   2   2   2   0   0   0   0   2   2   2   2   2   2   2   0   0   2   2   0   0   0   0   2   0   2   2   2   0   0   2   0   0   0   2   0   2   0   0   2   0   0   2   0   0   2   2   0   0   0   0   2   0   0   0   0   0   0   0   2   0   0   2   0   0   0   0   0   0   2   0   0   0   2   0   0   2   2   2   2   2   0   0   2   2   0   2   0   2   0   2   2   2   0   0   2   0   0   0   0   2   0   2   2   2   0   0   0   2
 MK-3-6                 0   0   0   2   2   2   2   0   0   0   2   2   2   0   0   0   2   2   0   0   2   0   0   0   2   2   0   0   0   2   0   2   2   2   2   0   0   2   2   0   2   2   2   2   0   0   0   2   0   0   0   0   0   2   0   2   0   2   0   0   2   2   0   2   2   2   0   2   0   0   2   0   2   2   2   2   2   0   2   2   2   2   2   2   0   2   2   2   2   2   0   2   0   2   2   0   0   0   0   2   2   2   2   2   2   2   0   0   2   2   0   0   0   0   2   0   2   2   2   0   0   2   0   0   0   2   0   2   0   0   2   0   0   2   0   0   2   2   0   0   0   0   2   0   0   2   0   0   2   0   0   0   0   2   0   0   0   0   0   0   2   0   0   0   2   0   0   2   2   2   2   2   2   0   2   2   0   2   2   2   0   2   2   2   0   0   2   0   0   0   0   0   0   2   2   2   2   0   0   0
 MK-3-7                 0   0   0   2   2   2   2   0   0   0   2   2   2   0   0   0   2   2   0   0   2   0   0   2   2   2   0   0   0   2   0   2   2   2   2   0   0   2   2   0   2   0   2   2   0   0   0   2   0   0   0   0   0   2   0   2   0   2   0   0   2   2   0   2   2   2   0   2   0   2   2   2   2   2   2   2   2   0   2   2   2   2   2   2   0   2   2   2   0   2   0   2   0   2   2   0   0   0   0   2   2   2   2   2   2   2   0   0   2   2   0   2   0   0   2   0   2   2   2   0   0   2   0   0   0   2   0   2   0   0   2   0   0   0   0   0   2   2   0   0   0   0   2   0   0   2   0   0   2   0   0   2   0   2   0   0   0   2   0   0   2   0   0   0   2   0   2   2   2   2   2   2   2   0   2   2   0   2   2   2   0   2   2   0   0   0   2   0   2   0   0   0   0   2   2   2   2   0   0   0
 MK-3-8                 0   0   0   2   2   2   2   2   0   0   2   2   2   2   0   2   2   2   0   0   2   0   2   2   2   2   0   2   0   2   0   2   2   2   2   0   0   2   2   0   2   0   2   2   0   0   2   2   2   2   0   0   0   2   0   2   0   2   0   0   2   2   0   2   2   2   0   2   0   2   2   2   2   2   2   2   2   0   0   2   0   2   2   2   0   2   0   2   0   2   0   2   0   2   2   2   0   0   0   2   2   2   2   2   2   2   0   0   2   2   0   2   0   0   2   0   2   2   2   0   0   2   0   0   0   2   0   2   0   0   2   0   0   0   0   0   2   2   0   0   0   0   0   0   0   2   0   0   2   0   0   2   0   2   0   0   0   2   2   0   2   0   0   0   2   2   2   2   2   2   2   2   2   0   2   2   0   2   2   2   0   0   2   0   0   0   2   2   2   0   0   0   0   2   2   2   2   0   0   0
 MK-3-9                 0   0   0   2   2   2   0   2   0   0   2   2   2   2   0   2   2   2   0   0   2   0   2   2   2   2   0   2   0   2   0   2   2   2   2   0   0   2   2   0   2   2   2   2   0   0   2   2   2   2   0   0   0   2   0   2   0   2   2   0   2   2   0   2   2   2   2   2   0   2   0   2   0   2   2   0   2   0   0   2   0   2   2   2   0   2   0   2   0   2   0   2   0   2   2   2   0   0   0   0   2   2   0   2   2   2   0   0   2   2   0   2   0   0   2   0   2   2   2   0   0   2   0   0   0   2   0   2   0   0   2   0   0   2   0   0   2   2   0   0   0   0   0   0   0   0   0   0   2   0   2   2   0   2   0   2   0   2   2   0   2   0   0   0   0   2   2   2   2   2   2   2   2   0   2   2   0   2   0   2   0   0   2   0   0   0   2   0   2   0   0   0   0   2   2   2   2   0   0   0
 MK-3-10                0   0   0   2   2   2   0   2   0   0   2   0   2   2   0   2   2   2   0   0   2   0   2   2   2   2   0   2   2   2   0   2   2   2   2   0   0   2   2   2   2   2   2   0   0   0   0   2   2   0   0   0   0   2   0   2   0   2   2   0   2   2   0   2   2   2   2   2   0   2   0   2   0   2   2   0   2   0   0   2   0   2   2   2   0   0   0   2   0   2   0   2   2   2   2   2   0   0   0   0   2   2   0   2   2   2   0   0   2   2   0   2   0   0   2   0   2   2   2   0   0   2   0   0   0   2   0   2   0   0   2   0   0   2   0   0   2   2   0   0   2   0   2   0   0   0   2   0   2   0   2   0   0   2   0   2   0   2   2   0   2   0   0   0   0   0   2   2   2   2   0   2   0   0   0   2   0   2   0   0   0   0   2   0   0   0   2   0   2   0   0   0   0   2   2   2   2   0   0   0
 MK-3-11                0   0   0   2   2   2   0   2   0   0   2   0   0   0   0   2   2   2   0   0   0   2   2   2   2   2   0   2   2   2   0   2   2   2   2   0   0   2   2   2   2   0   0   0   2   0   0   2   2   2   0   0   0   2   0   2   0   2   0   0   2   2   0   2   2   2   0   2   0   2   0   2   0   2   2   0   2   0   0   2   0   2   2   0   0   0   0   2   0   2   2   2   2   2   2   2   0   0   0   0   2   0   0   2   2   2   0   0   2   2   0   2   0   0   2   0   2   2   2   0   0   2   0   0   0   2   2   2   0   0   2   0   0   2   0   0   2   2   0   0   2   2   2   0   0   0   2   0   2   0   2   0   0   2   0   2   0   2   2   0   2   0   0   0   2   0   2   2   2   2   0   0   0   0   0   2   0   2   0   0   0   0   2   0   0   0   2   0   2   0   0   0   0   2   2   2   0   0   0   0
 MK-3-12                0   0   0   2   2   2   0   2   0   0   2   0   0   0   0   0   2   2   0   0   0   2   2   0   2   2   0   2   2   2   0   2   2   2   2   0   0   2   2   2   2   0   0   0   2   0   0   2   2   2   0   0   0   2   0   2   0   2   0   0   2   2   0   2   2   2   0   2   0   2   2   0   0   2   2   0   2   0   0   2   2   0   2   0   0   0   0   2   0   2   2   2   2   2   2   2   0   0   0   0   0   0   0   2   0   2   0   0   2   0   0   2   0   0   2   0   2   2   2   0   0   0   0   0   0   2   2   0   0   0   2   0   0   2   0   0   2   2   0   0   2   2   0   0   0   0   2   0   2   0   2   0   0   2   0   2   0   2   2   0   2   2   0   0   2   2   2   2   2   2   0   0   2   0   0   2   0   2   0   0   0   0   0   0   2   2   2   0   2   0   0   2   0   2   2   2   0   0   0   0
 MK-3-13                0   0   0   2   2   2   0   0   0   0   2   0   0   0   0   0   2   2   0   2   0   2   2   0   0   2   0   0   2   2   0   2   2   2   2   0   0   2   2   2   2   0   2   0   2   0   0   2   2   2   0   0   0   2   0   0   2   2   0   0   2   2   0   2   0   2   0   2   0   2   2   0   0   2   2   0   2   0   0   2   2   0   2   0   0   0   0   2   0   2   2   0   2   2   2   2   0   0   0   0   0   0   0   2   0   2   0   0   2   0   0   2   0   0   2   0   2   2   2   0   2   0   0   0   0   2   2   0   0   0   2   0   0   2   0   0   2   2   2   0   2   2   0   0   0   0   2   0   2   0   2   0   0   2   0   2   0   2   2   2   0   2   0   0   2   2   0   2   0   2   0   0   2   2   0   2   0   2   0   0   0   0   0   0   2   0   2   0   2   0   0   2   0   2   2   2   0   0   0   0
 MK-3-14                0   0   0   2   2   0   2   0   2   0   2   0   0   0   0   0   2   2   0   2   0   2   2   0   0   2   0   0   0   2   0   2   2   0   2   0   0   0   2   2   2   0   2   0   2   0   0   2   2   0   0   0   0   2   0   0   2   2   0   0   2   2   0   2   0   2   0   0   0   2   2   0   0   2   0   0   2   0   0   2   2   2   0   0   0   0   0   2   0   2   2   0   2   2   2   2   0   0   0   0   0   0   0   2   0   2   0   0   2   0   0   0   0   0   0   0   2   2   2   0   2   0   0   0   0   0   2   0   0   2   2   2   0   2   0   0   2   2   2   0   2   2   0   0   0   0   2   0   2   0   2   2   0   2   0   2   2   0   2   2   0   2   0   0   2   2   0   0   0   2   0   0   2   2   0   2   0   2   0   0   0   0   0   0   2   2   2   0   2   0   0   2   0   2   0   2   0   0   0   0
 MK-3-15                0   0   0   2   2   0   2   0   0   0   2   0   0   0   0   2   2   2   0   2   2   2   2   0   0   2   0   0   0   2   0   2   2   0   2   0   0   0   2   2   2   0   2   0   2   0   0   2   0   0   0   0   0   2   0   0   2   2   0   0   2   2   0   2   0   2   0   0   2   2   2   0   2   2   0   0   0   0   0   2   2   2   0   0   0   0   0   2   0   2   2   0   2   2   2   2   0   0   0   0   0   0   0   2   0   2   0   0   2   0   0   2   2   2   0   0   2   0   2   0   2   0   0   0   0   0   2   0   0   2   2   2   0   2   0   0   2   2   2   0   2   2   0   0   0   0   2   0   2   0   2   2   0   2   0   2   2   0   2   2   2   2   0   2   2   2   0   2   0   0   0   0   0   2   0   2   0   2   2   0   2   0   0   2   2   2   2   0   2   0   2   2   0   2   0   2   0   0   0   2
 MK-3-16                0   0   0   2   2   0   2   0   0   0   2   0   0   0   0   2   2   2   0   2   2   2   2   0   0   2   0   0   2   2   0   2   2   0   2   0   0   0   2   2   2   0   2   0   2   0   0   2   0   0   0   0   0   2   0   0   2   2   0   2   2   2   0   2   0   2   0   2   2   0   2   0   2   2   0   0   0   0   0   2   2   2   0   0   0   2   0   2   0   0   2   0   2   2   2   2   0   0   0   0   0   0   0   2   0   2   0   0   2   0   0   2   2   2   0   0   2   0   2   2   0   0   0   0   0   0   2   0   0   2   2   2   0   2   0   0   2   2   0   0   2   2   0   0   0   0   2   0   2   0   2   2   0   2   0   2   2   0   0   2   2   2   0   2   2   2   0   2   0   0   0   0   2   2   0   2   0   2   2   2   2   0   0   2   2   2   2   0   2   0   2   2   0   2   2   2   0   0   0   2
 MK-4-1                 2   0   2   2   0   2   0   0   2   2   2   0   0   2   0   2   2   0   2   2   0   0   2   0   2   0   2   0   0   2   2   2   0   2   2   2   2   0   2   0   2   0   0   2   0   0   2   0   0   2   2   2   0   0   2   0   0   2   2   0   0   2   2   2   0   2   0   2   0   2   2   0   0   0   2   0   0   0   2   2   2   2   0   0   2   2   2   0   0   2   0   2   0   0   2   2   2   0   0   2   2   2   2   0   0   2   0   0   2   2   2   0   2   0   0   2   0   2   0   0   0   0   2   2   0   0   0   2   0   0   0   2   0   2   2   0   2   2   0   2   0   2   0   0   0   0   2   0   2   0   0   2   0   2   2   2   0   0   0   0   0   0   2   0   2   2   2   2   0   0   0   0   2   2   2   2   0   0   2   2   0   0   2   0   2   0   0   2   2   2   2   2   0   2   0   2   2   2   2   2
 MK-4-2                 0   0   2   2   0   2   0   2   2   2   2   2   0   2   0   2   2   0   2   0   0   0   2   0   2   0   2   2   0   2   2   2   0   2   2   0   2   0   2   0   2   0   0   2   0   0   2   0   0   2   2   2   0   0   2   0   0   2   0   2   0   0   0   2   0   2   0   0   0   2   2   0   0   0   2   0   0   0   0   0   2   0   0   0   2   2   2   0   0   2   0   2   2   0   2   2   2   0   2   2   2   2   2   0   0   2   0   0   2   2   0   0   2   0   0   2   0   2   0   0   0   0   2   2   0   2   0   2   0   0   2   2   0   2   2   0   2   2   2   2   0   2   0   0   0   0   2   2   2   0   0   2   0   2   2   2   0   0   0   0   0   0   2   0   2   2   2   2   2   0   0   0   2   2   2   2   0   0   2   0   0   0   2   0   2   0   2   2   2   2   2   2   0   2   2   2   2   0   2   0
 MK-4-3                 2   0   2   2   0   2   0   2   2   2   2   2   0   2   2   2   2   0   2   0   0   0   2   0   0   0   2   2   0   2   2   2   0   2   2   0   2   0   2   0   2   0   0   2   0   0   0   0   0   2   2   2   0   0   0   0   0   2   0   2   0   0   0   0   2   0   0   0   0   2   2   0   0   0   2   0   0   2   0   0   2   0   0   0   2   2   2   0   0   2   2   2   2   0   2   2   2   0   2   2   2   2   2   2   0   2   0   0   2   2   0   0   2   0   0   2   0   2   2   0   0   0   2   2   0   2   0   2   0   0   2   2   0   2   2   0   2   0   2   2   2   0   2   0   0   2   2   2   0   0   0   2   0   2   2   2   0   0   0   0   2   0   2   0   2   2   2   2   2   0   0   0   2   2   2   2   0   0   2   0   0   0   2   0   2   0   2   0   2   2   2   2   0   2   2   2   2   0   2   0
 MK-4-4                 2   0   0   2   0   2   0   2   2   2   2   0   0   2   2   2   2   0   2   0   2   0   0   0   0   0   2   2   0   2   2   2   0   2   2   0   2   0   2   0   2   0   0   2   0   0   0   0   2   2   2   2   0   2   0   0   2   2   0   2   0   0   0   0   2   0   0   2   0   2   2   0   0   0   2   2   0   0   0   0   2   2   0   0   2   2   2   0   0   2   2   2   2   0   2   2   2   0   2   2   2   2   2   2   2   2   0   0   2   2   0   0   0   0   2   2   0   2   2   0   0   0   2   2   2   2   0   2   0   0   2   0   0   2   2   0   2   0   2   2   2   0   2   0   0   2   2   2   0   0   2   2   0   2   2   0   0   0   0   0   2   0   2   0   2   2   2   2   2   0   0   0   2   2   2   2   0   0   2   0   0   0   2   0   2   0   2   0   2   0   2   2   0   2   2   2   2   2   2   0
 MK-4-5                 2   2   0   2   0   2   0   0   2   2   0   0   0   2   2   2   2   0   2   0   0   0   0   0   0   0   2   2   2   2   2   2   0   2   2   0   2   2   2   0   2   0   0   2   0   0   0   0   2   2   2   2   2   2   0   0   2   2   0   2   0   0   0   0   2   0   0   2   0   2   2   0   0   2   2   2   0   0   0   0   2   2   0   0   2   2   2   0   0   2   2   2   0   0   2   2   2   0   2   2   2   2   2   2   2   2   0   0   2   0   0   0   0   0   2   2   0   0   2   0   0   0   2   2   2   2   0   2   0   0   2   0   0   2   2   0   2   0   2   2   2   0   2   0   0   2   2   2   0   0   2   2   0   2   0   0   0   0   0   2   2   0   2   0   2   2   0   2   2   2   0   0   2   2   2   0   0   0   2   0   0   0   2   0   2   0   2   0   2   0   2   2   0   0   2   2   2   2   0   0
 MK-4-6                 0   2   0   2   0   2   0   0   2   2   2   0   0   2   2   2   2   0   2   0   0   0   0   0   0   0   2   2   2   2   2   2   0   2   2   2   2   2   2   0   2   0   0   2   0   0   0   0   2   2   2   0   2   2   0   0   2   2   0   2   2   0   0   2   2   0   0   2   0   2   2   0   0   2   2   2   0   0   0   0   2   2   0   2   2   2   2   0   2   2   2   2   0   0   2   2   2   0   2   2   2   2   2   2   2   2   0   2   2   0   2   0   0   0   2   2   0   0   2   0   0   0   2   2   2   2   0   2   0   0   2   0   0   2   2   2   2   0   2   2   2   0   2   0   0   2   2   2   0   2   2   0   0   2   0   0   0   0   0   0   2   0   2   0   2   2   0   2   2   2   0   0   2   2   2   2   0   2   2   0   0   0   2   0   2   0   2   2   2   0   2   2   2   0   2   2   2   0   0   0
 MK-4-7                 0   2   0   2   0   2   0   0   0   2   2   0   0   2   2   2   2   0   2   0   0   0   0   0   0   0   2   2   2   2   2   2   0   2   2   0   2   2   2   0   2   0   0   2   0   0   0   0   2   2   2   0   0   2   0   0   2   2   0   2   2   0   0   2   2   0   0   0   0   2   0   0   0   2   2   2   0   0   0   2   2   0   0   0   0   2   2   0   2   2   2   2   0   0   2   2   2   0   2   2   2   2   2   2   2   2   0   2   2   0   2   0   0   0   2   2   0   0   2   2   0   0   2   2   2   2   0   2   0   0   2   0   0   2   2   2   2   0   2   2   2   2   2   0   0   0   2   2   0   2   0   2   0   2   2   0   0   0   0   0   2   0   2   0   2   0   0   2   2   2   0   0   2   2   2   2   0   2   2   0   0   0   2   0   2   0   2   2   2   0   2   2   2   0   2   2   2   0   0   0
 MK-4-8                 0   2   0   2   0   2   0   0   0   2   2   0   2   2   0   2   2   0   2   0   0   0   0   0   0   0   2   2   2   2   2   2   0   2   2   0   2   2   2   0   2   0   2   2   0   0   2   0   2   2   2   0   0   2   0   0   2   2   0   2   2   0   0   2   0   0   0   0   0   2   0   0   0   0   0   2   0   0   0   2   2   0   0   0   0   2   2   0   2   0   2   2   0   0   2   2   2   0   2   2   2   2   2   2   2   2   0   2   2   2   2   0   2   0   2   2   2   0   2   2   0   0   2   2   2   2   0   2   0   0   2   0   0   2   2   2   2   0   2   2   2   2   0   0   0   2   2   2   2   2   0   2   0   0   2   2   0   0   0   0   2   0   2   0   0   2   0   2   2   2   0   0   2   2   2   2   2   2   2   0   0   0   2   0   2   0   2   2   2   0   2   2   2   0   2   0   2   0   0   0
 MK-4-9                 0   2   0   2   0   2   0   0   2   2   2   0   0   2   0   2   2   0   2   0   0   0   0   0   0   0   0   2   2   2   2   2   0   2   2   0   2   0   2   0   2   0   2   2   0   0   0   0   2   2   2   0   0   2   0   0   2   2   0   2   2   0   0   2   0   2   0   0   0   2   0   0   0   0   0   2   0   2   0   2   2   0   0   0   0   2   2   2   2   0   2   2   0   0   2   2   2   0   0   2   2   2   2   2   2   2   0   2   2   2   2   0   2   0   2   2   2   0   2   2   0   0   0   2   2   2   0   2   0   0   2   0   0   2   2   2   0   0   2   2   2   2   0   0   0   2   2   2   2   2   0   2   0   2   2   2   0   0   0   0   2   2   2   0   0   2   0   0   2   2   0   0   2   2   0   2   2   2   2   0   2   2   2   0   2   0   2   0   2   0   2   2   2   0   0   0   2   0   0   0
 MK-4-10                0   2   0   2   0   2   0   0   2   2   2   0   0   0   0   2   2   0   2   0   0   0   0   0   0   0   0   2   2   2   2   2   0   2   2   0   2   0   2   0   2   0   2   2   0   0   0   0   2   2   2   0   0   2   0   0   2   2   0   2   0   0   0   2   0   2   0   2   0   2   0   0   0   0   0   2   2   2   0   2   2   0   0   0   0   0   2   2   2   0   2   2   0   2   2   2   2   2   2   2   2   2   2   2   2   2   0   2   2   2   2   0   2   0   2   2   2   0   2   0   0   0   0   2   2   2   0   2   0   0   2   0   0   2   2   2   2   0   2   2   2   2   0   0   0   2   2   2   2   2   0   2   0   2   2   2   0   0   0   0   2   2   2   0   0   2   0   0   0   2   0   0   0   2   0   2   2   2   2   0   2   2   2   0   2   0   2   0   2   0   2   2   2   0   0   0   2   0   0   0
 MK-4-11                2   2   2   2   0   2   0   0   2   2   0   0   0   0   0   2   2   0   2   0   0   0   0   0   0   0   0   2   2   0   2   2   2   2   2   0   2   2   2   0   2   0   2   2   0   0   0   0   2   2   2   0   0   2   0   0   2   2   0   2   0   0   0   2   0   2   0   2   0   2   0   0   0   0   0   2   2   2   0   2   2   0   2   0   0   0   2   2   2   0   2   2   0   2   2   2   0   2   2   2   2   2   2   0   2   2   2   2   2   2   2   0   2   0   2   2   2   0   2   0   0   0   0   2   2   2   0   2   2   0   2   0   0   2   2   2   0   0   2   2   2   2   0   0   0   2   2   2   2   2   0   2   0   2   0   0   0   0   0   0   2   2   2   0   0   2   0   0   2   0   0   0   0   2   0   2   0   2   2   0   2   2   2   0   2   0   2   0   2   0   2   2   0   0   0   0   2   0   0   0
 MK-4-12                0   2   2   2   2   2   0   0   2   2   0   0   0   0   0   2   0   0   2   0   0   0   0   0   0   2   0   2   2   0   0   2   2   2   2   2   2   0   2   0   2   0   2   2   0   0   0   0   2   2   0   2   0   2   0   0   2   2   0   2   0   0   0   2   0   2   0   2   0   2   0   0   0   0   0   2   2   2   0   2   2   0   2   0   0   0   2   2   2   0   2   2   0   2   2   0   0   2   2   2   2   2   2   2   2   2   2   2   2   2   2   0   2   0   2   2   2   0   2   2   0   0   0   2   2   2   0   0   2   0   2   0   0   0   2   2   2   0   2   2   2   2   0   0   0   2   2   2   2   0   0   2   0   2   0   0   0   0   2   2   2   2   2   0   0   2   0   0   2   0   2   0   0   2   0   2   0   2   0   0   2   2   2   0   2   0   2   0   2   0   0   2   2   0   0   0   2   0   0   0
 MK-4-13                0   2   2   2   2   2   0   0   2   2   0   0   0   0   0   2   0   0   2   0   0   0   0   0   0   2   0   2   2   2   0   2   2   2   2   2   0   2   0   0   2   0   2   2   0   0   0   0   2   2   0   2   2   2   0   0   2   2   0   2   0   0   0   2   0   2   0   2   0   2   0   2   0   0   0   2   2   2   0   2   2   0   2   0   0   0   2   2   2   0   2   2   0   2   2   0   0   2   2   2   2   2   2   2   0   2   2   2   2   2   2   0   2   0   2   2   2   0   2   2   2   0   0   2   2   0   0   0   2   0   2   0   2   0   2   2   2   0   2   2   2   2   0   0   0   2   2   0   2   0   0   2   2   0   2   0   0   0   2   2   2   2   2   0   0   2   0   0   2   0   2   0   0   2   0   2   0   0   0   0   2   2   2   0   2   0   2   0   2   0   0   2   2   0   0   0   2   0   0   0
 MK-4-14                0   2   2   0   2   2   0   0   2   2   0   0   0   0   0   2   0   0   2   0   0   0   0   0   0   2   0   2   0   2   0   0   2   0   2   2   0   2   0   0   0   0   2   2   0   0   0   0   2   2   0   2   2   2   0   2   2   2   2   2   0   0   0   2   0   2   0   2   2   2   0   0   2   0   0   2   2   2   0   2   0   2   2   0   0   0   2   2   2   0   2   2   0   0   2   0   0   2   2   2   2   2   2   2   2   2   0   2   2   2   2   0   2   0   0   2   2   0   2   2   2   0   0   2   0   0   0   0   2   0   2   2   2   0   2   0   0   0   0   2   0   2   0   0   0   2   2   0   2   0   0   2   2   0   2   0   0   0   2   0   2   2   2   0   0   2   0   0   2   0   2   0   0   2   0   2   0   0   0   0   2   2   2   0   2   0   2   0   2   2   0   2   0   0   0   0   2   2   0   2
 MK-4-15                0   2   2   0   2   2   0   0   0   2   0   0   0   2   0   2   0   2   2   0   0   0   0   0   0   2   0   2   0   2   0   0   2   0   2   2   0   2   0   0   0   0   2   2   0   0   0   0   0   2   0   2   2   2   0   2   2   2   2   2   0   0   0   2   0   2   0   2   2   2   0   0   2   2   0   2   2   2   0   0   0   2   2   2   0   0   2   2   2   0   2   2   0   0   2   0   0   2   2   2   2   2   2   2   2   2   0   2   2   2   2   0   2   0   0   2   2   0   2   2   2   0   0   2   0   0   0   0   2   0   2   2   2   0   2   0   0   0   0   2   0   2   2   0   0   2   2   0   2   0   0   2   2   0   2   0   0   0   2   0   2   2   0   0   0   2   0   0   2   0   2   0   0   2   0   2   0   0   0   0   2   2   0   0   2   0   2   0   0   2   2   2   2   0   0   0   2   2   0   2
 MK-4-16                0   2   2   0   2   2   0   0   0   2   0   0   0   2   0   2   0   2   2   0   0   0   0   0   0   2   0   2   0   2   0   0   2   0   2   0   0   2   0   2   0   0   2   2   2   0   2   0   0   2   2   2   2   2   0   2   2   2   0   2   0   0   0   2   0   0   0   2   2   2   0   0   2   2   0   2   0   2   0   0   0   2   2   2   0   0   2   2   0   0   2   2   0   0   2   0   0   2   2   2   2   2   2   2   0   2   0   2   2   2   2   0   2   0   0   2   2   0   2   2   2   0   0   2   0   0   0   0   0   0   2   2   2   0   2   0   0   0   0   0   2   2   2   0   0   2   2   0   2   0   0   2   2   0   2   0   0   0   2   0   2   2   2   0   2   2   0   0   0   2   2   0   0   2   0   2   2   0   0   0   2   2   0   0   2   2   2   0   0   2   2   2   2   0   0   2   2   2   0   2
 MK-5-1                 0   2   0   0   0   0   2   2   0   2   2   0   0   2   0   0   2   2   2   0   2   0   2   2   2   0   0   0   2   0   2   2   2   0   2   0   2   2   0   2   2   0   0   2   2   0   2   0   2   2   2   2   0   0   2   0   0   0   2   2   0   0   2   0   2   0   0   0   2   0   2   2   0   2   0   2   0   2   0   2   2   2   2   0   0   2   0   0   2   2   0   0   0   2   0   0   2   2   0   2   0   0   2   0   0   0   0   2   0   0   2   2   2   0   0   2   0   0   0   0   0   2   0   0   2   2   0   0   2   0   2   0   2   2   0   0   0   0   0   0   2   2   2   2   0   2   0   2   0   0   0   2   0   0   0   2   0   2   2   2   0   2   2   0   0   2   0   0   0   2   2   2   2   2   0   0   2   2   0   2   2   2   2   0   2   2   2   2   2   2   0   0   2   0   0   2   2   0   0   2
 MK-5-2                 0   2   0   0   0   0   2   2   0   2   2   0   0   2   0   0   0   0   2   0   0   0   2   2   0   0   0   0   2   0   2   2   0   0   2   0   2   2   0   2   2   0   0   2   2   0   2   0   2   2   2   2   0   0   2   0   2   0   0   2   0   0   2   0   2   0   0   0   2   0   2   2   0   2   0   2   0   2   0   2   2   2   2   0   0   2   0   2   2   2   0   0   0   2   0   0   2   2   0   2   0   0   2   0   0   0   0   2   0   0   2   2   2   0   0   0   0   0   0   0   0   2   0   0   2   2   0   0   2   0   2   0   0   2   0   0   0   0   0   0   0   2   2   2   0   0   0   0   0   0   0   2   0   0   0   2   0   2   2   2   0   2   2   0   0   2   0   0   0   2   0   2   2   2   0   0   2   2   0   0   2   2   0   2   2   2   2   2   2   2   0   2   2   0   0   2   2   0   0   2
 MK-5-3                 0   2   0   0   0   0   2   2   0   2   2   0   0   2   0   0   0   0   2   0   0   0   2   2   0   0   0   0   2   0   2   0   0   0   2   0   2   2   2   2   2   0   0   2   2   0   2   0   2   0   2   2   0   0   2   0   2   0   2   2   0   2   0   0   2   0   2   0   2   2   2   2   0   2   0   2   0   2   0   2   2   2   2   0   0   2   0   2   2   2   0   0   2   2   0   2   0   2   0   2   0   0   2   0   0   0   0   2   0   0   2   2   2   2   0   2   0   0   0   2   0   2   2   2   2   2   0   0   2   0   2   0   0   2   0   0   0   0   0   0   0   2   2   2   0   0   0   0   0   0   0   2   0   0   0   2   0   2   2   2   0   2   2   0   0   2   0   0   0   2   0   2   2   2   0   0   0   2   0   0   2   2   0   0   2   2   2   2   2   2   0   2   2   0   0   2   2   0   2   2
 MK-5-4                 0   2   0   0   0   2   0   2   0   2   2   0   0   2   0   0   0   0   2   0   0   0   2   2   2   0   0   0   2   0   2   0   0   0   2   0   2   2   2   2   2   0   2   2   2   0   2   0   2   0   2   2   0   0   2   0   2   0   2   2   0   2   0   2   2   0   2   0   2   2   2   2   0   2   0   2   0   2   0   2   2   2   2   0   0   2   0   2   2   2   0   0   2   2   0   2   0   2   0   2   0   0   0   0   0   0   2   2   0   0   2   2   2   2   0   2   0   0   0   2   0   2   0   2   2   2   0   0   2   0   2   0   0   2   0   2   0   0   0   0   0   2   0   2   0   0   0   0   0   0   0   2   0   0   0   2   0   2   0   2   0   2   2   0   0   2   0   0   2   2   0   2   2   2   0   0   0   2   0   0   2   2   0   0   2   2   0   2   2   2   0   2   2   0   0   2   2   0   2   2
 MK-5-5                 0   2   0   0   0   2   0   2   0   2   2   0   2   2   0   0   0   0   2   0   0   0   2   2   2   0   0   0   2   2   2   0   0   0   2   0   2   2   2   2   2   0   2   2   2   0   2   2   2   0   2   2   0   0   0   0   2   0   2   0   0   2   0   2   0   0   2   2   2   2   2   2   0   0   0   2   0   2   0   2   2   2   2   0   0   2   0   0   2   2   2   0   2   2   0   2   0   2   0   0   2   0   0   0   2   0   2   2   0   0   2   0   0   2   0   2   0   2   0   2   0   0   0   2   2   2   0   0   2   0   2   0   0   2   0   2   0   0   0   0   0   2   0   2   0   0   0   0   0   0   0   2   0   0   0   2   0   2   0   2   0   2   2   2   0   2   0   0   2   2   2   2   2   2   0   0   0   2   0   0   2   2   0   0   2   2   2   2   2   2   0   2   2   0   0   0   2   0   2   2
 MK-5-6                 0   2   0   0   0   2   0   2   0   2   2   0   2   2   0   0   0   0   2   0   0   2   2   2   2   0   0   0   2   2   2   2   0   0   2   0   2   2   2   2   2   2   2   2   2   0   2   2   2   0   2   2   0   0   0   2   2   0   0   0   0   2   0   2   0   0   2   2   2   2   2   0   0   0   0   2   0   2   0   2   2   2   2   0   0   2   2   0   2   2   2   0   2   2   0   2   0   2   0   2   2   0   0   0   2   0   2   2   0   0   2   0   0   2   0   2   2   2   2   2   2   0   2   2   2   2   0   0   2   2   2   0   0   2   0   0   2   0   0   0   0   2   2   2   0   0   0   0   2   0   0   0   0   0   0   2   0   2   0   2   0   2   2   2   0   2   0   0   0   2   2   2   2   2   0   0   0   2   0   2   2   2   0   0   2   2   2   2   2   2   0   2   2   0   0   0   2   0   2   2
 MK-5-7                 0   2   0   0   0   2   0   2   0   2   2   0   2   2   0   0   0   0   2   0   0   0   2   2   2   0   0   0   2   2   2   2   0   0   2   0   2   2   2   2   2   2   0   2   2   0   2   2   2   0   2   2   0   0   0   2   2   0   2   0   0   2   0   2   0   2   2   2   2   2   2   0   0   0   0   2   0   2   0   2   2   2   2   0   0   2   2   0   2   0   2   0   2   2   0   0   0   0   0   2   2   0   0   0   2   0   2   2   0   0   2   0   0   2   0   2   2   2   2   2   2   0   2   2   2   2   2   0   2   0   2   0   0   2   0   0   2   0   0   0   0   2   2   2   0   0   0   2   2   0   0   0   0   2   0   0   0   0   0   2   0   2   0   2   0   2   2   0   0   2   2   2   2   2   0   0   0   2   0   2   2   2   0   0   2   2   2   2   2   2   0   0   2   0   0   0   2   0   2   2
 MK-5-8                 0   2   0   0   0   2   2   2   0   2   2   0   2   2   0   0   0   0   2   0   2   0   0   2   2   0   0   0   2   2   2   2   0   0   2   0   2   2   2   2   0   2   0   2   2   0   2   2   2   0   2   2   0   2   2   2   0   0   2   0   0   2   0   2   0   0   2   2   2   2   2   0   0   0   0   2   0   2   0   2   0   2   2   0   0   2   2   0   2   0   2   2   2   2   0   2   0   0   0   2   2   0   0   0   2   0   2   2   0   0   2   0   0   2   0   2   2   2   2   2   2   0   2   2   0   2   2   0   2   0   2   0   0   2   0   2   2   0   0   0   0   2   2   0   0   0   0   2   2   0   0   0   0   2   0   0   0   0   0   2   0   2   0   2   0   2   2   0   0   2   2   2   0   2   0   0   0   2   0   2   2   2   0   2   2   2   2   2   2   2   0   0   0   0   0   0   2   2   2   2
 MK-5-9                 0   2   2   0   0   2   2   2   0   2   2   0   2   2   0   0   0   0   2   2   2   0   0   2   2   0   0   0   2   2   2   2   0   0   2   0   2   0   0   2   2   2   0   0   2   2   2   2   2   2   2   2   0   2   2   2   0   0   2   0   0   2   0   2   0   0   0   2   2   2   2   0   0   0   0   2   0   2   0   2   0   2   2   0   0   2   0   0   2   0   2   2   0   2   0   2   0   0   0   2   2   0   0   0   2   0   0   2   0   2   2   0   0   2   2   2   2   2   2   2   0   0   2   2   0   2   2   0   0   0   2   0   0   2   0   0   2   0   0   0   0   2   2   0   0   2   0   2   2   2   0   0   0   2   0   2   0   0   0   2   0   2   0   2   0   2   2   0   0   2   2   2   0   2   0   0   0   0   0   2   2   2   0   2   2   2   2   2   2   2   2   0   0   0   0   0   2   2   2   2
 MK-5-10                0   2   2   0   0   2   2   2   0   2   2   0   2   2   0   0   0   0   2   2   2   0   0   2   2   0   0   0   0   2   2   2   0   0   2   0   0   0   0   2   0   2   2   0   2   2   2   2   2   2   2   2   0   0   2   2   0   0   2   0   0   2   0   2   0   0   0   2   2   2   2   0   0   0   0   2   0   2   0   2   0   2   2   0   0   2   0   0   2   0   2   2   0   2   0   2   0   0   0   0   2   0   2   0   2   0   0   2   0   2   2   0   0   2   2   2   0   2   2   2   0   0   2   2   0   2   2   0   2   0   2   2   0   2   0   0   2   0   0   0   0   2   2   0   0   2   0   2   2   2   0   0   0   2   0   0   0   0   2   0   0   2   2   2   2   2   2   0   0   2   2   2   0   2   0   0   0   0   0   2   2   2   0   2   2   2   2   2   2   2   2   2   0   0   0   0   2   2   2   2
 MK-5-11                0   2   2   0   0   2   2   2   0   2   2   0   2   2   0   0   0   0   2   2   0   0   0   2   2   0   0   0   0   2   2   2   0   0   2   0   0   0   0   2   0   2   2   0   2   2   2   0   2   0   2   2   0   0   2   2   2   0   2   0   0   2   0   2   0   0   0   0   2   2   2   0   0   0   0   2   0   2   0   2   0   0   2   0   0   2   0   0   2   0   2   2   0   2   0   2   0   0   0   0   2   0   2   0   2   2   0   2   0   2   2   2   0   2   2   2   2   2   2   2   0   0   0   2   0   2   2   0   2   0   2   2   0   0   0   2   2   0   0   0   0   0   2   0   0   0   0   2   2   2   0   2   0   2   0   0   0   0   2   0   0   2   2   2   2   2   2   0   2   2   2   2   0   2   2   0   0   0   0   0   2   2   0   0   2   2   2   2   2   2   2   2   0   0   2   0   0   2   2   2
 MK-5-12                0   2   2   0   0   2   2   2   0   2   2   0   0   2   0   0   0   0   2   0   0   0   2   2   2   0   0   0   0   2   2   2   0   0   2   2   0   0   0   2   0   2   2   0   2   2   2   0   2   0   2   2   0   0   2   2   2   0   2   0   0   2   0   2   0   0   0   0   2   2   2   0   0   0   0   2   0   2   2   2   0   0   2   0   0   2   0   0   2   0   2   2   0   2   0   0   0   0   0   0   2   0   2   0   2   2   0   2   0   2   0   2   2   0   2   2   2   2   2   2   0   0   0   2   0   2   2   0   2   0   2   2   0   0   0   2   2   0   0   2   0   0   2   0   0   0   0   2   2   2   0   2   0   2   0   2   2   0   2   0   0   2   2   2   0   2   2   0   2   2   2   2   0   2   2   0   0   0   0   0   2   2   0   0   2   2   2   2   2   2   2   2   0   0   2   0   0   2   2   2
 MK-5-13                0   2   0   2   0   2   2   2   0   2   2   0   0   2   2   0   0   0   2   0   0   0   2   2   2   0   0   0   0   2   2   0   0   0   2   2   0   0   0   2   0   2   2   0   2   2   2   0   2   0   2   2   0   0   2   2   2   2   2   2   0   2   0   2   0   0   0   0   2   2   2   0   2   0   0   0   0   2   2   0   0   0   2   0   0   2   0   0   2   0   2   2   0   0   0   0   0   0   2   2   2   0   2   0   2   2   0   2   0   2   0   2   2   0   2   0   2   2   2   2   0   0   0   2   0   2   2   0   2   0   2   2   0   0   2   2   2   0   0   2   0   0   0   0   0   0   0   2   2   2   0   2   0   2   0   2   2   0   2   0   0   2   2   2   2   2   2   0   0   2   2   2   0   2   0   2   0   0   0   0   2   2   0   0   2   2   2   2   2   2   2   2   0   0   2   0   0   2   2   2
 MK-5-14                0   2   0   2   0   2   2   2   0   2   2   0   0   2   2   0   0   0   2   0   0   0   2   0   2   0   0   0   0   2   2   0   0   0   2   0   0   0   0   2   0   0   2   2   2   2   2   0   2   2   2   2   0   0   0   2   2   2   2   2   0   2   0   0   0   0   2   0   2   2   2   0   2   0   0   2   0   2   2   0   0   2   0   0   0   0   0   0   2   0   2   0   0   0   0   0   0   0   2   2   2   0   2   0   2   2   0   2   2   2   0   0   2   0   2   0   2   2   2   2   0   0   0   2   0   2   2   0   2   0   2   2   0   0   2   2   0   0   0   2   0   0   0   0   0   0   2   2   2   2   0   2   0   2   0   2   2   0   2   0   0   2   2   2   2   2   2   0   0   2   2   2   0   2   0   2   0   0   0   0   2   2   0   0   2   2   2   0   2   2   2   0   0   0   0   0   0   2   2   2
 MK-5-15                0   0   0   2   0   2   2   2   0   2   2   0   0   2   2   2   0   0   2   0   0   0   2   0   2   0   0   0   0   2   2   0   0   0   2   0   0   0   0   2   0   0   2   2   2   2   2   0   2   2   2   2   0   0   0   2   0   2   2   2   0   2   0   0   0   0   2   0   2   0   2   0   2   0   0   2   0   2   2   0   0   2   0   0   0   0   0   0   2   0   2   2   0   0   0   0   0   2   2   2   2   0   2   0   2   0   0   2   2   2   0   2   2   0   2   0   2   2   2   2   0   0   0   2   2   2   2   0   2   0   2   2   0   0   2   2   0   0   0   2   0   0   0   0   0   0   0   2   2   2   2   0   0   2   0   2   2   0   2   0   0   2   2   2   2   2   2   0   0   2   2   2   0   2   2   2   0   0   0   0   2   2   0   0   0   2   2   0   2   2   2   0   0   0   0   0   0   2   2   2
 MK-5-16                0   0   0   2   0   2   2   2   0   2   2   2   0   2   2   2   0   0   0   0   2   2   2   0   0   0   0   2   0   2   2   0   0   0   2   2   0   0   0   2   0   0   2   2   2   2   2   0   2   2   2   2   0   0   0   0   0   2   2   0   0   2   0   0   2   0   2   0   2   0   0   0   2   0   0   2   0   2   2   0   0   2   0   0   0   0   0   0   2   0   0   2   0   0   0   0   0   2   2   2   2   0   0   0   2   2   0   2   2   2   0   2   2   0   0   0   2   2   2   2   0   0   0   2   0   0   2   0   2   0   2   2   0   0   0   2   0   0   0   2   0   0   0   2   2   0   0   2   2   2   2   0   0   2   0   2   2   0   2   0   0   2   2   2   2   2   2   0   0   2   2   2   0   2   2   2   0   0   0   0   0   2   0   0   0   2   2   2   2   2   2   0   0   0   0   2   0   2   2   2
 MK-6-1                 0   0   2   0   2   2   0   2   2   2   0   0   2   2   2   0   0   2   0   2   2   0   2   2   0   0   0   2   0   0   2   2   2   0   0   0   2   0   0   0   2   2   0   0   0   0   0   0   0   0   0   0   0   0   0   2   0   2   0   2   2   0   0   2   0   2   2   0   2   2   2   0   2   2   2   2   0   0   2   2   2   2   2   0   0   2   0   0   0   2   0   0   0   2   2   2   0   2   0   0   2   2   2   0   2   0   0   2   2   0   0   2   2   2   0   2   0   2   0   2   2   0   0   0   0   0   0   2   0   2   2   0   2   2   2   2   0   0   0   2   0   2   0   2   2   2   0   2   0   2   2   0   0   0   0   0   2   0   2   2   2   2   2   0   0   0   0   0   2   0   2   2   0   2   0   2   0   2   0   2   2   0   2   2   0   2   2   0   0   2   2   2   0   0   0   0   2   0   2   2
 MK-6-2                 0   0   2   0   2   2   0   2   2   2   0   0   2   0   2   0   0   2   0   2   0   0   2   2   0   0   0   2   0   0   2   0   2   0   0   0   0   0   0   0   2   2   0   0   0   0   0   0   0   0   0   0   0   0   0   2   0   2   0   2   2   0   0   2   0   2   0   0   2   2   2   0   0   2   0   2   0   0   2   2   2   2   2   0   0   0   0   2   0   2   0   0   2   2   2   2   0   2   0   0   2   2   0   0   2   0   0   2   2   0   0   0   0   2   0   2   0   2   0   2   0   0   0   0   0   0   0   2   0   0   2   0   0   2   2   2   0   0   0   2   0   0   0   2   2   2   0   2   0   2   2   0   0   0   0   0   2   0   2   2   2   2   2   0   0   2   0   0   2   0   2   2   0   2   0   2   0   2   0   2   2   0   2   2   0   2   2   0   0   2   2   0   0   0   0   0   0   0   2   2
 MK-6-3                 2   0   2   2   2   0   2   2   2   2   0   0   2   0   0   0   0   2   0   2   0   0   2   2   0   0   0   2   0   0   2   0   0   0   0   0   0   0   0   0   2   2   0   0   0   0   0   0   0   0   0   2   0   0   0   2   0   2   0   2   2   0   0   2   0   2   0   0   2   2   2   0   0   2   0   2   0   0   2   2   0   2   2   0   0   0   0   2   0   2   2   2   2   2   2   2   0   2   0   0   2   2   0   0   2   0   2   2   2   0   0   0   0   2   0   2   0   2   0   2   2   0   0   0   0   0   0   2   0   0   2   0   0   2   2   2   0   0   0   2   0   0   0   2   2   2   0   2   0   2   0   0   0   0   0   2   2   2   2   0   2   2   0   2   0   2   0   0   2   0   2   2   2   0   0   2   0   2   0   2   2   0   2   2   0   2   2   0   0   2   0   0   0   0   0   0   0   0   2   2
 MK-6-4                 2   0   2   2   2   0   2   2   2   2   0   0   2   0   0   0   0   2   0   0   0   0   2   2   0   0   0   2   2   0   2   0   0   0   0   0   0   0   0   0   2   2   0   0   0   0   0   2   2   0   0   2   0   0   0   2   0   2   0   2   2   0   0   2   0   0   0   0   2   2   2   0   0   2   0   0   0   2   0   2   0   2   2   0   0   0   2   2   0   2   2   2   2   2   2   2   0   2   0   0   2   2   0   0   2   0   2   2   2   0   2   0   0   2   0   2   0   2   0   2   2   0   0   0   0   0   0   2   0   0   2   0   0   2   2   2   0   2   0   2   0   0   0   2   0   2   0   2   0   2   2   0   0   0   0   2   2   2   2   0   2   2   0   2   0   2   0   0   2   2   2   2   2   0   2   2   0   2   0   2   2   0   2   2   0   2   2   0   0   2   0   0   0   0   0   0   0   0   2   2
 MK-6-5                 2   0   2   2   2   0   2   2   0   0   0   0   2   0   0   0   0   2   0   0   0   0   2   2   2   0   0   2   2   0   2   0   0   0   0   0   0   2   0   0   2   2   2   0   0   0   0   2   0   0   0   2   0   0   0   2   0   0   0   2   2   0   0   2   0   0   0   0   2   2   0   0   0   2   0   0   0   2   0   2   0   2   2   0   0   0   2   2   0   2   2   2   2   2   2   2   0   2   0   0   2   2   0   0   2   0   2   2   2   0   2   0   0   2   0   2   0   2   0   2   2   0   0   0   0   0   0   2   2   0   2   0   0   2   2   2   0   2   0   2   0   0   2   2   0   2   0   0   0   2   2   0   0   0   0   2   2   2   0   2   2   2   0   2   0   0   0   0   2   2   2   2   2   0   2   2   0   2   0   2   2   0   2   2   0   2   2   0   2   2   0   0   0   0   0   0   2   0   2   2
 MK-6-6                 2   0   2   2   2   0   2   2   2   0   2   0   2   0   0   0   0   2   0   0   0   0   2   2   2   0   0   2   2   0   2   0   2   0   0   0   0   2   0   0   2   2   2   0   0   0   0   2   0   0   0   2   0   0   0   2   0   0   0   0   2   2   0   2   0   0   0   0   2   2   0   0   2   2   0   0   0   2   0   2   0   2   2   0   0   0   2   2   0   2   2   2   2   2   2   2   0   2   0   0   2   2   0   0   2   0   2   2   2   2   2   0   0   2   0   2   0   2   0   2   2   0   0   0   0   0   0   2   2   0   2   0   0   2   2   2   2   2   0   2   0   0   2   2   0   2   0   0   0   2   2   0   0   0   0   2   2   2   0   2   2   2   2   2   0   2   0   0   2   0   2   2   2   0   2   2   0   2   0   0   2   0   0   2   2   2   2   0   2   2   0   0   0   0   0   0   0   0   2   2
 MK-6-7                 2   0   2   2   2   0   2   2   2   0   2   0   2   0   0   2   0   0   0   0   0   0   2   2   2   0   0   2   2   0   2   0   2   0   0   0   0   2   0   0   2   2   2   0   0   0   0   2   0   0   0   2   0   0   0   2   0   0   0   0   2   2   0   2   0   0   2   0   2   2   0   0   2   0   2   0   0   2   0   2   0   2   2   0   0   0   2   2   0   2   2   2   2   2   2   2   0   2   0   0   2   2   0   0   0   0   2   2   2   2   2   0   0   2   0   2   0   2   0   2   2   0   0   0   0   0   0   2   2   0   2   0   0   2   2   2   2   2   0   2   0   0   2   2   0   2   0   0   2   0   2   0   0   0   0   2   2   2   0   2   2   2   2   2   0   0   2   0   2   0   2   2   2   0   2   2   0   2   0   2   2   0   0   2   2   2   2   0   2   2   0   0   2   0   0   0   0   0   2   2
 MK-6-8                 2   0   2   0   2   0   2   2   2   0   2   0   2   0   0   2   0   0   0   0   0   0   2   2   0   0   0   2   2   0   2   0   2   0   0   0   0   2   0   0   0   2   2   0   0   0   0   2   2   0   0   2   2   0   0   2   0   0   0   0   2   2   0   2   0   0   0   2   2   2   0   0   2   0   2   0   0   2   0   0   0   2   2   0   0   0   0   2   0   2   2   0   2   2   2   2   0   2   0   0   2   2   0   0   2   0   2   2   2   2   2   0   0   0   0   2   0   2   0   2   2   0   0   2   2   0   0   2   2   0   2   0   2   0   2   2   2   2   0   2   2   0   2   0   0   2   0   0   0   0   2   0   0   0   0   2   2   2   0   2   2   0   2   2   0   2   2   0   2   0   2   2   2   0   2   2   0   2   0   2   2   0   0   2   2   2   0   0   2   2   0   0   2   0   0   0   0   0   2   2
 MK-6-9                 2   0   2   0   2   0   2   2   2   0   2   0   0   0   2   2   0   2   0   0   0   0   2   2   0   0   0   2   2   0   2   0   2   2   0   0   0   2   2   0   0   2   0   0   0   2   2   2   2   0   0   2   2   0   2   2   0   0   0   0   2   2   0   2   0   0   0   2   2   2   0   0   0   0   2   0   0   2   0   0   0   2   2   0   0   0   0   2   0   2   2   0   2   2   2   2   0   2   0   0   2   2   0   0   0   0   2   2   2   2   2   0   0   0   0   2   0   0   0   2   2   0   0   2   2   2   0   2   2   0   2   0   2   0   2   2   2   2   0   2   2   0   2   0   0   2   0   0   0   0   2   0   0   2   0   0   2   2   0   2   2   0   2   0   0   0   2   0   2   0   2   2   2   0   2   0   0   2   0   0   2   0   0   0   2   2   0   0   2   2   0   0   2   0   0   0   0   0   2   2
 MK-6-10                2   2   2   0   2   0   2   2   2   0   2   0   0   0   2   2   0   2   0   0   0   0   2   2   0   0   0   2   2   0   2   0   2   2   0   0   0   2   2   2   0   2   0   0   2   2   2   2   2   0   0   2   2   0   2   2   0   0   0   0   0   2   0   2   0   0   0   2   2   2   0   2   0   0   2   2   0   2   2   0   0   2   2   0   0   0   0   0   0   2   2   0   2   2   0   2   0   2   0   0   2   2   0   0   0   0   2   2   0   2   2   0   0   0   0   2   0   0   0   2   2   0   0   2   0   2   0   2   2   0   2   0   2   0   2   2   2   0   0   2   2   2   2   0   0   0   0   0   0   0   2   0   0   2   2   0   2   2   2   0   2   0   2   0   2   0   2   0   2   0   2   2   2   0   2   0   0   2   0   0   2   0   0   0   2   2   0   0   2   2   0   0   2   2   0   0   0   0   0   2
 MK-6-11                2   2   2   0   2   0   2   2   2   2   2   0   0   0   2   2   0   2   2   0   0   2   2   2   0   0   2   2   2   0   2   0   2   2   0   0   0   2   2   2   0   2   2   0   2   2   2   2   2   0   0   2   2   0   2   2   0   0   0   0   0   2   0   2   0   2   0   2   2   2   2   2   0   0   2   2   0   2   2   0   0   2   2   0   0   0   0   2   0   2   2   2   0   2   0   2   0   2   0   0   2   2   0   0   0   0   2   2   0   2   2   0   0   0   2   0   0   0   0   2   2   0   0   2   0   2   0   2   2   0   2   0   2   2   2   2   2   2   0   2   2   2   2   0   0   2   0   0   0   2   2   0   0   2   2   0   2   2   2   0   2   0   2   0   2   0   2   0   2   0   0   2   0   0   2   0   0   2   0   0   2   2   0   0   2   2   2   0   2   2   0   0   2   2   0   0   0   0   0   2
 MK-6-12                2   2   2   0   0   0   2   0   2   2   0   0   0   0   2   2   0   2   2   0   0   2   2   2   0   0   2   2   2   0   2   0   2   2   0   2   0   2   2   2   0   2   0   0   2   2   2   2   2   0   0   2   2   0   2   2   0   0   0   0   0   2   0   2   0   0   0   2   2   2   2   2   0   0   2   2   0   0   2   0   0   2   2   0   0   0   0   2   0   2   2   2   0   2   0   2   2   2   0   0   2   2   0   0   0   0   2   0   0   2   2   0   0   0   2   0   0   0   0   0   2   0   0   2   2   2   0   2   2   2   2   0   2   0   2   2   2   2   0   2   2   2   2   2   0   2   0   0   0   2   2   0   0   2   2   0   0   2   2   0   2   0   2   0   0   0   2   0   0   0   0   2   2   0   2   0   0   2   0   0   2   0   0   0   2   2   2   0   2   2   0   0   2   2   0   2   0   0   0   2
 MK-6-13                2   2   0   0   0   0   2   0   2   2   0   0   0   0   2   2   0   2   2   0   0   2   2   2   0   0   2   2   2   2   2   0   2   2   0   2   0   2   2   2   0   2   0   0   0   0   2   2   0   0   0   2   0   0   2   2   0   0   2   0   0   2   0   2   0   0   0   2   2   2   2   2   2   0   2   0   0   2   2   0   0   2   2   0   0   0   0   2   0   2   2   2   0   2   0   0   2   2   0   0   2   2   0   0   0   0   2   0   0   2   0   2   0   0   2   0   0   0   0   0   2   0   0   2   2   0   0   2   2   2   2   0   2   2   2   2   2   2   0   2   2   2   2   2   0   2   0   0   0   2   2   0   0   2   2   0   2   2   2   0   2   2   2   2   0   0   0   0   0   0   0   2   2   0   2   0   2   2   0   0   2   0   0   2   2   2   2   0   2   2   0   0   2   2   0   2   0   0   0   2
 MK-6-14                2   2   0   0   0   0   2   0   2   0   0   0   0   0   2   2   0   2   0   0   0   2   2   2   0   0   2   2   0   2   2   0   2   2   0   2   2   2   0   2   0   2   0   0   0   2   2   2   0   0   0   0   0   0   2   2   0   0   2   0   0   2   0   2   0   0   0   2   2   2   2   2   2   0   2   0   0   2   2   0   2   2   0   0   0   0   0   2   0   2   2   2   0   2   0   0   2   2   0   2   2   2   0   0   0   0   2   0   0   2   0   2   0   2   2   0   0   2   0   0   2   0   0   2   0   0   0   2   2   2   2   2   2   2   2   0   2   2   0   2   2   2   2   2   0   2   0   0   0   2   2   0   0   2   2   0   2   2   2   0   0   2   2   2   0   0   0   0   0   0   2   2   2   0   2   0   0   2   0   0   0   0   0   2   2   2   0   0   2   2   0   0   2   2   0   2   0   0   0   2
 MK-6-15                2   2   2   0   0   2   2   0   2   0   0   0   0   0   2   2   2   2   0   0   0   2   0   2   0   0   2   2   0   2   2   0   2   2   0   2   2   0   0   2   0   2   0   0   0   2   2   2   0   0   0   0   0   0   2   2   0   0   2   0   0   2   0   2   0   0   0   2   2   0   2   2   2   0   2   0   0   2   2   0   2   2   0   0   0   0   0   2   0   2   2   2   2   2   0   0   2   2   0   2   2   2   0   0   2   0   2   2   0   2   2   2   0   0   2   0   0   2   0   0   2   0   0   0   0   2   0   2   2   2   2   2   2   2   2   0   2   2   0   2   2   2   2   2   0   2   0   0   0   2   2   0   0   2   2   2   2   2   2   2   0   2   0   2   0   0   0   0   0   2   2   2   2   0   2   0   0   2   0   0   0   0   0   0   2   2   2   0   2   2   0   0   2   2   0   2   0   0   0   2
 MK-6-16                2   2   0   0   2   2   2   0   2   2   0   0   0   0   2   2   0   2   0   0   0   2   0   2   0   0   2   2   0   0   2   0   2   2   0   2   2   0   2   0   0   2   0   0   2   2   2   2   0   0   0   0   0   0   2   0   0   0   2   2   0   2   0   2   0   0   2   2   2   0   2   2   2   2   2   0   0   2   2   0   2   2   0   0   0   0   0   2   0   2   2   2   2   2   0   0   2   2   0   2   2   2   0   0   2   0   2   2   0   2   2   2   0   0   2   0   0   2   0   0   2   0   0   0   0   2   0   0   2   2   2   0   2   0   2   0   0   2   0   2   2   2   2   2   0   0   0   0   0   2   2   0   0   2   2   2   2   2   2   2   0   2   0   2   0   0   0   2   0   2   2   2   2   0   2   0   0   2   0   0   0   0   0   0   2   2   2   0   2   0   0   2   2   2   2   2   0   0   0   2
 
!****************************************** Phenotypic Data **********************************************************
!-100.0 is resevred for missing phenotype
SimulatedTrait1        18.3950   14.8307   16.3847   12.9174   18.4341   12.7734   12.6925   17.1255   13.9903   16.2990   12.3211    9.2403   19.0523   17.9278    9.1349   17.8238   10.9071   13.1572   16.1988    7.4553   14.1478   18.0073   16.4214   12.1228   13.9256   15.7347   10.9269   12.2692   14.2080   13.9905   15.9407   16.4834   14.4751   15.5036   15.3199   17.0877   21.2956   16.0449   14.4965   12.4974   11.3832   14.8030   12.8807   13.2992   16.9820   16.7724   13.3434   14.9508   11.6743   12.9627   15.6463   16.1214   19.3443   19.6339   13.9690   14.1042   17.4872    8.7669   16.4668   15.5733   11.6519   14.4490   11.6929   12.5223   20.1955   10.8644   16.5846   14.6784   13.4615    9.6044   15.2481   11.2608   15.6530   14.7504    8.1797   15.8369   14.7995   11.9291   14.8815   12.5073   13.3746   16.2214   15.1257   18.2887   12.2267   16.2967   12.6344   12.5924   16.5934   13.6198   15.7466   18.4380   17.8792   11.2394   17.8068   15.2508   17.7221   16.9718    9.0444   16.1869   15.1285   12.5772   15.5476   16.7458   20.1318   15.9328   14.8898   14.8181   10.5850   15.1755   12.6853   17.1335   17.9740   15.4197   12.9029   17.5606   13.8244   16.5036   14.7532    9.3092   16.0137   13.2887   13.6509   15.6969   14.3587   18.2117   20.3422   15.9381   15.5341   16.8254   10.2964   12.8660   16.5839   22.5282   16.9392   19.2178   18.1103   21.3507   15.6357   13.4462   14.3831   15.0179   19.3289   12.5147   18.9540   12.3781   15.3652   17.7179   15.5888   16.3584   18.4733   10.0963   12.9309   13.8425   14.3756   14.9324   14.5553   17.0945   14.7332   10.0104    6.9455   15.9308   15.4055   17.4149   17.0787   15.0926   16.3477   15.2853   15.8380   15.8303   16.0626   16.3670   19.2846   12.9326   13.0831   15.7448   16.2271   17.8876   18.6515   11.4119   17.2131   15.0076   13.0000   12.0678   19.9221   14.4549   15.5480   17.9297   13.2819   13.7255   17.8994   20.0947   16.2351   11.1259    7.8627   15.1096   12.9199   12.8179   10.4810   18.9558
SimulatedTrait2        13.0476   11.9445    8.8814    9.0077   10.6954    9.1227    9.2591   11.7961   10.8785   11.4839    9.4948    9.2573    9.4281    8.4639    9.5656   10.7643    7.9189    9.8394    9.5585    7.7350    9.6964    8.1244   10.5833   10.6511   10.7149   10.8094   10.5919    9.2634   10.5369   11.6600    8.2962   10.5664   10.9077    8.6104   10.7839   10.3797    8.5357   10.0044    7.4251    9.8621   11.6310    8.7106   10.6164   12.8548    8.7200   11.2513   10.7551    9.5655    9.5198    8.3347   11.2142    6.2548   11.4667    9.5782   10.4463   13.2543   10.4804   13.0715    8.0261   10.0631    9.2645    8.2499    7.6705    7.0213    8.6471    5.7642   11.4654    9.9324   12.0311   11.9621    8.9205    9.8090    9.5721   12.8518   12.8902    9.6739   11.8432    9.6799   11.0759    9.9704    8.9795    8.9698   10.2948    8.2369   11.6365    9.7172   13.2376   11.5801   10.4829    8.9775   10.8707   11.1431   13.5779   10.2605   10.2008   11.3615    9.1833   12.3672   12.1417   13.1514    8.5209   10.9417    9.0733    9.4657   13.7214   11.0061   11.6885   11.1074    9.7162   11.6382   10.1459    8.6474    7.2560    9.6012    8.5537   10.9828    9.9808    8.4473    9.3196   12.6994    7.4240    8.1723    9.8183    7.4899   10.3646   11.1397   10.6376   11.8481    9.9458    9.4171    8.3634   12.1850   10.3381   11.0389    7.9072   11.9626    7.2021    9.9051   10.2921   13.3384    7.8537    7.3734   11.3333   11.8317    9.8222    9.6458   11.4522    6.9916   11.3270   12.2880    9.4378   11.9804   10.7503   10.2728    9.3500    8.9018    9.5165    9.5624   10.5701   11.7423   10.7244    8.3010    9.8122    9.0073   12.3770    7.5505   12.2628    9.1122   10.7888   12.7897   10.9974   10.3210   10.1313   10.8914   10.7123   13.1437   12.7664   11.2787    9.1529    8.9365    8.8321    7.7177   14.1139    8.9652    9.1701    7.8450    9.9531    9.9149   10.8372    9.3767    7.3308    9.2497   10.4965   10.6500   10.6541    9.8619    8.2918   10.2819   11.5571    9.7222
 
