# Supplementary material for: Inclusive Composite Interval Mapping of QTL by Environment Interactions in Biparental Populations
Source: PLoS One. 2015 Jul 10;10(7):e0132414. doi: 10.1371/journal.pone.0132414 (PMC4498613; doi:10.1371/journal.pone.0132414)
Supplement: S4 File — (ZIP) [file pone.0132414.s004.zip › H=0.1/L1/run_00038.met]

!**********************Note: lines staring with "!" are remarks and will be ignored in the program********************
!*********************************General Information**********************************
!Assuming F1 = P1 x P2, populations available in QTL IciMapping are: 
!  1, P1BC1F1 = P1 x F1, the first backcrossing where P1 is used as the recurrent parent;
!  2, P2BC1F1 = P2 x F1, the first backcrossing where P2 is used as the recurrent parent;
!  3, F1DH, F1-derived doubled haploids; 
!  4, RIL or F1RIL, recombination inbred lines through the repeated selfing of F1;
!  5, P1BC1RIL, recombination inbred lines through the repeated selfing of P1BC1F1;
!  6, P2BC1RIL, recombination inbred lines through the repeated selfing of P2BC1F1;
!  7, F2, the selfing generation of F1;
!  8, F3, the selfing generation of F2;
!  9, P1BC2F1, the second backcrossing where P1 is used as the recurrent parent; 
! 10, P2BC2F1, the second backcrossing where P2 is used as the recurrent parent;
! 11, P1BC2RIL, recombination inred lines through the repeated selfing of P1BC2F1; 
! 12, P2BC2RIL, recombination inred lines through the repeated selfing of P2BC2F1; 
! 13, P1BC1F2, the selfing generation of P1BC1F1; 
! 14, P2BC1F2, the selfing generation of P2BC1F1; 
! 15, P1BC2F2, the selfing generation of P1BC2F1; 
! 16, P2BC2F2, the selfing generation of P2BC2F1; 
! 17, P1BC1DH, P1BC1F1-derived doubled haploids; 
! 18, P2BC1DH, P2BC1F1-derived doubled haploids; 
! 19, P1BC2DH, P1BC2F1-derived doubled haploids; 
! 20, P2BC2DH, P2BC2F1-derived doubled haploids; 
   3      !Mapping Population (see remarks above)
   2      !Mapping Function (1 for Kosambi; 2 for Haldane; 3 for Morgan)
   2      !Marker Space Type (1 for intervals; 2 for positions)
   1      !Marker Space Unit(1 for centiMorgans; 2 for Morgan)
   6      !Number of Chromosomes (or Linkage Groups)
 200      !Size of the mapping population
   2      !Number of environments
 
!***************************************** Chromosomes and Linkage Maps **********************************************
!Chromosome                 NumMarkers
-CH1                        16
-CH2                        16
-CH3                        16
-CH4                        16
-CH5                        16
-CH6                        16
!Linkage map (Marker name followed by position or the interval length)
 MK-1-1                1     0.000
 MK-1-2                1    10.000
 MK-1-3                1    20.000
 MK-1-4                1    30.000
 MK-1-5                1    40.000
 MK-1-6                1    50.000
 MK-1-7                1    60.000
 MK-1-8                1    70.000
 MK-1-9                1    80.000
 MK-1-10               1    90.000
 MK-1-11               1   100.000
 MK-1-12               1   110.000
 MK-1-13               1   120.000
 MK-1-14               1   130.000
 MK-1-15               1   140.000
 MK-1-16               1   150.000
 MK-2-1                2     0.000
 MK-2-2                2    10.000
 MK-2-3                2    20.000
 MK-2-4                2    30.000
 MK-2-5                2    40.000
 MK-2-6                2    50.000
 MK-2-7                2    60.000
 MK-2-8                2    70.000
 MK-2-9                2    80.000
 MK-2-10               2    90.000
 MK-2-11               2   100.000
 MK-2-12               2   110.000
 MK-2-13               2   120.000
 MK-2-14               2   130.000
 MK-2-15               2   140.000
 MK-2-16               2   150.000
 MK-3-1                3     0.000
 MK-3-2                3    10.000
 MK-3-3                3    20.000
 MK-3-4                3    30.000
 MK-3-5                3    40.000
 MK-3-6                3    50.000
 MK-3-7                3    60.000
 MK-3-8                3    70.000
 MK-3-9                3    80.000
 MK-3-10               3    90.000
 MK-3-11               3   100.000
 MK-3-12               3   110.000
 MK-3-13               3   120.000
 MK-3-14               3   130.000
 MK-3-15               3   140.000
 MK-3-16               3   150.000
 MK-4-1                4     0.000
 MK-4-2                4    10.000
 MK-4-3                4    20.000
 MK-4-4                4    30.000
 MK-4-5                4    40.000
 MK-4-6                4    50.000
 MK-4-7                4    60.000
 MK-4-8                4    70.000
 MK-4-9                4    80.000
 MK-4-10               4    90.000
 MK-4-11               4   100.000
 MK-4-12               4   110.000
 MK-4-13               4   120.000
 MK-4-14               4   130.000
 MK-4-15               4   140.000
 MK-4-16               4   150.000
 MK-5-1                5     0.000
 MK-5-2                5    10.000
 MK-5-3                5    20.000
 MK-5-4                5    30.000
 MK-5-5                5    40.000
 MK-5-6                5    50.000
 MK-5-7                5    60.000
 MK-5-8                5    70.000
 MK-5-9                5    80.000
 MK-5-10               5    90.000
 MK-5-11               5   100.000
 MK-5-12               5   110.000
 MK-5-13               5   120.000
 MK-5-14               5   130.000
 MK-5-15               5   140.000
 MK-5-16               5   150.000
 MK-6-1                6     0.000
 MK-6-2                6    10.000
 MK-6-3                6    20.000
 MK-6-4                6    30.000
 MK-6-5                6    40.000
 MK-6-6                6    50.000
 MK-6-7                6    60.000
 MK-6-8                6    70.000
 MK-6-9                6    80.000
 MK-6-10               6    90.000
 MK-6-11               6   100.000
 MK-6-12               6   110.000
 MK-6-13               6   120.000
 MK-6-14               6   130.000
 MK-6-15               6   140.000
 MK-6-16               6   150.000
!*********************************** Marker Types ********************************************************************
!Co-dominant marker: When heterozygote F1 is present, P1 is coded as 2, F1 is coded as 1, and P2 is coded as 0; Otherwise, P1 is coded as 2, and P2 is coded as 0. 
!Dominant marker: When heterozygote F1 is present, P1 and F1 are coded as 12, and P2 is coded as 0; Otherwise, P1 is coded as 2, and P2 is coded as 0.  
!Recessive markers: When heterozygote F1 is present, P1 is coded as 2, and F1 and P2 are coded as 10; Otherwise, P1 is coded as 2, and P2 is coded as 0. 
!Missing marker is coded as -1. 
 MK-1-1                 0   0   2   2   0   0   0   0   0   2   2   0   2   0   2   0   2   0   0   2   2   2   2   2   2   0   0   2   2   2   0   0   0   2   0   0   0   2   0   2   0   2   2   0   2   0   0   0   0   2   2   0   2   2   0   2   0   0   2   2   0   0   2   0   0   2   0   2   2   0   0   0   0   0   2   2   2   2   0   0   0   0   0   2   0   2   0   0   2   2   2   2   2   0   0   0   0   2   2   0   0   2   0   2   2   2   2   0   0   2   0   2   2   2   2   0   2   0   2   2   2   2   2   2   2   2   0   2   2   0   2   2   0   2   2   0   0   2   2   0   0   0   2   0   0   0   2   0   2   2   2   0   2   0   0   0   0   0   0   0   2   2   0   0   2   0   0   0   2   0   2   2   2   2   2   2   0   0   0   0   2   2   0   2   0   2   2   2   0   0   0   2   2   2   0   0   0   2   2   2
 MK-1-2                 2   0   2   2   0   0   0   0   0   2   2   0   2   0   2   0   2   0   0   2   2   2   2   2   2   0   0   2   2   2   0   0   0   0   2   0   0   2   0   2   0   2   2   0   2   0   0   0   0   2   2   2   2   2   0   2   2   0   2   2   2   0   2   0   0   2   0   2   2   0   0   0   0   0   2   2   2   2   0   0   0   0   0   2   2   2   2   0   2   2   2   0   2   0   0   2   0   2   2   2   0   2   0   2   2   2   2   0   0   2   0   2   2   2   0   0   2   0   2   2   2   0   2   0   2   2   0   2   0   0   2   2   0   2   0   0   0   2   2   0   0   0   2   0   2   0   2   0   2   2   2   0   2   0   0   0   0   0   0   0   2   2   0   0   2   0   0   0   2   0   2   2   2   2   2   2   0   0   0   0   2   2   2   2   0   2   2   2   0   0   0   2   2   2   0   2   0   2   2   0
 MK-1-3                 2   0   2   2   0   0   0   0   0   2   2   0   2   0   2   0   2   0   0   2   2   2   2   2   2   0   0   2   2   2   0   0   0   0   2   0   0   2   0   2   2   2   2   0   2   0   0   2   0   2   2   2   0   2   0   2   2   0   2   2   2   2   2   0   0   0   0   2   2   0   0   0   0   0   2   2   2   2   0   0   0   0   0   2   0   0   2   0   2   2   2   0   2   0   2   2   0   2   2   2   0   2   2   2   2   2   2   2   0   2   0   2   2   2   0   0   0   2   0   2   2   0   2   0   2   2   0   2   0   0   0   2   2   2   0   2   0   2   2   0   0   0   2   0   2   0   2   0   2   2   0   0   0   0   0   0   0   2   0   0   2   2   0   0   2   0   2   0   2   0   2   2   2   2   2   2   0   0   0   0   2   2   2   2   2   2   2   2   0   0   0   2   2   2   2   2   0   2   2   2
 MK-1-4                 2   0   2   2   0   0   2   0   0   0   2   0   2   0   2   0   2   0   2   2   2   2   2   2   2   0   0   2   2   2   0   0   0   0   2   2   0   2   0   2   2   2   2   0   0   0   0   2   2   2   0   2   0   2   0   2   2   0   2   2   0   2   2   0   0   2   0   2   0   0   0   0   0   0   2   2   0   2   0   0   0   2   0   2   0   0   2   0   0   2   2   0   0   0   0   2   0   2   2   2   0   2   2   2   0   2   2   2   0   2   0   2   2   2   0   0   0   2   0   2   2   0   2   0   2   2   0   2   0   0   0   2   2   2   0   2   0   2   2   0   0   0   2   0   2   0   2   0   2   2   2   0   0   0   0   0   0   0   0   0   2   2   0   0   2   0   0   0   2   0   2   2   2   2   0   2   0   2   0   0   2   2   2   2   2   2   2   2   0   0   0   2   2   2   2   2   0   2   2   2
 MK-1-5                 2   0   0   2   0   0   2   0   0   0   2   0   2   0   2   0   0   0   2   2   2   2   2   2   2   0   0   2   2   2   0   0   2   0   2   2   0   2   0   0   2   2   2   0   0   2   0   2   2   2   0   2   0   2   0   0   2   0   2   2   0   2   0   0   0   2   0   2   0   0   0   0   0   0   2   2   0   2   0   0   2   2   0   2   0   0   2   0   0   2   2   0   0   0   0   2   0   2   2   2   0   0   2   2   0   2   2   2   0   0   0   2   2   2   0   0   0   2   0   2   2   0   2   0   2   2   0   2   0   0   0   2   2   2   0   2   0   2   2   0   0   0   2   0   2   0   2   0   2   2   2   0   0   0   0   0   0   2   0   0   2   2   0   0   2   0   0   0   2   2   2   2   2   2   0   2   0   0   0   0   2   2   2   2   0   2   2   2   0   0   0   2   2   2   2   2   0   2   2   2
 MK-1-6                 2   0   2   2   0   2   2   2   0   0   2   0   2   0   2   0   0   0   2   2   2   2   2   2   2   0   0   2   2   0   2   0   2   2   2   2   2   2   0   0   2   0   2   0   0   2   0   2   2   2   0   2   0   2   0   0   2   0   2   2   0   2   0   0   0   0   0   2   0   0   0   0   0   2   2   2   0   2   0   0   2   2   0   2   0   0   2   0   0   2   0   2   0   0   0   2   0   2   2   0   0   0   2   2   0   0   0   2   0   2   0   0   0   2   0   0   0   2   0   2   2   2   2   0   2   2   0   2   0   0   0   2   2   2   2   2   0   2   2   0   0   0   2   0   2   0   2   0   2   2   2   0   0   2   0   0   0   2   0   0   2   2   0   0   2   2   0   0   2   2   2   2   2   2   0   2   0   0   0   0   2   2   0   2   0   2   0   2   0   2   0   2   2   2   2   2   0   0   2   0
 MK-1-7                 2   0   2   2   0   2   2   2   0   0   2   0   2   2   2   0   0   0   2   2   2   2   2   2   2   0   0   2   2   0   2   0   2   2   2   2   2   2   0   0   2   0   2   0   0   2   0   2   2   0   0   2   2   2   0   0   0   0   2   2   0   0   0   0   0   2   0   0   2   0   2   2   0   2   2   2   0   2   2   0   2   2   0   2   0   0   2   0   0   2   0   2   0   2   0   2   0   2   2   2   0   0   2   2   0   0   0   2   0   2   0   0   0   2   2   0   0   2   0   2   2   2   2   0   2   2   0   2   2   0   0   2   2   2   2   2   0   2   2   0   0   2   2   0   2   0   2   0   2   2   2   0   0   2   0   0   0   2   0   0   2   2   0   2   2   2   0   2   2   2   2   2   2   2   2   2   0   0   0   0   2   2   0   2   0   2   0   2   0   2   0   0   2   2   2   2   0   0   2   0
 MK-1-8                 2   0   2   2   0   2   2   2   0   0   2   0   2   2   2   0   0   0   2   2   2   0   2   2   2   0   0   2   2   0   2   0   2   2   2   2   2   2   0   0   2   0   2   0   0   2   0   2   2   0   2   2   2   2   0   0   0   0   2   2   0   0   0   0   0   2   0   0   2   0   0   2   0   2   2   2   0   2   2   0   2   2   0   2   2   0   2   0   0   2   0   2   0   2   0   2   0   2   2   2   0   0   2   2   0   0   0   2   0   2   0   0   0   2   2   2   0   2   0   2   2   2   2   0   2   2   0   2   2   0   0   2   2   2   2   2   0   2   2   0   0   2   0   0   2   0   2   0   2   2   2   0   0   2   0   0   0   2   0   0   2   2   0   2   2   2   0   0   2   2   2   2   2   2   2   2   0   0   2   0   2   2   0   2   0   2   0   2   0   2   0   0   0   2   2   0   0   0   2   2
 MK-1-9                 2   0   2   2   0   2   2   2   0   0   2   0   2   2   2   0   0   0   2   2   2   0   2   2   2   0   0   2   2   0   2   0   2   2   2   2   2   2   0   0   2   0   2   0   0   2   2   2   2   0   2   2   2   2   0   0   0   0   2   2   0   0   0   0   0   2   0   0   0   0   2   2   0   2   0   2   0   2   2   0   2   2   0   0   2   0   2   0   0   2   0   2   0   2   0   2   0   2   0   2   0   0   2   2   0   0   0   2   0   2   0   0   2   2   2   2   0   2   0   2   2   2   2   0   0   2   0   2   2   2   0   0   2   2   2   2   0   2   2   0   0   2   0   0   0   0   2   0   0   2   2   0   0   2   0   0   0   2   0   0   2   2   0   2   2   0   0   0   2   2   0   2   2   2   2   2   0   2   2   0   2   2   0   2   0   2   2   2   0   2   0   0   0   2   2   0   0   0   0   2
 MK-1-10                2   0   2   2   0   2   2   2   0   2   2   0   2   2   0   0   2   0   2   2   2   0   2   2   2   0   0   2   2   0   2   0   2   0   2   2   2   2   0   0   2   0   2   0   0   2   0   0   2   0   2   2   2   0   0   0   0   0   0   2   0   0   0   0   0   2   0   0   0   0   2   2   0   2   0   2   0   2   2   0   2   0   0   0   2   0   2   0   0   2   0   2   0   2   0   0   0   2   0   2   0   0   2   2   0   0   0   2   0   2   0   2   2   2   2   2   0   2   0   2   0   2   2   0   0   2   2   2   2   2   0   0   2   2   2   0   0   0   2   0   0   2   0   0   2   0   2   0   0   2   2   0   2   2   0   0   2   2   0   0   2   2   0   2   2   0   0   0   2   2   0   2   2   0   2   2   0   2   0   0   2   2   0   2   0   2   2   2   0   2   0   0   0   2   2   2   0   0   0   2
 MK-1-11                2   2   2   2   2   2   2   2   0   2   2   0   2   2   0   0   2   0   2   2   0   0   2   2   2   0   0   2   2   0   2   0   2   0   2   2   2   2   0   0   2   0   2   0   0   2   0   0   2   0   2   2   2   0   0   2   0   0   0   2   2   0   0   0   0   2   0   0   0   0   2   2   0   2   0   0   0   0   2   0   2   0   0   0   2   0   0   0   0   2   0   2   0   2   0   0   2   2   0   2   0   0   2   2   0   0   0   2   0   2   0   0   2   2   2   0   2   2   0   2   0   2   2   2   0   0   2   2   2   2   0   0   2   2   2   0   0   0   2   0   0   2   2   0   2   0   2   0   0   2   2   0   2   2   0   0   2   2   2   0   2   2   2   2   0   0   0   0   2   2   0   0   2   0   2   2   0   2   0   0   0   2   0   2   0   2   2   2   2   0   0   0   0   2   2   2   0   0   0   2
 MK-1-12                2   2   2   0   0   2   2   2   0   2   0   0   2   2   0   0   2   0   2   0   0   0   2   2   2   0   0   2   2   0   2   0   2   0   2   2   2   2   0   2   2   0   2   0   0   2   0   0   2   0   2   2   2   2   0   2   0   0   0   2   2   0   0   0   0   2   0   0   0   0   2   2   0   2   0   2   0   0   2   0   2   0   0   2   2   0   0   0   0   0   0   2   0   2   0   0   2   2   0   2   0   0   2   2   2   0   0   2   0   2   2   0   2   2   2   0   2   2   0   2   0   2   2   2   0   0   2   2   2   2   0   0   2   2   2   0   0   0   2   0   0   2   0   0   2   0   2   0   0   2   2   0   2   2   0   0   2   2   2   0   2   2   2   2   0   0   0   0   2   2   0   0   2   2   2   0   2   2   2   0   0   0   0   2   0   0   2   2   2   0   2   0   0   2   2   2   0   0   0   2
 MK-1-13                2   2   2   0   2   2   2   2   0   2   0   0   2   2   0   0   2   0   2   0   0   0   2   2   2   2   0   2   2   0   2   0   2   0   2   2   2   2   0   2   2   0   2   0   0   2   0   0   2   2   0   2   2   2   0   2   0   2   0   2   2   0   0   0   0   0   0   0   0   0   2   2   0   0   0   2   0   0   2   0   2   0   0   2   2   0   0   0   2   0   0   2   0   2   0   0   2   2   0   0   0   0   2   2   2   0   0   2   0   2   2   0   2   2   2   0   2   2   0   2   0   2   2   2   2   0   2   2   2   2   0   0   0   2   2   0   2   0   2   0   0   2   0   0   2   0   0   0   0   2   2   0   2   2   0   0   2   0   2   0   2   2   2   2   0   0   0   0   2   2   0   0   2   2   2   0   2   2   2   0   0   0   0   2   0   0   2   2   2   0   2   0   0   2   2   2   0   0   0   2
 MK-1-14                2   2   2   2   2   2   2   2   0   2   0   0   2   2   0   0   2   0   2   0   0   0   2   2   2   2   0   2   0   0   2   0   2   0   2   2   2   2   0   2   2   0   2   0   0   2   2   0   2   2   0   2   2   2   0   2   0   2   0   2   2   0   0   0   0   0   0   0   0   0   0   2   0   0   0   2   0   0   2   0   2   0   0   2   2   0   0   0   2   0   0   2   0   2   0   0   2   2   0   2   0   0   2   2   2   0   0   2   0   2   2   0   2   2   2   2   2   2   0   2   0   2   2   2   0   0   2   2   2   0   0   0   0   2   2   0   2   0   2   0   0   2   0   0   2   2   0   0   0   2   2   0   2   2   0   0   0   0   2   0   2   2   2   2   0   0   0   2   2   2   0   0   2   2   2   0   2   2   2   0   2   0   0   2   2   0   2   2   2   0   2   0   0   2   2   2   0   2   0   2
 MK-1-15                2   2   2   0   2   2   2   2   0   2   0   0   2   2   0   0   2   0   2   0   2   2   2   0   2   2   0   2   0   0   2   0   2   0   0   2   2   2   0   2   0   0   2   0   0   2   2   0   2   2   0   2   2   0   0   2   0   2   0   2   2   0   0   0   2   2   0   0   0   0   0   2   0   0   0   2   0   2   2   0   2   0   0   2   2   0   0   0   2   0   0   2   0   2   0   0   2   2   2   2   0   2   2   2   2   0   0   0   0   2   2   0   2   2   2   0   2   2   0   2   0   2   0   2   0   0   2   2   2   0   0   0   0   2   0   0   2   0   2   0   0   2   0   0   2   2   2   0   0   2   2   0   2   2   0   0   0   0   2   0   2   2   2   2   0   0   0   2   2   2   0   0   2   2   2   0   2   2   2   0   2   0   2   2   0   0   2   2   2   0   2   0   0   2   2   2   0   2   0   0
 MK-1-16                0   2   2   0   2   2   2   2   0   2   2   0   2   0   0   2   2   0   2   0   0   2   0   2   2   2   0   2   0   0   2   0   2   0   0   2   2   2   0   2   0   0   2   2   0   2   2   0   2   2   0   2   2   0   0   2   2   2   0   2   2   0   0   0   2   2   0   2   0   2   0   2   0   0   0   2   0   2   2   0   2   0   2   0   2   0   0   2   2   0   0   2   0   0   0   2   2   2   2   2   0   2   2   0   2   0   0   0   0   2   2   0   2   2   2   0   0   2   0   0   0   0   0   2   0   0   2   2   2   0   0   0   2   2   0   0   2   0   0   0   0   2   0   0   2   2   2   2   0   2   2   0   2   2   0   0   0   0   2   0   0   2   2   2   2   0   0   2   2   2   0   0   2   2   2   0   2   2   2   2   2   0   2   2   0   0   2   2   2   0   2   0   0   0   0   2   0   2   0   2
 MK-2-1                 2   0   2   0   0   0   2   2   2   0   0   0   0   0   0   0   0   2   2   0   0   0   0   0   0   0   0   2   2   2   2   2   0   2   0   2   2   0   0   0   0   2   2   2   0   2   0   0   2   2   0   0   0   2   0   2   2   2   0   2   0   2   0   0   0   0   0   0   2   0   2   2   2   2   0   2   2   2   0   2   0   0   2   0   0   0   2   0   2   2   2   0   0   0   0   2   0   0   2   2   2   0   2   0   0   2   0   2   2   2   2   2   0   2   0   2   0   2   0   2   0   2   0   0   0   2   0   2   2   2   0   0   0   0   0   2   2   2   2   2   0   2   2   2   2   2   2   2   0   0   0   2   2   0   2   2   2   0   2   2   2   2   0   2   2   2   2   0   2   0   0   2   0   2   2   2   2   2   2   0   2   2   0   0   2   2   2   0   0   0   0   0   0   2   2   0   2   0   0   0
 MK-2-2                 2   0   2   0   0   0   2   2   2   0   0   0   0   0   0   0   0   2   2   0   0   0   0   0   0   0   0   2   2   2   2   2   0   2   0   2   2   0   0   2   0   2   2   2   0   2   0   0   0   2   0   0   0   2   0   2   2   2   0   2   0   2   0   0   2   0   0   0   2   0   2   2   2   2   0   2   2   2   0   2   0   0   0   0   0   0   2   2   2   2   2   0   0   0   0   2   0   0   0   2   2   0   2   0   0   2   0   2   2   0   2   2   0   2   0   2   0   2   0   2   0   2   0   0   0   2   0   2   2   2   0   0   0   0   0   2   2   2   2   2   0   2   2   2   2   2   2   2   0   0   0   2   2   0   2   0   2   0   0   2   2   2   0   2   2   2   2   0   2   0   0   2   0   2   2   2   2   2   2   0   2   2   0   0   2   2   2   0   2   0   0   0   0   2   2   0   2   0   0   2
 MK-2-3                 2   0   2   0   0   0   2   2   2   0   2   0   0   0   0   2   0   2   2   0   0   0   0   0   0   0   0   2   2   2   2   2   0   2   0   2   2   0   0   2   0   0   0   2   0   2   0   0   0   2   0   0   2   2   0   2   2   2   0   2   0   2   0   0   2   0   0   0   2   0   2   2   2   2   0   2   2   0   0   2   0   0   0   0   0   0   2   2   2   2   2   0   2   0   0   2   0   2   0   2   2   0   2   2   0   2   0   2   2   0   2   2   0   2   0   2   0   2   0   2   0   2   0   0   0   2   0   2   2   2   0   2   0   0   0   2   2   0   2   2   2   2   2   2   2   2   2   2   0   0   2   2   2   0   2   0   2   0   2   2   2   2   0   2   2   2   0   0   2   0   0   2   0   2   2   2   2   2   2   0   0   2   0   0   2   2   2   0   2   0   0   0   0   2   2   0   2   0   0   2
 MK-2-4                 2   0   2   0   0   0   2   2   2   0   2   0   0   0   0   2   0   2   2   0   0   0   0   0   0   0   0   2   2   2   2   2   0   2   0   2   2   0   0   2   0   0   0   2   0   2   0   0   2   2   0   0   2   2   0   2   2   0   0   2   0   2   0   0   2   2   0   0   2   0   2   2   2   2   0   2   2   2   0   2   0   0   0   0   2   0   2   2   2   2   2   0   2   0   0   2   0   2   0   2   2   0   2   2   0   2   0   2   2   0   2   2   0   2   0   2   2   2   0   2   0   2   0   0   0   2   0   2   2   2   0   2   0   0   2   2   2   0   2   2   2   2   2   2   2   2   2   2   0   0   2   0   2   0   0   0   2   2   2   2   2   2   0   2   2   2   0   0   2   0   0   2   0   2   2   2   2   2   2   0   0   2   0   0   2   0   2   0   2   0   0   0   0   0   2   0   2   0   0   2
 MK-2-5                 2   0   2   0   0   2   2   2   2   0   2   0   0   0   0   2   0   2   2   0   2   0   0   0   0   0   2   2   2   2   2   2   0   0   0   2   2   0   0   2   0   0   0   2   0   2   0   0   2   2   0   0   0   2   0   2   2   0   2   2   0   2   0   0   2   2   0   0   2   0   2   2   2   2   0   2   2   2   0   2   2   0   0   0   2   0   2   2   2   2   0   0   2   0   0   2   0   2   0   2   0   0   2   2   0   2   0   2   2   0   2   2   0   2   0   2   2   2   0   0   0   2   0   0   0   2   0   2   2   2   0   2   0   0   2   2   2   2   2   2   2   2   2   2   2   0   2   2   0   0   2   0   2   0   0   0   2   2   2   2   2   0   0   2   2   2   0   0   2   0   0   2   0   2   2   2   2   2   0   0   0   2   0   0   0   0   2   2   2   0   0   0   0   0   2   0   2   0   0   2
 MK-2-6                 2   2   2   0   2   2   2   2   2   2   2   0   0   0   0   2   0   2   2   2   2   0   0   0   0   0   2   2   2   2   2   2   0   0   2   2   0   0   0   2   0   2   0   2   0   2   2   0   2   2   0   0   0   2   2   2   2   0   2   2   0   2   0   0   2   2   0   0   2   0   2   2   2   2   0   2   2   2   0   2   2   0   0   0   2   0   2   2   2   2   0   0   2   0   0   2   0   2   0   2   0   0   2   2   0   2   0   2   2   0   2   0   0   2   0   2   2   2   0   0   0   2   0   0   0   2   2   2   2   2   0   2   0   0   2   2   2   2   2   2   2   2   2   2   2   0   2   2   0   0   2   0   2   0   0   0   2   2   2   2   2   0   0   2   2   2   0   2   2   0   0   2   0   2   2   2   0   2   0   0   0   2   0   0   0   0   2   2   2   0   0   0   0   2   2   0   0   0   2   2
 MK-2-7                 2   2   2   0   2   2   2   2   2   2   2   0   0   0   0   2   0   2   2   2   2   0   0   0   2   0   2   2   2   0   2   2   0   0   2   2   0   0   0   2   0   2   0   2   0   2   2   0   2   2   0   2   0   2   2   2   2   0   2   2   0   2   0   0   2   2   0   0   0   0   2   2   2   2   0   2   2   2   0   2   2   2   0   0   2   0   2   2   2   0   0   0   2   0   0   2   2   2   0   2   0   2   2   2   0   2   0   2   2   0   2   0   0   2   0   2   2   2   0   0   2   2   0   0   0   2   2   2   2   2   0   2   0   0   2   2   2   2   2   2   2   2   2   2   2   2   0   2   0   0   2   0   2   0   0   0   2   2   2   2   0   0   0   2   2   2   2   2   2   0   0   2   0   2   2   2   0   2   0   2   0   2   0   0   0   0   2   2   2   0   0   0   0   2   2   0   0   0   2   2
 MK-2-8                 2   2   2   0   2   0   0   2   2   2   2   0   0   0   0   2   0   2   0   2   2   0   0   0   2   0   2   0   2   2   2   2   0   0   2   2   0   0   0   0   0   2   0   2   0   2   2   0   2   2   0   2   0   2   0   0   2   0   2   2   0   2   2   0   2   2   0   2   2   0   2   2   2   2   0   2   2   2   2   2   2   2   0   0   2   0   2   2   2   0   0   0   2   0   0   2   2   2   0   2   0   2   2   2   0   2   0   2   2   0   2   0   0   2   0   0   2   2   0   0   0   2   0   0   0   2   2   2   2   2   0   2   0   0   2   2   2   2   2   2   2   2   2   2   2   2   0   2   2   0   2   0   2   2   0   0   2   2   2   0   0   0   0   2   2   0   2   2   2   0   0   2   0   2   2   2   0   2   0   2   0   2   0   0   0   0   2   2   2   0   0   0   2   2   2   0   0   0   2   2
 MK-2-9                 2   2   2   0   2   2   0   0   2   0   2   0   0   0   0   2   0   2   0   2   2   0   0   0   2   0   2   0   2   2   2   2   0   0   2   2   0   0   0   0   0   2   0   2   0   2   2   0   2   0   0   2   0   0   0   0   0   0   2   2   0   2   0   0   2   0   0   2   2   0   0   2   2   2   0   2   2   2   2   2   2   2   0   0   2   0   2   2   2   0   0   0   2   0   0   2   2   2   0   0   0   2   0   2   0   2   0   2   2   0   2   0   0   2   0   0   2   2   0   0   0   2   0   0   0   2   2   2   2   2   0   2   0   0   2   2   2   2   2   2   2   2   2   2   2   2   0   0   2   2   2   0   2   2   0   0   2   2   2   0   0   0   0   2   2   0   2   2   2   0   0   2   0   2   2   2   0   2   0   2   0   2   0   0   0   0   0   2   0   0   0   0   2   2   2   0   0   0   0   0
 MK-2-10                2   2   0   0   2   2   0   0   2   0   2   0   0   0   0   0   0   2   0   0   2   0   2   0   2   2   0   0   2   2   0   2   0   0   2   2   0   0   0   0   0   2   0   0   0   2   0   0   2   0   0   0   0   0   2   0   0   0   2   2   2   2   0   0   2   2   0   2   2   0   0   2   2   2   0   2   2   2   2   2   2   2   0   0   2   0   0   2   0   0   0   0   2   0   2   2   0   2   0   0   0   2   0   0   0   2   0   2   2   0   2   0   0   2   0   0   2   2   0   0   0   2   0   0   0   2   2   2   2   2   0   2   0   0   2   2   2   2   2   2   2   2   2   2   2   2   0   0   2   2   2   0   2   2   0   2   2   2   2   0   0   0   0   2   2   0   2   2   2   0   0   0   0   2   2   2   0   2   0   2   0   2   0   2   0   0   0   2   0   0   0   0   2   2   2   0   0   0   0   0
 MK-2-11                2   2   0   0   2   2   2   2   2   2   2   0   0   0   0   0   0   2   0   0   2   0   2   0   2   2   0   0   2   2   0   2   0   0   0   2   0   0   0   0   0   2   0   2   0   2   0   0   2   0   0   0   0   0   2   0   2   0   2   2   2   2   0   0   2   2   0   2   2   0   0   2   2   2   0   2   2   2   2   2   2   2   0   0   2   0   0   2   0   0   2   0   2   0   2   2   0   2   0   0   0   2   0   0   0   2   0   0   2   0   2   0   2   2   0   0   2   2   0   0   0   2   0   0   2   2   2   2   2   2   0   2   0   0   2   2   2   2   2   2   2   2   2   2   2   2   0   0   0   2   2   0   2   2   0   2   2   2   2   0   0   0   2   2   2   0   2   2   2   0   0   2   0   2   2   2   0   2   0   2   0   2   0   2   0   0   0   2   0   0   0   2   0   0   2   0   0   0   0   0
 MK-2-12                2   2   0   0   2   0   2   2   2   2   2   0   0   0   0   0   0   0   0   0   2   0   2   0   2   2   0   0   2   2   0   2   0   0   0   2   0   0   0   0   0   2   0   2   0   2   0   0   2   0   0   0   0   2   2   0   2   0   0   2   2   2   0   0   2   2   0   2   2   0   2   2   0   2   0   2   2   2   2   2   2   2   0   0   0   0   0   0   0   2   2   0   2   0   2   2   0   2   0   0   0   2   0   0   0   2   0   0   2   2   2   0   2   0   0   0   2   2   0   0   0   2   0   0   2   2   2   2   0   2   0   2   0   0   2   2   2   2   2   2   2   2   0   2   2   2   0   0   0   2   2   0   2   0   0   2   2   2   2   0   0   0   2   2   2   0   2   2   2   0   2   2   0   2   2   2   0   2   2   2   2   2   0   0   2   0   0   2   0   0   0   2   0   2   2   0   0   0   0   0
 MK-2-13                2   2   0   0   2   0   2   2   2   0   2   0   0   0   0   0   0   0   0   0   2   0   0   0   2   2   0   0   2   2   0   2   0   0   0   2   0   0   0   0   0   2   0   0   0   2   0   0   2   0   0   0   0   2   0   0   2   0   0   2   2   2   0   0   2   2   0   2   2   0   2   2   0   2   0   2   2   2   2   2   2   2   0   0   0   0   0   0   0   2   2   0   2   0   2   2   0   2   0   2   2   2   0   0   0   2   0   0   2   2   2   0   2   2   0   2   2   2   0   0   0   2   0   0   2   2   2   2   0   2   2   2   2   0   2   2   2   2   2   2   2   2   2   2   2   2   0   0   0   2   2   0   2   0   0   2   2   2   2   0   0   0   0   2   2   0   0   2   2   0   2   2   0   2   2   2   0   2   2   2   0   2   0   0   2   0   0   2   0   0   0   2   0   2   2   0   0   0   0   0
 MK-2-14                0   2   0   0   2   0   2   2   2   0   0   0   0   0   0   0   0   0   0   0   2   0   0   0   2   2   0   0   2   2   0   2   0   0   0   2   2   0   0   0   0   0   0   0   0   2   0   0   0   0   0   0   0   2   0   2   2   0   0   2   2   2   0   0   2   2   0   2   2   0   2   0   0   2   0   2   2   2   2   2   2   2   0   0   0   2   0   0   0   2   2   0   2   0   2   2   0   2   0   2   2   2   2   0   0   2   0   0   2   2   2   0   2   2   2   2   2   2   0   0   0   0   0   2   2   2   2   2   0   2   2   2   2   2   0   2   2   2   2   2   2   2   0   2   2   2   0   0   0   2   2   0   2   0   0   2   2   2   2   0   0   0   0   2   2   0   0   2   2   0   2   2   0   2   2   0   0   2   2   2   2   2   0   0   2   0   0   0   0   0   0   2   0   2   2   0   0   0   0   0
 MK-2-15                0   2   0   2   2   0   2   2   2   2   0   0   0   0   0   0   0   0   0   0   2   0   0   0   2   2   2   2   2   2   0   2   0   0   0   2   2   0   0   0   2   2   0   0   0   2   0   0   0   0   0   0   0   2   0   2   2   0   0   2   2   2   0   0   2   2   0   2   2   0   2   2   0   2   0   0   2   2   2   2   2   0   0   2   0   2   0   0   0   2   2   0   0   0   2   2   0   2   0   2   2   2   2   0   0   2   0   0   2   2   2   0   2   2   2   0   2   2   0   0   2   0   0   0   2   2   2   2   0   2   2   2   2   2   0   2   0   2   2   2   2   2   0   2   2   2   0   0   0   2   2   0   2   0   0   2   2   2   2   0   0   2   0   0   2   2   0   2   2   0   2   2   0   2   2   0   2   2   2   2   0   2   0   0   2   0   0   0   0   0   0   2   2   2   2   0   0   0   0   0
 MK-2-16                0   2   0   2   2   0   2   0   2   2   0   0   0   2   0   0   0   2   0   0   2   2   0   0   2   2   2   2   2   2   0   2   0   0   0   2   0   0   0   0   2   2   0   0   2   2   0   0   0   0   0   0   0   2   0   2   2   0   2   2   2   2   2   0   2   2   0   2   2   0   2   2   0   2   0   0   2   2   0   0   2   0   0   2   0   2   0   0   0   2   2   0   0   2   2   2   2   2   2   2   2   2   2   0   0   2   0   0   2   2   2   0   2   0   0   0   2   2   0   0   2   0   2   0   2   2   2   2   0   2   2   2   2   2   2   2   0   2   0   2   2   2   0   2   2   2   0   0   0   2   2   0   0   0   0   2   2   2   2   0   0   2   0   0   2   2   0   2   2   0   2   2   0   0   2   0   2   2   0   2   0   2   0   0   2   0   0   0   0   0   0   0   2   2   2   0   2   0   0   0
 MK-3-1                 0   0   0   2   0   2   2   0   0   0   2   2   0   2   0   0   0   2   0   0   2   2   2   2   0   0   0   2   2   0   2   0   2   0   2   2   0   0   2   0   2   0   2   2   2   0   0   2   2   0   2   0   2   0   0   2   2   0   2   0   2   0   2   0   0   0   2   2   0   0   2   2   0   0   0   0   0   2   2   2   0   0   0   2   2   2   0   2   2   2   2   2   2   2   0   2   2   2   2   0   2   2   0   2   2   0   2   0   0   0   0   2   2   0   0   2   2   0   0   2   2   2   0   2   2   2   0   2   0   0   0   0   0   0   2   0   2   0   2   2   2   2   2   2   2   2   0   0   0   2   0   0   0   0   2   0   2   0   0   2   0   0   0   0   0   0   0   0   0   0   0   0   0   2   0   0   0   0   0   0   0   0   0   0   2   0   0   2   2   0   0   0   0   0   2   0   2   2   0   0
 MK-3-2                 0   0   2   2   0   2   2   0   0   0   0   2   0   2   0   0   0   0   0   0   2   2   2   2   0   0   0   2   2   0   2   0   2   2   2   0   0   0   2   0   2   0   2   2   2   0   0   2   2   0   2   0   2   0   0   2   2   0   2   0   2   0   2   0   0   0   2   2   2   0   2   0   0   2   2   0   2   2   0   2   0   0   0   0   0   2   0   2   0   2   2   2   0   2   0   2   2   2   2   2   2   2   0   2   2   0   2   0   0   0   0   2   2   2   0   0   2   0   0   2   2   2   0   2   2   2   2   2   0   0   0   0   0   0   2   0   2   0   2   2   2   2   2   2   2   2   0   0   0   2   0   0   0   0   2   0   2   0   0   2   0   2   0   0   0   0   0   0   0   0   0   0   0   2   2   0   0   0   0   0   0   0   0   0   2   2   0   2   2   0   0   0   0   2   2   2   2   2   0   2
 MK-3-3                 0   0   2   2   0   2   2   0   0   2   2   2   0   2   0   0   0   0   0   0   2   2   2   0   0   2   0   2   2   0   2   0   2   0   2   0   0   0   2   0   2   0   2   2   2   0   0   2   2   0   2   0   2   0   0   2   2   0   2   0   2   0   2   2   0   0   2   2   2   0   2   0   0   2   2   0   2   2   0   0   0   0   2   0   0   2   0   2   0   2   2   0   0   2   0   0   2   2   2   2   2   0   0   2   2   2   2   0   0   0   0   2   2   2   0   0   2   0   0   2   2   2   0   2   2   2   2   2   0   0   0   2   0   0   2   0   2   0   0   2   0   2   2   2   2   0   0   0   0   2   2   0   0   0   2   0   2   0   0   2   0   2   0   0   0   0   0   0   0   0   0   0   0   0   2   0   0   0   2   0   0   0   0   0   2   2   0   2   2   0   0   0   0   2   2   2   2   2   0   2
 MK-3-4                 0   0   2   0   0   2   2   0   0   2   2   0   0   2   0   0   0   0   0   2   0   2   2   0   0   2   0   2   2   0   2   0   2   0   2   0   0   0   2   0   2   0   2   2   2   0   0   2   2   2   2   0   2   0   0   0   2   0   2   0   0   0   2   2   0   0   2   2   2   0   2   0   0   2   0   0   0   2   0   0   0   0   2   0   0   2   0   2   0   2   2   0   0   2   0   0   2   2   0   2   2   0   0   2   2   2   2   0   0   0   0   2   0   2   0   0   2   0   2   2   2   2   0   2   2   2   2   0   0   0   0   2   0   0   0   0   2   0   0   2   0   2   2   2   2   0   0   0   0   2   2   0   0   0   2   0   2   2   0   0   0   2   0   2   0   0   0   0   0   0   0   2   0   0   2   0   0   0   2   0   0   0   0   0   2   0   0   2   2   0   0   0   0   2   2   0   2   2   0   2
 MK-3-5                 0   0   0   0   0   0   2   0   2   2   2   2   0   2   0   0   0   0   0   2   0   2   0   0   0   2   0   2   2   0   2   0   2   0   2   0   0   0   2   0   0   0   2   2   2   0   0   2   2   2   2   0   2   0   0   0   2   0   2   0   2   0   2   2   0   0   2   2   2   0   2   0   0   2   0   0   0   2   0   0   0   0   0   0   2   2   0   2   0   2   2   0   0   0   0   0   2   2   0   2   2   0   2   2   2   2   2   0   0   0   0   2   0   2   0   0   2   0   2   2   2   2   0   2   2   2   2   0   0   0   0   2   0   0   0   0   2   0   0   2   0   0   2   2   0   0   0   0   0   2   2   0   2   0   2   0   0   2   0   0   0   2   0   2   0   0   0   0   0   0   0   2   0   0   2   0   2   0   2   0   0   0   0   0   2   0   0   2   2   0   0   0   0   2   2   0   2   2   0   2
 MK-3-6                 0   2   0   0   0   0   2   0   2   2   0   2   0   2   0   0   0   0   0   2   0   2   0   0   0   2   0   2   2   0   2   0   2   2   2   0   0   0   2   0   0   0   2   2   2   0   0   2   2   2   2   0   2   0   0   2   2   0   2   0   2   0   2   2   0   2   2   2   0   0   2   0   2   2   0   0   0   2   0   0   0   0   0   0   2   2   0   2   0   0   2   0   0   0   0   0   2   2   0   2   2   0   0   2   2   2   2   0   0   0   0   2   0   0   0   0   2   0   2   2   2   0   0   2   2   2   2   0   0   0   0   2   0   0   0   0   2   0   0   2   0   0   2   2   0   0   2   0   0   2   2   0   2   0   2   0   0   2   0   0   2   2   0   0   0   0   2   0   0   0   0   2   2   0   2   0   2   2   2   0   0   0   0   2   2   0   0   0   2   0   0   0   0   0   2   0   2   2   0   2
 MK-3-7                 0   2   0   0   0   0   2   0   2   2   0   2   0   2   0   0   0   0   0   2   0   2   0   0   0   2   0   2   2   0   2   2   2   2   2   0   0   0   2   0   2   0   2   2   2   0   0   2   2   2   2   0   2   2   0   2   2   0   2   0   0   0   2   2   0   0   2   2   0   0   0   0   2   2   0   0   0   2   0   0   0   0   0   0   2   2   0   2   0   0   2   0   0   0   0   0   2   2   0   2   2   0   0   2   2   2   2   0   0   0   0   2   0   0   0   0   2   0   2   2   2   0   0   2   2   2   2   0   0   2   0   2   0   0   0   0   2   0   0   2   0   0   2   2   0   0   2   0   0   2   2   0   2   0   2   0   0   2   0   2   2   2   0   2   0   0   2   0   0   0   0   2   2   0   2   0   2   2   2   0   0   0   0   2   2   0   2   0   0   0   0   0   0   0   2   2   2   2   0   2
 MK-3-8                 0   2   0   2   0   0   2   0   2   2   2   2   0   2   0   0   0   0   2   2   0   2   0   0   0   0   0   2   2   0   2   2   0   2   2   0   0   0   2   2   2   0   2   2   0   0   0   2   2   2   2   0   2   2   0   2   2   0   2   0   0   0   2   2   0   2   2   2   0   0   0   0   0   2   0   0   0   2   0   0   0   0   0   0   2   2   0   2   0   0   2   0   0   0   0   0   2   2   0   2   2   0   0   2   2   2   2   0   0   0   0   2   2   0   0   0   2   0   2   2   2   0   0   0   2   2   2   0   0   2   0   2   0   0   0   0   2   0   0   2   0   0   2   2   0   0   0   0   0   2   2   0   2   0   2   0   0   0   0   2   2   2   2   0   0   0   2   2   0   0   0   2   2   0   2   0   2   2   2   0   0   0   0   2   2   0   2   0   0   0   0   0   0   0   2   2   2   2   0   2
 MK-3-9                 0   2   0   0   0   0   2   0   2   2   2   2   0   2   0   0   0   0   2   2   0   0   0   0   0   0   2   2   2   0   0   2   0   0   2   0   0   0   2   2   2   0   2   2   2   0   0   0   2   2   2   0   2   2   0   2   0   0   2   0   0   0   2   2   0   2   2   2   2   0   0   2   0   2   0   0   2   2   0   2   0   0   2   0   2   0   0   2   0   2   0   2   0   0   0   0   2   2   0   2   2   0   0   2   2   0   2   0   2   0   0   0   2   0   0   0   2   0   2   2   2   0   0   0   2   2   2   0   0   2   0   0   2   0   0   0   2   0   0   2   0   0   2   2   0   0   0   0   0   2   2   0   2   0   2   0   0   0   0   2   0   2   0   0   0   0   2   2   0   0   0   2   2   0   2   0   2   0   2   0   0   0   0   2   2   0   2   0   0   0   0   0   0   0   2   2   0   2   0   2
 MK-3-10                0   2   0   0   0   0   2   0   2   2   2   2   0   2   0   0   0   0   2   0   0   0   0   0   0   0   2   2   2   0   0   2   0   0   2   0   0   0   2   2   2   0   2   2   2   0   0   0   2   2   2   0   2   2   0   2   0   0   2   0   0   0   2   2   0   2   2   2   2   0   0   2   0   2   0   0   2   2   2   2   0   0   2   0   2   0   0   0   0   0   0   2   0   0   0   0   2   2   0   2   2   2   0   2   2   0   2   0   2   0   0   0   2   0   0   0   0   0   2   2   2   0   2   0   2   2   2   2   0   2   0   0   0   0   0   0   2   0   0   2   0   0   2   2   0   0   0   0   0   2   2   0   2   2   2   0   0   0   0   2   0   2   0   0   0   0   2   2   0   0   0   2   2   0   2   0   2   0   2   0   2   2   0   2   0   0   2   0   0   0   0   0   0   0   2   2   0   2   0   2
 MK-3-11                2   2   2   0   0   0   2   0   2   2   2   2   0   2   0   0   0   0   2   0   0   0   2   0   0   0   2   2   2   0   2   2   0   0   2   0   0   0   2   2   2   0   2   2   2   0   0   2   2   2   2   0   2   2   0   2   0   0   2   0   0   0   2   2   0   2   2   2   2   0   0   2   0   2   0   0   2   2   2   0   0   0   2   0   2   0   0   0   0   0   0   2   0   0   0   0   2   2   0   2   2   2   0   2   0   0   2   0   0   0   0   0   2   0   0   0   0   0   2   2   0   2   0   0   2   2   2   2   0   2   0   0   0   0   0   0   2   0   0   2   0   2   2   0   0   0   0   2   0   2   2   0   2   2   2   2   0   0   0   2   0   2   0   0   2   0   2   2   0   0   0   2   2   2   2   0   2   0   2   0   2   2   0   0   0   0   2   0   0   0   0   0   0   0   2   2   0   2   0   2
 MK-3-12                2   2   2   2   0   2   2   0   2   2   2   2   0   2   0   0   0   0   2   0   0   0   2   0   0   0   2   2   2   0   2   2   0   0   2   0   0   0   2   2   2   0   2   2   2   0   0   2   2   2   2   0   2   2   0   2   0   0   2   0   0   0   0   2   2   2   2   2   2   0   0   2   0   2   0   0   2   2   2   0   0   0   0   0   2   0   2   2   0   0   0   2   0   2   0   0   2   2   0   2   2   2   0   2   0   0   0   0   0   0   0   0   2   0   0   0   0   0   2   2   2   2   0   0   2   0   2   2   0   2   0   0   0   2   0   2   2   0   0   0   0   2   2   0   2   0   0   2   0   2   2   2   2   2   2   2   0   0   2   2   2   2   0   0   2   0   2   2   0   0   0   2   2   2   2   0   2   2   2   0   2   2   0   0   0   0   2   0   0   2   0   0   0   0   2   2   0   2   0   2
 MK-3-13                2   2   2   2   0   2   2   2   2   2   2   2   0   2   0   0   0   0   2   0   0   0   2   0   0   0   2   2   2   0   2   2   0   0   2   0   0   0   2   2   2   0   2   2   2   0   0   2   2   2   2   0   2   2   0   2   0   0   2   0   0   0   0   0   2   2   2   0   2   0   0   2   0   2   0   0   2   2   2   0   0   0   0   0   0   0   2   0   0   0   2   2   0   2   0   0   2   0   0   2   2   2   0   2   0   0   0   2   0   0   0   0   2   0   0   0   0   0   2   2   2   2   0   0   2   0   2   2   0   2   0   0   0   2   0   2   2   2   0   0   2   0   2   2   2   0   0   2   0   2   2   2   2   2   2   2   0   0   2   2   2   2   0   0   2   0   2   2   0   0   0   2   2   2   2   0   0   2   2   0   2   2   0   2   0   0   2   0   0   2   0   0   0   2   2   2   0   2   0   2
 MK-3-14                2   2   2   2   0   2   2   2   2   0   2   0   0   2   0   0   0   0   2   0   2   0   2   0   0   0   2   0   2   0   2   2   0   0   2   0   0   0   2   2   0   2   2   2   0   0   0   2   2   2   2   0   2   2   0   0   0   0   2   0   2   0   0   0   2   2   2   0   2   2   0   2   2   2   0   2   2   2   2   0   0   0   0   0   0   0   2   0   2   0   2   2   0   2   2   0   2   0   0   2   2   2   0   2   0   2   0   2   0   0   0   0   2   0   0   0   0   0   2   2   2   2   0   0   2   0   2   2   0   2   0   0   0   2   0   0   2   2   0   0   2   0   2   2   2   0   0   0   0   2   2   2   2   2   2   2   0   0   2   2   2   2   0   2   2   0   2   2   0   0   0   2   2   2   2   0   0   2   2   0   2   2   0   2   0   0   2   0   0   2   0   0   0   2   2   2   0   2   0   2
 MK-3-15                2   2   2   2   0   2   2   2   2   0   2   0   2   2   0   2   0   2   2   0   2   0   2   0   0   0   2   0   2   0   2   2   0   0   2   0   0   0   2   2   0   2   2   2   0   0   0   2   2   2   2   2   0   0   0   0   0   0   2   0   2   0   2   0   2   2   2   0   2   0   0   2   2   2   0   2   2   2   2   0   0   0   0   0   0   0   2   2   2   0   2   2   0   2   2   0   2   0   0   2   2   0   0   2   0   2   0   0   0   0   0   0   2   0   0   0   0   0   2   2   2   2   0   0   2   2   0   2   0   2   0   0   0   2   0   0   2   0   0   0   0   0   2   2   2   0   0   0   0   2   2   2   2   2   2   2   0   0   2   0   0   2   0   2   2   0   2   0   0   0   0   2   2   2   2   0   0   2   2   2   2   2   0   0   0   0   2   0   0   0   0   0   0   2   2   2   0   2   0   2
 MK-3-16                2   2   2   2   0   2   2   2   2   0   2   0   2   2   0   2   0   2   2   0   2   0   0   0   2   0   2   0   0   0   2   2   0   0   2   0   0   0   2   2   0   2   2   2   0   2   0   2   2   2   2   2   0   0   0   0   0   2   0   0   2   0   2   0   2   2   2   0   2   0   0   2   2   2   0   2   2   2   2   0   0   0   0   0   0   0   2   0   2   0   2   2   0   2   2   0   2   0   0   2   2   0   0   2   0   2   0   2   0   0   2   0   0   2   0   2   0   0   2   2   2   2   0   0   2   2   0   2   0   2   0   0   0   2   0   0   2   0   0   0   2   0   2   2   2   0   0   0   0   2   2   2   2   2   2   2   0   0   2   0   2   2   0   0   2   0   2   0   0   0   2   2   2   2   2   0   0   2   2   2   2   2   0   0   0   0   2   0   0   0   2   0   0   2   2   2   0   2   0   2
 MK-4-1                 2   0   2   2   0   2   0   2   2   2   0   2   0   0   2   0   0   0   0   2   0   2   2   2   2   0   0   0   2   2   2   0   2   2   0   2   2   2   2   0   2   2   0   0   0   2   2   2   0   0   0   0   0   2   2   0   0   2   0   0   2   2   2   2   2   0   0   2   2   0   2   2   0   0   2   0   0   0   0   0   2   0   0   2   2   2   0   0   0   2   0   2   2   0   2   2   2   0   0   2   2   0   2   2   2   0   2   0   2   2   0   2   0   0   2   0   0   0   0   0   0   2   2   2   2   0   0   0   0   0   2   2   0   0   2   0   0   0   2   0   2   0   2   2   2   2   2   2   2   0   2   0   2   0   2   2   2   2   0   0   0   0   2   2   2   2   0   2   0   0   2   2   0   0   0   0   0   2   0   2   2   0   0   2   0   0   2   2   2   0   0   2   2   0   0   0   2   2   2   2
 MK-4-2                 2   0   2   2   0   2   0   2   2   2   0   2   0   0   2   0   0   0   0   2   0   2   2   2   2   0   0   0   2   2   0   0   0   0   0   2   2   2   2   0   2   2   0   0   0   2   2   2   0   0   0   0   0   2   2   0   0   2   0   0   2   2   2   2   2   0   0   2   2   0   2   2   0   0   2   0   0   0   0   0   2   0   0   2   2   2   0   0   0   2   0   2   2   0   2   2   2   0   0   0   2   0   2   0   2   0   2   0   2   2   0   2   2   0   2   0   0   0   0   0   0   2   0   2   2   0   0   0   0   0   2   2   0   0   2   0   0   0   2   0   2   0   2   2   2   2   2   0   2   0   2   0   2   0   2   2   2   2   0   0   0   0   2   0   2   2   0   2   0   0   0   2   0   2   0   0   0   2   0   2   2   0   0   2   0   0   2   2   2   0   0   2   2   0   0   0   2   0   2   2
 MK-4-3                 2   0   2   2   0   2   0   2   2   2   0   2   0   0   2   0   0   0   0   2   0   2   2   2   2   0   0   0   2   2   0   2   0   0   0   2   2   2   0   0   2   2   0   0   0   2   2   2   2   0   0   0   0   2   2   0   0   2   0   0   2   2   2   2   2   0   0   2   2   0   2   2   0   0   2   0   0   0   0   0   2   0   0   2   2   2   0   0   0   2   0   2   2   0   0   2   2   0   0   0   2   0   0   0   2   0   2   0   2   2   0   2   2   0   2   0   0   0   0   0   0   0   0   0   2   0   0   0   2   0   2   2   0   2   0   0   2   0   2   0   2   0   2   2   2   2   2   0   2   0   2   0   2   0   2   2   2   2   0   0   0   2   2   0   2   0   0   2   0   2   0   2   0   2   2   0   0   2   0   2   2   0   0   0   0   0   2   2   2   0   0   2   2   0   2   0   2   0   2   2
 MK-4-4                 2   0   2   2   0   2   0   2   2   2   0   2   0   0   2   0   0   0   2   2   0   2   2   0   0   0   0   0   2   2   0   2   0   0   0   2   0   2   0   0   2   2   0   0   2   2   2   2   2   0   0   0   0   2   2   2   0   2   2   0   2   0   2   2   2   0   0   2   2   0   2   2   0   0   2   0   0   0   0   0   2   0   2   2   0   2   0   0   0   2   0   2   2   0   0   2   2   0   0   0   2   0   2   0   2   0   2   2   2   2   0   2   2   0   2   0   0   0   0   2   0   0   0   0   2   0   0   0   2   2   2   2   0   0   0   2   2   2   2   0   2   0   2   2   2   2   0   0   0   0   2   0   2   0   2   2   2   2   0   0   0   2   2   0   2   0   2   0   0   2   0   2   0   0   2   0   0   2   0   2   2   0   0   0   0   0   2   2   2   2   0   0   2   0   2   0   2   0   2   2
 MK-4-5                 2   0   2   0   0   0   0   2   2   2   0   2   0   0   2   0   0   0   2   2   0   2   2   0   0   0   0   0   2   2   0   2   0   0   0   0   2   2   0   0   2   2   0   0   2   2   2   2   0   0   0   0   0   2   2   2   0   2   2   2   2   0   2   2   2   0   0   2   2   2   2   2   0   0   2   0   0   0   0   0   2   0   2   2   0   2   0   0   2   2   0   2   2   0   0   2   2   0   0   0   2   2   0   0   2   2   2   2   2   2   0   2   2   2   2   0   0   0   0   2   0   0   0   0   2   0   0   0   2   2   2   2   0   0   0   2   2   2   0   0   2   0   2   2   2   2   0   0   0   0   2   0   2   0   2   2   2   0   0   0   0   2   2   2   2   0   2   0   0   2   0   2   0   0   2   0   0   2   0   2   2   0   0   2   0   0   0   2   2   2   0   0   0   0   2   0   2   0   2   2
 MK-4-6                 2   0   2   0   0   0   0   2   2   2   0   2   0   0   2   0   2   0   2   2   0   2   2   0   2   0   0   0   2   0   0   2   0   0   0   0   0   2   0   0   2   0   2   0   2   2   2   2   0   0   0   0   0   2   0   2   0   2   2   2   2   2   2   2   2   0   0   2   2   2   2   2   0   0   0   0   0   0   0   0   2   0   2   2   2   2   0   0   2   2   0   2   0   0   0   0   2   0   0   0   2   0   0   0   2   2   2   0   2   2   0   2   2   2   2   2   0   0   0   2   0   0   2   0   2   0   0   0   2   2   2   2   0   2   0   2   2   2   0   0   2   0   2   2   2   2   0   0   0   0   0   0   2   0   2   2   2   0   0   0   2   2   2   2   2   0   2   2   0   2   0   2   0   0   2   0   0   2   2   2   2   0   0   2   0   2   0   2   0   2   0   0   2   0   2   0   2   0   2   2
 MK-4-7                 2   0   2   0   0   0   2   2   0   2   2   2   0   0   2   0   2   0   2   2   2   2   2   0   2   0   0   0   0   0   0   2   2   0   0   0   0   2   0   0   2   0   2   0   2   2   2   2   0   0   0   0   0   2   2   2   0   2   2   2   2   2   2   2   2   0   0   2   2   2   2   2   0   0   0   0   0   0   0   0   2   0   2   2   2   2   0   0   2   2   0   0   0   0   0   0   2   0   0   0   2   0   0   0   2   2   2   0   2   2   0   2   2   2   2   2   0   0   0   2   0   0   2   0   2   0   0   0   2   2   0   2   0   2   0   2   2   2   0   0   2   0   2   2   2   2   0   0   0   0   0   0   2   0   2   2   2   0   0   0   2   2   2   2   2   0   2   2   0   2   0   2   0   0   0   0   0   2   2   2   2   2   2   2   0   2   0   2   0   2   0   0   2   0   2   0   2   2   0   2
 MK-4-8                 2   0   2   0   2   0   2   2   0   2   2   2   0   0   2   0   2   0   2   2   2   2   2   0   2   0   0   0   2   0   0   0   0   0   0   0   2   0   0   0   2   0   2   0   2   0   2   0   0   0   0   0   0   2   2   2   0   2   2   0   0   2   2   0   2   0   0   2   2   2   2   2   0   0   0   0   0   0   0   0   2   0   2   2   2   2   0   2   2   2   0   0   0   0   0   0   2   0   0   0   2   0   2   0   2   2   2   0   2   2   0   2   2   2   2   2   0   0   0   2   0   0   2   0   2   2   0   0   2   2   0   2   0   0   0   2   2   2   0   0   2   0   2   2   2   2   0   0   0   0   0   0   2   0   2   0   2   0   0   0   2   2   2   2   2   0   2   0   0   2   0   2   0   2   0   0   0   2   2   2   0   2   2   2   0   2   0   2   0   2   0   0   2   0   0   0   2   2   0   2
 MK-4-9                 2   0   2   0   2   0   0   2   0   2   0   2   0   0   2   0   2   0   2   2   2   2   2   0   2   0   0   0   2   0   0   0   0   0   0   0   2   2   0   0   2   0   2   0   2   0   2   0   0   0   0   0   0   2   2   2   2   2   2   0   0   2   2   0   2   0   0   2   2   2   2   2   0   0   0   0   0   0   0   0   2   0   2   2   2   2   0   2   2   2   0   0   0   0   0   0   0   0   0   0   2   0   2   0   2   2   2   0   2   2   0   2   2   2   2   2   0   0   0   2   0   0   2   0   2   2   0   0   2   2   0   2   0   0   0   2   2   2   2   0   2   0   2   2   2   2   0   0   0   0   0   0   2   0   0   0   2   0   2   0   2   2   2   2   2   0   2   0   0   2   0   2   0   2   0   0   0   2   2   2   0   2   2   2   0   2   0   2   0   0   0   0   0   2   0   2   0   2   0   2
 MK-4-10                0   0   2   0   2   2   2   0   0   0   0   2   0   0   2   0   2   0   2   2   2   2   2   0   2   0   0   0   2   0   0   0   2   0   0   0   2   2   0   0   2   0   2   0   2   0   2   0   0   0   0   0   0   2   2   2   2   2   0   0   0   2   0   0   2   0   0   0   2   2   2   2   0   0   0   0   0   0   0   0   2   0   2   2   2   2   0   2   0   0   0   0   0   2   0   0   0   0   0   0   2   0   2   0   2   2   2   0   2   2   0   2   2   2   2   2   0   0   0   0   0   2   2   0   2   2   0   0   2   2   0   2   0   0   0   2   2   2   2   0   2   0   2   2   2   0   0   0   0   0   0   0   2   0   0   0   2   0   2   0   2   2   2   2   2   0   2   0   0   0   0   2   0   2   0   0   0   2   2   2   0   2   2   2   0   2   0   2   2   0   0   0   0   2   0   2   0   2   0   2
 MK-4-11                0   0   2   2   2   2   2   0   0   0   0   2   0   0   2   0   2   2   2   0   0   2   2   0   2   0   0   0   2   0   0   0   2   0   0   0   2   2   0   0   2   0   2   0   2   0   2   0   0   0   0   0   0   2   2   2   2   2   0   2   0   2   0   0   0   2   0   0   2   0   2   2   0   0   0   0   0   0   0   0   0   0   2   2   0   2   0   0   0   0   0   0   0   2   0   0   0   0   0   0   2   0   2   0   0   0   2   0   2   2   0   2   2   2   2   2   0   0   0   0   0   2   2   0   2   2   0   0   2   2   0   2   0   0   0   2   2   2   2   0   2   0   2   2   2   2   0   2   0   0   0   0   2   0   0   0   2   0   2   0   2   2   2   2   2   0   2   0   0   2   0   2   0   2   0   0   0   2   2   2   0   2   2   2   0   0   0   2   2   0   0   0   0   2   0   2   0   2   0   2
 MK-4-12                0   0   2   2   2   2   2   0   0   0   0   2   0   0   2   0   2   2   2   0   0   2   2   0   2   0   2   0   2   0   0   0   2   0   0   0   2   0   0   0   2   0   2   0   2   0   2   0   0   0   0   0   2   0   2   2   2   2   0   2   0   2   0   0   0   2   2   0   2   0   2   2   0   0   0   0   0   0   0   0   0   0   2   2   0   2   0   0   0   0   0   0   0   2   2   0   0   0   0   0   2   0   2   0   0   0   2   0   2   2   0   2   0   2   2   2   0   0   0   0   2   2   2   0   2   2   0   0   2   2   0   2   0   0   0   2   2   2   2   2   2   0   2   2   2   2   0   2   0   0   0   0   2   0   0   2   2   0   2   0   2   2   2   2   2   0   2   2   0   2   0   2   0   0   0   0   0   2   2   2   0   2   2   2   0   0   0   2   2   0   0   0   0   2   0   2   0   2   0   0
 MK-4-13                0   0   2   2   0   2   2   0   0   0   0   2   0   0   2   0   2   2   0   0   0   2   2   0   2   0   2   0   2   0   2   0   2   0   0   0   2   0   0   0   2   0   2   0   2   0   2   0   0   0   0   0   2   0   2   2   2   2   0   2   0   2   0   0   0   2   2   0   2   0   0   2   2   0   2   0   0   2   0   0   2   0   2   0   0   2   0   0   0   2   2   0   0   2   2   0   0   0   0   2   2   0   2   0   0   0   2   0   0   2   0   2   2   2   2   2   2   0   0   0   2   2   2   0   2   2   0   0   2   2   0   2   0   0   2   2   2   2   2   2   2   2   2   2   2   2   0   2   0   2   0   0   0   0   0   2   2   0   0   0   2   2   2   2   2   0   2   2   0   2   0   0   0   0   0   0   0   2   2   2   0   2   2   2   0   0   0   2   2   2   0   2   0   2   0   0   0   2   0   2
 MK-4-14                0   0   2   2   0   2   2   0   0   2   0   2   0   0   2   0   2   2   0   0   0   2   2   2   2   0   2   0   2   0   0   0   2   0   0   0   2   0   0   0   2   0   2   0   2   0   2   0   0   0   0   0   2   0   0   2   2   2   0   0   0   2   0   0   0   2   2   2   2   0   0   2   2   0   2   0   2   2   0   0   2   0   2   0   0   0   0   0   0   2   2   0   0   2   2   0   0   2   0   2   2   0   2   0   0   0   2   0   0   2   0   2   2   2   2   2   2   0   0   0   0   0   2   0   2   2   0   0   2   2   2   2   0   0   2   2   2   2   2   2   2   2   2   2   2   2   0   0   0   2   0   0   0   0   0   2   2   0   0   0   2   2   2   2   2   0   2   2   0   2   0   0   0   0   0   0   0   2   2   2   0   2   2   2   0   2   0   2   2   2   0   2   0   0   0   0   0   2   0   2
 MK-4-15                0   0   2   2   0   2   0   2   0   2   0   2   0   0   2   2   2   2   2   0   0   2   2   2   2   0   2   0   2   0   0   0   2   0   0   0   2   0   0   0   2   0   2   0   2   0   2   0   0   0   2   0   2   0   0   2   2   2   0   0   0   2   0   2   0   2   2   2   2   0   0   2   2   0   2   0   0   2   0   2   2   0   2   0   0   0   0   0   0   2   2   0   0   2   2   0   0   2   0   2   2   0   2   0   0   0   2   0   0   2   0   2   2   2   2   2   2   0   0   0   0   2   2   0   2   0   0   0   2   2   2   2   0   0   2   2   2   2   2   2   2   2   2   2   2   2   0   0   0   2   0   0   0   0   0   0   2   0   0   0   2   2   2   2   2   0   2   0   0   2   0   0   0   0   0   0   0   2   2   2   0   0   0   2   0   2   0   0   2   0   0   2   0   0   0   0   0   0   0   2
 MK-4-16                0   0   0   2   0   0   0   2   0   2   0   2   0   0   2   2   2   0   2   0   0   2   2   2   2   0   0   0   2   0   2   0   2   0   0   0   2   0   0   0   2   0   2   0   2   2   0   2   0   0   2   0   2   0   0   2   2   2   0   0   0   2   2   2   0   2   2   2   2   0   0   2   2   0   2   0   0   2   0   2   2   2   2   0   0   0   2   0   2   2   2   0   0   2   2   2   0   2   0   2   2   2   2   0   0   0   2   0   0   2   0   2   2   2   0   2   2   0   0   0   0   2   2   0   2   2   0   0   2   2   2   2   0   0   2   2   2   2   0   2   2   0   2   2   2   2   0   0   0   2   0   0   0   0   2   0   2   0   0   0   2   2   2   2   2   0   2   0   0   2   0   0   0   0   0   0   0   2   2   2   0   0   0   2   2   2   0   0   2   0   0   2   0   0   0   0   0   0   0   2
 MK-5-1                 2   2   0   0   2   2   2   2   0   2   0   2   0   0   2   0   0   0   0   2   0   0   0   0   0   0   0   0   0   2   0   2   0   0   0   0   0   0   0   0   0   2   2   2   0   0   0   0   0   2   0   2   2   2   0   2   2   2   0   2   0   2   2   2   2   2   2   0   0   0   2   0   0   2   0   0   2   2   2   2   2   0   0   0   0   0   2   2   0   0   0   0   0   2   2   0   2   0   2   2   2   2   2   2   0   0   0   0   2   0   0   0   2   0   0   0   0   0   2   2   2   0   2   2   0   0   2   0   2   2   0   0   2   0   2   2   0   0   2   2   0   2   2   2   0   2   2   2   2   0   2   0   2   0   2   2   2   0   2   2   2   0   2   0   0   2   0   2   0   0   2   2   2   2   2   0   0   2   0   2   0   0   0   0   2   0   2   0   2   0   2   2   2   2   0   2   2   0   2   0
 MK-5-2                 2   2   0   0   2   2   2   2   0   2   0   2   0   0   0   0   0   0   0   2   0   0   0   0   0   0   0   0   0   0   0   2   0   0   0   0   0   0   0   0   0   2   2   2   0   0   0   0   0   2   0   2   2   2   0   2   2   2   0   0   0   2   2   2   2   2   2   0   0   0   2   0   0   2   2   2   2   2   2   2   2   0   0   0   0   2   2   2   0   0   0   0   0   2   2   0   2   0   2   2   2   0   2   0   0   2   0   0   2   0   0   2   2   0   0   0   0   0   2   2   0   0   2   0   0   0   2   0   2   2   0   0   2   0   0   2   0   0   2   2   2   2   2   2   0   2   2   2   2   2   2   0   2   0   2   2   2   0   0   2   2   0   2   0   0   2   0   2   0   0   2   0   2   2   2   0   0   2   0   2   0   0   0   0   2   0   2   0   2   0   2   2   2   2   2   2   2   0   2   2
 MK-5-3                 2   2   0   0   2   2   2   2   0   2   0   2   0   0   0   0   0   0   0   2   0   0   0   0   0   0   0   0   2   0   0   2   0   0   0   0   2   0   0   0   0   2   2   2   0   0   0   0   0   2   0   2   2   2   0   2   2   2   0   0   0   2   0   2   2   2   2   0   0   0   2   0   2   2   2   2   2   0   2   2   2   0   2   0   0   2   2   2   0   0   0   0   0   0   2   0   2   0   2   2   2   0   0   0   0   2   0   0   2   0   2   2   2   2   0   0   2   0   2   2   0   0   2   0   0   0   2   0   2   2   0   0   0   0   0   2   0   0   2   0   2   2   2   2   0   2   2   2   2   2   2   0   2   0   2   2   2   0   0   2   2   0   0   0   0   2   0   2   0   0   2   0   2   2   2   0   0   0   0   2   0   2   0   0   2   0   2   0   2   0   2   2   2   2   2   2   0   0   0   2
 MK-5-4                 2   2   0   0   2   2   2   2   0   0   0   2   0   0   0   0   0   0   0   2   0   0   2   0   0   0   0   0   2   0   0   2   0   2   0   0   0   0   0   0   0   2   2   2   0   0   0   0   0   2   0   2   2   2   0   2   2   2   0   0   0   0   0   2   2   2   2   0   2   0   2   0   2   2   0   2   2   0   2   0   2   0   2   0   0   2   2   2   2   0   0   0   0   0   2   0   2   0   2   2   2   0   0   0   0   2   0   0   2   0   2   2   2   2   2   0   2   0   0   0   0   0   2   0   0   0   2   0   2   2   0   2   0   0   0   0   0   0   2   0   2   2   0   2   0   0   0   2   2   2   2   0   2   0   2   0   2   0   0   2   2   0   0   0   0   2   0   2   0   0   2   0   2   2   2   0   0   0   0   2   0   0   0   0   0   0   2   2   2   0   2   2   2   2   2   2   0   0   0   2
 MK-5-5                 2   2   0   0   2   2   2   2   0   0   0   0   2   0   0   0   0   0   0   2   0   0   2   0   0   0   0   0   2   0   0   2   0   2   0   0   2   0   0   0   0   2   2   2   0   0   0   0   0   2   0   2   2   2   0   2   2   2   0   0   0   0   0   2   2   2   2   0   2   0   0   0   2   2   0   2   0   0   2   0   2   0   2   0   0   2   0   2   2   0   0   0   0   0   2   0   2   0   2   0   2   0   0   2   0   2   0   0   2   0   0   2   2   2   2   0   2   0   0   0   0   0   2   0   0   0   2   2   2   0   0   2   0   0   0   0   0   0   2   0   2   2   0   2   0   0   2   2   2   2   2   0   2   0   0   0   2   2   0   2   2   0   0   0   0   2   0   2   0   0   2   0   2   2   2   0   0   2   0   2   0   0   0   0   0   0   2   2   2   0   2   2   2   2   2   0   0   0   0   2
 MK-5-6                 2   2   0   0   2   2   2   0   0   0   0   0   2   0   0   0   2   0   0   2   0   2   2   2   0   0   0   2   2   0   0   2   0   2   0   2   2   0   0   0   0   2   2   0   0   0   0   0   0   2   0   2   2   2   0   2   2   2   0   0   0   0   0   2   2   2   2   2   0   0   0   0   2   2   0   2   0   0   2   0   2   0   0   0   0   2   0   2   2   0   0   0   0   0   2   0   0   0   2   0   2   0   0   2   0   2   0   0   2   0   0   2   2   2   2   0   2   0   0   0   0   0   2   0   2   0   2   2   2   0   0   2   0   0   0   0   0   0   2   0   2   2   0   2   0   0   2   2   2   2   2   0   2   0   0   0   2   2   0   2   2   0   0   0   0   2   0   2   2   0   2   0   2   0   2   0   0   2   0   2   0   0   0   2   2   0   2   2   2   0   2   2   2   2   2   0   0   0   0   2
 MK-5-7                 2   2   0   0   2   2   2   0   0   0   0   0   2   0   0   0   2   0   0   2   0   2   2   2   0   0   0   2   2   0   0   2   0   2   0   2   2   0   0   0   0   2   2   0   0   2   0   2   0   2   0   2   2   2   0   2   2   2   0   0   0   0   0   2   2   2   2   2   2   0   0   0   2   2   0   2   0   0   2   2   2   0   0   0   0   2   0   2   2   0   0   0   0   2   2   0   0   0   0   0   2   0   0   2   0   2   0   0   2   0   0   2   0   2   2   0   2   0   0   0   2   0   2   0   2   0   2   2   2   0   0   2   0   0   0   0   0   2   2   0   2   2   0   2   0   0   2   2   2   2   2   0   2   0   2   0   2   2   0   0   2   0   0   0   0   2   0   2   2   0   2   2   2   0   2   0   2   2   0   2   0   0   0   2   2   0   2   2   2   0   2   2   2   2   2   0   0   0   0   2
 MK-5-8                 2   2   0   0   2   2   2   0   0   0   0   0   2   0   0   0   2   0   0   2   0   2   2   2   0   0   0   2   2   0   0   0   0   2   0   2   2   0   0   0   0   2   2   0   0   2   0   2   0   0   0   2   2   2   0   2   2   0   0   0   0   0   0   2   2   2   2   2   2   0   0   0   2   2   2   2   0   0   2   2   2   0   0   0   0   2   0   2   2   0   0   0   0   2   2   0   0   0   0   0   2   2   2   2   0   2   2   0   2   0   0   2   2   2   2   0   2   0   0   0   2   0   2   0   2   0   2   2   0   0   0   2   0   0   0   0   2   2   2   2   2   2   0   2   0   0   2   2   2   2   2   0   2   0   2   0   2   2   0   0   0   0   0   0   0   2   0   2   2   0   2   0   2   0   2   0   2   2   0   2   0   0   0   2   2   0   2   2   2   0   2   2   2   2   2   0   0   0   0   2
 MK-5-9                 2   2   2   0   2   2   2   0   0   0   0   0   2   0   0   0   2   0   0   2   0   2   0   2   0   2   0   2   0   0   0   0   0   0   0   2   0   0   0   0   2   2   2   0   0   2   0   2   0   0   2   2   0   2   0   2   2   0   0   0   0   0   0   2   2   2   2   0   2   0   0   0   2   2   2   2   0   0   2   2   2   0   0   0   0   2   0   2   2   0   0   0   0   2   2   0   0   0   0   2   2   2   2   2   0   0   0   0   2   0   0   2   2   2   2   0   2   0   0   2   2   0   0   0   2   2   2   2   2   0   0   0   0   2   0   0   2   0   2   2   2   2   0   2   0   0   2   2   0   2   2   0   2   0   2   0   2   2   0   0   0   0   0   0   0   2   2   2   2   0   2   0   2   0   2   2   2   2   0   2   0   0   0   2   2   0   2   2   2   0   2   2   2   2   2   0   0   0   0   0
 MK-5-10                2   2   2   0   2   2   2   0   0   0   0   0   0   0   0   0   2   0   0   2   0   2   0   0   0   2   0   2   0   0   0   0   0   2   2   2   0   0   0   0   2   2   2   0   0   2   0   2   0   0   2   2   0   2   0   2   2   0   2   0   0   0   0   2   2   0   2   0   2   0   0   0   2   2   2   2   0   0   2   2   2   0   0   0   0   2   0   0   2   0   0   0   0   2   2   0   0   0   0   2   2   2   2   2   0   0   0   0   2   0   0   2   2   2   2   0   2   0   0   2   2   0   0   0   2   2   2   2   2   2   0   0   0   2   0   0   2   0   2   2   2   2   0   2   0   0   2   2   0   2   2   0   2   0   2   0   2   2   0   0   0   0   0   0   0   2   2   2   0   0   2   0   2   0   2   2   2   2   0   2   0   0   0   2   2   0   2   2   2   0   2   2   2   2   2   0   0   0   0   0
 MK-5-11                2   2   2   0   2   2   2   0   0   0   0   0   0   0   0   0   2   0   0   2   0   2   0   0   0   2   0   2   0   0   0   0   0   2   2   2   0   0   0   0   2   0   2   0   0   2   2   2   0   0   2   2   0   2   0   2   2   0   2   0   0   0   0   2   0   0   2   0   2   0   0   0   2   0   2   2   0   0   2   2   2   0   0   0   0   2   0   0   2   0   0   0   0   2   2   0   0   0   0   2   2   2   2   2   0   0   0   2   0   0   0   2   2   2   2   0   2   0   0   2   2   0   0   0   2   2   2   2   2   2   0   0   0   2   0   0   2   2   2   2   2   2   0   2   0   0   2   2   0   2   2   0   2   0   0   0   2   2   0   0   0   0   2   0   0   2   2   2   0   0   2   0   2   0   2   0   2   0   0   2   2   0   0   2   2   0   2   2   2   2   2   2   2   2   2   0   0   0   0   0
 MK-5-12                2   2   2   0   2   2   2   0   0   0   0   0   0   0   0   0   2   0   0   2   0   2   0   0   0   2   0   2   2   0   0   0   0   2   2   2   0   0   0   0   2   0   2   0   0   2   2   2   0   0   2   2   0   2   0   2   0   0   2   0   0   2   0   2   0   0   2   0   2   0   0   0   0   0   2   2   0   0   2   2   2   0   0   0   0   2   0   0   2   0   0   0   0   2   2   0   2   0   0   2   2   2   2   2   0   0   0   2   0   0   0   2   0   0   2   0   2   0   0   2   2   2   0   0   2   2   2   2   0   2   0   0   0   2   0   0   2   0   2   2   2   2   0   2   2   0   2   2   0   2   2   2   2   0   0   0   2   2   2   0   0   0   2   0   2   2   2   2   0   0   2   0   2   0   2   0   2   2   0   2   2   0   0   2   0   0   2   2   2   2   2   0   2   2   0   0   0   0   2   0
 MK-5-13                2   2   2   0   2   2   2   2   0   0   0   0   0   0   0   0   2   0   2   0   0   2   0   0   0   2   0   2   2   2   0   0   0   2   2   2   0   0   0   0   0   0   2   0   0   2   2   2   2   0   2   2   0   2   0   2   0   0   2   0   0   2   2   2   2   0   2   0   2   0   0   0   0   0   2   2   0   0   2   2   2   0   0   0   0   2   0   0   2   0   0   0   0   2   2   0   2   0   0   2   2   2   2   2   0   0   0   2   0   0   0   2   2   0   2   0   2   0   2   2   2   2   0   0   2   2   2   2   0   2   0   0   0   2   0   0   2   0   2   2   2   2   0   2   2   2   2   2   0   2   2   2   0   0   0   0   2   2   2   0   0   0   2   0   2   2   2   0   0   0   2   0   2   0   2   0   2   2   0   2   2   0   0   2   0   0   0   2   2   2   0   0   0   2   0   0   0   0   2   0
 MK-5-14                2   2   2   0   2   2   2   2   0   2   0   0   0   0   0   0   2   2   2   0   0   2   0   0   0   0   0   0   2   2   0   0   0   2   0   2   0   0   2   0   0   0   2   0   0   0   2   2   2   0   2   2   0   2   0   2   0   0   2   0   0   2   2   2   2   0   2   0   0   0   0   0   0   0   0   2   0   0   2   2   2   0   0   0   0   2   2   0   0   0   0   0   2   2   2   2   2   0   0   2   2   2   2   2   0   0   0   2   0   0   0   2   0   0   2   0   2   0   2   2   2   2   0   2   2   2   2   2   0   2   0   0   0   2   0   0   2   0   2   2   2   2   0   2   2   2   2   2   0   2   0   2   0   0   0   0   2   2   2   0   0   0   2   0   0   2   2   0   0   0   2   2   2   0   2   0   2   2   0   2   2   0   0   2   0   0   0   0   2   2   2   0   0   2   0   0   0   0   2   2
 MK-5-15                2   2   0   0   2   2   2   2   0   2   0   0   0   0   2   0   2   2   2   0   0   2   0   0   0   2   0   0   2   2   0   0   0   2   0   2   2   0   2   0   0   0   2   0   0   0   2   0   2   2   0   2   0   2   0   2   0   0   2   0   0   2   2   2   2   0   2   0   0   0   0   0   0   0   2   2   2   0   2   2   2   0   0   0   0   2   2   0   0   0   0   0   2   0   0   2   2   0   0   2   2   2   2   2   0   0   0   2   0   0   0   2   0   0   2   0   2   0   0   2   2   2   0   0   2   2   2   2   2   2   0   0   0   2   2   0   2   0   2   2   2   2   0   2   2   2   2   2   0   2   0   2   0   0   0   0   2   2   2   0   0   0   2   0   0   2   2   0   2   0   2   0   2   0   2   2   2   2   0   2   2   0   2   2   0   0   2   0   2   2   2   0   2   2   0   0   0   0   2   2
 MK-5-16                0   2   0   0   2   2   2   2   2   2   2   0   0   0   2   0   2   2   2   0   0   2   0   0   0   2   0   0   2   0   0   0   0   2   2   2   2   0   2   0   0   0   2   0   0   0   2   0   2   2   0   2   0   2   0   2   0   0   2   0   0   2   2   2   2   0   2   0   0   0   0   0   0   0   2   2   2   2   2   2   2   0   0   0   0   2   2   0   0   0   0   0   2   0   0   2   2   0   0   2   2   2   2   2   0   0   0   2   0   0   0   2   0   0   2   0   2   0   0   0   2   0   0   0   2   2   2   2   2   2   0   0   0   0   2   0   2   0   2   2   2   0   0   2   2   2   2   2   0   2   0   2   0   0   0   0   2   2   0   0   0   0   2   0   0   2   2   0   2   0   2   0   2   0   2   2   2   2   0   2   2   0   2   2   0   0   2   2   2   2   2   0   2   2   0   0   2   0   2   2
 MK-6-1                 2   0   0   2   2   2   2   2   2   0   2   2   0   2   0   2   2   0   2   0   0   2   0   2   0   2   0   2   2   0   2   0   2   2   0   0   0   2   0   0   0   0   2   2   0   0   0   2   0   0   0   2   2   2   0   2   2   0   2   2   0   2   2   2   0   0   2   2   0   0   0   2   0   2   0   2   0   0   2   2   0   0   0   2   0   2   0   2   2   2   0   0   0   0   0   2   2   2   2   0   0   2   2   0   0   0   2   0   2   0   0   0   0   2   2   0   0   2   0   0   0   0   0   0   2   2   2   2   2   2   0   2   0   2   0   2   2   0   0   0   0   2   0   0   0   2   0   2   0   0   0   0   2   2   2   0   2   2   2   0   2   0   0   2   2   2   0   2   0   2   0   0   2   2   2   2   0   2   0   2   0   0   0   0   2   0   2   2   0   0   0   0   2   2   0   0   2   2   0   0
 MK-6-2                 2   0   0   2   2   2   2   2   2   0   2   2   0   2   0   2   2   2   0   0   0   2   0   2   0   2   0   0   2   0   2   0   2   2   0   0   0   2   0   0   0   0   0   2   0   0   0   2   0   0   0   2   0   2   0   0   2   0   2   2   0   0   2   2   0   0   2   2   0   0   0   2   0   2   0   0   0   0   2   2   0   0   0   2   0   2   0   2   2   2   0   0   0   0   0   2   2   2   2   0   0   2   2   2   0   0   2   0   2   0   0   0   0   2   0   0   2   2   0   0   0   0   0   0   2   2   2   2   2   2   0   2   0   2   0   2   0   0   0   0   0   0   0   0   0   2   2   2   0   0   0   0   2   0   0   0   2   2   2   0   2   0   2   2   2   2   0   2   0   2   0   0   2   2   2   2   0   2   0   2   0   2   0   0   0   2   2   2   0   0   0   0   2   2   0   0   2   2   0   0
 MK-6-3                 2   2   0   2   2   2   2   2   2   0   2   2   0   2   0   2   2   2   2   0   0   0   0   2   0   2   0   0   2   0   2   2   2   2   0   0   0   2   0   0   0   0   0   2   0   0   0   2   0   0   0   2   2   2   0   0   2   0   2   0   0   0   2   0   0   0   2   2   0   0   0   2   0   2   0   0   0   0   2   2   0   0   0   2   2   2   0   2   2   0   0   0   0   0   0   2   2   2   2   0   0   2   2   0   2   0   2   0   0   0   0   0   0   2   0   0   2   2   0   0   0   0   2   0   2   2   2   2   2   2   0   2   0   2   0   2   0   0   0   0   0   0   0   0   0   2   2   2   0   0   0   0   2   0   0   0   2   2   2   2   2   0   2   2   2   2   0   2   0   2   0   0   2   2   2   2   2   2   0   2   0   2   0   2   0   2   2   2   0   0   2   0   2   2   0   0   2   2   0   2
 MK-6-4                 2   2   0   2   2   2   2   2   2   0   2   2   0   2   0   2   2   2   2   0   0   2   0   0   0   2   0   0   2   0   2   2   0   2   0   0   0   2   0   0   0   0   0   2   0   0   0   2   0   0   0   2   2   2   2   0   2   0   2   0   0   0   2   0   0   0   2   2   0   0   0   2   0   2   0   0   0   0   2   2   0   0   0   2   2   2   0   2   2   0   0   0   0   0   0   2   2   2   2   0   0   2   2   0   2   0   2   0   0   0   0   0   0   2   0   0   2   2   0   0   0   0   2   0   2   2   0   2   2   0   2   2   0   2   0   2   0   0   2   2   0   0   0   0   0   2   2   2   0   0   0   0   2   0   0   0   2   2   2   2   2   0   2   2   2   2   0   2   2   2   0   0   2   2   2   2   2   2   0   2   0   2   0   2   0   2   2   2   0   0   2   2   2   2   0   0   2   2   0   2
 MK-6-5                 2   2   2   2   2   2   2   2   2   0   2   2   2   2   2   2   0   2   2   0   0   2   0   0   0   2   0   0   2   0   2   2   0   2   0   0   0   0   0   0   0   0   0   2   0   0   0   2   0   2   0   2   2   2   2   0   2   0   2   0   0   0   2   2   0   0   2   2   0   0   0   2   0   0   0   0   0   2   2   2   0   0   0   2   2   2   0   2   2   0   0   0   0   0   0   2   2   2   2   0   2   2   2   2   2   2   2   0   0   0   0   0   0   0   0   0   2   2   0   0   0   0   2   0   2   2   0   2   2   2   2   2   0   2   0   2   0   0   2   2   0   2   0   0   0   0   0   2   0   0   0   0   2   0   0   0   2   2   2   2   2   0   2   2   2   2   0   2   2   2   0   0   2   2   2   2   2   2   0   2   0   2   0   2   0   2   2   2   0   0   2   2   2   2   0   0   2   2   0   2
 MK-6-6                 2   2   2   2   2   2   2   2   2   0   2   2   2   2   2   2   0   2   2   0   2   2   0   0   0   0   0   0   2   0   0   2   0   2   0   0   0   2   0   0   0   0   0   2   0   0   0   2   0   2   0   2   2   2   2   0   2   0   2   0   0   0   2   0   0   2   2   0   0   0   0   2   0   0   0   0   2   2   2   2   0   0   0   2   2   2   2   2   2   0   2   0   0   0   0   2   2   2   2   2   2   2   2   2   2   2   2   0   0   0   0   0   2   0   0   0   2   2   0   0   0   0   2   0   2   0   0   2   2   2   2   2   2   2   0   2   0   0   2   0   0   2   0   2   0   0   0   2   0   0   0   0   2   0   0   0   2   2   2   2   2   0   2   2   2   2   0   2   2   2   0   0   2   2   2   2   2   0   0   2   0   2   0   0   0   2   2   2   0   0   2   2   2   2   0   0   2   0   0   0
 MK-6-7                 2   2   2   2   2   0   2   0   2   0   2   0   0   2   2   2   0   2   2   0   2   2   0   0   0   0   0   0   2   0   0   2   0   2   0   0   0   2   0   0   0   0   0   2   2   0   2   2   0   2   0   2   2   2   2   0   2   0   2   0   2   0   2   0   0   2   2   0   0   0   0   2   0   0   0   0   0   2   2   2   0   0   0   2   2   2   2   2   2   0   2   0   0   0   0   2   2   2   2   0   2   2   2   2   2   2   2   0   0   0   0   0   2   0   0   0   2   2   0   0   0   0   2   0   2   0   0   2   2   2   2   2   2   2   0   2   0   2   2   2   0   0   2   2   0   0   0   2   0   0   0   0   0   0   0   0   2   2   2   2   2   0   2   2   2   2   2   2   2   2   0   0   2   2   2   2   0   0   0   2   0   2   0   0   0   0   2   2   2   0   2   2   2   2   0   0   0   0   0   0
 MK-6-8                 2   2   2   2   2   0   2   0   2   0   2   0   0   2   2   2   0   2   2   0   2   2   0   0   2   0   0   0   2   0   0   2   0   0   0   0   0   2   0   0   0   0   0   2   2   0   2   0   0   2   0   2   2   2   2   0   2   0   2   0   2   0   2   0   0   2   0   0   0   0   2   2   0   0   0   0   0   2   2   2   0   0   0   2   2   2   2   2   2   2   2   0   0   0   0   2   2   2   2   0   2   2   2   0   2   2   2   0   0   0   0   0   0   2   0   0   2   2   0   0   0   0   2   0   2   0   0   2   2   2   2   2   2   2   0   2   0   2   2   0   2   0   2   2   0   0   0   2   0   0   0   0   0   0   0   0   2   2   2   2   2   0   2   2   2   2   2   2   2   2   0   2   2   2   2   2   0   0   0   2   0   2   0   2   0   2   2   2   2   0   0   2   2   2   0   0   0   2   0   0
 MK-6-9                 2   2   2   2   2   0   2   0   2   0   2   0   0   2   2   2   0   2   2   0   2   2   0   0   2   0   0   0   2   0   0   2   0   0   2   2   0   0   0   0   0   0   0   2   2   0   0   0   0   2   0   2   0   2   2   0   2   0   2   0   2   0   2   0   0   0   0   0   0   0   2   0   0   2   2   0   0   2   2   2   0   0   0   2   2   2   2   2   2   2   2   0   0   0   0   2   2   2   2   2   2   0   2   0   2   2   2   0   0   0   0   0   0   2   0   0   0   2   0   0   0   0   2   0   2   0   0   2   2   2   2   2   2   2   0   0   0   2   2   0   2   0   2   2   2   0   0   2   0   0   0   0   0   0   0   0   2   2   2   2   2   0   2   2   2   2   2   2   2   2   0   2   0   2   2   2   0   0   2   2   0   2   0   2   0   2   2   2   2   0   0   2   2   2   0   0   0   2   0   0
 MK-6-10                2   0   2   2   2   0   2   2   0   0   2   0   0   2   2   2   0   2   2   0   2   2   0   0   2   0   0   0   2   0   0   2   2   0   0   2   0   0   0   0   2   0   0   2   2   0   0   2   0   2   0   2   0   2   2   0   2   0   2   0   2   0   0   0   0   0   0   0   0   0   2   0   0   2   2   2   0   2   2   2   0   0   2   2   2   2   2   2   2   2   2   0   2   0   0   2   2   2   2   2   2   0   2   0   2   2   2   0   0   0   0   0   0   2   0   0   0   2   0   2   0   0   2   0   2   0   2   2   0   2   0   2   0   2   0   0   0   2   2   0   2   0   2   2   2   0   0   2   0   0   0   0   0   0   0   0   2   2   0   2   2   0   2   2   2   2   2   2   2   2   0   2   0   2   2   0   0   0   2   2   0   2   0   2   0   2   0   2   2   0   0   2   2   2   0   0   0   2   0   2
 MK-6-11                2   0   2   2   2   2   2   2   0   0   2   0   0   2   2   2   0   2   2   0   2   2   0   0   2   0   0   2   2   0   2   2   2   0   0   2   2   0   0   0   2   0   0   2   2   0   0   2   0   2   2   2   0   2   0   0   2   0   2   0   2   0   0   0   0   0   0   0   0   0   2   0   0   2   2   0   0   2   2   2   0   0   2   2   2   2   2   2   2   2   2   0   2   0   0   2   2   2   2   2   2   0   2   2   2   2   2   0   0   0   0   0   0   2   0   0   0   2   0   2   0   0   2   0   2   0   2   2   2   2   0   2   0   2   0   0   0   2   2   0   2   0   0   2   2   0   0   2   0   0   0   0   0   0   0   2   2   2   0   2   2   0   0   2   2   2   0   0   2   2   0   2   0   2   2   0   0   0   2   2   0   2   0   2   0   2   0   2   2   0   0   0   0   2   0   0   2   2   0   2
 MK-6-12                2   0   2   2   2   2   2   2   0   0   2   2   0   2   0   2   0   2   2   0   2   0   0   0   2   0   0   2   2   0   2   2   2   0   0   2   2   0   0   0   2   0   0   2   2   2   0   2   0   2   2   2   0   0   0   0   2   0   2   0   2   2   0   0   0   2   0   0   0   0   2   0   0   2   2   0   2   2   2   2   0   0   2   2   2   2   2   2   2   2   2   0   2   0   0   2   2   2   2   2   2   0   2   2   2   2   2   0   0   0   0   0   0   2   0   0   0   2   0   2   0   0   2   0   2   0   2   2   2   2   0   2   0   2   0   0   2   2   2   2   2   0   0   0   2   0   0   2   0   0   0   0   0   0   0   0   2   2   0   2   2   0   0   2   2   2   0   0   2   2   0   2   0   2   2   0   0   0   2   2   0   2   0   0   0   2   0   2   2   0   0   0   0   0   0   0   2   0   2   2
 MK-6-13                2   0   2   2   2   2   0   0   0   0   2   2   0   0   0   2   0   2   0   0   2   0   0   0   2   0   0   2   2   0   2   2   2   0   0   2   2   0   0   0   2   0   0   2   2   2   0   2   0   2   2   2   0   0   0   0   2   0   2   0   2   2   0   0   0   2   0   0   0   0   2   0   0   2   2   0   2   2   2   0   0   0   2   2   2   2   2   2   2   2   2   0   2   0   0   2   2   2   2   2   2   0   2   2   2   2   2   2   0   0   0   0   0   0   0   0   0   0   2   2   0   0   2   0   2   2   0   2   2   2   0   2   0   2   0   0   2   2   2   2   0   0   0   2   2   0   2   2   0   0   0   0   0   0   0   0   2   2   0   2   2   0   0   2   2   2   0   0   2   2   0   2   0   0   2   0   0   0   2   2   0   2   0   0   0   2   0   2   2   2   0   0   0   0   0   0   2   0   2   2
 MK-6-14                0   0   2   2   0   2   0   0   0   0   2   2   0   0   0   0   0   0   2   0   0   0   0   0   2   0   0   2   2   0   2   0   2   0   0   2   2   0   2   0   2   0   0   2   2   2   0   2   0   2   2   2   0   2   2   0   2   0   2   0   2   2   0   0   0   2   0   0   0   0   2   0   0   2   2   0   2   2   2   0   0   0   2   2   2   0   0   2   2   2   2   0   2   0   0   2   2   2   0   2   2   0   0   2   2   2   2   2   2   0   0   0   0   0   0   0   2   2   2   2   0   0   2   2   0   2   0   2   2   2   0   2   0   2   0   0   2   2   2   2   0   0   0   2   2   2   2   2   0   0   0   0   0   0   0   0   2   2   0   2   2   0   0   2   2   2   0   0   2   0   0   2   0   0   2   2   0   0   2   2   0   2   0   0   0   2   0   2   2   2   0   0   0   0   2   0   2   0   2   2
 MK-6-15                0   0   2   0   0   2   2   0   0   0   2   2   0   0   0   0   0   0   0   0   0   0   2   2   2   0   0   2   2   0   2   0   2   0   0   2   2   0   0   0   2   0   0   2   2   2   0   2   2   2   2   2   0   0   2   0   2   0   2   2   2   2   0   0   0   2   0   0   0   0   0   0   0   2   2   0   2   2   0   0   0   0   0   2   2   0   0   2   2   2   2   0   2   0   0   2   2   2   0   0   2   0   0   2   2   2   2   2   2   0   0   0   0   0   2   0   2   2   2   2   0   0   2   2   0   2   0   2   2   2   0   0   0   2   0   2   2   2   2   2   0   0   0   2   2   2   2   2   0   0   0   2   0   0   0   0   2   2   0   2   2   0   0   2   2   2   0   0   2   0   0   2   0   2   2   2   0   0   0   2   0   2   0   0   0   2   0   2   0   2   0   0   0   0   2   0   2   0   2   2
 MK-6-16                0   0   2   0   0   2   2   0   0   0   2   2   0   2   0   0   0   0   0   0   0   0   2   2   2   0   0   2   2   0   2   0   2   0   0   2   2   0   2   0   2   0   0   2   2   2   0   2   2   2   2   2   0   0   2   0   2   0   2   2   2   2   0   0   0   2   0   0   0   0   0   2   0   0   2   0   2   2   0   0   0   0   0   0   2   0   0   2   2   0   0   0   2   0   0   2   2   2   0   0   2   0   0   2   2   2   2   2   0   2   0   0   0   0   2   0   2   2   2   0   0   0   2   2   0   2   0   2   2   2   2   0   0   2   0   2   2   2   0   2   0   0   0   2   2   2   2   2   0   0   0   2   0   0   0   0   2   2   0   2   0   0   0   0   2   2   0   0   2   0   0   2   0   2   0   2   0   0   0   2   0   2   0   0   0   0   0   2   0   2   0   2   0   0   2   0   2   0   2   2
 
!****************************************** Phenotypic Data **********************************************************
!-100.0 is resevred for missing phenotype
SimulatedTrait1        18.8195   12.5274   12.6100   15.1013   16.1697   15.4740   19.8668   20.3420   11.6965   14.5752   15.2237   12.8525   14.5415   16.0492   14.8274   19.9588   12.0134   12.4201   18.4630   17.1653   14.9806   19.4295   14.6957   16.0688   13.3963   13.5863   14.5777   18.2886   16.3392   12.8557   11.4838   13.3011   14.4753   16.6473   11.0493   11.5384   16.8267   15.8197   16.7154   10.4266   11.6643   10.9842   15.6682   12.6930   17.4901   16.4160   14.4634   15.6863   17.8531   14.7968   15.7962   17.3270   18.1778   19.0289   15.6507   17.8869   15.3756   15.0265   16.8201   18.3878   11.7944   16.6883   11.0213   17.4314   16.0450   14.4174   14.3085   15.6833   15.0041   15.8191   13.7595   15.5905   11.1825   18.1815   16.2428   16.9341   15.6113   15.7191   15.7541   21.8376   14.3443   13.1668   10.8885   16.6868    8.2460   12.0345   16.7552   15.4838   12.3155   18.9222   14.7368   14.7309   13.8810   10.8596   14.8846   14.6924   11.1325   15.7091   13.7740   19.1516   15.5823   12.0157   15.4517   14.0801   14.0660   16.3393   16.7863   15.4791   18.4252   19.5782   15.9735   13.6664   13.8092   19.5420   13.1969   13.3509   14.9017   14.2609   18.1632   16.6454   15.9107   16.2078   22.9938   10.3537   17.7917   12.3943   13.4213   18.9333   13.9960   14.6808   15.6418   17.4211   18.4130   15.3015   15.9295   20.2257   16.9762   16.4972   17.5163   16.5613   16.5544   13.5375   17.6351   10.3246   18.8197   18.2528   14.4221   15.8067   20.4632   18.2599   13.7293   14.5352   11.1615   17.6799   13.1903   13.8152   16.4042   16.4717   13.8188   18.8814   16.3483   14.9622   12.8038   15.3924   14.1577   14.2368   16.9262   10.1736   14.8572   19.4768   18.3930   18.6757   19.0453   18.0307    8.0329   15.0029   16.8128   15.4387   16.7124   13.3198   21.7887   14.6815   10.8933   14.5373   17.9719   15.4794   15.0690   13.0644   13.8752   11.2079   18.4872   19.0858   17.1413   18.4064   11.7477   14.9669   17.4645   12.6210   14.3338   15.1662
SimulatedTrait2         6.7831   10.9332   10.0914   12.0031   10.0067    9.9512    9.0721   11.2612   11.0704    8.9297   10.6583    9.0512    9.2018    9.5605   11.9241    9.6351    9.8609   11.0746    9.8027    9.2121    7.5555    8.7889    8.9317   11.1290    6.8914   10.7420    6.5993   10.7068    8.5388    9.7867   11.1991   12.2425    9.9725   10.6546    6.9404   12.6551    9.0703    9.7766   10.6375   10.7230    9.3943   12.1170   11.1626   11.5912   12.4252   11.8965    9.4514   10.6897   11.3440    8.4010   11.3435   10.3658   10.4572    9.6140   10.0918    8.2978    9.0445   12.1602    9.3196    7.6713   13.7659   10.2628    4.8081    8.9970    5.5203    9.7170    6.5763    9.3552   10.5780   11.8634    8.0229    9.6734   10.3880   12.0171   11.7226    8.7779    7.3312   12.9001   14.0255   10.9926   10.6356    9.1663   12.2537    9.7754   11.9872    9.5352    7.3123   10.4458    9.2363    8.8801    8.9063   11.8842   11.2437   13.3472    9.8324   10.3977   10.6335    9.2740    7.1779   14.1996   10.3626    9.3223    9.7091    6.8235    8.3174   11.4327   13.8237    7.6843   11.3830   11.4370   10.5346   10.3031   11.1058   10.7269    9.8547   12.4916   10.2441   12.4322    8.4543   10.7609    8.0444   11.5064    8.4623   10.8390   13.6619    8.5399   14.2242    6.8309   12.2456   11.5019   10.3709    8.8590   12.2091    9.8223    8.7832    7.8568   10.9584    9.7342   11.8342   12.0559   12.1520    8.0516   12.0483    8.0139    8.4906   11.0650    9.7554    7.4444    8.4841    9.3715    6.0346   12.7907   11.1974   11.4826    9.6474   12.3547    9.5954    9.7613    8.6272   13.4410    8.0840    6.5905   11.1203    8.5175    8.9843   12.7249    9.0910   12.3292    8.9809    9.8975   12.4289    9.9242   12.4114    6.6061   11.9720   10.3122   11.9123    9.4644   10.4000   12.3255   10.8221    7.9717    9.4006    9.7760    8.5776    6.4533   10.6001    8.2225   11.7869   10.1437   11.2849    6.7859   10.7090   11.9196   11.3032    9.9813   11.8882   11.3681    9.6097   10.3101
 
