# Supplementary material for: Inclusive Composite Interval Mapping of QTL by Environment Interactions in Biparental Populations
Source: PLoS One. 2015 Jul 10;10(7):e0132414. doi: 10.1371/journal.pone.0132414 (PMC4498613; doi:10.1371/journal.pone.0132414)
Supplement: S4 File — (ZIP) [file pone.0132414.s004.zip › H=0.1/L1/run_00039.met]

!**********************Note: lines staring with "!" are remarks and will be ignored in the program********************
!*********************************General Information**********************************
!Assuming F1 = P1 x P2, populations available in QTL IciMapping are: 
!  1, P1BC1F1 = P1 x F1, the first backcrossing where P1 is used as the recurrent parent;
!  2, P2BC1F1 = P2 x F1, the first backcrossing where P2 is used as the recurrent parent;
!  3, F1DH, F1-derived doubled haploids; 
!  4, RIL or F1RIL, recombination inbred lines through the repeated selfing of F1;
!  5, P1BC1RIL, recombination inbred lines through the repeated selfing of P1BC1F1;
!  6, P2BC1RIL, recombination inbred lines through the repeated selfing of P2BC1F1;
!  7, F2, the selfing generation of F1;
!  8, F3, the selfing generation of F2;
!  9, P1BC2F1, the second backcrossing where P1 is used as the recurrent parent; 
! 10, P2BC2F1, the second backcrossing where P2 is used as the recurrent parent;
! 11, P1BC2RIL, recombination inred lines through the repeated selfing of P1BC2F1; 
! 12, P2BC2RIL, recombination inred lines through the repeated selfing of P2BC2F1; 
! 13, P1BC1F2, the selfing generation of P1BC1F1; 
! 14, P2BC1F2, the selfing generation of P2BC1F1; 
! 15, P1BC2F2, the selfing generation of P1BC2F1; 
! 16, P2BC2F2, the selfing generation of P2BC2F1; 
! 17, P1BC1DH, P1BC1F1-derived doubled haploids; 
! 18, P2BC1DH, P2BC1F1-derived doubled haploids; 
! 19, P1BC2DH, P1BC2F1-derived doubled haploids; 
! 20, P2BC2DH, P2BC2F1-derived doubled haploids; 
   3      !Mapping Population (see remarks above)
   2      !Mapping Function (1 for Kosambi; 2 for Haldane; 3 for Morgan)
   2      !Marker Space Type (1 for intervals; 2 for positions)
   1      !Marker Space Unit(1 for centiMorgans; 2 for Morgan)
   6      !Number of Chromosomes (or Linkage Groups)
 200      !Size of the mapping population
   2      !Number of environments
 
!***************************************** Chromosomes and Linkage Maps **********************************************
!Chromosome                 NumMarkers
-CH1                        16
-CH2                        16
-CH3                        16
-CH4                        16
-CH5                        16
-CH6                        16
!Linkage map (Marker name followed by position or the interval length)
 MK-1-1                1     0.000
 MK-1-2                1    10.000
 MK-1-3                1    20.000
 MK-1-4                1    30.000
 MK-1-5                1    40.000
 MK-1-6                1    50.000
 MK-1-7                1    60.000
 MK-1-8                1    70.000
 MK-1-9                1    80.000
 MK-1-10               1    90.000
 MK-1-11               1   100.000
 MK-1-12               1   110.000
 MK-1-13               1   120.000
 MK-1-14               1   130.000
 MK-1-15               1   140.000
 MK-1-16               1   150.000
 MK-2-1                2     0.000
 MK-2-2                2    10.000
 MK-2-3                2    20.000
 MK-2-4                2    30.000
 MK-2-5                2    40.000
 MK-2-6                2    50.000
 MK-2-7                2    60.000
 MK-2-8                2    70.000
 MK-2-9                2    80.000
 MK-2-10               2    90.000
 MK-2-11               2   100.000
 MK-2-12               2   110.000
 MK-2-13               2   120.000
 MK-2-14               2   130.000
 MK-2-15               2   140.000
 MK-2-16               2   150.000
 MK-3-1                3     0.000
 MK-3-2                3    10.000
 MK-3-3                3    20.000
 MK-3-4                3    30.000
 MK-3-5                3    40.000
 MK-3-6                3    50.000
 MK-3-7                3    60.000
 MK-3-8                3    70.000
 MK-3-9                3    80.000
 MK-3-10               3    90.000
 MK-3-11               3   100.000
 MK-3-12               3   110.000
 MK-3-13               3   120.000
 MK-3-14               3   130.000
 MK-3-15               3   140.000
 MK-3-16               3   150.000
 MK-4-1                4     0.000
 MK-4-2                4    10.000
 MK-4-3                4    20.000
 MK-4-4                4    30.000
 MK-4-5                4    40.000
 MK-4-6                4    50.000
 MK-4-7                4    60.000
 MK-4-8                4    70.000
 MK-4-9                4    80.000
 MK-4-10               4    90.000
 MK-4-11               4   100.000
 MK-4-12               4   110.000
 MK-4-13               4   120.000
 MK-4-14               4   130.000
 MK-4-15               4   140.000
 MK-4-16               4   150.000
 MK-5-1                5     0.000
 MK-5-2                5    10.000
 MK-5-3                5    20.000
 MK-5-4                5    30.000
 MK-5-5                5    40.000
 MK-5-6                5    50.000
 MK-5-7                5    60.000
 MK-5-8                5    70.000
 MK-5-9                5    80.000
 MK-5-10               5    90.000
 MK-5-11               5   100.000
 MK-5-12               5   110.000
 MK-5-13               5   120.000
 MK-5-14               5   130.000
 MK-5-15               5   140.000
 MK-5-16               5   150.000
 MK-6-1                6     0.000
 MK-6-2                6    10.000
 MK-6-3                6    20.000
 MK-6-4                6    30.000
 MK-6-5                6    40.000
 MK-6-6                6    50.000
 MK-6-7                6    60.000
 MK-6-8                6    70.000
 MK-6-9                6    80.000
 MK-6-10               6    90.000
 MK-6-11               6   100.000
 MK-6-12               6   110.000
 MK-6-13               6   120.000
 MK-6-14               6   130.000
 MK-6-15               6   140.000
 MK-6-16               6   150.000
!*********************************** Marker Types ********************************************************************
!Co-dominant marker: When heterozygote F1 is present, P1 is coded as 2, F1 is coded as 1, and P2 is coded as 0; Otherwise, P1 is coded as 2, and P2 is coded as 0. 
!Dominant marker: When heterozygote F1 is present, P1 and F1 are coded as 12, and P2 is coded as 0; Otherwise, P1 is coded as 2, and P2 is coded as 0.  
!Recessive markers: When heterozygote F1 is present, P1 is coded as 2, and F1 and P2 are coded as 10; Otherwise, P1 is coded as 2, and P2 is coded as 0. 
!Missing marker is coded as -1. 
 MK-1-1                 2   2   2   0   0   2   0   0   2   0   0   2   2   0   0   2   0   2   0   2   2   0   0   2   2   0   0   2   2   0   2   0   2   0   2   2   0   0   0   0   0   0   2   2   2   0   0   2   2   2   0   2   2   0   0   2   0   0   2   2   0   2   2   2   0   2   2   0   2   2   0   2   2   2   2   0   2   0   2   2   2   2   0   0   2   2   0   2   2   2   0   0   2   0   2   0   2   0   2   2   0   2   2   2   0   2   2   0   0   0   2   0   0   2   2   0   0   2   0   0   0   2   0   0   0   0   0   0   0   0   0   0   2   0   2   0   2   0   0   0   0   2   2   2   0   0   0   0   0   2   0   2   2   0   2   0   0   0   0   0   0   2   0   2   2   2   2   0   2   2   2   0   2   0   0   0   0   2   2   0   2   0   0   0   2   0   0   2   0   2   0   2   0   0   2   0   2   2   2   0
 MK-1-2                 2   2   2   0   0   2   0   0   2   0   0   0   2   0   2   2   2   2   0   2   2   0   0   2   2   0   0   2   2   0   0   0   2   0   2   2   0   0   0   0   0   0   2   2   2   0   0   2   2   2   0   2   2   0   0   2   0   0   2   2   0   2   0   2   0   2   2   0   2   0   0   2   2   0   2   0   2   0   2   0   2   2   2   0   2   2   0   2   2   0   0   0   0   2   2   0   2   0   2   2   0   2   2   2   0   2   0   0   0   0   2   0   0   2   0   0   0   2   0   0   0   2   0   2   0   0   0   0   0   2   2   0   2   0   2   0   2   2   0   0   0   2   2   2   0   0   0   0   0   2   0   2   2   2   2   0   0   0   0   0   0   2   0   2   2   2   0   0   2   2   2   0   2   0   2   0   0   2   2   0   2   0   0   2   2   0   0   2   0   2   0   2   0   0   2   0   0   2   2   0
 MK-1-3                 2   2   2   0   0   0   0   0   2   0   0   0   2   0   2   2   2   2   0   2   2   0   0   2   2   0   0   2   2   0   0   0   2   0   2   2   0   0   0   0   0   0   2   2   2   0   0   2   2   0   0   0   2   0   0   2   0   0   2   2   0   2   0   0   0   0   2   0   2   0   0   2   0   0   2   0   2   0   2   0   2   2   2   0   2   2   0   2   2   0   0   0   0   2   2   0   0   0   2   2   0   2   2   2   0   2   0   0   0   0   2   0   0   2   0   0   0   2   0   0   0   2   0   2   0   0   0   0   0   2   2   0   2   0   2   0   2   2   0   0   0   2   2   2   0   0   0   0   0   2   0   2   2   2   2   0   0   0   0   0   0   2   0   2   2   2   0   2   2   2   2   0   2   0   2   0   0   2   2   0   2   0   0   2   2   0   0   2   0   2   0   2   0   0   2   0   0   0   2   0
 MK-1-4                 2   2   2   0   0   0   0   0   2   0   0   0   2   0   2   2   2   2   0   2   2   0   0   2   2   0   0   2   0   0   0   0   2   0   0   2   0   0   0   0   0   0   2   2   2   0   0   2   2   0   0   0   2   0   0   2   2   0   2   2   0   2   0   0   0   0   2   0   2   2   0   2   0   0   2   0   0   0   2   0   2   2   2   0   2   2   0   0   2   0   0   2   0   2   2   2   0   0   2   2   0   2   2   2   0   2   0   0   0   0   2   0   0   2   0   0   0   2   0   0   0   2   0   2   0   0   0   2   0   2   2   0   2   0   2   0   2   2   0   0   2   2   2   0   2   0   0   0   0   2   0   2   2   2   2   0   0   0   0   0   0   2   0   2   2   2   0   2   2   2   2   0   2   0   2   0   0   2   2   0   2   0   0   2   0   2   0   2   0   2   0   2   0   0   2   0   0   0   2   0
 MK-1-5                 2   2   2   0   2   0   0   0   2   0   0   0   2   0   2   2   0   2   0   2   2   0   0   2   2   0   0   0   0   0   0   0   2   0   0   2   0   0   0   0   0   0   2   2   2   0   0   2   2   0   0   0   2   0   0   2   2   0   2   2   0   2   0   0   0   0   2   0   2   2   0   2   2   0   2   0   0   0   2   0   2   2   2   0   2   2   0   2   2   0   0   2   0   0   2   2   0   0   2   2   0   0   2   2   0   0   0   0   0   0   2   0   0   0   0   0   0   2   0   0   0   0   0   0   0   0   0   2   0   2   2   0   2   0   2   0   2   2   0   0   0   2   2   0   2   0   0   0   0   2   0   2   2   2   2   0   0   0   0   0   0   2   0   2   2   2   0   2   2   2   2   0   2   0   2   0   0   2   2   0   2   0   0   2   0   2   2   0   0   2   0   0   0   0   2   2   0   0   2   0
 MK-1-6                 2   2   2   0   2   0   0   0   2   2   0   0   2   0   2   2   0   2   0   2   2   0   0   2   2   0   0   0   0   0   0   2   2   2   2   2   0   0   0   0   0   0   2   2   2   0   0   2   2   0   0   0   2   2   0   0   2   0   2   2   0   2   0   0   2   0   2   0   2   2   0   2   0   0   2   0   0   0   2   0   0   2   2   0   2   2   0   2   2   0   0   2   0   0   2   2   0   0   2   2   0   0   2   2   0   0   0   0   0   0   2   0   0   0   2   0   0   2   0   0   0   0   0   0   0   0   0   2   0   2   2   2   2   0   0   0   2   2   0   0   0   0   2   0   2   0   0   0   0   2   0   2   2   2   2   0   2   0   0   0   0   2   0   2   2   2   0   2   2   2   2   0   2   0   2   2   0   2   2   0   2   0   0   2   0   2   0   0   0   2   0   0   0   0   2   2   0   0   2   0
 MK-1-7                 2   2   2   0   2   0   2   0   2   2   0   0   2   0   2   0   0   0   0   2   2   0   0   2   2   0   0   0   0   0   0   2   2   2   2   2   0   0   0   2   2   0   2   2   2   0   0   0   0   0   0   0   2   2   2   0   0   2   2   2   0   2   0   0   0   0   2   0   2   2   0   2   0   0   2   0   0   0   2   0   0   2   2   0   2   2   0   2   2   0   0   2   0   2   2   2   0   0   2   2   0   0   2   2   0   0   0   0   2   0   2   0   2   0   2   0   0   2   0   0   0   0   0   0   0   2   0   2   0   0   2   2   2   0   0   2   2   2   0   0   2   0   2   0   2   0   0   0   0   2   0   2   2   2   2   0   2   0   0   0   2   2   0   2   2   2   0   2   2   2   2   0   0   0   2   2   0   2   2   0   2   0   0   2   2   2   0   0   2   2   0   0   0   2   2   2   0   0   2   0
 MK-1-8                 2   2   2   0   2   0   2   0   2   2   0   0   2   0   2   0   0   0   0   2   2   0   0   2   2   0   2   0   0   0   0   2   2   2   2   2   0   2   0   2   2   0   2   2   2   0   0   0   0   0   0   2   2   2   2   0   0   2   2   2   0   2   0   0   0   2   2   0   2   2   0   2   0   0   2   0   0   0   2   0   0   2   2   2   2   2   0   2   2   0   0   2   0   2   2   2   0   0   2   2   2   0   2   2   0   0   0   0   2   0   2   0   2   0   2   2   0   2   0   0   2   0   0   0   0   2   0   0   0   0   2   2   2   2   0   2   2   0   0   0   2   0   0   0   2   0   0   0   0   2   0   2   2   2   2   0   2   0   0   0   2   2   0   2   2   2   0   2   2   2   0   2   0   0   2   0   0   2   0   0   2   0   0   2   2   2   2   0   2   2   0   0   0   2   0   2   0   0   2   0
 MK-1-9                 2   2   2   0   2   2   2   0   2   2   0   0   2   0   2   0   0   0   0   2   2   0   0   2   2   0   2   2   0   0   0   0   2   2   2   2   0   2   0   0   2   0   2   2   2   0   2   0   0   0   0   2   2   2   2   0   0   2   2   2   0   2   0   0   0   2   0   0   0   2   0   2   0   0   2   0   0   0   2   2   0   2   2   2   2   2   2   2   2   0   2   2   0   2   2   0   0   0   2   2   0   0   2   2   0   0   0   0   2   0   2   2   2   0   2   2   0   2   0   0   2   0   0   0   0   2   0   0   2   0   2   2   2   2   0   2   2   0   0   0   2   0   0   0   2   0   0   0   2   2   0   2   2   2   2   0   2   0   0   0   2   2   0   0   2   2   0   2   2   2   0   2   0   0   2   0   0   2   2   0   2   2   0   2   2   0   2   0   2   2   0   0   0   0   2   2   0   0   2   2
 MK-1-10                2   2   2   0   2   0   2   0   0   2   0   0   2   0   0   2   0   0   0   2   2   0   0   2   2   0   2   2   0   0   0   0   2   2   2   2   0   2   2   0   2   0   2   0   0   0   2   0   0   0   0   2   2   2   2   0   0   2   2   2   0   2   0   0   0   2   0   0   0   2   0   2   0   0   2   0   0   0   0   2   0   2   2   2   2   2   2   2   2   0   2   0   0   2   2   0   2   0   2   2   0   0   2   2   0   0   0   0   0   2   2   2   2   0   2   2   0   2   0   0   2   0   0   0   0   2   0   0   2   0   2   2   2   2   0   2   2   0   0   0   0   0   0   0   2   0   0   0   2   2   0   2   2   2   2   0   2   0   2   0   2   2   0   0   2   2   0   2   2   2   0   2   0   0   2   0   0   2   2   0   2   0   0   2   2   0   2   0   2   2   0   0   0   0   2   2   2   0   2   2
 MK-1-11                2   2   2   0   2   2   2   0   0   2   0   0   2   0   0   2   0   0   0   2   2   0   0   2   2   0   2   2   0   0   0   0   2   2   2   2   0   2   2   0   2   0   2   0   0   0   2   0   0   0   0   2   2   2   2   0   0   2   2   2   0   2   0   0   0   2   2   0   0   2   0   2   0   0   2   0   0   0   0   2   0   2   2   2   2   2   2   2   2   0   2   0   0   0   2   0   2   0   2   2   0   0   2   2   0   0   0   0   0   2   2   2   2   0   0   2   0   2   0   0   2   0   0   0   0   2   0   0   2   0   2   2   2   2   0   2   2   0   0   0   0   0   0   2   2   0   0   0   2   2   0   2   2   0   2   0   0   0   2   0   2   2   0   0   2   2   0   2   2   0   0   2   0   0   2   0   0   2   0   0   2   0   0   2   2   0   2   2   2   2   0   0   0   0   2   2   2   2   2   2
 MK-1-12                2   2   2   0   2   2   2   2   0   2   2   0   2   2   0   2   0   0   0   0   2   0   0   2   0   0   2   2   0   0   2   0   2   2   2   2   2   2   2   0   2   0   2   0   0   0   2   0   0   0   0   2   2   2   0   2   0   2   2   2   0   2   0   2   0   2   2   0   0   2   0   2   0   0   0   0   0   0   0   2   2   2   2   2   0   2   0   2   2   0   2   0   0   0   2   0   2   0   2   2   0   0   2   2   0   0   0   0   0   2   2   2   2   0   0   2   0   2   0   0   2   0   0   0   0   2   0   0   2   0   2   2   2   2   2   2   2   0   0   0   0   0   0   2   2   0   0   0   2   2   0   2   2   0   2   0   0   0   2   0   2   2   0   0   2   2   2   2   0   2   0   0   0   0   2   0   0   2   0   0   2   0   0   2   2   0   0   2   2   0   0   0   0   0   2   2   2   0   2   2
 MK-1-13                2   2   2   0   0   2   2   2   0   2   2   0   2   2   0   0   0   0   0   0   2   0   0   2   2   0   2   0   0   0   2   2   2   2   2   2   2   2   2   0   2   0   2   2   0   0   2   0   0   0   0   2   2   2   0   2   0   2   2   0   0   2   2   2   0   2   2   0   0   2   0   2   0   0   0   0   0   0   0   2   2   2   2   2   0   2   0   2   2   0   2   0   0   2   2   2   2   0   2   2   0   2   2   2   0   2   0   0   0   2   0   0   2   0   0   2   0   0   0   0   2   0   0   0   0   2   0   0   2   0   2   2   2   0   2   2   2   0   0   0   0   0   0   2   2   0   0   0   2   2   0   2   2   0   2   0   2   0   0   0   2   2   0   2   2   2   2   2   0   2   0   0   0   2   0   0   0   2   0   0   2   0   0   2   2   0   2   0   2   0   0   2   0   0   2   2   2   0   2   2
 MK-1-14                2   2   2   0   0   2   0   2   0   2   2   0   0   2   0   0   0   0   0   0   2   0   0   2   2   2   2   0   0   0   2   2   2   2   2   2   2   2   2   0   2   0   2   2   0   0   2   0   0   0   0   2   2   2   0   2   0   2   2   0   0   2   2   2   2   2   2   0   0   2   2   0   0   0   0   0   0   0   0   2   0   2   2   2   0   0   0   2   2   0   2   0   2   2   2   0   2   0   2   2   0   2   2   2   0   2   0   0   0   2   0   0   0   0   0   2   0   0   0   0   2   0   2   0   0   2   0   0   2   0   2   2   2   0   2   2   2   0   0   0   0   0   2   2   2   2   0   2   2   2   0   2   2   0   2   0   0   0   0   0   2   2   0   0   2   2   0   2   0   2   2   0   0   2   0   0   0   2   0   0   2   0   0   2   2   0   2   0   2   0   2   2   0   0   2   2   2   0   2   2
 MK-1-15                2   2   2   0   0   2   0   0   0   2   2   0   0   2   0   2   0   0   0   0   2   0   0   2   2   2   2   0   0   0   2   2   2   2   2   2   2   2   2   0   0   0   0   2   0   0   2   0   0   0   0   2   2   2   0   2   0   2   2   0   2   0   2   2   2   2   2   0   2   2   2   0   0   2   0   0   0   0   0   0   0   2   2   2   0   0   0   0   2   0   2   0   2   0   2   0   2   0   2   2   0   0   2   2   0   0   0   0   0   2   0   0   0   0   0   2   0   0   0   0   2   0   2   2   0   2   0   0   2   0   2   2   2   0   0   2   2   2   0   0   2   0   2   0   2   2   0   0   2   2   0   2   2   0   2   2   0   0   0   0   2   2   0   0   2   2   0   0   0   2   2   0   0   2   2   0   0   2   0   0   2   0   2   2   2   2   2   0   2   0   2   2   0   0   2   2   0   0   2   2
 MK-1-16                2   2   2   0   0   2   0   0   0   2   2   0   0   2   0   2   2   0   0   0   2   0   0   2   2   2   2   0   0   0   2   2   2   2   2   2   2   2   0   0   0   0   0   2   0   0   2   2   0   0   0   2   2   2   0   2   0   2   2   0   2   2   2   2   2   2   2   0   2   2   2   0   0   2   0   0   0   0   0   0   0   2   2   2   0   0   2   0   2   0   2   0   2   0   2   2   2   0   2   2   2   0   2   2   2   2   0   0   0   2   0   0   0   2   0   2   0   0   0   0   2   0   2   2   0   2   0   0   2   0   2   2   2   0   0   2   2   2   0   0   2   2   2   0   2   2   0   0   2   0   0   2   2   0   2   2   0   0   0   0   2   2   0   0   2   2   0   2   0   2   2   0   0   2   0   0   0   2   2   0   2   0   2   2   2   2   2   0   0   0   2   2   0   0   2   2   0   0   2   2
 MK-2-1                 0   0   2   0   2   2   0   0   2   0   2   0   0   0   2   0   0   2   2   2   0   2   2   2   0   0   0   2   2   0   0   2   0   2   0   0   2   2   0   2   2   0   2   0   0   0   2   2   0   0   0   2   2   0   2   0   0   2   0   0   0   0   0   2   2   2   2   2   2   2   2   0   2   2   2   0   2   2   2   2   2   0   0   0   0   0   0   0   0   2   2   0   0   2   2   0   2   2   0   0   2   0   2   0   0   0   2   0   2   0   2   0   2   2   2   2   2   2   2   2   0   0   0   0   2   2   2   2   0   0   2   2   0   0   0   2   0   2   2   2   0   0   2   2   0   0   2   2   2   0   2   2   0   2   2   2   0   0   2   0   0   0   0   2   2   2   2   2   0   0   0   0   0   0   2   2   0   0   0   2   2   0   0   2   2   2   2   0   2   2   0   2   2   0   0   0   0   0   0   0
 MK-2-2                 0   0   2   0   2   2   0   0   2   0   2   0   0   0   2   0   0   2   2   2   0   2   2   2   0   0   0   0   2   0   0   2   0   2   0   0   0   2   2   2   2   0   2   0   0   0   2   2   0   0   0   2   2   0   2   0   0   2   0   0   0   0   0   2   2   2   2   2   2   2   2   0   2   2   2   0   2   2   2   0   2   0   0   0   0   0   0   0   0   2   0   0   2   2   2   0   2   2   0   0   2   0   2   0   0   0   2   0   2   2   2   0   2   2   2   2   2   2   2   2   0   0   0   0   2   2   2   2   0   0   2   2   0   2   0   2   0   2   0   2   0   0   2   2   0   0   2   2   2   0   2   2   0   2   2   2   0   0   2   0   0   0   0   2   2   2   2   2   0   0   0   0   0   0   2   2   0   0   0   2   2   0   0   2   2   2   2   0   2   2   0   2   2   0   0   0   2   2   0   0
 MK-2-3                 0   2   2   0   2   2   0   0   2   0   0   0   0   2   2   0   0   2   2   2   0   2   2   2   0   0   0   0   2   0   0   2   0   2   0   0   0   0   2   2   2   0   2   0   0   0   2   2   0   0   0   2   2   0   2   0   0   2   0   0   2   0   0   2   2   2   2   2   2   2   2   0   2   2   0   0   2   2   2   2   0   0   0   0   0   0   0   0   0   2   0   2   2   2   2   0   2   2   2   0   2   0   0   0   0   0   2   0   2   2   2   0   2   2   0   2   2   2   2   2   0   0   0   0   2   2   2   2   0   2   2   2   0   2   0   2   0   2   0   2   0   0   2   2   0   0   2   2   2   0   2   2   2   2   2   2   0   0   2   0   0   0   0   2   2   2   2   2   0   0   0   0   0   0   2   2   0   0   2   2   2   0   0   2   2   2   2   0   0   2   0   2   2   0   0   0   2   2   0   0
 MK-2-4                 0   2   2   0   2   2   0   0   2   0   0   0   0   2   2   0   2   0   2   2   0   2   2   2   0   0   0   2   2   0   0   2   0   2   0   0   0   0   2   2   2   0   2   0   0   0   2   0   2   2   0   2   2   0   2   0   0   2   0   0   2   2   0   2   2   2   2   2   2   0   2   0   2   2   2   0   2   0   2   0   0   0   0   2   0   0   0   2   0   2   2   2   2   2   2   0   2   2   2   2   0   0   0   2   0   0   2   0   2   2   0   0   2   2   0   2   2   2   2   2   0   2   0   0   2   2   2   2   0   2   2   2   0   2   0   2   0   2   0   2   0   2   2   2   0   2   2   2   2   0   2   2   2   2   2   2   0   2   2   2   0   0   0   0   2   2   2   0   0   0   0   0   0   0   2   2   0   0   2   2   2   0   0   2   2   0   2   0   0   2   2   2   2   0   0   0   2   2   0   0
 MK-2-5                 0   2   2   0   2   2   0   0   2   0   0   0   0   0   2   0   2   0   2   2   0   2   2   2   0   2   0   2   2   0   0   2   0   2   0   0   0   0   2   2   2   0   2   0   0   0   2   2   2   2   0   2   2   2   2   0   0   2   0   0   2   2   0   2   0   2   2   2   0   2   2   0   2   0   2   0   2   0   0   0   0   0   0   2   0   2   0   2   0   2   2   2   2   2   2   0   2   2   2   2   2   0   2   0   0   0   2   0   2   2   0   0   2   2   0   2   2   2   2   2   0   2   0   0   2   2   0   2   0   2   2   2   0   2   0   2   0   2   0   2   0   2   2   2   0   2   2   2   2   0   2   2   2   2   2   0   0   2   2   2   0   0   0   2   2   2   0   0   0   0   2   0   0   2   2   2   2   0   2   2   2   0   0   2   2   0   2   0   0   2   2   0   0   0   0   0   2   2   0   0
 MK-2-6                 0   2   2   2   2   2   0   0   2   0   0   2   0   0   2   0   2   0   2   2   0   2   2   2   0   2   0   2   2   0   0   2   0   2   0   0   0   0   2   2   2   0   2   0   0   0   2   2   2   2   0   2   2   2   2   0   0   2   0   0   2   2   0   2   0   2   2   2   0   2   2   0   2   0   2   2   2   0   2   0   0   2   0   2   0   2   0   2   0   2   2   2   2   2   2   0   2   2   2   2   2   0   2   0   0   0   2   0   2   0   0   0   2   2   0   2   2   0   2   2   0   2   0   0   2   2   0   2   0   2   2   2   0   2   0   2   2   2   0   2   0   2   2   2   0   2   2   2   2   0   2   2   2   2   2   0   0   2   2   2   0   0   0   2   2   2   0   0   0   0   2   0   0   2   2   2   2   0   2   2   2   0   0   2   2   0   0   0   0   2   2   0   0   0   0   0   2   2   0   0
 MK-2-7                 2   2   2   2   2   2   0   0   2   0   0   2   0   0   2   0   2   0   2   2   0   2   2   0   0   2   0   2   2   0   0   2   0   2   2   0   0   0   2   2   2   0   2   0   0   0   2   2   2   2   0   0   2   2   2   0   0   0   0   0   2   2   0   2   0   2   2   2   0   0   2   0   2   0   2   2   2   0   2   0   0   2   2   2   0   2   2   2   0   2   0   2   2   2   2   0   2   2   0   2   2   2   2   0   0   0   2   0   2   0   0   0   2   2   2   0   2   0   2   0   0   2   0   2   2   2   0   2   0   2   2   2   0   2   0   2   2   2   0   2   0   2   2   2   0   2   2   2   2   0   2   2   2   2   2   0   0   2   2   2   0   0   0   2   2   2   0   0   0   0   2   0   0   2   2   2   2   0   2   2   2   0   0   2   2   0   0   0   0   2   2   0   0   0   0   0   2   2   0   0
 MK-2-8                 2   2   2   2   2   2   0   0   2   0   0   2   0   0   2   0   2   0   2   2   0   2   2   0   2   2   0   2   2   0   0   2   2   2   2   0   0   0   2   2   2   0   2   0   0   0   2   2   0   0   0   0   2   2   2   0   0   0   0   0   2   2   2   2   0   2   2   2   0   2   2   0   2   0   2   2   2   0   2   0   2   2   2   2   0   2   2   2   0   2   0   2   2   2   2   0   2   0   0   2   2   2   2   0   0   2   2   0   2   0   0   0   2   2   2   0   2   0   2   2   0   2   0   2   2   2   0   2   0   2   2   2   0   0   0   2   2   2   0   2   2   2   2   2   0   2   2   2   2   0   2   2   2   2   2   0   0   2   0   2   0   0   0   2   2   2   0   0   0   2   2   0   0   0   2   2   2   0   0   2   2   0   0   2   2   0   2   0   2   2   2   0   2   0   0   0   2   0   0   0
 MK-2-9                 2   2   2   2   2   2   2   0   2   2   0   2   0   2   2   0   0   0   2   0   0   0   2   0   2   2   0   2   2   0   2   2   2   2   2   0   0   0   2   2   2   0   2   0   0   0   0   2   0   0   0   0   2   2   0   0   0   0   0   0   2   2   2   2   0   2   2   2   0   2   2   0   2   0   2   2   2   0   2   0   2   2   2   2   2   2   2   2   0   2   2   2   2   2   2   0   2   0   2   0   2   2   2   0   0   2   2   2   0   0   0   0   2   2   2   0   2   2   2   2   0   2   0   2   0   2   0   2   0   2   2   2   0   0   0   2   2   2   0   2   2   2   2   2   0   2   2   0   2   2   2   2   2   2   2   2   0   2   0   2   0   0   0   2   0   2   0   0   0   2   2   0   0   0   2   2   2   0   0   2   2   0   0   2   2   0   2   0   2   2   2   0   2   0   0   0   2   0   0   0
 MK-2-10                0   2   2   2   2   0   2   0   2   0   0   2   0   2   2   0   0   0   2   0   0   0   2   0   2   2   0   2   2   0   2   2   2   2   0   0   0   0   2   2   2   0   2   0   0   0   0   2   0   0   0   0   2   2   0   2   0   0   0   0   2   2   2   2   0   2   2   2   0   2   2   0   2   0   2   2   2   0   2   2   2   2   2   2   0   2   2   2   0   2   2   2   2   0   0   0   0   0   2   0   2   0   2   0   0   2   2   0   2   0   0   0   0   2   2   0   2   0   2   2   0   2   0   0   0   2   0   2   0   2   2   2   0   0   2   0   2   2   0   2   2   2   2   2   0   2   2   2   2   2   2   2   2   0   2   2   0   2   0   2   0   0   0   2   0   0   0   0   2   2   2   0   0   0   2   2   0   0   0   2   2   0   0   2   2   0   2   0   2   2   2   0   2   2   0   0   2   0   0   0
 MK-2-11                0   2   2   0   2   0   2   0   2   0   0   2   2   2   2   0   0   0   2   0   0   0   2   0   2   0   0   2   2   0   2   2   2   2   0   0   0   0   2   0   2   0   0   0   0   0   0   0   0   0   0   2   2   2   0   2   0   0   0   0   2   2   2   2   0   0   0   2   0   2   2   2   2   0   2   2   2   0   2   2   2   2   2   0   0   2   2   2   0   2   2   2   2   0   0   0   0   0   0   0   2   0   2   0   0   2   2   0   2   0   0   2   0   2   0   0   2   0   2   2   0   2   0   0   0   2   0   2   0   2   2   2   0   0   2   0   2   2   0   2   2   2   2   2   0   2   2   0   2   2   2   2   2   0   2   2   2   2   0   0   0   0   2   2   0   0   2   0   2   2   2   0   0   0   2   2   2   0   0   2   0   0   0   2   2   0   2   0   2   2   2   0   2   2   0   0   2   0   2   0
 MK-2-12                0   2   2   0   2   2   2   0   2   0   0   2   2   2   2   0   0   0   2   0   0   0   2   0   2   0   0   2   2   0   2   0   2   2   0   0   0   0   2   0   2   0   0   0   0   0   0   0   0   0   0   2   2   2   0   2   0   0   0   0   2   2   2   2   0   0   0   2   0   2   2   2   0   0   2   2   2   0   2   2   2   2   2   0   2   2   0   2   0   2   2   2   2   0   0   0   2   0   0   0   2   0   2   0   0   2   2   0   2   0   0   2   0   0   0   0   2   0   2   2   2   2   0   0   0   2   0   2   0   2   2   2   0   0   0   0   2   2   2   2   0   2   2   0   0   2   0   0   2   2   2   2   0   0   2   2   2   2   0   0   0   0   2   2   0   0   2   0   2   2   2   0   0   0   2   2   2   0   0   0   0   0   0   2   2   2   2   0   2   2   2   0   2   2   0   0   2   0   2   0
 MK-2-13                0   2   2   2   2   2   0   0   2   2   0   2   2   0   2   0   0   0   2   0   0   0   2   0   2   0   0   2   2   0   2   0   2   2   0   0   0   0   2   0   2   0   0   0   0   0   0   0   0   2   0   0   2   2   0   2   0   0   0   0   2   2   0   2   0   0   0   2   0   2   2   2   0   0   2   2   2   2   2   2   2   2   2   0   2   2   2   0   0   0   2   2   2   0   0   0   2   0   0   0   2   0   2   0   2   2   2   0   2   0   0   2   0   0   0   0   2   0   2   2   2   0   0   2   0   2   0   2   0   2   2   2   0   0   0   0   2   2   2   2   2   0   2   0   0   2   0   0   0   2   2   2   0   0   2   2   2   2   0   0   0   2   2   2   0   0   2   0   2   2   2   0   0   0   2   2   2   0   0   0   0   0   0   2   2   2   2   0   2   2   2   0   2   0   0   0   2   0   2   0
 MK-2-14                2   2   2   2   2   2   0   0   2   2   0   0   0   0   2   0   0   0   2   0   0   0   2   0   2   0   0   2   2   2   2   2   0   2   0   0   0   0   2   0   2   0   2   0   0   0   0   2   0   2   0   0   2   2   0   2   0   0   0   0   2   2   0   2   0   0   0   2   0   2   2   2   0   0   2   2   2   2   2   2   2   2   2   2   2   2   2   0   0   0   2   2   2   0   0   0   2   0   0   0   0   0   2   0   2   2   2   0   2   2   0   2   0   0   2   0   2   0   2   2   2   0   0   0   0   2   0   2   0   2   2   2   0   0   0   0   0   2   2   2   2   2   2   0   0   2   2   0   0   2   2   2   0   2   2   2   2   0   0   0   0   2   2   2   0   0   2   0   2   2   2   0   0   0   2   2   2   0   0   0   0   0   0   2   2   2   2   0   2   2   2   0   2   0   0   0   2   0   2   0
 MK-2-15                2   0   2   2   2   2   2   0   2   2   0   0   0   0   2   0   2   0   2   0   0   0   2   0   2   0   0   2   0   2   2   2   0   2   0   0   0   0   2   0   2   0   2   0   0   0   0   2   0   2   0   0   2   2   0   2   0   2   0   0   2   2   0   2   2   0   0   2   0   2   2   2   0   0   2   2   0   2   2   2   2   2   2   0   2   2   2   2   0   0   2   2   2   2   0   0   2   0   0   0   0   0   2   0   2   0   2   0   2   2   0   2   0   0   2   0   2   0   2   2   2   0   0   0   0   2   0   2   0   2   2   0   0   0   0   0   0   2   2   2   2   2   2   0   0   2   2   0   0   2   2   2   0   2   2   0   0   0   0   0   0   0   2   2   0   0   2   0   2   2   2   0   0   0   2   2   2   0   0   0   0   0   0   2   2   2   2   0   2   2   2   0   2   0   0   0   2   0   2   0
 MK-2-16                2   2   2   2   2   2   2   0   2   2   2   0   0   0   2   0   2   2   2   0   0   0   2   0   2   0   0   2   0   2   0   2   0   2   0   0   0   0   2   0   2   0   2   0   0   0   0   2   0   2   0   0   2   0   0   2   0   2   0   0   2   2   0   2   2   0   2   2   0   2   2   2   0   0   2   2   0   2   2   2   2   2   2   0   2   0   2   2   0   0   2   0   2   2   0   0   2   0   0   2   0   0   2   0   2   0   2   0   2   2   0   2   0   0   2   0   2   0   2   2   2   2   0   0   2   2   0   2   0   2   0   0   2   0   0   0   0   2   2   2   2   2   2   0   2   2   2   0   0   2   2   2   0   0   2   0   0   0   0   0   0   0   2   2   0   0   2   0   2   2   2   0   0   0   2   2   2   0   0   2   0   0   0   2   2   2   2   0   2   2   2   2   2   0   0   0   2   0   2   0
 MK-3-1                 0   0   2   2   2   0   0   0   0   2   2   2   0   0   2   0   0   2   0   2   0   2   0   0   0   0   0   0   2   2   2   2   0   0   2   0   2   0   0   2   0   2   0   0   0   0   0   0   2   2   0   2   2   0   0   2   0   2   0   0   2   2   2   0   0   2   0   0   0   0   0   2   2   2   0   2   2   2   2   0   0   0   2   0   2   0   2   0   0   0   2   2   2   0   0   0   2   2   2   2   2   0   0   2   0   0   0   2   2   2   2   0   2   2   2   2   2   2   0   2   2   2   0   2   2   2   2   0   0   2   0   0   2   2   0   2   0   0   0   0   0   0   2   2   0   0   0   2   0   2   0   2   2   2   0   2   0   2   2   2   0   0   0   0   0   0   0   0   0   2   2   0   0   2   0   2   0   0   2   2   0   0   2   2   0   2   0   0   2   2   0   0   2   2   0   0   0   2   0   0
 MK-3-2                 0   0   2   2   0   2   2   0   0   2   2   2   0   0   2   0   0   2   0   0   0   2   0   0   0   0   0   0   2   2   2   0   2   0   2   0   2   0   0   2   0   2   0   0   0   2   0   0   2   2   0   2   2   0   0   0   0   0   2   0   2   2   2   0   0   2   0   0   0   0   0   2   2   2   0   2   2   2   2   0   0   0   2   0   2   0   2   0   0   0   2   2   0   0   0   0   2   2   2   2   2   2   0   2   0   0   0   2   2   2   2   0   2   2   2   2   0   2   0   2   2   2   0   2   2   2   2   0   0   2   0   0   2   0   0   2   0   0   0   0   2   0   2   2   0   0   0   2   0   2   2   2   2   2   0   2   0   0   2   2   0   0   0   0   0   0   2   0   0   2   2   0   0   2   0   2   0   0   0   2   0   0   2   2   0   2   0   0   2   2   0   0   2   2   2   0   0   2   0   0
 MK-3-3                 0   2   2   2   2   2   2   0   0   2   2   2   0   0   2   2   0   2   0   0   0   2   2   0   0   0   0   0   2   2   2   0   2   0   2   0   0   0   0   2   0   0   0   0   2   2   2   0   2   2   0   0   2   0   0   0   0   0   0   0   2   2   2   0   0   0   0   0   0   0   0   0   0   2   0   2   2   0   0   0   0   0   2   0   2   0   2   0   0   2   2   2   2   0   0   0   2   2   2   2   2   0   0   2   0   0   0   2   2   2   2   0   2   2   2   2   2   0   0   0   2   2   0   2   2   2   2   0   0   2   0   0   2   0   0   2   0   0   0   0   2   0   2   2   0   0   0   2   0   2   2   2   2   2   0   2   0   0   2   2   0   2   0   0   0   0   2   0   0   2   2   0   0   2   0   2   0   0   0   2   0   0   2   2   0   2   0   0   2   2   0   0   2   2   2   0   0   2   0   0
 MK-3-4                 0   2   2   2   2   0   0   0   0   2   2   2   0   0   2   2   2   2   0   0   0   0   2   0   0   2   0   0   2   2   2   2   2   0   2   0   0   2   0   2   0   0   0   0   2   2   2   0   2   2   0   0   2   0   2   0   0   0   0   0   0   2   2   0   0   0   0   0   0   0   2   0   0   2   0   2   2   0   0   0   0   2   2   0   2   0   2   2   0   2   2   2   2   0   0   0   2   2   2   2   2   0   0   2   0   2   0   2   2   2   2   0   2   2   2   2   2   0   0   2   2   2   2   0   2   2   2   0   0   2   0   0   2   0   0   2   0   0   0   0   2   0   2   2   0   0   0   2   0   2   2   2   2   2   0   2   0   0   2   2   0   2   0   0   0   0   2   0   0   2   2   2   0   2   0   2   2   0   0   2   0   0   2   2   0   2   0   0   2   0   0   0   2   2   2   0   0   2   0   0
 MK-3-5                 0   2   0   2   2   0   0   0   0   2   2   0   0   0   2   0   2   2   0   0   0   0   2   0   0   2   0   0   2   2   2   0   2   0   2   0   0   2   0   2   0   0   0   0   2   2   2   0   2   2   0   0   2   0   2   0   2   0   0   0   0   2   2   0   0   0   0   0   0   0   2   0   0   2   0   2   2   0   0   0   0   2   2   0   2   0   2   2   0   2   2   2   2   0   0   0   2   2   2   2   2   0   0   2   0   2   0   2   2   2   2   0   2   2   2   2   2   0   0   2   2   2   2   0   2   2   2   0   0   2   0   0   2   0   0   2   0   0   0   2   0   0   2   0   2   0   0   2   0   2   2   2   0   0   0   2   0   0   2   0   0   2   0   0   0   0   2   0   0   2   2   2   0   2   0   2   2   0   0   2   0   0   0   2   0   2   0   0   2   0   0   0   2   2   2   0   0   2   0   0
 MK-3-6                 0   2   0   2   2   0   0   0   0   2   2   0   0   0   2   0   2   2   2   0   0   0   2   0   0   2   0   0   2   2   2   0   0   0   2   0   0   2   0   2   0   0   0   0   2   0   2   0   2   2   2   0   2   0   2   0   2   0   0   0   2   2   2   0   0   0   0   0   0   0   0   0   0   2   0   2   2   0   0   0   0   2   2   0   2   0   0   2   0   2   2   2   2   0   0   0   2   2   2   2   2   0   0   2   0   2   0   2   2   2   2   0   2   2   2   2   2   0   2   2   2   2   2   0   2   2   2   0   0   2   0   0   2   0   0   2   0   0   0   2   2   0   2   0   2   0   0   2   0   2   0   2   0   0   0   2   0   0   2   0   0   2   0   0   0   0   2   0   0   2   2   2   0   0   0   2   2   0   0   2   0   2   0   2   0   2   0   0   2   0   2   0   2   2   2   0   0   2   2   0
 MK-3-7                 0   2   0   2   2   2   0   0   0   2   2   0   2   0   2   0   2   0   2   0   0   0   2   0   0   2   0   0   2   2   2   0   0   0   2   0   0   2   0   2   0   0   0   0   2   2   2   0   2   2   0   0   2   0   2   0   2   0   0   0   2   2   2   0   0   0   0   0   0   2   0   0   2   2   0   2   2   0   0   2   0   2   0   0   2   0   0   2   0   2   0   2   2   0   0   0   2   2   2   2   2   0   0   2   2   2   0   2   2   2   2   0   2   2   2   0   2   0   2   2   2   2   0   0   0   2   2   0   0   2   0   0   2   0   0   2   0   0   0   2   2   0   2   2   2   0   0   2   0   2   2   2   0   0   2   2   0   0   2   0   2   0   0   0   0   0   2   0   0   2   2   2   0   0   2   2   2   0   0   2   0   2   0   2   0   2   0   2   2   0   2   0   2   2   2   0   0   2   2   0
 MK-3-8                 0   2   0   2   0   2   0   0   0   2   2   0   2   0   2   0   0   0   2   0   0   0   2   0   0   2   0   0   2   2   2   0   0   0   2   0   0   2   0   2   0   0   0   0   2   2   2   0   2   2   0   0   2   2   2   0   2   0   0   0   0   2   2   0   0   0   0   0   0   2   0   0   2   2   0   2   0   0   0   2   0   2   0   0   2   0   0   2   2   2   2   0   2   0   0   0   2   2   0   2   2   0   0   2   2   2   0   2   2   2   2   0   2   2   2   0   0   0   2   2   2   2   0   0   0   2   2   0   0   2   0   0   2   0   2   2   0   0   0   2   2   0   2   2   2   0   0   2   0   2   2   2   0   0   2   2   0   0   2   0   2   2   0   2   0   0   2   0   0   2   2   2   0   0   2   2   2   0   0   2   0   2   0   2   0   2   0   2   2   0   2   0   2   2   2   0   0   0   2   0
 MK-3-9                 0   2   0   2   0   2   0   0   0   2   2   0   2   2   2   0   0   0   2   0   0   0   0   0   0   2   0   0   2   2   2   0   0   0   2   0   0   0   0   2   0   0   2   0   2   2   2   0   2   0   0   0   2   2   2   0   2   0   0   0   0   2   2   0   0   0   0   0   0   2   0   0   2   0   0   2   0   0   0   2   0   2   0   0   2   0   0   2   2   2   2   0   2   0   0   0   0   2   0   2   2   0   0   2   2   2   2   2   2   2   2   0   0   2   2   0   0   0   2   2   2   2   0   0   0   2   2   0   0   2   0   0   2   0   2   2   0   0   0   2   2   0   2   0   2   0   0   2   0   2   2   0   0   0   2   2   0   0   2   0   2   0   2   2   0   2   2   0   0   2   2   2   2   2   2   2   2   0   0   2   0   2   0   2   0   2   0   2   2   0   2   0   0   2   0   0   0   0   2   0
 MK-3-10                0   2   0   2   0   2   0   0   0   0   2   0   2   2   2   2   0   0   2   0   2   0   0   0   0   2   0   0   2   2   2   0   0   0   2   2   2   0   0   2   0   0   2   0   2   2   2   0   2   0   0   0   2   2   2   0   2   0   2   0   0   2   2   0   0   0   0   2   0   2   0   0   2   0   0   0   0   0   2   2   0   2   0   0   0   0   0   2   2   2   2   0   2   0   0   0   0   2   0   2   0   0   0   2   2   2   2   2   2   2   2   0   0   0   2   0   2   0   2   2   2   2   0   0   0   2   2   0   0   2   0   2   2   2   2   2   0   0   0   2   2   0   2   0   2   0   0   2   0   2   2   2   0   0   2   2   0   0   2   0   2   0   2   2   0   2   2   0   0   2   2   2   0   2   2   0   2   2   0   2   0   2   0   2   0   2   0   0   2   0   2   0   0   2   0   0   0   0   2   0
 MK-3-11                0   2   0   2   0   2   0   0   0   0   2   0   2   2   2   2   0   0   2   0   2   0   0   0   0   2   0   0   2   0   2   0   0   0   2   0   2   0   2   2   0   0   2   0   2   0   2   0   2   2   0   0   2   2   2   0   2   0   2   0   0   2   2   0   0   0   0   2   0   2   0   0   2   0   0   0   0   2   2   2   0   0   0   0   0   0   0   2   2   0   2   0   2   0   0   0   0   2   0   2   0   0   0   0   2   2   2   2   2   2   2   0   0   0   0   0   2   0   2   2   2   2   0   0   2   0   0   0   0   2   0   2   2   2   2   2   0   2   0   0   2   2   2   0   0   0   2   2   0   2   2   2   0   0   0   2   0   0   2   2   2   0   2   2   0   2   2   0   0   2   2   2   0   2   2   0   2   0   0   2   0   2   0   2   0   0   0   0   2   0   2   0   2   2   0   0   0   2   2   0
 MK-3-12                0   2   2   2   2   0   0   0   0   0   2   0   2   2   2   2   0   2   2   0   2   2   0   0   0   2   0   0   2   0   2   0   2   0   2   0   0   0   2   2   0   0   2   0   2   0   2   0   2   2   0   0   0   2   2   0   2   0   2   0   2   2   2   0   0   0   0   2   2   0   0   0   2   0   0   0   0   0   2   2   0   0   0   0   0   2   0   2   2   0   2   0   2   0   0   2   0   2   0   2   2   0   0   0   2   2   2   2   2   2   2   0   0   0   0   0   2   0   2   2   2   0   0   0   2   0   0   0   0   2   0   0   2   2   2   2   0   2   0   0   2   2   2   2   2   0   0   2   0   2   2   2   0   0   0   2   0   0   0   2   2   0   2   2   0   2   2   0   0   2   2   2   0   2   0   0   2   0   0   2   0   2   0   2   0   0   0   2   2   0   0   0   2   2   0   0   0   2   2   0
 MK-3-13                0   2   2   2   2   0   0   0   0   0   2   0   2   2   0   2   0   2   0   2   2   2   0   0   0   2   0   0   2   0   2   0   2   0   2   2   0   0   2   2   2   0   2   0   2   0   2   0   2   0   0   0   0   2   2   0   2   0   2   0   2   2   0   0   0   0   0   2   0   0   0   0   2   0   0   0   0   0   0   2   0   0   0   2   0   2   0   2   2   2   2   0   2   0   0   2   0   2   0   2   2   2   0   0   2   2   2   2   2   2   2   0   0   0   0   0   2   0   0   2   0   0   0   0   2   0   0   0   0   2   2   0   2   2   0   2   0   0   0   2   2   2   2   0   2   0   0   2   0   2   2   2   0   0   0   2   0   0   0   2   2   0   2   2   0   2   2   0   0   0   2   2   2   2   0   0   2   0   2   2   0   2   0   2   0   0   0   2   2   0   0   0   2   2   2   0   0   2   2   0
 MK-3-14                2   2   2   2   0   0   0   0   0   0   2   0   0   2   2   2   0   0   0   0   2   2   0   0   0   2   0   2   2   0   2   0   0   0   0   2   0   0   2   2   2   0   2   0   2   0   2   0   2   0   0   0   2   0   2   0   2   0   2   0   2   2   0   0   0   0   0   2   0   0   2   0   2   0   0   0   0   0   0   2   0   0   2   2   0   2   0   2   2   2   2   2   2   0   0   2   0   2   0   2   2   2   0   0   2   2   2   2   2   2   2   0   0   0   0   0   2   0   0   2   0   2   0   0   2   0   0   0   0   2   2   0   2   2   2   2   0   0   0   2   2   2   2   0   2   0   0   2   0   2   2   2   0   0   2   2   0   0   0   2   2   0   2   2   0   2   2   0   2   0   2   2   2   2   0   0   2   0   2   2   2   2   0   2   0   0   0   0   2   0   0   0   2   2   2   0   0   2   2   0
 MK-3-15                2   2   2   2   0   0   0   0   0   0   2   2   0   2   2   2   0   0   0   0   2   2   0   0   0   2   0   2   2   0   2   0   2   0   0   2   0   0   2   2   2   0   2   0   2   0   2   0   2   0   2   0   2   0   2   0   2   0   2   0   2   2   2   0   0   0   0   0   0   0   2   0   2   0   0   0   0   0   0   2   0   0   2   2   0   2   0   2   0   2   0   2   2   0   0   2   0   2   0   2   2   2   0   0   2   0   2   2   2   2   2   0   0   0   0   0   2   0   0   2   0   2   0   0   2   0   0   0   2   2   2   0   2   2   2   2   0   0   0   2   2   2   2   0   2   0   0   2   0   2   2   2   0   0   2   2   0   0   0   2   2   0   2   2   0   2   2   0   2   0   2   2   2   2   0   0   2   0   2   2   2   2   0   2   2   0   0   0   2   0   0   0   2   2   2   0   0   2   2   0
 MK-3-16                2   2   2   0   0   2   0   0   0   0   2   2   0   2   2   2   2   0   0   0   0   2   0   0   0   2   0   0   2   0   2   0   2   0   0   2   0   0   2   2   2   0   2   0   2   0   2   0   2   0   2   0   2   0   2   0   0   0   2   2   2   2   2   0   0   0   0   0   0   0   0   0   2   0   0   0   0   0   0   2   0   2   2   2   0   0   0   2   0   2   2   2   2   2   0   2   0   2   0   0   2   2   2   0   2   0   2   2   2   2   2   0   0   0   2   0   2   0   0   2   0   2   0   0   2   2   2   0   2   2   2   0   2   2   0   2   0   0   0   2   2   0   2   0   2   0   0   2   0   2   2   2   0   0   2   2   0   0   0   2   2   0   2   2   0   2   2   0   2   0   2   2   2   2   0   0   2   0   2   2   2   2   0   2   2   0   0   0   2   0   0   0   2   2   2   0   0   2   2   2
 MK-4-1                 2   0   0   2   0   2   2   2   2   0   2   2   2   0   2   2   2   0   2   0   0   0   2   0   0   0   2   0   0   0   2   2   0   0   2   0   0   0   2   0   0   2   0   2   2   0   2   0   0   0   2   2   2   0   0   0   0   2   2   0   2   2   0   0   0   2   0   2   2   2   0   0   2   0   0   0   0   2   0   2   2   0   2   0   0   0   2   0   2   0   2   2   2   2   2   2   2   0   0   0   2   0   2   0   2   0   0   0   2   2   0   0   0   0   2   2   2   2   0   0   0   0   2   0   0   2   2   2   2   2   0   2   2   0   0   2   0   0   0   0   0   0   2   2   2   2   2   2   0   2   2   0   0   2   2   2   0   2   2   0   2   0   0   2   0   2   0   0   0   0   2   2   0   0   0   0   2   0   0   2   2   2   2   0   2   2   2   0   0   0   0   2   0   0   2   2   0   2   0   2
 MK-4-2                 2   0   0   2   0   2   2   2   0   0   2   2   2   0   0   0   2   0   2   2   0   0   2   0   0   0   2   0   0   0   2   2   0   0   2   2   2   0   2   0   0   2   0   2   2   0   0   0   0   0   2   2   2   2   0   0   0   2   2   0   2   2   0   0   0   2   0   2   0   2   0   2   2   0   0   0   0   2   0   2   2   0   2   0   0   0   2   2   2   0   2   2   2   2   0   2   0   0   2   0   2   0   2   0   2   2   0   0   2   2   2   0   0   2   2   2   2   2   0   0   0   2   2   2   0   2   2   2   2   2   0   2   2   0   0   2   0   0   0   0   0   0   0   2   2   2   2   2   0   2   2   0   0   2   2   2   0   2   2   0   0   0   0   2   0   2   0   2   0   0   2   2   0   0   0   0   0   0   0   2   2   2   2   0   2   0   2   0   0   2   0   2   0   0   2   2   2   2   0   2
 MK-4-3                 0   0   0   2   0   2   2   2   0   0   2   2   2   0   0   0   0   0   2   2   0   0   2   0   0   0   2   0   0   0   2   2   0   0   2   2   2   0   2   0   0   2   0   2   2   0   0   0   0   0   0   2   2   2   0   0   0   2   2   0   2   2   0   0   0   2   0   2   0   2   0   2   2   0   0   0   0   2   0   0   2   2   2   0   0   0   2   2   2   0   2   2   2   2   0   2   0   0   2   0   2   0   2   2   2   2   0   0   2   2   2   2   0   2   2   2   2   2   0   0   0   2   2   2   0   2   2   2   2   2   0   0   2   0   0   2   0   0   0   0   0   2   0   2   0   2   2   2   0   2   2   0   0   2   0   2   0   2   2   0   2   0   0   2   2   2   0   2   0   0   2   2   0   2   0   0   0   2   0   2   2   2   2   0   2   0   2   0   0   2   0   2   0   0   2   2   2   2   0   2
 MK-4-4                 0   0   0   2   0   2   2   2   0   0   0   2   0   0   0   0   0   0   2   2   2   2   2   0   0   0   2   0   0   0   0   0   0   0   2   2   2   0   2   0   0   2   2   2   2   0   0   0   2   0   2   2   0   2   0   0   0   2   2   2   2   2   0   2   0   2   0   2   0   2   0   0   0   0   0   0   0   2   0   0   2   2   2   0   0   0   2   2   2   0   2   2   2   2   0   0   0   2   2   0   2   0   2   2   2   2   0   2   2   2   2   2   0   2   2   2   2   2   0   0   0   2   2   2   0   0   2   2   0   2   0   0   2   0   0   2   0   0   0   0   0   2   0   2   0   2   2   2   0   2   2   0   0   2   0   2   0   2   2   0   2   0   0   2   2   2   0   2   0   0   2   2   0   0   0   0   0   2   0   2   2   2   2   0   2   0   2   0   0   2   0   2   0   0   2   2   2   2   0   2
 MK-4-5                 0   0   0   2   0   2   2   2   0   0   0   2   0   0   0   0   0   0   2   2   2   2   2   0   0   2   2   0   0   0   2   0   0   0   2   2   2   0   2   0   0   2   2   2   2   0   0   0   2   0   2   2   0   2   0   2   0   2   2   2   2   2   2   2   0   2   0   2   0   2   0   0   2   0   0   0   0   2   0   0   2   2   2   0   0   0   2   0   2   0   0   2   2   2   0   0   0   2   2   0   2   0   2   2   2   2   0   2   2   2   2   2   0   2   2   2   2   0   0   0   0   2   2   2   0   0   2   2   0   2   0   0   2   0   0   2   0   0   0   0   0   2   2   2   0   2   2   2   0   2   2   0   0   2   2   2   0   0   2   0   2   0   2   2   2   2   0   2   0   0   2   2   0   0   0   0   0   2   0   2   2   2   2   0   2   0   2   2   0   0   0   2   0   0   2   2   2   2   0   2
 MK-4-6                 0   0   0   2   0   2   2   2   0   0   0   2   0   0   0   0   0   0   2   2   2   2   2   0   0   2   2   0   0   0   2   0   0   0   2   2   2   0   2   0   0   2   2   2   2   0   0   0   2   2   2   2   0   2   0   2   0   2   0   2   2   2   2   2   0   2   0   2   0   2   2   0   2   0   2   0   0   2   0   0   2   0   2   0   0   0   2   0   2   0   0   2   2   2   0   0   0   2   2   0   2   0   2   2   2   2   0   2   2   2   2   2   0   2   2   2   2   0   0   0   2   2   2   2   0   0   2   2   0   2   0   0   2   0   0   2   0   0   0   0   0   0   2   2   0   2   2   2   0   2   2   0   0   2   2   2   0   0   2   2   2   0   2   2   2   2   0   2   0   0   2   2   0   0   0   0   0   2   0   2   2   2   2   0   0   0   0   2   0   0   0   2   0   0   2   2   2   2   0   2
 MK-4-7                 2   0   0   2   0   2   2   2   0   0   0   2   0   0   0   0   0   0   2   2   2   2   2   0   0   2   2   0   2   0   2   0   0   0   0   2   2   0   2   0   0   2   2   2   2   0   0   0   0   2   2   2   0   2   0   0   0   2   0   2   2   2   2   0   0   2   0   2   0   2   2   0   2   0   2   0   0   2   0   0   2   0   2   0   0   0   2   0   2   0   0   2   2   2   0   0   0   2   2   0   2   0   2   0   2   2   0   2   2   2   2   2   0   2   2   2   2   0   0   0   2   2   2   2   2   0   2   2   0   2   0   0   2   0   0   2   2   0   0   0   0   0   2   2   0   0   2   2   0   2   2   0   0   2   2   2   0   0   2   2   2   0   2   2   2   2   0   2   2   0   2   2   2   0   0   0   0   2   2   2   2   2   2   2   0   0   0   2   0   0   2   2   0   0   2   2   2   2   2   2
 MK-4-8                 2   2   0   2   0   0   0   2   0   0   0   2   2   2   0   0   0   0   2   2   2   2   2   0   0   2   2   2   2   0   2   0   0   0   0   2   2   2   2   0   0   2   2   2   2   0   0   0   0   0   2   2   0   2   0   2   0   2   0   2   2   2   2   0   0   2   0   2   0   2   2   0   2   0   2   0   0   2   0   0   2   0   2   0   0   0   0   0   2   0   0   2   2   2   0   0   0   2   2   0   2   0   2   0   2   2   0   0   2   2   0   2   0   2   2   2   0   0   0   0   2   2   2   2   2   0   2   0   0   2   0   0   2   0   0   2   2   2   0   0   0   0   2   2   0   0   2   2   0   2   2   0   0   2   2   2   0   0   2   2   2   0   2   2   2   2   0   2   2   0   2   2   2   2   2   2   0   2   2   0   2   2   0   2   0   0   0   2   0   0   0   2   0   2   2   2   0   2   2   2
 MK-4-9                 2   2   0   2   0   0   0   2   0   0   0   0   2   2   0   0   0   0   2   2   2   2   2   0   0   2   2   2   2   0   2   0   0   0   0   2   2   2   2   0   0   2   2   2   2   2   0   0   0   0   0   2   0   2   0   2   0   2   0   2   2   2   2   2   0   2   0   2   0   2   0   0   2   0   2   0   0   2   0   0   2   0   2   0   0   0   0   0   2   0   0   2   2   2   2   0   0   2   2   0   2   0   2   0   2   2   0   0   2   0   0   2   0   2   2   2   0   0   0   0   2   2   2   2   2   0   0   2   0   2   2   0   2   0   0   2   2   2   0   0   0   0   2   2   0   2   2   2   0   2   2   0   2   2   2   2   0   0   2   2   2   0   2   2   2   0   0   2   2   0   2   2   0   2   2   2   0   2   2   0   2   2   0   2   0   0   0   2   0   0   0   2   2   2   2   2   0   2   2   2
 MK-4-10                2   2   0   0   0   0   0   2   0   0   0   0   2   2   0   0   2   2   2   2   2   2   2   0   0   2   0   0   2   0   0   0   0   0   0   2   0   2   0   0   2   2   2   2   2   2   0   0   0   0   0   2   0   2   0   2   0   2   0   0   0   2   2   2   0   2   0   2   0   2   0   0   2   0   2   0   0   2   0   2   2   0   2   0   2   0   0   0   2   0   0   2   2   2   0   0   0   2   2   2   2   0   0   0   2   2   0   0   2   0   0   2   0   2   2   2   0   0   0   0   2   2   2   2   2   0   0   0   0   2   2   0   2   0   0   2   2   2   0   0   0   0   2   2   0   2   2   2   0   2   2   0   2   0   2   2   0   2   2   2   2   0   2   2   2   0   2   2   2   0   0   2   0   2   2   2   2   0   2   2   2   2   0   2   0   0   2   0   0   0   0   0   2   2   2   2   0   2   2   2
 MK-4-11                2   2   0   0   0   0   0   2   0   0   2   0   2   0   0   0   2   2   0   2   2   2   2   0   0   2   0   0   2   0   0   0   0   0   0   2   0   2   2   0   2   2   2   0   2   2   0   2   0   0   0   2   0   2   0   2   0   2   0   2   0   2   2   2   0   2   0   2   0   2   0   0   2   0   2   0   0   2   0   2   0   0   2   0   2   0   0   0   2   0   0   2   2   2   0   0   0   2   2   2   2   0   0   0   0   0   0   0   2   0   0   2   0   2   2   2   0   0   0   0   2   2   2   2   2   2   0   0   0   2   2   0   2   2   0   2   2   2   0   0   0   0   2   2   0   2   2   2   0   2   2   0   0   0   2   2   0   2   2   2   2   0   2   2   0   0   2   2   2   0   0   2   0   2   2   0   2   0   2   2   2   2   0   2   0   0   2   0   0   2   0   0   2   2   2   2   0   2   2   2
 MK-4-12                2   2   0   0   0   0   0   2   2   0   2   0   2   0   0   0   2   2   0   2   2   2   2   0   0   2   0   0   2   0   0   0   0   0   0   2   0   2   2   0   2   2   2   0   2   2   0   2   0   0   0   2   0   2   0   0   0   2   0   2   0   2   2   2   0   2   0   2   0   2   2   0   0   0   2   0   0   2   0   2   0   2   2   2   2   0   0   0   0   0   0   2   2   2   0   2   0   0   2   2   2   0   0   0   0   0   0   0   2   0   0   2   0   2   2   2   0   2   0   0   0   2   2   0   2   2   2   0   0   2   2   0   2   2   0   2   2   2   0   0   2   2   2   2   0   2   2   2   2   2   2   0   0   0   0   2   0   2   2   2   2   0   2   2   2   0   2   2   2   0   0   2   0   2   2   0   2   2   2   2   0   2   0   2   0   0   2   0   2   2   0   0   2   2   2   2   0   2   2   2
 MK-4-13                2   2   0   0   0   0   2   2   2   0   2   0   0   0   2   0   2   2   0   2   0   2   2   0   0   0   0   0   2   0   0   2   0   0   0   2   0   2   2   0   2   2   2   0   2   0   0   2   0   0   0   2   0   2   0   0   0   2   0   2   0   2   2   2   0   2   2   2   0   2   2   0   0   2   2   2   0   2   0   2   0   2   2   0   2   2   0   0   0   0   0   2   2   2   0   0   0   0   2   2   0   0   0   0   0   0   0   0   0   0   0   0   0   2   2   2   0   2   0   0   0   2   2   0   2   2   2   0   0   2   2   0   2   2   0   0   2   2   0   0   2   2   2   0   0   2   2   2   2   2   2   0   0   0   0   2   0   2   2   2   2   0   2   0   2   0   2   2   2   0   0   2   0   2   2   0   2   2   0   2   0   2   0   2   0   0   2   0   2   2   0   0   2   2   2   2   0   2   2   2
 MK-4-14                2   2   0   0   0   2   2   2   2   0   2   0   0   0   2   0   2   2   0   2   0   2   2   0   0   0   2   0   2   0   0   0   0   0   0   2   0   2   2   0   2   2   2   0   2   0   0   2   2   2   0   2   0   2   0   0   0   2   0   0   0   2   2   2   0   2   2   2   0   2   2   0   0   0   2   2   0   2   2   2   0   2   2   0   2   2   0   0   0   2   0   2   2   2   0   0   0   0   2   2   0   0   0   0   0   0   0   0   0   0   2   0   0   0   2   2   0   0   0   0   0   2   0   0   2   2   0   0   0   2   2   0   2   2   0   0   2   2   0   0   2   2   2   0   0   0   0   2   2   2   2   0   0   0   0   2   0   2   2   2   0   0   2   0   2   0   2   2   2   0   0   2   0   2   2   0   2   2   2   2   0   0   0   2   0   0   2   0   2   2   0   0   2   2   2   2   0   2   2   2
 MK-4-15                2   2   0   0   2   2   0   2   2   2   0   0   0   0   2   0   2   2   2   2   0   2   2   0   0   0   2   0   2   0   0   0   0   2   0   2   0   2   0   0   0   2   0   0   2   0   0   2   2   2   0   2   2   2   0   0   0   2   0   0   0   2   2   2   0   2   2   2   0   2   2   0   0   0   2   2   0   2   2   2   2   2   2   0   2   0   0   0   0   2   0   2   2   2   0   0   0   0   2   2   0   2   0   0   0   2   0   0   0   2   2   0   0   0   2   2   0   0   0   0   0   2   0   0   2   2   0   0   0   2   0   0   2   2   0   0   2   2   0   0   2   2   2   0   2   0   0   2   0   2   2   0   2   0   0   2   2   2   2   2   2   0   2   0   0   0   2   2   2   0   0   2   0   2   2   0   2   2   2   2   0   2   0   2   0   0   2   0   2   2   2   0   2   2   2   2   0   2   2   2
 MK-4-16                2   2   0   0   2   2   0   2   2   2   0   2   0   0   2   0   0   2   2   2   0   2   2   0   0   0   2   0   2   0   0   0   0   2   0   2   0   2   0   0   0   2   0   2   2   2   0   2   2   2   0   2   2   0   0   0   0   2   0   0   0   2   2   2   0   0   2   2   0   2   2   2   0   0   2   2   0   2   2   2   0   2   2   0   2   0   0   2   0   2   0   0   2   2   0   2   2   0   0   2   0   2   0   0   2   2   2   0   0   2   2   0   0   0   2   2   0   0   0   0   0   2   0   0   2   2   2   0   0   2   0   0   2   2   0   0   2   2   0   0   2   2   2   0   2   0   0   2   0   2   2   0   2   0   0   2   2   2   2   2   0   0   2   0   0   0   2   0   2   0   0   2   0   0   2   2   2   2   2   2   0   2   2   2   0   0   2   0   2   2   2   0   2   2   2   2   0   2   2   2
 MK-5-1                 2   0   0   0   0   0   2   2   0   2   0   0   2   0   2   2   2   0   0   2   2   2   0   2   0   0   0   2   0   2   2   0   0   0   0   2   0   2   0   2   0   2   0   2   0   2   0   0   0   0   0   0   0   2   0   0   0   0   0   0   2   0   2   2   0   2   0   0   0   0   2   0   2   2   0   0   0   0   2   2   0   0   0   0   0   2   0   0   0   2   0   0   2   0   0   2   0   0   2   2   0   0   0   0   2   2   0   0   0   2   2   2   2   0   0   0   0   2   2   0   0   2   2   2   0   2   2   2   0   0   0   0   0   0   0   0   2   0   2   2   0   2   0   2   0   0   2   0   0   2   0   0   0   0   0   2   0   0   2   0   0   0   0   0   0   0   2   2   0   0   2   0   0   2   2   2   2   2   0   2   2   2   2   2   2   2   0   2   2   2   0   0   2   0   2   2   0   0   2   2
 MK-5-2                 2   0   0   0   2   0   0   2   0   2   0   0   2   0   2   2   2   0   0   2   2   2   0   2   0   0   0   2   0   2   2   0   0   0   0   0   0   2   0   0   0   0   2   2   0   2   0   0   0   2   0   0   2   0   0   0   0   0   0   0   2   2   2   2   0   2   0   0   0   0   2   0   2   0   0   0   0   0   0   2   0   0   0   0   2   2   0   0   0   2   0   0   2   0   0   2   0   0   2   2   0   0   0   2   2   0   0   0   2   2   0   2   2   0   0   0   0   2   2   0   0   2   2   2   0   2   2   2   0   0   0   2   2   0   2   0   2   0   2   2   0   0   0   2   0   0   2   0   0   2   0   0   2   0   0   2   0   0   2   0   2   0   0   0   0   0   2   2   0   0   2   0   0   0   2   2   2   2   2   2   2   2   2   2   2   2   0   2   2   2   0   0   0   0   2   2   0   0   2   2
 MK-5-3                 2   0   0   0   2   0   0   2   0   2   0   0   2   0   0   2   2   0   2   2   2   2   0   2   0   0   0   2   0   2   2   0   0   0   0   0   0   2   0   0   0   0   2   0   0   0   0   0   0   2   0   0   2   0   0   0   0   0   0   2   2   2   2   2   0   2   0   0   0   0   2   0   2   0   0   0   0   0   0   2   0   2   0   0   2   2   0   2   0   2   0   0   2   0   2   2   0   2   2   2   0   0   0   2   2   0   0   2   2   2   0   2   2   0   0   0   0   2   0   0   0   2   2   2   0   2   2   2   0   0   0   2   2   0   2   0   2   0   2   2   0   0   0   2   0   0   2   0   0   2   0   0   2   0   0   2   0   0   2   0   2   0   0   0   2   0   2   2   0   0   2   0   0   2   2   2   2   2   2   2   2   2   2   2   0   2   0   2   2   2   0   0   0   0   2   2   0   0   0   2
 MK-5-4                 2   0   0   0   2   2   0   2   0   2   0   0   0   0   0   2   2   0   2   2   2   2   0   2   0   0   0   2   0   2   2   0   0   0   0   0   0   2   0   0   0   0   2   0   0   0   0   2   0   2   0   0   2   0   0   0   0   0   0   2   2   2   2   2   0   2   0   0   0   0   2   0   2   0   0   0   0   0   2   2   0   2   0   0   2   2   2   2   0   2   0   0   2   0   0   2   0   2   2   2   0   2   0   2   2   0   0   2   0   2   0   2   2   0   0   0   0   2   0   0   0   2   0   2   0   2   2   2   0   0   0   2   2   0   2   2   2   0   2   2   0   0   0   2   0   0   2   0   0   2   0   0   0   2   0   0   0   0   2   0   2   2   0   2   2   0   2   2   0   0   2   0   0   2   2   2   2   2   2   2   2   2   2   2   0   0   0   2   2   2   0   0   0   0   2   2   0   2   0   2
 MK-5-5                 2   0   0   0   2   2   0   2   0   2   0   0   0   0   0   2   2   0   2   2   2   2   0   2   0   0   0   2   2   2   2   0   0   0   0   2   0   2   0   0   0   0   2   0   0   0   0   2   0   2   0   0   2   0   0   0   0   2   0   2   2   2   2   2   0   2   0   0   0   0   2   0   2   0   0   0   0   0   2   2   0   0   0   0   2   2   2   2   0   2   0   0   2   0   2   2   0   2   2   2   0   2   0   2   2   0   0   2   0   2   0   2   2   0   2   0   0   2   0   0   0   2   0   2   0   2   2   2   0   0   0   0   2   0   2   2   0   0   2   0   0   0   2   2   0   0   2   0   0   0   0   0   0   2   2   0   0   2   2   0   2   2   2   2   2   0   2   2   0   0   2   0   0   2   2   2   0   0   2   2   2   2   0   2   0   0   2   2   2   2   0   0   0   0   2   2   0   2   0   2
 MK-5-6                 2   0   2   0   2   2   0   2   0   2   0   0   0   0   0   2   2   0   2   2   2   0   0   2   0   0   0   2   2   2   2   0   2   0   0   2   0   2   2   0   0   0   2   0   0   0   0   2   0   2   0   2   2   0   0   0   0   2   0   2   2   2   2   2   0   2   2   0   0   0   0   0   2   0   0   0   0   0   0   2   0   0   2   0   2   2   2   2   0   2   0   0   2   0   2   2   2   2   0   2   0   2   0   0   2   0   0   2   0   2   0   2   2   0   2   0   0   2   0   0   0   2   0   2   0   2   2   2   0   0   0   0   2   0   2   2   0   2   2   0   0   0   2   2   0   0   2   0   0   0   0   0   0   2   2   0   0   2   2   0   2   0   2   0   2   0   2   2   0   0   2   0   0   2   2   2   0   0   2   2   2   2   0   2   0   0   2   2   0   2   0   0   0   0   2   2   0   2   0   2
 MK-5-7                 2   0   2   0   2   2   0   2   0   2   0   2   0   0   0   2   2   0   0   2   2   0   0   0   0   0   2   2   2   2   2   0   0   0   0   2   0   0   0   0   0   0   2   2   0   0   0   2   2   2   2   2   2   0   0   0   0   2   0   2   2   2   2   2   0   2   2   0   0   0   2   0   2   0   0   0   0   2   0   2   0   0   2   0   2   2   2   2   0   2   0   0   2   0   0   2   2   2   0   0   0   2   0   0   2   0   0   2   2   2   0   2   2   0   2   0   0   2   0   0   0   2   0   2   0   2   2   2   0   0   0   2   2   0   2   2   0   0   2   0   0   0   2   0   0   0   2   0   0   0   0   0   0   2   0   0   0   2   2   0   0   0   2   0   2   0   2   2   0   0   2   0   0   0   0   0   2   0   2   0   2   2   0   2   2   0   2   2   0   2   0   2   0   0   2   2   0   0   0   2
 MK-5-8                 2   0   2   0   2   2   2   2   0   2   2   2   2   0   0   2   2   0   0   2   0   0   0   0   0   0   2   2   2   2   2   0   0   0   0   2   0   0   2   0   2   0   2   2   0   0   0   2   2   2   2   2   2   2   2   0   0   2   0   0   2   2   2   2   0   2   2   0   0   0   2   0   2   0   0   0   0   2   0   2   2   0   0   0   2   2   2   2   0   2   0   0   2   0   0   2   2   2   0   0   0   2   0   0   2   0   0   2   2   2   0   2   2   0   2   0   0   2   0   0   0   2   0   2   0   2   2   2   2   0   2   2   2   0   2   2   0   0   2   0   0   0   0   0   0   0   2   0   0   0   0   0   0   2   0   0   0   2   2   0   0   0   2   0   2   0   2   0   0   0   2   0   0   0   0   2   2   0   2   0   2   2   0   0   2   0   2   2   0   2   0   0   0   0   0   2   0   0   0   2
 MK-5-9                 0   0   2   0   0   2   2   2   0   0   2   2   2   0   0   2   2   0   0   2   0   0   0   0   2   0   2   2   2   2   2   0   0   2   0   0   0   0   2   0   2   0   2   2   0   0   0   2   2   2   2   2   2   2   2   0   0   2   0   2   2   2   2   2   0   2   2   0   0   0   2   0   2   0   0   0   2   2   0   2   2   0   0   0   2   2   2   0   0   2   0   0   2   0   0   2   2   2   2   0   0   2   0   0   2   2   0   2   2   2   0   2   2   0   2   0   0   2   0   0   0   2   0   2   0   2   2   2   0   0   2   2   2   0   2   2   0   0   2   0   0   0   0   0   0   0   2   0   0   0   0   2   0   2   0   0   0   2   2   0   0   0   2   0   2   0   2   0   0   0   2   0   0   0   0   2   2   0   2   0   2   2   2   0   0   0   2   2   0   2   0   0   0   0   2   2   0   0   0   2
 MK-5-10                0   0   2   0   0   2   2   2   0   0   2   2   2   0   0   2   2   0   0   2   0   0   0   0   2   0   2   2   2   2   2   0   0   2   0   0   0   0   2   2   0   0   2   0   0   0   0   2   2   2   0   2   2   2   2   0   0   2   0   2   2   2   2   2   0   2   2   2   0   2   0   0   0   2   0   2   2   2   2   2   0   0   0   0   2   2   2   0   0   2   0   0   2   0   0   2   2   2   2   0   0   0   0   0   2   2   0   2   2   0   0   2   2   0   2   0   0   2   0   2   0   2   2   2   0   2   2   0   0   0   2   2   2   0   2   2   0   2   2   0   2   0   0   0   0   0   2   0   0   0   0   2   0   2   0   0   2   2   2   0   0   0   2   0   2   0   2   0   0   0   2   0   0   0   2   2   2   0   2   0   2   0   2   0   0   0   0   2   0   2   2   0   0   0   2   2   2   0   0   2
 MK-5-11                0   2   2   0   2   2   2   2   0   0   2   2   2   0   0   2   0   0   0   2   0   0   0   0   2   0   2   0   2   2   2   0   0   2   0   0   0   0   2   2   0   0   2   0   2   0   0   2   2   2   0   2   0   2   2   0   0   2   0   2   2   2   2   2   0   2   2   2   0   2   0   0   0   2   2   2   2   2   2   2   0   0   2   2   2   2   2   0   0   2   0   0   2   0   0   2   0   2   2   0   0   0   0   0   0   2   0   2   2   0   0   0   2   2   2   0   0   2   0   2   0   2   2   2   0   0   2   0   2   0   2   2   2   0   2   0   0   2   2   0   2   0   0   0   0   0   2   0   0   0   0   2   2   2   0   0   2   2   0   0   0   0   2   0   2   0   0   0   0   2   2   0   0   0   2   2   2   0   2   0   2   0   2   0   0   0   0   2   0   2   2   0   0   0   2   2   2   2   0   2
 MK-5-12                0   2   2   0   2   2   2   2   0   0   2   0   2   0   0   2   0   0   0   2   0   0   2   0   2   0   2   0   2   2   2   0   2   2   0   2   2   0   2   2   0   0   2   0   2   0   0   2   2   2   0   2   0   2   2   0   0   2   0   2   2   2   0   2   0   2   2   2   0   2   0   0   0   2   2   2   2   2   2   2   0   0   2   2   2   2   0   2   0   2   0   0   2   0   0   2   0   2   2   0   0   0   0   0   0   2   0   2   2   0   0   0   0   2   2   0   2   2   0   0   0   2   2   2   0   0   2   0   2   0   2   2   2   0   2   0   0   2   2   0   2   0   0   0   2   0   2   0   0   0   0   0   0   0   0   0   2   2   0   0   2   0   2   0   2   2   0   0   0   2   2   0   0   2   2   2   2   0   2   0   2   2   2   0   0   0   0   2   0   2   2   0   0   0   0   2   2   2   0   0
 MK-5-13                0   2   2   0   2   2   2   2   0   0   2   0   2   0   2   2   0   0   0   2   0   0   2   0   0   0   2   0   2   2   2   0   2   2   0   2   2   0   2   2   0   0   2   0   2   0   0   2   2   2   0   2   0   2   2   0   0   2   0   2   2   2   0   0   0   2   2   2   2   2   0   0   2   0   2   2   2   2   2   2   0   2   2   2   2   2   0   2   0   2   0   0   2   0   0   2   0   2   2   0   0   2   0   0   0   0   2   0   2   0   0   0   0   2   2   0   2   2   0   0   0   2   2   2   0   0   2   2   2   0   2   2   2   0   2   0   0   2   2   0   2   2   0   0   2   0   0   0   2   0   0   0   0   0   0   0   2   2   2   0   2   0   2   0   2   2   0   0   0   2   2   0   2   2   2   2   2   0   2   0   2   2   2   0   2   0   2   0   0   0   0   0   0   0   0   0   2   2   0   0
 MK-5-14                0   2   0   0   2   2   2   2   0   0   2   0   2   0   2   2   0   0   0   2   0   0   2   0   0   0   2   0   2   2   2   0   2   2   2   2   2   0   2   2   0   0   2   0   2   0   0   2   2   2   0   2   2   2   2   0   0   2   0   2   2   0   0   0   0   2   2   2   2   2   0   0   2   0   0   2   2   2   2   2   0   2   2   2   2   2   0   2   2   2   0   0   2   0   0   2   0   2   2   0   0   2   0   0   0   0   2   0   2   0   0   0   0   2   2   0   2   2   0   0   0   2   2   2   0   0   2   2   2   0   2   2   2   0   0   0   0   2   0   0   2   2   0   0   2   0   0   0   2   2   0   0   0   0   0   0   2   2   2   0   2   0   2   0   2   2   0   0   0   2   2   0   2   2   2   0   2   0   2   2   2   2   2   0   2   0   2   0   0   0   0   0   0   2   0   0   2   2   0   0
 MK-5-15                0   2   0   0   0   2   2   2   2   0   2   0   2   0   2   2   0   0   0   2   2   0   2   0   0   0   2   0   2   2   2   0   2   2   2   2   2   2   2   2   0   0   2   0   2   0   0   2   2   2   0   0   2   2   2   0   0   2   0   2   2   0   0   0   0   2   2   2   0   2   0   0   2   0   0   2   2   2   2   2   0   2   2   2   2   2   0   2   2   2   0   2   2   0   0   2   0   2   2   2   2   2   0   0   0   0   2   0   2   0   0   0   0   2   2   0   2   2   0   0   0   2   2   2   0   0   2   2   2   2   2   2   2   0   2   0   2   2   0   0   2   2   0   0   2   0   0   0   2   2   0   0   0   0   0   0   2   2   2   0   2   0   2   0   2   2   0   0   0   2   0   0   2   2   0   0   2   0   0   2   2   2   0   0   2   0   2   0   0   0   0   0   0   2   0   0   2   2   0   0
 MK-5-16                0   2   0   0   0   2   0   2   2   0   0   0   2   0   2   2   0   0   0   2   0   0   2   2   0   0   2   2   2   2   2   2   2   0   2   2   2   2   2   2   2   0   2   0   2   0   0   2   2   2   0   0   2   2   2   0   0   2   2   2   2   0   0   0   0   0   2   2   0   2   0   0   2   2   0   2   2   2   0   0   0   0   2   2   2   2   0   2   2   0   0   2   2   0   0   0   2   2   2   2   2   2   2   0   0   0   2   0   2   0   0   0   0   2   2   0   2   2   2   0   0   2   2   2   0   0   2   2   2   2   2   2   2   0   0   0   2   2   0   0   0   2   0   0   2   0   2   0   2   2   0   0   0   0   0   0   2   2   0   0   2   0   2   2   2   2   0   0   0   2   0   0   2   2   0   0   0   0   0   2   2   2   0   0   2   0   2   0   0   0   2   0   0   2   0   0   2   2   0   0
 MK-6-1                 2   2   0   2   2   2   2   0   2   2   2   0   0   0   0   2   0   0   2   2   2   0   2   0   0   2   2   0   0   2   2   0   0   2   0   0   2   0   2   2   2   2   0   0   2   0   0   0   2   2   2   0   2   2   0   0   2   0   2   2   0   2   2   2   0   0   0   0   2   2   0   0   0   2   2   2   0   2   2   2   0   0   0   0   0   2   2   2   2   2   2   2   0   0   0   2   2   2   0   2   0   0   2   2   2   0   2   0   2   2   0   2   0   2   2   2   2   2   2   2   0   0   0   0   0   0   0   0   2   0   2   0   2   0   0   0   2   2   0   0   2   2   0   0   0   0   0   0   2   0   2   0   2   0   2   0   2   2   0   0   2   0   2   2   2   0   2   0   0   0   0   0   2   2   2   0   0   0   2   0   2   2   2   0   0   0   0   0   2   2   2   2   0   2   0   2   2   0   2   0
 MK-6-2                 2   2   0   2   2   0   2   0   2   2   2   0   0   0   0   2   0   0   2   2   2   0   2   0   0   2   2   0   0   2   2   0   0   2   0   0   2   2   2   2   2   2   0   0   0   0   0   0   2   2   2   0   2   0   0   0   2   0   0   2   0   2   2   2   2   0   0   0   2   2   0   0   0   2   0   2   0   2   2   2   0   0   0   0   0   2   2   2   2   2   0   2   0   0   0   2   2   2   2   2   0   0   2   0   0   0   2   0   2   2   0   2   0   2   2   2   2   2   0   2   2   0   0   0   0   0   0   0   2   0   2   0   2   2   0   0   2   2   0   0   2   2   0   0   0   0   0   0   2   2   2   0   2   0   2   0   2   2   0   0   2   0   2   0   2   2   2   0   0   0   0   0   2   2   2   0   0   0   2   0   2   2   2   0   0   0   0   2   2   2   2   2   0   0   0   2   2   0   2   0
 MK-6-3                 2   2   0   2   2   0   2   0   2   2   2   0   2   0   0   2   0   0   2   2   2   0   2   0   2   2   2   0   0   2   2   0   0   2   0   0   2   0   2   2   2   2   0   0   0   0   0   0   2   2   2   0   2   0   0   0   0   0   0   2   2   2   2   2   2   0   0   0   2   2   0   0   0   2   0   2   0   2   2   2   0   0   0   0   0   2   2   2   2   2   0   2   0   0   0   2   2   2   2   2   0   0   2   0   0   0   2   0   2   2   0   2   0   2   2   2   2   2   0   2   2   0   2   0   0   0   2   0   2   0   2   0   2   2   0   0   2   2   0   0   2   2   0   0   0   0   0   0   2   2   0   0   2   0   2   0   2   2   0   0   2   0   2   0   2   2   2   0   0   0   0   0   2   2   2   0   0   0   2   0   2   2   2   0   0   0   0   2   2   2   2   2   0   0   0   2   2   2   2   0
 MK-6-4                 0   0   0   2   2   2   2   0   2   2   2   0   2   0   2   2   0   0   0   2   2   0   2   0   2   2   2   0   2   2   0   0   0   2   0   0   2   0   2   2   2   2   0   2   0   2   0   0   2   2   2   0   0   0   0   0   0   0   0   2   2   2   2   2   2   0   0   0   2   2   0   2   0   2   2   2   0   2   2   2   2   0   0   0   0   2   2   2   0   2   0   2   0   0   0   2   2   0   0   2   2   0   2   0   0   0   2   0   2   2   0   2   0   2   2   0   0   2   0   2   2   0   2   0   0   0   2   0   2   0   2   2   2   2   0   0   2   0   0   0   2   2   0   0   0   0   0   0   0   2   0   0   2   0   2   0   0   2   2   0   2   0   2   0   2   2   2   0   0   0   0   0   2   2   2   0   0   0   2   0   2   2   2   0   2   0   0   2   2   2   2   2   2   0   0   2   2   0   2   0
 MK-6-5                 0   0   0   2   2   2   2   0   2   2   2   0   2   0   2   2   0   0   0   2   2   0   2   0   2   2   2   0   2   2   0   0   2   0   0   0   2   0   2   2   2   2   0   0   2   2   0   2   2   2   2   0   2   0   0   0   0   0   0   2   2   2   2   2   2   0   0   0   2   2   0   2   0   2   0   2   0   2   2   2   2   0   0   0   0   2   2   2   0   2   0   2   0   0   0   2   2   0   0   2   2   0   2   0   0   0   2   0   2   0   2   0   0   2   2   0   0   2   2   2   2   0   2   0   0   0   2   0   2   0   2   2   2   2   0   0   2   0   0   0   2   2   0   0   0   0   0   0   0   2   0   0   2   0   2   0   0   2   2   2   2   0   2   0   2   2   2   0   2   0   0   0   2   0   2   0   0   0   2   0   2   2   2   0   2   0   0   2   2   0   2   2   2   2   0   2   2   0   2   2
 MK-6-6                 0   0   0   2   2   0   2   0   2   2   2   0   2   0   2   2   0   0   0   2   2   0   2   0   2   2   2   0   2   2   2   0   2   0   0   0   2   0   2   2   2   2   0   0   2   2   0   2   2   2   2   0   2   0   0   0   0   2   0   2   0   0   2   2   2   0   0   0   2   2   0   2   0   0   0   2   0   2   2   2   2   0   0   0   0   2   2   2   0   2   0   2   0   0   0   2   0   0   2   2   2   0   2   0   2   0   2   0   2   0   2   0   2   2   2   2   0   2   2   2   2   0   2   0   0   0   2   0   2   0   0   2   0   2   0   0   2   0   0   0   2   0   2   0   0   0   0   2   0   2   0   0   2   0   2   0   0   2   2   0   2   0   2   0   2   2   2   0   2   2   0   0   2   0   2   0   0   0   2   0   2   2   0   0   2   0   0   2   2   0   0   2   2   2   0   2   0   0   2   0
 MK-6-7                 0   2   0   2   0   2   2   0   2   2   2   0   0   0   2   2   2   0   2   2   2   0   2   0   2   0   0   0   2   2   2   0   2   0   0   0   2   0   2   2   2   2   0   0   2   2   0   2   2   2   2   2   2   0   2   0   0   2   0   2   0   2   2   2   2   0   0   0   2   2   0   2   0   0   0   2   2   2   2   2   2   0   0   0   0   2   2   2   0   2   0   2   0   0   0   2   0   0   2   2   2   0   2   0   2   0   2   0   2   0   2   0   2   2   2   2   0   2   2   2   2   0   2   0   0   0   2   0   2   0   0   2   0   0   0   0   2   0   0   0   2   0   2   0   0   0   0   0   0   2   0   0   2   0   2   0   2   0   2   0   2   0   2   0   0   2   2   0   2   2   0   0   2   0   2   0   0   0   2   0   2   2   0   0   2   0   0   2   2   0   0   2   2   2   0   2   0   0   0   0
 MK-6-8                 0   0   0   2   0   2   2   0   0   2   0   0   0   0   2   2   2   0   2   2   2   2   2   0   2   0   0   0   2   2   2   0   2   0   2   0   2   0   2   2   2   2   2   0   2   2   0   2   2   2   2   2   2   0   2   0   0   2   0   2   0   2   2   2   2   0   0   0   2   2   2   2   0   0   0   2   0   2   2   2   2   0   0   0   0   2   2   2   0   2   2   2   0   0   0   2   0   0   2   2   2   0   2   0   2   0   2   0   2   0   2   0   2   2   2   2   0   0   2   2   2   0   2   0   0   0   2   0   2   2   0   2   0   0   0   0   2   0   0   0   2   2   2   0   0   0   2   0   0   2   0   0   2   2   2   0   0   0   2   0   2   0   2   0   0   2   2   0   2   2   0   0   0   0   2   2   0   0   2   0   2   2   0   0   2   0   0   2   2   0   0   2   2   0   0   2   0   0   0   0
 MK-6-9                 0   0   2   2   0   2   2   0   0   2   0   0   0   2   2   2   2   0   2   2   2   2   2   0   0   0   0   0   2   2   2   0   2   0   2   0   2   0   2   2   0   2   2   0   2   2   2   2   2   2   2   2   2   0   2   0   0   2   0   2   0   2   2   2   2   0   0   0   2   2   0   2   0   0   0   2   0   2   2   2   2   0   0   0   0   2   2   2   0   2   2   2   0   0   0   2   0   0   2   2   0   0   2   2   2   0   0   0   2   0   2   0   2   2   2   2   0   0   0   2   2   0   2   0   0   0   2   0   2   2   0   2   0   0   0   0   2   0   0   0   2   2   0   0   0   0   2   0   2   2   2   0   2   2   2   0   0   2   2   0   2   0   2   0   0   2   0   0   2   2   0   0   0   0   2   2   2   0   2   0   2   2   0   0   2   0   2   2   0   0   0   2   2   0   2   2   0   0   0   0
 MK-6-10                0   0   2   2   0   2   2   0   0   2   2   0   0   2   2   2   0   0   2   2   2   2   2   0   0   0   0   0   2   2   2   0   0   0   2   0   2   0   0   2   0   2   2   0   2   2   2   2   2   2   2   2   2   0   2   0   0   2   2   2   0   2   2   2   2   0   0   0   2   2   0   2   0   0   0   2   0   2   2   2   2   0   0   2   0   2   2   2   0   2   2   2   0   0   0   2   0   0   2   2   0   2   2   2   2   0   2   0   2   0   2   0   0   0   2   2   0   0   0   2   2   0   0   0   0   0   2   0   2   2   0   2   0   0   0   0   2   0   0   0   2   2   0   0   0   2   0   0   2   2   2   0   2   2   2   0   0   2   2   0   0   2   2   0   0   2   0   0   2   0   0   0   0   0   2   2   2   0   0   0   2   2   0   0   2   0   2   2   2   0   0   2   0   0   2   2   2   0   2   0
 MK-6-11                0   2   2   2   0   2   2   0   0   2   2   0   0   2   2   2   0   0   2   2   0   2   2   0   0   0   0   0   2   2   2   2   0   0   2   0   2   0   0   2   0   2   2   0   2   2   2   2   2   2   2   2   2   2   2   2   2   2   2   2   0   2   2   2   2   0   0   0   2   2   0   2   0   0   0   2   0   2   2   2   2   0   0   2   2   0   2   2   0   2   2   0   2   0   0   2   2   0   2   2   0   2   2   0   2   0   2   0   2   0   2   0   0   0   2   2   0   0   0   2   2   0   0   0   0   0   2   0   2   2   0   2   0   0   2   0   2   0   0   0   2   2   0   0   0   2   0   0   2   2   2   0   2   2   2   0   0   2   2   0   0   2   2   0   0   2   0   0   2   0   0   0   0   0   2   2   2   0   0   0   2   2   0   0   2   0   2   2   2   0   0   2   0   0   0   2   2   0   2   0
 MK-6-12                0   2   2   2   2   2   2   0   0   2   2   0   0   2   2   2   0   0   2   2   0   2   2   0   0   0   0   0   0   2   2   2   0   0   2   0   2   0   0   2   0   2   2   0   2   2   2   2   2   2   2   2   2   2   2   2   2   2   2   2   0   2   2   2   2   0   0   0   2   2   0   2   0   0   0   2   0   2   2   2   0   0   0   2   0   2   2   2   0   2   2   0   2   2   0   2   2   0   0   2   0   2   2   0   2   0   2   0   2   0   2   2   0   0   2   2   0   0   0   2   2   0   0   0   0   0   0   0   2   2   0   2   0   0   2   0   2   0   0   0   2   2   0   0   0   2   0   0   2   2   2   2   0   0   2   2   0   2   2   0   0   2   2   0   0   2   0   0   2   0   0   0   0   0   2   2   2   0   0   0   2   2   2   0   2   0   2   0   2   0   0   2   0   0   0   2   2   2   2   0
 MK-6-13                0   2   2   2   2   2   2   0   0   2   2   0   0   2   2   2   0   0   2   2   0   0   2   0   2   0   0   0   0   2   2   2   0   0   2   0   2   0   0   2   0   2   2   0   2   2   2   2   2   2   2   2   0   2   2   0   2   2   2   2   0   0   2   2   2   0   0   0   0   2   0   0   2   0   2   2   0   2   2   2   0   0   0   2   0   2   0   2   0   2   2   2   2   2   0   2   2   2   0   2   0   2   0   2   2   0   2   0   2   0   2   2   0   0   2   2   0   0   0   2   0   0   0   0   0   0   0   0   2   2   0   2   0   0   2   0   2   0   2   0   2   2   0   2   0   2   0   0   2   2   2   2   0   0   2   2   0   2   2   0   0   2   2   0   0   0   0   0   2   0   0   0   0   0   2   2   2   0   0   0   2   2   2   0   2   0   2   0   2   0   0   2   0   0   0   2   2   2   0   0
 MK-6-14                0   2   2   2   2   2   2   0   0   2   2   0   0   2   2   2   0   0   2   2   0   0   2   0   2   0   2   0   0   2   2   2   0   0   2   0   2   2   0   2   0   2   2   0   2   2   2   2   2   2   2   2   0   0   2   0   2   2   2   2   0   0   2   2   2   0   0   0   0   0   0   0   2   0   2   2   0   0   2   2   0   2   0   2   0   0   0   2   0   2   2   2   2   0   0   2   2   2   0   2   0   2   0   2   2   0   2   0   2   0   2   2   0   0   2   2   0   0   0   2   0   0   0   0   0   0   0   0   2   2   0   2   0   2   2   0   2   0   2   2   2   2   0   2   0   2   0   0   2   2   2   2   0   0   2   2   0   2   2   0   2   2   2   0   0   0   0   0   2   0   0   0   0   0   2   2   2   0   0   0   2   2   2   0   2   0   2   2   2   0   0   2   0   0   0   2   2   2   0   0
 MK-6-15                0   2   2   2   0   2   2   0   0   2   2   0   2   2   2   2   0   0   2   2   0   0   2   0   2   0   0   0   0   2   2   2   0   0   2   0   2   2   0   2   0   2   0   0   2   2   2   2   2   2   2   2   0   0   2   2   2   2   2   2   0   0   2   2   2   0   0   0   0   0   0   0   2   2   2   2   0   0   2   2   0   2   0   0   0   0   0   2   0   0   2   2   2   0   0   2   2   2   0   0   0   2   0   2   2   0   2   0   2   0   2   2   0   0   2   2   0   2   0   2   2   0   0   0   0   0   0   0   2   2   0   2   0   2   2   2   2   0   0   0   2   2   0   2   0   2   0   0   0   2   0   2   0   0   2   2   0   2   0   2   2   2   2   0   0   2   0   0   2   0   0   0   0   0   2   2   2   0   0   0   2   2   2   0   2   0   2   2   2   0   0   2   0   0   0   2   2   2   0   0
 MK-6-16                0   2   2   0   0   2   2   0   0   2   2   2   2   0   2   2   0   0   2   2   0   0   2   0   2   0   0   2   0   2   2   2   0   0   2   0   2   2   0   2   0   2   0   0   2   2   2   2   0   2   0   2   0   2   2   2   2   2   2   2   0   0   2   2   2   0   0   0   0   2   0   2   2   2   2   2   0   0   0   2   0   2   0   0   0   0   0   2   0   0   2   2   2   0   0   0   0   2   0   0   2   2   0   2   0   0   2   0   2   0   2   2   0   0   2   2   0   2   0   2   2   0   0   0   0   0   0   0   2   2   0   2   0   2   2   2   2   0   0   0   2   2   0   2   2   2   0   0   0   2   2   2   0   0   2   2   0   2   0   2   2   2   2   0   0   2   0   0   2   0   0   0   0   0   2   2   2   0   0   0   2   0   2   0   2   0   2   2   2   0   0   2   0   0   0   0   2   0   0   0
 
!****************************************** Phenotypic Data **********************************************************
!-100.0 is resevred for missing phenotype
SimulatedTrait1        14.3684   13.4699   19.8541   14.6204   13.8805    9.3887   12.5651   13.5033   16.2440   12.0926   12.2629   11.6165   14.8685   16.9849   16.2485   16.3513   14.2190   15.9445   13.3203   18.0672   13.2973   11.3316   16.7819   17.4167   17.0542    8.1045   16.7387   11.9801   17.0650    8.5394   14.9298   17.3040   15.1218   20.0210   13.4270   19.5686   12.9508   17.8572   14.3078   13.4767   15.3850   12.2644   15.2079   21.1426   16.5189   12.5098   16.3558   15.9173   18.1522   14.0051   17.4977   10.7252   19.1646   16.4599   12.9300   13.4081   13.1638   10.9759   15.4398    8.4637   10.0954   16.5039   17.8726   12.2557   10.7783    9.7174   14.9447   17.2179   16.6312   14.1523   11.5597   12.4532   10.6396   18.0068   18.3113   12.6783   10.9687   15.4311   15.1394    7.4594   15.2892   12.3347   18.7087   12.2146   12.9118   17.3953   14.8844   15.6089   11.2287   10.2057   16.9008   17.1909   10.4108   16.3605   20.9809   17.3253   14.9174   14.7807   12.7779   17.2858   10.4311   12.1679   10.7923   16.9823   10.5245   15.8996   14.0697   18.4820   16.6400   17.9088   20.6969   14.7888   11.1721   17.1302   16.6368    8.9302    9.7510   16.7205   12.9357   11.1566   11.8491   14.9275   10.3285   12.2187   15.9766   16.8492   18.3224   17.9707   14.6707   21.9437   18.0464    9.2008   15.5848   15.4215   12.2388   10.5304   17.2794   14.9785   16.4337   13.4145   12.2367   15.8779   11.9971   13.9107   12.9437   17.1905   14.9451   14.1178   18.8376   17.5289   14.4287   17.2039   16.6205   20.1987   16.5152   13.7891   20.1167   15.7537   15.5801   10.2650   13.1441   16.3598   11.6138   17.5311   15.0481   13.9282   14.4564   21.0509   16.7230   10.2198   13.9552   15.5290   11.3593   15.1723   18.6128   14.1750   11.7978   13.7400   20.3980   12.5082   15.0106   14.3474   14.9505   11.9900   19.2390   18.4753   10.3127   15.6776   15.2856   18.6835   11.8213   12.2561   15.3791   14.6289   18.4653   14.7965   11.9467   12.4337   23.2102   15.9473
SimulatedTrait2         8.9423   10.2319   11.1847   13.0693   11.3858   10.4227    7.9844   12.1681   11.3778   10.2791   11.0788   12.7048    9.0784   13.8082    8.8720    9.6651   10.3353   11.2920    9.7736    8.2107   11.6090    9.0240   10.8008   10.4821    7.4035   12.3426   11.4789   10.9268   10.3994   10.9725   10.4152    8.9589    8.4557    9.8367    9.7158    9.9904   11.8969   13.0965   12.2969    8.8204   10.4148   12.7035    9.2083    8.6641    9.8274   12.4845   11.3120    8.9969    8.9639   13.1308   11.0978   11.9546    8.6372    9.4510    9.7432   13.3112    9.9492    8.3552    8.6868    9.0767   11.0170    7.3540    9.7193    7.7334   13.3365   11.7055   13.2595   13.3889    9.5890   10.1160   10.3799   14.4557   11.4097    9.2877   10.0270   11.3087    8.4288   10.5707   10.2580    6.6356    9.6575   10.1697    9.8214   10.7396    7.2501    9.2416   12.5671    9.4847    9.9452   10.1134   11.5747    8.5175   10.9980    8.1942   12.3347    7.6194   10.1201   10.2390   10.4582   12.3878   13.5951    9.0762   10.0464    8.6046    9.3609   10.1211    9.8589   11.0621    9.5306   12.0281    7.0414   12.6877   12.3469    9.1393   12.4817   12.4458   11.6723   10.4681   10.4167   10.1213   11.9414    9.8900    9.8378    8.8119    9.9138   10.6842    7.9422   10.7590    8.2692    6.7074    8.4517   10.2463   11.7176   10.2107    7.8286   12.9311   10.0458    9.3437   13.2927    9.5164   10.6580    7.4481    6.8505    8.7303    9.6300    9.2466    8.8540    9.2708   11.9056   13.2253   10.4598   11.3406   10.9970   10.8387   10.3662   10.5923   10.3659   11.9688   12.5767   11.1948   10.9802   11.5569   11.2777    6.6085    7.8907    7.9504    7.6672    7.7655    9.7541   12.7384    8.4064   10.0041    8.1562    9.7731    8.0770    9.8294    9.4025   13.2002   10.3874    8.9260    9.0795   10.8981    9.9401    8.8429    9.2262    9.0262   10.9538    8.5161    8.9006   11.3372   13.4051   10.9053   12.3935   10.9244    8.5890   11.8527   10.0979   13.0742    9.9554   11.7258
 
