# Supplementary material for: Inclusive Composite Interval Mapping of QTL by Environment Interactions in Biparental Populations
Source: PLoS One. 2015 Jul 10;10(7):e0132414. doi: 10.1371/journal.pone.0132414 (PMC4498613; doi:10.1371/journal.pone.0132414)
Supplement: S4 File — (ZIP) [file pone.0132414.s004.zip › H=0.1/L1/run_00040.met]

!**********************Note: lines staring with "!" are remarks and will be ignored in the program********************
!*********************************General Information**********************************
!Assuming F1 = P1 x P2, populations available in QTL IciMapping are: 
!  1, P1BC1F1 = P1 x F1, the first backcrossing where P1 is used as the recurrent parent;
!  2, P2BC1F1 = P2 x F1, the first backcrossing where P2 is used as the recurrent parent;
!  3, F1DH, F1-derived doubled haploids; 
!  4, RIL or F1RIL, recombination inbred lines through the repeated selfing of F1;
!  5, P1BC1RIL, recombination inbred lines through the repeated selfing of P1BC1F1;
!  6, P2BC1RIL, recombination inbred lines through the repeated selfing of P2BC1F1;
!  7, F2, the selfing generation of F1;
!  8, F3, the selfing generation of F2;
!  9, P1BC2F1, the second backcrossing where P1 is used as the recurrent parent; 
! 10, P2BC2F1, the second backcrossing where P2 is used as the recurrent parent;
! 11, P1BC2RIL, recombination inred lines through the repeated selfing of P1BC2F1; 
! 12, P2BC2RIL, recombination inred lines through the repeated selfing of P2BC2F1; 
! 13, P1BC1F2, the selfing generation of P1BC1F1; 
! 14, P2BC1F2, the selfing generation of P2BC1F1; 
! 15, P1BC2F2, the selfing generation of P1BC2F1; 
! 16, P2BC2F2, the selfing generation of P2BC2F1; 
! 17, P1BC1DH, P1BC1F1-derived doubled haploids; 
! 18, P2BC1DH, P2BC1F1-derived doubled haploids; 
! 19, P1BC2DH, P1BC2F1-derived doubled haploids; 
! 20, P2BC2DH, P2BC2F1-derived doubled haploids; 
   3      !Mapping Population (see remarks above)
   2      !Mapping Function (1 for Kosambi; 2 for Haldane; 3 for Morgan)
   2      !Marker Space Type (1 for intervals; 2 for positions)
   1      !Marker Space Unit(1 for centiMorgans; 2 for Morgan)
   6      !Number of Chromosomes (or Linkage Groups)
 200      !Size of the mapping population
   2      !Number of environments
 
!***************************************** Chromosomes and Linkage Maps **********************************************
!Chromosome                 NumMarkers
-CH1                        16
-CH2                        16
-CH3                        16
-CH4                        16
-CH5                        16
-CH6                        16
!Linkage map (Marker name followed by position or the interval length)
 MK-1-1                1     0.000
 MK-1-2                1    10.000
 MK-1-3                1    20.000
 MK-1-4                1    30.000
 MK-1-5                1    40.000
 MK-1-6                1    50.000
 MK-1-7                1    60.000
 MK-1-8                1    70.000
 MK-1-9                1    80.000
 MK-1-10               1    90.000
 MK-1-11               1   100.000
 MK-1-12               1   110.000
 MK-1-13               1   120.000
 MK-1-14               1   130.000
 MK-1-15               1   140.000
 MK-1-16               1   150.000
 MK-2-1                2     0.000
 MK-2-2                2    10.000
 MK-2-3                2    20.000
 MK-2-4                2    30.000
 MK-2-5                2    40.000
 MK-2-6                2    50.000
 MK-2-7                2    60.000
 MK-2-8                2    70.000
 MK-2-9                2    80.000
 MK-2-10               2    90.000
 MK-2-11               2   100.000
 MK-2-12               2   110.000
 MK-2-13               2   120.000
 MK-2-14               2   130.000
 MK-2-15               2   140.000
 MK-2-16               2   150.000
 MK-3-1                3     0.000
 MK-3-2                3    10.000
 MK-3-3                3    20.000
 MK-3-4                3    30.000
 MK-3-5                3    40.000
 MK-3-6                3    50.000
 MK-3-7                3    60.000
 MK-3-8                3    70.000
 MK-3-9                3    80.000
 MK-3-10               3    90.000
 MK-3-11               3   100.000
 MK-3-12               3   110.000
 MK-3-13               3   120.000
 MK-3-14               3   130.000
 MK-3-15               3   140.000
 MK-3-16               3   150.000
 MK-4-1                4     0.000
 MK-4-2                4    10.000
 MK-4-3                4    20.000
 MK-4-4                4    30.000
 MK-4-5                4    40.000
 MK-4-6                4    50.000
 MK-4-7                4    60.000
 MK-4-8                4    70.000
 MK-4-9                4    80.000
 MK-4-10               4    90.000
 MK-4-11               4   100.000
 MK-4-12               4   110.000
 MK-4-13               4   120.000
 MK-4-14               4   130.000
 MK-4-15               4   140.000
 MK-4-16               4   150.000
 MK-5-1                5     0.000
 MK-5-2                5    10.000
 MK-5-3                5    20.000
 MK-5-4                5    30.000
 MK-5-5                5    40.000
 MK-5-6                5    50.000
 MK-5-7                5    60.000
 MK-5-8                5    70.000
 MK-5-9                5    80.000
 MK-5-10               5    90.000
 MK-5-11               5   100.000
 MK-5-12               5   110.000
 MK-5-13               5   120.000
 MK-5-14               5   130.000
 MK-5-15               5   140.000
 MK-5-16               5   150.000
 MK-6-1                6     0.000
 MK-6-2                6    10.000
 MK-6-3                6    20.000
 MK-6-4                6    30.000
 MK-6-5                6    40.000
 MK-6-6                6    50.000
 MK-6-7                6    60.000
 MK-6-8                6    70.000
 MK-6-9                6    80.000
 MK-6-10               6    90.000
 MK-6-11               6   100.000
 MK-6-12               6   110.000
 MK-6-13               6   120.000
 MK-6-14               6   130.000
 MK-6-15               6   140.000
 MK-6-16               6   150.000
!*********************************** Marker Types ********************************************************************
!Co-dominant marker: When heterozygote F1 is present, P1 is coded as 2, F1 is coded as 1, and P2 is coded as 0; Otherwise, P1 is coded as 2, and P2 is coded as 0. 
!Dominant marker: When heterozygote F1 is present, P1 and F1 are coded as 12, and P2 is coded as 0; Otherwise, P1 is coded as 2, and P2 is coded as 0.  
!Recessive markers: When heterozygote F1 is present, P1 is coded as 2, and F1 and P2 are coded as 10; Otherwise, P1 is coded as 2, and P2 is coded as 0. 
!Missing marker is coded as -1. 
 MK-1-1                 0   0   0   0   2   2   0   2   0   0   0   2   2   0   0   2   0   2   0   2   0   0   0   2   2   2   2   2   0   2   0   0   2   0   0   2   0   2   2   2   2   0   0   2   2   0   2   2   2   0   0   0   0   0   2   2   2   2   2   0   0   2   0   0   2   0   0   0   2   0   2   0   2   0   2   0   0   2   2   2   2   2   2   2   2   2   0   0   2   0   2   2   2   0   0   0   2   0   0   2   2   2   0   2   2   0   2   2   0   2   0   0   2   2   0   2   2   0   2   0   2   0   0   2   2   2   2   2   2   2   2   0   2   0   0   0   2   2   2   0   0   0   0   2   2   0   2   2   2   2   0   2   2   2   0   0   0   0   2   0   0   0   0   0   2   2   2   0   0   2   0   0   0   0   2   0   0   0   0   2   0   0   2   2   0   2   0   0   2   2   2   2   0   2   2   2   0   0   2   0
 MK-1-2                 0   0   0   0   2   2   0   2   0   2   0   2   0   2   0   2   0   2   0   2   0   0   0   2   2   2   2   0   0   0   0   0   2   0   0   2   0   2   2   2   2   0   0   2   2   0   2   2   2   2   0   0   0   0   2   2   2   2   2   0   0   2   0   0   2   0   0   0   2   2   0   0   2   0   2   0   2   0   2   2   2   2   2   2   2   0   0   0   2   2   2   2   2   0   2   0   2   0   0   2   2   2   0   2   2   0   2   2   0   2   0   0   2   2   0   2   2   0   2   0   2   0   0   2   2   2   2   2   2   0   2   0   2   0   2   0   2   2   2   0   0   0   0   2   2   0   2   2   2   2   0   2   2   2   0   0   0   0   2   0   0   0   0   0   2   2   2   0   0   2   0   0   0   2   2   0   2   0   0   2   0   0   2   2   0   2   0   0   2   2   2   2   0   2   2   0   0   0   2   0
 MK-1-3                 0   0   0   0   2   2   0   2   0   2   0   2   0   2   0   0   2   2   0   2   0   0   0   2   0   2   0   0   2   0   0   0   2   0   0   0   2   2   2   2   2   0   0   2   2   0   2   2   0   2   0   0   0   0   2   2   2   2   2   0   0   2   0   0   2   2   0   0   2   2   0   0   2   0   2   0   2   0   2   2   2   2   2   2   2   2   0   0   2   0   2   2   2   0   2   0   2   0   0   2   2   2   0   2   2   0   2   2   0   2   0   0   2   2   0   2   0   0   2   0   2   0   0   2   2   2   2   2   2   0   0   0   2   0   2   0   2   2   2   0   0   0   0   2   2   0   2   2   2   2   0   2   2   2   0   0   0   0   0   0   0   0   0   0   2   2   2   0   0   2   0   0   2   2   2   0   2   0   0   2   0   0   2   2   0   2   0   0   2   2   2   2   0   2   2   0   0   0   2   0
 MK-1-4                 0   0   2   0   2   2   0   2   0   2   0   2   0   2   0   0   2   2   0   2   0   2   0   2   0   2   0   0   2   0   0   0   2   0   0   0   2   2   2   2   2   0   0   2   0   0   2   2   0   2   0   0   0   0   2   2   2   2   2   0   0   2   0   0   2   2   0   0   2   2   0   0   2   0   2   0   2   0   2   2   2   2   0   2   2   0   0   0   0   0   2   2   2   0   2   0   2   0   0   2   2   2   0   2   2   0   2   2   0   2   0   0   2   2   0   2   0   0   2   0   2   0   0   2   2   2   2   2   2   0   0   0   2   0   0   0   2   0   2   2   0   0   0   2   2   0   2   2   2   2   0   2   2   2   0   0   0   0   0   2   0   0   0   0   2   2   2   2   0   2   0   0   0   2   2   0   2   0   0   2   0   0   0   2   0   2   2   0   2   2   2   2   0   2   2   0   0   0   2   0
 MK-1-5                 0   2   2   0   2   2   0   2   0   2   0   2   0   0   0   0   2   2   0   2   0   2   2   2   0   2   0   0   2   0   0   0   2   0   0   0   2   2   2   2   2   0   0   2   0   0   2   2   0   2   0   0   0   0   2   2   2   2   0   0   0   2   2   0   2   0   0   0   2   2   2   0   2   0   2   2   2   0   2   2   0   2   0   2   2   0   0   0   0   0   2   0   2   0   2   0   2   0   0   2   2   2   0   2   2   0   2   2   0   2   0   0   2   2   0   2   2   0   2   0   2   0   2   2   2   2   2   0   2   0   0   0   2   0   2   0   2   0   2   2   0   2   0   2   2   0   2   2   2   0   0   2   2   2   0   0   0   0   0   2   0   0   2   0   2   2   2   2   0   2   0   0   0   2   2   0   2   0   0   2   0   0   0   2   0   2   2   0   2   2   2   2   2   2   2   0   0   0   2   0
 MK-1-6                 0   2   2   0   2   2   0   2   0   2   0   2   0   2   0   0   2   2   0   2   0   2   2   0   0   2   0   0   2   0   0   0   2   0   0   0   2   2   2   0   2   0   2   2   0   0   2   2   0   2   2   0   0   0   2   2   2   2   0   0   0   2   2   0   0   2   0   0   2   2   2   0   2   0   2   2   2   0   2   2   0   2   2   2   2   0   2   0   0   2   2   0   2   0   2   0   2   0   0   2   2   2   0   2   2   0   0   0   0   2   0   0   2   2   0   2   0   0   0   0   2   0   2   2   2   2   2   0   2   0   0   0   2   0   2   0   2   0   2   2   0   2   0   2   2   0   2   2   2   0   0   2   2   0   0   0   0   0   0   2   0   0   2   0   2   2   2   2   0   2   0   0   0   2   2   0   2   0   0   0   0   0   0   2   2   2   2   0   2   2   2   2   2   2   2   0   0   0   2   0
 MK-1-7                 0   2   2   0   2   2   0   2   0   2   0   2   2   2   0   0   2   2   0   2   0   2   2   2   0   2   0   0   2   2   0   0   2   0   0   2   2   2   2   0   2   0   2   2   2   0   2   2   0   2   2   0   0   0   2   2   2   2   0   0   0   2   2   0   0   2   2   0   0   2   2   0   2   0   0   2   2   0   2   2   0   2   2   0   2   0   2   0   0   2   2   0   2   0   2   0   2   2   0   2   2   2   0   2   2   0   0   0   0   2   0   0   2   2   0   2   0   0   0   0   0   0   2   0   2   2   2   0   2   2   0   0   2   0   2   0   2   0   2   0   2   2   0   2   2   0   2   2   2   0   0   2   2   0   0   0   0   0   0   2   0   0   2   2   2   2   2   2   2   2   0   0   0   2   2   0   2   0   0   0   0   2   0   2   2   2   2   0   2   2   2   2   2   2   2   0   0   0   2   0
 MK-1-8                 0   0   2   0   2   2   0   0   0   2   0   2   2   2   0   2   0   2   0   2   2   2   2   2   2   0   0   2   2   2   0   0   2   0   0   2   2   2   2   0   2   0   2   2   0   0   2   2   0   2   2   0   0   0   2   2   2   2   0   0   0   2   2   2   0   2   2   0   0   2   2   2   2   0   0   2   2   0   2   2   0   2   2   0   2   2   2   0   0   2   2   0   2   0   2   0   2   2   0   2   2   2   0   2   2   0   0   0   2   2   0   0   2   2   0   2   0   0   2   0   2   0   2   0   2   2   2   0   2   2   0   0   2   0   2   0   2   0   2   2   2   2   0   2   2   0   2   2   2   0   0   2   2   0   0   0   0   0   0   2   0   0   0   2   2   2   2   2   2   2   0   0   0   0   0   0   2   0   0   0   0   2   0   2   2   2   2   0   2   2   2   2   2   2   2   0   0   0   2   0
 MK-1-9                 0   0   0   0   2   2   0   0   0   0   0   2   2   2   0   2   0   2   0   2   2   2   2   2   2   0   0   2   2   2   0   0   2   0   0   2   2   2   2   0   2   0   2   2   0   0   2   2   0   2   2   0   0   2   2   0   2   2   0   0   0   2   2   2   0   2   2   2   0   0   2   2   2   0   0   2   2   0   2   2   0   2   0   0   2   2   2   0   0   2   2   0   2   0   2   0   2   2   0   2   2   2   0   2   2   0   0   0   2   2   0   0   2   0   0   2   0   0   2   0   0   0   2   0   0   2   2   0   2   2   0   0   2   0   2   0   0   0   0   0   2   2   0   2   2   0   2   2   2   0   0   2   2   0   0   0   2   0   0   2   0   0   0   0   2   2   2   2   2   2   2   0   0   0   0   0   2   0   0   0   0   2   0   2   2   2   0   0   2   2   2   2   2   2   2   0   0   0   2   0
 MK-1-10                0   0   0   2   2   2   0   0   0   0   0   2   2   0   0   2   0   0   0   2   2   2   2   2   0   0   2   2   2   2   0   0   2   0   0   2   2   2   2   2   2   0   2   2   0   0   2   2   0   2   2   0   0   2   2   0   2   2   0   0   0   2   2   2   0   2   2   0   0   0   2   2   2   0   0   2   2   0   2   2   0   2   0   0   2   2   2   0   0   2   2   0   2   0   2   0   2   2   0   2   2   2   0   2   2   0   0   0   2   2   0   0   2   0   0   2   0   0   2   0   0   0   2   0   0   2   2   0   2   2   0   0   2   0   2   0   0   0   0   0   2   2   0   2   2   0   0   0   0   0   0   2   2   0   0   0   2   0   0   2   2   0   0   0   2   2   0   2   2   2   2   0   0   0   0   0   2   0   0   2   0   0   2   2   2   2   0   0   2   2   2   2   2   2   2   0   0   0   2   0
 MK-1-11                0   0   0   2   2   2   0   0   0   0   0   2   2   0   0   2   0   0   0   2   2   2   2   2   0   0   2   2   2   2   0   0   2   0   2   2   2   2   2   2   2   0   0   2   0   0   0   2   0   2   2   0   2   2   2   2   2   2   0   0   0   2   2   2   0   2   2   0   0   0   2   2   2   0   0   2   2   0   2   2   0   2   0   0   2   2   2   0   0   2   0   2   0   0   2   0   2   0   0   2   2   2   0   2   2   0   0   0   2   2   0   2   2   0   0   2   0   0   2   0   0   0   2   0   0   2   2   0   2   2   0   0   2   0   2   0   0   0   0   0   2   2   0   2   2   2   0   0   0   0   0   2   2   0   0   0   2   0   2   2   2   0   0   0   2   2   0   2   0   0   0   0   0   0   0   0   2   0   0   2   0   0   2   2   2   2   0   0   2   2   0   2   2   2   2   0   0   0   2   0
 MK-1-12                0   0   0   0   2   2   0   0   0   0   2   2   2   2   0   2   0   0   0   2   2   0   2   2   0   0   0   2   2   2   0   0   2   0   2   2   2   2   2   2   2   0   0   2   0   0   0   2   0   2   2   0   2   2   2   0   2   2   0   0   0   0   2   0   0   2   2   0   0   0   2   2   2   0   0   0   2   0   2   2   0   2   0   0   2   2   2   0   0   2   0   2   0   0   2   0   2   0   0   2   2   2   2   2   2   0   0   0   2   2   0   2   2   0   0   2   0   0   2   0   2   0   2   0   0   2   2   0   2   2   0   2   2   0   2   2   2   0   0   0   2   2   0   0   0   2   0   0   0   0   0   2   2   0   0   0   0   0   2   2   2   0   0   0   2   2   0   2   0   0   0   0   0   0   2   0   2   0   2   2   0   0   2   2   2   2   0   0   2   2   0   2   2   2   0   0   0   0   2   0
 MK-1-13                0   0   0   0   0   2   0   0   0   0   2   2   2   2   0   2   0   0   0   2   2   0   2   2   0   0   0   2   2   2   0   0   2   0   2   2   2   2   2   2   0   0   0   2   0   0   0   2   0   2   2   0   2   2   2   0   2   2   0   0   0   0   2   0   0   2   2   0   0   2   2   2   0   0   0   0   2   0   2   2   0   2   0   0   2   2   2   0   0   2   0   2   0   0   2   0   2   2   0   2   2   2   2   2   2   0   0   0   2   2   0   2   2   0   0   2   0   0   2   0   2   0   2   0   0   2   2   0   2   0   0   2   0   2   2   2   2   0   0   0   2   2   0   0   0   2   0   0   0   0   0   2   2   2   0   0   0   0   2   2   2   0   0   0   2   2   0   2   0   0   2   0   0   0   2   0   0   0   2   2   0   0   2   2   2   2   0   0   2   0   0   0   2   2   0   0   0   0   2   2
 MK-1-14                0   0   0   0   0   2   0   0   0   0   2   2   2   2   0   2   0   0   0   2   2   2   2   2   0   0   0   2   2   2   0   0   2   0   0   2   2   2   2   2   0   0   0   2   0   0   0   0   0   0   2   0   2   2   2   2   2   2   2   0   2   0   2   0   0   2   2   0   2   2   2   2   0   0   0   0   2   0   0   2   2   2   0   0   2   2   2   0   0   2   0   2   0   0   2   0   2   2   0   2   2   2   2   2   2   0   0   0   2   2   0   2   2   2   0   2   0   0   2   0   2   0   2   0   0   2   2   2   2   0   0   2   0   2   2   2   2   0   0   0   2   2   0   0   0   2   0   0   0   0   0   2   2   2   0   0   0   0   2   2   2   0   0   0   2   2   0   2   2   0   2   2   0   0   2   2   2   2   2   2   0   0   2   2   2   2   0   0   2   0   0   2   2   2   0   0   0   0   2   2
 MK-1-15                0   0   0   0   0   2   0   0   0   0   2   2   2   2   0   2   0   0   0   2   2   2   2   0   0   0   0   2   2   2   0   0   2   0   0   2   2   2   2   2   0   0   0   2   0   0   0   0   0   0   2   0   2   2   2   2   2   0   2   0   0   0   2   2   0   2   2   0   0   2   2   2   0   0   2   0   2   0   0   2   2   2   0   0   2   2   2   0   0   0   0   2   0   0   2   0   2   2   0   2   2   2   2   2   2   0   0   2   2   0   0   2   2   2   0   2   0   0   2   0   2   0   2   0   0   2   2   2   2   0   0   0   0   2   2   2   2   0   0   0   0   2   0   2   0   2   2   0   0   0   0   2   2   2   0   0   0   0   2   2   2   0   0   0   2   2   0   2   2   0   2   2   0   0   2   2   0   2   2   2   0   0   2   0   2   0   0   0   2   0   0   2   2   2   0   0   0   2   2   2
 MK-1-16                0   2   0   2   0   2   0   0   2   0   2   2   2   2   0   2   0   2   0   2   0   2   2   0   0   0   0   2   2   2   0   0   2   0   0   2   2   2   2   2   0   0   0   2   0   0   2   0   0   0   2   0   2   2   2   2   2   0   2   0   0   0   2   2   0   2   2   0   0   0   2   2   2   0   2   0   2   0   0   2   2   2   0   0   2   2   2   0   0   0   0   2   0   2   2   0   2   2   0   2   2   0   2   2   2   0   0   2   2   0   0   2   2   2   0   2   0   0   2   0   2   0   2   0   0   0   2   2   2   0   0   0   0   2   2   2   2   0   0   0   0   2   0   2   0   2   2   0   0   0   0   2   2   2   0   0   0   0   2   2   2   0   0   0   2   2   0   2   2   0   2   2   0   0   2   2   0   2   0   2   0   0   2   0   2   2   2   0   2   0   0   2   2   2   0   0   0   2   2   2
 MK-2-1                 2   2   2   2   2   0   0   2   2   0   0   2   0   2   0   2   0   0   0   0   2   2   0   0   0   0   0   2   0   2   0   2   0   0   2   0   0   2   0   2   2   0   0   0   0   0   2   0   2   0   2   2   2   0   2   0   0   2   2   2   0   2   2   2   0   0   0   2   0   0   0   0   2   0   2   0   2   2   0   2   0   2   2   0   0   0   2   2   0   0   0   2   0   2   2   2   2   2   0   2   0   2   0   2   2   0   2   0   0   0   0   2   2   2   0   0   2   0   2   2   2   0   2   2   0   2   0   0   2   0   0   0   0   0   0   0   2   2   2   2   0   2   2   2   2   2   0   2   0   2   0   0   2   2   2   2   2   2   0   2   2   0   0   0   2   2   2   2   2   0   2   0   0   0   0   0   2   0   0   0   2   2   2   0   0   2   0   0   0   2   2   2   2   0   0   2   0   0   0   2
 MK-2-2                 0   2   2   2   2   0   0   2   2   0   2   2   0   2   0   2   2   0   0   0   2   2   0   0   0   0   2   2   0   2   0   2   0   0   2   0   0   2   0   2   2   0   0   0   0   0   2   0   2   0   2   2   2   0   2   0   0   2   2   2   0   2   0   2   0   0   0   2   0   0   0   0   2   0   2   0   2   2   0   0   0   0   2   2   0   0   2   2   0   2   0   2   0   2   2   2   2   2   0   2   0   2   0   2   2   0   2   0   0   0   0   2   2   2   0   0   2   0   0   2   2   0   2   2   0   2   0   0   2   0   2   0   0   0   0   0   2   2   2   2   0   2   2   2   0   2   0   2   0   2   0   0   2   2   2   2   2   0   2   0   2   0   0   0   2   2   2   0   2   0   2   0   0   0   0   0   2   0   0   0   2   2   2   0   0   2   0   0   0   2   2   2   2   0   0   0   0   0   0   0
 MK-2-3                 0   2   2   2   2   0   0   2   2   0   2   2   0   2   0   2   2   0   0   0   2   2   0   0   0   0   2   2   0   2   0   2   0   0   2   0   2   2   0   0   2   0   0   0   0   0   2   0   2   0   2   2   2   0   2   0   0   2   2   2   0   2   0   0   0   0   0   2   0   0   0   0   2   0   2   0   2   2   0   0   0   0   2   0   0   0   2   2   0   2   2   2   0   2   2   2   0   2   0   2   0   2   0   0   2   0   2   0   0   0   2   2   2   2   0   0   2   0   2   2   2   0   2   2   0   2   0   0   2   0   2   0   0   0   0   0   2   2   2   2   0   2   2   2   0   2   0   2   2   2   0   2   2   2   2   2   0   0   2   0   2   0   0   0   2   0   2   0   2   0   2   2   0   0   0   0   2   0   0   0   2   2   2   2   0   0   0   0   2   2   0   2   0   0   0   0   0   0   0   0
 MK-2-4                 0   2   2   2   2   0   0   2   2   0   2   2   0   2   0   2   2   0   0   0   2   2   0   0   0   0   2   2   0   2   0   2   0   0   2   0   0   2   0   2   2   0   0   0   0   0   2   0   2   0   2   2   2   0   2   0   0   2   0   2   0   2   0   0   0   0   0   2   0   0   0   2   2   0   2   0   2   2   0   0   0   0   2   0   0   0   2   2   0   2   0   2   0   2   0   2   2   2   0   0   0   2   0   0   2   0   2   0   0   0   2   2   2   2   0   0   2   0   2   2   2   0   2   2   0   2   0   0   2   0   2   0   0   0   0   2   2   2   2   2   2   2   2   2   0   2   0   2   2   2   2   0   2   2   2   2   0   0   2   0   2   0   0   0   2   0   2   0   2   0   2   2   0   0   0   0   2   0   0   0   2   2   2   0   2   0   0   0   0   2   0   2   0   0   0   0   0   0   0   0
 MK-2-5                 0   2   2   2   2   0   0   2   2   0   2   0   0   2   0   2   2   0   0   0   2   2   0   0   0   0   0   2   0   2   0   0   0   0   2   2   0   0   2   2   2   0   0   0   0   0   2   0   2   2   2   2   2   0   0   0   0   2   2   2   0   2   0   2   0   0   0   2   0   0   0   2   2   0   2   0   2   2   0   0   0   0   2   0   2   0   2   2   0   2   0   2   0   0   0   2   2   2   0   2   0   0   0   0   2   0   2   0   0   0   2   2   0   0   0   0   2   0   2   2   2   0   2   2   2   2   0   0   2   0   0   2   0   0   0   2   2   2   2   0   2   2   2   2   0   2   0   2   2   2   2   2   2   2   2   2   0   0   2   0   2   0   0   0   2   0   2   0   2   0   2   2   0   0   0   0   0   0   0   0   2   2   2   0   2   0   2   2   0   2   2   2   0   0   2   0   0   0   0   0
 MK-2-6                 0   2   2   2   2   0   0   2   2   0   2   0   0   2   0   2   2   0   0   0   2   2   0   0   0   0   0   2   0   2   0   0   0   0   2   0   0   2   2   2   2   0   0   0   0   0   2   0   2   0   2   2   2   0   0   0   0   0   2   2   2   2   0   0   0   0   0   2   0   0   0   2   2   0   2   0   2   0   0   0   0   0   2   0   2   0   2   2   0   2   0   2   0   0   0   2   2   2   0   0   0   0   0   0   2   0   0   0   0   0   2   2   0   0   0   0   2   0   2   2   2   0   0   2   2   2   0   0   2   0   0   2   2   0   0   0   2   2   2   0   2   2   2   0   0   2   0   2   2   2   2   2   2   2   0   2   0   0   2   0   2   0   0   0   2   0   2   2   2   0   2   2   0   2   0   0   0   0   0   0   2   2   2   0   2   0   2   2   0   2   2   0   0   0   2   0   0   0   2   0
 MK-2-7                 0   2   2   2   2   0   0   0   2   0   2   2   0   2   0   2   2   0   0   0   0   2   0   0   0   0   0   2   0   2   0   0   0   0   2   0   0   2   2   2   2   0   0   0   0   2   2   0   2   0   2   2   2   0   0   0   0   0   2   2   2   2   0   0   0   0   0   2   2   0   0   2   2   0   2   0   2   0   0   0   0   0   2   0   2   0   2   2   2   2   0   2   0   0   0   2   2   2   0   0   0   0   0   0   2   0   0   0   0   0   2   2   2   0   2   0   2   0   2   2   2   0   0   0   2   0   0   0   0   0   0   2   2   0   0   0   2   2   2   0   2   2   2   0   0   2   0   0   2   2   0   2   2   2   0   0   0   0   2   0   2   0   0   0   2   0   0   2   2   2   2   2   2   2   0   0   0   0   0   0   2   0   2   0   2   0   0   2   0   2   2   0   0   0   2   0   0   2   2   0
 MK-2-8                 0   2   0   2   2   0   2   0   2   0   2   2   0   2   0   2   2   0   0   0   0   2   0   0   0   0   0   2   0   2   0   0   0   0   2   0   0   2   2   2   2   0   0   0   0   2   2   0   2   0   2   2   2   0   0   0   0   0   2   2   2   2   0   0   2   0   0   2   0   0   0   2   2   0   2   0   2   0   0   0   2   0   2   0   2   0   2   2   2   2   0   2   0   0   0   2   2   2   0   0   0   0   0   0   2   0   0   0   0   0   2   2   2   0   2   0   2   0   2   0   2   0   0   0   2   0   0   0   0   0   0   2   2   2   0   2   2   2   2   0   2   2   2   0   0   2   0   2   2   2   0   2   2   2   0   0   0   0   2   0   2   0   0   2   2   0   0   2   2   2   2   2   2   2   0   0   0   0   0   0   2   0   2   0   2   0   0   0   0   2   2   0   0   0   2   0   0   2   2   0
 MK-2-9                 0   2   0   0   2   0   2   0   2   0   2   2   0   2   0   2   2   0   0   0   0   2   0   0   0   0   0   0   0   2   0   0   0   0   2   0   0   2   2   2   2   0   0   0   2   2   0   0   2   0   2   2   2   0   0   2   0   2   2   2   2   0   0   2   2   0   0   2   0   0   2   2   2   2   2   0   0   0   0   0   0   0   2   0   2   0   0   2   2   2   0   2   0   0   2   2   2   2   0   0   0   0   0   0   2   0   0   0   0   0   0   2   2   0   2   0   0   0   2   0   2   0   0   0   2   0   0   0   0   0   0   2   2   2   0   2   2   2   2   0   2   2   2   0   0   2   0   2   2   2   0   0   2   2   0   0   0   2   2   0   2   0   0   2   2   0   0   2   2   2   2   0   2   2   0   0   0   0   0   0   2   0   2   0   2   0   0   0   0   2   0   0   0   0   2   0   0   2   2   0
 MK-2-10                0   2   0   0   2   0   2   0   2   0   2   2   0   2   0   2   2   0   0   0   0   2   2   0   0   0   0   0   0   2   0   0   0   0   2   0   0   2   2   2   2   0   2   0   0   0   2   0   2   0   2   2   2   0   0   2   2   2   2   2   2   0   0   2   2   0   2   2   2   0   0   0   2   2   2   0   0   0   0   0   0   0   2   0   2   0   0   2   2   2   0   2   0   2   2   2   2   2   0   0   2   0   2   0   2   2   0   2   0   0   0   2   2   0   2   0   0   0   2   2   0   0   0   0   2   0   0   0   0   0   0   2   2   2   0   2   2   2   2   0   2   2   2   0   0   2   0   2   2   2   0   0   2   2   0   0   0   2   2   0   2   0   2   2   2   0   0   2   2   2   2   0   2   2   0   0   0   0   0   0   2   0   2   0   2   0   0   0   0   2   0   0   0   0   2   0   0   0   2   0
 MK-2-11                0   2   0   0   2   0   2   0   2   0   2   2   0   0   0   2   2   0   0   0   0   2   2   0   0   0   0   0   0   2   0   0   0   2   2   0   0   2   2   2   2   0   2   0   0   0   2   0   2   2   2   2   2   0   0   0   2   2   2   2   2   0   0   2   2   0   2   2   2   0   0   2   2   2   2   0   0   0   0   0   2   0   2   0   2   2   2   2   2   2   0   2   0   2   2   2   2   2   0   0   2   0   2   0   2   2   0   2   2   0   0   2   2   0   2   0   0   0   0   2   0   0   0   0   2   0   0   0   0   0   0   2   2   2   0   2   2   2   2   2   2   2   2   0   0   2   2   2   2   2   0   0   2   2   0   0   0   0   2   0   0   0   2   2   2   2   0   2   2   2   2   0   2   2   0   0   0   0   0   0   0   2   2   0   2   0   0   0   0   2   0   0   0   0   2   0   2   0   2   0
 MK-2-12                0   2   0   0   2   0   2   0   2   0   2   2   0   0   0   0   2   0   0   0   0   2   2   0   0   0   0   2   0   0   0   0   0   2   2   0   0   2   2   2   2   0   2   0   0   0   2   2   2   2   2   2   2   0   0   0   2   2   2   2   2   0   0   2   0   0   2   2   2   0   0   2   2   0   2   0   0   0   0   0   2   2   2   0   2   2   2   0   2   2   0   2   0   2   2   2   2   2   0   2   0   2   2   0   2   2   0   2   0   0   2   2   2   0   2   0   0   0   0   0   0   0   0   0   2   0   0   0   0   0   0   2   2   2   0   2   0   2   0   0   2   2   2   0   0   2   0   2   2   2   0   2   2   2   0   0   0   0   0   2   0   0   0   2   2   2   0   2   2   2   2   0   2   2   0   0   0   0   2   0   0   2   2   0   2   0   0   0   0   2   0   0   0   0   0   0   2   0   2   0
 MK-2-13                0   2   0   0   2   0   2   0   2   0   2   2   0   0   0   2   2   0   0   2   0   2   2   0   0   0   0   2   0   0   0   0   0   2   2   0   2   2   2   0   2   2   2   0   0   0   2   2   2   2   2   2   2   0   0   0   2   2   2   0   2   0   0   2   0   0   2   2   2   0   2   2   2   0   2   0   0   0   2   0   2   2   2   0   2   2   2   0   2   2   0   2   0   2   2   2   2   2   0   2   0   2   0   0   2   0   0   0   0   0   2   2   2   0   2   0   0   0   0   0   0   0   0   0   2   0   0   0   0   0   0   2   2   2   0   2   0   2   0   0   2   2   2   0   2   2   0   2   2   2   0   2   2   0   2   0   0   0   0   2   0   0   0   2   2   2   0   2   2   2   2   0   2   0   0   0   0   2   0   2   0   2   2   0   2   0   0   0   0   2   0   0   0   0   0   0   0   2   2   0
 MK-2-14                0   2   0   0   2   0   2   0   2   2   2   0   0   0   2   2   2   0   0   2   0   2   2   2   0   0   0   2   0   0   0   0   0   2   0   0   2   2   2   2   2   2   2   0   0   0   2   2   2   2   2   0   2   0   0   2   2   2   0   0   2   0   0   0   0   0   2   2   2   0   2   2   2   0   2   0   0   0   2   0   2   2   2   0   2   2   2   0   2   2   0   2   0   0   2   2   2   2   0   2   0   2   2   0   2   0   0   0   0   0   2   2   2   2   2   0   0   0   0   0   0   0   0   0   2   0   0   0   0   0   0   2   2   2   0   2   0   2   0   0   2   2   2   0   2   2   0   2   2   2   0   2   2   0   2   0   0   0   0   2   0   0   0   2   2   2   0   2   2   2   2   0   2   0   2   0   0   2   0   2   0   0   2   0   2   0   0   0   0   2   0   0   0   0   0   0   0   2   2   0
 MK-2-15                0   2   0   0   2   0   2   0   2   2   2   0   0   0   2   2   2   2   0   2   0   2   2   2   0   0   0   2   0   0   0   0   0   2   0   0   2   2   2   2   2   2   2   0   0   0   2   2   2   2   2   0   2   0   0   2   0   2   0   0   2   0   0   0   0   0   2   2   2   0   2   2   2   0   0   0   0   0   2   0   2   2   2   2   2   2   2   0   2   2   0   2   0   0   0   2   2   2   0   2   0   2   2   0   2   0   0   0   0   0   2   2   0   2   2   0   0   0   0   0   0   0   0   0   2   0   0   0   0   0   0   2   2   0   0   2   0   2   0   0   2   2   2   0   2   2   0   2   2   2   0   2   2   0   2   0   0   0   0   2   0   0   0   2   2   2   0   2   2   2   2   0   2   0   2   0   0   2   0   2   0   0   2   0   0   0   0   0   0   2   0   0   0   0   0   0   0   2   2   0
 MK-2-16                0   2   0   0   2   0   2   0   2   0   2   0   0   0   2   2   2   2   0   2   0   2   2   2   0   0   0   2   2   0   0   0   0   2   0   0   0   2   2   2   0   2   2   0   0   0   2   2   2   2   2   0   2   0   0   2   0   2   2   0   2   0   0   0   0   0   2   2   2   0   2   2   2   0   0   0   0   0   2   0   2   2   2   2   2   2   2   0   2   2   0   2   0   2   2   2   2   2   0   2   0   2   2   0   2   0   2   0   0   0   2   2   0   2   2   0   0   0   0   0   0   0   2   0   2   0   0   0   0   0   0   2   2   0   0   2   0   2   0   2   0   2   2   0   2   2   0   2   2   2   0   2   2   0   2   0   0   0   0   2   0   0   0   2   2   0   0   2   0   2   2   0   2   0   2   2   0   2   2   2   0   0   2   0   0   2   0   0   0   2   0   2   0   0   0   0   0   2   2   0
 MK-3-1                 0   2   2   0   0   0   2   0   2   2   0   0   2   2   2   2   2   2   2   2   2   0   0   2   2   2   2   0   0   0   2   2   2   0   0   2   2   0   2   2   2   2   2   0   0   2   2   0   2   2   2   0   2   0   0   2   0   0   0   0   0   0   0   0   0   0   0   2   2   2   2   2   0   0   0   0   2   2   0   2   0   0   2   2   0   0   0   0   0   0   2   0   0   0   2   0   0   0   2   0   0   2   0   0   2   2   2   2   0   2   2   2   2   2   0   0   0   0   0   0   0   0   0   2   2   0   0   2   2   2   2   0   0   0   2   0   2   0   2   2   0   2   2   0   2   2   2   2   0   0   0   2   2   0   2   2   2   2   2   0   2   2   2   0   0   2   0   0   0   0   2   0   2   2   0   2   0   0   0   2   2   0   0   2   2   2   2   2   0   2   0   0   2   0   2   2   0   0   2   0
 MK-3-2                 0   2   2   0   0   0   2   0   2   0   0   0   2   2   2   2   2   2   0   2   2   0   0   2   2   2   2   0   0   0   2   2   2   0   0   2   2   0   2   2   2   2   2   0   2   0   2   0   2   2   0   0   2   0   0   2   0   0   0   0   0   0   0   0   0   0   0   2   2   2   2   2   0   0   0   0   2   2   0   2   0   0   2   0   0   0   0   0   0   0   2   0   0   0   2   0   0   0   2   0   0   2   0   0   2   2   2   2   0   0   2   2   2   2   0   0   0   0   0   0   0   0   0   2   2   0   2   2   2   2   2   0   0   0   0   0   2   0   2   2   0   2   2   0   2   2   2   2   0   0   0   2   2   0   2   2   2   2   2   0   2   2   2   0   0   2   0   0   0   0   2   0   2   2   0   2   0   0   0   2   2   0   0   2   2   2   0   2   0   2   0   0   2   0   2   2   0   0   2   0
 MK-3-3                 0   2   2   0   0   0   2   0   2   0   0   0   2   2   2   2   2   2   0   2   2   0   0   2   2   2   2   2   0   0   2   2   2   0   0   2   2   2   2   0   2   0   2   0   2   0   2   0   2   2   0   0   2   0   0   2   0   0   0   0   0   0   2   0   0   0   0   2   2   2   2   2   0   0   0   2   2   2   0   2   0   0   2   0   0   0   0   0   0   0   2   0   0   0   2   0   0   0   2   0   0   2   0   0   2   0   2   2   0   0   2   2   2   2   0   0   0   0   0   0   0   2   0   2   0   0   2   2   2   2   2   0   0   0   2   0   2   0   2   2   0   2   0   0   2   2   0   2   0   0   0   2   2   2   2   2   2   2   2   0   2   2   2   0   0   2   0   0   0   0   2   0   2   2   0   2   2   0   0   2   2   0   0   2   2   2   0   2   0   2   0   0   2   0   2   2   0   0   2   2
 MK-3-4                 0   2   2   0   0   0   2   0   2   2   0   0   2   2   2   2   2   2   0   2   2   0   0   2   2   2   2   2   0   0   2   2   2   0   0   2   2   2   2   0   2   0   2   0   2   0   2   0   2   2   0   0   2   0   0   2   0   0   0   2   0   0   2   0   0   0   0   0   2   2   2   2   0   0   0   2   0   2   2   2   0   0   2   0   0   0   0   0   0   0   2   0   0   0   2   0   0   0   2   0   2   2   0   0   2   0   2   2   0   0   2   2   2   2   0   2   0   0   0   0   0   2   0   2   0   0   2   2   2   2   2   0   0   0   2   0   2   0   2   2   0   2   0   0   2   2   0   2   0   0   0   2   2   2   2   2   2   2   2   0   2   2   2   0   0   2   0   0   0   0   2   0   2   2   2   2   2   0   2   2   0   0   0   2   2   0   0   2   2   2   0   0   0   0   0   2   0   0   2   2
 MK-3-5                 0   2   2   0   0   0   2   0   0   2   0   0   2   2   2   0   2   2   0   2   2   0   0   2   2   2   2   2   0   0   2   2   2   0   0   2   2   2   2   0   2   0   2   0   2   0   2   0   2   2   0   0   2   0   0   2   0   0   0   2   0   0   2   0   0   0   2   0   2   2   2   2   0   0   0   2   0   2   2   2   0   2   2   0   0   0   0   0   0   0   2   0   0   0   2   0   0   0   2   0   2   2   2   0   2   0   2   2   0   0   2   2   2   2   0   2   0   0   0   0   0   2   0   2   0   0   2   2   2   2   2   0   2   0   2   0   2   2   2   2   2   2   0   0   2   2   0   2   0   0   2   0   2   2   2   2   2   2   2   2   2   2   2   0   0   2   0   0   2   2   2   0   2   2   2   2   2   0   2   2   0   0   0   0   2   0   0   2   2   2   0   0   0   0   0   2   0   0   2   2
 MK-3-6                 0   2   2   0   0   0   2   0   2   2   0   0   2   2   2   0   0   2   0   2   2   0   0   2   2   2   2   2   0   0   2   2   2   0   0   2   2   2   0   0   2   0   2   0   0   0   2   0   2   2   0   0   2   0   0   2   0   0   0   2   2   0   2   0   0   0   2   0   2   2   0   2   0   0   0   2   0   2   2   2   0   2   2   0   0   0   0   0   0   0   2   0   0   0   2   0   0   0   2   0   2   2   2   0   2   0   2   2   0   0   2   2   2   2   0   0   0   0   0   2   0   2   0   2   0   0   2   2   2   2   2   0   2   0   2   0   2   2   2   2   2   0   0   0   2   2   0   0   0   2   2   0   2   0   2   2   2   2   2   2   2   2   2   0   2   2   0   0   2   2   2   0   2   2   2   2   2   0   2   2   0   0   0   0   2   0   0   2   2   2   0   0   0   0   0   2   0   2   2   2
 MK-3-7                 2   2   2   0   0   0   2   0   0   0   0   0   2   2   2   0   2   2   2   2   2   0   0   2   0   2   0   2   0   0   0   2   2   0   0   2   2   2   2   0   0   0   0   2   0   0   2   2   2   2   0   0   2   2   0   2   0   0   0   2   2   2   2   0   0   0   2   0   2   2   0   0   0   0   0   2   0   2   2   2   0   2   2   0   0   0   0   2   0   0   0   0   2   0   2   0   0   0   2   0   2   0   2   2   0   0   2   2   2   0   2   2   0   2   0   0   0   0   2   0   2   2   0   2   0   0   2   0   2   2   2   0   2   0   2   0   2   2   2   2   2   0   0   0   2   0   0   0   0   2   2   0   2   0   2   0   2   2   2   2   2   0   2   0   2   2   0   0   2   2   2   0   2   2   2   2   2   0   2   2   0   2   0   0   2   0   0   2   2   2   0   0   0   0   0   2   0   2   0   2
 MK-3-8                 2   0   2   0   0   0   2   0   2   0   0   0   2   2   2   0   2   2   2   2   2   0   0   2   0   2   0   2   0   0   0   2   2   0   0   2   0   2   2   0   0   0   0   2   0   0   2   2   2   2   0   2   2   2   0   2   2   0   0   2   2   2   2   0   0   0   2   0   2   2   0   2   0   2   0   2   0   2   2   2   0   2   2   0   0   0   0   2   0   0   0   0   2   0   2   0   0   0   2   0   2   0   2   2   0   0   2   2   2   0   2   2   0   2   0   0   0   2   0   0   2   2   0   2   0   0   2   0   2   2   2   0   2   2   2   0   2   2   2   2   2   0   0   0   2   2   0   0   0   0   0   0   2   0   2   0   2   2   2   2   2   0   2   0   2   2   0   2   2   2   2   0   2   2   2   2   2   0   2   2   0   0   0   0   2   2   0   2   2   2   0   0   0   0   0   2   2   2   0   2
 MK-3-9                 2   0   2   0   2   0   2   0   2   0   0   0   2   2   2   2   2   2   2   2   0   0   0   0   0   2   0   2   0   0   0   0   2   2   0   2   0   2   0   0   0   0   0   2   0   0   2   0   2   2   2   2   2   2   0   2   2   0   0   2   2   2   2   0   0   0   2   0   2   2   0   0   0   2   2   2   0   2   2   2   0   2   2   0   0   0   0   2   0   0   0   2   2   0   0   0   0   0   2   0   2   0   2   2   0   0   2   2   2   0   2   2   0   2   0   0   0   2   2   0   0   2   0   2   0   0   2   2   2   2   2   0   2   2   2   0   2   2   2   2   2   0   0   0   2   2   0   0   2   0   0   0   0   0   2   0   2   2   2   2   2   0   2   0   0   2   0   2   2   2   2   0   2   2   2   2   2   0   2   2   0   0   0   0   2   2   0   2   2   2   0   0   0   0   0   2   0   2   0   0
 MK-3-10                2   0   2   2   2   0   2   0   2   0   0   0   2   2   2   2   2   2   2   2   0   0   0   0   0   2   0   0   0   0   0   0   2   2   0   2   0   2   0   0   0   0   0   2   0   0   2   0   2   2   2   2   2   2   0   2   2   0   0   2   2   2   2   0   0   0   2   2   2   2   0   0   0   2   2   2   0   2   2   2   0   2   2   0   0   0   0   2   0   0   0   2   2   0   0   0   2   0   2   0   2   0   2   2   0   0   2   0   2   0   2   2   0   2   0   0   0   2   2   0   0   2   0   2   0   0   2   2   2   2   2   0   2   0   2   0   2   2   2   2   2   0   0   0   2   2   0   0   2   0   0   0   0   2   2   0   2   2   2   2   2   0   2   0   0   2   0   2   2   2   2   0   2   2   2   2   2   0   2   2   0   0   0   2   2   2   0   2   2   2   0   0   0   0   0   2   0   2   2   0
 MK-3-11                2   0   2   2   2   0   2   0   0   0   0   0   2   2   2   2   2   2   2   2   0   0   0   0   0   2   0   0   0   2   0   0   2   2   2   2   0   2   2   0   0   0   0   2   0   0   2   0   0   2   2   0   2   2   0   2   2   0   0   2   2   2   0   0   0   0   2   2   2   2   2   0   0   2   2   0   0   2   2   2   0   2   0   0   0   0   0   2   0   0   0   2   2   0   0   0   2   0   2   0   2   0   2   2   0   0   2   0   2   0   2   2   0   2   0   2   2   2   0   0   0   2   2   2   0   0   2   2   2   2   2   0   2   0   2   0   2   2   0   2   2   0   0   2   2   2   0   0   0   0   0   0   0   2   2   0   2   2   2   2   2   0   2   2   0   2   0   2   2   2   2   0   2   2   2   2   2   0   2   2   0   0   0   2   2   2   2   2   2   0   2   0   2   0   0   2   0   2   2   0
 MK-3-12                2   0   2   2   2   0   2   0   0   0   0   2   2   0   2   2   2   0   0   2   0   0   0   0   0   2   0   0   0   2   0   0   2   2   2   2   0   2   2   0   0   0   0   2   0   0   2   0   0   0   2   0   2   2   0   2   2   0   0   2   2   2   0   0   0   0   2   2   2   2   2   0   0   2   2   0   0   2   2   2   0   2   0   0   0   0   2   2   0   0   0   2   2   0   0   2   2   0   2   0   2   0   2   2   0   0   2   0   2   0   2   2   0   2   0   2   2   2   0   0   0   2   2   2   0   0   2   2   2   2   2   0   0   0   2   0   2   2   0   2   2   0   0   2   0   2   0   0   0   0   0   0   0   2   2   0   2   2   2   2   0   0   2   2   0   2   0   2   2   2   2   0   2   2   2   2   2   0   0   2   0   2   0   2   2   2   2   2   2   0   2   0   2   0   0   0   0   2   2   2
 MK-3-13                2   0   2   2   2   0   2   2   0   0   0   2   2   0   2   0   2   0   0   2   0   0   0   0   2   0   0   0   0   2   0   0   2   2   2   2   0   2   2   2   0   0   0   2   0   0   2   0   0   0   2   0   2   2   0   2   2   0   0   2   2   0   0   0   0   0   2   2   2   2   2   0   0   2   2   0   0   2   2   2   0   2   0   0   0   0   2   2   0   0   0   2   0   0   0   0   2   0   2   0   2   0   2   2   0   0   0   0   2   0   2   2   0   2   0   2   2   2   2   0   0   2   2   2   0   0   2   2   0   2   2   0   2   0   2   0   2   2   0   2   2   0   0   2   2   2   0   0   0   0   0   0   0   0   2   0   2   2   2   2   0   0   2   2   0   2   2   2   2   2   2   2   2   2   2   2   2   0   0   2   0   2   0   2   2   2   2   2   2   0   2   0   2   0   0   0   0   2   2   2
 MK-3-14                2   2   2   2   2   0   2   2   0   0   0   2   2   0   2   0   2   0   0   2   0   0   0   0   2   0   0   0   0   2   0   0   2   2   2   2   0   2   2   2   0   0   0   2   0   0   2   0   0   0   2   0   2   2   0   0   2   0   0   2   2   2   0   0   0   0   2   2   2   2   2   0   0   2   2   0   0   0   2   2   0   0   0   0   0   0   2   2   0   0   0   2   0   0   0   0   2   0   2   0   2   0   2   0   0   0   0   0   2   0   2   2   0   2   0   2   2   2   2   0   0   2   0   2   0   0   2   2   0   2   0   0   2   2   2   0   2   2   0   2   2   0   0   2   0   0   0   0   0   2   0   0   0   0   2   0   2   0   2   2   0   0   2   2   0   2   2   2   2   0   2   2   2   2   2   2   2   0   0   2   0   2   0   2   2   2   2   2   2   0   2   2   2   0   0   0   0   2   2   2
 MK-3-15                2   2   0   2   2   0   2   2   0   0   0   2   2   0   0   0   0   0   0   0   0   0   0   0   2   0   0   0   0   2   0   0   2   2   2   2   0   2   2   2   2   0   0   2   0   0   2   0   0   0   2   0   2   2   0   2   2   0   0   2   2   2   0   0   0   0   2   0   2   2   0   0   0   2   2   0   0   0   0   2   0   0   0   0   0   2   2   2   0   0   0   2   0   0   0   0   2   0   2   0   2   0   2   0   0   0   2   0   2   0   2   2   0   2   0   2   2   2   2   0   0   2   0   2   0   0   2   2   2   2   0   0   2   2   0   0   2   2   0   2   2   0   0   2   0   0   0   0   0   2   0   0   0   0   2   0   2   0   2   2   0   0   2   2   0   2   2   2   2   0   2   2   2   2   2   2   2   0   0   2   0   2   0   2   2   2   2   2   2   0   2   2   2   0   0   0   0   2   2   0
 MK-3-16                2   2   0   2   0   0   2   2   0   0   0   2   2   0   2   2   0   0   2   0   0   0   0   0   2   0   0   0   0   2   0   2   2   2   2   2   0   2   2   2   2   0   0   2   0   0   2   0   0   2   2   0   2   2   0   2   2   0   0   2   2   2   0   0   0   0   2   0   2   2   0   2   0   2   2   0   0   0   0   2   0   0   0   2   0   2   2   2   2   2   0   2   0   0   0   0   2   0   2   0   2   0   2   0   2   0   2   2   2   0   2   2   0   0   2   0   2   2   2   0   0   2   0   2   0   0   2   2   2   2   0   0   2   0   0   0   2   2   0   0   2   0   0   2   0   0   0   0   0   2   2   0   0   0   2   0   0   2   2   2   2   0   2   2   0   0   2   2   2   0   2   2   2   2   2   2   2   0   0   2   0   0   0   2   2   2   2   2   2   0   2   2   2   0   0   0   0   2   2   0
 MK-4-1                 2   2   0   2   2   2   0   0   2   2   0   0   2   0   0   0   2   2   0   0   2   0   0   2   0   2   0   0   0   2   0   2   0   2   2   0   0   2   0   0   2   0   0   2   2   0   0   2   0   2   0   2   0   0   0   2   2   2   0   2   2   2   0   0   0   2   2   0   0   2   0   2   2   0   2   2   0   0   0   2   2   0   0   0   0   0   0   0   0   2   0   0   0   2   0   2   2   0   2   0   0   0   2   2   0   0   0   0   2   0   2   0   2   0   2   2   2   0   0   0   2   0   0   2   2   2   0   2   0   2   2   0   2   2   0   2   0   0   2   2   0   2   2   2   0   0   2   2   2   2   0   0   2   2   0   2   2   2   0   0   2   2   0   0   2   2   0   0   0   0   0   2   2   0   0   2   0   0   0   2   2   0   0   0   0   2   0   0   0   2   0   0   2   2   0   0   0   0   0   0
 MK-4-2                 2   2   0   2   2   2   0   0   2   2   0   0   2   0   0   0   2   2   0   0   2   0   0   0   0   2   0   0   0   2   0   2   0   2   0   0   0   2   0   0   2   0   0   2   2   0   0   2   0   2   0   2   0   0   2   2   2   2   0   2   2   2   0   0   0   2   2   2   0   2   0   2   2   0   2   2   0   0   0   0   2   0   0   0   0   0   2   0   0   2   0   0   0   2   0   2   2   2   2   0   0   0   2   2   0   0   0   0   0   0   2   0   2   0   2   2   2   0   0   2   0   0   0   2   0   0   0   2   2   2   2   0   2   2   0   2   0   0   2   2   0   2   2   2   0   0   2   2   2   2   0   0   2   2   0   2   2   2   0   0   2   2   0   0   2   2   0   0   0   0   0   2   2   0   0   2   0   0   0   2   2   0   0   2   0   2   0   0   0   2   0   0   2   2   0   0   2   0   0   0
 MK-4-3                 0   2   0   0   2   0   0   0   0   2   0   0   2   0   2   0   2   2   0   0   2   0   0   0   0   2   0   2   0   2   0   2   0   2   0   0   0   2   0   0   2   0   0   2   2   0   0   0   2   2   0   2   2   0   2   2   2   2   0   2   2   2   0   0   2   2   2   2   0   2   0   2   2   2   0   2   0   0   0   0   2   0   0   0   0   0   2   0   0   2   0   0   0   2   0   2   2   0   2   0   0   0   2   2   0   0   0   0   0   0   2   0   2   0   2   2   2   0   0   0   0   0   0   2   0   0   0   0   2   2   2   0   2   2   0   2   2   0   2   2   2   2   2   2   0   0   2   2   2   2   0   0   2   2   0   2   2   2   0   2   2   2   2   0   2   2   0   0   0   0   0   2   2   2   0   2   0   0   0   2   2   0   0   2   2   2   0   2   0   0   0   0   2   2   0   0   2   0   0   0
 MK-4-4                 2   2   0   0   0   0   2   0   0   2   0   0   2   0   2   0   2   2   0   0   2   0   2   0   0   2   0   0   0   2   0   2   0   2   0   0   0   0   0   0   2   0   0   2   2   0   0   0   2   2   0   2   2   0   2   0   2   2   0   2   0   2   0   0   2   2   2   2   0   2   0   2   2   2   2   2   0   0   0   2   0   2   0   2   0   0   2   0   0   2   0   0   0   2   0   2   2   0   2   0   2   0   2   2   0   0   0   0   0   0   2   0   2   0   2   2   2   0   0   0   0   0   0   2   2   0   0   0   2   2   0   2   2   2   0   2   2   0   2   2   2   2   2   2   0   2   2   2   0   2   0   0   2   2   0   2   2   2   0   2   2   2   2   0   2   2   0   0   0   2   0   2   2   0   0   0   0   0   0   2   0   0   0   2   2   2   0   2   0   0   0   2   2   2   0   0   0   2   0   0
 MK-4-5                 2   2   0   0   0   0   2   0   0   2   0   2   0   0   2   2   2   2   0   0   2   0   2   0   2   0   0   0   0   2   0   2   0   2   0   0   0   0   0   0   2   0   0   2   2   0   0   0   2   2   0   2   0   0   2   0   2   2   0   2   0   2   2   0   2   2   0   2   0   2   0   2   2   2   0   2   0   0   0   2   2   2   0   2   0   0   2   0   0   2   0   0   0   2   0   2   0   0   2   0   2   0   2   2   0   0   0   0   0   0   2   2   2   2   2   2   2   0   0   0   0   0   0   2   2   2   0   0   2   2   0   2   2   2   0   2   2   0   2   2   2   2   2   2   0   2   2   2   0   2   2   0   2   2   0   2   0   2   0   2   2   2   2   0   2   2   0   0   0   2   0   2   2   2   0   0   0   0   0   2   0   0   0   2   2   2   0   2   0   0   0   2   2   0   0   2   2   2   0   0
 MK-4-6                 2   2   0   0   0   0   2   0   0   2   2   2   0   0   0   2   2   2   0   0   2   0   2   0   2   2   0   0   0   2   0   2   0   2   2   2   0   0   0   0   2   0   0   2   2   0   0   0   2   2   0   2   0   0   2   0   2   2   2   2   0   2   2   0   2   2   2   2   0   2   0   0   2   0   0   2   0   0   0   2   2   2   0   2   0   0   2   0   0   2   0   0   0   2   0   2   0   2   2   0   2   0   2   0   0   0   2   0   0   0   2   2   0   2   2   2   2   0   0   0   0   0   0   2   2   2   0   0   2   2   0   0   2   2   0   2   2   0   2   2   2   2   2   2   0   2   2   2   2   2   0   0   0   2   0   2   0   0   0   2   2   0   2   0   2   2   0   0   2   2   0   2   2   0   0   0   0   0   0   2   0   0   0   0   2   2   0   2   0   0   2   2   0   0   0   2   2   2   0   0
 MK-4-7                 2   2   0   0   0   0   2   0   0   2   2   2   0   0   0   0   2   2   0   0   2   0   2   0   0   2   0   0   2   2   2   0   0   2   2   2   0   0   0   0   2   0   0   2   2   0   0   0   2   2   0   2   0   0   2   2   0   2   2   2   0   2   2   0   2   2   2   0   0   2   0   0   2   0   0   2   0   0   0   0   2   2   0   2   0   0   2   0   0   0   0   0   0   2   0   2   0   2   2   0   2   0   2   0   0   0   2   0   0   2   2   2   0   2   2   0   2   0   0   0   0   0   0   2   2   2   0   0   2   2   0   0   0   2   0   2   2   0   0   2   2   2   0   2   0   0   2   2   2   2   0   0   0   2   0   2   0   0   0   2   2   0   2   0   2   2   0   0   2   2   0   0   2   0   0   0   0   0   0   2   2   0   0   0   2   2   0   2   0   0   2   2   0   2   0   2   2   2   0   0
 MK-4-8                 2   2   0   0   0   0   2   0   0   2   2   2   0   0   0   0   2   2   0   0   2   0   2   0   0   2   0   0   2   2   2   0   0   2   2   2   0   0   0   0   2   0   0   2   2   0   2   0   2   2   0   2   0   0   2   0   0   2   2   2   0   2   2   0   0   2   2   0   0   2   0   0   2   0   0   2   0   0   2   0   2   2   0   2   0   0   2   0   0   0   0   0   0   2   0   2   0   2   2   0   2   0   2   0   0   0   2   0   0   2   2   2   0   2   2   0   2   0   0   0   0   2   0   2   2   2   2   2   2   2   0   0   2   2   0   2   0   0   2   2   2   2   0   2   0   0   0   0   2   2   2   0   0   2   0   2   0   0   0   0   2   2   2   0   2   2   0   0   2   2   0   0   2   0   0   0   0   2   0   2   2   0   0   0   2   2   0   0   0   0   2   2   0   2   0   2   2   2   0   0
 MK-4-9                 2   2   0   2   2   0   2   0   0   2   2   2   0   0   0   0   2   2   0   0   2   0   2   0   0   2   0   0   2   2   2   0   0   2   2   2   0   0   0   0   2   0   0   2   2   0   2   0   2   0   0   0   0   0   2   0   0   2   2   2   0   2   2   0   0   2   2   0   0   2   0   0   2   2   0   2   0   0   2   0   2   2   0   2   2   0   2   0   0   0   0   0   0   2   0   2   0   2   2   0   2   0   2   0   2   0   2   0   0   2   2   2   0   2   2   0   2   0   0   0   0   2   0   2   0   2   2   2   2   2   0   0   2   2   0   2   0   2   2   2   2   2   0   2   2   0   0   0   2   2   2   0   0   0   2   2   0   0   2   0   2   2   2   2   2   2   0   0   0   0   0   0   0   0   0   0   2   2   0   2   0   0   0   0   2   0   0   0   0   0   2   2   0   2   0   2   2   2   0   0
 MK-4-10                2   2   0   2   2   0   2   0   0   2   2   2   0   0   0   0   2   2   0   2   2   0   2   0   0   2   0   0   2   2   2   0   0   2   2   2   2   0   0   0   2   0   2   2   2   0   0   2   2   0   0   0   0   0   2   0   0   2   2   2   0   2   2   0   0   2   2   0   0   2   0   0   2   2   0   2   0   0   2   0   2   0   0   2   2   0   2   0   0   2   0   0   0   2   0   2   0   2   2   0   2   0   2   0   2   0   2   0   0   2   0   0   0   2   2   0   2   0   0   0   0   2   0   2   0   2   2   2   2   2   0   0   2   2   0   2   0   0   2   2   2   2   0   2   2   0   0   0   2   2   2   0   2   0   2   2   0   0   2   0   2   0   2   2   2   2   0   0   0   0   0   0   0   0   0   0   2   2   0   2   0   0   0   0   2   0   0   0   0   0   2   0   2   2   0   2   2   2   0   0
 MK-4-11                0   2   0   2   2   0   2   0   2   2   2   2   0   0   0   0   2   2   0   2   2   0   2   0   0   2   2   0   2   2   2   0   0   2   2   0   2   2   0   0   2   0   2   2   2   0   0   2   2   2   0   2   0   0   2   0   0   2   2   2   0   2   2   0   0   2   2   0   0   2   0   0   2   2   2   2   0   2   2   0   2   0   0   2   2   0   2   0   0   2   0   0   0   2   0   2   0   2   2   0   2   0   2   2   2   2   2   0   0   0   0   0   0   2   2   0   0   0   0   0   0   2   0   2   0   2   2   2   2   2   0   0   2   2   0   2   0   0   2   2   2   2   0   0   0   2   0   2   2   2   0   0   2   0   0   2   0   0   2   0   2   0   2   2   2   2   0   0   0   0   0   0   0   2   0   0   2   2   2   0   0   0   0   0   2   0   0   0   0   0   2   0   2   2   0   2   2   2   0   0
 MK-4-12                0   0   0   2   2   0   2   0   2   2   2   2   0   0   0   2   2   2   0   2   2   0   0   0   0   2   2   0   2   2   2   0   0   2   2   0   2   0   0   2   0   0   2   2   2   0   0   0   2   2   0   2   0   0   2   0   0   2   2   2   0   0   2   2   0   2   2   0   0   2   0   0   2   0   2   0   0   2   2   0   2   0   0   2   2   0   2   0   0   2   0   0   0   2   0   2   0   2   2   0   2   0   0   0   2   2   2   0   0   0   0   0   0   0   2   0   0   0   0   0   0   2   0   2   0   2   2   2   2   2   0   0   2   2   0   2   0   0   2   2   2   2   0   2   0   2   0   0   2   0   0   0   2   0   0   2   0   0   2   0   2   0   2   2   2   2   0   0   2   0   0   0   0   2   0   0   2   2   2   0   0   0   2   0   2   0   0   0   0   0   0   2   0   2   0   2   0   2   0   0
 MK-4-13                0   0   0   2   2   0   2   0   2   2   0   0   2   0   0   2   2   2   0   2   0   0   0   0   0   2   2   0   2   2   2   0   0   2   2   0   2   2   0   2   0   0   2   2   2   0   2   0   2   2   0   2   0   0   2   0   0   2   2   2   0   0   0   2   0   2   2   0   0   2   0   0   2   0   2   0   2   2   2   2   2   0   2   2   2   0   2   0   0   2   0   0   0   2   0   2   0   0   2   2   2   0   0   0   2   2   2   2   0   0   0   0   0   0   2   0   0   0   0   2   0   2   0   2   0   2   0   2   2   2   0   0   0   2   0   2   0   0   2   2   2   2   0   2   0   2   0   0   2   0   0   0   2   0   0   2   0   0   2   0   2   0   2   2   2   2   0   0   2   0   0   0   0   2   0   2   2   2   2   0   0   0   2   0   2   0   0   0   0   0   0   2   0   0   0   2   0   2   2   0
 MK-4-14                0   0   0   0   2   0   2   0   2   2   0   0   0   0   0   2   2   2   0   2   0   0   0   0   0   2   2   0   0   2   2   0   0   2   2   0   2   2   0   2   0   0   2   2   2   0   2   0   2   2   0   2   0   0   2   0   0   2   0   2   0   0   0   2   0   2   0   2   0   2   0   0   2   0   2   2   2   2   2   2   2   0   2   2   0   0   2   0   0   2   0   0   0   2   0   2   0   0   2   2   2   0   0   0   2   2   2   2   0   0   0   0   0   0   0   0   0   0   0   2   0   2   0   0   0   2   0   2   2   2   0   0   0   2   0   2   0   0   2   2   2   2   0   2   0   2   0   2   2   0   0   0   2   0   0   2   0   0   2   0   2   0   2   2   2   0   0   0   2   0   2   0   0   2   0   2   2   2   2   0   0   0   2   2   2   0   0   0   0   0   0   2   0   0   0   2   0   2   2   0
 MK-4-15                0   0   0   0   2   0   2   0   2   2   0   0   2   0   0   2   2   2   0   2   0   0   0   0   0   2   2   0   0   2   2   0   2   2   2   0   2   2   0   2   0   0   2   2   2   0   2   0   2   2   0   2   0   0   0   0   0   0   0   2   0   0   0   2   0   2   0   2   0   2   0   0   2   0   2   0   2   2   2   2   2   0   2   0   2   0   2   0   0   2   0   0   0   2   0   2   0   0   2   0   2   0   0   0   2   2   0   2   0   0   0   0   0   0   0   0   0   0   0   2   0   2   0   0   0   2   0   2   2   2   0   0   0   2   2   2   0   0   2   2   2   0   0   2   0   2   0   2   2   0   2   0   2   0   0   2   0   0   2   0   2   0   2   2   2   0   0   0   2   0   2   0   0   2   0   2   0   2   2   0   0   0   2   2   2   0   0   0   0   0   0   2   0   0   0   2   0   2   2   0
 MK-4-16                0   0   0   0   2   0   2   0   2   2   0   2   2   0   0   2   2   2   0   2   0   2   2   0   0   2   2   0   0   2   2   2   2   2   0   0   2   2   0   2   0   0   2   0   2   0   2   0   0   2   0   2   0   0   2   0   0   0   0   0   0   0   0   2   0   2   0   2   0   2   0   0   2   0   2   0   2   2   2   2   2   0   2   0   2   0   2   2   0   0   0   0   0   0   0   2   0   0   2   0   2   0   0   0   2   2   0   2   0   0   0   0   2   0   0   0   0   0   0   2   0   2   0   0   0   2   0   2   2   2   0   0   0   2   2   2   0   0   0   2   2   0   2   2   0   0   2   2   2   0   2   0   2   0   0   2   0   0   0   0   2   0   2   0   2   0   0   0   2   0   2   0   0   2   0   2   0   2   2   0   0   0   2   2   2   0   0   0   2   2   0   2   0   0   0   2   0   2   2   0
 MK-5-1                 2   2   2   0   2   0   2   0   0   0   2   0   2   0   2   2   0   2   2   0   0   2   2   2   0   0   0   0   2   0   0   0   2   2   0   0   0   0   0   2   2   0   2   0   2   2   0   0   2   0   0   2   2   0   0   2   0   0   2   0   0   0   0   0   0   2   2   2   2   2   0   0   0   0   2   2   2   2   0   2   2   2   0   0   0   0   0   2   2   0   2   2   0   2   0   0   0   2   0   2   0   0   2   0   0   0   2   0   2   2   2   0   0   0   2   2   0   2   0   2   0   0   0   0   2   2   0   0   2   2   0   2   2   0   0   2   0   2   2   0   0   2   0   0   2   0   0   0   2   2   2   0   2   2   0   2   0   2   2   0   0   2   2   0   0   0   0   2   2   0   2   0   0   2   0   2   2   2   2   2   0   0   0   0   2   0   2   2   2   2   0   2   0   0   2   0   2   0   2   2
 MK-5-2                 2   2   2   2   2   2   2   2   0   0   2   0   0   0   2   2   0   0   2   0   0   2   2   0   0   0   0   0   2   0   0   0   2   2   0   0   0   0   0   2   2   0   2   0   2   2   0   0   2   0   0   2   0   0   0   2   0   0   2   0   0   0   0   0   0   2   2   2   2   0   0   0   0   0   2   2   2   2   0   2   2   2   0   0   0   0   0   0   2   0   2   2   0   2   0   0   2   2   0   0   0   0   2   0   0   0   0   0   2   2   2   0   0   0   2   2   0   2   0   2   0   0   0   0   2   2   0   0   0   2   0   2   2   0   0   2   0   2   2   0   2   2   0   0   2   0   0   0   2   2   2   0   2   2   0   2   0   2   2   0   2   2   0   0   2   0   0   2   2   0   2   0   0   2   0   2   0   2   2   2   0   0   0   0   2   0   2   2   2   2   0   2   0   0   2   0   2   0   2   2
 MK-5-3                 2   2   2   2   2   2   2   2   0   0   2   0   0   0   2   2   2   0   2   0   0   2   2   0   0   0   0   0   2   0   0   0   2   2   0   0   0   0   0   2   2   0   2   0   2   2   0   0   2   0   0   2   0   0   2   2   0   0   0   2   0   2   0   0   0   2   2   2   2   0   0   0   0   0   2   2   2   2   0   2   2   2   0   0   2   0   0   0   2   0   2   2   0   2   0   2   2   2   0   0   0   0   2   0   0   0   2   0   2   2   2   0   0   0   2   2   0   2   0   2   0   2   0   0   2   2   0   2   0   2   0   2   2   0   0   2   0   2   2   0   2   2   2   0   2   0   0   0   2   0   2   0   2   2   0   2   0   2   2   0   2   2   0   0   2   0   0   2   2   0   2   2   2   2   0   2   0   2   2   2   0   0   0   0   0   0   2   2   2   2   0   2   0   0   2   0   2   0   2   2
 MK-5-4                 2   2   2   2   2   2   2   0   0   0   2   0   0   0   2   0   2   0   2   0   0   2   2   0   0   0   0   0   2   0   0   2   0   2   0   0   0   0   0   2   2   2   2   0   2   2   0   0   0   0   2   2   0   0   2   2   0   0   0   2   0   2   0   0   0   0   2   2   0   0   0   0   0   0   2   0   2   2   0   2   2   2   0   0   2   0   0   0   2   0   2   2   0   2   0   0   2   0   0   0   2   0   2   0   0   0   2   0   2   2   2   0   0   0   2   2   0   0   2   2   0   2   0   0   2   2   0   2   0   2   0   2   2   0   0   2   0   2   2   0   2   2   2   0   2   0   0   0   2   0   2   0   2   2   0   2   0   2   2   2   2   2   0   0   2   0   0   2   2   0   2   2   0   2   0   2   0   2   2   0   0   0   0   0   0   0   0   2   2   2   0   2   0   0   2   0   2   2   2   2
 MK-5-5                 2   2   0   2   2   2   2   0   2   0   2   2   0   0   0   0   2   0   2   0   0   2   2   0   0   0   0   0   2   0   0   2   0   2   0   0   0   0   0   2   2   2   2   0   2   2   0   0   2   0   2   2   0   0   2   2   0   0   0   2   0   2   0   0   0   0   2   2   0   0   0   0   0   0   2   0   2   2   0   2   2   2   0   0   2   0   0   0   2   0   0   2   0   2   0   0   2   0   2   0   2   0   2   0   0   2   2   0   2   2   2   0   0   0   2   2   0   2   2   2   0   2   0   0   2   2   0   2   0   2   0   2   2   0   0   2   0   0   2   0   2   2   2   0   2   0   0   0   2   0   2   0   2   2   0   2   0   2   2   2   2   2   0   0   0   0   0   2   2   0   2   2   0   2   0   2   0   2   2   0   0   0   0   2   0   0   0   0   2   2   0   2   0   0   2   0   2   2   2   2
 MK-5-6                 2   2   0   2   2   2   2   0   2   0   2   2   0   0   0   0   2   0   2   0   0   2   2   0   0   0   0   0   2   0   0   2   0   0   0   0   0   2   2   2   2   0   2   0   0   2   2   0   2   0   0   2   0   0   2   2   0   0   0   2   0   2   0   0   0   0   0   2   0   0   0   0   0   0   2   0   2   0   0   2   2   0   0   0   2   0   0   0   2   0   0   0   0   2   0   0   2   0   2   0   2   2   2   0   2   2   2   0   2   2   0   0   0   0   0   2   0   2   2   2   0   2   0   0   2   2   0   2   0   2   0   2   2   2   0   2   0   0   0   0   2   2   2   0   2   0   0   0   2   0   2   0   2   2   0   2   0   2   2   2   2   2   0   0   0   0   2   2   2   0   2   2   0   2   0   2   0   2   2   0   0   0   0   2   0   0   0   2   2   2   0   2   0   0   2   0   2   2   2   2
 MK-5-7                 2   2   0   2   2   2   0   0   2   0   0   2   0   0   0   0   2   0   2   0   0   2   0   0   0   0   0   0   2   0   0   2   0   2   0   0   0   2   2   2   2   0   2   2   0   2   2   0   2   0   0   2   0   0   2   2   0   2   0   2   0   2   0   0   0   0   0   2   0   0   2   0   0   0   2   0   2   0   0   2   2   0   0   0   2   0   0   0   2   0   0   0   0   2   0   0   2   0   2   2   2   2   2   0   2   2   2   0   2   2   2   0   0   0   0   2   0   2   2   2   0   2   0   0   0   2   0   2   0   2   0   2   2   2   0   2   0   0   0   0   2   2   2   0   2   0   0   0   2   0   2   0   2   2   0   2   0   2   2   2   2   2   2   0   0   0   2   2   2   2   2   2   0   2   0   2   2   2   2   0   0   0   0   2   0   0   0   2   2   2   0   2   0   0   2   0   2   2   2   2
 MK-5-8                 2   2   0   2   2   2   0   0   2   2   2   2   0   0   0   0   2   0   2   0   0   2   0   0   2   0   0   0   2   0   0   2   0   2   2   0   0   2   2   2   2   0   2   2   0   2   2   0   2   0   0   2   0   0   2   2   0   2   0   2   0   2   0   0   0   0   0   2   0   0   0   0   0   0   2   2   0   0   0   2   2   0   0   0   2   0   0   0   2   0   0   2   0   2   0   0   2   0   2   2   2   2   2   0   2   2   2   0   2   2   2   0   0   0   0   2   0   2   2   2   0   0   0   0   0   2   0   2   0   2   0   2   2   2   0   2   0   0   0   0   2   2   0   0   2   0   0   0   2   0   2   0   2   0   0   2   0   2   2   2   2   2   2   2   0   0   2   2   2   2   0   2   0   2   0   2   2   2   2   0   0   0   0   2   0   0   0   2   2   2   0   2   0   0   2   0   2   2   2   2
 MK-5-9                 2   2   0   2   2   2   2   0   2   2   2   2   0   0   0   0   2   0   2   0   0   2   0   2   2   0   2   0   2   0   0   2   0   2   2   0   0   2   2   2   2   0   2   2   0   2   2   0   2   0   0   2   0   0   2   2   0   2   2   2   0   0   0   0   0   0   0   2   0   0   0   0   0   2   2   2   0   0   0   2   2   0   0   0   2   0   0   0   2   0   0   2   0   2   2   0   2   0   2   2   2   2   2   0   2   2   2   0   0   2   2   0   0   0   2   2   0   2   2   2   0   0   0   0   0   2   2   2   0   2   0   2   0   2   0   2   0   0   0   2   2   2   0   0   2   0   2   0   2   0   2   0   2   0   0   2   0   2   2   2   0   2   2   2   0   2   2   2   2   2   0   2   0   0   0   2   2   2   2   0   0   0   0   2   0   0   0   2   2   2   0   2   0   0   2   0   2   2   2   2
 MK-5-10                2   2   0   0   2   2   2   0   2   0   2   0   0   0   2   0   2   0   2   0   0   2   0   2   2   0   0   0   2   0   0   2   0   0   0   0   0   2   2   2   2   0   2   2   0   2   2   0   2   0   2   2   0   0   2   2   0   2   2   2   0   0   0   0   0   0   0   2   2   0   0   0   0   2   2   2   0   2   0   2   2   0   0   0   2   0   0   0   2   0   0   2   0   2   2   0   0   0   2   2   2   2   2   0   2   2   2   0   0   2   2   0   0   0   0   2   0   0   2   2   0   0   0   0   0   0   2   2   0   2   0   2   0   2   0   0   0   2   0   2   2   2   0   0   2   0   2   0   0   0   2   0   2   0   0   2   0   2   2   2   0   2   2   2   0   2   2   2   2   2   2   0   0   0   0   2   2   2   2   0   0   0   0   2   2   0   0   2   2   2   0   2   0   0   0   0   2   2   2   2
 MK-5-11                0   2   0   0   2   2   2   0   2   0   2   0   0   0   2   0   2   2   2   0   0   2   0   2   2   0   0   0   2   0   0   2   0   0   0   0   0   2   2   2   2   0   2   2   0   2   2   0   2   0   2   2   0   0   2   2   0   2   0   2   0   0   0   0   0   0   0   2   2   0   0   0   0   2   2   2   0   2   0   0   2   2   0   2   2   0   0   0   2   2   0   2   0   2   2   0   0   0   2   2   2   2   2   0   0   2   2   2   0   0   2   0   0   0   0   0   0   0   2   0   0   0   0   0   0   0   2   2   0   2   0   2   0   2   0   0   0   2   0   2   2   2   0   0   0   0   2   0   0   0   2   0   2   0   0   2   2   2   2   2   0   2   2   2   0   2   2   2   2   2   2   0   0   0   2   2   2   2   2   2   0   0   2   2   2   0   0   2   2   2   0   2   0   0   2   0   2   2   2   2
 MK-5-12                0   2   0   0   2   2   2   0   2   0   2   0   0   0   2   0   2   2   2   0   0   2   0   2   2   0   0   0   2   0   0   2   0   0   0   0   0   2   2   2   2   0   0   2   0   2   2   0   0   2   0   2   0   2   0   2   0   2   0   2   0   0   2   0   0   0   0   2   2   0   0   0   0   2   2   0   0   2   0   0   2   2   0   2   2   0   0   0   2   2   0   2   0   2   2   0   0   0   2   2   2   2   2   0   0   2   2   2   0   0   2   0   0   0   0   0   0   0   2   0   0   0   0   0   0   0   0   2   0   2   0   2   0   2   0   0   0   2   0   2   2   2   0   2   0   0   2   0   0   0   2   0   2   0   0   0   2   2   2   2   0   2   2   2   0   2   2   2   0   2   2   0   0   0   2   2   2   2   2   2   0   0   2   2   0   0   0   0   2   2   0   2   0   2   2   0   2   2   2   2
 MK-5-13                0   2   0   0   2   2   2   0   2   0   2   0   0   0   2   0   2   2   2   0   0   2   0   2   2   0   0   0   2   2   0   2   0   0   0   0   0   2   2   2   2   2   0   2   0   2   2   0   0   2   0   2   2   2   0   2   0   2   2   2   0   0   2   0   2   0   0   2   2   0   0   0   0   2   2   2   0   2   0   0   2   2   0   2   2   0   0   0   2   2   0   2   0   2   2   0   0   2   2   0   2   2   0   0   0   2   2   2   0   0   2   0   0   0   0   0   0   0   2   0   0   0   0   0   0   0   0   2   0   0   0   2   0   2   0   0   0   2   0   2   2   2   0   2   0   0   2   0   0   2   2   0   2   0   0   2   2   2   2   2   0   2   2   0   0   2   0   2   0   0   2   0   2   0   2   2   2   2   2   2   2   0   2   2   0   0   0   0   2   2   0   2   0   2   2   0   0   2   2   2
 MK-5-14                0   2   0   0   2   0   2   0   2   0   2   0   0   0   2   0   2   2   2   0   0   2   2   2   2   0   0   0   2   2   0   2   0   0   0   0   0   2   2   2   2   2   0   2   0   2   2   0   0   2   2   2   2   0   0   2   0   2   2   2   0   0   2   0   2   0   0   2   2   2   0   2   0   2   2   2   0   0   0   0   2   2   0   2   2   0   0   0   2   2   2   2   0   2   2   0   2   0   2   0   2   2   0   0   0   2   2   0   0   0   2   0   0   0   2   0   0   0   2   0   0   0   2   0   2   0   0   2   0   2   0   2   0   2   0   0   0   2   0   2   2   2   0   2   0   2   2   0   0   2   2   0   0   0   0   0   2   2   2   2   0   2   2   0   0   2   0   2   0   0   2   0   2   0   2   2   2   2   2   0   2   0   2   0   0   0   0   2   2   2   0   2   0   2   2   0   0   2   2   2
 MK-5-15                0   2   0   0   2   0   2   0   2   0   2   0   0   0   2   0   2   2   2   0   0   2   2   2   2   0   0   0   2   2   0   0   0   0   0   0   0   2   0   2   2   2   0   2   0   2   2   0   0   2   2   2   2   0   0   2   0   2   2   2   0   0   2   2   2   0   0   2   2   2   0   2   0   2   2   2   0   0   0   0   2   2   0   2   2   0   0   0   2   2   2   2   0   2   2   0   2   0   2   0   0   2   0   2   0   2   2   0   0   0   2   0   0   2   2   0   0   0   2   0   0   0   2   0   2   0   2   0   0   2   0   2   0   2   0   0   0   2   0   2   2   2   0   2   0   2   2   0   2   2   2   0   0   0   0   0   2   2   2   2   2   2   2   0   2   0   0   2   0   0   2   0   2   0   0   2   2   2   2   0   2   0   2   0   0   0   0   2   2   2   0   2   0   2   2   0   0   2   0   0
 MK-5-16                0   2   0   0   2   0   2   0   2   0   2   0   0   0   2   0   0   0   2   0   0   2   2   2   2   0   0   0   2   2   0   0   0   0   0   0   0   2   0   2   2   2   0   2   0   0   2   0   0   2   2   2   0   0   0   2   0   2   2   2   2   0   2   2   0   0   0   2   2   2   0   2   0   2   2   2   0   0   0   0   2   2   0   2   2   2   0   0   0   2   2   2   0   2   2   0   2   0   2   0   0   2   0   2   0   2   2   0   0   0   2   0   0   2   2   0   0   0   2   0   0   0   2   0   2   0   2   0   0   2   0   2   0   2   0   0   0   2   0   2   2   2   0   2   0   2   2   0   2   2   2   0   0   0   0   2   0   2   2   2   2   2   2   0   2   0   0   2   0   0   2   0   2   0   0   2   2   2   0   0   2   0   2   0   0   0   0   2   2   2   0   2   0   2   2   0   0   0   0   0
 MK-6-1                 0   2   0   2   2   0   2   0   2   2   0   2   2   0   0   2   0   0   2   2   2   2   0   2   0   0   0   2   2   2   2   2   0   0   0   2   0   0   2   0   2   0   2   0   0   0   0   2   0   0   2   0   2   2   0   0   2   2   0   2   2   0   0   2   2   2   2   0   2   2   0   0   2   2   0   0   0   0   0   0   2   0   2   0   2   0   2   2   0   0   0   0   2   2   0   0   0   2   0   2   0   0   0   0   0   2   2   2   2   2   2   2   2   2   0   2   2   0   2   2   2   2   0   0   2   0   2   0   0   0   2   0   2   2   2   2   2   2   2   2   0   2   0   0   2   2   2   2   2   0   0   2   2   2   0   2   2   0   2   0   0   0   2   2   0   0   2   2   0   2   0   2   2   2   2   2   2   2   2   0   0   2   0   2   2   0   0   0   2   2   2   0   0   2   0   2   2   2   0   0
 MK-6-2                 0   2   0   2   2   0   2   0   2   2   0   2   2   2   0   2   0   0   2   2   2   2   0   2   0   0   0   2   2   2   2   2   0   0   0   2   0   0   2   0   2   0   2   0   0   0   0   2   0   0   0   0   2   2   0   0   2   2   0   2   2   2   0   2   2   2   2   0   2   0   2   0   2   2   0   0   0   0   0   0   2   0   2   0   2   0   2   2   0   0   2   2   2   2   0   0   0   2   0   2   0   0   0   0   0   2   2   2   2   2   2   2   2   2   0   2   2   0   2   0   2   0   0   0   2   0   2   0   0   0   2   0   2   2   2   2   2   2   2   2   0   0   0   0   2   2   0   2   2   0   0   2   2   2   0   2   2   0   2   0   0   0   2   2   0   0   2   2   0   2   0   2   2   2   2   2   2   2   2   0   0   2   0   2   0   0   0   0   2   2   2   0   0   2   0   2   2   2   0   0
 MK-6-3                 0   2   0   2   2   0   2   0   2   2   0   2   2   2   0   0   0   0   2   2   2   0   0   2   0   2   0   2   2   2   2   2   0   0   0   2   0   0   2   0   2   0   2   0   0   0   0   2   0   0   0   0   2   2   0   0   2   0   0   2   2   2   0   2   2   2   2   0   2   0   2   0   2   2   0   0   0   0   0   0   2   0   2   0   0   0   2   2   0   0   2   2   2   2   0   0   0   2   0   2   0   2   0   0   0   0   2   2   2   2   2   2   2   2   2   2   2   0   2   0   2   0   0   0   2   0   2   0   2   0   2   0   2   2   2   2   2   2   2   2   0   0   0   2   2   2   0   2   2   2   0   0   2   2   0   2   2   0   2   0   0   0   2   2   0   2   2   0   0   2   0   2   2   0   0   2   2   2   2   0   0   0   0   2   0   0   2   0   2   2   2   2   0   2   0   2   2   2   0   0
 MK-6-4                 0   0   0   2   2   0   2   0   2   2   0   2   2   2   0   0   0   0   2   2   2   0   0   0   0   2   0   2   2   0   2   2   0   2   0   2   0   0   2   0   2   0   2   0   0   0   0   2   0   0   0   0   2   2   0   0   2   0   0   0   2   0   0   2   0   2   2   0   2   0   2   0   2   2   0   0   0   0   0   0   2   0   2   0   0   0   2   2   0   0   2   2   2   2   0   0   0   2   0   2   0   2   0   0   0   2   2   2   2   2   2   2   2   2   2   2   2   0   2   0   2   2   0   0   2   0   2   0   0   0   2   0   2   2   2   2   0   2   2   2   0   0   2   2   2   2   0   2   2   2   0   0   2   2   0   2   2   0   2   0   0   0   2   2   0   2   2   0   0   2   0   2   2   0   0   2   2   2   2   0   0   0   0   2   0   0   2   0   2   2   2   2   0   2   2   2   2   2   0   0
 MK-6-5                 0   0   0   0   2   0   2   0   2   2   0   2   2   2   0   2   0   0   2   2   0   0   0   0   0   2   0   2   0   0   2   2   0   2   0   2   0   0   2   2   2   0   2   0   0   0   0   2   0   0   0   0   0   2   0   0   2   0   0   0   2   0   0   0   0   2   2   0   2   0   2   0   2   2   0   0   0   0   0   0   0   0   2   0   0   0   2   2   0   0   2   2   2   2   0   0   0   2   0   2   0   2   0   0   0   2   2   0   0   2   2   2   2   2   2   2   2   0   0   0   2   2   0   0   2   0   2   0   0   0   2   0   2   2   2   2   0   2   2   2   0   0   0   2   2   2   0   2   2   2   0   0   2   2   0   0   2   0   2   2   0   2   2   2   0   2   2   0   0   0   0   2   2   0   0   2   2   2   2   0   0   0   0   2   2   0   2   0   2   2   2   2   0   2   2   2   2   2   0   0
 MK-6-6                 0   0   0   0   2   2   2   0   2   2   0   2   2   2   0   2   0   0   2   2   0   0   2   0   0   2   0   2   0   0   2   2   0   2   0   2   0   0   2   2   2   0   2   0   0   0   0   2   0   0   0   0   0   2   0   0   2   0   0   0   2   0   0   0   0   2   2   0   2   0   2   0   2   2   0   0   0   0   0   0   0   2   2   0   0   0   2   2   0   0   2   2   2   2   0   2   0   2   2   2   0   2   0   0   0   2   2   0   0   0   2   2   2   2   2   2   2   0   0   0   2   0   0   0   2   0   2   0   0   0   2   0   2   2   2   2   0   0   2   2   0   0   0   2   2   2   0   2   2   0   2   0   2   2   0   0   0   0   2   2   0   2   2   2   0   2   2   0   0   0   0   2   2   0   0   2   2   0   2   0   2   0   0   0   0   0   2   0   2   2   2   2   0   2   2   0   2   2   0   0
 MK-6-7                 2   0   0   0   2   2   2   0   2   2   0   0   2   2   0   2   0   0   2   2   0   2   2   0   0   2   0   2   0   0   2   2   0   2   0   2   0   0   0   2   2   0   2   0   0   0   0   2   0   0   0   0   0   2   0   0   2   0   2   0   2   0   0   0   0   2   0   0   2   2   2   0   2   2   0   0   0   0   0   2   0   2   2   0   0   0   2   2   0   0   0   2   2   2   0   2   0   2   2   2   0   2   0   0   0   2   2   0   0   0   2   2   2   2   2   2   2   0   0   0   2   0   0   0   2   0   2   0   0   0   2   0   2   2   2   2   2   0   2   2   0   0   0   2   2   2   0   2   2   0   2   0   2   2   0   0   0   2   2   2   0   2   2   2   0   2   2   0   0   0   0   2   2   0   0   2   2   0   2   0   2   2   0   0   0   0   2   0   2   2   2   2   0   2   2   0   2   2   0   2
 MK-6-8                 2   2   0   0   2   0   2   0   2   2   0   2   2   2   0   2   0   0   2   2   2   2   2   0   0   2   0   2   0   0   2   2   0   2   0   2   0   0   0   0   2   0   2   0   0   0   0   2   2   0   2   0   0   2   0   0   2   0   2   0   2   0   0   0   0   0   0   0   2   2   2   0   2   2   0   0   0   0   0   2   0   2   2   0   0   0   2   2   0   0   0   2   2   2   0   2   0   2   2   2   0   0   0   0   0   0   2   0   0   0   2   2   2   2   2   2   2   0   0   2   2   0   0   0   2   0   2   0   0   0   2   0   2   2   2   2   2   0   2   2   0   0   0   0   2   2   0   0   2   0   2   0   2   2   2   0   0   2   2   2   0   2   0   2   0   2   2   0   0   0   0   2   2   0   0   2   2   0   2   0   2   2   0   0   0   0   2   0   2   2   2   2   0   2   2   0   2   2   0   2
 MK-6-9                 2   2   0   0   2   0   2   0   0   2   0   2   2   2   0   2   0   0   2   2   2   2   2   0   0   2   0   2   0   0   2   2   0   2   0   2   0   0   0   0   2   0   2   0   0   0   0   0   2   0   2   0   0   2   0   0   2   0   2   0   2   0   0   0   0   0   0   2   2   2   2   0   2   2   0   0   0   0   0   2   0   2   2   0   0   0   2   2   0   0   0   2   2   2   0   2   0   2   2   2   0   0   2   0   0   0   2   0   0   0   2   2   2   2   2   2   2   0   0   2   0   0   0   0   2   0   0   0   2   0   2   2   0   2   2   0   2   0   2   2   0   0   0   0   2   0   0   0   2   0   2   0   2   2   2   0   0   2   2   2   0   2   0   2   0   2   2   0   2   0   0   0   2   0   0   2   2   0   2   2   2   2   0   0   0   0   2   2   2   2   2   2   0   0   2   0   2   2   0   2
 MK-6-10                2   2   0   0   2   0   2   0   0   0   0   2   0   2   0   2   0   0   2   2   2   2   2   0   0   2   0   2   0   0   2   2   0   2   0   2   0   0   0   0   2   0   2   0   0   0   0   0   2   0   2   0   0   0   0   0   2   0   2   0   2   0   0   0   0   2   0   2   2   0   2   0   2   2   0   0   0   0   0   2   0   0   2   0   2   0   2   2   0   2   0   2   2   2   0   2   0   2   2   2   0   0   2   0   0   0   2   0   0   0   2   2   2   2   2   2   2   0   0   2   0   2   0   0   2   0   0   0   2   0   2   2   0   2   2   0   2   0   2   2   0   0   0   0   2   0   0   0   2   0   2   0   2   2   2   0   0   0   2   2   0   2   0   2   0   2   2   0   2   0   2   0   0   0   0   2   2   0   0   2   2   2   0   0   0   0   2   2   2   2   2   2   0   2   2   0   2   2   0   2
 MK-6-11                2   2   0   0   2   0   2   0   0   0   0   2   0   2   0   2   0   0   0   2   2   2   2   0   0   2   0   2   0   0   2   2   0   2   0   2   0   0   2   0   2   0   2   0   0   0   0   0   2   0   0   0   0   0   0   0   2   0   2   0   2   0   0   0   0   2   0   0   0   0   2   0   2   2   0   0   0   2   0   2   0   0   2   0   2   0   0   0   0   2   0   2   2   2   0   0   2   2   2   2   0   0   2   0   0   0   2   0   0   0   2   2   2   2   2   2   2   0   2   2   2   2   0   0   2   2   0   0   2   0   0   0   0   0   2   0   2   0   2   2   2   0   0   0   2   0   0   2   2   0   2   2   2   2   2   0   0   0   2   0   0   2   0   2   0   2   2   0   2   0   2   2   0   0   0   2   0   0   0   2   2   2   0   0   0   0   2   2   2   2   2   2   0   2   2   0   2   2   0   2
 MK-6-12                2   2   0   0   2   0   0   0   0   0   0   2   0   2   0   2   0   0   0   2   2   2   2   0   0   2   0   2   0   0   2   2   0   2   0   2   0   0   2   0   2   0   2   0   0   0   0   0   2   0   0   0   2   0   0   0   2   0   2   0   2   0   0   0   0   2   0   2   0   2   2   0   2   2   0   2   0   2   0   2   0   0   2   0   2   0   0   0   0   2   2   2   2   2   0   0   2   2   2   2   0   0   2   0   2   0   2   0   0   0   2   2   0   2   2   0   2   0   2   2   0   0   2   0   2   2   0   0   2   0   0   0   0   0   2   0   2   2   2   2   0   0   0   0   2   0   0   2   2   0   2   2   2   2   2   0   2   0   2   0   0   2   2   2   0   2   2   0   2   0   2   2   0   2   0   2   0   0   0   0   2   2   0   0   0   0   2   2   2   2   2   2   2   2   2   0   2   2   0   2
 MK-6-13                2   2   0   0   2   0   0   0   0   0   0   0   0   2   0   0   0   2   0   2   2   2   2   2   0   2   0   2   0   0   2   2   0   2   2   2   0   0   2   0   0   0   0   0   0   0   2   0   2   0   2   0   2   0   0   2   2   0   2   0   2   0   0   0   0   2   0   2   2   2   2   0   2   2   0   2   0   2   0   2   0   0   2   0   0   0   0   0   0   2   2   2   2   2   0   0   2   2   2   2   0   0   2   0   0   0   2   0   0   0   2   2   0   2   0   0   2   0   2   2   0   0   2   0   0   2   0   0   2   0   0   0   0   0   2   0   2   2   2   2   0   0   0   0   2   0   0   2   2   0   2   2   2   2   2   0   2   0   2   0   0   2   2   2   0   2   2   0   2   2   2   2   0   2   0   0   2   0   2   0   2   2   0   0   0   0   2   2   0   2   2   2   2   2   2   0   2   2   2   2
 MK-6-14                2   2   0   0   0   0   0   0   0   2   0   0   0   2   0   0   0   2   0   2   2   0   2   0   0   2   0   0   0   0   2   2   0   2   2   2   0   0   2   0   0   0   0   0   0   0   2   0   2   0   2   0   2   0   0   2   2   0   2   0   2   0   2   0   2   2   0   2   2   2   2   0   2   2   2   0   0   2   0   2   0   0   2   0   0   0   2   0   0   2   2   2   0   2   0   0   2   2   2   2   0   0   2   0   0   0   2   0   0   0   2   2   0   0   0   0   0   0   2   2   0   0   2   0   0   2   0   0   0   0   0   0   0   0   0   0   2   0   2   2   0   0   0   0   0   0   0   2   2   0   2   0   2   2   2   0   2   0   2   0   0   2   0   2   0   2   2   0   2   2   2   0   0   2   0   0   2   0   2   0   2   2   0   0   0   0   2   2   0   2   2   2   2   2   2   0   2   2   2   2
 MK-6-15                2   2   2   0   0   0   0   0   0   2   0   0   0   2   0   0   0   2   0   2   2   0   2   0   0   2   0   2   0   0   2   2   0   2   2   2   0   0   2   0   0   2   0   2   0   0   2   0   2   0   2   0   2   2   0   2   2   0   2   0   2   0   2   0   2   2   0   2   2   2   2   0   2   2   2   0   0   2   0   2   0   0   2   0   0   0   2   0   0   2   2   2   0   2   0   0   2   2   2   2   0   0   2   2   0   0   2   0   0   0   2   2   0   0   0   0   0   0   2   2   0   0   2   0   0   2   0   0   0   0   0   0   0   0   0   0   2   0   0   2   0   0   0   0   0   2   0   2   2   0   2   0   2   2   2   2   2   0   2   0   0   2   0   2   0   0   2   0   2   2   2   0   0   2   0   0   2   0   2   0   2   2   0   0   0   0   2   2   0   2   2   2   2   2   2   0   0   2   2   2
 MK-6-16                2   2   2   0   0   0   0   0   0   2   0   2   0   2   0   0   0   0   0   2   2   0   2   0   0   2   0   2   0   0   2   2   0   2   2   2   0   0   2   0   0   2   0   2   0   0   2   0   2   0   2   0   2   2   2   2   2   0   2   0   2   0   2   0   2   2   0   2   2   2   2   0   2   2   2   0   0   2   0   2   0   2   2   0   0   0   2   0   0   2   2   0   0   2   0   0   2   2   2   2   0   0   2   0   0   0   2   0   0   0   0   2   0   0   0   0   2   0   2   2   2   0   2   0   2   2   2   0   0   0   0   0   0   0   0   0   2   0   0   0   0   0   0   0   0   2   0   2   2   0   2   0   2   2   2   2   2   0   2   2   0   2   0   2   2   0   2   0   2   2   2   0   0   2   0   0   2   0   2   0   2   2   0   0   2   0   2   2   0   2   2   0   2   2   2   0   0   2   2   2
 
!****************************************** Phenotypic Data **********************************************************
!-100.0 is resevred for missing phenotype
SimulatedTrait1        14.4848   15.8477   15.9613   14.0023   15.9947   11.7676   14.6388   13.9719   14.8354   17.0255   14.4181   19.3230   10.8258   16.3687    9.8127   14.0264   16.6394   19.5266   12.9697   10.6988   17.2018   14.9031   15.3715   11.8941   13.6118   16.7404   17.0260   18.9047   13.2086   14.6033   15.7576   15.1677   16.3417   13.0795   12.3739   21.8402   14.3131   15.2798   15.3377   15.3027   17.8695   15.1725   10.0285   15.9008   12.0783   12.4102   13.2916   14.9639   14.8651   19.0865   14.9035   16.5608   14.5170   13.9306   16.8976   18.3411   12.6653   16.8718   13.8888   16.7754   15.3734   16.5677   15.6707   10.5336   16.2068   19.6935   13.8688   13.3271   13.2301   12.8076   15.4055   14.7200   16.0008   12.2551   12.5132   17.4841   17.8469   13.5848   13.1611   17.6894   14.2255   13.3660   15.6858   21.4924   17.5912   13.6969   19.0880   19.3717   15.6363   15.8402   22.4021   13.3324   14.5016   17.1106   16.3290   17.6979   13.5658   14.3518   15.1652   18.3986   13.9250   18.0448   17.4128   17.2408   12.5414   15.0946   13.1975   15.0729   16.5841   21.4994   15.1273   11.5257   17.6498   14.7650    8.4898   17.9144   12.5898   12.3859   14.8260   14.9219   20.2119   13.8420   12.5073   15.3210   14.5155   22.1646   15.6140   16.6664   22.1009   18.0457   13.4056   14.7018   14.7225   17.8971   14.3057    9.3970   11.7547   12.5474   15.7429   12.6068   20.7212   16.1419   12.9484   15.7007   15.5264   12.1743   17.1055   15.6831   15.7097   16.6549   11.8221   12.4598   16.5540   14.8694   11.0175    9.3408   14.9428   14.8954   14.9848   18.2919   12.3335   20.4634   15.7801   17.2018   18.6307   12.5374   14.2834   14.4917   16.1990   14.2124   12.2350   11.7369    9.9864   19.5593   15.3990   17.3308   17.2433   16.2497   16.5500   20.7792   13.2892   12.0162   17.2357   15.4340   14.2884   15.7588   15.0213    5.5877   19.0152   14.0444   16.9032   12.9791   15.6207   11.0960   15.2893   11.7863   16.5384   13.6323   12.8490    8.6214
SimulatedTrait2         9.6226    8.2794    7.6831   11.7868   10.4475    8.9646   13.4416    8.9315   11.9697    8.2463   10.8767    7.6114   10.3270    8.8415    8.1987   11.0553    8.9318    9.6518   12.0112   11.9752    8.9533    9.6433    8.9085    9.6510    8.6454    9.3073    8.4879    9.0817    6.3784    9.2714    9.3309   11.0683   11.4328   11.7456   11.4647   11.2393    7.6793   11.1606    8.9126    9.1450    8.6121   10.7036   10.4395    8.2219    7.8226    8.6116    8.7896    7.9270   10.3704   12.0302    9.3664    9.8187   12.7109   10.4052    8.9995    5.3793    7.1690   10.4810    9.7269    8.4849   11.5768    9.2727   10.2465    8.6376    9.9670   11.2944   12.3251   12.9878    8.1706   11.5095   10.9245    9.8209    9.9209   10.9722   10.2117   11.0641    8.4569   12.0176    7.0923   10.2624   10.0651    9.2548    9.6022    9.4608    8.8677   10.7913    8.4840    9.1879    7.9544   10.6901    8.6791   10.4777    8.6158   11.2024   10.6187   10.6811    8.8095    9.2927   11.6835    9.2238    9.3137   10.4127   11.9361   10.3516    7.4071   12.6389    8.8896    8.1058   10.5074   10.1981    8.8105   12.8198   10.6916    8.9317    9.0586   11.1430   10.8375   10.5496    8.1263   11.4596    9.9901    9.0943    8.8881   11.5994   11.7065   11.8548   11.0280   11.2272    8.1437    8.4110   10.0786    8.9610    8.4784    9.7156    8.7218    8.6249   13.6656    8.1860   10.1517   11.3482   11.7758    9.8290    9.6865    9.1822    8.1190   10.1275    8.1567    9.2080   10.2315   10.2075   11.1354   10.3811    8.8988    9.5858   12.0784    9.7997   14.2038   10.2970    9.8621   13.6303    9.8835    7.9995   10.5586   12.0108    8.7723   11.3208    7.3401   11.9797   13.0735    9.8623    9.5772   11.0781    9.2457    9.5917    8.2172    9.8678   13.0366   10.0120   11.6250    9.6865   12.9544    9.8775    9.3135   11.8586    7.9279   11.3646    8.2716   10.2770    9.3098    6.2280   10.5269    7.4229   12.0583    6.8173   10.4651    9.0271   10.7915    8.9372   10.9986   10.7680
 
