# Supplementary material for: Inclusive Composite Interval Mapping of QTL by Environment Interactions in Biparental Populations
Source: PLoS One. 2015 Jul 10;10(7):e0132414. doi: 10.1371/journal.pone.0132414 (PMC4498613; doi:10.1371/journal.pone.0132414)
Supplement: S4 File — (ZIP) [file pone.0132414.s004.zip › H=0.1/L1/run_00041.met]

!**********************Note: lines staring with "!" are remarks and will be ignored in the program********************
!*********************************General Information**********************************
!Assuming F1 = P1 x P2, populations available in QTL IciMapping are: 
!  1, P1BC1F1 = P1 x F1, the first backcrossing where P1 is used as the recurrent parent;
!  2, P2BC1F1 = P2 x F1, the first backcrossing where P2 is used as the recurrent parent;
!  3, F1DH, F1-derived doubled haploids; 
!  4, RIL or F1RIL, recombination inbred lines through the repeated selfing of F1;
!  5, P1BC1RIL, recombination inbred lines through the repeated selfing of P1BC1F1;
!  6, P2BC1RIL, recombination inbred lines through the repeated selfing of P2BC1F1;
!  7, F2, the selfing generation of F1;
!  8, F3, the selfing generation of F2;
!  9, P1BC2F1, the second backcrossing where P1 is used as the recurrent parent; 
! 10, P2BC2F1, the second backcrossing where P2 is used as the recurrent parent;
! 11, P1BC2RIL, recombination inred lines through the repeated selfing of P1BC2F1; 
! 12, P2BC2RIL, recombination inred lines through the repeated selfing of P2BC2F1; 
! 13, P1BC1F2, the selfing generation of P1BC1F1; 
! 14, P2BC1F2, the selfing generation of P2BC1F1; 
! 15, P1BC2F2, the selfing generation of P1BC2F1; 
! 16, P2BC2F2, the selfing generation of P2BC2F1; 
! 17, P1BC1DH, P1BC1F1-derived doubled haploids; 
! 18, P2BC1DH, P2BC1F1-derived doubled haploids; 
! 19, P1BC2DH, P1BC2F1-derived doubled haploids; 
! 20, P2BC2DH, P2BC2F1-derived doubled haploids; 
   3      !Mapping Population (see remarks above)
   2      !Mapping Function (1 for Kosambi; 2 for Haldane; 3 for Morgan)
   2      !Marker Space Type (1 for intervals; 2 for positions)
   1      !Marker Space Unit(1 for centiMorgans; 2 for Morgan)
   6      !Number of Chromosomes (or Linkage Groups)
 200      !Size of the mapping population
   2      !Number of environments
 
!***************************************** Chromosomes and Linkage Maps **********************************************
!Chromosome                 NumMarkers
-CH1                        16
-CH2                        16
-CH3                        16
-CH4                        16
-CH5                        16
-CH6                        16
!Linkage map (Marker name followed by position or the interval length)
 MK-1-1                1     0.000
 MK-1-2                1    10.000
 MK-1-3                1    20.000
 MK-1-4                1    30.000
 MK-1-5                1    40.000
 MK-1-6                1    50.000
 MK-1-7                1    60.000
 MK-1-8                1    70.000
 MK-1-9                1    80.000
 MK-1-10               1    90.000
 MK-1-11               1   100.000
 MK-1-12               1   110.000
 MK-1-13               1   120.000
 MK-1-14               1   130.000
 MK-1-15               1   140.000
 MK-1-16               1   150.000
 MK-2-1                2     0.000
 MK-2-2                2    10.000
 MK-2-3                2    20.000
 MK-2-4                2    30.000
 MK-2-5                2    40.000
 MK-2-6                2    50.000
 MK-2-7                2    60.000
 MK-2-8                2    70.000
 MK-2-9                2    80.000
 MK-2-10               2    90.000
 MK-2-11               2   100.000
 MK-2-12               2   110.000
 MK-2-13               2   120.000
 MK-2-14               2   130.000
 MK-2-15               2   140.000
 MK-2-16               2   150.000
 MK-3-1                3     0.000
 MK-3-2                3    10.000
 MK-3-3                3    20.000
 MK-3-4                3    30.000
 MK-3-5                3    40.000
 MK-3-6                3    50.000
 MK-3-7                3    60.000
 MK-3-8                3    70.000
 MK-3-9                3    80.000
 MK-3-10               3    90.000
 MK-3-11               3   100.000
 MK-3-12               3   110.000
 MK-3-13               3   120.000
 MK-3-14               3   130.000
 MK-3-15               3   140.000
 MK-3-16               3   150.000
 MK-4-1                4     0.000
 MK-4-2                4    10.000
 MK-4-3                4    20.000
 MK-4-4                4    30.000
 MK-4-5                4    40.000
 MK-4-6                4    50.000
 MK-4-7                4    60.000
 MK-4-8                4    70.000
 MK-4-9                4    80.000
 MK-4-10               4    90.000
 MK-4-11               4   100.000
 MK-4-12               4   110.000
 MK-4-13               4   120.000
 MK-4-14               4   130.000
 MK-4-15               4   140.000
 MK-4-16               4   150.000
 MK-5-1                5     0.000
 MK-5-2                5    10.000
 MK-5-3                5    20.000
 MK-5-4                5    30.000
 MK-5-5                5    40.000
 MK-5-6                5    50.000
 MK-5-7                5    60.000
 MK-5-8                5    70.000
 MK-5-9                5    80.000
 MK-5-10               5    90.000
 MK-5-11               5   100.000
 MK-5-12               5   110.000
 MK-5-13               5   120.000
 MK-5-14               5   130.000
 MK-5-15               5   140.000
 MK-5-16               5   150.000
 MK-6-1                6     0.000
 MK-6-2                6    10.000
 MK-6-3                6    20.000
 MK-6-4                6    30.000
 MK-6-5                6    40.000
 MK-6-6                6    50.000
 MK-6-7                6    60.000
 MK-6-8                6    70.000
 MK-6-9                6    80.000
 MK-6-10               6    90.000
 MK-6-11               6   100.000
 MK-6-12               6   110.000
 MK-6-13               6   120.000
 MK-6-14               6   130.000
 MK-6-15               6   140.000
 MK-6-16               6   150.000
!*********************************** Marker Types ********************************************************************
!Co-dominant marker: When heterozygote F1 is present, P1 is coded as 2, F1 is coded as 1, and P2 is coded as 0; Otherwise, P1 is coded as 2, and P2 is coded as 0. 
!Dominant marker: When heterozygote F1 is present, P1 and F1 are coded as 12, and P2 is coded as 0; Otherwise, P1 is coded as 2, and P2 is coded as 0.  
!Recessive markers: When heterozygote F1 is present, P1 is coded as 2, and F1 and P2 are coded as 10; Otherwise, P1 is coded as 2, and P2 is coded as 0. 
!Missing marker is coded as -1. 
 MK-1-1                 0   2   2   0   0   0   2   2   0   0   2   0   2   2   2   0   2   2   0   2   2   2   2   0   0   2   0   2   2   0   2   0   0   0   2   0   2   2   2   2   2   2   2   0   0   0   0   0   0   2   2   2   2   2   0   0   0   2   0   0   0   0   0   2   2   2   0   0   0   0   2   2   2   2   2   2   0   0   2   2   0   0   2   0   0   2   0   0   2   2   0   2   0   2   0   0   0   2   0   0   0   0   0   2   2   0   2   2   0   0   2   0   0   0   2   2   2   2   0   2   2   0   0   2   2   0   0   0   2   2   2   2   2   2   0   2   2   0   0   2   0   0   2   0   2   2   0   0   0   0   2   2   0   2   2   0   2   2   0   0   2   2   2   0   0   0   0   2   0   0   0   0   2   2   2   0   0   2   0   0   0   2   0   0   0   2   0   2   0   0   0   2   2   2   2   0   2   2   2   2
 MK-1-2                 0   2   2   0   2   0   2   2   2   0   2   0   2   2   2   0   2   2   0   2   2   2   2   0   0   2   0   2   2   0   2   0   0   0   2   0   2   2   2   2   0   2   0   0   0   2   0   0   0   2   2   2   2   2   0   2   0   2   0   0   0   0   0   2   2   2   0   0   0   0   2   2   2   2   0   2   0   0   2   2   0   0   2   0   0   2   0   0   2   2   0   2   0   2   0   0   0   2   0   0   0   0   2   2   2   2   2   0   0   0   2   0   0   2   2   2   2   2   0   2   2   0   0   2   2   0   0   0   2   2   2   2   0   2   0   2   2   0   0   2   0   0   0   0   2   2   0   0   0   0   2   2   2   2   2   0   0   2   0   0   2   2   2   0   2   0   0   2   0   0   0   0   2   2   2   2   0   2   0   0   2   2   0   0   0   2   0   2   0   0   0   2   2   2   2   0   2   2   2   2
 MK-1-3                 0   2   0   0   2   0   2   2   2   2   2   0   2   0   2   0   2   2   2   2   2   2   2   0   2   2   0   2   2   0   2   0   0   0   2   0   2   2   2   0   0   2   0   0   0   2   0   0   0   2   2   2   2   2   0   2   0   2   0   0   0   0   0   2   2   2   0   0   0   0   0   2   2   0   0   2   0   0   2   0   0   0   0   0   0   2   0   0   2   2   0   2   0   2   0   0   0   2   2   0   0   0   2   2   2   2   2   0   0   2   2   0   2   2   2   2   2   2   0   2   2   0   0   2   2   0   0   2   2   2   2   2   0   2   0   2   2   0   0   2   0   0   0   0   2   0   2   0   0   0   0   0   2   2   2   0   0   2   0   0   2   2   2   0   2   0   0   2   0   2   0   0   2   2   2   2   0   2   0   0   2   2   0   0   0   2   0   2   0   0   0   2   2   2   2   0   2   2   2   2
 MK-1-4                 0   2   0   0   2   0   2   2   2   2   2   0   2   0   0   2   2   2   2   2   2   2   2   0   2   2   0   2   2   0   2   0   0   0   2   0   2   2   2   0   0   2   2   0   0   2   0   0   0   2   2   2   2   2   0   2   0   2   0   0   0   0   0   2   2   2   0   2   0   0   0   2   2   0   2   0   0   0   2   0   0   0   0   0   0   2   2   0   2   2   0   2   0   2   0   0   0   2   2   0   0   0   2   2   0   2   2   0   0   2   2   0   2   2   0   2   2   2   0   2   2   0   2   2   2   0   2   2   2   2   2   2   2   2   0   2   0   0   0   2   0   0   0   0   2   0   2   2   0   0   0   0   2   2   2   0   0   2   0   0   2   2   0   0   2   0   2   0   0   2   0   0   2   2   2   2   0   2   0   0   2   2   0   0   0   2   0   0   0   0   0   2   2   2   2   0   2   2   2   2
 MK-1-5                 0   2   0   0   2   0   2   2   2   2   2   0   2   0   0   2   2   2   2   2   2   2   2   0   0   2   0   2   2   0   2   0   0   0   2   0   2   2   2   2   0   2   2   0   0   2   0   0   0   2   2   0   2   2   2   2   2   2   0   0   0   0   0   0   2   2   0   2   0   0   0   2   2   0   2   0   0   0   2   2   2   0   2   0   0   0   2   2   0   2   0   2   0   2   0   0   0   2   2   0   0   0   2   2   0   2   2   0   0   2   2   0   2   2   0   0   2   2   0   0   2   0   2   2   2   0   2   2   2   2   2   2   2   2   0   2   0   0   0   2   0   0   0   0   2   0   2   2   0   0   0   0   2   2   2   0   0   2   0   2   2   2   0   0   2   0   2   0   0   2   0   0   2   2   2   2   0   2   0   0   2   2   2   0   0   2   0   0   2   0   0   2   2   2   2   0   2   2   2   2
 MK-1-6                 0   2   0   0   2   0   2   2   2   2   2   0   2   2   0   2   2   2   2   2   2   2   2   0   0   2   0   2   2   2   2   0   0   0   2   0   2   2   2   2   0   2   2   0   0   2   0   0   0   2   2   0   2   2   2   2   2   2   0   0   0   0   0   0   2   2   0   2   0   0   0   2   2   2   2   0   0   0   2   2   2   0   2   0   2   0   2   2   0   2   0   2   0   2   0   0   0   2   2   0   0   2   2   2   0   2   2   0   0   0   0   0   2   2   2   0   2   2   0   0   2   0   0   2   2   0   2   2   2   2   2   2   2   2   0   2   0   0   0   2   0   0   0   0   2   0   2   2   0   0   0   0   2   2   2   0   0   2   0   0   2   0   0   0   2   0   2   0   2   2   0   0   2   2   2   2   0   2   0   0   2   2   2   2   2   0   0   0   2   0   0   2   2   2   2   0   2   2   2   2
 MK-1-7                 0   2   0   0   2   0   2   2   2   2   0   0   2   2   0   2   2   2   2   2   2   0   2   2   0   2   0   2   2   2   2   0   0   0   0   0   2   2   2   2   0   2   2   0   0   2   0   0   0   2   0   0   2   2   2   2   2   2   0   0   0   0   0   0   2   2   0   2   0   0   0   0   2   2   2   0   0   0   2   2   2   0   2   0   2   0   2   2   0   2   2   2   0   2   0   0   0   2   2   0   0   2   2   2   2   2   2   0   0   0   0   0   2   0   2   0   2   2   0   0   2   0   0   2   2   0   2   2   2   2   2   2   2   2   0   2   0   0   0   2   0   0   0   0   2   0   2   2   0   0   0   2   2   2   2   0   0   2   0   0   2   0   0   0   2   0   2   0   2   2   0   0   2   2   0   0   0   2   0   0   2   2   2   2   0   0   0   0   2   0   0   2   2   2   2   0   2   2   2   2
 MK-1-8                 0   2   0   0   2   0   2   2   2   2   0   0   2   2   0   0   2   2   0   0   2   0   2   2   0   2   0   0   2   2   2   0   0   0   0   0   2   2   2   2   0   2   2   0   0   2   0   0   0   2   0   0   2   2   2   2   2   2   0   0   0   0   0   0   2   2   0   2   0   2   0   0   0   0   2   0   0   0   2   2   2   0   2   0   2   0   0   2   0   0   2   2   0   2   0   0   0   2   2   0   0   2   2   2   2   2   2   0   0   0   0   0   2   0   2   0   2   2   0   0   2   0   0   2   2   0   2   2   2   2   2   2   0   2   0   2   0   0   0   2   0   0   0   0   2   0   2   2   0   0   0   2   2   2   0   0   0   2   0   0   2   0   0   0   0   2   2   0   2   2   0   0   2   2   0   0   0   2   0   0   2   2   2   2   0   0   0   0   0   0   0   2   2   2   0   0   2   2   0   2
 MK-1-9                 0   2   0   0   2   0   2   2   2   2   0   0   2   2   2   0   2   2   0   2   2   0   2   0   0   2   0   0   2   2   2   0   0   0   0   0   2   2   2   2   0   2   2   0   0   2   0   0   0   2   0   0   2   2   2   2   2   2   0   0   0   0   0   0   2   2   0   2   0   2   0   0   2   0   2   0   0   0   2   2   2   0   0   0   2   0   0   2   0   0   2   2   0   0   0   0   0   2   2   0   0   2   2   2   2   2   2   0   0   0   0   0   2   0   2   0   2   2   2   2   2   0   0   2   2   0   2   2   2   2   2   2   0   2   0   2   0   0   0   2   0   0   0   0   2   0   2   2   0   0   0   0   2   2   0   0   0   2   0   0   2   0   0   0   0   2   2   2   2   2   0   0   2   2   0   0   0   2   0   0   2   2   2   2   0   0   0   0   2   0   0   2   2   2   0   0   2   2   0   2
 MK-1-10                0   2   0   0   2   0   2   2   2   2   0   0   2   0   2   0   2   2   0   2   2   0   2   0   2   2   0   0   2   2   2   0   0   0   0   0   2   2   2   0   0   2   2   0   0   2   0   0   0   0   0   0   2   2   2   2   2   2   2   0   0   0   0   0   2   2   0   2   2   2   0   0   2   0   2   0   0   0   2   2   2   2   0   0   2   0   0   2   0   0   2   2   0   0   0   0   0   2   2   0   0   2   2   2   2   2   2   0   0   0   2   0   0   0   2   0   2   2   2   2   2   0   2   2   0   0   0   2   2   2   2   2   0   0   0   2   0   0   0   2   0   0   0   0   2   0   2   2   0   0   0   0   2   2   0   0   0   2   0   0   0   0   0   0   2   2   2   2   2   2   0   0   2   2   0   0   0   2   2   0   2   2   2   2   0   0   0   0   2   0   0   2   2   2   2   0   2   2   0   2
 MK-1-11                2   2   0   0   2   0   2   2   2   2   0   0   2   0   2   0   2   2   0   2   2   0   2   0   2   2   0   0   2   2   2   2   2   0   0   0   2   0   2   0   0   2   2   0   0   2   0   0   0   0   0   0   2   2   2   0   2   2   2   0   0   0   0   2   2   0   0   2   2   2   0   0   2   0   2   0   0   0   2   0   0   2   0   0   2   0   0   2   0   0   0   2   0   0   0   0   0   2   2   0   0   2   2   2   2   2   2   0   0   0   0   0   0   0   0   0   2   2   2   2   2   0   2   2   0   0   0   2   2   2   2   2   0   0   0   2   0   0   0   2   0   0   0   0   2   0   0   0   0   0   0   2   2   2   0   0   0   2   0   0   0   0   0   2   2   2   2   2   2   2   0   0   2   2   0   0   2   0   2   0   2   2   2   2   0   0   0   0   2   0   0   2   2   2   2   0   2   2   0   2
 MK-1-12                2   2   0   2   2   0   2   2   2   2   0   0   2   2   0   0   2   2   0   2   2   0   0   0   2   2   0   0   2   2   2   2   2   0   0   0   2   2   2   0   2   2   2   0   2   2   2   0   0   0   0   0   0   2   2   2   2   2   2   0   0   0   0   2   2   0   0   2   0   2   0   0   2   0   2   0   0   0   2   0   0   2   0   0   2   0   0   2   0   0   0   2   2   0   0   0   0   2   2   0   0   2   2   2   2   2   2   0   0   0   0   2   0   0   0   0   2   0   2   2   2   0   2   0   0   0   0   2   2   2   2   2   0   0   0   2   0   2   0   2   0   0   0   0   2   0   0   2   0   0   2   0   2   0   0   0   0   2   0   0   0   0   0   2   0   2   2   2   2   2   0   0   2   2   2   0   2   0   2   0   2   2   2   2   0   0   0   0   2   0   0   2   0   2   2   0   2   0   0   2
 MK-1-13                2   2   0   2   2   0   2   2   2   2   0   0   2   2   0   0   2   2   2   0   2   0   0   0   2   2   0   2   2   2   2   2   2   0   0   0   2   2   2   0   2   0   2   0   2   2   2   0   0   0   0   0   0   2   2   2   2   2   2   0   0   0   0   2   2   0   2   2   0   2   2   0   2   0   0   0   0   0   2   0   0   0   0   0   2   0   0   2   0   0   0   0   2   0   0   0   0   2   2   0   0   2   2   2   2   2   2   0   0   0   0   2   0   0   0   2   0   0   2   2   2   0   2   0   0   0   0   2   2   2   2   2   0   0   0   2   0   2   0   2   0   0   0   0   2   0   0   0   0   0   2   0   2   0   0   0   0   2   0   2   0   0   0   2   0   0   2   2   2   2   0   0   2   2   2   0   2   2   2   0   2   0   2   2   0   0   2   0   2   0   0   2   0   2   2   0   2   0   0   2
 MK-1-14                2   2   0   2   2   0   2   2   2   2   0   0   2   2   0   0   2   2   2   0   0   0   0   0   2   2   0   2   2   2   2   2   2   0   0   0   0   2   0   0   2   0   0   0   2   2   0   0   2   0   0   0   0   2   2   2   2   2   2   0   0   0   0   2   2   0   0   2   0   2   2   0   2   0   2   0   0   0   2   0   0   0   0   2   2   0   2   0   0   0   0   0   2   0   0   0   0   2   2   0   0   2   2   2   2   2   2   0   0   0   0   2   0   0   0   2   0   0   2   2   2   0   2   0   0   2   0   2   2   2   2   2   0   0   0   2   0   2   0   2   0   2   0   0   2   0   0   0   0   0   2   0   2   0   0   0   0   2   0   2   0   0   0   2   0   0   2   0   2   2   0   0   2   2   2   0   2   2   2   0   2   0   2   2   0   0   2   0   2   0   0   2   0   2   2   0   2   0   0   0
 MK-1-15                2   2   0   2   2   0   2   0   2   2   0   0   2   2   0   0   2   2   2   0   0   0   0   0   2   2   0   2   2   2   2   2   2   0   0   0   0   2   0   0   2   0   0   0   2   2   0   0   2   0   0   0   0   2   2   2   2   2   2   0   0   0   0   2   2   0   0   2   0   2   2   0   2   0   2   0   0   0   2   0   0   2   0   2   2   0   2   0   0   0   0   0   2   0   0   0   0   2   2   0   0   2   2   2   2   2   2   0   0   0   0   0   0   0   0   2   0   0   2   2   2   0   2   0   0   2   0   2   2   2   0   2   2   2   0   2   0   2   0   2   0   2   0   0   2   2   0   0   0   2   2   0   2   0   0   0   0   2   0   2   0   0   2   2   2   0   2   0   2   2   0   0   2   2   2   0   2   2   2   0   2   0   0   2   0   0   2   0   2   0   0   2   2   2   2   0   2   0   0   0
 MK-1-16                2   2   0   2   0   0   2   0   2   0   0   0   2   2   0   0   2   0   2   0   0   0   0   0   2   2   0   0   2   2   2   2   0   0   0   0   0   2   0   0   2   0   0   0   2   2   0   0   2   0   0   0   0   2   2   2   2   0   2   0   0   0   2   2   2   2   0   2   0   0   2   0   2   0   2   0   0   0   2   2   0   2   0   2   2   0   0   0   0   0   0   0   2   0   0   0   0   2   2   0   2   2   0   2   2   2   0   0   0   0   0   0   0   0   0   2   0   0   2   2   2   0   2   0   2   2   0   0   2   2   0   2   2   2   2   2   2   2   0   2   0   2   2   0   2   2   0   0   0   2   2   0   2   0   0   0   0   2   0   2   0   0   2   2   2   0   2   0   2   2   0   0   2   2   2   0   2   2   2   2   2   0   0   2   0   0   2   2   0   0   0   2   2   2   2   0   0   0   0   0
 MK-2-1                 2   2   2   2   2   2   0   0   2   0   2   2   0   2   0   0   0   0   2   0   0   0   0   2   0   2   2   2   2   2   2   0   2   0   2   0   0   0   2   0   2   0   2   2   2   0   2   2   2   2   0   2   0   2   0   2   0   2   2   2   2   2   2   2   2   2   0   2   0   0   2   0   2   0   0   0   2   0   0   0   2   2   2   0   2   0   2   0   2   2   2   2   0   2   0   2   0   0   0   0   0   0   2   0   0   0   2   2   0   0   2   0   2   2   0   2   2   0   2   0   2   0   0   0   2   2   2   2   0   2   2   2   2   2   0   0   0   2   2   2   2   2   0   2   2   2   0   0   0   0   2   2   0   0   2   2   0   0   2   0   0   2   0   0   2   0   0   0   0   2   0   2   2   0   2   0   0   2   0   0   0   2   0   0   0   2   2   0   2   0   2   2   2   0   0   2   0   0   0   2
 MK-2-2                 2   2   0   2   2   2   0   0   2   0   0   2   0   2   0   0   0   0   2   0   0   0   0   2   0   2   2   2   2   2   2   0   2   0   2   0   0   2   2   0   2   0   0   2   2   2   2   0   2   0   0   2   0   0   0   0   0   2   0   2   2   2   2   2   2   2   0   2   0   0   2   0   2   0   0   0   2   0   0   0   2   2   2   0   2   0   2   0   2   2   2   2   0   2   0   2   0   0   0   0   0   0   2   0   0   0   2   2   0   0   0   0   2   2   0   2   2   2   2   0   2   0   0   0   2   0   2   2   0   2   2   2   2   2   0   0   2   2   2   2   2   2   0   2   2   2   0   0   0   0   2   2   2   0   2   2   2   0   2   2   0   2   0   0   2   0   2   0   0   2   0   2   2   0   2   0   0   2   2   0   2   2   0   0   0   2   2   0   2   0   2   2   2   0   0   2   0   0   0   2
 MK-2-3                 2   2   0   2   0   2   0   0   2   0   0   2   0   2   0   0   2   0   2   0   0   0   0   2   0   2   2   2   2   2   2   0   2   0   2   0   0   2   2   0   2   0   0   2   2   2   2   0   2   0   0   2   0   0   0   0   0   2   0   2   2   2   2   2   2   2   0   2   2   0   2   0   2   0   0   0   2   0   0   0   2   2   0   0   2   0   2   0   2   2   2   2   0   2   0   2   0   0   0   0   0   0   2   0   0   0   2   2   0   0   0   0   2   2   0   2   2   2   2   2   2   0   0   0   2   2   2   2   0   2   2   2   2   2   0   0   2   2   2   2   2   2   0   2   2   2   0   0   0   0   2   2   2   0   2   2   2   0   2   2   0   2   0   0   2   0   2   0   0   2   0   0   2   0   2   0   0   2   2   0   2   2   0   2   0   2   2   0   2   0   2   2   2   0   0   2   0   0   2   2
 MK-2-4                 2   2   2   2   0   2   0   0   2   0   0   2   0   2   0   0   2   0   2   0   0   0   0   2   2   2   2   2   2   2   0   0   2   0   2   0   0   2   2   0   2   0   0   2   2   2   2   0   2   0   0   2   0   0   0   0   0   2   0   2   2   2   2   2   2   2   0   2   2   0   2   0   2   0   0   0   2   2   0   0   2   0   0   0   2   0   2   0   2   2   2   2   0   2   0   0   2   0   0   0   0   0   2   0   0   0   2   2   0   0   0   0   2   2   0   2   0   2   2   2   2   0   0   0   2   2   2   2   0   2   2   2   2   0   0   0   2   2   2   2   2   2   0   2   2   2   0   0   0   0   2   2   0   0   2   2   0   0   2   2   0   2   0   0   2   0   2   0   0   2   0   0   2   0   2   0   0   0   2   0   0   2   0   0   2   2   2   0   2   0   2   2   0   0   0   2   0   0   2   2
 MK-2-5                 2   2   2   2   0   2   0   0   2   0   0   2   0   2   0   2   2   2   0   2   0   0   0   2   2   0   2   2   2   2   0   0   2   0   2   0   0   2   2   0   2   0   0   2   2   2   2   0   2   0   0   2   0   0   0   0   0   2   0   2   2   2   2   2   2   2   2   2   2   0   2   2   0   0   0   0   2   2   0   0   2   2   0   2   2   0   0   0   2   2   2   2   0   2   0   0   2   0   0   0   0   0   2   0   0   0   2   2   0   0   0   0   0   2   0   2   0   2   2   2   0   0   0   0   0   0   2   2   0   2   2   2   2   0   0   0   0   2   0   2   2   2   0   0   2   2   0   0   0   0   2   2   0   0   2   2   0   0   2   2   0   2   0   0   2   0   2   0   0   2   0   0   2   0   0   0   0   0   2   0   0   2   0   0   2   2   0   0   2   0   2   2   0   0   0   2   0   0   2   2
 MK-2-6                 2   2   0   2   0   2   0   0   2   0   0   2   2   2   0   2   2   2   0   2   0   0   0   2   2   0   2   2   2   2   0   0   2   0   2   0   0   2   2   0   2   0   0   2   0   2   2   0   2   0   0   2   0   0   2   0   2   2   0   2   2   2   2   0   2   2   2   2   2   0   2   2   0   0   0   0   2   2   0   0   2   2   0   2   2   0   0   0   2   2   2   2   0   2   0   0   2   0   0   0   0   0   2   0   0   0   2   0   0   0   0   0   0   2   0   2   0   2   2   2   2   0   0   0   0   0   2   2   0   2   2   2   2   0   0   0   0   2   0   2   2   2   0   0   2   2   0   2   0   0   2   2   0   0   2   0   0   0   2   2   0   2   0   0   2   0   2   0   0   2   0   0   2   0   0   0   0   0   2   0   0   2   2   0   2   2   0   0   2   0   2   2   0   0   0   2   0   0   0   2
 MK-2-7                 0   2   0   2   0   0   0   0   2   0   0   2   2   2   0   2   0   2   0   2   0   2   0   0   0   0   2   2   2   2   0   0   0   0   2   0   0   2   2   0   2   0   0   2   0   2   2   0   2   0   0   2   0   0   2   0   2   2   0   2   2   2   2   2   2   2   2   2   0   0   2   2   0   0   0   0   2   2   0   0   2   2   0   2   2   0   0   0   2   2   2   2   0   2   0   2   0   0   0   0   0   0   2   2   0   0   2   0   0   0   0   0   0   2   0   2   0   2   0   2   2   2   0   0   0   0   0   2   0   2   2   2   0   0   0   0   2   2   0   2   2   2   0   0   2   2   0   2   0   0   2   2   0   0   2   0   0   0   2   2   0   2   0   0   2   0   0   0   0   2   0   0   2   0   0   0   0   0   0   0   2   2   2   0   2   2   0   0   2   0   2   2   0   0   0   2   0   0   0   2
 MK-2-8                 0   2   0   2   0   0   0   0   2   0   0   2   2   2   0   2   0   2   0   0   0   2   0   0   0   0   2   2   2   2   2   0   0   0   2   0   0   2   2   0   2   0   0   2   0   2   2   0   2   0   0   2   0   0   2   0   2   2   0   2   0   2   0   2   2   2   2   2   0   0   2   2   0   0   0   0   2   2   0   0   2   2   0   2   2   0   0   0   2   2   2   2   0   0   0   2   0   0   2   0   0   0   2   2   2   0   2   0   0   2   2   0   0   2   0   2   0   2   0   2   2   2   0   0   0   0   0   2   0   2   2   2   0   0   2   0   2   2   2   2   2   2   0   0   2   0   0   2   0   2   2   2   0   0   2   0   0   0   2   2   0   2   0   0   2   0   0   0   0   0   0   0   2   0   0   0   0   0   0   0   2   2   2   0   2   2   0   2   2   0   2   2   0   0   0   2   0   0   0   2
 MK-2-9                 0   2   0   2   0   0   0   0   2   0   0   2   2   2   0   2   2   2   0   0   2   2   0   0   0   2   2   2   2   2   2   0   0   0   2   0   0   0   2   0   2   0   0   2   0   2   2   0   2   0   0   2   0   0   0   0   2   0   0   2   0   2   0   0   2   2   2   2   0   2   2   2   0   0   0   0   2   2   0   0   2   2   0   2   2   0   2   0   2   2   2   2   0   0   0   2   0   0   2   2   0   0   2   0   0   2   2   0   0   2   2   0   2   2   0   2   0   2   0   2   2   2   0   0   0   0   0   2   0   2   2   2   0   0   2   0   2   2   2   2   2   2   0   0   2   0   0   2   0   2   0   2   0   0   2   0   0   0   2   2   0   2   0   0   2   2   0   0   0   2   0   0   2   0   0   0   0   0   0   0   2   2   2   0   2   2   0   2   2   0   2   2   0   2   0   2   0   0   0   2
 MK-2-10                0   2   0   2   0   0   0   0   2   0   0   2   0   2   0   2   2   2   0   0   0   2   0   0   0   2   2   2   2   2   2   0   0   0   2   0   0   0   2   0   2   0   0   2   2   2   2   2   0   0   0   2   0   0   0   0   2   0   0   2   0   2   2   0   2   2   2   2   0   2   2   0   0   0   0   0   2   2   0   0   2   2   2   2   2   0   2   0   2   2   2   2   0   0   0   2   0   0   2   2   0   0   2   0   0   2   2   0   0   2   2   0   2   2   0   2   0   2   0   2   2   2   0   0   0   0   0   2   0   2   2   2   0   0   2   0   2   2   2   2   2   2   0   0   2   0   0   2   0   0   0   2   0   0   2   0   0   0   2   2   0   2   0   2   2   2   0   0   0   2   0   0   0   0   2   2   0   0   0   0   2   2   2   0   2   2   0   2   2   0   2   2   0   2   0   2   0   0   0   2
 MK-2-11                0   2   0   2   0   2   0   0   2   0   2   2   0   2   0   2   2   2   2   2   0   2   0   0   0   2   2   2   2   0   2   0   0   0   2   0   2   0   2   0   2   0   0   2   2   2   2   2   0   0   0   2   0   0   0   0   0   0   0   2   0   2   2   0   2   2   2   2   2   2   2   0   0   0   0   0   2   2   0   0   2   2   2   2   2   0   0   0   0   2   2   2   0   0   0   2   0   0   2   2   0   0   2   0   0   2   2   0   0   2   2   0   2   0   0   2   0   2   0   2   2   2   0   0   0   0   2   2   0   2   2   2   0   0   2   0   0   2   2   2   2   2   0   0   2   0   0   2   0   0   0   2   0   0   2   0   0   0   2   0   0   2   0   2   2   0   0   0   0   2   0   0   0   0   2   2   0   0   0   0   2   2   0   0   2   0   0   2   2   0   2   2   0   2   0   2   0   0   0   2
 MK-2-12                0   2   0   2   0   2   0   0   2   0   0   0   0   2   0   2   2   2   2   2   2   2   0   0   0   2   2   2   2   0   2   0   0   2   0   0   2   0   2   2   2   0   0   2   2   2   2   2   0   0   0   2   0   0   0   0   0   0   0   2   0   2   2   2   2   0   2   2   2   2   2   0   0   0   0   0   2   2   0   0   2   2   2   0   2   0   0   0   0   2   2   2   0   0   0   2   0   0   2   2   0   0   2   0   0   2   2   0   0   0   2   0   2   0   0   2   0   2   0   0   2   2   0   0   2   0   2   2   0   2   2   2   0   0   2   0   0   2   2   2   2   2   0   0   2   0   0   2   2   0   0   2   0   0   2   0   0   0   2   0   0   2   0   2   2   0   0   0   0   2   0   0   0   0   2   2   2   0   0   0   2   2   0   0   2   0   0   2   2   0   2   2   0   2   0   2   2   0   0   2
 MK-2-13                0   2   0   2   0   2   0   2   2   0   0   0   0   2   0   2   2   0   2   0   2   0   0   0   0   2   2   2   2   0   2   0   0   0   0   0   2   0   2   2   2   0   2   2   2   2   2   2   0   0   0   2   0   0   2   0   0   0   0   2   2   2   2   2   2   0   2   2   2   2   2   0   0   0   0   0   2   2   0   0   2   2   2   0   2   0   0   0   0   2   2   2   0   0   0   2   0   0   2   2   0   0   2   0   0   2   0   0   0   0   2   0   2   0   0   2   0   2   0   0   2   2   0   0   2   0   2   2   0   0   2   2   0   0   2   0   0   2   2   2   2   2   0   0   2   0   0   2   2   0   0   2   0   2   2   0   2   0   2   0   0   2   0   2   2   0   0   0   0   0   0   0   0   0   2   2   2   0   0   0   2   2   0   0   2   2   2   2   2   0   2   2   0   2   0   2   2   0   0   2
 MK-2-14                0   2   0   2   0   2   2   2   2   0   0   0   0   2   0   2   2   0   2   2   2   0   0   0   0   2   2   0   2   2   0   0   2   0   0   0   0   0   2   2   2   0   2   2   2   0   2   2   0   0   0   2   0   0   2   2   0   0   0   2   2   2   2   2   2   0   2   2   0   2   2   0   0   0   0   2   2   2   0   0   2   2   0   2   2   0   0   0   0   2   2   2   0   0   0   2   0   0   2   2   0   0   2   2   0   2   0   0   0   0   2   0   2   0   0   2   0   2   2   0   2   2   0   0   2   0   2   2   0   0   2   2   0   0   2   0   0   2   2   2   2   2   0   0   2   2   0   0   2   0   0   2   0   2   2   2   2   0   2   0   0   2   0   2   2   0   0   0   0   0   0   0   0   2   2   2   2   0   0   0   2   2   2   0   2   2   2   0   2   0   2   2   0   2   0   2   2   0   0   2
 MK-2-15                0   2   0   2   0   2   2   2   2   0   0   0   0   0   0   2   2   0   2   2   2   0   0   0   0   2   0   0   2   2   2   0   2   0   0   0   0   2   2   2   2   0   0   2   2   0   2   2   0   0   0   2   2   0   2   0   0   0   2   0   2   2   2   2   2   2   2   2   0   2   2   0   0   0   0   2   2   2   0   0   2   2   2   2   2   0   0   0   0   2   2   2   0   0   0   2   2   0   2   2   0   0   2   2   0   2   0   2   0   0   2   0   2   0   2   2   0   2   0   0   2   2   0   0   2   0   2   2   0   0   2   2   0   0   2   0   0   2   2   2   2   2   0   0   2   2   0   0   2   0   0   0   2   2   2   2   2   0   2   0   0   2   0   2   2   0   0   0   0   0   0   0   0   2   2   2   2   0   0   2   2   2   2   0   2   0   2   0   2   0   2   2   0   2   0   0   2   2   0   2
 MK-2-16                0   2   0   2   0   2   2   2   2   0   0   0   0   0   0   2   2   0   2   2   0   0   0   0   2   2   2   0   2   2   2   0   2   2   0   0   0   2   2   2   2   0   0   2   2   0   2   2   2   0   0   2   2   0   2   0   2   0   2   0   2   0   2   2   0   2   2   0   0   2   2   0   2   2   0   0   0   2   0   0   2   2   2   2   2   0   0   0   0   2   2   2   0   0   0   2   2   0   2   2   0   0   2   2   0   2   0   2   0   0   2   0   2   0   0   2   0   2   0   0   2   2   0   0   2   0   2   0   0   0   2   2   0   0   2   0   0   2   2   2   2   2   0   0   2   0   0   0   2   0   0   2   2   2   2   2   2   0   0   0   0   2   0   2   0   0   0   0   0   0   0   0   0   2   2   2   2   0   0   2   2   2   2   0   2   0   2   0   2   0   2   0   0   0   0   0   2   2   0   2
 MK-3-1                 2   0   0   0   2   2   0   2   2   2   0   2   2   0   0   0   0   2   0   0   2   2   0   0   0   0   2   0   0   0   2   2   0   2   2   2   2   2   0   0   0   2   0   2   0   2   0   2   2   2   0   2   2   2   0   0   0   2   0   0   0   2   0   0   2   2   2   2   2   0   2   2   0   0   2   0   2   2   0   2   2   2   0   0   0   0   2   0   0   0   2   2   0   2   2   0   2   2   2   0   2   2   0   2   2   0   0   0   0   0   2   2   0   0   2   0   2   2   2   0   0   0   2   2   0   2   0   2   2   0   0   0   2   0   0   0   2   0   0   0   0   0   0   0   2   2   2   0   2   0   0   0   2   2   0   0   2   2   0   2   2   0   0   2   0   2   2   2   0   0   2   2   0   2   2   2   0   2   2   0   2   2   2   2   0   0   0   2   0   0   0   0   0   2   2   0   0   0   0   2
 MK-3-2                 2   0   0   0   2   2   0   2   2   2   0   2   0   0   0   0   0   2   0   0   2   2   2   0   0   0   2   0   0   0   2   2   0   2   0   2   2   2   0   0   0   2   2   2   0   2   0   2   2   2   0   2   2   2   0   0   0   2   0   2   0   2   0   0   2   2   2   2   2   0   0   2   0   0   2   0   2   0   2   2   2   2   0   0   0   0   2   0   0   0   2   2   0   2   2   0   2   2   2   0   2   2   0   2   2   2   0   0   0   0   2   0   2   0   0   0   0   2   2   0   0   2   2   2   2   2   0   2   2   0   0   0   2   0   0   0   0   0   2   0   0   0   0   0   2   2   2   0   2   0   0   0   2   2   2   0   2   2   0   2   2   0   0   2   0   2   2   2   0   0   2   2   0   2   2   2   0   2   2   0   2   2   2   2   0   0   0   2   0   0   0   0   0   2   2   0   0   0   0   2
 MK-3-3                 2   0   2   0   2   2   0   2   2   2   0   2   0   0   0   0   0   2   0   0   2   2   2   0   0   0   0   0   0   0   2   2   0   2   0   2   2   2   0   0   2   2   2   2   0   2   0   2   2   2   0   2   0   2   0   0   0   2   2   2   0   2   0   0   0   2   2   2   2   0   0   2   0   0   2   0   0   0   2   2   2   2   0   2   0   0   2   0   0   0   2   2   0   2   2   0   2   2   2   0   2   2   0   2   2   2   0   0   0   0   2   0   2   0   0   0   0   2   2   0   0   2   2   2   2   2   2   2   2   0   0   0   2   0   0   0   0   0   2   2   0   0   0   0   2   2   0   0   2   0   0   0   2   2   2   0   2   2   0   2   2   0   0   2   0   2   2   2   0   0   2   2   0   2   2   0   2   0   0   0   2   2   2   2   2   0   0   2   0   0   0   0   2   2   2   0   0   0   0   0
 MK-3-4                 2   0   0   0   2   2   0   2   2   2   0   2   0   0   0   0   2   2   0   0   2   2   2   0   0   0   0   2   0   0   2   2   0   2   0   2   2   2   0   0   2   2   2   2   0   2   0   2   2   2   0   2   2   2   2   0   2   2   2   2   0   0   0   0   0   2   2   2   2   0   0   2   2   0   2   0   2   0   0   2   2   2   0   2   0   0   2   0   0   0   2   2   0   2   2   0   2   2   0   0   2   2   0   0   0   2   0   0   0   0   2   0   2   0   0   0   2   2   2   2   0   2   2   2   2   2   2   2   2   0   0   0   2   0   0   0   0   0   0   2   0   0   0   2   2   2   0   0   2   0   2   0   2   0   2   2   2   0   0   2   2   0   0   2   0   2   2   2   0   0   2   2   0   2   2   0   2   0   2   0   2   2   0   2   2   0   0   2   0   0   0   0   2   2   2   2   0   0   0   0
 MK-3-5                 2   0   0   0   0   2   0   2   2   2   0   2   0   0   0   0   2   2   0   0   2   2   2   0   0   0   0   2   2   0   2   0   0   2   0   2   2   2   0   0   2   2   2   2   2   2   0   2   2   2   2   2   2   2   2   0   2   2   2   2   0   0   0   0   2   0   2   2   2   0   0   0   2   0   2   0   2   0   0   2   2   2   0   2   0   0   2   0   0   0   2   2   0   2   2   0   2   2   0   0   2   0   0   0   0   2   0   0   0   0   2   0   0   0   0   0   2   2   2   2   0   2   2   2   2   2   2   2   0   0   0   0   2   0   0   0   0   0   0   2   0   0   0   2   2   2   0   2   2   0   2   0   2   0   2   0   0   0   0   2   2   0   0   2   0   2   0   2   0   0   2   2   0   0   2   0   2   0   2   0   2   2   2   2   0   0   2   2   0   0   0   2   2   2   0   2   0   0   0   0
 MK-3-6                 2   0   2   0   0   2   0   2   2   2   0   2   0   0   0   0   2   2   0   0   2   2   2   0   0   0   0   2   2   2   2   0   0   2   2   2   2   0   0   0   2   2   2   2   2   0   0   2   2   2   2   2   2   2   2   0   2   2   2   2   0   0   0   2   2   0   2   2   0   2   0   0   2   0   2   0   2   0   0   2   2   2   0   2   0   0   2   0   0   0   2   2   0   2   2   0   0   0   0   0   2   0   0   0   0   2   0   0   0   0   2   0   2   0   0   0   2   2   2   2   0   2   2   2   2   2   2   2   2   0   0   0   2   0   0   0   0   0   0   2   0   2   0   2   2   2   0   0   2   0   2   0   2   0   2   0   0   0   0   2   2   0   0   2   0   2   0   2   0   0   2   2   0   0   2   0   2   0   2   0   2   2   2   2   0   0   2   2   0   0   2   2   2   2   0   2   0   0   0   0
 MK-3-7                 2   0   2   0   0   2   0   2   2   2   0   2   0   0   0   2   2   2   2   0   2   0   2   2   0   0   0   2   2   0   0   0   0   2   2   2   2   0   0   2   2   2   2   2   2   0   0   2   2   0   2   2   2   2   2   0   2   2   2   2   0   0   0   2   2   0   2   2   0   0   0   2   2   2   2   0   2   0   0   2   2   2   0   2   0   0   2   2   0   0   2   2   0   0   2   0   0   0   0   0   0   0   0   0   0   2   2   0   0   0   2   0   2   0   0   0   2   2   2   2   0   2   2   2   2   2   2   2   2   0   0   0   2   0   0   2   0   0   0   2   0   2   0   2   2   2   0   0   2   2   2   0   2   0   2   0   0   0   0   2   2   0   0   2   0   0   0   2   0   0   2   2   0   0   2   0   2   0   2   0   2   2   2   0   0   0   2   2   0   0   2   2   0   2   0   2   0   0   0   0
 MK-3-8                 2   0   2   0   2   2   0   2   2   2   2   2   0   0   0   2   2   2   2   0   0   0   2   2   0   0   0   2   2   0   0   0   0   2   2   2   0   0   0   2   2   2   2   2   2   0   0   2   2   0   2   2   2   0   2   0   2   2   2   2   0   0   0   0   2   0   2   2   2   0   0   0   2   2   2   0   2   0   0   2   2   2   2   2   0   0   2   2   0   2   0   2   0   0   2   0   0   0   0   0   0   0   0   0   2   2   2   0   0   0   2   0   2   0   0   0   2   2   2   2   0   2   2   2   2   2   2   2   2   0   0   0   2   0   0   2   0   0   0   2   0   2   0   2   2   2   0   0   2   2   2   0   2   0   2   0   0   0   0   2   2   0   0   2   0   0   0   2   0   0   2   2   0   0   2   0   2   0   2   0   2   2   2   0   0   0   2   2   2   2   0   2   0   2   2   2   0   0   0   0
 MK-3-9                 2   0   2   0   2   2   0   2   2   2   2   2   0   0   0   2   2   2   2   0   0   2   2   2   0   0   0   2   2   0   0   0   0   2   2   2   0   0   0   2   2   2   2   2   2   0   0   0   2   0   2   2   2   2   2   0   2   2   2   2   2   0   0   0   2   2   2   2   2   2   0   0   2   2   2   2   2   0   0   2   2   2   0   2   0   0   2   2   2   2   0   2   0   0   2   0   0   0   0   0   0   0   0   0   2   2   2   0   0   0   2   0   2   0   0   0   2   2   2   0   0   2   2   2   2   2   2   2   2   0   0   2   2   0   0   2   0   0   0   2   0   2   0   2   2   2   0   0   2   0   2   0   2   2   2   0   0   0   0   2   2   0   2   2   0   0   0   2   0   0   2   2   0   0   2   2   2   0   2   0   2   0   2   0   0   0   2   2   2   2   0   0   0   0   2   2   0   0   0   0
 MK-3-10                2   0   2   2   0   2   0   2   2   2   2   2   0   0   0   2   2   2   2   0   0   2   2   2   0   0   0   2   2   0   0   0   0   2   2   2   0   0   0   2   2   2   2   2   2   2   2   0   2   0   2   2   2   2   2   0   2   2   2   2   2   0   0   0   2   2   2   0   2   2   0   0   0   2   2   0   2   0   0   2   2   2   0   2   2   0   2   2   2   2   0   2   0   0   2   0   2   0   0   0   0   0   0   0   2   0   2   0   0   0   2   2   2   2   0   0   2   2   2   0   0   2   2   2   2   0   2   2   2   2   0   2   2   0   0   2   0   0   0   2   0   2   0   0   2   2   0   0   2   0   2   0   2   2   2   0   0   0   0   2   2   0   2   2   0   0   2   0   0   0   2   2   0   0   2   2   2   2   2   0   2   0   2   0   0   0   2   2   0   2   0   0   0   0   2   2   2   0   0   0
 MK-3-11                2   0   2   2   2   0   0   2   2   2   2   2   0   0   0   2   2   2   2   0   0   2   2   2   0   2   0   2   2   0   0   0   0   2   0   2   2   0   0   2   2   2   2   2   0   2   2   2   2   0   2   2   2   2   2   0   2   2   2   2   2   0   0   0   2   2   0   0   2   2   0   0   0   2   2   0   2   0   2   2   2   2   0   2   2   0   2   2   2   2   0   0   0   2   2   2   2   0   0   0   0   0   0   0   2   0   2   0   0   0   2   2   2   2   0   0   2   0   2   0   0   2   2   2   2   0   2   2   2   2   0   2   0   2   0   2   0   0   0   2   0   0   0   0   2   2   0   0   2   0   2   0   2   2   0   0   0   0   2   2   2   0   2   2   0   0   2   0   0   0   0   2   0   0   2   2   2   0   2   0   2   0   2   2   0   2   2   2   0   2   0   0   0   0   0   2   2   0   0   2
 MK-3-12                2   0   2   2   2   0   0   2   2   2   2   2   0   0   0   2   2   2   2   0   0   2   2   2   2   2   0   2   2   0   2   0   0   2   0   2   2   0   0   2   2   2   2   2   0   2   2   0   2   2   2   2   2   2   2   0   2   2   2   2   0   0   0   0   2   2   0   0   2   2   0   0   0   2   2   2   2   0   2   0   2   2   0   2   0   0   2   2   2   2   0   0   0   2   2   2   2   0   0   0   2   2   0   2   2   0   2   0   0   0   2   2   2   2   0   0   2   0   2   0   0   2   2   2   2   0   2   0   2   0   0   2   0   2   2   2   0   0   0   2   0   0   0   0   2   2   0   0   2   0   2   0   2   2   0   0   0   0   2   2   2   0   0   2   0   0   2   0   0   0   0   0   0   0   2   2   2   2   2   0   2   0   2   2   0   2   2   2   0   2   0   0   0   0   2   2   2   0   2   2
 MK-3-13                2   0   2   2   2   0   0   2   2   2   2   0   2   0   0   2   2   2   2   0   0   2   2   2   2   0   0   2   2   0   2   0   0   2   0   2   2   0   0   2   2   2   2   2   2   2   0   0   2   2   2   2   0   2   2   0   2   2   2   2   0   0   0   0   2   2   0   2   2   2   0   0   0   2   2   2   2   2   2   0   2   2   0   2   0   0   2   2   2   2   0   0   0   2   2   2   0   0   2   0   2   0   0   2   2   0   2   0   0   0   2   2   2   0   0   0   2   0   2   0   0   2   2   2   2   0   2   0   2   2   0   0   0   2   2   2   0   0   0   2   0   0   0   0   2   2   0   0   2   0   2   0   2   2   0   0   0   2   2   2   2   0   0   2   0   2   2   0   0   0   2   0   0   0   2   2   2   2   2   0   2   0   0   2   0   2   2   0   0   2   0   0   0   0   2   2   2   0   2   2
 MK-3-14                2   0   2   2   2   0   0   2   2   2   2   0   2   0   0   2   2   2   2   0   0   2   2   2   2   0   0   2   2   0   2   0   0   2   0   2   2   0   0   2   2   2   2   2   2   2   0   0   2   2   2   0   0   2   2   0   2   2   2   2   0   0   0   0   2   2   0   2   0   2   0   0   0   2   2   2   2   2   2   0   2   2   0   2   0   0   2   2   2   0   0   0   0   2   2   2   0   0   2   0   2   0   0   2   2   0   2   0   0   0   2   2   2   0   0   0   2   0   2   2   0   2   2   2   2   0   2   0   2   2   0   0   0   2   2   0   2   0   0   2   0   0   0   0   2   2   0   2   2   0   2   0   2   2   0   0   0   0   2   2   2   0   0   2   0   2   2   0   0   0   2   0   0   2   2   0   2   2   2   0   2   0   0   2   0   2   0   0   0   2   0   0   0   0   0   2   2   0   2   2
 MK-3-15                2   0   2   2   0   0   0   2   2   2   2   2   2   0   0   2   2   2   2   0   0   2   2   2   2   0   0   2   2   0   2   0   2   2   0   2   2   0   2   2   2   0   2   2   2   2   0   0   2   2   2   0   2   2   2   0   2   2   2   2   0   0   0   0   2   2   2   2   0   2   0   0   2   2   2   2   2   2   2   0   2   2   0   2   0   0   2   2   2   0   2   0   0   2   2   0   0   0   2   0   2   0   0   0   2   0   2   0   0   0   2   2   2   0   0   0   2   0   2   2   0   2   2   2   2   0   2   0   2   2   0   2   0   2   2   0   0   0   0   2   0   0   0   0   2   2   0   2   2   2   2   0   2   2   0   0   0   0   2   2   2   0   0   2   0   0   2   0   0   0   2   2   0   2   2   0   2   2   2   2   2   0   0   2   2   2   0   0   0   2   0   0   0   0   0   0   2   0   2   2
 MK-3-16                2   0   2   2   0   0   0   2   2   2   2   2   2   0   0   2   2   2   2   0   0   2   2   2   2   0   0   2   2   0   0   2   2   2   0   2   2   0   2   2   2   2   2   2   2   2   0   0   0   2   2   0   2   2   2   0   2   2   2   2   0   0   0   0   2   2   2   2   0   0   0   0   2   2   2   2   2   0   2   0   2   2   0   2   0   0   2   2   2   0   2   0   0   2   2   0   0   0   2   0   2   0   0   0   2   0   2   0   0   0   2   2   2   0   0   0   2   0   2   2   0   2   2   2   2   0   2   0   2   2   0   2   0   2   2   0   0   2   0   2   0   0   0   0   2   2   0   2   0   2   2   2   0   2   0   0   0   0   2   0   2   0   0   2   0   0   2   0   0   0   0   2   0   2   2   2   2   2   2   2   2   0   0   2   2   2   0   0   0   2   0   0   0   2   0   0   2   0   2   2
 MK-4-1                 0   0   2   0   2   0   2   0   2   0   2   2   0   2   0   0   2   2   2   2   0   0   0   0   2   2   0   0   2   2   2   0   0   0   0   0   2   0   2   2   2   0   0   0   2   0   2   0   2   2   0   0   0   2   2   0   2   0   2   0   0   0   0   0   0   0   2   0   2   2   2   2   2   0   0   0   2   2   2   2   0   0   0   0   2   0   0   2   2   2   2   0   2   0   0   2   2   0   0   0   2   2   0   0   0   0   2   2   2   2   0   0   2   2   2   0   2   0   2   2   0   2   2   0   2   2   0   0   0   0   0   0   0   0   0   2   2   2   0   2   2   2   0   2   2   2   0   0   2   2   0   0   2   2   2   2   0   2   2   2   0   2   0   0   2   2   2   2   0   2   2   2   0   2   0   0   2   2   2   2   0   0   0   0   0   0   0   2   0   0   0   0   2   0   0   0   2   2   0   0
 MK-4-2                 0   2   2   0   2   0   2   0   2   0   2   2   0   2   0   0   2   2   2   2   0   0   0   0   2   2   0   0   2   2   2   0   0   2   0   0   2   0   2   2   2   0   0   2   2   0   2   0   2   2   0   0   0   2   2   0   0   0   2   0   0   0   2   0   0   0   2   0   2   2   2   2   2   0   0   2   2   0   0   2   0   0   0   0   0   0   0   2   2   2   2   0   2   2   2   2   2   0   0   0   2   2   0   0   0   0   0   2   2   2   0   0   2   2   0   0   2   0   0   2   0   2   2   0   2   2   0   0   0   0   0   0   0   0   0   2   2   2   0   2   2   0   0   2   2   2   0   2   2   2   0   0   2   2   2   0   0   2   2   2   0   2   0   0   2   2   2   0   2   2   2   2   2   2   2   0   2   2   2   2   0   0   0   0   0   2   0   2   0   0   0   0   2   0   0   0   2   2   2   0
 MK-4-3                 0   2   0   0   2   0   2   0   2   0   2   2   2   2   0   0   2   2   2   2   0   0   0   0   0   2   0   0   2   2   2   0   2   2   0   0   2   0   2   2   2   0   0   2   2   0   2   2   0   2   0   0   0   2   2   2   2   0   2   0   0   2   2   0   0   0   2   0   2   2   2   0   2   0   0   2   2   0   0   2   0   0   0   0   0   0   0   0   2   2   2   0   2   2   0   2   2   0   0   0   2   2   0   0   0   0   0   2   2   2   0   0   2   2   0   0   2   0   0   2   0   2   2   0   2   2   2   2   0   0   0   0   0   0   0   2   2   2   0   2   2   0   0   2   0   2   0   2   2   2   0   0   2   2   2   0   0   2   2   2   2   0   0   0   2   2   2   2   0   2   2   0   2   2   2   0   2   2   2   2   0   0   0   0   0   2   0   2   0   0   2   0   2   0   0   2   2   0   2   0
 MK-4-4                 0   2   2   0   2   0   2   0   2   0   2   2   2   2   0   0   2   2   2   2   0   0   0   0   0   2   0   2   2   2   2   0   2   2   0   0   2   0   2   2   2   0   0   2   2   0   2   2   0   2   0   0   2   2   2   2   2   0   2   0   0   0   2   0   0   0   2   0   2   0   2   0   2   0   0   2   2   0   0   2   0   2   0   0   0   0   0   0   2   2   2   2   2   0   0   0   2   0   2   0   2   2   0   0   0   0   2   2   2   2   0   2   2   2   0   0   2   0   0   2   0   2   2   0   2   2   2   2   0   0   0   0   0   0   0   2   2   2   0   2   2   0   0   2   0   2   0   2   2   2   0   0   2   2   2   0   0   2   2   2   2   0   0   0   2   2   2   2   2   0   2   0   2   2   2   0   2   2   2   2   0   0   0   0   0   0   0   2   0   0   2   0   2   0   0   2   2   0   0   0
 MK-4-5                 2   0   2   0   0   0   2   0   2   0   2   2   2   0   0   0   2   2   2   0   0   0   0   0   0   2   0   2   2   2   2   0   2   2   0   0   2   0   2   2   2   0   0   0   2   0   2   2   0   2   0   0   2   2   0   2   2   0   2   0   0   0   2   0   0   0   2   0   2   0   2   0   2   0   0   2   2   0   0   2   0   2   0   0   0   2   0   0   2   2   2   2   2   0   0   0   2   0   2   0   2   2   0   0   0   2   2   2   2   2   0   2   2   2   0   0   2   0   0   2   0   2   2   0   2   2   2   2   0   0   0   0   0   0   0   2   2   2   0   2   2   0   0   2   0   2   0   2   2   2   0   0   0   2   2   0   0   2   2   0   2   0   0   0   2   2   2   2   2   0   2   0   2   2   2   0   2   2   2   2   0   2   0   0   0   2   0   2   0   2   0   0   2   0   2   2   2   0   2   0
 MK-4-6                 2   0   2   0   2   0   2   0   2   0   2   2   2   0   0   0   2   2   2   0   0   2   0   2   0   2   0   2   2   2   2   0   2   2   0   0   0   0   2   2   2   0   0   0   2   0   2   0   0   2   0   0   2   2   0   2   2   0   2   0   2   0   2   0   0   0   2   2   2   0   2   0   2   0   0   2   2   0   0   2   0   2   2   0   0   2   0   0   2   2   2   2   2   0   0   0   2   0   2   0   0   2   0   0   0   2   2   2   2   2   0   2   2   0   0   0   2   0   0   2   0   2   2   0   2   2   2   2   2   0   0   0   0   0   0   0   2   2   0   2   2   0   0   2   0   2   0   2   0   2   0   0   0   2   2   0   0   2   2   0   2   0   0   0   2   2   2   2   0   0   2   0   2   2   2   0   2   2   2   2   0   2   0   2   0   2   0   2   0   0   0   0   0   0   2   2   2   0   2   0
 MK-4-7                 2   2   0   0   2   0   2   0   2   0   2   2   2   0   0   0   2   2   2   0   2   2   0   2   0   2   0   2   2   2   0   0   2   2   0   0   0   0   2   2   2   0   0   0   2   0   2   0   0   2   0   0   2   2   0   2   2   0   2   2   0   0   2   0   0   0   2   2   2   0   2   0   0   0   0   2   2   0   0   2   0   2   2   0   0   2   0   0   0   2   2   0   2   0   0   0   2   0   2   0   0   2   0   0   0   2   0   2   0   2   0   2   0   0   0   0   2   0   0   0   0   2   2   0   2   2   2   0   2   0   0   0   0   0   0   0   2   2   0   2   2   0   0   0   0   2   0   0   0   2   0   0   0   2   2   0   0   2   2   0   2   0   0   0   2   2   2   2   2   0   2   0   2   2   0   2   2   2   2   2   0   2   0   0   0   2   0   2   0   0   0   0   0   0   2   2   2   0   0   2
 MK-4-8                 2   2   0   0   2   0   2   0   2   0   2   2   2   0   0   0   2   2   2   0   2   0   0   2   0   2   0   2   2   2   0   0   2   2   0   0   2   0   2   2   0   0   0   0   2   0   0   0   0   2   0   0   2   2   0   2   2   0   2   2   2   0   2   0   0   0   2   2   2   0   2   0   0   0   0   2   2   0   0   2   0   2   2   0   0   2   0   0   0   2   2   0   2   0   2   2   2   0   0   0   0   2   0   0   0   2   0   0   0   2   0   0   0   0   0   0   2   0   0   0   0   2   2   0   2   2   2   0   2   0   0   0   0   0   0   2   2   2   0   2   0   0   0   0   0   2   0   0   0   0   0   0   0   2   2   0   0   2   2   0   2   0   0   0   2   2   2   2   2   0   0   0   2   2   0   2   2   2   2   2   0   2   0   0   0   2   0   2   0   0   0   0   0   0   2   2   2   0   0   2
 MK-4-9                 2   2   0   0   2   2   2   0   2   0   2   0   2   0   0   2   2   2   2   0   2   0   0   0   0   2   0   2   2   2   0   0   2   2   0   0   2   0   2   2   2   0   0   0   2   0   0   2   0   2   0   0   2   2   0   2   2   0   2   2   2   0   2   0   0   0   2   2   2   0   2   0   2   0   0   2   2   2   0   2   0   2   0   0   2   0   2   0   2   2   2   0   2   0   2   2   2   0   0   2   0   2   0   0   0   2   0   0   0   2   0   0   0   0   0   0   2   0   0   0   0   2   2   0   2   2   2   2   2   0   0   0   0   0   0   2   2   2   0   2   0   0   0   0   0   0   0   0   0   0   0   0   0   2   2   0   0   2   2   0   2   0   0   0   2   2   2   2   2   0   0   0   2   2   0   2   2   2   2   2   0   2   0   0   0   2   0   2   0   0   0   0   0   0   2   2   2   0   0   2
 MK-4-10                2   2   0   0   2   2   0   0   2   2   2   0   2   0   0   2   2   2   2   0   2   0   0   0   0   2   0   2   2   2   0   0   2   2   0   0   2   0   2   2   2   0   0   0   2   0   0   2   0   0   0   0   2   2   0   0   2   0   2   2   2   0   2   2   0   0   2   2   2   0   2   0   2   0   0   2   2   2   0   2   0   2   2   2   2   0   2   0   2   2   2   0   2   0   2   2   2   0   0   0   0   2   0   0   0   2   0   0   0   2   0   0   0   0   0   0   2   2   0   0   0   2   2   0   2   0   0   2   2   0   0   0   0   0   0   2   2   2   0   2   0   0   0   0   0   0   0   0   0   0   0   2   0   2   2   2   0   2   2   0   2   0   0   0   2   2   0   0   2   2   0   0   2   2   0   2   2   2   2   2   0   2   0   0   0   2   0   2   0   0   2   0   0   0   2   2   2   0   0   2
 MK-4-11                2   2   0   0   2   2   0   0   2   2   2   0   2   0   0   2   2   2   2   0   2   0   0   0   0   2   0   2   2   2   0   2   2   2   0   0   2   0   2   2   2   2   0   0   2   0   0   2   0   0   0   0   2   2   0   0   2   0   0   2   0   2   2   0   0   0   2   2   2   0   2   0   2   2   0   2   2   2   0   2   0   2   2   2   2   2   2   0   2   2   0   0   2   0   2   0   2   0   0   0   0   2   2   0   0   2   2   0   2   2   0   0   0   0   0   0   2   2   0   0   0   2   2   0   2   0   0   0   2   0   0   0   2   0   0   2   2   2   0   2   0   0   0   0   0   0   0   0   0   0   0   2   2   2   2   2   0   0   2   0   2   0   0   0   2   2   2   0   2   2   0   0   2   2   0   2   2   0   2   2   0   2   0   0   0   2   0   2   0   2   0   0   0   0   2   0   2   0   0   0
 MK-4-12                2   2   0   0   2   2   0   0   2   2   0   0   2   0   2   2   2   2   2   0   2   0   0   0   0   2   0   2   2   2   0   2   2   2   0   0   2   0   2   2   2   2   0   0   2   0   0   2   0   0   0   0   0   2   0   0   2   0   0   2   0   2   2   0   2   0   2   2   2   0   2   0   2   2   0   0   2   2   0   2   0   2   2   2   2   2   2   0   2   2   0   0   2   0   2   0   2   0   0   0   2   2   2   0   0   2   2   0   2   2   0   0   0   2   0   0   2   0   0   0   0   2   2   0   2   0   0   0   2   0   0   2   2   0   0   2   2   2   0   2   0   0   2   0   2   0   0   0   2   0   0   2   2   0   0   2   0   0   2   0   0   2   0   0   2   2   2   0   2   0   0   0   2   2   0   2   2   0   2   2   0   2   2   0   0   2   0   2   0   2   0   0   0   0   2   0   2   0   0   0
 MK-4-13                2   2   0   0   2   2   0   0   2   2   0   0   2   0   2   2   0   0   2   0   0   0   0   0   0   2   2   2   2   2   0   2   2   2   0   0   0   0   2   2   2   2   2   0   2   0   2   2   0   0   0   0   0   2   0   0   2   0   0   2   0   2   0   0   2   0   2   2   2   0   0   0   2   0   0   0   2   2   0   2   0   2   2   0   2   2   2   0   2   2   0   0   2   0   0   0   2   0   0   0   2   2   2   0   0   2   2   0   2   2   0   0   0   2   0   0   2   0   0   2   0   2   2   0   0   2   0   0   2   0   0   2   2   2   2   2   2   2   0   2   0   2   2   0   2   0   0   0   2   2   0   2   2   0   0   0   0   0   2   0   0   2   0   0   2   2   2   0   2   0   0   0   0   0   0   2   2   0   2   2   0   2   0   0   0   2   0   2   0   2   0   0   0   0   2   0   2   0   0   0
 MK-4-14                0   2   0   0   2   2   0   0   2   2   0   0   2   2   2   2   0   0   2   0   0   0   0   0   0   2   2   2   2   2   0   2   2   2   0   0   0   0   0   2   2   2   2   2   2   2   2   2   2   0   0   0   0   2   2   0   2   0   2   0   0   2   0   0   2   0   0   2   2   0   0   0   2   2   0   0   0   2   0   2   0   2   2   2   2   0   0   0   0   2   0   0   2   2   0   0   2   0   0   2   2   2   2   0   0   2   2   0   2   0   0   0   0   2   0   0   2   2   0   2   0   2   2   2   0   2   0   0   2   0   2   2   0   2   2   2   2   2   0   2   0   2   2   0   2   0   0   0   0   2   0   2   2   0   0   0   0   0   2   0   0   2   0   2   2   2   2   0   2   0   0   0   0   0   0   2   2   0   0   2   0   2   2   0   0   2   0   2   0   2   0   2   0   0   2   0   2   0   2   0
 MK-4-15                0   2   0   0   2   2   0   0   2   2   0   2   2   2   0   2   0   0   2   0   0   0   0   0   0   0   2   2   2   2   0   2   2   0   0   0   0   0   0   2   2   2   2   2   0   2   2   2   2   0   0   0   0   2   2   0   2   0   2   0   0   0   0   2   2   0   0   2   2   0   0   0   2   2   0   0   0   2   0   2   0   2   2   2   0   0   2   0   0   2   0   0   2   2   0   0   2   0   0   2   2   2   2   2   0   2   2   0   2   0   0   0   0   2   0   0   0   2   0   2   0   2   0   2   0   2   0   0   2   0   2   2   0   2   2   2   2   2   0   2   0   2   2   0   2   0   0   0   0   2   0   2   2   0   0   0   0   0   2   0   0   2   0   2   2   2   2   0   2   0   0   0   0   0   0   2   2   0   0   2   0   0   2   0   0   2   0   0   0   0   0   2   0   0   2   0   2   2   2   0
 MK-4-16                0   0   0   0   2   0   0   0   2   2   0   2   2   2   0   2   0   0   2   0   0   2   0   0   0   0   2   2   2   0   0   2   0   0   0   0   0   0   2   2   2   2   2   2   0   0   2   2   2   0   0   0   0   0   2   0   2   2   2   0   0   0   0   0   2   0   0   2   2   2   0   0   2   0   0   0   2   2   0   2   0   2   2   2   0   0   2   0   0   2   0   2   2   2   0   0   2   0   0   2   2   2   2   2   0   2   2   0   2   0   0   0   0   0   0   0   0   2   0   2   0   2   0   2   0   2   0   0   2   0   2   2   0   2   2   2   2   2   0   2   0   2   2   0   2   0   0   0   0   2   0   2   2   0   0   0   0   0   0   0   0   2   0   2   2   2   2   0   2   0   0   0   0   0   0   2   2   0   2   2   0   0   0   2   0   2   0   0   0   0   0   2   0   0   2   0   2   2   2   2
 MK-5-1                 0   2   0   0   2   0   2   2   0   2   2   0   2   2   0   0   0   2   0   0   2   0   2   0   0   0   0   0   2   2   0   0   0   0   2   0   2   2   2   2   0   0   0   0   2   2   2   0   2   2   2   0   2   2   2   0   2   2   2   2   2   2   2   0   2   2   2   2   2   0   0   2   2   0   2   2   2   0   0   2   2   0   2   0   2   0   0   2   2   0   0   0   2   0   0   2   2   0   2   2   2   0   2   0   0   0   2   0   0   2   0   0   2   2   0   2   0   0   0   0   2   2   0   0   2   0   2   0   0   2   0   0   0   0   2   2   0   2   0   0   2   0   0   2   2   0   0   0   0   0   2   2   2   0   0   2   2   0   2   0   2   0   0   0   2   2   2   2   0   2   2   2   0   0   0   0   2   2   0   2   0   0   2   2   0   2   0   2   0   2   0   0   0   2   2   0   0   2   2   0
 MK-5-2                 2   2   0   0   2   0   2   2   2   2   2   0   2   2   0   0   0   2   0   0   2   0   2   0   0   0   0   0   0   2   0   0   0   0   2   0   2   2   2   2   0   0   0   0   2   2   0   0   2   2   2   0   2   2   2   2   0   2   2   2   2   2   2   0   2   2   2   2   2   0   0   2   2   0   2   0   2   0   0   2   2   0   2   0   2   0   0   2   2   2   0   2   2   0   0   2   2   0   2   2   0   0   2   0   0   0   2   0   0   2   0   0   2   2   0   2   0   0   0   0   2   2   0   0   2   0   2   0   0   2   0   0   0   0   2   2   0   2   0   2   2   0   2   2   2   0   0   0   0   2   2   2   2   0   0   2   2   0   2   0   2   0   0   0   2   2   2   0   0   2   2   0   0   2   0   0   2   0   0   2   0   0   2   2   0   2   0   2   0   2   2   0   0   0   2   0   0   2   2   0
 MK-5-3                 2   2   0   0   2   0   2   2   2   2   2   0   2   2   0   0   2   2   0   0   2   0   2   0   0   0   0   0   0   2   0   0   0   0   2   0   2   2   2   0   0   0   0   0   2   0   0   0   2   2   2   0   2   2   2   2   0   0   2   0   2   2   2   0   2   2   0   2   2   0   2   2   2   0   2   0   2   0   0   2   2   0   2   0   2   0   0   2   2   2   0   2   2   0   0   2   2   0   2   2   0   0   2   2   0   0   2   0   2   2   0   0   0   0   0   2   2   0   0   0   2   2   0   0   2   0   2   0   2   2   0   0   0   0   2   2   0   2   0   2   2   0   2   2   2   2   2   2   2   2   0   2   2   0   0   0   2   0   2   0   2   0   0   0   2   2   2   0   0   2   2   0   0   2   0   0   2   0   2   2   0   0   2   2   0   2   2   2   0   2   2   2   0   2   2   0   0   0   2   0
 MK-5-4                 2   2   2   0   2   0   2   2   2   2   2   0   2   0   0   0   2   2   0   0   2   2   2   0   0   0   0   0   0   2   0   2   0   0   2   0   2   2   2   0   0   0   0   0   2   0   0   2   2   2   2   0   2   2   2   2   0   2   2   0   0   2   2   0   2   0   0   2   2   0   0   2   0   0   2   0   2   2   0   2   2   0   2   0   2   2   0   0   2   2   0   2   2   0   0   2   2   0   2   2   0   0   2   2   0   0   2   0   2   2   0   0   0   0   0   2   2   0   0   0   2   2   0   0   2   2   2   0   2   2   0   0   0   0   2   0   0   2   0   2   2   0   2   2   2   2   2   2   2   2   2   2   2   0   0   0   2   2   2   0   2   0   2   0   0   2   0   0   0   2   2   0   0   2   0   0   2   0   2   2   0   0   2   2   0   2   2   2   2   2   2   2   0   2   0   0   0   0   2   0
 MK-5-5                 2   2   2   0   2   0   2   2   2   2   2   0   2   0   0   0   2   2   0   0   2   2   2   0   0   0   0   0   0   2   0   2   0   0   2   0   2   2   2   2   0   0   0   0   0   0   0   2   2   0   2   0   2   2   2   2   0   2   2   0   0   2   0   0   2   0   0   2   2   0   2   2   0   2   2   0   2   2   0   2   2   0   2   0   2   2   0   2   2   2   0   2   0   0   0   0   2   0   2   2   2   0   0   2   0   0   2   0   2   2   2   0   0   0   2   2   2   0   0   2   2   2   0   2   2   0   2   0   2   2   0   0   0   2   2   0   0   2   0   2   2   0   2   2   2   2   2   0   2   2   0   2   2   0   0   0   2   2   2   0   2   0   2   0   0   2   0   2   0   2   2   2   0   2   2   0   0   0   2   0   0   0   0   2   0   2   2   2   2   2   2   2   0   2   0   0   0   0   2   0
 MK-5-6                 2   2   2   0   2   0   2   0   2   2   0   0   2   0   0   0   2   2   0   0   2   2   2   0   0   0   0   0   0   2   0   2   0   0   2   0   0   2   2   2   0   0   0   0   0   0   0   2   2   0   2   0   2   2   2   2   0   2   2   0   2   2   0   0   2   0   0   2   2   0   2   2   0   2   2   0   2   2   0   2   2   2   2   0   2   2   0   2   2   0   2   2   0   0   0   0   2   0   2   2   2   0   0   2   0   0   2   0   2   2   2   0   0   0   2   0   2   0   0   2   2   2   0   2   2   0   2   2   2   2   0   0   0   2   2   0   0   2   0   2   2   0   0   0   2   2   2   0   2   2   0   2   2   0   0   0   2   2   2   0   0   0   2   0   0   2   0   2   0   2   2   2   0   2   2   0   0   0   0   0   0   0   0   2   0   2   2   0   2   2   2   2   0   2   0   0   0   2   2   0
 MK-5-7                 2   2   2   0   2   0   2   0   2   2   0   0   2   0   0   0   2   2   0   0   0   0   2   0   0   0   0   0   0   2   0   2   0   0   2   2   0   0   2   2   0   0   0   0   0   0   0   0   2   0   2   0   2   2   2   2   2   2   2   0   2   2   0   0   2   0   0   2   2   0   2   2   0   2   2   0   2   2   0   2   2   2   2   0   2   2   0   2   0   0   2   2   0   0   0   0   2   0   2   2   2   0   0   2   0   0   2   0   2   2   0   0   0   0   2   0   2   0   0   2   2   2   0   2   2   2   2   0   2   2   0   0   0   2   2   0   0   2   0   2   2   0   0   0   2   2   2   2   2   2   2   2   2   0   0   0   2   2   2   0   0   0   2   0   0   2   0   2   0   2   2   2   2   2   2   0   0   0   0   2   0   0   0   2   0   2   2   0   2   2   2   2   0   2   0   2   0   2   2   0
 MK-5-8                 2   0   2   0   2   0   2   0   2   0   0   0   2   0   0   0   0   2   0   0   0   0   0   0   0   0   0   2   0   2   0   0   0   0   2   2   0   0   2   2   0   0   2   0   0   0   0   0   2   0   2   0   0   2   2   2   2   2   2   0   2   2   0   0   2   0   0   2   2   0   2   2   2   2   2   0   2   0   0   2   2   2   2   0   2   2   0   2   2   0   2   2   0   0   0   0   2   0   0   2   2   2   0   2   0   0   2   0   2   0   0   0   2   0   2   0   2   0   0   2   2   2   0   2   2   2   2   0   2   2   0   0   0   2   2   0   0   2   0   2   0   0   0   0   0   2   2   0   2   2   2   2   0   0   0   0   2   2   2   0   0   0   2   0   0   2   0   2   0   2   2   2   2   2   2   0   0   0   2   2   0   0   2   2   0   2   2   0   2   2   2   2   0   2   0   2   0   2   2   0
 MK-5-9                 2   0   2   0   2   0   2   0   2   0   0   0   0   0   0   0   0   2   0   0   0   0   2   0   0   0   0   2   0   0   0   0   0   0   2   2   0   0   2   2   0   0   2   0   0   0   0   2   2   0   2   0   0   2   2   2   2   2   2   0   2   2   0   0   2   0   0   2   0   0   2   2   2   2   2   2   2   0   0   2   2   2   2   0   2   2   2   2   2   0   2   2   0   0   0   0   2   0   0   2   2   0   0   2   0   0   2   0   0   0   0   0   2   0   2   0   2   0   0   2   2   2   0   2   2   2   2   0   0   2   0   0   0   2   2   0   0   0   0   2   0   0   0   0   0   2   2   0   2   2   2   2   0   0   0   2   2   2   2   0   0   0   2   0   0   2   0   2   0   2   2   2   2   2   2   0   2   0   2   2   0   0   2   2   0   2   0   0   2   0   2   2   2   2   0   2   0   2   2   0
 MK-5-10                2   2   2   0   2   0   2   0   2   0   0   0   0   2   0   0   0   0   0   0   0   0   2   0   0   0   0   2   0   0   0   2   0   0   2   2   0   0   2   2   0   0   2   0   0   0   0   2   2   0   2   0   0   2   2   2   2   2   2   0   0   2   0   0   2   0   0   2   0   0   2   2   2   2   2   2   2   0   0   2   2   2   2   0   0   2   2   2   2   0   2   2   0   0   0   0   2   2   0   2   0   0   2   2   0   2   2   0   0   0   0   0   2   0   2   0   2   2   0   2   2   2   0   2   2   2   2   0   0   2   0   0   0   2   2   0   0   0   0   2   0   0   0   0   0   0   2   0   2   2   2   2   0   0   0   2   2   2   2   2   0   0   2   0   0   2   0   2   0   2   2   2   2   2   2   0   2   0   2   2   0   0   0   2   0   2   2   0   2   0   0   2   2   2   0   0   0   2   2   0
 MK-5-11                2   0   2   2   2   0   2   0   2   0   0   0   0   2   0   0   2   0   0   0   0   0   2   0   0   0   0   2   0   0   0   2   2   0   2   2   0   0   2   2   0   0   2   0   0   0   0   2   2   0   2   0   0   2   2   2   2   2   2   0   0   2   0   0   2   0   0   0   0   0   2   2   2   2   2   2   2   0   0   2   2   2   2   0   0   2   2   2   2   0   2   2   0   0   0   0   2   2   0   2   0   0   2   2   2   2   2   0   0   0   0   0   2   0   0   0   2   2   2   2   2   2   0   2   2   2   0   0   0   2   0   0   0   2   2   0   0   0   0   0   0   0   0   0   0   0   2   0   2   0   2   2   0   2   0   2   2   2   2   2   2   2   2   0   0   2   0   2   0   2   2   2   2   2   2   0   2   0   2   2   2   0   2   2   2   2   2   0   2   0   0   2   2   2   0   0   0   2   2   0
 MK-5-12                2   0   2   2   2   0   2   0   2   0   0   0   0   2   0   0   2   0   0   0   0   0   2   0   0   0   0   2   0   0   0   2   2   0   2   2   0   2   2   2   0   0   2   0   0   2   0   2   2   0   2   0   0   2   2   0   2   2   2   0   0   2   0   2   2   0   0   0   0   0   2   2   2   2   2   2   2   0   0   2   0   2   2   0   0   2   0   2   2   0   2   2   0   0   0   0   2   2   0   0   0   0   2   0   0   2   2   0   0   0   0   0   2   0   2   0   2   2   2   0   2   2   0   2   2   2   0   0   0   2   0   2   0   2   2   0   0   2   0   0   2   0   0   0   0   0   2   0   2   0   2   2   0   2   0   2   2   2   2   2   2   2   2   2   0   2   0   2   0   2   2   2   2   2   2   0   2   0   2   2   2   0   2   2   2   2   2   0   2   0   0   2   2   2   0   0   0   2   2   0
 MK-5-13                0   0   2   2   2   0   2   0   2   0   0   0   0   2   0   2   2   0   0   0   0   0   2   0   0   0   0   2   0   2   0   2   2   0   2   2   0   2   2   2   0   0   2   0   0   2   0   2   2   0   0   0   0   2   2   0   2   2   0   0   0   2   0   2   2   0   0   0   0   0   2   2   2   2   2   0   2   0   0   2   0   0   2   0   0   0   0   0   2   0   2   2   0   0   0   0   2   2   0   0   2   0   2   0   0   2   2   0   2   2   0   0   2   0   2   2   2   2   2   0   2   2   2   2   2   2   0   0   0   0   0   2   0   2   2   0   0   2   0   0   2   0   0   0   0   0   2   0   2   0   2   2   0   2   0   2   2   2   2   2   2   2   2   2   0   2   0   2   0   2   2   2   2   2   2   0   2   0   2   2   2   0   2   2   2   2   2   0   2   2   0   2   2   2   0   2   0   2   2   0
 MK-5-14                0   0   2   2   2   0   2   0   2   0   0   0   0   2   0   0   2   0   0   2   0   2   2   0   2   0   0   2   0   0   0   2   0   0   2   2   0   0   2   2   0   0   2   0   0   2   0   0   2   0   0   0   0   2   2   0   2   2   0   0   0   2   0   2   2   2   0   2   2   0   0   2   2   2   2   0   2   0   0   2   0   2   2   0   0   0   0   0   2   0   0   2   0   0   0   0   2   2   0   0   0   0   2   0   0   2   2   0   2   2   0   0   2   2   2   2   2   2   2   0   2   2   2   2   2   2   0   0   0   0   0   2   0   2   2   0   0   2   0   0   2   0   0   0   0   0   2   0   2   2   2   0   0   2   0   2   0   2   2   2   0   2   2   2   0   2   0   2   0   2   2   2   2   2   0   0   2   0   0   2   2   0   2   2   2   2   2   0   0   2   0   2   2   0   0   2   0   2   2   0
 MK-5-15                0   0   0   2   2   0   2   0   2   0   0   0   0   2   0   0   2   0   0   2   2   2   2   0   2   2   0   2   0   0   2   2   2   0   2   2   0   0   2   2   0   0   2   0   2   0   2   0   2   0   0   0   0   2   2   0   2   2   0   2   0   2   0   2   2   2   0   2   2   0   2   2   2   2   0   0   2   2   0   2   0   2   2   0   0   0   0   0   2   0   0   2   0   0   0   0   2   2   0   2   0   0   0   0   0   2   2   0   2   2   0   2   2   0   2   2   2   2   2   0   2   2   2   2   2   2   0   0   0   0   0   2   0   2   2   0   0   2   0   0   2   0   0   0   0   0   2   0   2   2   2   0   0   2   0   2   0   2   2   2   0   2   2   2   0   2   0   2   0   2   2   2   2   2   0   0   2   0   0   2   2   0   2   0   2   2   2   0   0   2   0   2   2   0   0   2   0   2   2   0
 MK-5-16                0   0   0   2   2   0   2   0   2   0   0   0   0   2   0   0   0   0   0   0   2   2   2   0   2   2   0   2   0   0   2   0   2   0   2   2   0   0   2   2   2   0   0   0   2   0   2   0   2   2   0   0   0   2   2   0   2   2   0   2   0   2   0   2   2   2   2   2   0   0   2   2   2   2   0   0   2   2   0   2   0   2   2   0   0   0   0   0   2   0   0   0   0   0   0   0   2   2   0   2   0   0   0   0   2   0   2   0   2   2   0   0   2   0   2   2   2   2   0   0   0   2   0   2   2   2   0   0   0   0   0   0   0   2   2   0   2   0   2   0   2   0   0   0   0   0   2   0   2   2   2   0   0   2   0   2   0   2   2   2   2   2   2   2   0   2   0   2   0   2   2   2   2   2   0   0   0   0   0   2   2   2   2   2   2   2   2   0   0   2   2   2   2   0   0   2   0   0   2   0
 MK-6-1                 0   0   2   0   2   2   0   0   0   2   2   2   0   0   0   2   0   2   0   2   2   2   2   2   0   0   0   0   0   0   2   0   2   0   2   0   0   0   2   0   0   0   0   2   2   0   0   0   2   2   2   2   0   2   2   2   0   0   0   2   0   0   0   0   0   2   0   0   0   2   2   2   2   2   2   0   0   0   0   0   0   0   0   2   0   0   2   2   2   0   0   2   0   2   0   0   0   2   2   2   0   2   0   2   0   0   0   2   2   0   0   0   2   0   2   0   0   2   0   0   0   2   0   0   2   2   2   2   0   2   2   0   0   2   0   0   0   0   2   2   0   2   2   2   0   0   2   0   0   0   2   0   2   2   2   2   2   0   2   2   0   2   2   2   2   2   0   0   0   2   0   0   2   2   2   0   0   2   0   0   2   2   0   2   0   2   2   0   2   2   0   0   2   2   0   0   0   0   2   0
 MK-6-2                 0   2   0   2   0   2   0   0   0   2   2   0   0   2   0   2   0   2   0   2   2   2   2   0   0   2   0   0   0   0   2   0   2   0   2   2   0   0   2   0   0   0   2   2   2   0   0   0   2   2   2   2   0   2   2   2   2   0   2   2   0   0   2   0   0   2   0   0   0   0   2   2   2   2   2   0   0   0   0   0   0   0   0   2   0   0   2   2   2   0   0   2   0   2   0   0   0   2   2   2   0   2   0   2   0   0   0   2   0   2   0   0   2   2   2   0   0   2   0   0   0   2   0   0   2   2   2   2   0   2   2   0   2   2   2   0   0   0   0   2   0   2   2   2   0   0   2   0   0   0   2   0   2   2   2   2   2   0   2   2   0   2   2   0   2   2   0   0   0   0   0   0   2   2   2   0   0   2   0   0   2   2   2   2   0   2   2   0   2   2   0   0   2   2   2   0   0   0   2   0
 MK-6-3                 0   2   0   2   0   2   0   0   0   2   2   0   0   2   0   2   2   2   0   2   0   2   2   0   0   2   0   0   0   0   0   0   2   0   2   2   0   2   2   0   0   2   2   2   0   0   0   0   2   2   2   2   2   2   2   2   2   0   2   2   0   0   2   0   0   2   0   0   0   0   0   2   2   2   2   0   0   0   0   0   0   0   0   2   0   0   2   2   0   0   0   0   0   2   0   0   0   2   2   2   0   2   0   2   0   0   2   2   2   2   2   0   2   2   2   0   0   2   0   0   0   2   0   0   2   2   2   2   0   2   0   0   2   2   2   0   0   0   2   2   2   2   2   2   2   0   2   0   0   0   2   0   2   2   2   2   2   0   2   2   0   2   0   0   2   2   0   0   0   0   0   0   2   2   2   0   0   2   0   0   2   2   2   2   0   2   2   0   2   2   0   0   2   2   2   0   0   0   2   0
 MK-6-4                 0   2   0   0   0   2   0   0   0   0   2   2   0   2   0   2   2   2   0   2   0   2   2   0   0   2   0   0   2   0   0   0   2   0   2   2   0   2   2   2   0   0   2   2   0   2   0   0   2   2   2   2   2   2   2   2   2   2   2   2   0   0   2   2   0   2   0   0   0   0   0   2   2   2   2   0   0   0   0   0   0   0   0   2   0   0   2   2   0   0   0   0   0   2   0   2   0   2   2   2   0   2   0   2   2   0   2   2   2   2   0   0   2   2   2   0   0   2   0   0   0   2   0   0   2   2   2   2   2   2   0   0   2   2   2   0   0   0   2   2   2   2   2   2   2   0   0   0   0   0   2   0   2   2   2   2   2   2   0   2   2   2   0   0   2   2   0   0   2   0   0   2   2   0   2   0   0   2   0   0   0   2   2   2   0   2   2   0   2   0   0   0   2   2   0   0   0   2   2   0
 MK-6-5                 0   2   0   0   0   2   0   0   0   0   2   2   0   2   0   2   2   2   0   2   0   2   2   0   0   0   0   0   2   0   0   0   2   0   0   2   0   0   2   2   0   0   2   2   2   2   0   0   2   2   2   2   2   2   2   2   2   2   2   2   0   0   2   2   0   2   0   0   0   0   0   2   2   2   2   0   0   0   0   2   0   0   0   2   2   0   2   2   0   0   0   0   2   2   0   2   0   2   0   0   0   2   0   2   2   0   2   2   2   2   0   0   2   2   2   2   0   2   0   0   0   0   0   0   2   2   2   2   2   2   0   0   0   2   2   0   0   0   2   2   2   2   2   2   2   0   0   0   2   0   0   0   0   2   0   2   2   2   0   2   2   2   0   0   2   2   0   0   2   0   0   2   2   2   0   0   0   2   0   0   0   2   0   2   0   2   2   0   2   0   0   0   2   2   0   0   0   2   2   0
 MK-6-6                 0   2   2   0   0   2   0   0   0   0   2   2   0   2   2   2   2   2   0   2   0   2   2   0   0   0   0   0   2   0   0   0   2   0   0   2   0   0   2   2   2   0   2   0   2   2   0   0   2   2   2   2   2   2   2   2   2   2   2   2   0   0   2   2   0   2   0   0   0   0   0   2   2   2   0   0   0   0   2   2   0   0   0   2   2   2   2   2   0   0   0   0   2   2   0   2   0   2   0   0   0   2   0   2   2   0   2   0   2   2   0   0   2   2   2   2   0   2   0   0   0   0   0   0   2   2   2   0   2   2   0   0   0   2   2   0   0   0   0   2   2   2   2   2   2   0   0   0   2   0   0   0   0   2   0   0   2   2   0   2   2   2   2   0   2   2   2   0   2   0   0   2   2   2   0   2   0   2   0   2   0   2   0   2   2   2   0   0   2   0   0   0   2   2   0   0   0   0   2   0
 MK-6-7                 0   0   0   0   0   2   2   0   0   0   2   0   0   2   2   0   2   2   0   0   0   2   2   2   0   0   0   0   2   0   0   0   2   0   0   0   0   0   2   2   2   0   2   2   0   2   0   0   2   2   2   2   2   2   2   2   2   2   2   2   0   0   0   2   0   0   0   0   0   0   0   2   2   2   0   0   0   0   2   2   0   0   0   2   2   2   2   0   0   0   0   0   2   2   0   2   0   2   0   2   0   2   0   2   2   0   2   0   2   2   0   0   2   0   2   2   0   2   0   0   0   2   0   0   2   2   2   0   0   2   0   0   2   2   2   0   0   0   0   2   2   0   2   2   2   0   0   0   2   2   0   0   2   2   0   0   2   0   0   2   2   0   2   0   2   2   2   0   2   0   2   0   0   2   0   2   0   0   0   2   0   2   0   2   2   2   0   0   2   0   0   0   2   2   0   0   0   0   2   2
 MK-6-8                 0   0   0   0   0   2   2   0   0   0   2   0   0   2   0   0   2   2   0   0   0   2   2   2   0   0   2   0   2   0   0   0   2   0   2   0   0   0   0   2   2   2   2   2   0   0   0   0   2   2   2   2   2   2   2   2   2   2   2   2   0   0   0   2   0   0   0   0   0   0   0   2   2   0   0   0   0   2   2   2   0   0   0   2   2   2   2   0   0   0   0   0   2   2   0   2   0   2   0   2   0   2   0   2   2   0   0   2   2   2   2   0   2   2   2   2   0   2   0   0   0   2   0   0   2   2   2   0   0   2   0   0   2   2   2   0   0   0   0   2   2   0   2   2   0   0   0   0   2   2   0   0   2   2   0   0   2   0   0   2   2   0   2   0   2   2   0   0   2   0   2   0   0   2   0   2   0   0   0   2   0   2   0   2   2   2   0   0   2   0   0   0   2   2   0   2   2   0   2   2
 MK-6-9                 0   2   0   0   0   2   2   0   0   0   2   0   0   2   0   0   2   2   2   0   0   2   2   2   0   0   2   0   2   0   0   0   2   0   0   0   0   0   0   2   2   2   2   2   0   0   2   0   2   2   2   2   2   2   2   2   2   2   2   2   0   0   0   2   0   0   0   0   0   0   0   0   2   0   0   0   0   2   2   2   0   0   0   2   2   0   2   2   0   0   0   0   2   2   0   0   0   2   0   2   0   2   0   2   2   0   0   2   2   2   2   0   0   0   2   2   0   0   0   0   2   2   0   0   2   2   2   0   0   0   0   0   2   2   2   0   2   0   0   2   2   0   2   2   0   0   0   0   2   2   0   0   2   2   0   0   2   0   0   2   2   0   0   0   2   2   0   0   2   2   2   2   0   2   0   2   0   0   0   2   0   2   0   2   2   2   0   0   2   0   0   0   2   2   0   0   2   2   2   2
 MK-6-10                2   2   0   0   0   2   2   0   0   0   2   0   0   2   0   0   2   2   2   0   0   2   2   2   0   0   2   0   2   0   0   0   2   0   0   0   0   0   0   0   2   2   2   2   0   0   2   2   2   0   2   0   2   2   2   2   2   2   2   2   0   0   0   2   0   0   0   0   0   0   0   0   2   0   0   0   0   2   2   2   0   2   0   2   2   0   2   2   0   0   0   0   2   0   0   0   0   2   0   2   0   2   0   2   2   2   0   0   2   2   2   0   0   0   2   2   2   0   0   0   2   2   0   0   2   2   2   0   0   0   0   0   2   2   2   0   2   0   0   2   2   0   2   2   0   0   0   2   2   2   0   0   0   2   0   0   2   0   0   2   2   0   2   0   2   2   0   0   2   2   2   2   0   2   0   2   0   0   0   2   2   2   0   2   0   2   0   0   2   0   0   0   2   2   0   0   2   2   2   2
 MK-6-11                2   2   0   0   0   2   2   0   0   0   2   0   0   2   0   2   2   2   2   0   2   2   2   2   0   0   2   0   2   0   0   0   2   0   0   0   0   2   0   2   2   2   2   2   0   0   2   2   2   0   2   0   2   2   2   2   2   2   2   2   0   0   0   2   2   0   0   2   0   2   0   0   2   0   2   2   0   0   2   2   0   2   0   2   2   0   2   2   0   0   0   0   2   0   0   0   0   2   0   2   0   2   0   2   2   2   2   0   2   2   2   0   2   0   2   2   2   0   0   0   2   0   0   0   0   2   0   0   0   0   2   0   2   2   2   0   2   0   0   0   2   0   2   0   0   0   0   0   2   2   2   0   2   2   0   0   2   0   2   2   2   0   2   0   2   2   0   0   2   0   2   2   0   2   0   2   0   0   2   2   2   2   2   2   0   2   0   2   2   2   0   0   2   2   0   0   2   2   2   2
 MK-6-12                2   2   0   0   0   2   2   0   0   0   2   0   0   2   0   2   2   2   2   0   2   2   2   2   0   2   2   0   2   0   0   0   0   0   0   0   0   2   2   2   2   2   2   2   0   0   2   2   0   0   2   0   2   2   2   2   2   2   2   2   0   0   2   2   0   0   0   2   0   2   0   0   2   2   2   0   0   0   2   2   0   2   0   2   0   0   0   0   2   0   0   0   0   0   0   0   0   2   0   2   0   2   2   2   2   2   2   0   2   2   2   0   2   0   2   2   0   0   0   0   2   0   0   0   0   2   2   2   0   0   2   0   0   2   2   0   2   0   0   0   2   0   2   0   0   0   0   0   2   2   2   0   2   2   0   0   2   0   2   2   2   0   2   2   2   2   0   0   2   0   2   2   0   2   0   2   0   0   2   2   2   2   2   2   0   2   0   2   2   2   0   0   2   2   0   0   2   2   2   2
 MK-6-13                2   2   0   0   0   2   2   0   2   0   2   0   0   0   0   2   2   2   2   0   2   2   2   2   0   2   0   0   2   0   2   0   0   0   0   0   0   2   2   2   2   2   2   2   0   0   2   2   0   0   2   0   2   2   2   2   2   2   2   2   0   0   2   2   0   0   0   2   0   2   0   0   2   0   2   0   0   2   2   2   0   2   0   2   0   0   0   0   2   0   0   0   0   0   0   2   0   2   0   2   0   2   2   2   2   2   2   0   2   2   2   2   2   0   2   2   0   0   0   0   0   0   0   0   0   2   0   2   0   2   2   0   0   2   2   2   2   0   0   0   2   0   2   0   0   0   0   0   0   2   2   0   2   2   2   0   0   0   2   2   2   0   2   2   2   2   0   0   2   0   2   2   2   2   0   2   0   0   2   2   2   2   2   2   0   2   0   2   2   2   0   2   2   2   0   0   2   2   2   2
 MK-6-14                2   2   0   0   0   2   2   0   2   0   2   0   0   0   0   2   2   2   2   0   2   2   2   2   0   2   0   0   2   0   2   0   0   0   0   2   0   2   0   2   2   2   2   2   0   0   2   2   0   0   2   0   2   2   2   2   2   2   2   2   0   0   2   0   2   0   2   2   0   2   0   0   2   0   2   0   0   2   2   2   0   2   0   2   0   0   0   0   2   0   0   0   0   0   0   2   2   2   0   2   0   2   2   2   2   2   2   0   2   2   2   2   2   0   2   2   0   0   0   0   0   2   0   0   0   2   0   2   0   2   2   0   0   2   2   2   2   0   0   0   2   0   2   0   2   0   0   0   0   2   2   0   2   2   2   2   0   0   2   2   0   0   2   2   2   2   0   0   2   0   2   2   2   2   0   2   0   0   2   2   2   2   2   2   0   2   0   2   2   2   0   2   2   2   0   2   2   2   2   2
 MK-6-15                2   0   0   0   0   2   2   2   2   0   2   0   0   0   0   2   2   2   2   0   2   0   2   2   0   2   0   0   2   0   2   0   0   0   0   2   0   0   0   2   2   2   2   2   0   0   2   2   0   0   2   0   2   2   2   2   2   2   2   2   2   0   2   0   2   0   2   2   0   2   0   0   2   0   2   0   0   2   2   2   0   2   0   2   0   0   0   0   2   0   0   0   2   0   0   0   0   2   0   2   0   2   2   2   2   2   2   0   2   2   2   2   2   0   2   2   0   0   0   0   0   0   0   0   0   2   0   0   0   2   2   0   0   2   2   2   2   0   0   0   2   0   2   0   2   0   0   0   0   2   2   0   2   0   2   2   0   0   2   2   0   0   2   2   2   2   0   0   2   0   2   2   2   2   0   2   0   0   2   2   2   2   2   2   0   2   0   2   2   2   0   2   2   2   0   2   2   2   2   2
 MK-6-16                2   0   0   2   0   2   2   2   2   0   2   0   0   0   0   2   2   2   2   2   2   0   2   2   0   2   0   0   2   0   2   0   0   0   0   0   0   0   0   2   2   2   0   2   0   0   2   2   0   0   0   0   2   2   2   2   2   2   0   2   0   2   2   0   2   0   2   2   0   2   0   0   2   0   2   0   2   2   2   2   0   2   0   2   0   2   0   2   2   0   0   0   2   0   0   0   0   2   0   2   0   2   2   0   2   2   2   0   2   2   2   2   0   2   2   2   0   0   0   0   0   0   0   0   0   2   0   0   0   2   2   0   0   2   2   0   2   0   0   0   2   2   2   0   2   0   0   0   0   2   2   0   2   0   2   2   0   0   2   2   0   0   2   2   2   2   0   0   2   0   2   2   0   2   0   2   2   0   2   2   2   2   2   2   0   2   0   2   2   2   2   2   2   2   0   2   2   2   2   2
 
!****************************************** Phenotypic Data **********************************************************
!-100.0 is resevred for missing phenotype
SimulatedTrait1        10.9589   15.7286   13.2494   10.4443   16.9478   17.7942    9.6179   19.8212   13.2156   13.4718   17.4689   12.9171   14.5015   15.7439   12.4631   17.3460   14.6649   15.4533   15.2606   21.3255   15.6121   16.8759   20.6933   15.7236   18.7941   17.7430   13.2202   17.7062   20.4523   14.0936   15.9866   13.9407   13.7638   16.4961   17.1451   15.7390   17.4110   13.7574   13.0332   13.0743   14.7276   15.3070    9.6535   17.0341   11.4744   12.5185   12.4910   13.2836   13.4202   16.9001   13.8223   12.6315   15.0906   11.0517   12.4616   14.7869   11.5681   15.6634   13.0504    9.8673   11.9998   18.6043   13.4422   14.4309   16.9785   16.7466   16.1550   10.3523   11.1128   14.6676   12.2353   18.0142    8.6603   15.0821   14.7544   12.8143   10.1084   17.4048   18.7487   17.3437   17.1168   21.1212   12.8799   11.2273   16.4984   15.1069   16.7319   16.6058   15.6374   18.2149   12.5056   13.4280   14.6109   16.6232   14.5641   13.2007   13.5868   16.9494   18.7346   12.7237    8.5871   17.1576   19.2445   13.4064   17.5339   16.5406   18.1037   10.5871   17.8625   14.0392   17.5505   14.0004   18.0734   14.2442   11.7656   15.1663   10.9091   18.5159   12.3347   16.2486   18.0722   15.2681   18.3053   16.1230   16.2242   13.9423   11.2216   18.0128   19.7451   17.0895   13.4336   14.0432   14.6749   11.7917   17.8053   13.7961   14.6452   14.1865   15.4183   15.0678   11.7224   12.8185    8.2146    9.5912   15.4567   16.2419   16.1011   10.1273    8.9193   14.6054   14.8138   15.8071   16.6163   13.7985   15.7707   14.3879    9.7896   16.1830   13.6107   10.3440   14.6737   18.9130   15.1322   11.8837   13.1192   15.3868   14.4624   17.2075   15.5213   15.7363   17.2980   12.9070   18.2203   17.3263   15.1400   15.4371   12.1188   16.8799   15.7296   12.4635   18.6158   14.9861   17.9198   11.9377   11.9598   17.0221   10.8055   12.8735   17.4998   12.9306   12.9743   18.6152    9.1092   17.8626   21.6921   19.8054   15.4186   14.0837   14.3109   14.7719
SimulatedTrait2         8.1437    7.9611   10.6084    8.7636    9.1601    8.9226   10.9397   10.7546   10.5690    9.6646    9.8326    9.2812   12.0811   12.1508    9.3804    9.2969    9.8450    9.4959    9.5527    9.5940    9.7909    9.8515   12.0019   10.9171    8.8316    9.7470   12.7774   11.3867    9.8967   12.2763   11.5744   11.5326   10.7841   12.6678   11.3042    9.0886    5.3777    9.2721    7.1450   10.5800   10.4066    8.1046    9.7956   10.7535   10.1043    8.1281    7.5441   10.3336    9.2609   10.2329    9.4653    9.7376    8.9598    9.0736    9.4506   11.3440    8.6381   10.3231   12.4756    9.3317    9.4644   10.4824    7.8219   10.4292    6.2790    8.1750   11.8823    9.7168    8.3730   11.3277   13.2336    8.6519   11.1485    8.3051   10.0603   12.6040    9.1576   10.8704    9.6726   10.1141    9.0376   10.1658    7.8183   12.0320    9.0085    9.2785    9.9184    7.9669   10.7586    8.6078   14.8899    9.3201    9.7430   11.7175   12.5209   13.0753   10.0974    9.3412    9.6698   12.8359    9.6195   12.2276    9.6706    8.1170   11.2853    7.4267    9.9813   10.4445   12.6760   10.0196    8.7041   11.7003   10.4078    8.3757   11.4754   10.6901    9.3268   10.7790    9.2445   10.4331   12.2264   10.9037   10.3926    6.9274    8.0255   10.5736   11.0989    7.8859    9.0074    8.9767    8.3032    9.6702    9.9096    8.7479   10.3097    7.4724    8.7286   11.8625    9.5875    8.5353    9.3760   10.5660    8.2723    9.8680    8.7138   10.6083   10.5450    9.9415   11.5310   12.0119    8.4185    8.1357    8.6382    7.1532    9.5293   12.6016   11.3091    8.0553    8.9282    9.8132    6.6754    9.6315    9.0055    7.2250    9.7662    9.3820   12.2375    8.7760   10.4600    8.8663   11.5566    8.1713    8.8578    8.9946    6.6165   10.2136    9.2319    5.3605   11.3257   10.8767    7.4488    9.3835   10.8054    9.6612    9.6274   12.0874   10.5858    8.0081    9.0549   10.4361    8.5293    8.0554    8.4261    9.7859    9.6265   13.6952   11.0202    9.5912    7.3065   10.1891
 
