# Supplementary material for: Inclusive Composite Interval Mapping of QTL by Environment Interactions in Biparental Populations
Source: PLoS One. 2015 Jul 10;10(7):e0132414. doi: 10.1371/journal.pone.0132414 (PMC4498613; doi:10.1371/journal.pone.0132414)
Supplement: S4 File — (ZIP) [file pone.0132414.s004.zip › H=0.1/L1/run_00042.met]

!**********************Note: lines staring with "!" are remarks and will be ignored in the program********************
!*********************************General Information**********************************
!Assuming F1 = P1 x P2, populations available in QTL IciMapping are: 
!  1, P1BC1F1 = P1 x F1, the first backcrossing where P1 is used as the recurrent parent;
!  2, P2BC1F1 = P2 x F1, the first backcrossing where P2 is used as the recurrent parent;
!  3, F1DH, F1-derived doubled haploids; 
!  4, RIL or F1RIL, recombination inbred lines through the repeated selfing of F1;
!  5, P1BC1RIL, recombination inbred lines through the repeated selfing of P1BC1F1;
!  6, P2BC1RIL, recombination inbred lines through the repeated selfing of P2BC1F1;
!  7, F2, the selfing generation of F1;
!  8, F3, the selfing generation of F2;
!  9, P1BC2F1, the second backcrossing where P1 is used as the recurrent parent; 
! 10, P2BC2F1, the second backcrossing where P2 is used as the recurrent parent;
! 11, P1BC2RIL, recombination inred lines through the repeated selfing of P1BC2F1; 
! 12, P2BC2RIL, recombination inred lines through the repeated selfing of P2BC2F1; 
! 13, P1BC1F2, the selfing generation of P1BC1F1; 
! 14, P2BC1F2, the selfing generation of P2BC1F1; 
! 15, P1BC2F2, the selfing generation of P1BC2F1; 
! 16, P2BC2F2, the selfing generation of P2BC2F1; 
! 17, P1BC1DH, P1BC1F1-derived doubled haploids; 
! 18, P2BC1DH, P2BC1F1-derived doubled haploids; 
! 19, P1BC2DH, P1BC2F1-derived doubled haploids; 
! 20, P2BC2DH, P2BC2F1-derived doubled haploids; 
   3      !Mapping Population (see remarks above)
   2      !Mapping Function (1 for Kosambi; 2 for Haldane; 3 for Morgan)
   2      !Marker Space Type (1 for intervals; 2 for positions)
   1      !Marker Space Unit(1 for centiMorgans; 2 for Morgan)
   6      !Number of Chromosomes (or Linkage Groups)
 200      !Size of the mapping population
   2      !Number of environments
 
!***************************************** Chromosomes and Linkage Maps **********************************************
!Chromosome                 NumMarkers
-CH1                        16
-CH2                        16
-CH3                        16
-CH4                        16
-CH5                        16
-CH6                        16
!Linkage map (Marker name followed by position or the interval length)
 MK-1-1                1     0.000
 MK-1-2                1    10.000
 MK-1-3                1    20.000
 MK-1-4                1    30.000
 MK-1-5                1    40.000
 MK-1-6                1    50.000
 MK-1-7                1    60.000
 MK-1-8                1    70.000
 MK-1-9                1    80.000
 MK-1-10               1    90.000
 MK-1-11               1   100.000
 MK-1-12               1   110.000
 MK-1-13               1   120.000
 MK-1-14               1   130.000
 MK-1-15               1   140.000
 MK-1-16               1   150.000
 MK-2-1                2     0.000
 MK-2-2                2    10.000
 MK-2-3                2    20.000
 MK-2-4                2    30.000
 MK-2-5                2    40.000
 MK-2-6                2    50.000
 MK-2-7                2    60.000
 MK-2-8                2    70.000
 MK-2-9                2    80.000
 MK-2-10               2    90.000
 MK-2-11               2   100.000
 MK-2-12               2   110.000
 MK-2-13               2   120.000
 MK-2-14               2   130.000
 MK-2-15               2   140.000
 MK-2-16               2   150.000
 MK-3-1                3     0.000
 MK-3-2                3    10.000
 MK-3-3                3    20.000
 MK-3-4                3    30.000
 MK-3-5                3    40.000
 MK-3-6                3    50.000
 MK-3-7                3    60.000
 MK-3-8                3    70.000
 MK-3-9                3    80.000
 MK-3-10               3    90.000
 MK-3-11               3   100.000
 MK-3-12               3   110.000
 MK-3-13               3   120.000
 MK-3-14               3   130.000
 MK-3-15               3   140.000
 MK-3-16               3   150.000
 MK-4-1                4     0.000
 MK-4-2                4    10.000
 MK-4-3                4    20.000
 MK-4-4                4    30.000
 MK-4-5                4    40.000
 MK-4-6                4    50.000
 MK-4-7                4    60.000
 MK-4-8                4    70.000
 MK-4-9                4    80.000
 MK-4-10               4    90.000
 MK-4-11               4   100.000
 MK-4-12               4   110.000
 MK-4-13               4   120.000
 MK-4-14               4   130.000
 MK-4-15               4   140.000
 MK-4-16               4   150.000
 MK-5-1                5     0.000
 MK-5-2                5    10.000
 MK-5-3                5    20.000
 MK-5-4                5    30.000
 MK-5-5                5    40.000
 MK-5-6                5    50.000
 MK-5-7                5    60.000
 MK-5-8                5    70.000
 MK-5-9                5    80.000
 MK-5-10               5    90.000
 MK-5-11               5   100.000
 MK-5-12               5   110.000
 MK-5-13               5   120.000
 MK-5-14               5   130.000
 MK-5-15               5   140.000
 MK-5-16               5   150.000
 MK-6-1                6     0.000
 MK-6-2                6    10.000
 MK-6-3                6    20.000
 MK-6-4                6    30.000
 MK-6-5                6    40.000
 MK-6-6                6    50.000
 MK-6-7                6    60.000
 MK-6-8                6    70.000
 MK-6-9                6    80.000
 MK-6-10               6    90.000
 MK-6-11               6   100.000
 MK-6-12               6   110.000
 MK-6-13               6   120.000
 MK-6-14               6   130.000
 MK-6-15               6   140.000
 MK-6-16               6   150.000
!*********************************** Marker Types ********************************************************************
!Co-dominant marker: When heterozygote F1 is present, P1 is coded as 2, F1 is coded as 1, and P2 is coded as 0; Otherwise, P1 is coded as 2, and P2 is coded as 0. 
!Dominant marker: When heterozygote F1 is present, P1 and F1 are coded as 12, and P2 is coded as 0; Otherwise, P1 is coded as 2, and P2 is coded as 0.  
!Recessive markers: When heterozygote F1 is present, P1 is coded as 2, and F1 and P2 are coded as 10; Otherwise, P1 is coded as 2, and P2 is coded as 0. 
!Missing marker is coded as -1. 
 MK-1-1                 0   0   0   2   2   0   2   0   2   2   0   2   2   2   2   2   0   0   2   0   0   0   0   2   0   0   0   0   0   2   2   0   0   2   0   2   2   0   2   0   2   0   0   2   0   2   2   0   2   0   2   0   0   2   2   0   0   2   0   0   0   2   2   2   0   2   0   2   0   0   2   0   0   0   0   2   2   0   0   2   0   0   0   2   0   0   2   0   0   0   2   0   0   2   2   2   2   0   2   2   2   2   0   2   2   2   2   0   0   0   2   0   2   0   0   0   2   2   2   2   0   2   2   0   2   2   0   2   0   0   2   2   0   0   0   0   0   0   0   0   2   2   2   2   2   0   2   0   0   2   0   0   0   2   2   2   0   2   2   2   0   2   0   2   2   2   0   0   0   2   0   0   0   0   0   0   2   0   2   2   2   2   2   0   2   0   2   2   2   0   2   2   2   2   2   0   2   0   2   0
 MK-1-2                 0   0   0   2   2   0   2   0   0   2   0   2   2   2   2   2   0   0   2   0   0   0   0   2   0   0   0   0   2   2   2   0   0   2   2   2   0   0   2   0   2   0   0   2   0   2   2   0   2   0   2   0   0   2   2   0   0   2   0   0   0   2   2   2   0   2   2   2   0   2   2   0   0   0   0   2   0   0   0   2   0   0   0   2   0   0   2   0   0   0   2   0   0   2   2   2   2   0   2   2   2   2   0   2   2   2   2   0   0   0   0   0   2   0   0   0   2   2   2   2   0   2   2   0   2   2   0   2   0   0   2   2   0   0   0   0   0   0   0   0   2   2   2   2   2   0   2   0   0   0   0   0   0   2   2   2   0   2   2   2   0   2   2   2   2   2   0   0   0   2   0   0   0   0   0   0   2   0   2   2   2   0   0   0   2   0   2   2   2   0   2   2   2   2   2   0   2   0   2   2
 MK-1-3                 0   0   0   2   2   0   2   0   0   2   0   2   2   2   2   2   0   0   2   0   0   0   0   2   0   0   0   0   2   2   2   0   0   2   2   0   0   0   0   0   2   2   0   2   0   2   0   0   2   0   0   0   0   2   0   0   0   2   0   0   0   2   2   0   0   2   2   2   0   2   2   0   0   0   2   2   0   0   0   2   0   0   0   2   2   0   2   0   0   2   2   0   0   0   2   2   2   0   2   2   2   2   0   2   2   2   2   0   0   0   0   0   2   0   0   0   2   2   2   2   0   2   2   0   2   2   0   2   0   0   2   2   0   2   0   0   0   0   0   0   2   2   2   2   2   0   2   0   0   0   0   0   0   2   2   2   0   2   2   2   0   2   2   2   2   2   0   0   0   2   0   0   0   0   0   2   0   0   2   2   2   0   0   0   2   0   2   2   2   0   2   2   0   2   2   0   0   0   2   2
 MK-1-4                 0   0   0   2   2   0   2   0   2   2   0   2   2   0   2   2   2   0   2   2   0   0   0   2   0   0   0   0   2   2   2   0   0   2   2   0   0   0   0   0   2   2   0   2   0   2   0   0   0   0   2   0   0   2   0   0   0   2   0   0   0   2   2   2   0   2   2   2   0   2   2   0   0   0   2   2   0   0   0   2   0   0   0   2   2   0   2   0   0   2   2   0   0   0   2   2   2   0   2   2   2   2   0   2   2   2   2   0   0   0   0   0   2   0   0   0   2   2   2   2   0   2   2   0   2   2   0   0   0   0   0   2   0   2   0   0   0   0   0   0   2   2   2   2   0   0   2   0   0   0   0   0   2   2   2   2   0   2   2   2   0   2   2   2   2   2   0   0   0   2   0   0   0   0   0   2   0   0   2   0   2   0   0   0   2   0   2   2   2   0   0   2   0   2   2   0   0   0   2   0
 MK-1-5                 0   0   2   2   2   0   2   2   0   2   0   2   2   0   0   0   0   0   2   2   0   0   2   2   0   0   0   0   0   2   2   0   0   2   2   0   0   0   0   0   2   2   0   2   0   2   0   0   0   0   2   0   0   2   0   0   0   2   0   0   0   0   2   2   0   2   2   2   0   2   2   0   0   0   2   2   0   0   0   2   0   0   0   2   2   0   2   0   0   2   2   0   0   0   2   2   2   2   2   2   2   2   0   2   0   2   2   0   0   0   0   0   2   2   0   0   2   2   2   0   0   2   0   0   2   2   0   0   0   0   0   2   0   2   0   0   0   0   0   0   2   2   2   2   0   0   2   0   0   0   0   0   2   2   2   2   0   2   2   0   0   2   2   0   2   0   0   0   0   2   0   0   2   0   0   2   0   0   0   0   2   0   2   0   2   0   2   2   2   0   0   2   0   2   2   0   0   0   2   0
 MK-1-6                 0   0   2   2   2   0   2   2   0   2   2   2   2   0   2   0   0   0   0   2   0   0   2   2   0   0   0   0   0   2   2   0   0   2   2   0   0   0   0   0   2   2   0   2   0   2   0   0   0   0   2   0   0   2   0   0   0   2   0   0   0   2   2   2   0   2   2   2   0   2   2   0   0   0   2   2   0   2   0   2   0   0   0   2   2   0   2   0   0   2   2   0   0   0   2   2   2   2   2   2   2   2   0   2   0   2   2   0   0   0   0   0   2   2   0   0   2   2   0   0   0   2   0   0   2   0   0   0   0   0   0   2   0   2   0   0   2   0   2   0   2   2   2   2   0   0   0   2   0   0   0   2   2   2   0   2   0   2   2   0   0   2   0   0   2   0   2   0   0   2   0   0   2   0   0   0   0   0   0   0   0   0   2   0   2   0   0   2   2   0   0   2   0   0   2   2   0   0   2   0
 MK-1-7                 0   0   2   2   2   0   2   2   0   2   2   2   2   2   2   2   0   0   0   2   2   0   2   2   0   2   0   0   0   2   2   0   0   2   2   0   0   0   0   0   2   2   0   2   2   0   0   0   0   0   2   0   0   2   0   0   0   2   0   0   0   2   2   2   0   2   2   2   0   2   2   0   0   0   2   2   0   2   0   2   0   0   0   2   2   0   2   0   0   2   2   0   0   0   2   2   2   2   2   2   2   2   2   2   2   2   0   0   0   0   0   0   2   2   0   0   2   2   0   0   0   2   0   0   2   0   2   0   0   0   2   2   0   2   0   0   2   0   2   2   2   2   0   2   2   0   0   2   0   0   0   2   2   0   0   2   0   2   0   0   0   0   0   0   2   0   2   0   2   2   0   0   2   0   0   0   0   0   2   0   2   0   2   0   2   0   0   2   2   2   0   2   2   0   2   0   0   2   2   0
 MK-1-8                 0   0   2   2   2   0   2   2   0   2   2   2   2   2   2   2   0   0   0   2   2   0   2   2   2   0   0   0   0   2   2   0   0   2   2   0   0   0   0   0   2   2   0   2   2   0   0   0   0   0   2   0   0   2   2   0   0   2   2   0   0   2   2   2   0   2   0   2   2   2   2   0   0   0   2   2   0   2   0   2   2   0   0   2   0   0   2   2   0   2   2   0   0   0   2   2   2   2   2   2   2   2   2   2   2   2   0   0   0   0   0   0   2   2   0   0   2   2   0   0   0   2   0   0   2   0   2   0   0   0   2   2   0   2   0   0   2   0   2   0   2   2   0   2   2   0   0   0   0   0   0   2   2   0   0   2   0   2   2   0   0   0   0   0   0   0   2   0   2   2   2   2   2   0   2   0   0   0   0   0   2   0   2   0   2   0   0   0   0   2   0   2   2   0   2   0   0   2   2   0
 MK-1-9                 0   0   2   2   2   0   2   2   0   2   2   2   0   2   2   2   0   0   0   2   2   0   2   2   2   0   0   0   0   2   0   0   0   0   0   2   0   0   0   0   2   2   0   2   2   2   2   0   0   0   2   0   0   2   2   2   0   0   0   0   0   2   2   2   2   2   0   2   2   2   2   0   0   0   0   2   0   2   0   2   2   0   0   2   0   0   2   2   0   2   2   0   0   0   2   2   2   0   2   2   2   2   2   2   2   2   2   0   0   0   0   0   2   2   0   0   2   2   0   0   0   2   0   0   2   0   2   0   0   0   0   2   0   2   0   0   2   0   2   0   2   2   0   2   2   0   0   0   0   2   0   2   2   0   0   2   0   0   2   0   0   0   0   0   0   0   2   0   2   2   2   2   2   0   2   0   0   0   0   0   2   0   2   0   2   0   0   0   0   2   0   2   2   0   2   0   0   2   0   2
 MK-1-10                0   0   2   2   2   0   0   2   0   0   2   2   0   2   2   0   0   0   0   2   2   0   2   2   0   0   0   0   0   2   0   0   0   0   0   2   0   2   0   0   2   2   0   0   2   2   2   2   0   0   2   0   0   2   2   2   0   0   0   2   0   2   2   2   2   2   0   2   2   0   0   0   0   0   2   0   0   2   0   2   2   0   0   2   0   0   2   2   0   2   2   0   0   0   2   2   2   0   0   2   2   2   0   2   2   2   2   0   0   0   2   0   2   2   0   0   2   2   0   0   0   2   0   0   0   0   2   0   0   0   0   2   0   2   0   0   2   0   2   0   2   2   0   2   2   0   0   0   0   2   0   2   2   0   0   0   0   0   2   0   0   0   0   0   0   0   0   2   2   2   2   2   2   0   2   0   0   0   0   0   2   0   2   0   2   0   0   0   2   2   0   2   2   0   2   0   0   0   0   2
 MK-1-11                0   0   2   2   2   0   0   2   0   0   2   0   0   2   2   0   0   2   0   2   2   0   2   2   0   0   0   0   0   2   0   2   0   0   0   2   0   2   0   0   2   2   0   0   2   2   2   2   0   0   2   0   0   0   2   2   0   0   0   2   0   2   2   2   2   2   0   2   2   0   0   2   0   0   2   0   0   0   0   2   0   0   0   2   0   0   0   2   0   2   2   0   0   2   2   2   2   0   0   2   2   2   0   2   2   2   2   0   0   0   2   0   2   2   0   2   2   0   0   0   0   0   0   0   0   0   0   0   0   0   0   2   0   2   2   0   2   0   2   0   2   2   0   2   0   0   0   0   2   2   0   2   2   0   0   0   0   2   2   0   0   0   0   0   0   2   0   0   2   2   2   2   2   0   2   0   0   0   0   0   2   0   2   0   2   0   0   0   2   2   0   0   2   0   0   0   0   0   0   2
 MK-1-12                0   0   2   2   2   0   0   2   0   0   2   0   0   2   2   0   0   2   0   2   2   0   2   2   0   0   0   2   0   2   0   2   0   0   0   2   2   2   0   0   2   2   2   0   2   2   2   2   0   0   0   0   0   0   2   2   0   0   0   2   0   2   2   2   2   2   0   2   2   0   0   2   0   0   2   0   0   0   0   2   0   2   0   0   0   0   0   2   0   2   2   0   0   2   2   2   2   2   0   2   2   2   0   2   2   2   2   0   0   0   2   0   2   2   0   2   2   0   0   0   0   0   0   2   0   0   0   0   0   0   2   2   0   2   2   0   2   0   0   0   2   2   0   0   0   0   0   0   2   2   0   2   2   0   0   0   0   2   2   0   0   2   0   0   2   2   0   0   2   2   2   2   2   0   2   0   2   0   0   0   2   0   2   0   0   0   0   0   2   2   0   0   2   0   0   0   0   2   0   2
 MK-1-13                0   0   2   2   2   0   0   2   0   0   2   0   0   2   2   2   0   2   0   2   2   0   2   2   0   0   0   0   0   2   0   2   0   0   0   2   2   2   0   0   2   2   2   0   2   2   2   2   0   0   0   0   0   0   2   0   0   0   0   2   0   2   2   0   2   2   0   2   2   0   0   2   0   0   2   0   0   0   0   2   0   2   0   0   0   0   0   2   0   2   2   0   0   2   2   2   2   2   0   2   2   2   0   0   2   2   2   0   0   0   2   2   2   2   0   2   2   0   0   0   0   0   0   2   0   0   0   0   0   0   2   2   0   2   2   0   2   0   0   0   2   2   0   0   0   0   0   0   2   2   0   2   2   0   0   0   0   2   2   0   0   2   0   0   2   2   0   0   2   2   2   2   0   0   2   0   2   0   0   0   2   2   0   0   0   0   0   0   2   2   0   2   2   0   0   0   0   2   0   2
 MK-1-14                0   0   2   2   2   0   0   2   0   0   2   0   0   2   2   2   2   2   0   2   2   0   2   2   2   0   2   0   0   2   0   2   0   0   0   0   2   2   0   2   2   2   2   0   2   2   2   0   0   0   0   0   0   0   2   0   0   0   0   2   0   2   0   0   2   2   0   2   2   0   0   2   0   0   2   0   0   0   0   2   0   0   0   0   0   0   0   2   0   2   2   0   0   2   2   2   2   2   0   2   2   2   2   0   2   0   2   0   0   0   2   2   2   2   0   2   2   0   0   0   0   0   0   2   0   0   2   0   0   0   0   2   0   2   2   2   2   0   2   0   2   2   0   0   0   0   0   0   0   2   0   2   2   0   0   0   0   2   2   2   0   2   0   2   2   2   0   0   2   2   2   2   0   0   2   0   2   0   0   0   2   2   0   0   0   0   0   0   2   2   0   2   2   0   0   2   0   2   0   2
 MK-1-15                0   0   0   2   2   0   0   2   0   2   2   0   0   2   2   2   2   2   0   2   2   0   2   2   2   0   2   0   0   2   0   2   0   0   0   0   0   2   0   2   2   2   2   0   0   2   2   0   0   0   0   0   0   0   2   0   2   0   0   2   0   2   0   0   2   2   0   2   2   0   0   2   0   0   2   0   0   0   0   2   0   0   0   0   0   0   0   2   0   2   2   0   0   2   2   2   2   2   0   2   2   2   2   0   2   0   2   0   0   0   2   2   2   2   0   2   2   0   0   0   0   2   0   2   0   0   2   0   0   0   0   2   0   2   2   2   2   0   2   0   2   2   0   2   0   0   0   0   0   2   0   2   2   0   0   0   0   2   2   2   0   2   0   2   2   2   0   0   2   2   2   2   0   0   2   0   2   0   0   0   2   2   0   0   2   0   0   0   2   2   0   0   2   0   0   2   0   2   0   2
 MK-1-16                0   0   0   2   2   0   0   2   0   2   2   0   0   2   2   2   2   2   0   0   0   0   2   2   2   0   2   0   0   2   0   2   0   0   0   0   0   2   2   2   2   2   2   0   0   2   2   0   0   0   0   0   0   0   2   0   2   0   0   2   0   2   0   0   2   2   0   2   2   0   0   2   0   0   2   0   2   0   0   0   0   0   0   0   2   0   0   2   0   2   2   0   0   2   2   2   2   2   0   2   2   2   2   0   2   0   2   0   0   0   2   2   2   2   0   2   0   0   0   0   0   2   0   2   0   0   2   0   0   0   0   2   0   2   2   2   0   0   2   0   2   2   0   2   2   0   0   0   0   2   0   2   2   0   0   0   0   2   2   2   0   2   0   2   0   2   0   0   2   2   2   2   0   0   2   0   2   0   0   0   2   2   2   2   2   0   0   0   2   2   0   2   2   0   0   2   0   2   0   2
 MK-2-1                 2   0   0   2   2   2   2   0   0   0   0   2   0   2   2   0   2   2   2   0   0   2   2   2   0   2   2   0   2   0   0   2   2   2   2   2   2   2   0   2   2   0   0   0   0   0   2   2   0   2   2   0   0   2   0   0   0   0   2   0   0   0   2   2   2   0   2   2   2   2   2   2   2   2   0   2   2   2   0   2   2   2   2   0   2   0   2   0   0   2   0   2   2   2   2   0   0   2   0   0   0   0   0   2   2   2   0   0   0   0   2   0   0   0   2   2   2   0   0   2   0   2   2   2   2   0   2   2   2   2   2   0   0   2   0   0   0   2   0   2   2   2   2   2   0   0   0   2   0   0   0   2   0   2   0   0   0   2   0   2   0   0   2   2   2   0   2   2   2   0   0   0   0   0   0   0   0   2   0   2   0   2   0   2   2   0   2   0   0   0   2   0   0   0   2   2   0   0   2   2
 MK-2-2                 2   2   0   2   2   2   2   0   0   0   0   0   0   2   2   2   2   2   2   0   0   2   2   2   0   2   2   0   2   0   2   2   2   2   2   2   0   2   0   2   2   0   0   2   0   0   2   2   0   2   2   2   0   2   0   0   0   0   0   0   0   0   2   0   2   2   2   2   2   2   2   2   2   2   0   2   2   2   0   2   2   2   2   0   2   0   2   0   0   0   0   2   2   2   2   0   0   2   0   2   0   0   0   0   2   2   0   0   0   0   0   0   0   0   2   0   2   0   0   2   2   2   2   2   2   0   0   2   0   2   2   0   0   2   0   0   0   0   0   2   2   2   2   2   0   0   0   2   2   0   2   2   0   0   2   0   0   2   2   2   0   0   2   2   0   2   2   2   0   0   0   0   0   0   0   0   0   2   0   2   0   2   0   2   0   0   2   0   0   0   2   0   0   0   2   2   0   0   2   2
 MK-2-3                 2   2   0   2   2   2   2   0   0   0   0   0   0   2   2   2   2   2   2   0   0   2   2   2   0   2   2   0   2   0   2   2   2   0   2   2   0   2   0   2   2   2   0   2   0   0   2   2   0   2   2   2   0   2   0   0   2   0   0   2   0   0   2   0   2   2   2   2   2   2   2   2   2   2   0   2   2   2   0   2   2   2   0   0   2   0   2   0   0   0   0   2   2   2   2   0   0   2   0   2   2   0   0   0   2   2   0   0   0   0   0   0   0   0   2   0   2   2   0   2   2   2   2   2   2   0   0   2   0   2   2   0   0   2   0   0   0   0   0   0   2   2   2   2   2   0   0   2   2   0   2   2   0   0   2   0   0   2   2   2   0   0   2   2   2   2   2   2   0   2   0   0   0   0   0   0   0   2   0   2   0   2   0   2   0   0   2   0   0   0   2   0   0   0   2   0   0   2   2   2
 MK-2-4                 2   0   0   2   2   2   2   0   0   0   0   0   0   2   2   2   2   2   2   0   0   2   2   2   0   2   2   0   2   0   2   2   2   2   2   2   0   2   0   2   2   2   0   2   0   0   2   2   0   0   2   2   0   2   0   0   2   0   2   2   0   0   2   0   2   2   2   2   2   2   2   2   2   2   0   2   2   2   0   0   2   2   0   0   2   0   0   0   0   0   0   2   2   2   2   0   0   2   0   2   2   0   2   0   2   2   0   0   0   0   0   2   0   0   0   0   2   2   0   2   2   2   2   2   2   0   0   2   0   2   2   2   0   2   0   0   0   0   0   0   2   0   0   2   0   0   0   2   2   0   2   2   0   0   2   0   0   2   2   2   0   0   2   2   2   0   2   2   0   0   0   0   0   0   0   0   0   2   0   2   2   2   0   2   0   0   2   0   0   0   2   0   2   0   2   0   0   2   0   0
 MK-2-5                 2   0   0   2   2   2   2   0   0   2   0   0   0   2   2   2   2   2   2   0   0   2   2   2   0   2   0   0   2   0   2   2   2   2   2   2   0   0   0   2   0   2   0   0   0   0   2   2   0   0   2   2   0   2   0   0   2   0   2   2   0   0   2   2   2   2   2   2   2   2   2   2   2   2   0   2   2   2   0   0   2   2   0   0   2   0   0   0   0   0   0   2   2   2   2   0   2   2   0   2   2   0   2   0   2   2   0   0   0   0   0   2   0   0   0   0   2   2   2   0   2   2   2   2   2   0   0   2   0   2   0   2   0   2   2   0   0   0   0   2   0   0   2   2   0   0   0   2   2   0   2   2   0   0   2   0   0   2   2   2   2   0   2   2   2   0   2   0   0   0   0   0   0   0   0   0   0   2   0   2   2   2   0   2   0   0   2   0   0   2   2   0   2   2   2   0   0   2   0   0
 MK-2-6                 2   0   0   2   0   2   2   0   0   2   0   0   0   2   2   2   2   2   2   0   0   2   2   2   0   2   0   0   2   0   2   2   2   2   0   2   0   0   2   2   0   2   0   0   2   0   2   2   0   0   2   2   0   2   0   0   2   0   2   2   0   0   2   2   2   2   2   2   2   2   2   2   0   2   0   2   2   2   0   0   2   2   0   0   2   0   0   0   0   2   0   2   2   0   2   0   0   2   0   2   2   0   2   2   2   2   2   0   0   0   0   2   0   0   0   0   2   2   2   0   2   2   2   2   2   0   0   2   0   2   0   2   0   2   2   0   0   0   0   2   0   0   2   0   0   0   0   2   2   0   2   2   0   0   2   0   0   2   0   2   2   0   2   2   2   0   2   0   0   0   2   0   0   0   0   0   0   2   0   2   0   2   0   2   0   0   2   2   0   0   2   0   2   0   2   0   0   2   0   0
 MK-2-7                 2   0   0   2   0   2   2   0   0   2   0   0   0   2   2   0   2   2   2   0   0   2   0   0   0   2   0   2   2   0   2   2   2   2   0   2   0   0   2   2   0   2   0   0   2   0   2   2   0   0   2   0   0   2   0   0   0   0   2   2   0   0   2   2   2   2   2   2   2   2   2   2   0   2   0   2   2   2   0   0   2   2   0   0   2   0   0   0   0   2   0   0   0   0   2   0   0   2   0   2   2   0   2   2   2   2   2   0   0   0   0   0   0   0   0   0   2   2   2   0   2   2   2   2   0   0   0   2   0   2   0   2   0   2   2   0   2   0   0   2   2   0   0   0   0   0   0   2   2   0   2   2   0   0   2   0   0   0   0   2   2   0   2   2   2   2   2   0   0   0   0   0   0   0   0   0   0   2   0   2   0   2   0   2   0   0   2   2   0   0   2   0   0   0   2   0   0   2   0   0
 MK-2-8                 2   0   0   2   0   0   2   0   0   2   0   0   0   2   2   0   2   2   2   0   0   0   0   0   2   2   0   0   2   0   0   2   2   2   0   2   0   0   2   2   0   0   0   0   2   0   2   2   0   0   2   0   0   2   0   0   0   0   2   2   2   0   2   2   2   2   2   2   0   2   2   2   0   2   0   2   2   2   0   2   2   0   0   0   2   0   0   2   0   2   0   0   0   0   2   0   0   2   0   0   2   0   2   2   2   2   2   0   0   0   0   0   0   0   0   0   2   2   2   0   2   2   2   2   0   0   0   2   0   2   0   2   0   2   2   0   2   0   0   2   2   2   0   0   0   0   0   0   2   0   2   2   0   0   2   0   2   0   0   2   2   2   2   2   2   2   2   0   0   2   0   0   0   0   0   0   0   2   0   2   0   0   0   2   0   2   2   2   0   0   2   0   2   0   2   0   0   2   0   2
 MK-2-9                 2   2   0   2   0   0   2   0   2   2   2   0   2   2   2   0   2   2   2   0   0   0   0   0   2   2   0   0   2   0   0   2   2   2   0   2   0   2   2   2   0   0   0   0   2   0   0   2   0   0   2   0   0   2   0   0   2   0   2   2   2   0   2   2   2   2   2   2   0   2   0   2   0   2   0   2   2   2   0   2   2   0   0   0   2   0   2   2   0   2   0   0   0   0   2   0   0   2   0   0   0   0   2   2   2   2   2   0   0   0   0   0   2   0   0   0   2   2   2   0   2   2   2   2   0   0   0   0   0   2   0   2   0   2   2   0   2   0   0   2   2   2   0   0   0   0   2   0   2   0   0   2   0   0   2   0   2   0   0   2   2   2   0   2   2   2   2   0   0   2   0   0   0   0   0   0   0   2   0   2   0   0   0   2   0   2   2   2   0   0   2   0   2   0   2   0   0   2   0   2
 MK-2-10                2   2   0   2   0   0   2   0   2   0   2   0   2   2   2   0   0   2   2   0   0   0   0   0   2   2   0   0   2   0   0   2   2   2   0   2   0   0   2   2   0   0   0   0   2   0   2   2   0   2   2   0   0   0   0   0   2   0   2   2   2   0   0   2   2   2   2   2   0   2   0   2   0   0   0   0   2   2   2   0   0   0   0   0   2   0   2   2   0   2   0   0   0   0   2   0   0   2   0   0   0   0   2   2   2   2   2   0   0   0   0   0   0   0   0   0   0   0   2   0   2   0   2   2   0   0   0   0   0   2   2   2   0   2   2   2   2   2   0   2   2   0   0   0   2   0   2   0   2   0   0   2   0   0   2   0   2   0   0   2   2   0   2   2   2   2   2   0   2   2   0   2   0   0   0   0   0   2   0   2   0   0   0   2   0   2   2   2   2   0   2   0   2   0   2   0   0   2   0   2
 MK-2-11                2   2   0   2   0   0   2   0   2   0   2   0   2   2   2   2   0   2   2   0   0   0   0   0   2   2   0   0   2   0   0   2   2   2   0   2   0   0   2   2   0   0   0   0   2   0   2   0   2   0   2   0   0   0   0   0   2   0   2   2   2   0   0   2   2   2   2   2   0   2   0   2   0   0   2   0   2   0   2   0   0   0   0   0   2   0   2   2   2   2   0   0   0   0   2   0   0   2   0   0   0   0   2   2   2   2   2   0   0   0   0   2   0   0   0   0   0   0   2   0   0   0   2   2   0   0   0   0   0   2   2   2   0   2   2   2   2   2   0   2   2   0   2   0   2   0   0   0   2   0   0   2   0   0   2   0   2   0   0   2   2   0   2   2   2   2   2   0   2   2   0   2   0   0   0   0   0   2   0   2   0   0   0   2   0   2   2   0   2   0   2   2   2   0   2   0   0   2   0   2
 MK-2-12                2   2   0   2   0   0   2   0   2   0   2   0   2   2   2   2   0   2   2   0   0   2   0   0   2   2   0   0   2   0   0   2   2   2   0   2   0   0   2   2   0   0   0   2   2   2   0   0   2   0   2   0   0   0   2   0   2   0   2   2   2   0   0   2   2   2   2   2   0   2   0   0   0   0   2   0   2   0   2   0   0   0   0   0   2   2   2   2   2   2   0   0   0   0   2   0   0   2   0   0   0   0   2   2   2   2   2   0   0   0   0   2   0   0   0   0   0   0   2   0   0   0   2   2   2   0   0   0   0   0   2   2   0   2   2   2   2   0   0   2   2   0   2   0   2   0   2   0   2   0   0   2   0   0   2   0   2   0   0   0   2   0   2   2   2   2   2   0   2   2   0   2   0   0   0   0   2   2   0   2   0   0   0   2   0   2   2   0   0   0   2   2   2   2   2   0   0   2   0   2
 MK-2-13                2   2   0   2   0   0   2   0   2   0   2   0   2   2   2   2   0   2   2   0   0   2   0   0   2   2   0   0   2   0   0   2   2   2   0   2   0   0   2   2   0   0   0   2   2   2   0   0   2   0   2   2   2   0   2   0   2   0   2   2   0   0   0   2   2   2   2   2   0   2   0   2   0   0   2   0   2   0   2   0   0   0   0   0   2   2   2   2   2   0   0   0   0   0   2   0   0   2   0   0   0   0   2   2   2   2   2   0   2   0   0   2   0   0   0   0   0   0   2   2   0   0   2   2   2   0   2   0   0   0   2   2   0   2   2   2   2   0   0   2   2   0   2   0   2   0   2   0   2   2   2   0   0   0   2   0   2   0   0   0   2   0   2   2   2   2   2   0   2   2   0   2   0   0   0   0   2   2   2   2   2   2   0   0   0   2   2   0   0   0   2   2   2   2   2   0   0   2   0   2
 MK-2-14                0   2   0   2   0   0   2   2   2   0   2   0   2   0   2   2   0   0   2   0   0   2   0   0   2   2   0   0   2   0   0   2   2   2   0   2   0   0   2   2   0   0   0   2   2   2   0   0   2   0   0   2   2   0   2   0   2   0   2   2   0   0   0   2   0   2   2   2   0   2   0   2   0   0   2   0   2   0   2   0   0   2   0   0   2   2   2   2   2   0   0   0   0   0   2   0   0   2   0   0   0   0   2   2   2   2   2   0   2   0   0   0   0   0   0   0   0   0   2   2   0   0   2   2   2   0   0   0   0   0   2   0   0   2   2   2   2   0   0   2   2   0   2   0   0   0   2   0   2   0   2   0   0   0   2   0   2   0   0   0   2   2   2   0   2   2   2   0   2   2   0   2   0   0   0   0   2   2   0   2   2   0   0   0   0   2   0   0   0   0   2   2   2   2   2   0   0   0   0   0
 MK-2-15                0   2   0   0   0   0   2   2   2   0   2   0   2   0   2   2   0   0   2   0   0   2   0   0   0   0   0   0   2   0   0   2   2   2   0   2   0   0   2   2   0   0   0   2   2   2   0   0   2   0   0   2   2   0   2   2   2   0   2   2   0   0   0   2   0   2   2   2   2   2   0   2   0   0   2   0   0   0   2   0   0   2   0   0   2   2   2   2   2   0   0   0   0   0   2   0   0   0   0   0   0   0   2   2   2   2   2   0   2   0   0   0   0   0   0   2   0   0   2   2   0   0   2   0   2   0   0   0   0   0   2   0   0   2   0   2   2   0   0   2   2   0   2   0   0   0   2   0   2   0   2   0   0   2   2   0   2   0   0   0   2   2   2   0   0   2   2   0   0   2   0   0   0   0   0   0   2   0   0   2   2   0   0   2   0   2   0   0   2   0   2   2   2   2   0   0   0   0   0   0
 MK-2-16                0   2   2   0   2   0   2   2   2   0   2   0   2   0   2   2   0   2   2   0   0   2   2   0   0   0   0   0   2   0   0   2   2   2   0   2   0   0   2   2   0   0   0   2   2   2   0   0   2   0   0   2   2   0   2   2   2   0   2   2   0   0   0   2   0   2   0   2   2   2   0   2   0   0   2   0   0   0   2   0   0   0   0   0   2   2   2   2   2   0   0   0   0   0   2   0   0   0   0   0   0   0   2   2   2   2   2   0   2   0   0   0   0   0   0   2   0   0   2   2   0   0   2   0   2   0   0   0   0   0   2   0   0   2   0   2   2   0   0   0   2   0   2   0   0   0   2   0   2   0   2   0   0   2   2   0   2   0   0   0   2   2   2   0   0   2   2   0   0   2   0   0   0   0   2   0   2   0   2   2   2   0   0   2   0   2   0   0   2   0   2   0   2   2   0   0   0   0   0   0
 MK-3-1                 2   2   2   0   2   0   0   2   0   2   2   2   0   0   0   0   0   0   2   2   0   2   2   0   2   0   2   2   0   0   0   0   0   2   0   0   2   2   0   0   0   0   2   0   0   0   2   2   0   2   2   2   2   0   0   0   0   0   2   2   2   2   2   0   2   0   2   0   2   2   0   2   2   2   0   2   0   0   0   0   2   0   0   0   0   0   2   2   2   2   2   2   0   0   0   2   0   0   2   2   0   0   0   2   2   2   2   2   0   2   2   2   0   2   2   2   0   0   0   2   0   2   2   2   0   2   0   2   0   0   2   2   2   2   2   2   2   2   2   2   2   0   2   2   0   2   0   0   0   2   2   2   2   0   0   2   0   0   0   0   0   2   2   2   0   0   0   0   2   0   0   2   2   2   2   2   2   0   0   0   0   0   0   2   2   2   0   0   0   0   2   2   0   2   0   2   2   2   0   0
 MK-3-2                 2   2   2   0   2   0   0   0   0   2   2   2   0   0   0   0   0   0   2   2   2   2   2   0   2   0   2   2   0   0   0   0   2   2   0   0   2   2   0   0   0   0   2   0   0   0   2   2   0   0   2   2   2   0   0   0   0   0   2   2   2   2   2   2   2   0   2   0   2   2   0   2   0   0   0   2   0   0   0   0   2   0   0   0   0   0   2   2   2   2   2   2   0   0   0   0   0   0   2   2   0   0   2   0   2   2   2   2   0   2   2   2   0   2   2   2   2   0   0   2   0   2   2   2   0   2   0   2   0   0   2   2   2   2   2   2   2   2   2   2   2   0   2   2   0   2   0   0   0   2   2   2   2   0   0   2   0   0   0   0   2   2   2   2   0   0   2   0   0   0   0   2   2   2   2   2   2   2   0   0   0   0   0   2   2   2   0   0   0   0   2   2   0   2   0   2   2   2   0   0
 MK-3-3                 2   2   2   0   0   0   0   0   0   2   2   2   0   0   0   0   0   0   2   2   2   2   0   0   2   0   2   2   0   0   0   0   2   2   0   0   2   2   0   0   0   0   2   0   0   0   2   2   2   0   2   2   2   0   0   0   0   0   2   2   2   2   2   2   2   0   2   0   2   2   0   2   0   0   0   2   0   0   0   0   2   0   0   0   0   2   2   2   2   2   2   2   0   0   0   2   0   0   0   2   2   0   2   0   0   2   2   2   0   2   2   0   0   2   2   2   2   0   0   2   0   2   2   2   0   2   0   2   0   2   0   2   2   2   2   2   2   2   2   2   2   0   2   2   0   2   0   0   0   2   2   2   2   0   2   2   0   0   0   0   2   2   2   2   0   0   2   0   0   0   0   2   2   2   2   2   2   0   0   0   0   0   0   2   2   2   0   0   2   2   2   2   0   2   0   2   2   2   0   0
 MK-3-4                 2   2   2   0   0   2   0   0   0   2   2   0   0   0   0   0   2   0   2   2   2   2   0   0   2   0   2   2   0   2   0   0   2   2   0   0   2   2   0   0   0   0   2   0   0   0   2   2   2   0   0   2   2   0   0   0   2   0   2   2   2   2   2   2   2   0   2   0   2   2   0   2   0   0   2   2   0   0   0   0   2   0   0   0   0   2   2   2   2   2   2   2   2   0   0   2   0   0   0   2   2   0   2   0   0   2   2   2   0   2   0   0   0   2   2   0   2   0   0   2   0   2   0   2   0   2   0   2   0   2   0   2   2   2   2   2   2   2   2   0   2   0   0   2   0   0   0   0   0   2   2   2   2   0   2   2   0   0   0   0   2   2   2   2   0   0   2   0   0   0   0   2   2   2   2   2   2   2   0   2   0   0   2   2   2   2   0   0   2   2   0   2   0   2   0   0   2   2   0   0
 MK-3-5                 2   2   2   0   0   2   0   0   0   2   2   0   0   0   0   0   2   2   0   0   2   2   0   0   2   0   2   2   0   2   2   0   2   2   0   0   2   2   0   0   0   0   2   0   0   2   2   0   2   0   0   2   2   0   0   0   2   0   2   2   2   2   2   2   2   0   0   0   2   0   0   2   0   0   2   2   0   0   0   0   2   0   0   0   0   2   2   2   2   2   2   0   2   0   0   2   0   0   0   2   2   2   2   0   0   2   2   2   0   2   2   0   0   2   2   0   2   0   0   2   0   2   0   2   0   2   0   2   0   2   0   0   2   2   2   2   2   2   2   0   2   0   0   0   0   0   0   0   0   2   2   2   0   0   2   2   0   0   0   0   2   2   2   2   0   2   2   0   0   0   0   2   2   2   2   2   2   2   0   2   0   0   2   2   2   2   0   0   2   2   0   0   0   2   0   0   2   2   0   2
 MK-3-6                 2   2   2   0   0   0   0   0   0   2   2   0   0   0   0   0   2   2   0   0   2   2   0   2   2   0   2   2   2   0   2   2   2   2   0   0   2   2   0   0   0   0   2   0   0   2   2   0   2   0   0   2   2   0   0   0   2   0   2   2   2   2   2   2   2   0   0   0   2   0   0   2   0   0   2   2   0   0   0   0   2   0   0   2   0   2   2   2   2   2   2   2   2   0   0   2   2   0   0   2   2   2   2   0   0   2   2   2   0   2   2   0   0   2   2   0   2   0   0   0   2   2   0   2   0   2   2   2   0   2   0   0   2   2   2   2   2   2   0   0   2   0   0   0   0   0   0   2   2   2   2   2   2   0   2   2   0   0   0   0   2   2   2   2   0   2   2   0   0   0   0   2   2   2   2   2   2   2   0   2   0   0   2   2   0   2   0   0   2   2   0   0   0   2   0   0   0   2   0   2
 MK-3-7                 2   2   2   0   2   0   0   0   2   2   2   0   0   0   0   0   2   2   0   0   2   2   0   2   2   0   2   2   2   0   2   2   2   2   0   2   2   2   0   0   2   0   2   0   0   2   2   0   2   0   0   2   2   0   0   0   2   0   2   2   2   2   2   2   2   0   0   0   0   0   0   2   0   0   0   2   0   0   0   2   2   0   0   2   2   2   2   2   2   2   2   2   2   0   0   2   2   0   0   2   2   2   2   0   0   2   2   2   0   2   2   0   0   2   2   0   2   0   0   0   2   2   0   0   0   2   2   2   0   2   0   0   2   2   2   2   2   2   0   2   0   0   0   0   0   2   0   2   2   2   0   2   2   0   2   2   0   0   0   0   0   2   2   2   2   2   2   0   0   0   0   2   2   2   2   2   2   2   0   2   2   0   2   2   0   2   0   2   2   2   0   0   0   2   0   0   0   2   0   0
 MK-3-8                 2   2   2   0   2   0   0   0   2   2   2   0   0   0   0   0   2   2   0   0   2   2   0   2   2   0   0   2   2   0   2   2   2   2   0   2   2   2   0   0   2   0   2   0   0   2   2   0   2   0   0   0   2   2   0   0   0   2   2   2   2   2   2   2   2   2   0   0   0   0   0   2   0   0   0   2   0   0   0   2   2   0   0   2   2   2   2   2   2   0   2   2   2   0   0   2   2   0   0   2   2   2   2   0   0   2   2   2   2   2   2   0   2   2   2   0   2   0   0   0   2   2   0   2   0   0   2   2   0   0   0   0   2   2   2   2   0   2   0   2   2   2   0   0   0   0   0   2   2   2   0   2   0   0   2   2   0   0   0   0   0   2   2   2   2   2   2   0   0   0   0   2   0   2   2   2   2   2   0   0   2   0   2   2   0   2   0   0   2   2   0   0   0   2   0   0   0   2   2   0
 MK-3-9                 0   2   2   0   2   0   0   0   2   2   0   0   0   2   0   0   2   2   0   0   2   2   0   2   2   0   0   2   2   0   2   2   2   2   0   2   2   2   0   0   2   0   2   0   0   2   2   0   2   0   0   0   2   2   0   0   0   2   2   2   2   2   2   2   2   2   0   2   0   0   0   2   2   0   0   2   0   0   0   2   2   2   0   0   0   2   2   0   2   0   2   2   0   0   0   2   2   0   0   2   2   2   2   0   0   2   0   2   2   2   2   0   2   2   2   0   2   0   2   0   2   2   0   2   0   0   0   2   0   0   0   0   2   2   2   2   2   2   0   2   2   2   0   0   0   0   0   2   2   2   0   2   0   0   2   2   0   0   2   0   0   2   2   2   2   2   2   0   0   0   0   2   2   2   2   2   2   2   0   0   2   0   2   2   0   2   0   0   2   2   2   2   0   2   0   0   0   2   2   0
 MK-3-10                0   2   2   0   2   0   0   0   2   2   0   0   0   2   0   0   2   0   0   0   2   2   0   2   2   0   0   2   2   2   2   0   2   2   0   2   2   2   0   0   2   0   2   0   0   2   2   0   2   0   0   0   2   2   0   0   0   2   2   2   2   2   2   2   2   2   0   2   0   0   0   2   2   0   0   2   0   0   0   2   2   2   0   0   2   2   2   0   2   0   2   2   2   0   0   2   2   0   2   2   2   2   0   0   0   2   0   2   2   2   0   0   2   2   2   0   2   0   0   0   2   2   0   2   0   0   0   2   2   0   0   0   2   2   2   2   2   2   0   2   2   2   0   0   2   0   0   2   2   2   0   0   0   0   0   2   2   0   2   0   0   2   2   2   2   2   2   0   0   0   0   2   2   2   0   2   2   2   0   0   2   0   2   2   0   2   0   2   2   2   2   0   0   2   0   0   0   2   2   0
 MK-3-11                0   2   2   2   2   0   0   0   2   2   0   0   0   2   0   0   2   0   0   0   2   2   0   2   2   0   0   2   2   2   2   0   2   2   0   2   0   2   0   2   2   0   0   0   0   2   2   0   0   0   0   0   2   2   0   0   0   2   2   2   2   0   2   2   2   2   0   0   0   0   0   2   2   0   0   2   2   0   0   2   2   2   0   2   2   2   2   0   2   0   2   2   2   2   0   2   2   0   2   2   2   2   0   2   0   2   0   2   0   2   0   0   2   2   2   2   2   0   0   0   2   2   0   2   0   0   0   2   2   0   0   0   0   2   2   2   2   2   0   2   2   2   0   0   2   0   0   2   2   2   0   0   0   0   0   2   2   0   2   0   0   0   2   2   2   2   2   0   0   0   0   2   2   2   0   2   2   2   0   0   2   0   2   2   0   2   0   2   0   0   2   0   0   0   0   0   0   2   2   0
 MK-3-12                0   2   0   2   0   0   0   0   2   2   0   0   0   2   0   2   2   0   0   0   2   2   0   2   2   2   0   2   0   0   2   0   0   2   0   2   0   2   2   2   2   0   0   0   0   0   2   0   0   0   0   0   2   2   0   0   0   2   2   2   0   0   2   2   2   0   0   2   0   0   0   2   2   0   0   0   2   0   2   2   2   2   2   2   2   2   2   0   2   0   2   0   0   0   0   0   2   0   2   2   2   2   2   2   0   2   2   2   0   2   0   0   0   2   2   2   2   0   0   0   2   2   0   0   0   0   0   2   2   0   0   0   0   2   2   2   2   2   0   2   0   2   0   0   2   0   0   0   2   2   0   0   0   0   0   2   0   0   2   2   0   0   2   2   2   2   2   0   0   0   0   2   2   2   0   2   2   2   0   0   2   0   2   2   0   2   0   2   0   0   2   0   0   0   0   0   0   2   2   0
 MK-3-13                0   0   0   2   0   0   0   0   2   2   0   0   0   2   0   2   2   2   0   0   2   2   0   2   2   2   0   2   2   0   2   0   2   2   0   2   0   2   2   0   2   0   0   0   0   0   2   0   0   0   0   0   2   2   0   0   0   2   2   0   0   0   2   2   2   0   0   2   0   2   0   2   2   0   0   0   2   0   2   2   2   2   2   0   2   2   2   0   2   0   2   0   0   0   0   0   2   0   2   2   0   2   2   2   0   2   2   2   0   2   0   2   0   2   2   2   2   0   0   0   2   2   0   0   0   0   0   2   2   2   0   0   2   2   2   0   2   2   0   2   0   2   0   0   2   0   0   0   0   2   0   0   0   0   0   2   0   0   2   2   0   0   2   2   2   2   2   0   0   0   0   0   2   2   0   2   2   2   0   0   2   0   2   2   0   2   0   2   0   0   2   0   0   2   0   0   0   2   2   0
 MK-3-14                0   0   0   2   0   0   0   0   2   2   2   0   0   2   0   2   2   2   0   0   2   2   0   2   2   0   0   2   0   0   2   0   2   2   0   2   2   2   2   0   2   0   0   0   0   0   2   0   0   0   0   0   2   2   0   0   0   2   2   0   0   0   2   2   2   0   0   2   0   2   0   2   0   2   0   0   2   0   2   2   2   2   2   0   2   2   2   0   2   0   2   0   2   0   0   0   2   0   2   2   0   2   2   2   0   2   2   0   0   2   0   0   0   0   0   2   2   0   0   0   2   2   0   0   0   0   0   2   0   2   0   0   2   2   2   0   2   0   0   2   0   2   0   0   2   0   0   0   0   2   0   0   0   2   0   2   0   0   2   2   0   0   2   2   2   2   2   0   0   0   0   0   2   2   0   2   2   2   0   0   2   0   2   2   0   2   0   2   0   0   2   0   0   2   0   0   0   2   2   0
 MK-3-15                0   0   0   2   0   0   0   0   2   2   2   0   0   2   2   2   2   2   2   0   2   0   0   2   2   0   0   2   0   0   2   0   2   2   2   2   2   2   2   0   2   0   0   0   2   0   2   0   0   0   0   0   2   2   0   0   0   2   2   0   0   0   2   2   2   0   0   2   0   2   0   0   0   2   0   0   2   2   2   2   0   2   2   0   2   2   2   2   2   0   2   2   2   2   0   0   2   0   2   2   0   2   0   2   0   2   2   0   0   2   0   0   0   0   0   2   2   0   0   0   2   2   0   0   0   0   0   2   0   2   0   0   2   2   2   0   2   0   0   2   2   2   0   0   2   0   0   2   2   2   0   0   0   2   0   2   0   0   0   2   0   2   2   2   2   2   2   0   0   0   0   0   2   2   0   2   2   2   0   0   2   0   2   2   0   2   2   2   0   0   2   0   0   2   0   0   0   2   2   0
 MK-3-16                0   0   0   2   0   0   0   0   2   0   2   0   0   2   2   2   2   2   2   2   2   0   0   2   2   0   0   2   0   0   2   0   2   2   2   0   2   2   2   0   2   0   0   0   2   0   2   0   0   0   0   2   2   2   0   0   0   2   2   0   0   0   0   2   2   0   0   2   0   0   0   0   0   2   0   2   2   2   0   2   0   2   0   0   2   2   0   2   2   0   2   2   2   2   0   2   2   0   2   0   0   2   0   0   0   2   2   0   0   2   2   0   2   0   0   2   2   0   0   0   2   2   0   0   0   0   2   2   0   2   0   0   2   2   2   2   2   0   0   2   2   2   0   0   2   2   0   2   2   2   0   2   0   2   0   0   0   0   0   2   0   2   2   2   2   2   2   0   0   0   0   0   2   2   0   2   2   2   0   0   2   0   2   0   0   2   0   2   0   0   2   0   0   2   0   0   0   2   2   0
 MK-4-1                 0   0   2   0   0   2   2   2   0   2   0   0   2   2   2   2   2   2   2   2   0   2   2   2   0   0   2   0   0   2   0   0   2   0   2   0   2   0   2   2   0   0   2   0   2   2   0   0   2   0   2   0   0   0   0   0   0   2   0   2   2   2   2   2   0   2   0   2   2   0   2   2   0   0   0   0   2   0   2   0   2   0   2   2   2   2   2   2   0   0   2   0   2   2   2   0   0   0   0   0   2   0   0   0   2   2   0   0   0   2   0   0   2   2   0   0   2   0   0   2   2   0   0   0   2   0   2   0   0   2   0   2   0   0   2   2   2   0   2   2   2   0   2   0   2   2   0   0   2   0   2   0   2   2   0   2   0   2   2   2   2   0   2   0   2   2   0   0   2   0   0   0   2   2   2   0   0   0   0   0   2   2   2   2   2   0   2   0   2   0   0   0   2   0   0   0   0   0   0   2
 MK-4-2                 0   0   2   0   0   2   2   2   0   2   0   0   2   0   2   2   2   2   2   0   2   2   2   2   0   0   2   0   0   2   0   0   2   0   2   0   2   0   2   2   0   0   2   0   0   2   0   0   2   0   2   0   0   0   0   0   0   2   0   2   2   2   2   2   0   2   0   2   2   0   2   2   2   0   0   0   2   0   0   0   2   2   2   2   0   2   2   2   0   0   0   0   2   2   2   2   0   0   0   0   2   2   0   0   2   2   0   0   0   2   0   0   2   2   0   0   2   0   0   2   2   0   2   0   2   0   2   0   0   2   0   2   0   0   2   2   2   0   2   2   2   2   2   0   2   2   0   0   2   0   2   0   2   2   2   2   0   2   2   2   2   0   0   0   2   2   0   0   2   2   2   0   2   2   2   0   0   0   0   0   2   2   2   2   2   2   2   2   2   2   0   0   2   0   0   2   0   0   2   2
 MK-4-3                 0   2   2   0   2   2   2   2   0   2   0   0   2   0   2   2   2   0   2   0   2   2   2   0   0   0   2   0   0   2   0   0   2   0   0   0   2   0   2   2   0   0   0   0   0   2   0   0   2   0   2   2   2   0   0   0   0   2   0   2   2   2   0   2   0   2   0   2   2   0   2   2   2   0   0   2   2   0   0   0   2   2   2   2   0   0   2   2   0   0   0   0   2   2   2   2   0   0   0   0   2   2   0   0   2   2   0   0   0   2   0   0   2   2   0   0   2   0   0   2   2   0   2   2   2   0   2   0   0   2   0   2   0   2   2   2   2   0   2   2   2   2   2   0   2   2   0   0   2   0   2   0   2   2   2   2   0   0   2   2   2   0   0   2   2   2   0   2   2   0   2   0   2   2   2   2   0   0   0   2   2   2   2   2   2   2   2   2   0   2   0   0   2   0   0   2   0   0   2   2
 MK-4-4                 0   0   2   0   0   2   2   2   0   2   0   0   2   0   2   2   2   2   2   0   2   2   2   0   0   0   2   0   0   2   0   0   2   0   0   0   2   0   2   2   0   2   0   0   0   2   0   0   2   0   0   0   2   0   2   0   0   2   0   2   2   2   0   2   0   2   0   2   2   0   2   0   2   0   0   2   2   0   0   0   2   2   2   2   0   0   2   2   0   0   0   2   2   2   2   2   0   2   0   0   2   2   0   2   0   2   0   0   0   2   0   0   0   2   0   0   2   0   0   2   2   0   2   2   2   0   2   0   2   2   0   2   0   2   0   2   2   0   2   2   2   2   2   0   2   2   0   0   2   0   2   0   2   2   2   2   0   0   2   2   2   0   2   2   2   2   0   2   2   0   2   0   2   2   2   0   0   2   2   2   2   2   2   2   0   2   2   2   0   2   2   0   2   0   0   2   0   0   2   2
 MK-4-5                 2   0   2   0   0   2   2   0   2   2   2   0   2   0   2   2   2   2   2   0   2   2   2   0   0   0   2   0   0   2   2   0   2   0   0   0   2   0   2   2   0   2   2   0   0   2   0   0   2   0   0   0   0   0   2   0   0   2   0   2   2   2   0   2   0   2   0   2   2   0   0   0   2   0   0   2   2   0   0   0   2   0   2   2   0   2   2   2   0   0   0   2   2   2   2   2   0   2   0   0   0   0   0   2   0   2   0   0   0   2   0   0   0   2   0   0   2   0   2   2   2   0   2   0   2   0   2   0   2   2   0   2   0   2   0   2   2   0   2   2   2   2   2   0   2   2   2   0   2   0   2   2   2   2   2   2   2   0   2   2   2   0   2   2   2   2   0   0   2   0   2   0   2   2   2   0   0   2   2   2   0   2   2   2   0   2   2   2   0   2   2   0   2   2   0   2   0   0   2   2
 MK-4-6                 2   0   2   0   0   2   2   0   2   2   2   0   2   0   2   2   2   2   2   0   0   0   2   0   0   0   2   0   0   2   2   0   2   2   0   0   2   0   2   2   0   2   2   0   0   2   0   0   2   0   0   0   2   0   2   0   0   2   2   2   2   2   0   2   0   2   0   2   2   0   0   0   2   0   0   2   2   0   0   2   2   0   2   2   0   2   2   2   0   0   0   2   2   2   2   2   0   2   0   0   0   0   0   2   0   0   0   0   0   2   0   0   0   2   2   0   2   0   2   0   2   0   2   0   2   0   2   2   2   2   0   2   0   2   0   2   2   0   0   2   2   2   2   0   2   2   0   2   2   0   2   2   2   2   2   2   2   0   2   2   2   0   2   2   0   2   0   0   2   0   2   0   2   2   2   0   0   2   2   2   0   2   2   2   0   2   2   2   0   2   2   2   2   2   0   2   0   0   2   2
 MK-4-7                 2   2   2   0   0   2   2   0   2   2   2   0   2   0   2   2   2   2   2   2   2   0   2   0   0   0   2   0   0   2   2   0   2   2   0   2   2   0   2   2   2   2   2   0   0   2   0   2   0   0   0   0   2   2   2   0   0   2   2   2   2   2   2   2   0   2   0   2   2   0   2   0   0   0   0   2   2   0   0   0   2   2   2   2   0   2   2   0   0   0   0   2   2   2   2   0   0   2   0   0   0   0   0   2   0   0   0   0   0   2   2   0   0   2   2   0   2   0   2   0   2   0   2   0   2   0   2   2   2   2   0   2   2   2   0   2   2   0   0   2   2   2   2   0   2   2   0   2   2   0   2   2   2   2   0   2   0   0   2   2   0   0   2   2   0   2   0   0   2   0   2   0   2   2   2   0   0   2   2   2   0   2   2   2   0   2   2   2   0   2   2   2   2   2   0   2   0   0   2   0
 MK-4-8                 2   2   0   0   0   0   2   0   2   2   2   0   0   0   2   2   2   2   2   0   2   0   2   0   0   0   2   0   0   2   2   0   2   2   2   0   2   2   2   2   2   2   2   2   0   0   0   0   0   0   0   0   0   2   2   0   2   2   2   2   2   2   2   2   0   2   2   0   2   0   2   2   0   2   0   2   2   0   0   0   2   2   2   2   0   2   2   0   0   0   0   2   2   0   2   0   0   2   0   0   0   0   0   2   0   0   0   0   0   2   2   2   0   2   2   0   2   0   2   0   2   0   2   2   2   0   2   2   2   2   0   0   2   2   2   2   2   0   0   2   2   2   2   0   2   2   0   2   2   0   0   2   2   2   0   2   0   0   2   2   0   0   2   0   0   2   0   0   2   0   2   0   2   2   2   0   0   2   2   2   0   2   2   2   0   2   2   2   0   2   2   2   2   2   0   2   0   0   2   0
 MK-4-9                 2   0   0   0   0   0   2   0   2   2   2   0   0   0   2   2   2   2   2   0   2   0   2   0   0   0   2   0   0   2   2   0   2   2   2   0   2   2   2   2   2   2   2   2   0   0   0   0   0   0   0   0   0   2   2   0   2   2   2   2   2   2   2   2   0   2   2   0   2   0   2   2   0   0   0   2   2   0   0   0   2   2   0   2   0   2   2   0   0   0   0   2   2   0   2   0   0   2   0   0   0   2   0   2   0   0   0   0   0   2   2   0   0   2   2   2   2   0   2   0   2   0   2   2   2   0   2   2   2   2   0   0   2   2   2   2   2   2   0   2   2   2   2   0   2   2   0   2   2   0   0   2   2   2   0   2   0   0   2   2   0   0   2   0   0   2   0   2   0   0   2   2   2   2   2   0   0   2   2   2   0   2   2   2   0   0   2   2   0   2   2   2   2   2   0   2   0   0   2   0
 MK-4-10                2   0   0   0   0   2   2   0   2   0   2   0   0   0   2   2   2   2   2   0   2   0   2   0   0   0   2   0   0   2   2   2   2   2   0   0   2   2   2   2   2   2   2   2   0   2   0   0   0   0   0   0   0   2   2   0   2   2   2   2   2   2   2   2   0   2   2   0   2   0   2   2   0   0   0   2   2   0   0   0   2   0   0   2   0   2   2   0   0   0   0   2   2   0   2   0   0   2   0   0   0   2   0   2   0   0   0   2   0   2   2   0   0   2   2   2   2   0   2   0   2   0   2   2   2   0   2   2   2   2   0   0   2   2   2   2   2   2   2   2   2   2   2   0   2   0   0   0   2   0   0   0   2   2   2   2   0   0   2   2   0   0   2   0   0   2   0   2   0   0   2   2   2   2   2   0   0   2   2   2   0   2   2   2   0   0   2   2   0   2   2   2   2   2   0   2   0   0   2   0
 MK-4-11                2   0   0   0   0   0   2   0   2   0   2   0   2   0   2   2   0   2   2   0   2   0   2   0   0   0   2   0   0   0   2   2   2   0   2   0   2   2   2   2   2   2   2   2   0   2   0   0   0   2   0   0   0   2   2   0   2   2   2   2   2   2   2   2   2   0   2   0   2   0   0   2   0   0   0   2   2   0   0   0   2   0   0   2   0   2   2   0   0   0   0   2   2   0   2   0   0   2   0   0   0   0   2   2   0   0   0   2   0   2   2   0   0   2   2   2   2   2   2   0   0   0   2   2   2   2   2   2   2   0   0   0   0   2   2   2   2   2   2   2   2   2   2   2   2   0   0   0   2   0   0   0   2   2   0   2   0   0   2   2   0   0   2   0   0   2   0   2   0   0   2   2   2   2   0   0   0   2   2   2   0   2   2   2   0   0   2   2   0   2   2   2   2   2   0   2   2   0   0   0
 MK-4-12                2   0   2   0   0   0   2   0   2   0   2   0   2   0   2   2   2   2   2   0   2   0   2   0   0   0   2   0   0   0   0   2   2   0   2   0   2   2   2   2   2   2   2   2   0   2   0   0   0   2   0   0   0   2   2   0   2   2   2   2   2   2   2   2   0   0   2   0   0   0   0   0   0   0   0   2   2   2   0   0   2   0   0   2   2   2   2   0   0   0   0   2   2   0   2   0   0   2   2   0   0   0   2   2   0   0   0   2   0   0   2   0   0   0   2   2   2   2   2   0   0   0   2   2   2   2   2   2   2   0   0   0   0   2   2   2   2   2   0   2   2   2   2   2   2   0   0   0   2   0   0   0   0   2   0   2   0   0   0   2   0   0   0   0   0   2   0   2   0   0   2   2   2   2   0   0   2   2   2   2   0   2   2   2   0   0   2   2   0   2   2   2   2   2   0   2   2   0   0   0
 MK-4-13                2   0   2   0   0   0   2   0   2   0   2   0   2   0   2   2   2   2   2   0   2   0   2   0   2   0   2   0   0   0   2   2   2   0   2   2   2   2   2   0   2   2   2   2   0   2   0   0   0   2   0   0   0   2   2   0   2   2   2   2   2   2   2   2   0   0   2   2   0   0   0   0   0   0   0   2   2   2   0   0   2   0   0   2   2   0   2   0   2   0   0   0   2   0   2   0   0   2   2   0   2   0   2   2   0   0   0   2   0   0   2   0   0   2   2   2   2   2   2   0   0   0   2   0   0   2   2   2   2   0   0   0   0   2   2   2   2   2   0   2   2   2   2   2   2   0   2   0   0   0   0   0   2   2   0   2   0   0   0   2   0   2   0   0   0   2   0   0   0   0   2   2   2   2   0   0   2   2   2   2   0   2   2   2   2   0   2   2   0   2   2   2   2   2   0   2   2   0   0   0
 MK-4-14                2   0   2   0   2   0   2   0   0   0   2   2   2   0   0   2   2   0   2   0   2   0   2   2   2   0   0   0   0   0   2   2   2   2   2   2   2   2   2   0   2   2   2   2   0   2   0   0   0   2   0   0   2   2   2   0   2   2   2   2   2   2   2   2   0   0   2   2   0   0   2   0   0   0   0   2   2   2   0   0   2   0   0   2   2   0   2   0   2   0   0   0   2   0   2   0   0   2   2   0   2   2   2   2   0   0   0   2   0   0   2   0   0   2   2   2   2   2   2   0   0   0   2   0   0   2   0   2   2   0   0   0   0   2   2   2   2   2   0   2   2   2   2   2   2   2   2   0   0   0   2   0   2   2   0   2   0   0   0   2   0   0   0   0   0   2   2   0   0   0   2   2   2   0   0   0   2   2   2   2   0   2   2   2   2   0   2   0   0   2   0   2   2   2   0   2   2   0   0   0
 MK-4-15                2   0   2   0   2   0   2   0   0   0   2   2   2   0   2   2   2   2   0   0   2   0   2   2   2   0   0   0   0   0   2   2   2   2   2   2   2   2   2   0   2   2   2   2   0   2   0   0   0   2   0   0   2   2   2   0   2   2   2   2   2   2   2   2   0   0   2   2   0   0   2   0   0   0   0   2   2   2   0   0   2   0   0   2   2   0   2   0   2   0   0   0   2   0   2   0   0   0   2   0   2   2   2   2   0   0   0   2   0   0   2   0   0   0   2   2   2   2   2   0   0   0   2   0   0   2   0   2   2   0   0   0   0   2   2   2   0   2   0   2   2   2   2   2   2   2   2   0   0   0   2   0   2   2   0   2   0   0   0   2   0   0   0   0   0   2   2   0   0   0   2   2   2   0   0   0   2   2   2   2   0   2   2   2   2   0   2   0   0   2   0   2   2   2   2   2   2   0   0   0
 MK-4-16                2   0   2   0   2   0   0   0   0   0   2   2   2   0   2   2   2   2   0   0   2   0   2   2   2   0   0   0   0   0   2   2   2   2   2   0   2   2   2   0   2   2   2   2   0   2   2   0   0   2   0   0   2   2   2   0   2   2   2   2   0   2   0   2   0   0   2   0   0   2   2   0   0   0   2   2   2   2   0   0   2   0   0   2   2   0   2   0   0   0   0   0   2   0   2   0   0   0   2   0   2   2   2   2   0   0   0   0   0   0   2   0   2   0   2   2   0   2   2   0   0   0   2   0   0   2   0   2   2   0   0   0   0   2   2   2   0   2   0   2   2   2   2   2   2   2   2   0   0   0   2   0   2   2   0   2   2   2   0   2   0   0   0   0   0   2   2   0   0   2   2   2   2   0   0   0   2   2   2   2   0   2   2   2   0   0   2   0   0   2   0   2   2   2   0   2   2   0   0   0
 MK-5-1                 2   0   2   2   2   0   2   2   2   0   0   2   0   2   0   2   0   0   0   0   0   2   0   2   0   2   2   0   0   0   2   2   2   2   2   0   0   2   0   2   0   2   2   0   2   2   0   2   2   0   2   2   2   0   2   2   0   0   0   2   2   2   0   0   2   2   0   2   2   0   0   0   0   0   0   0   2   0   2   2   2   0   0   0   2   2   0   2   0   2   2   0   2   0   2   0   2   0   0   2   0   2   2   2   0   0   0   0   0   0   2   0   2   0   2   2   0   0   0   0   2   0   2   0   0   2   0   2   0   0   0   2   0   0   0   2   2   2   0   2   0   0   0   0   0   2   2   2   2   0   2   0   0   2   0   0   2   2   2   2   0   2   2   0   0   0   2   2   2   0   0   2   2   2   2   0   0   2   0   0   0   2   0   0   0   2   0   0   2   0   2   0   0   2   2   2   0   2   0   2
 MK-5-2                 2   0   2   2   2   0   2   2   2   0   0   0   2   2   0   2   0   0   0   0   0   2   0   2   0   2   2   0   2   0   2   2   2   2   2   0   0   2   0   0   2   2   2   0   2   2   0   2   2   0   2   2   2   0   2   2   0   0   0   2   2   2   2   2   2   2   0   2   2   0   0   0   0   0   0   0   2   0   2   2   0   0   0   0   2   2   0   0   0   2   2   0   0   0   2   0   2   0   0   2   0   2   2   2   0   0   0   0   0   0   0   0   0   0   2   2   2   0   2   0   2   0   2   0   0   2   2   2   0   0   0   2   0   0   0   2   2   0   0   2   2   0   0   0   0   2   2   2   2   0   2   0   0   2   0   0   2   2   2   2   0   2   2   0   0   0   2   2   0   0   0   2   2   2   2   0   0   2   2   0   0   2   0   0   0   2   0   0   2   0   2   0   0   0   2   2   0   2   0   2
 MK-5-3                 2   0   2   2   2   0   0   2   2   2   0   0   2   2   0   2   0   2   0   0   0   2   0   2   0   2   2   0   2   0   2   2   2   2   0   0   0   2   0   0   2   2   2   0   2   2   0   2   2   0   2   2   2   0   2   2   0   2   0   2   2   2   2   2   2   2   0   2   2   0   0   0   0   2   0   0   2   0   2   2   0   2   0   0   2   2   0   0   0   2   2   0   0   0   2   0   2   0   0   2   0   0   2   2   0   0   2   0   0   0   0   0   0   0   2   2   0   2   0   0   2   0   2   0   0   2   2   2   0   0   0   2   0   0   0   0   2   0   0   2   2   0   0   0   0   2   0   2   2   0   2   0   0   2   2   0   0   2   2   2   0   2   2   0   0   0   2   2   0   0   0   2   2   2   0   0   0   2   0   0   0   2   0   0   0   2   0   0   2   0   2   0   0   0   2   0   2   2   0   2
 MK-5-4                 2   0   2   2   2   2   0   2   2   2   0   0   2   2   0   0   0   2   0   0   0   2   0   2   0   2   2   0   2   0   2   2   0   2   0   0   0   0   0   0   2   0   2   0   2   2   0   2   2   0   2   2   2   0   2   2   0   2   0   2   2   2   2   2   2   2   0   2   2   0   0   0   0   2   0   0   2   0   2   2   0   2   0   0   2   2   0   0   0   0   0   0   0   0   2   0   2   0   0   2   0   0   2   2   0   0   2   0   0   0   0   2   0   0   2   2   0   2   0   0   2   0   2   0   0   2   2   2   0   0   0   2   0   0   0   2   2   0   0   2   2   2   0   0   0   2   0   2   2   0   2   0   0   2   2   0   0   2   2   2   2   0   2   0   0   0   2   2   0   0   0   2   2   2   0   0   0   2   0   0   0   0   0   0   0   2   0   0   2   0   0   0   0   0   2   0   2   2   0   2
 MK-5-5                 2   0   2   2   2   2   0   2   2   2   0   0   2   2   0   0   0   2   0   0   0   2   0   2   2   2   0   0   2   2   2   2   0   2   0   0   0   0   2   0   0   0   2   2   2   2   0   2   2   0   2   2   2   0   2   0   0   2   0   2   2   2   2   2   2   2   0   2   0   0   0   0   0   0   0   0   2   0   2   2   0   2   0   0   2   2   0   0   0   0   0   0   0   0   2   0   2   0   2   0   0   0   2   0   0   0   2   0   0   0   0   2   0   0   0   2   0   2   0   0   2   0   2   0   0   2   2   2   0   0   0   2   0   0   0   2   2   0   0   2   2   2   0   2   0   2   0   2   0   2   2   0   0   0   2   0   0   2   2   2   2   0   2   0   0   0   2   2   0   0   0   0   2   2   0   2   0   0   0   0   0   0   0   0   0   2   0   0   2   0   0   0   0   0   2   0   2   2   0   2
 MK-5-6                 0   0   2   2   2   2   0   2   2   2   0   0   2   2   0   0   0   2   2   0   0   2   0   2   0   2   0   0   2   2   2   2   0   2   0   0   0   0   2   0   0   0   2   2   2   2   0   2   2   0   2   2   2   0   2   0   0   2   0   2   2   2   2   2   2   2   0   2   0   2   0   0   0   0   0   0   2   0   2   2   0   2   0   0   2   2   0   0   2   0   0   0   0   0   2   0   0   0   2   0   0   0   2   0   2   0   2   0   0   0   0   2   0   0   0   2   0   2   0   0   2   0   2   0   0   2   2   2   0   0   0   2   2   2   0   2   2   0   2   2   0   2   0   2   0   2   0   2   2   2   2   0   0   0   0   0   0   0   2   2   0   0   2   0   0   0   2   2   0   0   0   0   2   2   2   2   0   0   0   0   0   0   0   0   2   2   0   0   2   0   0   0   0   0   2   0   2   2   0   2
 MK-5-7                 0   0   2   2   0   2   0   2   2   2   0   0   2   2   2   0   0   2   2   0   0   2   0   2   0   2   2   2   2   2   2   2   0   2   0   0   0   0   2   2   0   2   2   2   2   2   0   2   2   0   2   2   2   0   2   0   0   2   0   0   2   2   2   2   2   2   0   2   0   2   0   0   0   0   0   0   2   0   2   2   0   2   0   0   2   0   2   0   2   0   0   0   0   0   2   0   0   0   2   2   0   0   2   2   2   0   2   0   0   0   2   2   0   0   0   2   0   2   0   0   2   0   2   0   2   0   2   2   0   0   0   2   2   2   0   2   0   0   2   2   2   2   0   2   0   2   0   2   2   2   2   0   0   0   0   0   0   0   2   2   0   0   2   0   0   0   2   2   0   0   2   2   2   2   2   2   0   0   0   0   0   0   0   0   2   2   0   0   2   2   0   0   0   0   2   0   2   2   0   2
 MK-5-8                 0   0   2   2   0   2   0   0   2   2   0   0   2   2   2   0   0   2   2   2   0   2   0   2   0   2   2   2   2   2   2   2   0   0   0   0   0   0   0   2   0   2   2   2   2   0   0   2   2   0   2   0   2   0   2   0   0   2   2   0   2   2   2   2   2   2   2   2   0   2   0   0   0   0   0   2   2   0   2   2   0   2   0   0   2   0   2   2   0   0   0   0   0   0   2   0   0   0   2   2   0   0   2   2   2   0   2   0   0   0   2   2   0   0   2   2   0   2   0   0   2   0   2   0   2   0   2   2   0   0   0   2   2   2   0   2   0   0   2   2   0   2   0   2   0   2   0   2   2   2   2   0   0   0   0   0   0   0   2   2   0   2   2   0   0   0   2   2   0   0   2   2   2   2   2   2   0   0   0   0   0   0   0   0   0   2   0   0   2   2   0   0   0   0   2   0   2   2   0   2
 MK-5-9                 0   0   2   2   0   2   0   0   2   2   0   0   0   2   2   0   0   2   2   2   0   2   0   2   0   2   2   2   2   2   0   2   0   0   0   0   0   0   2   2   0   2   2   2   2   0   0   2   2   0   2   0   2   0   2   0   0   2   0   0   2   2   2   2   2   2   2   2   0   2   0   0   0   0   0   2   2   0   0   2   0   0   0   0   2   0   2   2   0   2   2   0   0   0   2   2   0   0   2   2   0   0   2   2   2   0   2   0   0   0   2   2   0   2   2   2   0   2   0   0   2   0   2   0   2   2   2   2   0   0   0   2   2   2   0   2   0   0   2   2   0   2   0   2   0   0   0   2   2   2   2   0   0   0   0   0   2   0   2   2   0   2   2   0   0   0   2   2   0   0   2   2   2   2   2   2   0   0   0   0   0   0   0   0   0   2   0   0   2   2   2   2   0   0   2   0   2   2   0   2
 MK-5-10                0   0   2   2   0   2   0   0   2   2   0   2   0   2   2   0   0   2   2   2   0   2   0   2   0   2   2   2   2   2   0   2   0   0   0   0   0   0   2   2   0   0   2   2   2   0   0   2   2   0   2   0   2   0   0   0   0   2   0   0   2   2   2   2   2   2   2   2   0   2   0   0   0   0   0   2   2   0   0   2   0   0   0   0   2   0   2   2   0   2   2   0   0   0   2   2   0   0   2   2   0   0   2   2   2   2   2   0   0   0   2   2   0   2   2   2   0   2   0   0   2   2   2   2   2   2   2   2   0   0   0   2   2   2   0   2   0   0   2   2   0   2   0   2   0   0   0   2   2   0   2   0   0   0   0   0   2   2   0   2   0   2   0   2   0   0   2   2   0   0   0   2   2   2   2   2   0   0   0   0   0   0   0   0   0   2   0   0   2   2   2   2   0   0   2   0   2   2   0   2
 MK-5-11                0   0   2   2   0   2   0   0   2   2   2   2   0   2   2   0   0   2   2   2   0   2   2   2   0   2   2   2   2   2   0   2   0   0   0   0   0   0   2   2   0   0   2   2   2   0   0   2   2   0   2   2   2   0   0   0   0   2   0   0   2   2   2   2   0   2   2   2   0   2   0   0   2   0   0   2   2   0   0   2   0   0   0   0   2   2   2   2   0   2   2   0   0   2   2   2   0   0   2   2   0   0   2   2   2   2   2   0   0   0   2   2   0   2   2   0   0   2   0   0   2   0   2   2   2   2   2   2   0   2   0   2   2   2   2   2   0   0   2   2   0   2   0   2   0   0   0   0   2   0   2   0   0   0   0   0   2   0   0   2   0   2   2   2   0   0   0   2   2   2   0   0   2   2   2   2   0   0   0   0   0   2   0   2   0   2   0   0   2   2   2   2   0   0   2   0   2   2   0   2
 MK-5-12                0   2   2   0   0   2   0   0   2   2   2   2   0   2   2   0   0   2   2   2   0   2   2   2   0   2   0   2   2   2   0   2   0   0   0   2   0   0   2   2   0   0   2   2   2   0   0   2   2   0   2   2   0   0   0   2   0   2   0   0   2   2   0   2   0   2   2   2   0   2   0   0   2   0   0   2   2   0   0   2   0   0   0   0   2   2   2   2   0   2   2   0   0   2   2   2   0   0   2   2   0   0   2   0   2   2   2   0   2   0   2   2   2   2   2   0   0   2   0   0   2   0   2   2   2   2   2   2   0   2   0   2   2   2   2   2   0   0   2   2   0   2   0   2   0   0   0   0   0   0   2   0   0   0   0   0   2   0   0   0   2   0   2   2   0   0   0   2   0   2   0   0   2   2   2   2   2   0   0   0   0   2   0   2   2   2   0   0   0   2   2   2   0   0   2   0   2   2   0   2
 MK-5-13                0   2   2   0   0   2   0   0   2   2   2   2   2   2   2   0   0   0   2   2   0   2   2   2   2   2   0   0   2   2   0   2   0   0   0   0   0   0   2   2   0   2   2   2   0   0   0   2   2   0   2   2   0   0   2   2   0   2   0   2   0   2   2   0   0   2   2   2   0   2   0   0   2   0   0   2   2   0   0   2   0   0   0   0   2   2   2   2   0   2   2   0   0   2   0   2   0   0   2   2   2   0   2   0   2   2   2   0   2   0   2   0   0   2   2   0   0   2   0   0   0   0   2   2   2   2   2   2   0   2   0   2   2   2   2   2   0   0   2   2   0   2   2   2   0   0   0   0   0   0   2   0   0   0   0   2   2   0   0   0   2   0   2   0   0   0   0   2   0   2   0   0   2   2   2   2   2   2   0   2   0   2   0   2   2   2   0   0   0   2   2   2   0   2   0   0   2   2   0   2
 MK-5-14                0   2   2   0   0   2   2   0   2   2   2   2   2   2   2   2   0   0   2   2   0   2   2   0   2   2   0   0   2   2   0   0   0   0   0   0   0   0   2   2   0   2   2   2   0   0   0   2   2   0   2   2   0   0   2   2   2   2   0   2   0   2   2   0   2   2   2   0   0   0   0   0   2   0   0   0   2   0   0   2   0   0   0   0   2   2   2   2   2   2   2   0   0   2   0   2   0   0   0   2   2   0   0   0   2   2   2   0   2   0   2   0   0   2   2   0   0   2   0   0   0   0   2   2   2   2   2   2   0   2   0   2   2   2   2   2   0   0   2   2   0   2   2   2   0   0   0   0   0   0   2   0   0   0   0   0   2   0   0   0   0   0   2   0   0   0   0   2   0   2   0   2   0   2   2   2   2   0   0   2   0   2   0   2   2   2   0   0   0   2   2   2   0   2   0   0   2   2   0   2
 MK-5-15                0   0   2   0   0   2   2   0   2   2   2   2   2   2   2   2   0   0   2   2   0   2   2   0   0   2   0   0   0   2   0   0   0   0   0   0   0   0   2   2   0   0   2   0   0   0   0   2   2   0   2   2   0   0   0   2   2   2   0   2   0   0   2   0   0   0   2   0   0   0   0   0   2   2   0   0   2   0   0   2   0   0   0   0   2   2   0   0   2   2   2   0   0   0   2   0   0   0   0   2   2   0   0   0   2   2   2   0   2   0   2   0   0   2   2   0   0   2   0   0   0   0   2   2   0   2   2   2   0   2   0   0   0   2   2   2   0   0   2   2   2   2   2   2   0   0   0   0   0   0   2   0   0   0   0   0   2   0   0   0   0   0   2   0   2   0   0   2   0   2   0   0   0   2   2   2   2   2   0   0   0   2   2   2   2   2   0   2   0   2   2   2   0   2   2   0   2   2   0   2
 MK-5-16                0   0   2   2   0   2   2   0   2   0   2   0   2   2   2   0   0   0   2   2   0   2   2   0   0   2   2   0   0   2   0   0   0   0   0   0   0   0   2   2   0   0   2   0   0   0   2   2   2   0   2   2   0   0   0   2   2   2   0   2   0   0   2   0   0   0   2   0   0   0   0   0   2   2   0   0   2   0   0   2   0   0   0   0   2   2   0   0   2   2   2   0   0   0   2   0   0   0   0   2   2   0   0   0   2   2   2   0   0   2   2   0   0   2   2   0   0   2   0   2   0   0   2   2   0   2   2   2   0   2   0   0   0   2   2   0   0   0   2   2   0   2   2   2   0   0   0   0   0   0   2   0   0   0   0   0   2   0   0   0   0   0   2   2   0   0   0   2   0   2   0   0   0   2   2   2   2   2   2   0   0   2   2   2   2   2   0   2   0   2   2   0   0   2   2   0   2   2   0   2
 MK-6-1                 0   0   2   0   0   0   0   2   2   0   0   0   2   2   0   0   0   2   0   2   2   0   2   0   2   0   2   0   2   0   2   2   0   0   0   2   2   0   2   2   0   2   0   0   2   0   2   2   2   2   0   2   0   0   2   0   0   0   0   0   0   2   2   2   2   2   2   0   0   2   2   0   2   0   0   0   0   0   2   2   0   2   0   2   0   2   2   2   2   2   0   0   0   0   2   2   2   2   0   2   0   2   0   0   0   2   0   2   0   2   0   2   0   0   2   2   2   0   0   2   2   2   0   2   0   0   0   2   0   0   2   0   2   0   0   2   2   0   0   0   2   0   0   0   0   0   0   2   0   0   2   0   0   2   0   0   0   2   2   2   2   0   2   0   2   0   0   2   0   2   2   2   0   2   2   0   0   0   2   2   2   2   2   0   0   2   2   0   0   0   2   2   2   2   0   0   0   2   0   0
 MK-6-2                 0   0   2   0   0   0   0   2   2   2   0   0   2   2   0   0   0   2   0   0   2   2   0   0   2   0   2   0   2   2   2   2   2   0   0   2   2   0   2   2   2   2   0   0   2   0   2   2   2   2   0   2   0   0   2   0   0   0   0   0   0   2   2   2   0   2   2   0   0   0   2   0   0   0   0   0   0   0   2   2   0   2   0   2   0   2   2   2   0   2   0   0   2   0   2   2   0   2   0   2   0   2   0   0   0   0   0   2   0   2   0   2   0   0   2   2   2   0   0   2   2   2   0   2   0   0   0   2   0   2   2   0   2   0   0   2   2   0   0   0   2   0   0   0   0   0   0   2   0   0   2   0   0   2   0   0   0   2   0   2   2   0   2   2   2   0   0   2   0   2   2   2   0   2   2   0   0   2   2   2   2   2   2   0   0   2   2   0   0   0   2   2   2   2   0   0   0   2   0   2
 MK-6-3                 0   0   2   0   0   0   0   2   2   2   0   0   2   2   2   0   0   2   0   0   2   0   0   0   2   0   2   0   2   2   2   2   0   0   0   2   2   0   2   2   2   2   0   0   2   0   2   2   2   2   0   2   0   2   2   0   0   0   0   0   0   2   2   2   0   2   2   0   0   0   2   0   0   0   0   0   0   0   2   2   2   2   0   2   0   2   2   2   0   0   0   0   2   0   0   0   0   2   0   2   0   2   0   0   2   0   0   2   0   2   0   2   0   0   2   2   2   0   0   2   2   2   0   2   0   0   0   2   0   2   2   0   2   0   0   0   2   0   0   0   2   0   0   0   0   0   0   2   0   2   2   0   0   2   0   0   0   0   0   0   2   0   0   2   0   0   2   2   0   2   2   2   0   0   2   0   0   2   2   2   2   2   2   0   0   2   2   0   2   0   2   2   2   2   0   0   0   2   0   2
 MK-6-4                 0   0   2   0   0   0   0   0   2   2   0   0   2   0   2   0   0   2   0   0   2   2   0   0   2   0   0   0   2   2   2   0   0   0   0   2   2   0   2   2   2   2   0   0   2   0   2   2   2   2   0   2   0   2   2   0   0   0   0   0   0   2   2   2   0   2   2   0   0   0   2   0   0   0   0   0   2   0   2   2   2   2   0   2   0   2   2   2   0   0   0   0   2   0   0   2   0   2   0   2   2   2   0   0   2   0   0   2   0   2   0   2   0   0   2   2   2   0   0   2   2   2   0   2   0   0   0   2   0   0   2   0   2   0   0   0   2   0   0   0   0   0   0   0   0   0   0   2   0   2   2   0   0   2   0   0   0   0   0   0   2   2   2   0   0   0   2   0   2   2   2   0   0   0   2   2   2   2   2   2   2   2   2   2   0   2   2   0   2   0   2   2   2   2   0   0   0   0   0   2
 MK-6-5                 0   0   2   0   2   0   0   0   2   2   0   2   2   0   2   0   0   2   0   0   2   2   0   0   2   0   0   0   0   2   2   0   2   2   0   2   2   0   2   2   2   2   0   0   2   0   2   2   2   0   2   2   0   2   2   0   0   0   0   2   2   2   2   2   0   2   2   0   0   2   2   2   0   0   0   0   2   0   2   2   2   0   0   2   0   0   0   2   0   0   0   0   2   0   0   2   0   2   0   2   2   0   0   2   2   0   0   2   0   2   0   2   0   0   2   0   2   0   0   2   2   2   0   2   0   0   0   2   0   0   2   0   2   2   0   0   2   0   0   0   0   0   2   0   2   2   0   0   0   2   0   0   0   2   0   0   0   0   0   0   2   2   2   0   0   0   2   0   2   2   2   0   0   0   2   2   2   2   2   2   2   2   2   2   0   2   2   0   2   0   2   0   2   2   0   0   0   0   0   2
 MK-6-6                 0   0   2   0   2   0   2   0   2   2   0   0   2   0   2   0   0   2   0   0   2   2   0   0   2   0   0   0   2   0   2   0   0   2   0   2   2   0   0   2   2   0   0   0   2   0   2   2   0   0   2   2   0   0   2   0   0   2   0   2   2   0   2   0   2   2   2   0   0   2   2   0   0   2   0   0   2   0   2   2   2   0   0   2   0   0   0   2   0   0   0   0   2   0   0   2   0   2   0   2   2   0   0   2   2   0   0   2   0   2   0   2   0   0   0   0   2   0   0   2   2   2   0   2   0   0   2   2   0   0   2   0   2   2   0   0   0   0   0   0   0   0   2   0   2   2   0   0   0   2   0   0   0   2   0   0   2   0   0   0   2   2   0   0   0   0   2   0   2   2   2   0   0   0   2   2   2   2   2   2   2   2   2   2   0   0   2   0   2   0   2   0   0   2   0   0   0   0   0   2
 MK-6-7                 0   0   2   0   2   0   2   0   2   2   0   0   2   0   2   2   2   2   0   0   2   2   2   0   2   0   0   0   2   0   2   0   2   2   0   2   2   0   0   2   2   2   0   2   2   0   2   2   0   2   2   2   0   0   2   0   0   0   0   2   2   0   2   0   2   2   2   0   2   2   2   2   0   2   0   0   2   0   2   2   2   0   0   2   0   2   0   2   0   0   0   0   2   0   0   2   0   2   2   2   2   0   0   2   2   0   2   2   0   2   0   2   0   0   0   0   2   0   0   2   2   2   2   2   0   0   2   2   2   0   2   0   2   2   0   0   0   0   0   0   0   0   2   2   2   2   0   2   0   2   0   0   0   2   0   0   2   0   0   0   2   2   0   0   0   0   2   0   2   2   2   2   0   0   2   2   2   2   0   2   2   2   2   2   0   0   0   0   2   0   2   0   0   2   0   0   0   2   0   2
 MK-6-8                 2   0   2   0   2   0   2   0   2   2   0   0   2   0   2   2   2   2   2   2   2   2   2   0   0   0   0   0   2   0   2   0   2   2   0   2   2   0   0   2   0   2   0   2   2   0   2   2   0   2   2   0   0   0   2   0   0   2   0   2   2   0   2   0   2   2   2   0   2   2   2   2   0   0   2   0   2   0   2   2   2   0   0   2   0   2   0   2   0   0   0   0   2   0   2   2   2   2   2   2   2   0   0   2   2   2   2   2   0   2   0   0   0   0   0   0   2   0   0   2   2   2   2   2   0   0   2   2   2   0   0   0   2   0   0   0   0   0   2   0   2   0   2   2   2   2   2   2   0   2   0   0   0   2   0   0   2   0   0   0   2   2   0   2   0   0   2   0   2   2   2   2   0   0   2   2   2   2   2   2   0   2   2   2   0   0   2   0   2   0   2   0   2   2   0   0   0   2   0   2
 MK-6-9                 2   0   2   0   2   0   2   0   2   2   0   0   2   0   2   2   0   2   2   2   2   2   0   0   2   0   0   0   2   0   2   0   2   2   0   2   2   0   0   2   0   2   0   2   2   0   2   2   0   2   2   0   0   0   2   0   2   2   0   2   2   0   0   0   2   2   2   0   2   2   2   2   0   0   2   0   2   0   2   2   2   0   0   2   0   2   0   2   0   0   0   0   0   0   2   0   2   2   2   2   0   0   0   0   2   2   2   0   0   2   2   0   0   0   0   0   2   2   0   2   2   0   2   2   2   0   2   2   0   0   0   2   2   0   0   0   0   0   2   0   2   0   0   2   2   2   2   2   0   2   2   0   0   2   0   0   2   0   0   0   2   2   0   2   0   0   2   0   2   2   2   2   0   0   2   2   2   2   0   2   0   2   2   2   0   0   2   0   0   0   2   0   2   2   0   2   0   2   0   2
 MK-6-10                0   0   2   0   2   0   2   2   2   2   0   0   2   0   2   2   0   2   0   2   2   2   2   0   2   0   0   0   2   0   2   2   2   0   0   2   2   0   0   2   0   2   0   2   2   0   2   2   0   0   2   0   0   0   2   0   2   2   0   2   2   2   0   0   0   2   2   0   2   0   2   2   0   0   2   0   2   0   2   0   2   0   2   2   0   2   0   2   0   0   0   0   0   0   2   0   2   0   2   2   0   0   0   0   2   2   2   0   0   2   2   0   0   0   0   0   2   2   0   2   2   0   2   2   2   0   0   2   0   0   0   2   2   0   0   0   0   2   2   0   2   0   0   2   2   2   2   2   0   2   2   0   0   2   0   0   2   0   0   0   2   2   0   0   0   0   2   0   2   2   2   2   0   0   2   2   2   0   0   2   0   2   2   2   0   0   2   0   0   0   2   0   2   2   0   2   0   2   0   2
 MK-6-11                0   0   2   0   2   0   2   2   2   2   0   0   2   0   2   2   0   2   0   2   2   2   2   0   2   2   0   0   2   0   2   2   2   0   0   2   2   0   0   2   0   2   0   2   2   0   2   0   0   0   0   0   2   0   2   0   2   2   0   2   0   2   0   0   0   2   2   0   2   0   2   2   0   0   2   0   2   0   2   0   2   0   2   2   0   2   0   0   0   0   0   2   2   0   2   0   2   2   2   0   0   0   0   2   0   2   2   0   0   2   2   0   0   0   0   0   2   0   0   2   2   0   2   2   0   0   2   2   0   0   0   2   2   0   0   0   0   2   2   0   2   0   0   2   2   2   2   2   0   2   2   0   0   2   0   2   2   0   0   0   2   2   2   0   2   2   2   0   0   2   2   2   0   0   2   2   2   2   0   2   2   2   2   0   0   0   2   0   0   0   2   0   2   2   0   2   0   2   0   2
 MK-6-12                0   0   2   0   2   0   2   2   0   2   0   0   2   2   0   0   0   2   0   2   2   2   2   0   0   0   0   0   2   2   2   2   2   0   0   0   0   0   0   0   0   2   0   2   2   0   2   0   2   0   0   0   2   0   2   0   2   2   0   2   0   2   0   0   0   2   2   0   2   0   0   2   0   0   2   0   2   0   2   0   0   0   2   2   0   2   2   0   0   0   0   2   2   0   0   0   2   2   2   0   0   0   0   2   0   2   0   0   0   2   2   0   0   0   0   0   2   0   0   2   2   0   2   2   0   0   2   0   0   0   0   2   2   0   0   0   0   2   2   0   2   0   0   0   2   2   0   2   0   2   2   0   0   0   0   0   2   0   0   0   2   2   2   0   2   2   2   2   2   2   2   2   0   0   2   2   2   2   0   2   2   2   2   0   0   0   2   0   0   0   2   0   2   2   0   2   0   2   0   2
 MK-6-13                0   0   2   0   2   0   2   2   0   2   2   0   2   2   0   0   0   2   0   2   2   2   2   0   2   0   0   2   2   2   2   2   2   0   0   0   0   0   0   0   0   2   0   2   2   0   2   0   2   0   0   0   2   0   2   0   2   2   0   2   0   2   0   0   0   2   2   0   2   0   0   2   0   2   2   0   2   0   2   0   0   0   2   2   0   2   2   0   0   0   0   2   2   0   0   0   2   2   2   0   0   0   0   2   0   2   0   0   0   2   2   0   0   0   0   0   2   0   0   2   2   0   2   2   0   0   2   0   0   0   0   2   2   0   0   0   0   2   2   0   2   0   0   0   2   2   0   0   0   2   2   0   0   0   0   0   2   0   2   0   2   0   2   0   2   2   2   2   0   2   2   2   0   0   2   2   2   2   0   2   2   2   0   0   0   0   2   0   0   0   2   0   2   2   0   2   0   2   2   2
 MK-6-14                0   0   2   0   2   0   2   2   0   2   0   0   2   2   0   0   0   0   0   2   0   2   2   2   2   0   0   2   2   2   2   0   2   0   0   0   0   0   0   2   0   2   0   2   0   2   2   0   2   0   0   2   0   0   2   0   2   2   0   2   0   2   0   0   0   2   2   0   2   0   0   2   2   2   2   0   2   0   2   0   0   0   2   2   2   2   0   0   0   0   2   2   2   0   0   0   0   2   2   0   0   0   0   2   0   2   0   0   0   2   2   0   0   0   0   0   2   0   0   2   2   0   2   2   0   0   2   0   0   0   0   2   0   0   0   0   0   2   2   0   2   0   0   0   2   2   0   0   0   2   2   0   0   0   0   0   2   0   2   0   2   0   2   2   2   2   0   2   0   2   2   2   0   0   2   2   2   2   0   2   2   2   0   0   0   0   2   0   0   0   2   0   2   2   0   2   0   2   2   2
 MK-6-15                0   0   2   0   2   0   2   2   0   2   0   0   2   2   0   2   0   0   0   2   0   2   2   2   0   0   0   2   2   2   2   0   2   0   0   0   0   0   0   2   0   2   0   2   0   2   2   0   2   0   2   2   0   0   2   0   2   0   0   2   0   2   0   0   0   2   2   0   2   0   0   2   2   2   2   2   2   0   2   0   0   0   2   0   2   2   0   0   0   2   2   2   2   0   0   2   2   2   2   0   0   2   0   2   0   2   0   2   0   2   2   0   0   0   0   0   2   0   0   2   2   0   2   2   2   0   2   0   0   0   0   2   0   0   0   0   2   2   0   0   2   0   0   0   0   2   0   0   0   2   2   0   0   0   0   0   2   0   2   0   2   0   2   2   2   2   0   2   2   2   2   2   0   2   2   0   0   2   0   2   2   2   2   0   0   0   2   0   0   0   2   0   2   2   0   2   0   2   2   2
 MK-6-16                0   0   2   0   2   0   2   0   0   2   0   0   2   2   0   2   0   0   0   2   0   2   2   0   0   0   0   2   2   2   0   0   0   0   2   0   0   0   2   2   0   2   0   2   0   2   2   0   2   0   0   2   0   0   2   0   2   2   0   2   0   2   0   0   0   2   2   0   2   2   0   0   2   2   2   2   2   0   2   0   0   0   2   0   2   2   0   0   0   2   2   2   2   0   0   2   2   2   2   0   2   2   0   2   0   2   0   2   0   2   2   0   0   0   0   2   0   0   0   2   2   2   2   2   0   2   2   0   0   0   0   2   2   0   0   0   2   2   0   0   2   0   0   0   0   2   2   0   0   2   2   0   0   0   0   2   0   0   2   0   2   0   2   2   2   2   0   2   2   2   2   0   0   2   2   0   2   2   0   2   2   0   2   0   0   0   2   0   0   0   2   0   2   2   0   0   0   2   2   2
 
!****************************************** Phenotypic Data **********************************************************
!-100.0 is resevred for missing phenotype
SimulatedTrait1        15.7667    8.7983   13.3118   14.0551   15.8595   15.5141   14.4810   18.5554   14.0082    9.5109   17.0848   18.9420   18.6870   18.2011   15.1152   12.3844   12.0774   12.9946   13.0276   13.7357   14.4480   17.1173   11.9769   15.7650   15.1833   13.8787    8.4182   14.0903   15.7169   18.2392   17.4312   16.1069   13.9025   16.1612   13.5472   11.4379    8.0049   14.0376   20.3595   12.8745   17.5588   13.5937   12.3412   16.3202   13.5971   13.1289    9.0810   16.2701   16.7859   17.9249   20.4186   13.2567   11.5662   14.9034    9.8688   12.6583    9.5457   17.8208   15.1636   14.5832   12.4207   17.7321   15.8835   18.4772   11.5413   14.5419   19.0623   15.1330   14.7386   17.8219   17.8430   20.9246   14.5128   15.1553   17.3675   19.4395   17.3737    9.4716   17.4999   16.3323   18.5095   14.7154   13.3197   13.6096   16.7884   11.2314   18.8413   14.0534   11.8511   19.9544   16.2698    9.4179   16.4784   20.0020   13.9684   15.4111   18.3749   12.8714   15.3066   11.1905   14.3016   18.7597   16.6453   13.8128   14.0328   16.0031   11.2227   15.5359   11.9668   18.0939   13.6590   15.0325   16.6296   13.5086   16.8549   12.0975   16.0257   18.0317   13.8529   13.6200   10.8063   18.9733   18.9340   16.5712   18.2446   12.9247   15.3243   15.7766   19.8710   15.1600   16.4123   16.1033   15.0257   17.1920   13.9280   12.1743   15.1068   14.5897   15.8040   15.0420   17.6071   17.6138   12.7699   17.4165   20.2934   15.2792   15.5141   15.7343   15.4930   14.8894    9.7316   14.6293   10.0371   17.8219   16.7183   15.6710   12.1033   15.3206   12.6585   15.1602   13.0785   17.6345   12.2697   15.6501   15.9353   14.9942   16.9797   12.5711   14.6271   15.5254   16.1992   16.9612   16.4516   11.9112   16.7142   20.3998   13.4773   14.0408   18.6296   15.0435   11.8029   12.3950   12.0538   17.1591   16.0830   15.8093   13.7811   13.2471   14.9830   14.3417   11.1106   15.3429   17.2056   17.8441   18.2939   13.9814   18.2251   17.7539   18.2854   14.3845
SimulatedTrait2         7.6712   12.0415    9.4762   11.6500    9.0231    8.6344    9.6514   12.3057    8.3283   10.1919    9.7346    7.7734    8.9097    9.6176    7.9398    7.8523    9.0315   10.9532    8.3103   11.2285   12.5353    8.6912    8.6261    7.5960    9.3332    9.6307    8.9993   10.8349    8.2787   11.7671    9.8955   13.2993    8.5390    7.3361    9.7255   10.1997   13.2385    9.1909    7.3014   11.8414    8.1148    8.7405   10.5994   10.3677   11.0490   10.1729    9.3927   10.4825    6.9125    9.4715    8.5923   11.1538    8.7759    8.4687   12.5881   10.3056   11.8864    9.4208    7.3258   10.4927    9.8320    8.9915    9.3044    9.4899   11.7536    8.2427   10.0988    9.9650   11.1414    9.1569   10.5929   10.1384   12.0468    9.7660    9.9951    9.4353   10.7352   12.1853    9.6428    9.5192    9.7008    6.7080   10.5681    9.3386   10.3392   10.7822   10.7226    9.9366   12.8845    7.9049   10.0335   11.1273   11.7701   12.6348    8.3183   11.1068   10.6801    8.6374   10.7043    9.9153    9.6747   10.8994   11.6950    9.4265    9.7403   11.2745    9.7105    9.9179    9.7070   11.2256   10.6361   12.2456    7.3085   13.2150    9.8490    9.3483   10.6855   10.6175    9.8981   11.1792    8.6640    8.0622    7.8775   10.8570    8.6274    9.8536    8.4643    9.4148   10.9038   10.2577    9.8114   10.0637    9.2712    9.8152   10.2492   10.9042   12.9696   10.7299   10.9692    9.9732   11.1434    8.2551   10.0328    9.5805   11.1916   12.4621    7.7618    8.4327   10.4854   11.4439   10.6029   10.7382    7.5342   10.9183   10.2310   10.6483   11.8038   10.2502   10.3743    8.4328    8.2298    9.9625   11.4175   10.4858   10.7350    9.4432   11.7197    8.8999    8.1770   10.3541   10.5098   10.7365    9.5359   10.3208    9.3120    8.7252    9.5740   13.2447    9.3602    9.5444   10.8343    9.9292   10.3318    9.9601    8.7239   10.9335   10.2052   10.7403    8.7046   10.8833   10.6495    8.4673   11.1397   10.3245   10.4397    8.7842    9.7487   10.9954   10.2898   12.6170
 
