# Supplementary material for: Inclusive Composite Interval Mapping of QTL by Environment Interactions in Biparental Populations
Source: PLoS One. 2015 Jul 10;10(7):e0132414. doi: 10.1371/journal.pone.0132414 (PMC4498613; doi:10.1371/journal.pone.0132414)
Supplement: S4 File — (ZIP) [file pone.0132414.s004.zip › H=0.1/L1/run_00043.met]

!**********************Note: lines staring with "!" are remarks and will be ignored in the program********************
!*********************************General Information**********************************
!Assuming F1 = P1 x P2, populations available in QTL IciMapping are: 
!  1, P1BC1F1 = P1 x F1, the first backcrossing where P1 is used as the recurrent parent;
!  2, P2BC1F1 = P2 x F1, the first backcrossing where P2 is used as the recurrent parent;
!  3, F1DH, F1-derived doubled haploids; 
!  4, RIL or F1RIL, recombination inbred lines through the repeated selfing of F1;
!  5, P1BC1RIL, recombination inbred lines through the repeated selfing of P1BC1F1;
!  6, P2BC1RIL, recombination inbred lines through the repeated selfing of P2BC1F1;
!  7, F2, the selfing generation of F1;
!  8, F3, the selfing generation of F2;
!  9, P1BC2F1, the second backcrossing where P1 is used as the recurrent parent; 
! 10, P2BC2F1, the second backcrossing where P2 is used as the recurrent parent;
! 11, P1BC2RIL, recombination inred lines through the repeated selfing of P1BC2F1; 
! 12, P2BC2RIL, recombination inred lines through the repeated selfing of P2BC2F1; 
! 13, P1BC1F2, the selfing generation of P1BC1F1; 
! 14, P2BC1F2, the selfing generation of P2BC1F1; 
! 15, P1BC2F2, the selfing generation of P1BC2F1; 
! 16, P2BC2F2, the selfing generation of P2BC2F1; 
! 17, P1BC1DH, P1BC1F1-derived doubled haploids; 
! 18, P2BC1DH, P2BC1F1-derived doubled haploids; 
! 19, P1BC2DH, P1BC2F1-derived doubled haploids; 
! 20, P2BC2DH, P2BC2F1-derived doubled haploids; 
   3      !Mapping Population (see remarks above)
   2      !Mapping Function (1 for Kosambi; 2 for Haldane; 3 for Morgan)
   2      !Marker Space Type (1 for intervals; 2 for positions)
   1      !Marker Space Unit(1 for centiMorgans; 2 for Morgan)
   6      !Number of Chromosomes (or Linkage Groups)
 200      !Size of the mapping population
   2      !Number of environments
 
!***************************************** Chromosomes and Linkage Maps **********************************************
!Chromosome                 NumMarkers
-CH1                        16
-CH2                        16
-CH3                        16
-CH4                        16
-CH5                        16
-CH6                        16
!Linkage map (Marker name followed by position or the interval length)
 MK-1-1                1     0.000
 MK-1-2                1    10.000
 MK-1-3                1    20.000
 MK-1-4                1    30.000
 MK-1-5                1    40.000
 MK-1-6                1    50.000
 MK-1-7                1    60.000
 MK-1-8                1    70.000
 MK-1-9                1    80.000
 MK-1-10               1    90.000
 MK-1-11               1   100.000
 MK-1-12               1   110.000
 MK-1-13               1   120.000
 MK-1-14               1   130.000
 MK-1-15               1   140.000
 MK-1-16               1   150.000
 MK-2-1                2     0.000
 MK-2-2                2    10.000
 MK-2-3                2    20.000
 MK-2-4                2    30.000
 MK-2-5                2    40.000
 MK-2-6                2    50.000
 MK-2-7                2    60.000
 MK-2-8                2    70.000
 MK-2-9                2    80.000
 MK-2-10               2    90.000
 MK-2-11               2   100.000
 MK-2-12               2   110.000
 MK-2-13               2   120.000
 MK-2-14               2   130.000
 MK-2-15               2   140.000
 MK-2-16               2   150.000
 MK-3-1                3     0.000
 MK-3-2                3    10.000
 MK-3-3                3    20.000
 MK-3-4                3    30.000
 MK-3-5                3    40.000
 MK-3-6                3    50.000
 MK-3-7                3    60.000
 MK-3-8                3    70.000
 MK-3-9                3    80.000
 MK-3-10               3    90.000
 MK-3-11               3   100.000
 MK-3-12               3   110.000
 MK-3-13               3   120.000
 MK-3-14               3   130.000
 MK-3-15               3   140.000
 MK-3-16               3   150.000
 MK-4-1                4     0.000
 MK-4-2                4    10.000
 MK-4-3                4    20.000
 MK-4-4                4    30.000
 MK-4-5                4    40.000
 MK-4-6                4    50.000
 MK-4-7                4    60.000
 MK-4-8                4    70.000
 MK-4-9                4    80.000
 MK-4-10               4    90.000
 MK-4-11               4   100.000
 MK-4-12               4   110.000
 MK-4-13               4   120.000
 MK-4-14               4   130.000
 MK-4-15               4   140.000
 MK-4-16               4   150.000
 MK-5-1                5     0.000
 MK-5-2                5    10.000
 MK-5-3                5    20.000
 MK-5-4                5    30.000
 MK-5-5                5    40.000
 MK-5-6                5    50.000
 MK-5-7                5    60.000
 MK-5-8                5    70.000
 MK-5-9                5    80.000
 MK-5-10               5    90.000
 MK-5-11               5   100.000
 MK-5-12               5   110.000
 MK-5-13               5   120.000
 MK-5-14               5   130.000
 MK-5-15               5   140.000
 MK-5-16               5   150.000
 MK-6-1                6     0.000
 MK-6-2                6    10.000
 MK-6-3                6    20.000
 MK-6-4                6    30.000
 MK-6-5                6    40.000
 MK-6-6                6    50.000
 MK-6-7                6    60.000
 MK-6-8                6    70.000
 MK-6-9                6    80.000
 MK-6-10               6    90.000
 MK-6-11               6   100.000
 MK-6-12               6   110.000
 MK-6-13               6   120.000
 MK-6-14               6   130.000
 MK-6-15               6   140.000
 MK-6-16               6   150.000
!*********************************** Marker Types ********************************************************************
!Co-dominant marker: When heterozygote F1 is present, P1 is coded as 2, F1 is coded as 1, and P2 is coded as 0; Otherwise, P1 is coded as 2, and P2 is coded as 0. 
!Dominant marker: When heterozygote F1 is present, P1 and F1 are coded as 12, and P2 is coded as 0; Otherwise, P1 is coded as 2, and P2 is coded as 0.  
!Recessive markers: When heterozygote F1 is present, P1 is coded as 2, and F1 and P2 are coded as 10; Otherwise, P1 is coded as 2, and P2 is coded as 0. 
!Missing marker is coded as -1. 
 MK-1-1                 0   2   0   2   0   0   0   2   2   2   2   2   0   0   2   0   2   0   2   2   2   2   2   2   0   2   2   2   0   2   2   2   2   2   2   0   2   2   2   2   0   0   0   2   2   2   0   0   0   0   0   0   2   0   2   0   0   2   2   2   2   0   2   2   0   2   0   0   2   0   0   2   0   2   2   2   2   0   0   2   2   2   2   2   2   0   2   2   0   0   2   0   2   0   2   0   0   0   0   2   0   2   0   0   2   0   0   2   0   0   0   2   2   0   2   2   0   2   2   0   0   2   2   2   2   2   0   0   0   0   0   0   0   0   2   2   0   0   2   0   2   2   0   0   2   2   2   0   0   2   0   2   2   0   0   0   0   0   0   0   0   2   2   2   0   2   2   0   2   0   2   2   2   2   2   2   0   0   2   2   0   2   0   2   2   2   0   2   2   2   2   0   0   0   0   2   0   2   2   2
 MK-1-2                 0   2   0   2   0   0   0   0   2   2   2   2   2   0   2   0   2   2   2   2   2   2   2   2   0   2   2   2   0   2   0   2   2   2   2   0   2   2   2   2   0   0   0   2   2   2   0   0   0   2   0   0   2   0   2   0   0   2   2   2   2   0   2   2   0   2   0   0   0   0   0   2   2   2   2   2   2   0   0   2   2   2   2   0   2   0   2   2   0   0   0   2   2   0   0   0   0   0   0   2   0   2   2   0   2   0   2   2   0   0   2   2   2   2   2   2   0   2   2   0   0   2   2   0   2   2   0   0   0   0   0   0   0   0   2   2   0   0   2   0   2   2   2   0   2   2   2   0   2   0   0   2   2   0   2   0   0   0   0   2   0   2   2   2   0   2   2   0   2   0   2   2   2   2   2   2   0   0   2   2   0   2   0   2   2   2   0   2   2   0   2   0   0   0   0   2   0   2   2   2
 MK-1-3                 0   2   0   2   0   0   0   0   2   2   2   2   2   0   2   0   2   2   0   2   2   0   2   2   0   2   2   2   0   2   0   2   2   2   2   0   2   2   2   2   0   0   0   2   2   2   0   0   0   2   0   0   2   0   2   0   0   2   2   2   2   0   2   2   0   2   0   0   0   0   0   2   0   2   2   2   2   0   0   2   2   0   2   2   2   0   0   2   0   0   0   2   2   0   0   0   0   0   2   2   0   2   2   0   2   0   2   2   0   0   2   2   2   2   2   2   2   2   0   0   0   2   2   0   2   2   0   0   0   2   0   2   0   0   2   2   2   2   2   0   2   2   2   0   0   2   2   0   0   2   0   2   2   0   2   0   0   0   0   2   0   2   2   2   0   2   2   0   2   0   2   2   2   2   2   2   0   0   2   2   0   2   0   2   2   2   0   2   2   0   2   0   0   0   0   2   2   2   2   2
 MK-1-4                 0   2   0   2   0   0   2   0   2   2   2   2   0   0   2   0   2   2   0   2   2   0   2   2   0   2   2   2   0   2   0   2   2   2   2   0   2   2   2   2   0   0   0   0   0   0   0   0   0   2   0   0   2   0   2   0   0   2   0   2   2   0   2   2   0   2   0   0   0   0   0   2   0   2   2   2   2   0   0   2   2   0   2   2   2   0   0   2   0   0   0   2   0   0   0   0   0   0   2   2   0   2   2   0   2   0   2   2   0   0   2   2   2   2   2   2   2   2   0   0   0   2   2   0   0   2   0   2   0   2   0   2   0   2   2   2   2   2   2   0   2   2   2   0   0   2   2   0   0   2   0   2   2   0   2   2   0   0   0   2   0   2   2   0   0   2   2   2   2   0   2   2   2   2   2   2   0   0   2   2   0   2   0   2   2   2   0   2   2   0   2   0   0   0   2   2   2   2   2   0
 MK-1-5                 0   2   0   0   0   0   0   0   2   2   2   2   0   2   2   0   2   0   0   2   0   0   2   2   0   2   0   2   0   2   0   2   2   2   2   0   2   2   2   2   0   2   0   0   0   0   0   0   2   2   0   0   2   0   2   0   0   2   0   0   2   2   2   2   0   2   0   0   0   0   0   0   0   2   2   2   2   0   0   2   2   2   2   2   2   0   0   2   0   0   0   2   0   0   0   0   0   0   2   2   0   2   2   0   2   2   2   2   0   0   2   2   2   2   2   2   2   2   0   0   0   2   2   0   0   2   0   2   0   2   0   2   0   2   2   2   2   2   2   0   0   2   2   0   0   2   2   2   0   2   2   2   2   2   2   2   0   0   0   2   0   2   2   0   0   2   2   2   2   0   2   2   2   0   0   2   0   0   2   2   0   2   0   2   2   2   0   2   2   0   2   0   0   0   2   2   2   2   2   0
 MK-1-6                 0   2   0   0   0   0   0   0   2   2   2   2   0   2   2   2   2   0   0   2   2   0   2   2   0   2   0   2   0   2   0   2   2   2   2   0   2   2   2   2   0   2   0   2   0   0   0   0   2   2   0   0   2   0   2   0   0   2   0   0   0   2   2   2   0   2   0   0   0   0   0   0   2   2   2   2   2   2   0   2   2   2   2   2   2   0   0   2   0   0   0   2   0   0   0   0   0   0   2   0   0   2   2   0   2   0   2   2   0   0   2   2   2   2   2   2   2   2   0   0   0   2   2   0   0   2   0   2   2   2   0   2   0   2   2   2   2   2   2   0   0   2   2   2   2   2   2   0   0   2   2   0   2   2   2   2   0   0   0   2   0   2   2   0   0   2   2   2   2   0   2   2   2   0   0   2   0   0   2   2   0   2   0   2   2   2   0   0   2   0   2   0   0   0   2   2   2   2   2   0
 MK-1-7                 0   2   0   0   0   0   0   0   2   2   2   2   2   2   2   2   2   0   0   2   2   0   0   2   2   2   0   2   0   2   0   2   2   2   2   0   2   2   2   2   0   2   0   2   0   0   0   0   2   2   0   0   2   0   2   0   0   2   0   0   0   2   2   2   0   2   0   0   0   2   2   2   2   2   2   2   2   0   0   0   2   0   2   2   2   0   0   2   0   0   0   2   0   2   0   0   0   0   2   0   0   2   2   0   2   0   2   2   2   2   2   2   2   2   2   2   0   2   0   0   0   2   2   0   0   2   0   0   2   2   2   2   0   2   2   0   2   2   2   0   0   2   2   2   2   2   2   0   0   2   2   2   2   2   2   2   0   0   0   2   0   2   2   2   0   0   2   0   2   0   2   2   2   0   0   2   0   0   2   2   0   2   0   2   2   2   0   0   2   0   2   0   0   0   2   2   2   2   2   0
 MK-1-8                 0   2   0   2   0   0   0   0   2   2   2   2   2   2   2   2   2   0   0   2   2   0   0   2   2   2   0   2   0   2   0   2   2   0   2   2   2   2   0   2   0   2   0   2   0   0   0   0   2   2   0   0   2   0   2   0   0   2   0   0   0   2   0   2   0   2   0   0   0   2   2   2   2   2   2   2   2   0   0   0   2   0   2   2   2   0   0   2   0   0   0   2   0   2   0   0   0   0   0   0   0   2   2   0   2   0   2   2   2   2   2   0   2   2   2   2   0   2   0   0   0   2   2   0   0   0   0   0   2   2   2   2   0   2   2   0   2   2   2   0   0   2   2   2   2   0   2   0   0   2   2   2   2   2   2   2   0   0   2   2   0   2   2   2   0   0   2   0   2   0   2   2   0   0   0   2   0   0   2   2   0   2   0   2   2   2   0   0   2   2   2   0   0   0   2   2   2   2   2   0
 MK-1-9                 0   2   0   2   0   0   0   0   2   2   2   2   2   2   2   2   2   0   0   2   2   0   0   2   2   2   0   2   0   2   0   2   2   0   2   2   2   2   0   2   0   2   0   2   0   0   0   0   2   2   0   0   2   0   2   0   0   2   0   0   0   2   0   2   0   2   2   0   0   2   2   2   2   2   2   2   2   0   0   0   2   0   2   2   2   0   0   2   0   0   0   2   0   2   0   0   0   2   0   0   0   2   2   0   2   0   2   2   2   2   2   0   2   2   0   2   2   2   0   0   0   2   2   0   0   0   0   0   2   2   2   0   0   2   2   0   2   2   2   0   0   2   2   2   2   0   2   0   0   2   2   0   2   2   2   2   0   0   2   2   0   0   2   2   0   0   2   0   2   0   2   2   0   0   0   2   0   0   2   2   0   2   0   2   2   2   0   0   2   2   2   0   0   0   2   2   2   2   2   0
 MK-1-10                2   2   0   2   0   0   0   0   2   2   2   2   2   2   2   0   2   0   0   2   2   0   0   2   2   2   0   2   0   2   0   2   2   0   2   2   2   2   0   2   0   2   0   2   0   2   0   0   0   2   0   0   0   0   2   0   0   2   0   0   0   2   0   2   0   2   2   0   0   2   2   2   2   2   2   2   2   0   0   0   2   0   2   2   2   0   0   2   0   0   0   2   0   2   2   0   0   2   0   0   0   2   2   0   2   0   2   2   2   2   2   2   2   2   0   0   0   2   0   0   0   2   2   0   0   0   0   0   2   2   2   0   0   0   2   0   2   2   2   0   0   2   2   0   2   0   2   0   0   2   0   0   2   2   2   2   0   0   2   2   0   0   2   0   0   0   0   0   2   0   2   2   0   0   0   0   2   0   2   2   0   2   0   2   2   2   0   0   2   0   2   2   0   0   2   2   2   2   2   2
 MK-1-11                2   2   0   2   0   0   0   0   2   2   2   2   2   2   2   0   2   0   0   2   2   0   0   0   2   2   0   2   0   2   0   2   2   2   2   2   2   2   0   2   0   2   0   2   0   2   2   0   2   2   2   0   0   0   2   0   0   0   0   0   2   2   0   2   0   2   2   0   0   2   2   2   2   2   0   2   2   0   2   0   2   0   2   2   2   0   0   2   0   0   0   2   0   0   2   0   0   2   2   0   0   2   2   0   2   0   2   2   2   2   2   2   2   2   0   0   0   2   0   0   0   2   2   0   0   2   0   0   2   2   2   0   0   0   2   0   2   2   0   0   0   2   2   0   2   0   2   0   0   2   0   0   2   2   2   2   2   0   2   2   0   0   2   0   2   0   0   0   2   0   2   2   0   0   0   0   0   0   2   2   2   2   0   2   2   2   0   0   2   0   0   2   0   2   2   2   2   2   2   2
 MK-1-12                2   2   0   2   0   0   0   2   2   2   2   2   2   2   0   0   2   0   2   2   2   2   0   0   0   2   2   2   0   0   0   2   2   2   2   2   2   2   0   2   0   2   2   2   0   2   2   0   2   2   2   2   0   0   2   0   0   0   0   0   2   2   0   2   0   2   2   0   0   2   2   2   2   2   0   2   2   0   2   0   2   0   2   2   2   0   0   2   0   0   2   2   0   0   2   2   0   0   2   0   2   2   2   0   2   0   2   2   2   2   2   2   2   2   0   0   0   2   0   0   0   2   2   0   0   2   0   0   2   2   2   0   0   0   2   0   2   2   0   0   0   2   2   0   2   0   2   0   0   2   0   0   2   2   2   2   0   0   2   2   0   0   2   0   2   0   0   0   0   0   2   2   0   0   0   0   0   0   2   2   2   2   0   2   0   2   0   0   2   0   0   2   0   2   2   2   2   2   2   2
 MK-1-13                2   2   0   2   0   0   0   2   2   0   2   2   2   2   0   0   2   0   2   2   2   2   0   0   0   2   2   2   0   0   0   2   2   0   2   2   2   2   0   2   0   2   2   0   0   2   2   0   2   2   2   2   2   0   2   0   0   0   0   0   2   2   0   2   2   0   2   0   0   0   2   2   2   2   0   2   2   0   2   0   2   0   2   2   0   0   0   2   0   0   2   2   0   0   2   2   0   0   2   0   2   2   0   0   0   0   2   2   0   2   2   2   2   2   0   0   0   2   0   0   0   2   2   0   0   2   0   0   2   2   0   0   0   0   2   0   2   2   0   0   0   2   2   2   2   0   2   2   2   2   0   0   2   2   2   2   0   2   0   2   0   0   2   0   2   2   0   0   0   0   2   2   0   0   0   0   0   0   2   2   2   2   0   2   0   2   0   0   2   0   0   2   0   2   2   2   2   2   2   2
 MK-1-14                2   2   0   2   0   0   0   2   2   0   0   2   2   0   0   0   2   0   2   2   2   2   0   0   2   2   2   2   0   0   0   2   2   0   2   2   2   2   0   2   0   2   2   0   0   0   2   0   2   2   2   2   2   0   2   0   0   0   2   0   2   2   0   2   2   0   2   0   0   0   2   2   2   2   0   2   2   0   2   0   2   0   2   2   0   2   0   0   0   0   2   2   0   0   2   2   0   0   2   0   2   2   0   0   0   0   2   2   0   2   2   2   2   2   2   0   0   2   2   0   0   2   2   0   0   2   0   0   2   2   0   0   2   0   2   0   2   2   0   0   0   0   2   2   2   0   2   2   2   2   0   0   0   2   2   2   0   2   0   2   0   0   2   2   2   2   0   0   0   2   2   2   0   0   0   0   0   0   2   2   2   2   0   2   2   2   0   0   2   0   0   2   0   2   2   2   2   2   2   2
 MK-1-15                2   0   0   2   0   0   0   2   2   0   0   2   2   0   0   0   2   0   2   2   2   2   0   0   2   2   2   2   0   0   0   0   2   0   2   0   2   2   0   2   0   2   2   0   0   0   2   0   2   2   2   2   2   0   2   0   0   0   2   0   2   2   0   2   0   0   2   0   0   0   2   2   2   2   0   2   2   0   2   0   2   0   2   2   0   2   0   2   2   0   2   2   0   0   2   0   0   0   2   0   2   2   0   0   0   0   2   2   2   2   0   2   2   2   2   2   2   2   2   0   2   2   2   0   0   2   0   0   2   2   0   0   2   0   2   0   2   2   0   0   0   2   2   2   2   0   2   2   0   2   0   0   0   2   2   2   0   0   0   2   2   0   2   2   2   2   0   0   0   2   0   2   0   0   0   0   0   0   2   2   2   2   0   2   0   0   0   0   2   2   0   2   0   2   2   2   2   2   2   2
 MK-1-16                2   2   0   2   0   0   2   2   2   0   0   2   2   0   0   0   2   0   2   2   2   2   0   0   2   2   2   2   0   0   0   0   2   0   0   2   2   2   0   2   0   2   2   0   0   0   0   0   2   2   2   2   2   0   0   0   0   0   2   0   2   2   0   2   0   0   2   0   0   0   2   2   2   2   0   0   2   0   2   0   2   0   2   0   0   2   0   2   2   0   2   2   0   0   2   0   2   0   2   2   2   2   0   0   0   0   2   2   2   2   0   2   2   2   2   2   2   2   2   0   2   2   0   0   0   2   0   0   2   2   0   0   2   2   2   0   2   2   0   0   0   2   2   2   2   2   2   2   0   2   0   0   0   2   2   2   0   0   0   2   2   2   2   2   0   2   0   2   0   2   0   2   0   0   0   2   0   0   2   2   0   2   0   2   0   0   0   0   0   2   0   2   0   2   2   2   2   0   2   2
 MK-2-1                 0   0   0   0   2   2   0   0   2   0   2   2   2   2   2   0   2   2   0   0   2   2   0   2   2   2   2   2   2   2   2   0   2   0   0   0   0   2   2   2   0   0   2   2   2   0   0   0   2   2   0   2   0   0   2   2   0   0   0   0   2   0   0   0   2   2   0   0   0   0   2   2   2   2   2   0   0   2   2   2   0   2   0   0   0   0   2   0   2   0   0   2   2   0   2   0   0   2   2   0   2   2   0   0   2   2   2   2   2   0   0   2   2   0   0   2   2   2   0   2   0   0   2   0   2   2   0   2   2   2   0   0   0   2   0   2   0   2   0   2   2   0   0   0   2   2   0   0   0   2   2   2   2   0   2   0   0   0   0   0   2   0   2   0   0   0   0   0   0   2   0   0   0   0   0   0   0   2   0   2   0   0   0   2   0   2   0   0   0   0   2   2   2   2   2   0   2   2   2   2
 MK-2-2                 2   0   0   0   2   2   0   0   2   0   2   2   2   2   2   0   0   2   0   0   2   2   0   2   2   2   2   2   2   2   2   0   2   2   0   0   0   2   2   2   0   0   2   2   0   0   0   0   0   2   0   2   0   0   2   2   0   0   0   0   2   0   2   0   2   2   0   0   2   0   2   2   2   2   2   2   2   2   2   2   0   2   2   0   0   0   2   0   2   0   0   2   2   0   2   0   0   2   2   0   2   2   0   0   2   2   2   2   2   0   0   2   2   0   0   2   2   2   0   2   0   0   2   0   2   0   0   2   2   2   0   0   0   2   0   2   0   2   2   2   2   0   0   0   2   2   2   0   0   2   0   2   2   0   2   0   0   0   0   0   2   2   2   2   0   0   0   0   0   0   2   0   0   0   2   0   0   2   0   2   0   0   0   0   0   2   0   0   0   2   2   2   0   2   2   0   2   2   2   2
 MK-2-3                 0   0   0   0   2   2   0   0   2   0   2   2   2   2   2   0   0   2   0   0   2   0   0   2   2   2   2   2   2   0   0   0   2   2   0   0   0   2   2   2   0   0   2   2   0   0   2   0   0   2   0   2   0   0   2   2   0   2   0   0   2   0   2   0   2   2   0   0   2   0   2   2   2   2   2   2   2   2   2   2   0   0   2   0   0   0   2   0   0   0   0   2   2   0   0   0   0   2   2   0   0   2   0   0   2   2   0   0   2   0   0   2   2   0   0   2   2   2   0   2   0   0   2   0   2   0   0   2   2   2   0   0   0   2   0   2   0   2   0   2   0   0   0   0   2   0   2   0   0   2   0   2   2   0   2   0   0   0   0   0   2   2   2   2   0   0   0   0   0   0   0   0   0   0   0   0   0   2   0   2   2   0   0   0   0   2   0   0   0   2   2   2   0   2   2   0   2   2   2   2
 MK-2-4                 0   0   0   0   0   2   0   0   2   0   2   2   2   2   2   0   0   2   0   0   2   0   0   2   2   2   2   2   0   0   0   0   2   2   0   0   0   2   2   2   0   0   2   2   0   0   2   0   0   2   0   2   0   0   2   2   0   2   0   2   2   0   2   0   2   2   0   0   2   0   2   2   2   2   2   2   0   2   2   2   0   0   2   0   0   0   0   0   0   0   0   2   2   0   0   0   0   2   2   0   0   2   0   0   2   2   0   0   2   0   0   2   2   0   0   2   2   2   0   2   0   0   2   2   2   0   0   2   2   2   0   2   2   2   0   0   0   2   0   2   0   0   0   0   2   2   2   0   0   2   0   2   2   0   2   0   0   2   0   0   2   2   2   2   2   0   0   0   0   0   2   0   0   0   0   0   0   2   0   2   2   0   0   0   0   2   0   0   0   2   2   2   0   2   2   0   2   2   2   2
 MK-2-5                 0   0   0   0   0   2   0   0   2   0   2   2   2   2   2   0   0   2   0   0   2   0   2   2   2   2   2   2   0   0   0   0   0   2   0   0   0   2   2   2   0   0   2   2   0   0   0   0   0   2   0   2   0   0   2   2   0   2   2   2   2   0   2   0   2   2   0   0   2   2   2   2   2   2   2   0   0   2   2   2   0   0   2   0   0   0   2   0   0   0   0   2   2   0   0   0   0   0   2   0   0   2   0   0   2   2   2   0   2   0   0   2   2   0   0   2   0   2   0   2   0   0   2   2   2   0   0   2   0   2   0   0   2   2   0   0   0   2   0   2   0   0   0   0   2   2   0   0   0   2   0   2   2   0   2   0   0   2   0   0   0   2   2   2   2   0   0   0   0   0   2   0   0   0   0   0   0   2   0   2   2   0   0   0   2   2   0   0   0   2   2   2   0   2   2   0   2   2   2   2
 MK-2-6                 2   0   0   0   0   2   0   0   0   0   2   2   2   2   2   0   0   2   0   2   2   2   2   2   0   2   2   2   0   0   0   0   0   2   0   0   0   2   2   2   0   0   2   2   0   0   0   0   0   2   0   2   0   0   2   2   0   2   2   2   2   0   2   0   2   2   0   0   2   2   2   2   2   2   2   0   0   0   2   2   0   0   2   0   0   0   2   0   0   0   0   2   0   0   0   0   0   0   2   0   0   2   0   0   2   2   2   0   2   0   0   2   2   0   0   2   0   2   0   2   0   0   2   2   2   0   0   2   0   2   0   2   2   2   0   0   0   2   0   2   0   0   0   0   0   2   0   0   2   2   0   2   2   0   2   0   0   2   0   0   0   2   2   2   2   0   0   0   0   0   2   0   0   0   0   0   0   2   0   2   2   0   0   0   2   0   0   0   0   2   2   2   0   0   2   0   2   2   2   2
 MK-2-7                 2   0   0   0   0   2   0   0   0   0   2   2   2   2   0   0   0   2   0   2   2   2   2   2   0   2   2   2   0   0   2   0   0   2   0   0   2   2   2   2   0   0   2   2   0   0   2   0   0   2   0   2   0   0   2   0   0   2   2   2   0   0   2   0   2   2   0   0   2   2   0   2   2   2   2   0   0   2   2   2   0   0   2   0   2   0   0   0   0   0   0   2   0   0   2   0   0   2   2   0   0   2   2   0   2   2   2   0   2   0   0   2   2   0   0   2   0   2   2   2   0   0   2   2   2   0   0   2   0   2   0   2   2   2   0   0   0   2   0   2   0   0   0   0   2   2   0   0   0   2   0   2   2   0   2   2   0   2   0   0   2   2   2   2   2   0   0   0   0   0   2   0   0   2   0   0   0   2   0   2   2   0   0   0   2   0   0   0   0   2   2   0   0   0   2   0   2   2   2   2
 MK-2-8                 2   0   0   0   0   2   0   0   0   0   2   2   2   2   0   0   0   0   0   2   2   2   2   2   0   2   2   2   2   0   2   2   0   2   0   0   2   2   2   2   0   0   2   2   0   0   2   0   0   2   0   2   0   0   2   0   0   2   2   2   0   0   2   0   2   2   0   0   2   2   0   2   2   2   2   0   0   2   2   2   2   0   2   0   2   0   0   0   0   0   0   2   0   0   2   0   0   0   2   2   0   2   2   0   2   2   2   0   0   2   0   2   2   0   2   0   0   2   2   2   0   0   0   2   2   0   0   2   0   2   0   2   2   2   0   0   0   2   0   2   0   0   0   0   0   2   2   0   0   2   2   0   2   0   2   2   0   2   0   0   2   2   2   2   2   0   2   0   0   0   2   0   0   2   0   0   0   2   0   2   2   2   0   0   2   2   0   2   0   2   2   0   0   0   2   0   2   2   2   2
 MK-2-9                 2   0   0   0   0   2   0   0   0   0   2   2   2   2   0   0   0   0   0   2   2   2   2   2   2   2   2   2   2   2   2   2   0   2   0   0   2   2   0   2   0   0   0   2   0   0   2   0   0   2   0   2   0   0   2   0   0   2   2   2   2   0   2   0   2   0   0   0   2   2   0   2   2   2   0   0   0   2   2   2   2   0   0   0   2   0   0   0   0   0   0   2   0   0   2   2   0   0   2   2   0   2   2   0   2   2   0   0   2   2   2   2   2   0   2   0   0   2   2   2   0   0   0   0   2   0   0   2   0   2   0   2   2   2   0   0   0   2   0   2   0   0   0   0   0   2   2   0   2   2   2   0   2   0   0   2   0   2   0   0   2   2   2   2   2   0   2   0   0   0   2   0   0   2   0   0   0   2   0   2   2   2   2   0   2   2   0   2   0   2   2   0   0   0   2   2   2   2   2   2
 MK-2-10                2   0   0   0   0   2   0   0   0   0   2   2   2   2   2   0   2   0   0   0   2   2   2   2   2   2   2   2   2   2   2   2   0   2   0   0   2   2   0   2   0   0   0   0   0   0   2   2   0   2   0   0   0   2   0   0   0   2   2   2   2   2   2   2   2   0   0   0   2   2   0   2   2   2   0   0   0   2   2   2   2   0   0   0   2   0   0   0   0   0   0   2   0   0   0   2   0   0   2   0   0   2   2   0   2   2   0   0   2   2   2   2   2   0   2   0   0   2   2   2   0   0   2   2   2   0   0   2   0   2   0   2   2   2   0   0   0   2   2   2   0   0   0   0   0   2   2   0   2   2   2   0   2   2   0   2   0   2   0   0   2   2   2   2   2   0   2   0   0   0   2   0   0   2   0   0   2   2   0   2   2   2   2   0   2   2   0   2   2   2   0   0   0   0   0   2   2   2   2   2
 MK-2-11                2   0   0   0   0   2   0   0   0   0   2   2   2   2   2   0   2   0   0   0   0   2   2   2   2   2   0   2   2   2   2   2   0   2   0   0   2   2   0   0   0   0   0   0   0   0   2   2   0   2   2   0   0   2   0   0   0   2   2   2   2   2   2   2   0   0   0   0   2   2   0   2   2   2   0   0   2   0   2   0   2   0   0   0   2   0   2   0   0   0   0   2   0   0   0   2   0   0   2   0   0   2   0   0   2   2   0   2   2   2   2   0   2   2   2   0   0   2   2   2   0   2   0   2   2   2   0   2   0   2   2   2   2   2   2   0   0   2   2   2   2   0   0   0   0   2   2   0   2   2   0   0   0   0   0   2   0   2   0   0   2   2   2   2   2   0   2   0   0   0   2   2   0   2   0   0   2   0   0   2   2   2   2   0   2   2   0   2   2   0   0   0   0   0   0   0   0   2   2   2
 MK-2-12                2   2   0   0   0   2   0   0   0   0   0   2   2   2   2   0   2   0   0   0   0   2   2   2   2   2   0   2   2   2   2   2   0   2   0   0   2   2   0   0   0   0   0   2   0   2   0   2   0   2   2   2   2   2   0   0   0   2   2   2   2   2   2   2   0   2   0   0   2   2   0   2   2   2   2   0   2   0   2   0   2   2   0   0   2   0   2   0   0   0   0   2   0   0   0   2   0   0   2   0   0   2   2   0   2   2   0   2   2   2   2   0   2   0   2   0   0   2   2   2   0   2   0   2   2   2   0   2   2   2   2   2   2   2   2   0   0   2   2   0   2   0   0   0   0   2   0   0   0   2   0   0   2   0   0   2   0   2   0   0   2   2   2   2   2   0   2   0   0   0   2   2   0   2   0   0   0   0   0   0   2   2   2   0   2   2   0   2   2   0   0   0   0   0   0   0   0   2   2   2
 MK-2-13                2   2   0   0   0   2   0   0   0   0   0   2   0   2   2   0   2   2   0   0   0   2   2   2   2   2   0   2   2   2   2   2   0   0   0   0   0   2   0   0   0   0   0   2   0   2   0   2   0   2   2   2   2   2   0   0   0   2   2   2   0   2   0   2   0   2   0   0   2   2   0   2   2   2   2   0   2   0   2   0   2   2   0   0   2   0   2   0   0   0   0   2   0   0   0   2   2   0   2   0   0   2   2   0   2   0   0   2   2   2   2   0   2   0   2   0   0   2   2   2   0   2   0   2   2   2   0   2   2   2   2   2   2   2   2   0   0   2   2   0   2   0   0   0   0   2   0   2   0   2   0   0   2   2   2   2   0   2   0   0   2   2   2   2   2   0   2   0   0   0   2   2   0   2   0   0   0   0   0   0   2   0   2   0   0   2   0   2   2   0   0   0   0   0   0   0   0   2   2   2
 MK-2-14                2   2   0   0   0   2   0   0   0   0   0   2   2   2   2   0   0   2   0   0   2   2   2   2   2   2   0   0   2   2   0   2   0   0   0   0   0   2   0   0   0   0   0   2   0   2   0   2   0   2   2   2   2   2   0   0   0   2   2   2   0   2   0   2   0   2   0   2   2   2   0   2   2   2   2   0   2   0   0   2   2   2   0   0   2   0   2   0   0   0   0   2   0   0   0   2   2   0   2   0   0   2   2   0   0   0   0   2   2   0   2   0   2   0   2   0   0   2   2   2   2   2   0   2   2   2   0   2   2   2   2   2   2   2   2   0   0   2   2   0   2   0   0   0   0   2   2   2   0   2   0   0   0   2   0   2   0   2   0   0   2   2   2   2   2   0   2   0   0   0   2   2   0   0   0   0   2   0   2   0   2   0   2   0   0   2   0   2   2   0   0   0   0   0   0   0   0   2   2   2
 MK-2-15                2   2   0   0   0   2   0   0   0   0   0   0   2   2   2   0   2   0   0   2   2   2   0   2   2   2   0   0   2   2   0   0   0   0   0   0   0   2   0   0   0   0   0   2   0   2   0   2   0   2   0   2   2   2   0   0   0   0   2   2   0   2   0   2   0   2   0   2   0   2   0   0   2   2   0   0   2   0   0   2   2   2   0   0   2   0   2   0   0   0   0   2   0   0   0   2   2   0   2   0   0   2   2   0   2   0   0   2   0   0   2   0   0   2   2   0   0   2   2   2   2   2   0   0   2   2   0   2   2   2   2   2   2   2   2   0   0   2   2   0   2   0   0   2   0   2   2   2   0   2   0   0   0   2   0   2   0   2   2   0   2   2   2   2   2   0   2   0   2   0   2   2   2   0   0   2   0   0   2   0   2   0   2   0   0   2   0   2   2   0   0   0   0   0   0   0   0   2   2   2
 MK-2-16                2   0   2   0   0   2   0   0   0   0   0   0   2   2   2   0   2   0   0   2   2   2   0   2   0   2   0   0   0   2   0   0   0   0   0   0   0   2   0   0   0   0   0   0   0   2   0   2   0   2   0   2   2   2   0   2   0   0   2   2   2   0   0   2   0   2   0   2   0   2   0   0   2   0   0   0   2   0   0   2   2   2   0   0   2   0   2   0   0   0   0   2   0   0   0   2   0   0   2   0   0   2   2   0   2   0   0   2   0   0   2   0   0   2   2   0   0   2   2   0   2   2   0   0   2   2   0   2   2   2   2   2   2   2   2   0   0   2   2   0   2   0   0   2   0   2   2   2   0   2   0   0   0   2   0   2   0   2   2   0   2   0   2   2   2   0   2   0   2   0   0   2   0   0   0   2   0   0   0   0   2   0   2   0   0   2   0   2   0   0   0   0   0   0   0   2   0   2   2   2
 MK-3-1                 0   0   0   2   0   0   0   2   0   2   0   2   0   2   0   2   0   2   0   2   2   0   2   2   0   0   2   0   2   2   2   0   2   2   2   0   0   2   2   0   0   0   0   0   0   2   0   2   0   0   0   0   0   0   0   0   0   0   0   0   2   0   2   0   0   0   0   0   0   0   0   0   0   0   0   0   0   2   0   0   2   0   2   2   0   2   2   2   2   0   2   0   0   0   0   0   2   0   2   2   2   0   0   0   0   2   2   0   2   2   2   2   2   0   0   2   2   2   2   0   2   0   0   2   0   0   0   0   0   0   2   0   2   2   0   0   2   0   2   0   2   0   0   2   2   2   0   0   0   2   0   2   2   0   0   2   2   2   0   0   0   2   2   0   0   2   2   0   0   0   0   2   2   0   0   0   0   2   0   2   0   2   2   2   2   0   2   0   0   0   2   0   2   0   0   0   2   0   2   2
 MK-3-2                 0   0   2   2   0   0   0   2   0   2   0   2   2   2   0   2   0   2   0   0   2   0   2   2   0   0   2   0   2   2   2   0   2   2   2   0   0   2   2   0   0   0   0   0   0   2   0   2   0   2   0   0   0   0   0   0   0   0   0   0   2   0   2   0   0   0   0   0   0   0   0   0   0   0   0   0   0   2   0   0   2   0   2   2   0   2   0   2   2   0   2   0   0   0   0   0   2   0   2   2   2   0   0   0   0   2   2   0   2   2   0   2   2   0   0   2   2   2   2   0   2   0   0   2   0   0   0   2   0   0   2   0   2   2   0   0   2   0   2   2   0   0   0   2   2   2   2   0   0   2   0   2   0   2   2   2   2   2   0   0   2   2   2   0   0   2   2   0   0   2   0   0   2   0   0   0   0   2   0   2   0   2   2   2   2   0   2   0   0   0   0   0   2   0   0   0   2   0   2   2
 MK-3-3                 0   0   2   2   0   0   0   2   0   0   0   2   2   0   0   2   0   2   0   0   2   0   2   2   0   0   2   0   2   0   2   0   2   2   2   0   0   0   2   0   0   0   0   0   0   2   0   2   0   2   0   0   0   0   0   0   0   0   0   0   2   0   2   0   0   2   0   0   0   0   0   0   0   0   0   2   0   2   0   0   2   0   2   0   0   2   0   2   2   0   2   0   0   0   0   0   2   0   2   2   2   0   0   0   0   2   2   0   2   2   0   2   2   0   0   2   2   2   2   2   2   0   0   2   0   0   0   2   0   0   2   0   2   2   0   0   2   0   2   2   0   0   0   2   2   2   2   0   0   2   0   0   0   2   2   2   2   2   0   0   0   0   0   0   0   2   2   0   0   2   0   0   2   0   0   0   0   2   0   2   0   0   2   2   2   0   2   0   0   0   0   0   2   0   0   0   2   0   2   2
 MK-3-4                 0   0   2   2   0   0   2   2   0   2   0   2   2   0   0   2   0   2   2   0   0   0   2   2   0   0   2   0   2   0   2   0   2   2   2   0   0   0   2   0   0   0   0   0   0   2   0   2   0   2   0   0   0   0   0   0   0   0   0   0   2   0   2   0   0   2   0   0   0   0   0   0   0   0   2   2   0   2   0   0   2   0   2   2   0   2   0   0   2   0   2   0   0   0   0   0   2   0   2   2   2   0   0   0   0   0   0   0   2   2   0   2   2   0   0   2   2   2   0   0   2   0   0   2   2   0   0   2   0   0   2   0   2   2   0   0   2   2   2   2   0   0   0   2   2   2   2   0   2   2   0   0   0   2   2   2   2   2   0   0   0   0   0   0   0   2   2   0   0   2   0   0   2   0   0   0   0   2   0   2   0   0   2   2   2   0   2   0   0   0   0   0   2   0   0   0   2   0   2   2
 MK-3-5                 0   0   2   2   0   0   2   2   0   2   0   2   2   0   2   2   0   2   2   0   0   0   2   2   2   0   2   2   2   0   2   0   2   2   2   0   0   0   2   0   0   0   0   0   0   2   0   2   0   2   2   0   0   0   0   2   0   2   0   0   2   0   2   0   0   2   0   2   0   0   0   0   0   0   2   2   0   2   0   0   2   0   2   2   0   2   0   0   2   0   2   0   0   0   0   0   2   0   2   2   2   0   2   0   0   0   0   0   2   2   0   2   2   0   0   2   2   2   0   0   2   0   0   2   2   0   0   2   2   0   0   0   2   2   0   0   2   2   2   2   0   0   0   2   2   0   2   0   2   2   0   0   0   2   2   2   2   2   2   0   0   0   0   0   0   2   2   0   0   2   0   0   2   0   0   0   0   2   0   2   0   0   2   2   2   0   2   0   0   0   0   0   2   0   2   0   2   0   0   2
 MK-3-6                 0   0   0   2   0   0   2   2   0   2   0   2   2   2   2   2   0   2   2   0   0   0   2   2   2   0   2   0   2   0   2   0   2   2   2   0   0   0   2   0   0   0   0   0   0   2   0   2   0   2   2   0   0   0   2   2   0   2   0   0   2   0   2   0   0   2   0   0   0   0   0   0   0   0   0   2   2   2   0   2   2   0   2   2   0   2   2   0   2   0   2   0   0   0   0   0   2   2   2   2   2   0   2   0   0   0   0   2   2   2   0   2   0   0   0   2   2   0   0   2   2   0   0   2   0   0   0   2   2   0   0   0   2   2   0   0   2   0   2   2   0   0   0   2   2   0   2   2   0   2   0   0   0   2   2   2   2   2   2   0   0   0   0   0   0   0   2   0   2   2   0   0   0   0   0   2   0   2   0   2   0   0   2   2   2   2   2   0   0   0   0   0   2   0   2   0   0   0   2   2
 MK-3-7                 0   0   0   2   0   2   0   2   0   2   0   2   2   2   2   2   0   2   2   0   0   0   2   2   2   0   2   0   2   0   2   0   2   0   2   0   0   0   2   0   0   0   0   0   0   2   2   2   0   2   2   0   0   0   2   2   0   0   0   0   2   0   2   0   0   2   0   0   0   0   0   0   0   0   0   2   2   2   0   0   2   0   0   2   0   2   2   0   2   0   2   0   0   0   0   0   2   2   2   2   2   0   2   0   0   0   0   2   2   2   0   2   0   0   0   2   2   0   2   2   2   0   0   2   0   0   0   2   2   0   0   0   2   2   2   0   0   2   2   2   0   0   0   2   2   0   2   2   0   0   0   0   0   2   2   2   2   2   2   0   0   0   0   0   0   0   2   0   2   2   0   0   0   0   0   2   0   2   0   0   0   0   0   2   2   2   2   0   0   0   0   0   2   0   2   0   0   0   0   2
 MK-3-8                 0   2   0   2   0   2   0   2   0   2   0   2   2   2   0   2   0   0   2   0   0   0   2   2   2   0   2   0   2   0   0   0   2   0   2   0   0   0   2   0   0   0   0   0   0   2   2   2   0   2   2   0   0   0   2   2   0   2   0   0   2   0   2   0   0   2   0   0   0   0   0   0   0   0   0   2   2   2   0   2   2   0   0   2   0   0   2   0   2   0   2   0   0   2   0   0   2   2   2   2   2   0   2   0   0   0   0   2   2   2   0   0   0   0   0   2   0   0   2   2   2   0   0   2   0   0   0   2   2   0   0   0   2   2   2   0   0   2   2   0   0   0   0   0   2   0   2   2   0   0   0   0   0   2   2   0   0   2   2   0   0   0   0   0   0   0   2   0   2   2   0   0   0   0   0   2   0   2   0   0   0   0   0   2   0   0   2   0   0   0   0   0   0   0   2   0   2   0   0   2
 MK-3-9                 2   2   0   2   0   2   0   2   0   2   0   2   2   0   0   0   0   0   2   0   0   0   2   2   2   0   2   0   2   0   0   0   2   0   2   0   0   0   2   0   0   0   0   0   0   2   2   2   2   2   2   0   0   0   0   2   0   2   0   0   0   0   2   2   0   2   0   0   0   0   0   0   0   0   0   2   2   0   0   2   2   0   0   2   0   2   2   2   2   0   2   0   0   2   0   0   2   2   2   2   2   0   2   0   0   0   0   2   2   0   0   2   0   0   0   0   0   0   2   2   0   0   0   2   0   0   0   2   2   0   0   0   2   2   0   0   0   2   2   2   2   0   0   0   2   0   2   2   0   0   0   0   0   2   2   0   2   2   2   0   0   0   0   0   2   0   2   0   2   0   0   0   0   0   0   2   0   2   0   0   0   0   0   2   0   0   2   0   0   0   2   0   2   0   2   0   0   0   0   2
 MK-3-10                2   2   0   2   0   2   0   2   0   2   0   2   0   0   0   0   0   0   0   0   0   0   2   2   2   2   2   0   2   0   2   0   2   0   2   0   0   0   2   0   0   0   0   0   0   2   2   2   0   2   2   0   0   0   0   2   0   2   0   0   0   0   0   2   0   2   0   0   0   0   0   0   0   2   0   2   2   0   0   2   2   0   0   2   0   2   2   2   2   0   2   0   0   2   0   0   2   2   2   2   2   0   0   0   2   2   0   2   2   0   0   2   0   2   0   0   2   0   2   2   0   0   0   2   0   0   0   2   2   0   2   0   2   0   2   0   0   2   2   2   2   0   2   0   2   0   2   2   0   0   0   0   0   2   2   0   2   2   2   0   0   0   0   0   2   0   2   0   2   0   2   0   0   0   0   2   0   2   0   2   2   0   0   2   0   0   2   0   0   0   2   0   0   0   2   2   0   0   0   2
 MK-3-11                2   2   0   2   0   2   0   2   0   2   0   2   0   0   0   0   0   0   0   0   0   0   2   2   2   2   2   2   2   2   2   2   2   2   2   0   0   0   2   0   0   0   0   0   0   2   2   2   0   2   2   0   0   0   0   2   0   2   0   0   0   0   0   2   0   2   0   0   0   0   0   0   0   2   0   2   2   0   0   0   2   0   0   2   2   2   2   2   2   0   2   0   0   2   2   0   2   2   2   0   2   0   0   0   2   2   0   2   0   2   0   2   2   0   0   0   2   0   2   2   0   0   0   2   0   0   2   0   2   0   2   0   2   0   2   0   0   2   2   2   2   0   2   0   2   0   2   2   0   0   0   0   0   2   2   0   2   0   2   0   0   0   0   2   2   0   2   0   2   0   2   0   2   0   0   2   0   2   0   2   0   0   0   2   2   0   2   0   0   0   2   2   0   0   2   2   0   0   2   2
 MK-3-12                2   0   0   0   0   2   0   0   0   2   0   2   0   0   0   0   0   0   2   0   0   0   2   2   2   2   2   2   2   2   2   2   2   2   2   0   0   0   2   0   0   2   0   0   0   2   2   2   0   2   2   0   2   0   0   0   0   2   0   2   0   0   0   2   0   2   2   0   0   0   0   2   0   2   2   2   2   0   0   0   2   0   0   2   2   2   2   2   2   0   2   0   0   2   2   0   2   2   2   0   2   0   0   0   2   2   0   2   0   0   0   2   2   0   0   0   2   0   2   2   0   2   0   2   0   0   2   0   2   0   0   0   2   0   2   0   0   2   2   2   2   0   0   0   2   0   0   2   2   0   0   0   0   2   2   0   2   0   2   0   0   0   0   0   2   2   2   0   0   0   2   0   2   0   0   2   0   2   0   2   2   0   0   2   2   2   2   0   2   0   2   2   0   0   2   2   0   0   2   0
 MK-3-13                0   0   0   2   0   2   0   2   0   2   0   2   0   0   0   0   0   0   2   0   0   0   2   0   2   0   2   2   2   2   2   2   2   2   2   0   0   0   0   0   0   2   0   0   0   0   2   2   0   2   2   0   2   0   0   0   0   2   0   2   0   0   0   2   0   2   2   0   0   0   0   0   0   2   2   2   2   0   0   0   2   0   0   2   2   0   2   2   2   0   2   0   0   2   2   0   2   2   2   0   2   0   0   0   2   2   0   2   2   0   0   2   2   0   0   0   2   0   2   2   0   2   0   2   0   0   2   0   2   0   0   2   2   0   2   0   0   2   2   2   2   0   0   0   2   0   0   2   2   0   0   2   0   2   2   2   2   0   0   0   0   0   0   0   2   2   2   0   0   0   2   0   2   0   0   2   2   2   0   2   2   0   2   2   0   2   2   0   2   0   2   2   0   0   2   2   0   0   2   0
 MK-3-14                0   0   0   2   0   2   0   2   0   2   0   2   0   0   0   0   0   0   2   0   0   0   2   0   2   0   2   2   2   2   2   2   2   2   2   0   0   0   0   0   0   2   0   0   0   0   2   2   0   2   2   0   2   0   0   0   0   2   0   2   0   0   0   2   0   2   2   0   0   0   0   0   0   2   2   2   2   0   0   0   2   0   0   2   2   0   2   2   2   0   2   0   0   2   2   0   2   2   2   0   2   0   0   0   2   2   0   2   2   0   0   2   2   0   0   0   2   0   2   2   0   2   0   2   0   0   2   0   2   0   0   2   2   0   2   0   0   2   2   2   2   0   0   0   2   0   0   2   2   0   0   2   0   2   2   2   2   0   0   0   2   0   0   0   2   2   0   0   0   0   2   0   2   0   2   2   2   0   0   2   2   0   2   2   0   2   2   0   2   0   2   2   0   0   2   2   0   0   2   0
 MK-3-15                0   2   0   2   0   2   0   2   0   0   0   0   0   2   0   0   2   0   2   0   0   2   2   0   2   0   2   2   0   2   2   2   0   2   2   0   0   0   0   0   0   2   0   0   0   0   2   0   0   2   2   0   2   0   0   0   0   2   0   2   0   0   0   0   0   2   2   0   0   0   0   0   0   2   2   0   2   0   0   0   0   0   0   2   2   0   2   2   2   0   2   0   0   2   2   0   2   2   2   0   2   2   0   0   2   2   0   2   0   0   0   2   2   0   0   0   2   0   2   0   0   2   0   2   0   0   2   0   2   0   0   0   2   0   2   2   0   2   2   2   2   0   2   0   2   0   0   2   2   0   0   2   0   2   2   2   2   0   0   0   2   0   0   0   2   2   0   0   0   0   2   0   2   0   2   2   2   0   0   2   2   0   2   2   0   2   2   2   2   0   2   2   0   0   2   2   0   0   0   0
 MK-3-16                0   2   0   2   0   2   0   2   0   0   0   0   0   2   0   0   2   0   2   0   0   0   2   0   2   0   2   2   0   2   2   0   0   2   0   0   0   0   0   0   0   0   0   0   0   2   0   2   0   2   2   0   2   2   0   0   0   2   0   2   0   0   0   0   0   2   2   0   0   0   0   0   0   2   0   0   2   0   2   0   0   0   2   2   2   0   2   2   2   0   0   0   0   2   0   0   2   2   2   2   2   2   0   0   2   2   0   2   0   0   0   2   2   0   0   0   2   0   2   0   2   2   0   2   2   0   2   2   2   0   0   0   2   0   2   2   0   2   2   2   2   0   2   0   2   0   0   2   2   0   0   2   2   2   2   2   2   0   0   0   2   0   0   0   2   2   0   0   0   0   2   0   2   0   2   2   2   0   0   2   2   0   2   2   0   2   0   2   2   0   2   0   0   0   2   2   0   0   0   0
 MK-4-1                 2   0   0   2   0   2   0   0   0   2   2   2   0   2   2   0   2   0   2   0   0   0   0   2   2   2   0   0   2   0   2   2   0   0   0   2   0   0   0   0   2   0   2   2   0   2   0   2   0   0   0   2   2   0   2   2   0   2   2   0   2   0   0   2   0   0   2   0   2   0   2   2   2   2   2   0   0   2   0   0   2   2   0   0   2   0   2   2   0   0   0   2   0   2   0   0   2   2   0   2   0   0   0   0   0   0   2   0   0   2   0   0   0   0   2   0   0   0   0   2   0   2   0   2   2   0   2   0   2   2   0   0   2   2   2   0   2   2   0   0   0   2   0   0   2   2   2   2   2   0   0   2   2   0   0   0   2   0   0   2   2   2   0   2   2   2   0   0   2   0   2   0   0   2   0   2   0   0   2   2   0   0   2   2   2   0   2   0   0   2   2   0   0   2   0   0   0   2   0   2
 MK-4-2                 0   0   2   2   0   2   0   0   2   2   0   0   0   2   2   0   0   0   2   0   0   0   2   2   2   2   0   0   2   0   2   2   0   2   0   2   0   0   2   0   2   0   2   2   0   2   0   2   0   0   0   2   2   0   2   2   0   2   2   0   2   2   0   0   0   0   2   0   0   2   2   0   2   2   2   0   0   2   0   0   2   2   0   0   2   0   2   2   0   2   0   2   0   2   2   0   2   2   0   2   0   0   0   0   0   0   2   0   0   2   0   0   0   0   2   0   0   0   2   2   0   2   0   2   2   0   2   0   2   2   0   0   2   2   2   0   0   2   0   0   0   2   0   0   2   0   2   2   2   0   0   2   0   0   0   0   0   0   0   2   2   2   0   2   0   2   0   0   2   2   0   0   2   2   0   2   0   0   2   2   0   0   2   2   2   0   2   2   0   2   2   0   0   2   0   0   0   2   0   2
 MK-4-3                 0   0   2   2   2   2   0   0   2   2   0   2   0   2   2   0   0   0   2   0   0   0   2   2   2   0   0   2   2   0   2   2   0   2   0   2   0   0   2   0   2   0   2   2   0   2   0   2   0   0   0   2   2   0   2   2   0   2   0   0   2   2   0   0   0   2   2   0   0   2   2   0   2   2   2   0   0   2   0   0   2   2   0   0   2   0   2   0   0   2   0   2   0   0   2   0   2   2   0   2   0   0   0   0   0   0   0   0   2   2   2   0   0   0   2   0   0   2   2   2   0   2   0   2   2   0   2   0   2   2   2   0   2   2   2   0   0   2   0   0   0   2   2   0   2   0   2   0   2   0   0   0   0   0   0   0   0   0   0   2   2   2   0   2   0   2   0   0   2   2   2   0   2   2   0   2   0   0   2   2   0   0   2   2   2   0   2   2   0   2   2   0   0   2   0   0   0   0   0   2
 MK-4-4                 0   0   2   2   2   2   0   0   2   0   0   2   0   0   2   0   0   0   2   0   0   0   0   2   2   0   0   2   2   0   2   2   0   2   0   2   0   0   0   0   2   0   2   2   0   2   0   2   0   0   2   2   2   0   2   2   0   2   0   0   2   2   0   0   0   2   2   0   0   2   2   0   2   2   2   0   0   2   0   0   2   2   0   0   2   0   2   0   0   2   0   2   0   0   2   2   2   2   0   2   0   0   0   0   0   0   0   0   2   2   2   0   0   0   2   0   0   2   0   2   0   2   0   2   2   0   2   0   2   2   2   0   0   2   0   0   0   2   0   0   0   2   2   0   2   0   2   0   2   0   0   0   0   0   0   0   0   0   0   2   2   2   0   0   0   2   0   0   0   2   2   0   2   2   0   2   0   0   2   2   0   0   2   2   2   0   2   2   2   2   2   0   0   2   0   0   0   0   0   2
 MK-4-5                 0   0   2   2   2   2   0   0   2   0   0   2   0   0   2   0   0   0   2   0   2   0   0   2   2   0   0   2   2   2   0   2   0   2   2   2   0   0   0   0   2   0   2   2   0   2   0   2   0   0   2   2   2   0   2   2   0   2   0   0   2   2   2   0   0   0   2   2   2   2   2   0   2   2   2   0   0   2   2   0   2   2   0   0   2   0   2   0   0   2   0   0   0   0   2   2   2   2   0   2   0   0   0   0   0   0   0   0   2   2   2   0   0   0   2   0   0   2   0   2   0   2   0   2   2   0   2   0   0   2   2   0   0   2   0   0   0   2   0   0   0   2   2   0   2   0   2   0   2   0   2   0   0   2   0   0   0   0   0   2   2   2   0   0   0   2   2   2   2   2   2   0   2   2   0   0   0   0   2   2   0   0   2   2   2   0   0   2   2   2   2   0   2   0   0   0   0   0   0   2
 MK-4-6                 0   0   2   2   0   0   0   2   2   0   0   2   0   0   2   0   2   0   2   0   2   2   0   2   0   0   0   2   2   2   0   2   0   2   2   2   0   0   0   0   2   0   2   2   0   2   0   2   0   2   2   0   0   0   2   2   0   2   0   0   2   2   0   0   0   0   2   2   2   2   2   0   2   2   2   0   0   2   2   2   2   2   0   0   2   0   2   0   0   2   0   0   0   0   2   2   2   2   2   2   2   0   0   0   0   0   0   0   2   2   2   0   2   0   2   0   0   2   0   2   2   2   0   2   2   0   2   0   0   2   0   0   0   2   2   0   0   2   0   0   0   2   0   0   2   0   2   0   2   0   2   0   0   2   0   0   0   0   0   2   2   2   0   2   0   2   2   2   2   2   2   0   2   2   0   0   0   0   2   2   0   2   0   2   2   0   0   2   2   2   2   0   2   0   0   0   0   0   0   2
 MK-4-7                 0   0   2   2   0   0   0   2   2   0   0   2   0   0   2   0   0   0   2   0   2   2   0   2   0   0   0   2   2   2   0   2   0   2   2   0   0   0   0   0   2   0   2   2   2   2   2   2   2   2   2   0   0   0   2   2   0   2   0   0   2   2   0   0   0   0   2   2   2   2   2   0   2   2   2   0   0   0   2   2   2   2   0   0   2   0   2   0   0   2   0   0   0   0   0   2   2   2   2   2   2   0   2   0   0   0   0   0   0   2   2   0   0   0   2   0   0   2   0   2   2   2   0   2   2   0   2   0   0   2   0   0   0   2   2   2   2   2   0   0   0   2   0   0   2   0   2   0   2   0   2   0   0   2   0   0   0   0   0   2   2   2   0   2   0   2   2   2   2   2   2   0   2   2   0   0   0   0   2   2   0   2   0   2   2   0   2   2   2   2   2   2   2   0   0   2   0   0   0   2
 MK-4-8                 0   0   2   2   0   0   0   2   2   0   2   2   0   0   2   0   0   2   0   0   2   2   0   2   0   0   0   2   2   2   0   2   0   2   2   0   0   0   0   0   2   0   0   2   2   2   2   2   2   2   2   2   2   0   2   2   0   2   0   0   0   2   0   0   0   0   2   2   2   2   2   0   2   2   2   0   0   0   2   2   0   2   0   0   2   0   2   2   0   2   0   0   0   0   0   2   2   2   0   2   2   0   2   0   0   0   0   2   0   2   2   0   0   0   2   0   0   2   0   2   2   2   0   2   2   0   2   2   0   0   0   0   0   2   2   2   0   2   0   0   0   2   0   0   2   0   2   0   2   0   2   2   0   2   0   0   0   2   0   2   2   2   0   2   0   0   2   2   2   2   2   0   2   2   0   0   0   2   2   2   2   2   0   2   2   0   2   2   2   2   2   2   2   0   0   2   0   0   0   2
 MK-4-9                 0   0   2   2   0   0   2   2   2   0   2   0   0   0   2   2   0   2   0   0   2   2   0   0   0   0   2   2   2   2   2   2   0   0   2   0   0   0   0   0   2   0   0   0   0   2   0   2   2   2   2   2   2   0   2   0   0   2   0   0   2   2   0   0   0   0   2   2   2   2   2   0   2   2   2   0   0   0   2   2   0   2   0   0   2   0   2   2   0   2   0   0   0   0   0   2   2   2   0   2   2   0   2   0   0   0   0   2   0   2   2   0   0   0   2   0   0   2   0   2   2   2   2   2   0   0   2   2   0   0   0   0   0   2   2   2   0   2   0   0   0   2   0   0   0   0   2   0   2   0   2   2   2   2   0   0   0   2   0   2   2   2   0   2   0   0   2   2   2   2   0   0   2   0   0   0   0   2   2   2   2   2   0   2   2   0   2   2   0   2   2   2   2   0   0   2   0   0   0   2
 MK-4-10                0   0   0   2   0   0   2   2   0   0   2   0   0   0   2   0   2   2   2   0   2   2   0   0   0   0   2   2   2   2   2   2   0   0   2   0   0   0   0   2   2   0   0   0   0   2   0   2   2   2   2   2   2   0   2   0   0   0   0   0   2   2   0   0   0   0   2   2   2   2   2   0   2   2   2   0   0   0   2   0   0   2   0   0   2   0   2   2   0   2   0   0   0   0   0   2   2   2   0   2   2   0   2   0   0   0   0   0   2   2   2   0   2   0   2   0   0   2   0   0   2   2   2   2   2   0   2   2   0   0   0   0   0   2   2   2   0   2   0   0   0   2   0   0   0   0   2   0   2   0   2   2   2   0   0   2   0   0   0   2   2   2   0   2   0   0   2   0   2   2   0   0   2   2   0   0   0   2   2   2   2   2   0   2   2   0   2   2   0   2   2   2   2   0   0   2   0   0   0   2
 MK-4-11                0   0   2   2   0   0   2   2   0   0   2   0   0   2   2   0   2   2   2   0   2   2   0   0   0   0   2   0   0   2   0   2   0   0   2   0   0   0   0   0   2   0   0   0   0   2   2   2   0   2   2   2   2   2   2   2   0   0   0   0   0   2   0   0   0   2   2   2   0   2   2   0   2   2   2   0   0   0   2   0   0   2   0   0   0   0   2   2   0   0   0   0   0   0   0   2   2   2   0   2   2   0   2   2   0   0   0   0   2   2   2   0   0   0   2   0   0   2   2   0   2   2   2   2   2   0   2   2   0   0   0   0   2   0   2   2   0   2   0   2   0   2   0   0   0   0   2   2   2   2   2   2   2   2   0   2   0   0   0   2   2   2   0   2   0   0   2   0   0   2   0   0   2   2   0   0   0   2   2   0   0   2   0   2   2   0   2   2   0   2   2   2   2   2   2   0   0   0   0   2
 MK-4-12                0   0   2   2   0   0   2   2   0   0   2   0   0   2   2   0   2   2   2   0   0   2   0   0   0   0   2   0   0   2   0   2   0   0   0   0   0   0   0   0   2   0   0   0   2   2   2   2   0   2   2   2   2   0   2   2   0   0   0   0   0   2   0   0   0   2   2   2   2   2   0   0   2   2   2   0   0   0   2   0   0   2   0   0   0   0   2   2   0   2   0   0   0   0   0   2   2   2   0   0   2   2   2   0   0   0   0   0   2   2   2   0   0   0   2   0   0   2   2   0   2   2   2   2   2   0   2   2   0   0   0   0   2   0   2   2   2   2   0   2   2   2   0   0   0   0   2   0   2   2   2   2   2   2   0   2   0   0   0   2   2   0   0   2   0   0   2   0   0   2   0   0   2   2   0   0   0   2   2   0   0   2   0   2   2   0   2   2   0   2   2   2   2   2   2   0   0   0   0   2
 MK-4-13                0   0   2   2   2   0   0   2   0   0   2   0   0   2   0   0   0   2   0   0   0   2   0   0   0   0   2   0   0   2   0   2   0   0   0   0   0   0   0   0   2   0   0   0   2   2   2   2   0   2   2   2   2   0   2   2   0   2   0   0   0   2   0   0   2   0   2   2   2   2   2   0   0   2   2   0   0   2   2   0   0   2   0   0   0   0   2   0   0   2   0   0   0   0   0   2   2   2   0   0   2   2   2   0   0   0   0   0   2   2   2   0   0   0   2   0   0   2   2   0   2   2   2   2   2   0   2   2   0   0   0   0   2   2   2   2   0   2   0   2   2   2   0   0   0   0   2   0   2   2   2   2   0   2   0   2   0   0   0   2   2   0   0   2   0   0   0   0   0   2   0   0   2   2   0   0   0   0   2   0   0   2   0   2   2   0   2   2   0   0   2   2   2   2   2   0   0   0   2   2
 MK-4-14                0   0   2   2   2   0   0   2   0   0   2   0   0   2   0   0   0   2   0   0   0   2   0   0   2   0   2   0   0   2   0   2   0   0   0   0   0   2   0   0   2   2   0   0   2   2   2   0   2   2   0   2   2   0   2   2   0   2   0   0   0   0   0   0   2   0   2   0   2   2   2   0   0   2   2   2   0   2   2   0   0   2   0   0   0   0   2   0   0   2   0   0   0   2   0   2   2   2   0   0   2   2   2   0   0   0   2   0   2   2   2   0   0   0   2   0   0   2   2   0   2   2   2   2   2   2   2   2   0   0   0   0   2   2   2   2   0   2   0   2   2   2   0   0   0   0   2   0   2   2   2   2   0   0   0   2   0   0   0   2   0   0   0   2   0   0   0   0   0   2   0   0   2   2   0   0   0   2   2   0   0   2   0   2   2   0   2   2   0   0   2   2   2   2   0   0   0   0   2   0
 MK-4-15                0   0   2   2   2   0   0   2   0   0   2   0   2   2   0   0   0   2   0   0   0   2   0   0   2   2   2   2   0   2   0   2   0   0   0   2   0   2   0   0   0   2   0   0   2   2   2   0   2   2   0   2   0   2   0   2   0   2   0   2   0   0   0   0   2   0   2   0   2   2   2   0   0   0   2   2   0   2   2   0   0   2   0   0   0   0   2   0   0   2   0   0   0   2   0   2   0   2   0   0   2   2   2   0   0   0   2   0   2   2   2   0   0   0   2   0   0   2   2   2   2   2   2   2   2   0   2   2   0   0   0   0   2   0   2   2   0   2   2   2   2   2   0   0   0   2   0   0   2   2   2   2   0   0   2   2   0   0   0   0   2   0   0   2   0   0   0   0   0   2   0   2   2   2   0   2   0   2   2   0   0   2   0   2   2   0   2   2   0   0   2   0   2   2   0   2   0   0   2   2
 MK-4-16                0   0   2   2   2   0   0   2   0   0   2   0   2   2   0   0   0   2   0   0   0   2   0   0   2   2   2   2   0   2   0   2   0   0   0   2   0   2   0   0   0   2   0   0   2   2   2   0   2   2   0   2   0   2   0   0   0   2   0   2   0   0   0   0   2   0   2   0   2   2   2   0   0   2   2   2   0   2   2   0   0   2   2   0   0   0   2   0   0   2   0   0   0   2   0   2   0   2   0   0   2   2   2   0   0   0   2   0   2   0   2   0   0   0   2   0   0   2   2   2   2   2   2   2   0   0   2   2   0   0   0   0   2   0   2   0   2   2   2   2   2   2   0   0   0   2   0   0   2   0   2   2   2   2   2   2   0   2   0   0   2   0   0   2   0   0   0   2   0   2   0   2   2   0   0   2   0   2   2   0   0   2   0   2   2   0   2   2   0   0   0   0   2   2   2   2   0   0   2   0
 MK-5-1                 0   2   2   2   2   0   0   2   2   0   0   2   0   2   2   0   0   0   0   2   2   0   2   0   2   2   2   2   0   0   0   2   2   2   0   2   2   0   2   0   0   2   0   2   2   2   2   0   0   2   0   0   0   2   2   0   2   2   0   2   2   2   0   2   2   2   2   2   0   2   0   2   0   2   0   2   0   0   2   2   0   0   0   2   2   2   0   2   0   0   2   2   0   2   0   2   0   0   2   2   2   0   2   2   2   2   0   0   2   2   2   0   0   0   0   0   2   2   0   2   0   0   0   2   2   0   0   2   0   2   2   0   0   0   2   2   0   2   2   2   0   0   2   0   2   2   2   0   0   2   0   2   2   0   2   2   0   0   2   0   2   0   0   0   0   0   2   0   0   0   2   2   0   2   2   0   2   0   0   2   2   0   0   0   0   0   0   2   2   0   0   0   2   2   2   0   2   2   2   0
 MK-5-2                 0   2   2   2   2   0   2   2   2   0   0   2   0   0   2   0   0   0   0   2   2   0   2   0   2   2   2   2   2   0   0   2   2   2   2   2   2   0   2   2   0   2   0   2   2   2   2   0   2   2   2   0   0   2   0   0   2   2   0   2   2   2   0   2   0   0   2   2   0   2   0   2   0   2   0   2   0   0   2   2   0   0   2   2   2   2   0   2   2   0   2   2   0   2   0   2   0   0   2   2   0   0   2   2   2   2   0   0   0   2   2   2   0   0   0   0   2   2   0   2   0   0   0   2   2   0   0   2   0   0   2   0   0   0   2   2   0   2   2   0   0   0   2   0   2   2   2   0   0   2   0   2   2   0   2   2   0   0   2   0   2   0   2   0   0   0   2   0   0   0   2   2   2   2   2   0   2   0   0   2   2   0   0   0   0   0   0   2   2   0   0   0   2   2   2   0   2   2   2   0
 MK-5-3                 0   2   2   2   2   2   2   2   0   0   0   2   0   0   2   0   2   0   2   2   2   0   2   0   2   2   2   2   2   0   0   2   2   2   2   2   0   0   0   2   0   2   0   2   0   2   2   0   2   2   2   0   2   2   0   0   2   2   0   2   2   2   0   0   0   0   2   2   0   2   0   2   0   2   0   2   0   0   2   2   0   2   2   2   2   2   0   2   2   0   2   2   0   2   0   2   0   0   2   2   0   0   2   2   2   2   2   0   0   2   2   0   0   0   2   0   2   2   2   2   0   0   0   2   2   0   0   2   0   0   2   0   0   0   2   2   0   2   2   0   2   0   2   0   2   2   2   0   0   2   0   2   2   0   2   0   0   0   2   0   2   0   2   0   0   0   2   0   0   0   2   2   2   2   2   0   2   2   0   2   2   0   0   0   2   0   0   2   2   0   0   0   2   2   2   0   2   2   2   0
 MK-5-4                 0   2   2   0   0   2   2   2   0   0   0   2   0   0   2   0   2   0   2   2   2   2   2   0   2   2   2   2   2   0   0   2   2   2   2   2   0   0   0   2   0   2   0   2   0   2   2   0   2   2   2   0   2   2   0   0   2   2   0   2   2   2   0   0   0   0   2   2   0   2   0   2   0   2   0   2   0   0   2   2   0   2   2   2   2   2   0   2   0   0   2   2   0   2   0   2   0   0   2   2   0   0   2   2   2   0   2   0   0   2   2   0   0   0   2   0   0   2   2   2   0   0   0   2   0   0   0   2   0   0   2   0   0   0   2   2   0   2   2   2   2   0   2   0   2   2   0   0   0   2   0   2   2   0   2   0   0   0   2   0   2   0   2   0   0   0   0   0   0   0   2   2   2   2   2   0   2   2   0   2   2   0   0   0   2   0   0   2   2   0   0   0   2   2   2   0   2   2   2   0
 MK-5-5                 0   2   2   0   0   2   2   2   0   0   0   2   0   0   2   2   2   0   2   2   2   2   0   0   2   2   0   2   2   2   0   2   2   2   2   2   0   0   0   2   0   2   0   2   0   2   0   0   0   2   2   0   2   0   0   0   2   2   0   2   0   2   0   0   0   0   2   2   0   0   0   0   0   2   0   2   2   0   2   2   0   2   2   2   2   2   0   2   0   0   2   2   2   2   0   2   0   0   2   2   0   0   2   0   2   2   2   0   2   2   2   2   2   0   0   0   0   2   2   2   0   0   0   0   0   0   0   2   0   0   2   0   0   0   2   2   0   2   2   2   2   0   2   0   2   2   0   2   0   2   0   2   2   0   2   0   0   0   2   0   2   0   2   0   0   2   2   0   0   0   0   2   2   2   2   0   2   2   0   2   0   0   2   0   2   0   0   2   2   0   0   0   2   2   2   0   2   2   0   0
 MK-5-6                 0   2   2   0   0   2   2   2   0   0   0   2   0   0   2   2   2   0   2   2   2   2   0   0   2   2   0   2   2   2   0   2   0   2   2   2   0   0   0   2   0   2   0   2   0   2   0   0   0   2   2   0   2   0   0   0   2   2   0   2   0   0   0   0   0   0   2   2   0   0   0   0   0   0   0   2   2   0   2   2   0   2   2   2   2   2   0   2   0   0   2   2   2   2   0   2   0   0   2   2   2   0   2   0   2   2   2   0   2   2   2   2   2   0   0   2   0   2   2   2   0   0   0   0   0   0   2   2   0   2   2   0   2   0   2   2   0   2   2   2   2   0   2   0   2   2   0   2   0   2   0   2   2   0   2   0   0   2   2   0   2   0   2   2   0   2   2   0   0   0   0   2   2   2   2   0   2   2   0   2   0   0   2   0   2   0   0   2   2   0   0   0   2   2   2   0   2   2   0   0
 MK-5-7                 0   2   2   2   0   2   2   2   2   0   0   2   0   0   2   2   2   2   2   2   2   2   0   0   2   2   0   2   2   2   0   2   0   2   2   2   0   0   0   2   0   2   0   0   0   2   0   0   0   2   2   2   2   0   0   0   2   2   0   2   0   0   0   0   0   0   2   2   0   0   0   0   0   2   0   2   2   0   2   2   0   2   2   2   0   2   0   2   0   0   2   2   2   2   0   2   0   0   2   2   2   0   2   2   2   2   2   0   0   2   2   2   2   0   0   2   0   2   2   2   0   0   0   0   0   0   2   2   0   2   2   0   2   0   2   2   0   2   2   2   2   0   2   0   2   2   0   2   0   2   0   2   2   0   2   0   0   2   2   0   2   2   2   2   0   2   0   0   2   2   0   2   2   2   2   0   2   2   0   2   0   0   2   2   0   0   0   0   2   0   0   0   2   2   2   0   2   2   0   2
 MK-5-8                 0   2   2   2   0   2   2   2   2   0   0   2   2   2   2   2   2   2   2   2   0   2   0   0   2   2   0   2   2   2   0   2   0   2   2   2   0   0   0   0   0   2   2   0   0   2   0   0   0   2   2   2   2   0   0   0   2   2   0   2   0   0   0   0   0   0   2   2   0   0   2   0   0   2   0   2   0   0   2   2   0   2   2   2   0   2   0   2   0   0   2   2   2   0   0   2   0   0   2   2   2   0   2   2   2   2   2   0   0   2   2   2   2   0   2   2   0   2   2   2   0   0   2   0   2   0   2   0   0   0   0   0   2   0   2   2   2   2   2   2   2   0   2   0   2   2   0   2   0   2   0   0   2   0   2   2   0   2   2   0   0   2   2   2   0   0   0   0   2   2   0   2   2   0   2   0   2   2   0   2   0   0   0   2   0   0   0   2   2   0   0   0   2   2   2   0   2   2   0   2
 MK-5-9                 0   2   2   2   0   2   2   2   2   0   0   2   2   2   2   2   2   2   2   2   0   2   0   0   0   2   0   2   2   2   0   2   0   2   0   2   0   0   0   0   0   2   2   0   0   2   0   0   0   2   2   2   2   0   0   0   0   2   0   2   0   0   0   0   0   0   2   2   0   0   2   2   0   2   0   0   0   0   2   2   0   2   2   2   2   2   0   2   0   0   2   2   2   2   0   2   2   0   2   2   2   2   2   0   2   2   2   0   0   2   0   2   0   0   2   2   0   0   2   2   2   0   2   2   2   0   2   0   0   2   0   0   2   0   2   2   2   2   2   2   0   0   2   0   2   0   0   0   0   2   0   0   2   0   0   2   0   0   2   0   0   2   2   2   0   0   0   0   2   2   0   2   2   0   2   0   2   2   0   2   0   0   0   0   0   0   0   0   2   0   0   2   2   2   2   0   2   2   0   2
 MK-5-10                0   2   0   2   0   2   2   2   2   0   0   2   0   2   2   2   2   2   2   2   0   2   0   0   0   2   0   2   2   2   0   2   0   0   0   2   0   0   0   0   0   2   2   2   0   2   0   0   0   2   2   0   2   0   0   2   0   2   0   2   0   0   0   0   0   0   2   0   0   0   2   2   0   2   0   0   0   0   2   2   0   0   2   2   2   2   0   2   0   2   2   2   2   2   0   2   2   0   2   2   2   2   2   0   2   2   2   0   0   2   0   2   0   0   2   2   0   0   2   2   2   0   2   2   2   0   2   0   0   2   0   0   2   2   2   2   2   2   2   2   0   0   2   2   2   0   0   0   0   2   0   2   2   0   0   2   0   0   2   0   0   2   2   0   0   0   0   0   2   2   0   2   2   0   2   0   2   2   0   2   0   0   0   0   0   0   0   0   0   2   0   2   2   2   0   0   2   2   0   2
 MK-5-11                2   2   0   2   0   2   2   2   2   0   0   2   0   2   2   2   2   2   2   0   0   2   0   0   0   2   0   2   2   2   0   2   0   0   0   0   0   0   0   2   0   2   2   2   0   2   0   0   0   2   2   0   2   0   0   2   0   0   0   2   0   0   0   0   0   0   2   0   0   0   0   2   0   0   0   0   0   0   2   2   0   0   2   2   2   2   0   2   0   2   2   2   2   2   0   2   2   0   0   2   2   2   2   0   2   2   2   0   0   2   0   2   0   0   2   2   0   0   2   2   2   0   2   2   2   0   0   0   0   2   0   0   2   2   0   2   2   2   0   2   2   0   2   2   2   0   2   0   0   2   2   0   2   0   2   2   0   0   2   0   0   2   2   0   0   0   0   0   0   2   2   0   0   0   2   0   2   2   0   2   0   0   2   0   0   0   0   0   0   2   2   2   2   0   0   2   2   2   0   2
 MK-5-12                0   2   2   2   0   2   2   2   2   0   0   2   0   2   2   2   2   2   2   0   0   0   0   0   0   2   0   2   2   2   0   2   0   0   0   0   0   0   0   2   0   2   2   2   0   0   0   2   0   2   2   0   2   0   0   2   0   0   0   2   0   0   2   2   0   0   2   0   0   0   0   0   0   0   0   0   0   0   2   2   0   2   2   2   2   2   2   2   0   0   2   2   2   2   0   2   0   0   0   0   2   0   2   2   2   2   2   0   0   2   0   2   0   0   2   2   0   0   2   2   2   0   2   2   2   0   2   2   2   2   0   0   2   2   0   2   2   2   0   2   0   0   2   2   2   0   2   0   0   2   2   0   2   0   2   2   0   0   2   0   0   2   2   0   0   0   0   0   0   2   2   0   0   0   2   0   2   2   0   2   0   0   2   0   0   0   0   2   0   2   2   2   2   2   0   2   2   0   2   2
 MK-5-13                0   2   2   2   2   2   2   2   2   0   0   2   0   2   2   2   2   2   2   0   0   2   2   0   0   2   0   2   2   0   0   2   0   0   0   2   2   0   0   2   0   2   2   2   0   0   2   2   0   2   2   0   2   0   0   2   0   0   0   2   0   0   2   2   0   0   2   0   0   0   0   2   0   0   0   0   0   2   2   2   0   2   2   2   2   0   2   2   0   0   2   2   2   2   0   2   0   0   0   0   2   0   2   2   2   2   2   0   0   2   0   2   0   0   2   2   0   0   2   2   2   0   2   2   2   0   2   2   2   2   0   0   0   2   0   2   2   0   0   2   0   2   2   2   2   0   2   0   2   2   2   0   2   0   2   2   0   0   2   0   0   2   2   2   0   0   0   0   0   2   2   0   0   0   2   0   2   2   0   2   0   0   2   0   0   0   0   2   0   2   0   2   2   2   0   2   2   0   2   2
 MK-5-14                2   2   2   2   2   2   2   2   2   0   0   2   0   2   2   2   2   2   2   0   0   2   2   0   0   2   0   2   2   0   0   2   0   0   0   2   2   0   0   0   0   2   2   0   0   0   2   2   0   0   2   2   2   0   0   2   0   0   2   2   0   0   2   2   0   0   2   0   0   0   0   2   0   0   0   0   0   2   2   2   0   2   2   2   2   0   0   2   0   0   2   2   2   2   0   2   0   0   0   0   2   0   2   2   2   2   2   0   0   2   0   2   0   0   2   2   0   0   0   2   2   0   2   2   2   0   2   2   2   2   0   0   0   2   2   2   2   2   0   2   0   2   2   2   2   2   2   2   2   2   2   0   2   0   2   2   2   0   0   0   0   2   2   2   0   0   0   0   2   2   2   0   0   0   2   0   2   2   2   2   0   0   2   0   0   0   0   2   0   2   0   0   0   2   0   0   2   0   2   2
 MK-5-15                2   2   2   2   2   2   2   2   2   0   0   2   0   2   2   2   2   2   2   0   2   2   2   0   0   2   0   2   2   0   0   2   0   0   0   2   2   0   0   2   0   2   2   0   0   0   2   2   0   0   2   2   2   0   0   2   0   2   2   2   0   0   2   0   0   0   2   2   0   0   0   2   0   0   0   0   0   2   2   2   0   2   2   2   2   0   0   2   0   2   2   2   2   2   0   2   0   0   0   0   2   2   2   2   2   2   2   0   0   2   0   2   0   0   2   2   2   0   0   2   2   2   2   2   2   0   2   2   0   2   0   0   0   2   2   0   2   2   0   2   0   2   2   2   0   2   2   2   2   2   2   0   2   0   2   2   2   0   0   0   0   2   2   2   0   0   0   0   2   2   2   0   0   2   0   2   2   2   2   2   0   0   2   0   0   2   0   2   0   2   0   0   0   2   0   0   2   0   0   2
 MK-5-16                2   2   2   2   2   2   2   2   0   0   0   2   0   2   2   2   2   0   2   0   2   2   2   0   0   2   0   2   0   0   0   2   0   0   0   2   2   2   0   2   0   2   2   0   0   0   2   2   0   2   2   2   2   0   0   2   0   2   2   2   0   0   2   0   0   2   2   2   2   0   0   2   0   0   0   0   0   0   2   2   0   2   2   2   2   0   0   2   0   0   2   2   2   2   0   2   0   0   0   2   2   2   2   0   2   0   2   0   2   2   0   2   0   0   0   2   2   0   0   2   2   2   2   2   2   0   2   2   0   2   0   2   0   2   2   0   2   2   0   0   0   2   2   2   2   2   2   0   2   2   2   0   2   0   2   2   0   0   0   0   0   2   2   2   0   0   2   0   2   2   2   0   0   2   0   0   2   2   2   2   0   0   2   0   0   2   0   2   0   2   0   0   0   2   0   0   2   0   0   2
 MK-6-1                 0   2   2   0   2   2   0   2   0   2   2   2   2   0   0   2   0   0   2   0   2   0   0   0   0   0   0   0   0   2   0   0   0   0   2   2   0   2   2   0   2   0   2   0   0   0   2   0   0   0   2   0   0   2   0   0   2   2   0   0   0   2   0   0   0   0   2   0   0   2   2   2   2   2   0   0   2   2   2   2   2   0   0   2   2   0   2   2   0   0   0   2   2   0   0   0   2   0   0   2   0   2   2   0   2   0   2   2   0   0   2   2   0   0   0   2   0   2   2   2   0   0   2   2   2   0   0   0   0   0   2   2   2   0   0   2   0   2   0   2   0   0   0   2   2   2   0   2   2   0   0   0   2   2   0   2   0   0   0   0   0   0   0   2   0   2   2   2   0   2   0   0   0   0   0   2   0   2   0   2   0   2   0   0   2   0   2   0   0   2   2   0   2   0   0   2   0   0   0   0
 MK-6-2                 0   2   2   0   2   2   2   2   0   2   2   2   0   0   0   2   0   0   2   0   2   0   0   0   0   2   0   2   0   2   0   0   0   0   2   0   0   2   2   0   2   2   2   2   0   0   2   0   2   0   0   2   0   2   0   0   2   2   0   0   0   2   0   2   0   0   2   0   2   2   0   2   2   2   0   0   2   2   2   2   2   0   0   2   2   0   2   2   2   0   0   2   2   0   0   0   2   0   0   2   0   2   2   0   2   0   2   2   0   0   2   2   2   2   0   2   0   2   2   2   0   0   2   2   2   0   0   0   0   0   2   2   0   0   0   2   0   2   0   2   0   0   0   2   2   2   0   2   2   0   0   0   0   2   0   2   0   0   0   0   0   2   0   2   0   2   2   0   0   0   0   0   0   0   0   2   0   2   0   2   0   2   0   0   2   2   2   0   0   2   2   0   0   0   0   2   0   0   0   0
 MK-6-3                 0   2   2   0   2   2   2   2   0   2   2   2   0   0   0   2   0   0   2   0   2   0   0   0   0   2   0   2   0   2   0   0   0   0   2   0   0   2   2   0   0   2   2   2   0   0   2   2   2   0   0   2   0   2   0   0   2   2   2   0   0   2   0   2   0   0   2   2   2   2   0   2   2   2   0   0   2   2   2   2   2   0   0   2   2   0   2   2   2   0   0   2   2   0   0   0   2   2   0   2   0   2   2   0   2   0   2   2   2   0   0   2   2   2   0   2   0   2   2   2   0   0   2   2   2   0   0   0   0   0   2   2   0   0   0   0   0   2   0   2   0   0   2   2   2   2   2   2   2   0   0   0   2   2   2   2   0   0   0   0   0   2   0   0   0   2   2   0   0   0   0   2   0   0   0   2   0   2   0   2   2   2   0   0   2   2   2   0   2   0   2   0   0   0   0   2   0   0   2   0
 MK-6-4                 0   2   2   0   2   2   2   2   0   2   2   2   0   0   0   2   0   0   2   2   2   0   0   2   0   2   0   2   0   2   0   0   0   0   0   0   0   0   2   0   2   2   2   0   0   0   2   2   2   0   0   2   0   2   0   0   2   2   2   0   0   2   0   2   0   0   2   2   2   2   0   2   2   2   0   0   2   2   2   2   2   2   0   2   2   0   0   2   0   0   0   2   2   0   0   0   2   2   0   2   0   2   2   0   2   0   2   0   2   0   0   2   2   2   0   2   0   2   2   2   0   0   2   2   2   0   0   0   0   0   2   2   0   0   0   2   0   2   0   2   0   0   2   2   2   0   2   2   0   0   0   0   2   2   0   2   0   0   0   0   0   2   0   0   0   2   0   2   0   0   0   2   0   2   0   2   0   2   0   2   2   2   0   0   2   0   2   2   0   0   0   0   0   0   0   2   0   0   2   0
 MK-6-5                 0   2   0   0   2   2   0   0   0   2   2   2   0   0   2   2   0   0   2   2   2   0   0   2   0   2   0   2   2   2   0   0   0   0   0   0   0   0   2   0   2   2   2   0   0   0   0   0   2   0   2   2   0   2   2   0   2   2   2   0   0   2   0   2   0   0   2   0   2   2   0   2   2   2   0   0   2   2   2   2   2   2   0   2   2   0   0   0   0   0   0   2   2   0   0   0   2   0   0   2   0   2   2   0   2   0   2   0   2   0   0   0   2   2   2   0   0   2   2   2   2   0   2   2   2   0   2   0   0   0   2   2   2   0   0   2   0   2   0   2   0   2   2   2   2   0   2   0   0   0   0   0   2   2   0   2   0   0   0   0   0   2   2   2   2   2   0   2   0   0   0   2   0   2   2   2   0   2   2   2   0   0   0   0   2   0   2   2   0   0   0   0   0   0   0   0   0   2   2   0
 MK-6-6                 0   2   0   0   2   2   0   0   2   2   2   2   0   0   2   2   0   0   2   2   2   2   0   2   2   2   0   2   2   2   0   0   0   2   0   0   0   0   2   0   2   2   2   0   0   0   0   0   2   0   0   2   0   2   2   0   2   2   2   0   0   0   0   2   0   0   2   0   2   2   0   2   2   0   2   0   2   2   2   2   2   2   0   2   2   0   0   0   0   0   0   2   2   0   0   0   2   0   0   2   0   2   2   0   2   0   2   0   2   0   0   0   0   2   2   0   0   2   2   2   2   0   2   2   2   0   2   0   0   0   2   2   2   0   0   2   0   2   0   2   0   0   2   2   2   0   2   0   0   0   0   0   2   2   0   2   0   0   0   0   0   2   2   0   2   2   0   2   0   2   0   2   0   2   2   2   0   2   2   2   0   0   0   0   2   0   2   2   0   0   2   0   0   0   0   0   0   2   2   0
 MK-6-7                 2   2   0   0   2   2   0   0   2   2   2   2   0   0   2   2   0   0   2   0   2   2   0   2   2   2   0   2   2   2   2   0   0   2   0   0   0   0   2   0   2   2   2   0   0   0   0   0   2   0   0   2   0   2   0   0   2   2   2   0   0   0   0   2   0   0   2   0   2   2   0   2   2   0   2   0   2   2   2   2   2   2   0   2   0   0   0   0   2   0   0   0   2   0   0   0   2   0   0   2   2   2   2   0   2   0   2   0   2   0   0   0   0   2   2   0   0   2   2   0   2   0   2   2   2   0   2   0   0   2   2   2   2   0   0   2   0   2   2   2   0   0   2   2   2   0   2   0   0   0   0   0   2   2   0   2   0   0   0   0   0   0   2   2   2   2   0   2   0   2   0   2   0   0   2   2   0   0   2   2   0   0   0   0   0   0   2   2   2   0   2   0   0   0   0   0   0   2   2   0
 MK-6-8                 2   2   2   2   2   2   0   0   2   2   2   2   0   0   2   2   0   0   2   0   2   2   2   2   2   2   0   2   2   2   2   2   0   2   0   0   2   0   2   2   2   2   2   2   0   0   0   0   0   0   0   2   0   2   0   0   2   2   2   0   0   0   0   2   0   0   2   0   2   2   0   2   2   0   2   0   2   2   2   2   2   2   0   2   2   0   0   0   2   2   0   0   2   2   0   2   2   0   0   2   2   2   2   0   2   0   2   0   2   0   2   0   0   2   2   2   0   2   2   0   2   0   2   2   2   0   2   0   0   2   2   2   2   0   0   2   0   2   2   2   0   0   2   0   2   0   2   0   0   0   0   0   2   2   0   2   0   0   0   0   0   0   2   2   2   2   0   2   0   0   0   2   0   0   2   2   2   2   2   2   0   0   0   0   0   0   2   2   2   0   2   0   0   0   0   0   0   2   2   0
 MK-6-9                 2   2   2   2   2   2   0   0   2   2   2   2   2   0   2   2   0   0   2   0   2   2   2   0   2   2   0   2   2   2   2   2   0   0   0   0   2   0   2   2   2   2   2   2   0   0   0   0   0   0   0   2   0   2   0   0   2   2   2   0   0   0   2   2   0   0   2   0   2   2   0   2   2   0   2   0   2   2   2   2   2   2   2   2   2   0   0   0   2   2   2   0   2   2   0   2   2   0   0   0   2   2   2   0   2   0   2   0   2   0   0   0   0   2   2   2   0   2   2   0   2   2   2   2   2   0   2   0   2   2   2   0   2   0   0   2   0   2   2   0   0   0   2   0   2   0   2   0   0   0   0   0   2   2   0   2   0   0   0   2   0   0   2   0   2   2   0   0   0   0   2   2   0   0   2   2   2   2   2   2   0   0   0   0   0   0   2   2   0   0   2   0   0   2   0   0   0   0   2   0
 MK-6-10                2   2   2   2   2   2   0   0   2   2   2   2   0   2   2   0   0   0   0   2   2   2   2   0   2   2   0   2   2   2   2   2   0   0   0   0   2   0   0   2   2   0   2   2   0   0   0   0   0   0   0   2   2   2   2   0   2   0   2   0   0   0   2   2   0   0   2   0   2   2   0   2   0   0   0   0   0   2   2   0   2   2   2   2   2   0   0   0   2   2   2   0   2   2   0   0   2   0   0   0   2   2   2   0   2   0   2   2   2   0   0   0   0   2   2   2   0   2   2   0   2   2   2   2   2   0   2   0   2   2   2   2   2   0   0   2   0   2   2   0   0   0   0   0   2   0   2   2   0   0   0   0   0   2   0   2   0   0   0   2   0   0   2   0   2   2   0   0   0   0   2   2   0   0   2   2   2   2   2   2   0   0   2   0   0   2   2   2   0   0   2   0   0   2   2   0   0   0   2   0
 MK-6-11                2   2   2   2   2   2   0   0   2   2   2   2   2   2   2   0   0   0   0   2   2   2   2   0   2   2   0   2   2   2   2   2   0   0   0   0   2   0   0   2   2   0   2   2   0   0   0   0   0   0   0   2   2   2   2   0   2   0   2   0   2   0   2   2   0   0   2   0   2   2   2   2   2   0   0   0   0   2   2   0   2   2   2   2   2   0   0   0   2   2   2   0   2   2   0   0   2   0   0   0   2   2   2   0   2   0   2   2   2   2   0   0   0   2   2   2   0   2   2   0   2   2   2   2   2   0   2   0   2   2   2   0   2   0   0   2   0   0   2   2   0   0   0   0   2   0   0   0   0   0   0   0   0   2   0   2   0   0   0   2   0   0   2   0   2   2   0   0   0   0   2   2   0   0   0   2   2   0   2   2   0   0   2   0   2   2   2   2   0   0   0   0   0   2   2   0   0   0   2   0
 MK-6-12                2   0   2   0   2   2   0   0   2   2   2   2   2   0   2   0   0   0   0   2   2   2   2   0   2   2   0   2   2   2   2   2   0   0   0   0   2   0   0   2   2   0   2   2   0   0   0   0   0   0   2   2   2   2   2   2   2   0   2   2   0   0   2   2   0   0   2   0   2   2   2   2   2   0   0   0   0   0   2   0   2   2   2   2   2   2   0   0   2   2   2   0   2   2   0   0   2   0   0   0   2   2   0   2   2   0   2   2   2   2   0   0   0   2   2   2   2   2   2   0   2   2   2   2   2   0   2   0   2   2   2   0   2   0   0   2   0   0   2   2   0   0   0   0   2   0   0   0   0   0   0   0   0   2   0   2   0   0   0   0   0   0   2   0   2   2   0   0   0   0   2   2   0   0   0   2   2   0   2   2   0   0   2   0   2   2   2   2   0   0   0   0   0   2   2   0   0   0   2   0
 MK-6-13                2   0   2   0   2   2   2   0   2   2   2   0   2   0   2   0   0   0   0   2   2   2   2   0   2   2   0   2   2   2   0   2   0   0   0   2   2   0   0   2   2   2   0   2   0   0   0   0   0   0   2   2   2   0   2   2   2   0   2   2   0   0   2   2   2   2   2   0   2   2   2   2   2   0   0   0   0   0   2   0   2   2   2   2   2   0   0   0   0   0   2   0   2   2   0   0   2   0   0   0   2   2   0   0   2   2   0   2   2   2   2   0   0   2   2   2   2   2   2   0   2   2   2   0   2   0   2   0   2   0   2   0   2   0   0   2   0   0   2   2   0   0   0   0   2   0   0   0   0   0   0   0   0   2   0   2   0   0   0   0   0   0   2   0   2   2   0   0   2   0   2   2   0   0   0   2   2   0   2   2   0   0   0   0   2   2   2   2   0   0   0   0   0   2   2   0   0   0   2   0
 MK-6-14                2   0   2   0   2   2   2   2   2   0   2   0   2   0   2   0   2   0   0   2   2   2   2   0   2   2   0   2   2   2   0   2   0   0   0   2   2   0   2   0   2   2   0   2   0   2   2   0   0   0   2   2   2   0   2   2   2   0   2   2   0   0   0   2   2   2   2   0   2   2   2   2   2   0   0   0   0   2   2   0   0   2   2   2   2   0   0   0   0   2   2   0   2   0   0   0   2   0   0   2   2   2   0   0   2   2   0   2   2   2   2   0   0   2   2   2   2   2   2   0   2   2   0   0   2   0   2   0   2   0   2   0   2   0   0   2   0   0   2   2   0   0   0   0   2   2   0   2   0   2   0   2   0   2   0   2   0   2   0   2   0   0   2   0   0   2   0   0   2   0   2   0   0   0   0   2   0   0   2   0   0   0   0   0   2   2   2   2   0   0   2   2   2   2   2   0   0   0   2   0
 MK-6-15                2   0   2   0   2   2   2   2   0   0   2   0   2   0   2   0   2   0   0   2   2   2   2   0   0   2   2   2   2   2   0   2   0   0   0   2   2   0   0   0   2   2   0   2   0   2   2   0   0   0   2   2   2   0   2   2   0   0   2   2   0   0   0   2   2   2   2   0   2   2   2   0   2   0   0   0   0   2   2   0   0   2   2   2   2   0   0   0   0   2   2   0   2   0   0   0   2   0   0   2   2   2   0   0   2   0   0   2   2   2   2   0   0   2   2   2   2   2   2   0   2   2   0   0   2   0   2   0   2   2   2   0   2   0   0   2   0   0   2   2   0   0   0   0   2   2   0   2   0   0   0   2   0   0   0   0   0   2   0   2   0   0   0   0   0   2   0   0   2   0   2   0   0   0   0   0   0   0   2   0   0   0   2   2   2   2   2   2   0   0   2   0   2   2   2   0   0   0   2   2
 MK-6-16                2   0   2   0   2   2   2   2   2   0   2   0   2   0   2   0   2   2   0   2   2   2   2   0   0   2   2   0   2   2   0   2   0   0   0   2   2   0   0   0   2   2   0   2   0   2   2   0   2   0   2   2   2   0   0   2   0   0   2   2   0   0   0   2   2   2   2   0   2   2   2   0   2   0   0   0   0   2   2   0   0   2   2   0   0   0   0   0   0   2   2   0   2   0   0   0   2   0   0   2   2   2   0   0   2   2   0   2   2   2   2   0   0   0   0   2   2   2   2   0   2   2   0   0   2   0   2   0   2   2   2   0   2   0   0   2   0   0   0   2   2   0   2   0   2   2   0   2   0   0   0   2   0   0   2   0   0   0   0   2   0   0   0   0   0   0   2   0   2   0   2   0   0   0   0   0   0   0   2   0   0   0   2   2   2   2   2   2   0   0   2   0   2   2   2   0   0   0   2   2
 
!****************************************** Phenotypic Data **********************************************************
!-100.0 is resevred for missing phenotype
SimulatedTrait1         9.6453   14.5038   14.7580   14.2264   15.6026   16.0554    7.9455   11.7482   16.8060   13.2549   13.3101   15.6823   15.6601   16.3855   20.6098   17.3119   19.2969   14.4885    8.6840   14.2747   15.2288   15.0050   17.4966   13.9808   14.5766   14.2361   17.9567   12.4693   12.2015   11.3558   13.0482   15.8135   18.9305   15.6408   11.5735   18.4016   17.2108   15.6821   17.2767   16.4810   13.6746   15.5869    9.4083   17.2943   14.1478   11.1798    8.3391   10.6008   13.3962   20.5925   20.0375   10.8626   14.0369   11.4658    9.6706   11.7127   16.3890   16.8029   18.1130   11.1907   15.7068   16.4887    9.9410   15.7941   14.9236   13.4583   17.3468   12.6862   14.7480   15.4089   13.5005    9.7212   15.5169   14.0912   13.3984   16.5614   13.8132   18.0789   11.0330   13.0945   17.1650   16.5366   14.5159   13.7648   19.8744   14.5857    9.1061   17.9080   12.7114   11.7298   16.4153   16.7853   15.0783   15.4774   13.0325   16.0065   14.3649   16.0773   12.2115   13.9810   13.6295   18.1395   14.9647   19.3652   17.5681   19.4371   20.7334   18.1329   14.1592   12.3820   15.1067   17.6488   16.9020   15.6583   18.8261   18.3205   15.4374   14.1587   16.4398   18.5961   14.9396   17.3903   23.5645    8.5000   13.0648   13.3060   12.2586   18.6110   12.1668   14.5773   15.8230   23.7582   17.2703   16.9797   14.1958   15.9320   11.0731   15.9647   15.7501   11.1738   13.9077   17.6506   15.0512   16.2558   13.2620   15.8552   12.5159   21.4507   10.3579   13.6666   16.4546   19.3412   15.2198   17.7018   15.8881   14.1908   12.0004   19.0691    9.4316   15.6224   15.3953   16.3334   20.6738   14.6064   13.7768   13.5184   18.4524   17.2557   13.1576   17.5077   18.6981   16.4694   15.2771   12.3237   12.6065   17.7816   13.9641   17.9274   17.1575   17.6354   13.6651   18.7155   11.0914   17.0802   17.2818   18.1941   13.5252   16.8713   16.9458   11.4536   14.4163   11.1287   12.5015   14.5107   21.7143   15.7420   16.3300   16.9112   18.1725   16.5278
SimulatedTrait2        11.2171    9.5037   11.0839    8.4408    8.9612   10.7505   10.6846   12.0355    9.5710    9.7289   12.0802    8.8925   11.1542   11.2161   11.4609   10.2654    9.4221   10.5657   10.1880    9.4004    8.6122    9.8751    7.8880   10.1034   10.9144   12.0508    8.5866   11.2857   11.1562    8.7346    7.7725   11.9657    8.8498   10.7255    7.1469   11.3051    8.5540    9.3250    6.9730    5.4190    9.8637   10.9423    9.6568   10.2800    9.0173    9.2985   12.3673    9.3800   12.7450   11.0148   10.4737   11.0001    8.7303   12.5732    8.4862    8.2059   13.0733   10.2604   10.1029   11.5911   11.5472    8.9788    7.5635   10.5902   11.5845    8.5986   12.2862    8.5233    9.7428    9.3093   13.2982   10.5100    8.2578    9.1199    9.7281   10.8746    7.2555   11.6386   11.4585    8.1684    9.9389    8.4492   11.0127    7.3639   10.1125   10.3681   10.7824   10.1712    9.3807   11.5535   12.2947    8.6474   10.3763    7.7974    9.8743   13.2212   10.2016    9.1920    8.5120   10.2291    9.3661   12.5669    7.8202    9.0043    7.8059   12.9771    7.6360    9.5782   11.6550    9.0077   10.2350    8.9261    7.2979    9.9916   10.7915    9.1566    7.1147    9.5317    9.0113   10.7532   10.6638    7.8442   10.3896   10.3751    9.4368    9.7659   11.1654   10.1699   10.1197    9.5130   12.9102    8.2582   12.2123    9.8272    6.7171    9.6023   10.0884    7.7984    7.7565   12.0031   10.7520   10.1982    8.9449   11.9503    9.7813   10.5253   12.5067    8.5619   10.2084   11.1174    9.3493   10.4564   11.0478   11.6230    8.7501    9.9698    8.2594    8.9888    9.0576    6.5256    9.7137    8.6190    6.8869   12.8985   12.0296   10.3745    9.6324    9.1568   12.4490    9.6772    9.1336    8.8084    8.8466   10.2349   10.6830   12.0708   11.4296    7.7126    7.2977    9.9507   13.0539    9.7777   11.6141    8.1167    9.8912   10.7374   10.8099    9.8197    9.5819    8.3094    8.2219    9.0017   10.2093   10.2848   10.0516   13.2326    9.6845    7.9935    7.7740    8.3328
 
