# Supplementary material for: Inclusive Composite Interval Mapping of QTL by Environment Interactions in Biparental Populations
Source: PLoS One. 2015 Jul 10;10(7):e0132414. doi: 10.1371/journal.pone.0132414 (PMC4498613; doi:10.1371/journal.pone.0132414)
Supplement: S4 File — (ZIP) [file pone.0132414.s004.zip › H=0.1/L1/run_00044.met]

!**********************Note: lines staring with "!" are remarks and will be ignored in the program********************
!*********************************General Information**********************************
!Assuming F1 = P1 x P2, populations available in QTL IciMapping are: 
!  1, P1BC1F1 = P1 x F1, the first backcrossing where P1 is used as the recurrent parent;
!  2, P2BC1F1 = P2 x F1, the first backcrossing where P2 is used as the recurrent parent;
!  3, F1DH, F1-derived doubled haploids; 
!  4, RIL or F1RIL, recombination inbred lines through the repeated selfing of F1;
!  5, P1BC1RIL, recombination inbred lines through the repeated selfing of P1BC1F1;
!  6, P2BC1RIL, recombination inbred lines through the repeated selfing of P2BC1F1;
!  7, F2, the selfing generation of F1;
!  8, F3, the selfing generation of F2;
!  9, P1BC2F1, the second backcrossing where P1 is used as the recurrent parent; 
! 10, P2BC2F1, the second backcrossing where P2 is used as the recurrent parent;
! 11, P1BC2RIL, recombination inred lines through the repeated selfing of P1BC2F1; 
! 12, P2BC2RIL, recombination inred lines through the repeated selfing of P2BC2F1; 
! 13, P1BC1F2, the selfing generation of P1BC1F1; 
! 14, P2BC1F2, the selfing generation of P2BC1F1; 
! 15, P1BC2F2, the selfing generation of P1BC2F1; 
! 16, P2BC2F2, the selfing generation of P2BC2F1; 
! 17, P1BC1DH, P1BC1F1-derived doubled haploids; 
! 18, P2BC1DH, P2BC1F1-derived doubled haploids; 
! 19, P1BC2DH, P1BC2F1-derived doubled haploids; 
! 20, P2BC2DH, P2BC2F1-derived doubled haploids; 
   3      !Mapping Population (see remarks above)
   2      !Mapping Function (1 for Kosambi; 2 for Haldane; 3 for Morgan)
   2      !Marker Space Type (1 for intervals; 2 for positions)
   1      !Marker Space Unit(1 for centiMorgans; 2 for Morgan)
   6      !Number of Chromosomes (or Linkage Groups)
 200      !Size of the mapping population
   2      !Number of environments
 
!***************************************** Chromosomes and Linkage Maps **********************************************
!Chromosome                 NumMarkers
-CH1                        16
-CH2                        16
-CH3                        16
-CH4                        16
-CH5                        16
-CH6                        16
!Linkage map (Marker name followed by position or the interval length)
 MK-1-1                1     0.000
 MK-1-2                1    10.000
 MK-1-3                1    20.000
 MK-1-4                1    30.000
 MK-1-5                1    40.000
 MK-1-6                1    50.000
 MK-1-7                1    60.000
 MK-1-8                1    70.000
 MK-1-9                1    80.000
 MK-1-10               1    90.000
 MK-1-11               1   100.000
 MK-1-12               1   110.000
 MK-1-13               1   120.000
 MK-1-14               1   130.000
 MK-1-15               1   140.000
 MK-1-16               1   150.000
 MK-2-1                2     0.000
 MK-2-2                2    10.000
 MK-2-3                2    20.000
 MK-2-4                2    30.000
 MK-2-5                2    40.000
 MK-2-6                2    50.000
 MK-2-7                2    60.000
 MK-2-8                2    70.000
 MK-2-9                2    80.000
 MK-2-10               2    90.000
 MK-2-11               2   100.000
 MK-2-12               2   110.000
 MK-2-13               2   120.000
 MK-2-14               2   130.000
 MK-2-15               2   140.000
 MK-2-16               2   150.000
 MK-3-1                3     0.000
 MK-3-2                3    10.000
 MK-3-3                3    20.000
 MK-3-4                3    30.000
 MK-3-5                3    40.000
 MK-3-6                3    50.000
 MK-3-7                3    60.000
 MK-3-8                3    70.000
 MK-3-9                3    80.000
 MK-3-10               3    90.000
 MK-3-11               3   100.000
 MK-3-12               3   110.000
 MK-3-13               3   120.000
 MK-3-14               3   130.000
 MK-3-15               3   140.000
 MK-3-16               3   150.000
 MK-4-1                4     0.000
 MK-4-2                4    10.000
 MK-4-3                4    20.000
 MK-4-4                4    30.000
 MK-4-5                4    40.000
 MK-4-6                4    50.000
 MK-4-7                4    60.000
 MK-4-8                4    70.000
 MK-4-9                4    80.000
 MK-4-10               4    90.000
 MK-4-11               4   100.000
 MK-4-12               4   110.000
 MK-4-13               4   120.000
 MK-4-14               4   130.000
 MK-4-15               4   140.000
 MK-4-16               4   150.000
 MK-5-1                5     0.000
 MK-5-2                5    10.000
 MK-5-3                5    20.000
 MK-5-4                5    30.000
 MK-5-5                5    40.000
 MK-5-6                5    50.000
 MK-5-7                5    60.000
 MK-5-8                5    70.000
 MK-5-9                5    80.000
 MK-5-10               5    90.000
 MK-5-11               5   100.000
 MK-5-12               5   110.000
 MK-5-13               5   120.000
 MK-5-14               5   130.000
 MK-5-15               5   140.000
 MK-5-16               5   150.000
 MK-6-1                6     0.000
 MK-6-2                6    10.000
 MK-6-3                6    20.000
 MK-6-4                6    30.000
 MK-6-5                6    40.000
 MK-6-6                6    50.000
 MK-6-7                6    60.000
 MK-6-8                6    70.000
 MK-6-9                6    80.000
 MK-6-10               6    90.000
 MK-6-11               6   100.000
 MK-6-12               6   110.000
 MK-6-13               6   120.000
 MK-6-14               6   130.000
 MK-6-15               6   140.000
 MK-6-16               6   150.000
!*********************************** Marker Types ********************************************************************
!Co-dominant marker: When heterozygote F1 is present, P1 is coded as 2, F1 is coded as 1, and P2 is coded as 0; Otherwise, P1 is coded as 2, and P2 is coded as 0. 
!Dominant marker: When heterozygote F1 is present, P1 and F1 are coded as 12, and P2 is coded as 0; Otherwise, P1 is coded as 2, and P2 is coded as 0.  
!Recessive markers: When heterozygote F1 is present, P1 is coded as 2, and F1 and P2 are coded as 10; Otherwise, P1 is coded as 2, and P2 is coded as 0. 
!Missing marker is coded as -1. 
 MK-1-1                 0   0   2   2   2   2   2   2   2   0   0   2   2   0   2   0   2   2   0   0   2   2   0   0   0   0   0   2   0   0   2   2   0   2   0   2   2   0   0   2   2   2   0   0   2   0   0   0   2   2   0   2   2   0   0   2   2   0   0   0   0   0   2   2   2   2   2   2   2   2   0   0   0   0   2   2   2   2   2   0   0   2   0   0   2   2   0   2   0   0   2   2   2   0   2   0   2   2   2   2   0   0   2   2   2   2   0   0   0   0   0   0   2   2   0   2   2   0   2   0   0   0   0   2   0   0   0   0   2   2   2   2   2   2   2   2   2   2   2   2   2   2   2   0   0   2   0   0   0   2   2   2   0   2   2   2   0   0   0   0   2   0   0   2   0   2   0   2   2   0   0   2   2   2   0   0   2   2   2   0   0   2   0   2   0   0   2   0   0   2   0   0   0   0   2   0   2   0   0   2
 MK-1-2                 0   0   2   2   2   0   2   2   2   0   0   2   2   0   2   0   2   2   0   0   2   2   0   0   0   0   0   2   0   0   2   2   0   2   0   2   2   0   0   2   2   2   0   0   2   0   0   0   2   2   0   2   2   0   0   2   2   0   2   0   0   0   2   2   2   2   2   2   2   2   2   0   0   0   2   0   2   2   2   0   0   2   0   0   0   2   0   2   0   0   2   0   0   0   2   2   2   2   2   2   0   0   2   2   2   2   0   0   0   0   0   0   0   2   0   2   2   0   2   0   0   0   0   2   0   0   2   0   2   2   2   2   2   2   2   2   2   0   2   2   0   2   2   0   0   2   0   0   0   2   2   2   0   2   2   0   0   0   0   0   2   0   0   2   0   2   0   2   0   0   2   2   2   2   0   0   2   0   2   0   0   2   0   2   0   0   2   0   0   2   0   0   0   0   2   0   2   2   0   2
 MK-1-3                 0   0   2   2   2   0   2   2   2   0   0   2   2   0   2   0   2   2   0   0   2   2   0   0   0   0   0   2   0   0   2   2   0   2   0   2   0   0   0   0   2   2   0   0   2   0   0   0   2   2   0   2   2   0   0   2   2   0   2   0   0   2   2   0   2   2   2   2   2   2   2   0   0   0   2   0   2   2   2   0   0   2   0   0   0   2   0   2   0   2   2   0   0   2   2   2   2   2   2   2   0   0   0   2   2   2   0   2   0   0   0   0   0   2   0   2   2   0   2   0   0   0   0   2   0   0   2   0   2   2   2   2   2   2   2   2   2   2   0   0   0   2   2   0   0   2   0   0   0   2   2   2   0   2   2   0   0   0   2   0   2   2   0   2   0   2   0   2   0   0   2   2   2   2   0   0   2   0   2   0   0   2   0   2   0   0   2   0   0   2   0   0   0   0   2   0   2   2   0   2
 MK-1-4                 0   2   2   2   2   0   2   2   2   0   0   2   2   0   2   0   2   0   0   0   2   2   2   0   0   0   0   2   0   0   0   2   2   2   0   0   0   0   0   0   2   2   0   0   2   0   0   2   2   2   2   2   2   0   0   2   2   0   2   0   0   2   2   0   2   2   2   2   2   2   0   0   2   0   2   0   2   2   2   0   0   2   0   0   0   2   0   2   0   2   2   0   0   2   0   0   2   2   2   0   0   0   0   2   2   2   0   2   0   0   2   0   0   0   0   2   0   0   2   0   0   0   0   2   0   0   2   0   2   2   2   2   2   2   2   2   0   2   0   0   0   2   2   2   2   2   0   0   0   0   2   2   2   2   2   0   0   0   2   0   2   2   0   2   0   2   0   2   0   0   2   2   2   2   0   0   2   0   2   0   0   0   0   2   0   0   2   0   0   2   0   2   0   0   2   0   2   2   2   2
 MK-1-5                 0   2   2   2   2   0   0   2   2   0   0   2   2   0   2   0   2   0   0   0   2   2   2   0   0   0   0   0   0   0   0   2   2   2   0   0   0   0   0   0   2   2   0   0   2   0   0   2   2   2   2   0   2   0   0   2   2   0   2   0   0   2   2   0   2   2   2   2   0   2   0   0   2   0   2   0   2   2   2   0   0   2   0   0   0   2   0   2   0   2   2   0   0   0   0   0   2   2   0   0   0   0   0   2   2   2   0   0   0   0   0   0   0   0   0   2   0   0   2   0   2   0   0   2   0   0   2   0   2   2   2   2   2   2   0   2   0   2   0   2   0   2   2   2   2   2   0   0   0   0   2   2   2   2   2   0   0   0   2   0   2   2   0   2   0   0   0   2   0   2   2   2   0   2   2   0   2   0   2   0   0   0   0   2   0   0   2   0   0   2   0   2   0   0   2   0   2   2   2   2
 MK-1-6                 2   2   0   2   2   0   0   2   2   0   0   2   2   0   2   2   2   2   0   0   2   2   2   2   0   0   0   0   0   0   0   2   2   2   0   0   0   2   0   0   2   2   0   0   2   0   0   2   2   2   2   0   2   0   0   2   2   0   2   0   0   2   0   0   2   2   2   2   0   0   0   0   2   0   2   0   2   2   2   0   0   2   0   0   0   2   0   2   0   2   2   0   0   0   0   0   2   0   0   0   0   0   0   2   2   2   0   0   2   0   0   0   0   0   0   2   0   0   2   0   2   0   0   0   0   0   2   0   2   2   2   2   2   2   0   2   0   2   2   2   0   2   2   2   2   2   0   0   0   0   2   2   2   0   2   0   0   0   2   0   0   0   0   0   0   0   0   2   0   2   2   2   0   2   2   0   2   0   2   0   0   0   0   2   0   0   2   0   0   2   2   2   0   0   2   0   2   2   2   2
 MK-1-7                 2   2   0   2   2   0   0   2   2   0   0   2   2   0   2   2   2   2   0   0   0   2   2   2   0   0   2   0   0   0   0   2   2   2   0   2   0   2   0   0   2   2   0   2   2   0   0   2   2   2   0   0   2   0   0   2   2   0   2   0   0   2   0   0   2   0   2   2   0   0   0   0   2   0   2   0   2   2   2   0   0   2   0   0   0   2   0   2   0   2   2   0   0   0   0   0   2   0   2   0   0   0   0   2   2   2   2   0   2   0   0   2   0   0   0   2   0   0   2   0   2   0   0   0   0   0   2   0   2   2   2   2   2   2   0   2   0   2   2   2   0   2   2   2   2   2   0   0   0   0   2   2   2   0   2   0   2   0   2   0   2   0   0   0   0   0   0   2   0   2   2   2   0   2   2   0   2   0   2   2   0   0   2   2   0   2   2   0   2   2   2   2   0   0   2   0   2   2   2   2
 MK-1-8                 2   2   0   2   2   0   0   0   2   0   0   2   2   0   2   2   2   2   0   2   0   0   2   0   2   0   2   0   0   0   0   0   2   2   0   2   0   2   0   0   0   2   0   2   2   0   0   2   2   2   0   2   2   0   0   2   2   0   2   0   0   2   0   0   2   0   2   2   2   0   0   0   0   0   0   2   2   2   2   0   0   2   0   0   0   2   0   2   0   2   2   0   0   0   0   0   0   0   2   0   0   0   0   2   2   2   2   0   2   2   0   0   0   0   0   2   0   0   2   0   2   0   0   0   0   0   2   0   0   2   2   2   2   2   2   2   0   2   2   2   0   2   2   2   2   2   0   0   0   0   2   2   2   2   2   0   2   0   2   0   2   0   0   0   0   0   2   2   2   2   0   2   0   2   2   0   2   2   2   2   0   0   2   2   0   2   2   0   2   2   2   2   0   0   2   0   2   2   0   2
 MK-1-9                 0   0   0   2   2   0   0   0   2   0   0   2   2   0   2   2   2   2   0   2   0   0   2   0   2   0   2   0   0   0   0   0   0   2   0   2   0   2   0   0   0   2   0   2   2   0   2   2   2   2   2   2   2   0   0   2   2   0   2   0   0   2   2   0   2   0   2   2   2   0   0   0   0   0   2   2   2   2   2   0   0   2   0   0   2   2   0   2   0   2   2   0   0   0   0   2   0   0   2   0   0   0   0   2   2   2   2   0   2   2   0   0   0   0   0   2   0   0   2   0   2   0   0   2   0   0   2   2   0   2   2   2   0   2   2   2   0   2   2   2   0   2   2   2   2   2   0   0   2   0   2   2   2   2   2   0   2   0   2   0   2   2   0   2   0   0   2   2   2   2   0   2   0   2   2   0   2   2   2   2   0   0   2   2   0   2   2   0   2   2   2   2   0   0   2   0   2   2   0   0
 MK-1-10                0   0   0   2   2   0   0   0   2   0   0   2   2   0   2   2   0   2   2   2   0   0   2   0   2   0   2   0   0   0   0   0   0   2   0   2   0   2   0   0   0   2   0   2   2   2   2   2   2   2   2   2   2   0   0   0   2   0   2   0   0   2   2   0   2   0   2   2   2   0   0   0   0   0   2   2   2   2   2   0   0   2   0   0   2   2   0   2   0   2   2   0   0   0   0   2   0   0   0   0   0   0   0   2   2   2   2   0   2   2   2   0   0   0   0   2   0   0   2   0   2   0   0   2   0   2   2   2   2   2   2   2   0   2   0   2   0   2   2   2   0   2   2   2   2   2   0   0   2   0   2   2   2   0   2   0   2   0   2   0   2   2   0   2   0   0   2   2   2   2   0   2   0   2   2   0   2   2   2   2   0   0   2   2   0   2   2   2   2   2   2   2   0   0   2   2   2   2   0   0
 MK-1-11                2   0   2   2   0   0   0   0   2   0   0   2   2   0   2   2   0   2   2   2   0   0   2   0   2   0   2   0   0   0   0   2   0   2   0   2   0   2   0   0   0   2   0   2   2   2   2   2   0   2   2   2   2   0   0   0   0   0   2   0   0   2   2   0   2   0   2   2   2   0   0   0   0   0   2   2   2   0   2   0   0   2   0   0   2   2   0   2   0   2   2   2   0   0   0   2   0   2   0   0   0   0   0   2   2   2   0   0   2   2   2   0   0   0   0   2   0   0   2   0   2   0   0   2   0   2   2   2   2   2   2   2   2   2   0   0   0   2   2   2   0   2   0   2   2   2   0   0   2   0   2   2   2   0   2   2   2   0   2   0   2   2   0   2   0   0   0   2   2   2   2   2   0   0   2   0   0   2   2   2   0   0   2   2   0   2   2   2   2   2   2   2   0   0   2   2   2   2   0   0
 MK-1-12                2   2   2   2   0   0   0   0   2   0   0   2   2   0   2   2   0   2   2   2   0   0   2   0   2   0   2   0   0   0   0   2   0   2   0   2   0   2   2   0   0   2   0   2   2   2   2   2   0   2   2   2   2   2   0   0   0   0   2   0   0   2   2   0   2   0   2   2   2   0   0   0   0   0   2   2   2   0   2   0   0   2   0   2   0   2   0   2   0   0   2   2   0   0   0   2   0   2   0   0   0   0   0   2   2   2   0   0   2   2   2   0   0   0   0   2   0   0   2   0   2   0   0   2   0   2   2   2   2   2   0   2   2   2   0   0   2   2   2   2   0   2   0   2   2   2   0   0   0   0   2   2   2   0   2   2   0   0   2   0   2   2   0   2   0   2   0   0   2   2   2   2   0   0   2   0   0   2   2   2   0   0   2   2   0   2   0   0   2   2   2   2   0   0   2   2   2   0   0   2
 MK-1-13                0   2   2   2   0   0   0   0   2   2   0   0   2   0   2   2   0   2   2   0   0   0   2   0   2   0   2   0   0   0   0   2   0   2   0   2   0   2   2   0   0   2   0   2   2   2   2   2   0   2   2   2   2   2   0   0   0   0   2   0   0   2   2   0   2   0   0   2   0   0   2   0   2   0   0   2   2   0   2   0   0   2   0   2   0   2   0   2   0   0   2   2   0   0   0   2   0   0   0   0   0   0   0   2   2   2   0   0   2   2   2   0   0   2   0   2   0   0   2   0   2   0   0   2   0   0   2   2   0   2   0   2   2   2   0   0   2   2   2   2   0   2   0   2   2   2   0   0   0   0   2   2   2   0   2   2   0   0   2   0   2   2   0   2   0   2   0   0   2   2   2   2   0   0   2   0   0   2   2   2   0   0   2   2   0   0   0   0   2   2   2   2   0   0   2   2   0   0   0   2
 MK-1-14                0   2   2   2   0   0   0   0   0   2   0   0   2   0   2   2   0   2   2   0   0   0   2   0   0   0   2   0   0   0   0   2   0   2   0   2   0   2   2   0   2   2   0   2   2   0   2   2   0   2   2   2   2   2   0   0   0   0   2   0   0   2   2   2   2   0   2   2   0   0   2   0   2   2   0   2   2   0   2   0   0   2   0   2   0   2   0   2   0   0   0   2   0   0   0   2   0   0   0   0   0   0   0   2   2   2   0   0   2   2   2   0   0   0   0   2   0   0   2   0   2   0   0   2   2   0   2   2   0   2   0   2   2   2   0   0   2   0   2   2   0   2   2   2   2   2   0   0   0   2   2   2   2   0   2   2   0   0   2   0   2   2   0   2   0   2   0   0   2   2   2   2   0   0   2   0   0   0   2   2   0   2   2   2   0   0   2   0   2   2   2   2   0   2   0   2   0   0   0   2
 MK-1-15                0   2   2   2   0   2   0   0   0   2   0   0   2   0   2   2   0   0   2   0   0   0   2   0   0   2   2   0   0   2   0   0   0   0   0   2   0   2   2   0   2   2   0   2   2   0   2   2   0   2   2   2   2   2   0   0   0   0   0   0   0   2   2   2   2   0   2   2   0   0   2   0   2   0   0   2   2   0   2   0   0   2   0   2   0   0   2   2   0   0   0   2   0   0   0   2   0   0   0   0   0   2   0   2   2   2   2   0   2   0   2   0   0   0   0   2   0   0   2   0   2   2   0   0   2   0   2   2   0   0   2   2   2   2   0   0   2   0   2   2   2   2   2   2   2   2   0   0   2   2   0   2   2   0   2   2   0   0   2   2   2   2   0   2   0   0   0   0   2   2   2   0   0   0   2   0   0   0   2   2   0   2   2   2   2   2   2   0   2   2   2   0   0   2   0   2   0   0   0   2
 MK-1-16                0   2   2   2   0   2   2   0   2   2   0   0   2   0   2   2   0   2   0   0   0   0   2   2   0   2   2   0   0   2   0   0   0   0   0   2   0   2   2   0   2   2   0   2   2   0   2   2   2   2   0   2   2   2   0   0   0   2   0   0   0   2   2   2   2   0   2   2   0   0   2   0   2   0   2   2   2   0   2   2   0   2   2   2   0   0   0   0   0   2   0   2   0   0   0   2   0   0   0   0   0   2   0   2   2   2   2   0   2   0   2   0   2   0   2   2   0   0   2   0   2   2   0   0   2   0   2   2   0   0   0   2   2   2   0   0   2   0   2   2   2   2   2   2   2   0   2   0   2   2   0   2   2   0   2   0   0   0   2   2   2   2   0   2   0   0   0   0   2   2   2   0   0   0   2   0   0   0   2   2   0   2   0   2   2   2   2   0   2   2   2   2   0   2   0   2   0   0   0   2
 MK-2-1                 2   0   0   0   0   2   2   0   2   0   0   2   2   0   0   0   0   2   2   0   2   2   2   0   0   2   2   0   0   0   2   0   2   2   0   0   2   2   0   2   0   0   2   2   2   2   2   0   0   2   0   2   0   2   2   0   2   2   0   2   0   0   2   0   2   2   2   0   0   0   0   0   0   0   2   0   2   0   2   2   0   0   0   2   2   2   0   0   0   2   0   0   2   0   0   2   0   0   2   2   2   2   2   2   0   0   2   0   2   0   0   2   2   0   0   2   0   0   2   0   2   2   2   0   2   0   2   0   2   2   0   2   0   2   0   0   0   2   2   2   2   2   2   2   0   0   2   0   2   0   0   0   0   0   0   2   2   2   2   0   2   2   2   0   0   0   0   2   0   0   2   2   0   2   0   0   2   0   2   2   0   0   0   2   0   0   2   2   2   2   0   0   0   0   0   0   2   0   0   2
 MK-2-2                 0   0   0   0   0   2   2   0   2   0   0   2   0   2   0   0   2   2   2   0   2   2   2   0   0   2   2   2   0   0   2   0   2   2   0   0   2   2   0   2   0   0   2   2   2   2   2   0   0   2   0   2   0   2   2   0   2   2   2   2   0   0   2   0   2   2   2   0   0   0   0   0   0   0   2   0   2   0   2   2   0   2   0   2   2   2   0   0   0   2   0   0   2   0   0   2   0   0   0   2   2   2   2   2   0   0   2   0   0   0   0   2   2   0   0   2   0   0   0   0   2   2   2   0   2   0   2   0   2   2   0   2   2   2   0   0   0   2   2   0   2   2   2   2   0   2   2   0   0   0   0   0   0   0   0   2   2   2   2   0   2   2   2   0   2   0   0   2   0   0   2   2   0   2   0   0   2   0   2   2   0   0   0   2   0   2   2   2   2   2   0   0   0   0   0   0   2   0   0   2
 MK-2-3                 0   2   0   2   0   0   2   0   2   2   0   2   0   2   0   0   2   2   2   0   2   2   2   0   0   2   2   2   0   0   2   0   2   2   0   0   2   2   0   2   0   0   2   2   2   2   2   0   0   2   0   2   0   2   2   0   2   0   2   2   0   0   0   0   0   2   2   0   0   0   0   0   0   0   0   0   2   0   2   2   0   2   2   0   2   2   0   0   0   2   0   0   2   0   0   2   0   0   0   2   2   2   2   2   0   0   2   0   2   0   0   2   2   0   0   2   0   0   0   0   2   2   2   0   2   0   2   0   0   2   0   2   2   2   0   0   2   2   2   0   2   2   2   2   0   2   2   0   0   0   0   0   0   0   0   2   2   2   0   0   0   2   2   0   2   0   0   2   0   0   0   2   0   2   0   0   2   0   2   2   0   0   0   0   0   2   2   2   2   2   0   0   0   0   0   0   2   0   0   2
 MK-2-4                 0   2   0   2   0   0   2   0   2   2   0   2   0   2   0   0   2   2   2   0   2   2   2   2   0   2   2   2   0   0   2   0   2   2   0   0   2   2   0   2   0   0   2   2   2   2   0   0   0   2   0   2   2   2   0   2   2   0   2   2   0   0   0   0   0   2   2   0   0   0   0   0   0   2   0   0   2   2   2   2   0   2   2   0   2   2   0   0   0   0   0   0   2   0   0   2   0   0   0   2   2   2   2   2   0   0   0   0   2   0   0   2   2   0   2   2   0   0   0   0   0   2   2   0   2   0   0   0   0   2   0   2   2   2   0   0   2   2   0   0   2   2   2   2   0   2   2   0   0   0   0   0   2   0   0   2   2   2   0   0   2   2   2   0   2   0   0   2   0   0   0   2   0   2   0   2   2   0   2   2   0   0   0   0   2   2   2   2   2   2   0   0   2   0   0   0   2   0   0   2
 MK-2-5                 0   2   0   2   0   0   2   2   2   2   0   2   0   2   0   0   2   2   2   0   0   0   2   2   0   2   2   2   0   0   2   0   2   2   0   0   2   2   2   2   0   0   2   2   2   2   0   0   0   2   0   2   2   2   0   2   2   0   2   2   0   0   0   0   0   2   2   0   0   0   0   0   0   2   0   2   2   2   2   2   0   2   2   0   0   2   0   0   0   2   0   0   2   0   0   2   0   0   0   2   0   2   2   2   2   0   0   2   2   0   0   2   2   0   2   2   2   0   0   0   0   2   2   0   2   0   0   2   0   2   0   2   2   2   0   2   2   2   0   0   2   2   2   2   0   2   2   0   0   0   0   0   2   0   0   2   2   2   0   0   2   2   2   0   2   0   0   2   0   0   0   2   0   2   0   0   2   0   2   0   0   0   2   0   2   2   2   2   2   2   0   0   2   0   0   0   2   0   0   2
 MK-2-6                 0   2   0   2   0   0   2   2   2   2   2   0   0   2   0   0   2   2   2   0   0   0   2   2   0   2   2   2   0   0   2   0   2   0   0   0   0   2   2   2   0   0   2   2   2   2   0   0   0   2   0   2   0   2   0   2   2   0   0   2   0   0   2   0   0   2   2   0   0   0   0   0   0   2   0   2   2   0   2   2   0   2   0   0   0   2   0   0   2   2   0   0   2   0   0   2   0   0   0   2   0   2   2   2   2   2   0   0   0   0   2   2   2   0   2   2   2   0   0   0   0   2   2   0   2   0   0   2   0   2   0   2   2   2   0   2   2   2   0   0   2   2   2   2   0   2   2   0   0   0   2   2   2   0   2   2   2   2   0   0   2   2   2   0   0   0   0   2   0   0   0   2   0   2   0   0   2   0   2   2   0   2   2   0   2   2   2   2   2   2   0   0   0   0   0   0   0   0   0   2
 MK-2-7                 0   2   0   2   0   0   2   2   2   2   2   0   0   2   2   2   2   2   2   0   0   2   2   2   0   2   2   2   0   0   0   0   2   0   0   0   0   2   2   2   2   0   2   2   2   2   0   0   0   2   0   2   0   2   0   2   2   0   0   2   0   0   2   0   2   2   2   2   0   0   0   0   0   2   0   2   2   0   2   2   0   2   0   0   0   2   0   0   2   2   0   0   2   2   0   2   0   0   0   2   0   2   2   2   2   2   2   0   0   2   2   2   2   0   2   2   2   0   0   0   0   0   2   0   2   2   0   0   0   2   0   2   2   2   0   2   2   0   0   2   2   2   2   2   0   2   2   0   0   0   2   2   2   0   2   2   0   2   0   0   2   2   2   0   0   0   0   2   0   2   0   2   0   2   0   2   2   0   2   2   2   2   2   0   2   2   2   2   2   2   0   0   0   0   2   0   0   2   0   2
 MK-2-8                 2   2   0   2   0   0   2   2   2   2   2   0   0   2   2   2   2   2   2   0   0   2   2   2   0   2   2   2   0   0   0   0   2   0   0   0   2   2   2   2   2   0   2   2   0   2   0   0   0   2   0   2   2   2   0   0   2   0   0   2   2   2   2   0   2   2   2   2   0   0   0   0   0   2   0   2   2   2   2   2   0   2   0   0   0   2   0   0   2   0   0   0   2   2   0   2   0   0   0   2   0   2   2   2   2   2   0   0   0   2   2   2   2   0   2   2   2   0   0   0   0   0   2   0   2   2   0   0   0   2   0   2   2   2   0   2   2   0   0   2   2   2   2   2   0   2   2   0   0   0   2   2   2   0   0   2   0   2   0   0   0   2   2   0   0   2   2   2   0   2   0   2   0   2   0   2   2   0   2   2   2   2   2   0   2   2   2   2   2   2   0   0   0   0   2   0   0   2   0   2
 MK-2-9                 2   2   0   2   0   2   2   2   2   0   2   0   2   2   2   2   0   0   2   0   0   2   2   2   0   2   2   2   2   0   0   0   2   0   0   2   0   2   2   2   2   0   2   2   0   2   0   0   0   2   0   2   2   2   0   0   2   0   0   2   2   0   2   0   2   2   2   2   0   0   0   0   0   2   0   2   2   2   2   2   0   2   0   0   2   2   0   0   2   0   0   0   2   2   0   2   2   0   0   2   0   2   2   2   2   2   0   0   0   2   2   0   2   0   0   2   2   0   0   0   2   0   2   0   2   0   0   0   0   2   0   2   2   2   0   2   2   0   0   2   2   2   2   2   0   2   2   0   2   0   2   2   2   0   2   2   0   2   0   0   0   2   2   0   0   2   2   2   0   2   0   2   0   2   0   2   2   0   2   2   2   0   2   0   0   2   2   2   2   2   0   0   0   2   2   0   0   2   0   2
 MK-2-10                2   2   0   2   0   2   2   2   0   0   2   0   2   2   2   2   0   0   2   0   0   2   0   2   2   2   2   2   2   2   0   0   2   0   2   2   0   2   2   2   2   2   2   2   0   2   0   2   0   2   0   2   2   2   0   0   2   0   0   2   2   2   2   0   2   0   2   2   0   0   0   0   0   0   0   2   2   0   2   2   0   2   0   0   2   2   0   0   2   0   0   0   2   0   0   2   2   0   0   2   0   2   2   2   2   2   0   0   0   2   2   2   2   0   0   2   2   0   0   0   2   0   2   0   2   0   0   0   0   2   0   2   2   2   0   2   2   0   0   0   2   2   2   2   0   2   2   0   2   0   0   2   2   2   2   0   0   2   0   0   0   2   2   2   0   2   2   2   0   2   0   2   0   2   0   2   2   0   2   2   2   0   2   0   0   2   2   2   0   2   0   0   0   2   2   0   0   2   0   2
 MK-2-11                2   2   2   2   0   2   2   2   0   2   2   0   2   2   2   2   0   0   2   0   0   2   0   2   2   2   2   2   0   2   0   0   2   0   2   2   0   2   2   2   2   2   2   2   0   2   0   2   0   2   2   2   2   2   0   0   2   2   0   2   2   2   2   0   2   0   2   2   0   0   0   0   0   0   0   2   2   2   2   2   2   2   0   0   2   2   0   0   2   0   0   2   2   0   0   2   2   0   0   2   0   2   2   2   2   2   0   0   0   2   2   2   2   0   0   2   2   2   0   0   2   0   2   0   2   0   2   0   0   2   0   2   2   2   0   2   2   0   0   2   2   2   2   2   0   0   2   0   2   0   0   2   2   2   2   0   0   2   0   0   0   2   2   0   0   2   2   0   0   2   0   2   0   2   0   2   2   0   2   2   2   0   2   0   0   2   2   2   0   2   0   0   0   2   2   0   0   2   0   2
 MK-2-12                2   2   2   2   0   2   2   2   0   2   2   0   2   2   2   0   0   0   2   0   0   2   0   2   2   2   2   2   0   2   0   0   2   0   2   2   0   2   2   2   2   2   2   2   2   2   0   2   2   2   2   2   0   2   0   0   2   2   0   2   2   2   2   0   2   0   2   2   0   0   0   0   0   2   0   2   2   2   2   2   2   2   0   0   2   2   0   0   2   0   0   2   0   0   0   2   2   2   0   2   0   2   0   2   2   2   0   0   0   2   2   2   2   0   0   2   2   2   0   0   2   0   2   0   2   2   2   0   0   2   0   2   2   2   0   2   2   0   2   2   2   2   2   2   0   0   2   0   2   0   0   2   2   2   2   0   0   2   0   0   0   0   0   0   0   2   2   0   0   0   0   2   2   2   0   2   2   0   2   2   2   0   2   0   0   2   2   2   0   2   0   0   0   2   2   0   0   2   0   2
 MK-2-13                2   2   2   2   0   2   2   2   0   2   2   0   2   2   2   2   0   2   0   0   0   2   0   2   2   0   0   2   0   2   0   0   2   0   2   2   0   2   0   2   2   2   0   2   2   2   0   2   2   2   2   2   0   2   0   0   2   2   0   2   0   2   2   0   2   2   2   2   0   0   0   0   0   2   2   2   2   2   2   2   2   2   0   0   2   2   0   0   2   0   0   2   0   0   0   2   0   2   0   2   0   2   0   0   2   2   2   0   0   2   2   2   2   0   0   2   2   2   2   0   2   0   2   2   2   2   2   0   0   2   0   2   2   2   0   2   2   0   2   2   2   2   2   2   0   0   2   0   2   0   2   2   2   2   2   0   0   2   0   0   0   0   0   0   0   2   0   0   0   0   0   2   2   2   0   0   2   0   2   2   2   0   2   0   0   2   2   2   0   2   0   0   0   2   2   0   0   2   0   2
 MK-2-14                2   2   2   2   0   2   2   2   0   2   2   0   2   0   2   2   0   2   0   0   0   2   0   0   2   0   0   2   0   2   0   0   2   0   2   2   0   2   0   2   2   2   2   2   2   0   0   2   2   2   2   2   0   2   0   0   2   2   0   2   0   2   2   0   2   2   2   0   0   0   0   0   0   0   2   2   2   2   0   2   2   2   0   0   2   2   0   0   0   0   0   2   0   0   0   2   0   2   2   2   0   2   0   0   0   2   2   2   0   0   2   2   2   0   2   2   0   2   2   0   2   0   2   2   2   2   2   2   0   2   0   2   2   2   0   2   2   0   2   0   2   2   2   2   0   0   2   0   2   0   2   2   2   2   0   0   2   2   0   0   2   0   2   0   2   2   0   0   0   0   2   2   2   2   0   2   2   2   2   2   2   0   2   0   0   2   2   2   0   2   0   0   0   2   2   0   0   2   0   2
 MK-2-15                2   2   0   2   2   2   2   2   0   2   2   0   2   0   2   2   0   2   0   0   0   2   0   0   2   0   0   2   0   2   2   0   2   0   2   2   0   2   0   2   0   2   2   2   2   0   0   2   0   2   2   2   0   2   0   0   2   2   0   2   0   2   0   0   2   2   2   0   0   2   0   0   0   0   2   2   2   2   0   0   2   2   0   0   2   2   0   0   0   0   0   2   0   0   0   2   0   2   2   2   0   2   0   0   0   2   2   2   0   0   2   2   2   0   2   2   0   2   2   2   2   0   2   2   2   2   0   2   0   0   0   2   2   2   0   2   2   0   2   0   0   2   2   2   0   0   2   0   0   0   2   2   2   2   0   0   2   2   0   0   2   0   2   0   2   2   0   0   0   0   2   2   2   2   0   2   2   2   0   2   2   0   2   0   0   2   2   0   0   2   0   0   0   2   2   0   0   2   0   2
 MK-2-16                2   2   2   2   2   0   2   2   0   2   2   0   2   0   2   2   0   2   0   0   0   2   0   0   2   0   0   2   2   2   2   0   2   0   2   2   0   2   0   2   0   2   0   2   2   0   0   2   0   2   2   2   0   2   0   0   2   2   0   2   0   0   0   0   2   2   2   0   0   2   0   0   0   0   2   2   0   2   0   0   2   2   0   2   2   2   0   0   0   0   0   2   0   0   2   2   2   2   2   2   0   2   0   0   2   2   2   2   0   0   2   2   2   0   2   2   0   2   2   2   2   0   2   2   2   2   0   2   0   0   0   0   2   0   0   2   2   2   2   2   0   2   2   2   0   0   0   0   0   0   2   2   2   2   0   0   2   2   0   0   2   0   2   0   2   2   0   0   0   0   2   2   2   2   0   2   2   2   0   2   0   0   2   0   0   2   0   0   0   2   0   0   2   2   2   0   2   2   0   2
 MK-3-1                 0   0   0   0   2   0   2   0   2   0   2   0   2   0   2   0   0   2   0   0   2   2   2   2   0   0   2   0   2   0   2   2   0   2   2   2   0   2   2   2   2   0   2   2   2   2   2   2   2   0   2   2   0   2   0   0   0   0   2   2   2   0   2   2   0   2   2   2   0   2   0   0   2   2   2   2   0   0   2   2   0   2   2   0   0   0   2   0   2   2   2   2   2   0   0   2   0   0   2   0   0   0   0   0   2   2   0   0   0   0   2   0   2   0   0   2   2   0   2   0   2   2   2   2   2   0   0   2   0   0   2   0   2   0   2   2   2   2   0   2   2   0   0   2   2   2   2   0   0   0   0   0   0   2   2   0   2   0   0   0   2   2   0   2   0   2   2   0   0   0   0   0   0   0   0   0   0   0   0   2   0   0   0   2   0   0   0   0   0   2   0   0   0   2   2   0   2   0   2   0
 MK-3-2                 0   0   0   0   2   0   2   0   2   2   2   0   2   0   2   0   0   2   0   0   2   2   2   2   2   0   2   0   2   0   2   2   2   2   2   0   0   2   2   2   2   0   2   0   2   2   2   2   2   2   2   2   0   2   0   0   2   0   2   2   2   0   2   2   0   2   2   2   0   2   0   0   2   2   2   2   0   0   2   2   0   2   2   0   0   0   2   0   2   2   2   2   2   0   0   2   0   0   2   2   0   0   0   0   2   2   0   0   0   0   2   0   2   0   0   2   2   0   2   0   2   2   2   2   2   0   0   2   0   0   2   0   2   0   2   0   2   2   0   2   2   0   0   2   2   2   2   0   0   0   0   0   0   2   2   0   2   0   0   0   2   2   0   2   0   2   0   0   0   0   0   0   2   0   0   0   2   0   0   2   0   0   0   2   0   0   0   2   0   2   0   0   0   2   2   0   2   0   2   0
 MK-3-3                 0   0   0   0   2   0   2   0   2   2   2   0   2   0   2   2   2   2   0   0   2   2   2   2   2   0   0   0   2   0   2   2   2   0   2   0   0   2   0   2   2   0   2   0   2   2   2   2   2   2   2   2   0   2   0   0   2   0   2   2   2   0   0   2   0   0   0   2   0   2   0   0   2   2   2   2   0   0   2   2   2   2   2   0   0   0   2   0   2   2   0   2   2   0   0   2   2   0   2   2   0   0   0   0   2   2   0   0   0   0   2   0   2   0   0   2   0   2   2   0   0   2   2   2   2   0   0   2   2   0   2   0   2   0   2   0   2   2   0   2   2   0   0   2   2   2   2   0   0   0   0   0   0   2   2   0   2   0   0   0   2   2   2   2   0   2   0   0   0   0   0   0   2   0   0   0   2   2   2   2   0   0   0   2   0   0   0   2   0   2   0   0   0   2   2   0   2   0   2   0
 MK-3-4                 0   0   0   0   2   0   2   0   2   2   2   0   0   0   2   2   2   2   0   2   2   2   2   2   2   0   0   0   2   0   2   2   2   0   2   0   0   2   2   2   2   0   2   0   2   2   2   2   0   2   2   2   0   2   0   0   0   0   2   2   2   0   0   2   2   0   0   0   0   2   0   0   2   2   2   2   0   0   2   2   2   2   2   0   0   0   2   0   2   0   0   2   2   0   0   2   2   0   2   2   2   0   2   0   2   2   0   0   0   2   2   0   2   0   0   2   2   2   2   0   0   2   2   2   2   0   0   2   2   0   2   0   2   2   2   0   2   2   0   2   2   0   0   2   2   2   2   0   0   0   0   0   0   2   2   0   2   0   0   0   2   2   2   2   0   2   2   0   0   0   0   0   2   0   0   0   2   2   2   0   0   0   0   2   2   0   0   0   0   2   0   0   0   2   2   0   2   0   2   0
 MK-3-5                 0   0   0   0   0   0   2   0   2   2   2   0   0   0   0   0   2   2   2   0   2   2   2   2   2   0   0   0   2   0   2   2   2   0   2   0   0   0   2   2   2   0   2   2   2   2   2   2   0   2   2   2   0   2   0   0   0   0   2   2   2   2   0   2   2   0   0   0   0   2   0   0   2   2   0   2   0   0   2   2   2   0   2   0   0   0   2   0   0   0   0   2   2   0   0   2   2   0   2   2   2   0   2   0   2   2   0   0   0   2   2   0   0   0   2   2   2   2   2   0   0   2   2   2   2   0   0   2   2   2   2   0   2   2   2   0   2   2   0   2   2   2   0   2   2   2   2   0   0   0   0   0   0   2   2   0   2   0   0   2   2   2   2   2   0   2   2   0   0   0   0   0   2   0   0   0   2   2   2   0   0   0   0   2   2   0   0   0   2   2   2   0   0   2   2   0   2   0   2   0
 MK-3-6                 2   0   0   0   0   2   2   0   2   2   2   0   0   2   2   0   2   2   2   0   2   2   2   2   2   0   0   0   2   0   2   2   2   0   2   0   0   0   2   2   2   0   2   2   2   2   2   2   0   2   0   2   0   2   0   0   0   0   2   2   2   2   0   2   2   0   0   0   0   2   0   0   0   2   0   2   0   0   2   2   2   0   2   0   0   0   2   0   0   0   0   2   0   0   0   2   2   0   2   2   2   0   2   0   2   2   0   0   0   2   2   0   0   0   2   2   2   2   2   0   0   2   2   2   2   0   0   2   2   2   2   0   2   2   2   0   2   2   0   2   2   2   2   2   2   0   2   0   0   0   0   0   0   2   2   0   2   0   2   2   2   0   2   2   0   2   2   0   0   0   0   0   2   0   0   0   2   2   2   0   0   0   2   2   2   2   0   0   2   2   2   0   0   2   2   0   2   0   2   0
 MK-3-7                 2   0   0   0   0   2   2   2   2   2   2   0   0   2   2   0   2   2   2   0   2   0   2   2   2   0   0   0   2   0   2   2   0   0   2   0   2   0   2   0   2   2   2   2   2   2   2   2   0   0   0   2   0   2   0   0   0   0   2   0   2   2   0   2   2   2   0   0   0   2   0   0   0   2   0   2   0   0   2   2   2   2   2   0   0   0   2   0   0   2   0   0   0   0   0   2   2   0   2   2   2   0   2   0   2   2   0   0   0   2   2   0   0   0   2   2   2   2   2   0   0   2   2   2   2   0   0   2   2   2   2   2   2   2   2   0   2   2   0   2   2   2   2   2   2   0   2   0   0   0   0   0   0   2   2   0   2   0   2   2   2   0   2   2   0   2   2   0   0   0   0   0   2   0   0   2   0   2   2   0   0   0   2   2   2   2   0   0   2   0   2   0   0   2   2   0   2   0   2   0
 MK-3-8                 2   0   0   0   0   2   0   0   0   2   2   0   0   2   2   0   2   2   2   0   2   0   2   2   2   0   0   0   2   0   2   2   0   0   2   0   2   0   0   0   2   2   2   2   2   0   2   0   0   0   0   2   0   2   0   0   0   0   2   0   0   2   0   2   2   2   0   0   0   2   0   0   0   2   2   2   0   0   0   2   2   2   2   0   0   0   2   0   0   2   0   0   0   0   0   2   0   0   0   2   2   0   2   0   2   2   0   0   2   2   2   0   0   0   2   2   2   2   0   0   0   2   2   2   2   0   0   2   2   0   2   2   2   2   2   0   2   2   0   2   2   2   2   2   2   0   2   0   0   0   0   0   0   2   2   0   2   0   2   2   2   0   2   2   0   2   2   0   0   0   2   0   2   0   0   2   0   2   0   0   0   0   2   2   0   2   0   0   2   0   2   0   0   0   2   0   2   2   2   0
 MK-3-9                 2   0   0   0   0   2   0   0   0   2   0   0   0   2   2   0   2   0   2   0   2   0   2   2   2   2   0   0   2   0   2   2   0   0   2   2   2   0   0   2   2   2   2   2   2   0   2   0   0   0   0   2   0   2   0   0   0   0   2   0   0   2   0   2   2   2   0   0   0   2   0   2   0   2   2   2   0   0   2   2   2   2   0   2   0   0   2   0   0   0   0   0   0   0   0   2   2   0   0   2   0   0   2   0   2   2   0   0   2   2   2   0   0   2   2   2   2   2   0   0   0   2   2   2   2   0   0   2   2   0   2   2   0   2   2   0   2   2   0   2   2   2   2   2   2   0   2   0   2   0   0   0   0   0   2   0   2   0   2   2   2   0   2   2   0   2   0   0   0   0   2   0   2   0   0   2   0   2   0   0   0   0   2   2   0   2   0   0   2   0   2   2   2   0   2   0   2   2   2   0
 MK-3-10                2   0   2   0   0   2   0   0   0   2   0   0   0   2   0   0   2   0   2   0   0   0   0   2   0   2   0   0   2   0   2   2   0   0   2   2   2   0   0   2   2   2   2   2   2   2   2   0   0   0   0   0   0   2   0   0   0   0   2   0   0   2   0   2   2   2   0   2   2   2   0   2   0   2   2   2   0   0   2   2   0   2   0   2   0   0   2   0   0   0   0   0   0   0   0   2   2   2   0   2   0   0   2   0   2   2   0   0   2   2   2   0   0   2   2   0   2   2   0   0   0   2   0   2   2   0   0   2   2   0   2   2   0   2   2   0   0   2   0   2   2   2   2   2   2   0   2   0   2   0   0   0   0   0   2   0   2   2   2   0   2   0   2   2   0   2   0   0   0   0   2   0   0   0   0   2   0   2   0   2   0   0   2   2   0   2   0   0   2   2   2   2   2   0   2   0   2   0   2   0
 MK-3-11                2   0   2   0   0   2   0   0   0   2   0   0   0   2   0   0   2   0   2   0   0   0   0   2   0   2   0   2   2   0   2   2   0   2   2   2   2   0   0   2   2   2   2   2   2   2   2   0   0   2   0   0   0   2   0   0   0   0   2   0   2   2   0   0   2   2   2   2   2   2   0   2   0   0   2   2   0   2   2   2   0   0   0   2   0   0   2   2   0   0   0   2   0   0   0   2   2   2   0   2   0   0   0   0   2   2   0   0   2   2   2   0   0   2   2   0   2   2   0   0   0   2   0   2   2   0   0   2   2   0   2   2   0   2   2   0   0   2   0   2   0   2   2   2   2   0   2   0   2   0   0   0   0   0   0   0   2   2   2   0   2   0   2   2   0   2   0   0   2   2   2   0   2   0   0   2   0   2   0   2   0   0   2   2   0   2   0   0   2   2   2   2   2   2   2   0   2   0   2   0
 MK-3-12                2   0   0   0   0   2   0   0   0   2   0   0   0   0   0   0   0   0   0   2   0   0   0   0   0   2   0   2   2   0   2   0   0   2   2   2   2   0   0   2   2   2   2   2   2   2   2   0   0   2   0   0   0   2   2   0   0   0   2   0   2   2   0   0   2   0   2   2   2   2   0   2   0   2   2   2   0   2   2   2   0   0   2   2   0   0   2   2   0   0   0   2   0   0   0   2   2   2   0   2   2   2   0   0   2   2   0   0   2   2   2   0   0   2   2   0   2   2   0   0   0   2   0   0   2   0   0   2   2   0   2   2   0   2   2   0   0   2   0   2   0   2   2   2   2   0   2   0   2   0   0   0   0   0   0   0   2   2   2   2   0   0   2   2   0   2   0   0   2   2   2   0   2   0   0   2   0   2   0   2   0   0   2   2   0   2   0   0   2   2   2   2   2   2   2   0   2   0   2   0
 MK-3-13                2   0   0   0   0   2   0   0   0   2   0   0   0   0   0   0   0   0   0   2   0   0   0   0   0   2   0   0   0   0   2   0   0   0   2   2   2   0   0   2   2   2   0   2   2   2   2   0   0   2   2   0   0   2   2   0   0   0   2   0   0   2   0   0   2   0   2   2   2   2   0   2   2   2   2   2   0   2   2   2   0   0   2   2   0   0   2   2   0   0   0   2   2   0   0   0   2   2   0   2   2   2   0   0   2   2   0   0   2   2   2   0   0   2   0   0   0   2   2   0   0   2   0   0   2   0   0   2   2   0   2   2   0   2   2   0   0   2   0   2   0   2   2   2   2   0   2   0   2   0   0   0   0   0   0   0   2   2   0   2   0   0   2   2   0   2   0   0   2   2   2   0   2   2   0   2   0   2   0   2   0   0   2   2   0   2   0   0   2   2   2   0   2   2   2   0   2   0   0   0
 MK-3-14                2   0   0   0   0   2   2   0   2   2   0   0   0   0   0   0   0   0   0   2   0   0   0   0   0   2   0   0   0   0   2   0   0   0   2   2   2   0   0   0   2   2   0   2   2   2   2   2   0   2   2   0   0   2   2   0   0   0   2   0   0   2   0   0   2   0   0   2   2   2   0   2   2   2   2   2   0   2   2   2   0   0   2   2   0   2   2   2   0   0   0   0   2   0   0   0   2   0   0   2   2   2   0   0   2   2   2   0   2   2   2   0   0   2   0   0   0   2   2   0   0   0   0   0   0   0   2   2   2   0   2   2   0   0   2   0   0   2   0   2   0   2   2   2   2   0   2   0   2   0   0   0   2   0   0   0   2   2   0   2   0   0   2   2   0   2   0   0   2   2   2   0   2   2   0   2   0   2   0   2   0   0   2   2   0   2   0   0   2   2   2   2   2   2   2   0   2   0   0   0
 MK-3-15                2   0   0   0   2   2   2   0   2   2   0   0   0   0   0   0   0   0   0   2   0   0   0   0   0   0   0   0   0   0   2   0   0   0   0   2   2   0   2   0   2   2   0   2   0   2   2   2   0   2   2   0   0   2   2   0   0   0   2   0   0   2   0   0   2   0   0   2   2   2   0   2   2   0   2   2   0   2   2   2   0   0   2   2   0   2   2   2   0   0   0   0   2   0   0   0   2   0   0   2   2   2   0   0   2   2   2   0   2   2   2   0   0   2   2   0   0   2   2   0   0   0   0   0   0   0   2   2   2   0   2   2   0   0   2   0   0   2   0   2   0   0   2   2   2   0   2   0   2   0   0   0   2   0   0   2   2   2   0   2   0   0   2   2   0   2   0   0   2   2   2   0   2   2   0   2   2   2   0   2   0   0   2   2   0   2   0   0   2   2   2   2   2   2   2   0   2   0   0   2
 MK-3-16                0   0   0   0   2   2   2   0   2   2   0   0   0   0   0   0   0   2   0   2   2   0   0   2   0   0   0   0   0   0   2   2   0   0   0   2   0   0   2   0   2   2   0   2   0   2   2   2   0   2   2   0   0   2   2   2   0   0   2   0   0   2   2   2   2   2   0   2   2   2   0   2   2   0   0   2   0   2   2   2   0   0   2   2   0   2   0   2   0   2   0   2   2   0   0   0   2   0   0   2   2   2   0   2   0   2   2   0   2   0   2   0   0   2   2   0   0   2   2   0   0   0   0   0   0   0   2   2   2   0   2   2   0   0   2   0   0   2   0   2   0   0   2   0   2   0   0   0   2   0   0   0   2   0   0   2   2   2   2   2   0   0   2   2   0   2   0   0   2   0   2   0   2   2   0   2   2   2   2   2   0   0   2   2   0   2   0   0   2   2   2   2   2   2   2   0   2   0   0   0
 MK-4-1                 0   0   0   0   0   2   2   0   2   0   2   0   2   0   2   0   0   2   2   2   2   2   2   2   0   0   0   0   2   0   2   2   0   0   2   2   0   0   2   0   2   2   2   2   0   2   2   2   2   2   2   2   0   2   2   2   0   0   2   0   2   2   2   0   2   2   2   0   2   2   2   2   0   0   0   0   0   2   0   0   0   2   0   2   0   2   2   2   2   0   2   0   2   2   0   2   2   0   0   2   2   0   0   2   0   2   2   0   0   0   2   2   2   2   2   2   0   0   0   0   2   2   0   0   0   2   0   0   2   0   0   2   2   2   0   0   2   2   0   2   2   0   0   2   2   2   0   2   0   2   2   2   2   2   2   2   2   2   2   0   0   0   0   2   0   0   0   0   2   0   2   2   0   0   0   0   2   2   2   2   0   2   2   0   2   2   0   2   0   2   2   0   2   2   0   0   0   2   2   0
 MK-4-2                 0   0   2   0   0   2   2   0   2   0   2   0   2   2   2   0   0   2   2   2   2   2   2   2   0   0   2   0   2   2   2   2   2   0   0   2   2   0   2   0   2   2   2   2   0   2   2   2   2   0   2   2   0   2   2   0   0   0   2   0   2   2   2   0   2   2   2   0   2   2   2   2   0   0   0   0   0   2   0   2   0   2   0   2   0   2   2   2   2   0   2   2   2   2   0   2   2   2   0   2   2   0   0   2   0   2   2   2   0   0   0   2   2   2   2   2   0   0   0   0   2   2   0   0   0   2   0   0   2   0   0   2   2   2   0   0   2   2   0   2   2   0   0   2   2   2   0   2   0   2   2   2   2   2   2   2   2   2   2   0   0   0   0   2   0   0   0   0   2   0   2   2   0   0   0   0   2   2   2   2   2   2   2   0   2   2   0   2   0   2   2   0   2   2   0   0   0   2   2   0
 MK-4-3                 0   0   2   0   0   2   2   0   2   0   2   0   2   2   2   0   2   0   2   2   2   2   2   2   2   0   2   0   2   2   2   2   2   0   0   2   2   0   2   0   2   2   2   2   0   2   2   2   2   0   2   2   0   2   2   0   2   0   2   0   2   2   2   0   2   2   2   0   2   2   2   2   0   0   0   0   0   2   0   2   0   2   2   2   0   2   2   2   2   0   2   2   2   0   0   2   2   2   0   2   2   2   0   2   0   2   2   2   2   0   0   2   0   0   0   2   0   2   0   0   2   2   2   0   0   2   0   0   2   0   0   2   2   2   0   0   2   0   2   2   0   0   0   2   2   2   0   2   0   2   2   2   2   2   2   2   2   2   2   0   0   0   0   2   0   0   0   0   0   0   2   2   0   0   0   0   0   2   2   2   2   2   2   0   2   2   0   2   0   2   2   0   2   2   0   0   0   0   2   0
 MK-4-4                 0   0   2   2   0   2   2   2   2   0   2   0   2   2   2   0   2   0   2   2   2   2   2   2   2   0   2   0   2   2   2   2   2   2   0   2   2   0   2   0   2   2   2   2   0   2   2   2   2   0   2   2   0   2   2   0   2   0   2   0   2   2   0   0   2   2   2   0   2   2   2   2   2   0   0   0   0   2   2   2   0   2   2   2   0   2   2   2   2   2   2   2   2   2   0   2   2   2   0   0   2   2   0   2   0   2   2   2   2   0   0   2   0   0   2   2   0   2   0   0   2   2   2   0   0   2   0   0   2   0   0   2   2   2   2   0   2   0   2   2   0   0   0   2   2   2   0   2   0   2   2   0   2   2   2   2   2   2   2   0   0   0   0   2   0   0   0   0   0   0   2   2   2   0   0   0   0   2   2   0   2   2   0   0   2   2   0   2   0   2   0   0   2   2   0   0   0   0   2   0
 MK-4-5                 0   0   2   2   0   2   0   2   2   0   2   0   2   2   2   0   2   0   2   0   2   2   2   2   2   0   2   0   2   2   2   2   2   2   0   0   0   0   2   2   2   0   2   2   0   2   2   2   2   0   2   2   2   2   2   0   2   0   0   0   2   2   0   0   2   2   2   0   2   2   0   2   2   0   0   2   2   2   2   2   0   2   2   2   0   2   2   2   2   2   2   2   0   2   0   2   2   2   0   0   2   2   0   2   0   2   2   0   2   0   0   2   0   0   2   2   0   0   0   0   2   2   2   2   0   2   0   0   2   0   0   2   2   0   2   0   2   0   2   2   0   0   0   2   2   0   0   2   2   2   2   0   2   2   2   2   2   0   2   0   2   2   2   2   0   0   0   0   2   0   2   2   2   0   0   0   0   2   2   0   2   0   0   0   2   2   0   2   2   2   0   0   2   2   0   0   0   0   2   0
 MK-4-6                 2   0   2   2   0   2   0   2   2   2   0   0   2   2   2   0   2   0   2   0   2   2   2   2   2   0   2   0   2   2   2   0   2   2   0   0   0   0   2   2   0   0   2   2   0   2   2   2   2   0   2   2   2   2   2   0   2   0   0   0   2   0   0   0   2   2   2   0   2   0   0   2   0   0   0   2   2   2   2   2   0   2   2   2   0   2   2   2   2   2   2   0   0   2   0   2   2   2   0   0   0   2   0   2   0   2   2   0   0   0   0   2   0   0   2   2   2   0   0   0   0   2   2   2   0   0   0   0   2   0   0   2   0   0   2   0   2   0   2   2   0   2   0   2   2   0   2   2   2   2   2   0   2   2   2   2   2   0   2   0   2   2   2   2   0   0   0   0   2   0   2   2   2   0   0   0   0   2   2   0   2   2   0   0   2   2   0   0   2   2   0   0   0   2   0   0   0   0   2   2
 MK-4-7                 2   0   2   2   0   2   0   2   2   2   0   0   2   2   2   0   2   0   2   0   0   2   2   2   2   0   0   0   0   2   2   0   2   2   0   0   0   0   2   2   0   0   2   2   0   2   2   2   2   0   2   2   2   2   2   0   2   0   0   0   2   0   0   0   2   2   2   0   0   0   0   2   0   0   0   2   2   2   2   2   2   2   2   2   0   2   0   2   2   2   2   0   0   2   0   2   2   2   0   0   0   0   2   2   0   2   2   0   0   0   0   2   0   0   2   2   2   0   0   2   0   0   2   2   0   0   0   0   2   0   0   2   0   0   2   0   2   0   2   2   0   0   0   2   2   0   2   2   2   2   2   0   2   2   2   2   2   0   2   0   2   2   2   2   0   0   0   0   2   0   2   2   2   0   0   2   0   2   2   0   2   2   0   0   2   2   0   0   2   2   0   0   2   2   0   0   0   0   2   2
 MK-4-8                 2   0   2   0   0   2   0   2   2   2   0   0   2   2   2   0   2   0   2   2   0   2   2   2   2   2   0   0   0   2   0   0   2   2   0   0   0   0   2   0   0   2   2   2   0   2   2   2   2   0   2   2   2   2   2   0   2   0   0   0   2   0   0   0   2   0   2   2   0   0   0   2   0   0   0   2   2   2   2   0   0   2   2   2   0   0   0   2   2   2   2   2   0   0   0   2   2   2   0   0   0   0   2   2   0   2   2   0   0   0   0   2   0   0   2   0   2   0   0   2   0   0   2   2   0   0   0   2   2   0   2   2   2   0   2   2   2   2   2   2   0   0   0   2   2   0   2   2   2   2   0   0   2   0   2   0   2   0   0   2   2   2   2   2   0   0   0   0   2   0   2   0   2   0   0   2   0   2   2   0   2   2   0   0   2   0   2   0   2   2   0   0   2   2   0   0   0   0   2   2
 MK-4-9                 2   0   2   0   0   2   0   2   2   2   0   0   2   2   2   0   2   0   2   0   0   2   0   2   2   2   0   0   0   2   2   0   2   2   2   0   0   2   0   0   0   2   2   0   0   2   2   2   2   0   2   2   2   2   2   0   0   0   0   2   2   2   0   0   2   0   2   2   0   0   0   2   0   0   0   2   2   2   2   0   2   2   2   2   0   0   0   2   0   2   2   2   0   0   0   2   2   2   0   0   0   0   2   2   0   2   2   0   0   0   0   2   0   0   2   0   2   0   0   2   0   0   2   2   0   0   0   2   2   0   2   2   2   0   0   2   2   2   2   2   2   0   0   2   2   0   2   2   2   2   2   2   2   2   2   0   2   0   0   2   2   2   0   2   2   0   0   0   2   0   2   2   0   0   0   2   0   2   0   0   2   2   0   0   2   0   2   2   2   2   0   0   2   2   0   0   0   0   2   2
 MK-4-10                2   0   2   0   0   2   2   0   2   2   0   0   2   2   2   0   2   0   0   0   0   2   0   2   2   2   0   0   0   2   0   0   0   2   2   0   0   2   0   0   0   2   0   0   0   2   2   2   0   0   2   2   2   2   2   0   0   0   2   2   2   0   0   2   2   0   2   2   0   0   0   2   0   0   2   2   0   2   2   0   2   2   2   2   0   0   0   2   0   2   2   2   0   0   0   2   2   2   0   0   0   0   2   2   0   2   2   0   0   0   2   2   0   0   2   0   2   2   0   2   0   0   2   2   0   0   0   2   2   0   2   2   2   2   0   0   2   2   2   2   2   0   0   2   2   0   2   2   2   2   2   2   2   2   2   0   2   0   0   2   0   2   2   2   2   0   0   0   2   2   2   2   0   0   0   2   0   2   2   0   0   2   0   0   2   0   2   2   2   2   0   0   2   2   0   0   0   2   2   2
 MK-4-11                2   0   0   2   0   2   0   0   0   2   2   0   2   2   2   0   2   0   0   0   0   2   2   2   2   2   0   0   0   2   0   0   0   2   2   0   0   2   0   0   2   2   0   0   0   2   0   2   0   0   2   2   2   2   2   0   0   0   2   2   2   0   0   0   2   0   2   2   0   0   2   2   0   0   2   2   0   2   2   0   2   2   2   0   0   2   0   2   0   2   2   2   0   0   0   2   2   2   0   0   0   0   2   2   0   2   2   0   0   0   2   2   0   0   2   2   2   0   0   2   0   0   2   2   0   0   0   2   2   0   2   2   2   2   0   0   2   2   2   2   2   0   0   2   2   0   2   2   2   2   2   2   2   2   2   0   2   0   0   0   0   2   2   2   2   0   0   0   2   2   2   2   0   0   0   2   0   0   2   0   0   2   0   0   2   0   2   0   0   2   0   0   0   2   0   0   0   2   0   0
 MK-4-12                2   2   0   2   2   0   2   0   0   2   2   0   2   2   2   2   2   0   0   0   2   2   2   2   2   0   0   0   0   2   2   0   0   2   2   0   0   2   0   0   0   2   0   0   0   2   0   2   0   0   2   2   2   2   2   0   0   0   2   0   2   0   0   0   2   0   2   2   0   2   2   2   0   0   2   2   0   2   2   0   2   2   2   0   0   2   0   2   2   2   2   2   0   0   2   2   2   2   0   0   2   0   2   2   0   2   2   0   0   0   2   2   0   0   2   2   2   2   0   2   0   0   0   2   0   0   0   2   2   0   2   2   2   2   0   0   2   2   2   2   2   2   0   2   2   0   0   2   0   2   2   2   2   2   2   0   2   0   0   0   0   2   2   2   2   0   0   0   2   0   2   2   0   0   2   2   0   0   2   0   0   2   0   0   2   0   2   0   0   2   0   0   2   2   0   0   0   2   0   0
 MK-4-13                2   2   0   2   2   0   2   0   0   2   2   2   2   2   2   2   2   0   0   0   0   2   2   2   2   0   2   0   0   2   2   0   0   0   2   0   0   2   0   0   0   2   0   0   0   2   0   2   2   2   2   2   0   2   0   0   0   0   2   0   2   2   2   0   2   0   2   2   0   2   2   2   0   0   2   2   2   2   2   0   2   2   2   2   0   2   0   2   2   2   2   2   0   2   2   2   2   2   0   0   2   0   2   2   0   2   2   0   0   0   2   2   0   0   2   2   2   2   0   2   0   0   2   2   0   2   0   2   2   0   2   2   2   2   0   0   2   2   2   2   2   2   2   2   2   0   0   2   0   2   2   2   2   2   2   0   2   0   0   0   0   2   2   2   2   0   0   2   0   2   2   2   0   0   2   2   0   0   2   2   0   2   0   0   2   0   2   2   0   0   2   2   2   0   0   0   0   2   0   0
 MK-4-14                2   2   0   2   2   0   2   0   0   2   2   2   2   2   2   2   2   0   0   0   2   2   2   2   2   0   2   0   0   2   2   2   0   2   2   0   0   2   0   0   0   2   0   0   0   2   2   2   2   2   2   2   0   0   0   0   0   0   2   0   2   2   2   0   2   0   2   2   0   2   2   2   0   0   2   2   2   2   2   0   2   2   2   2   0   2   2   2   2   2   2   2   0   2   2   2   0   0   0   0   2   0   2   2   0   2   2   0   0   0   2   2   0   0   2   2   2   2   0   2   0   0   2   2   0   2   0   2   2   0   2   2   2   2   0   0   2   2   2   2   2   2   2   2   2   0   0   2   0   2   2   2   2   2   2   0   2   0   0   0   0   2   2   2   2   0   0   2   2   2   2   2   0   0   2   2   0   0   2   2   0   2   0   0   2   0   2   2   0   0   2   2   2   0   0   0   0   2   0   0
 MK-4-15                2   2   0   2   2   0   2   0   0   2   2   2   2   2   2   2   2   0   0   2   2   0   2   2   2   0   2   0   0   2   2   2   2   2   2   0   0   2   0   0   0   2   0   0   0   2   2   2   2   2   0   2   0   0   2   2   0   0   2   0   2   2   2   0   2   0   2   2   0   0   2   2   0   0   2   2   2   2   2   2   2   0   2   2   0   2   2   2   2   2   2   2   0   2   2   2   0   0   0   0   2   0   2   0   0   2   2   0   0   0   2   0   0   0   2   2   2   2   0   2   2   0   2   0   0   0   2   0   2   0   2   2   2   2   0   0   2   2   2   2   2   2   2   2   2   2   0   2   0   2   2   2   2   2   0   2   2   0   0   0   0   2   2   2   2   0   0   0   2   2   2   2   0   0   2   2   0   0   2   0   0   2   0   0   2   0   2   2   0   0   2   2   0   0   0   0   0   2   0   0
 MK-4-16                2   2   0   2   2   0   2   2   0   2   2   2   2   2   2   2   2   2   0   2   2   0   2   0   2   0   2   0   0   2   2   2   2   2   0   0   0   2   0   0   0   2   0   0   0   2   2   2   2   2   0   2   0   0   2   2   0   0   2   0   2   2   2   2   2   0   0   2   0   0   2   2   2   0   2   2   0   2   2   2   2   0   2   2   0   2   2   2   2   2   2   0   0   2   2   0   0   0   0   0   2   0   2   0   0   2   2   0   0   0   0   0   0   0   2   2   2   2   0   2   2   0   2   0   0   0   0   0   0   0   2   2   2   2   0   0   2   2   2   2   2   2   2   2   2   2   0   2   0   2   2   2   2   2   0   2   2   2   0   0   0   2   2   2   2   0   0   0   2   2   2   2   0   0   2   2   0   0   2   0   0   2   0   2   2   0   0   2   0   0   2   2   0   0   0   0   0   2   2   0
 MK-5-1                 2   2   2   0   2   0   2   0   2   0   2   2   2   0   2   0   0   0   0   0   2   2   2   0   2   0   0   0   0   0   0   2   0   2   0   0   0   2   2   2   2   0   2   2   2   2   2   0   2   2   0   2   2   2   0   2   0   2   0   0   2   2   2   2   2   0   2   2   2   2   2   2   0   2   0   0   2   0   0   0   2   2   2   0   0   0   2   0   2   0   0   0   2   2   2   0   0   2   0   2   0   0   2   0   0   2   0   2   0   2   2   2   0   2   2   2   2   2   2   0   2   0   0   0   0   0   0   2   0   2   0   2   0   0   2   0   0   0   2   0   2   0   2   0   0   0   2   0   0   2   0   2   0   0   0   0   2   2   2   0   2   0   0   2   2   0   2   0   0   2   0   0   0   2   0   2   2   0   0   2   2   0   0   2   2   0   0   0   0   2   2   0   2   0   2   0   0   0   2   2
 MK-5-2                 2   2   2   0   2   0   2   0   0   0   2   2   2   0   2   0   2   2   2   0   2   2   2   0   0   0   0   0   0   0   2   2   0   2   0   0   0   2   2   2   2   0   2   2   2   2   2   0   2   2   0   2   2   2   0   2   0   2   0   0   0   2   2   2   0   0   2   2   2   2   2   2   0   2   0   0   2   0   2   0   2   2   2   0   2   0   2   0   2   0   0   0   2   2   2   0   0   0   0   2   0   0   2   0   0   2   0   2   0   2   2   2   0   2   2   2   2   0   2   0   2   2   2   0   0   0   0   2   0   2   0   2   0   0   2   0   0   0   2   0   2   0   2   0   0   0   2   0   0   2   0   2   0   2   0   0   2   2   2   0   2   2   0   2   2   0   2   0   0   2   0   0   2   2   0   2   0   0   2   2   2   0   0   2   2   2   0   0   0   2   2   0   2   0   2   0   0   0   2   2
 MK-5-3                 0   2   2   0   2   0   2   0   0   0   2   2   2   0   2   2   2   0   2   0   2   2   2   0   0   0   0   0   0   0   2   2   0   0   2   0   0   2   2   2   2   0   2   2   2   2   2   0   2   2   0   2   2   2   0   2   0   2   0   0   0   2   0   2   0   0   2   2   2   2   2   2   2   2   0   0   2   0   2   0   2   2   2   0   2   0   2   2   2   0   0   0   0   2   2   0   0   0   0   0   0   0   2   0   0   2   0   0   0   2   2   2   0   2   2   2   2   0   0   0   2   0   0   0   0   0   0   2   0   2   0   2   0   0   2   0   0   0   2   0   2   0   2   0   0   0   2   0   2   2   0   2   0   2   0   0   2   2   2   0   2   2   0   2   2   0   2   2   2   2   0   0   2   2   0   2   0   0   2   2   0   0   0   2   0   2   0   0   0   2   2   2   2   0   2   0   0   0   2   0
 MK-5-4                 0   2   2   2   2   0   2   0   0   0   2   2   2   0   2   2   2   0   2   0   2   2   2   0   0   0   0   0   0   0   2   2   0   0   2   0   0   2   2   2   2   0   2   2   2   2   0   0   2   2   0   2   2   2   2   2   0   2   0   0   0   0   0   2   0   0   2   2   2   2   2   2   2   2   0   0   2   0   2   0   2   2   2   0   2   0   2   2   2   0   0   0   0   2   2   0   0   0   0   0   0   0   2   0   2   2   0   0   0   2   0   2   0   0   2   2   2   0   0   0   2   0   0   0   0   0   0   2   0   2   0   2   0   0   2   0   0   0   2   0   2   0   2   0   0   0   2   0   2   2   0   2   2   2   2   0   2   2   2   0   2   2   0   0   2   0   2   2   2   0   0   0   2   0   0   2   0   0   2   2   0   0   0   2   0   2   0   0   0   2   2   2   2   0   2   0   0   0   2   0
 MK-5-5                 0   2   0   2   2   0   2   0   0   0   2   2   2   0   2   2   2   0   2   0   2   2   2   0   0   0   0   0   0   0   2   2   0   0   2   0   0   2   2   2   2   0   2   2   2   2   0   0   2   2   0   2   2   2   2   2   0   2   2   0   0   0   0   0   0   0   0   2   2   2   2   2   2   2   0   0   2   0   2   2   2   0   2   0   2   0   2   2   2   0   0   0   2   2   2   0   0   2   0   0   0   0   2   2   2   2   0   0   0   2   0   2   0   0   0   2   2   0   0   0   2   0   2   0   0   0   0   2   0   2   0   2   2   0   2   0   0   0   2   0   2   0   2   0   0   0   2   2   2   2   2   2   2   2   2   0   2   2   2   2   2   2   0   0   2   2   0   0   2   0   2   0   2   0   0   2   0   0   2   2   0   0   0   2   0   2   0   0   0   2   0   2   2   0   2   0   0   0   2   0
 MK-5-6                 0   2   0   2   2   0   2   0   0   0   2   2   2   0   2   2   2   0   2   0   2   2   2   0   0   0   2   0   0   0   2   2   0   0   2   2   0   2   2   2   2   0   2   2   0   2   0   0   2   2   0   2   2   2   2   2   0   2   2   0   2   0   0   0   0   0   0   2   2   2   2   2   2   2   0   0   2   0   2   2   2   0   2   0   2   0   2   2   2   0   0   2   2   2   2   0   0   2   0   0   0   0   2   2   2   2   0   0   0   2   0   0   0   0   0   2   2   0   0   0   2   2   2   0   2   0   0   2   0   2   0   2   2   0   2   0   0   0   0   0   2   0   2   0   0   0   2   0   2   2   0   2   2   2   2   0   2   2   2   2   2   2   0   0   2   2   2   2   2   0   2   0   2   0   0   2   0   0   2   2   0   0   0   2   0   2   0   0   0   2   0   0   2   0   2   0   0   0   2   0
 MK-5-7                 0   2   0   0   2   0   2   0   0   0   2   2   2   0   2   2   0   0   2   0   2   2   2   0   0   0   2   0   0   0   2   2   0   0   2   2   0   2   2   2   2   0   2   2   0   2   0   2   2   0   0   2   2   2   2   2   0   2   2   0   2   0   0   0   0   0   0   2   2   2   2   2   2   2   0   0   2   0   2   2   2   0   2   0   2   0   2   2   2   0   0   2   2   2   2   0   0   2   0   0   0   0   2   2   2   2   0   0   0   2   0   0   0   2   0   2   2   0   0   0   2   2   2   0   2   0   2   2   0   2   0   2   2   0   2   0   0   0   0   0   2   2   2   0   0   0   2   0   2   2   0   2   2   2   2   0   2   2   2   2   2   2   0   0   2   2   2   2   2   0   0   0   2   0   0   2   0   0   2   2   2   0   0   2   2   2   0   0   0   2   0   0   2   0   2   0   0   0   2   0
 MK-5-8                 0   0   2   2   2   0   0   0   0   0   0   2   2   0   2   2   0   2   2   0   2   2   2   0   0   0   2   2   0   0   2   2   0   0   2   2   2   2   2   2   2   0   2   0   0   2   0   0   2   0   0   2   0   2   2   2   0   2   2   0   2   0   0   0   2   0   0   0   0   2   2   2   2   2   0   0   2   0   2   2   2   0   0   0   0   0   2   2   2   0   0   2   2   2   2   0   0   2   0   0   0   2   2   2   2   2   0   0   0   2   0   0   2   2   0   2   2   0   0   0   0   2   2   0   2   0   2   2   0   2   0   2   2   2   2   0   0   0   0   0   2   2   2   0   0   0   2   0   2   2   0   2   2   2   2   0   2   2   2   2   2   2   0   2   2   2   2   2   2   0   2   0   2   0   0   2   0   0   2   2   2   0   0   2   2   2   0   0   0   2   2   0   0   2   2   0   0   0   2   0
 MK-5-9                 0   0   2   2   2   0   0   0   0   0   0   2   2   0   2   2   0   2   2   0   0   2   2   0   0   0   2   2   0   0   2   2   0   2   2   2   2   0   0   2   2   0   2   0   0   2   0   0   2   0   2   2   0   2   2   2   0   2   2   0   2   0   0   0   2   0   0   0   0   0   2   2   2   2   0   0   2   0   2   2   0   0   0   0   0   0   2   2   2   0   0   2   2   0   2   0   0   2   0   0   0   2   2   0   2   2   0   0   0   2   0   0   2   2   0   2   2   0   0   2   2   2   2   0   2   0   2   0   0   2   0   2   2   2   2   2   0   0   0   0   2   0   2   0   0   0   2   0   2   0   0   0   2   2   2   0   2   2   2   0   2   2   2   2   2   2   0   2   2   0   2   0   2   0   0   2   0   0   2   2   2   0   0   2   2   2   0   0   0   0   2   0   0   2   2   2   0   0   2   0
 MK-5-10                0   2   2   2   2   0   0   2   0   0   0   2   2   0   2   2   0   2   2   0   0   2   2   0   0   0   2   2   2   0   2   2   0   0   2   2   2   0   2   2   2   0   2   0   0   0   0   0   2   2   2   0   0   2   2   2   0   2   2   0   2   0   0   0   2   0   0   0   0   2   2   2   2   2   0   0   2   0   2   2   2   0   0   0   0   0   2   2   2   2   0   2   2   0   2   0   0   2   0   0   0   0   2   0   2   2   0   0   0   0   0   0   2   2   0   2   2   0   0   2   2   2   2   2   2   0   2   0   0   2   0   2   2   2   2   2   0   0   0   0   2   0   2   0   0   0   2   2   2   0   0   0   2   2   2   0   2   2   2   0   2   2   2   2   2   2   2   2   2   0   2   0   2   0   0   2   0   0   2   2   2   0   0   2   2   2   0   0   0   0   2   0   0   2   2   2   0   0   2   0
 MK-5-11                0   2   2   2   2   0   0   2   0   0   0   2   2   0   2   2   0   2   2   0   0   2   0   0   0   0   2   2   2   2   2   2   0   0   2   2   2   0   2   2   2   0   2   0   0   0   0   0   0   2   2   0   0   2   2   0   0   2   2   0   2   0   0   0   2   0   0   0   0   0   2   2   2   2   2   2   2   0   2   2   2   0   0   0   0   0   0   2   2   2   0   2   2   0   2   2   0   2   0   0   0   0   0   0   0   2   0   2   0   0   0   0   2   2   0   2   2   0   2   0   2   2   2   2   2   0   2   0   0   2   0   2   2   2   2   0   2   0   0   0   2   2   2   0   0   0   2   2   2   0   0   0   2   2   2   0   2   2   2   0   2   2   2   2   2   2   0   2   2   0   2   0   2   0   0   2   0   0   2   0   2   0   0   2   2   2   0   0   0   0   2   0   0   2   2   2   0   2   2   0
 MK-5-12                0   2   2   2   2   0   0   2   0   0   0   2   2   0   2   2   0   2   2   2   0   2   0   0   0   0   2   2   2   2   2   2   0   0   2   2   2   0   2   2   2   0   2   0   0   0   0   0   0   2   2   0   0   2   2   0   0   2   2   0   2   0   0   0   2   0   0   0   0   0   2   2   2   2   2   2   2   0   2   0   2   0   0   0   0   0   0   2   2   2   0   2   2   0   2   2   0   2   0   0   0   0   0   0   0   2   0   2   0   0   0   0   2   2   0   2   2   0   0   0   2   0   2   2   2   0   2   2   0   2   0   2   2   2   2   0   2   2   0   0   2   2   2   0   0   0   2   2   2   0   0   0   2   2   2   0   2   2   2   0   2   2   2   2   2   2   0   2   2   0   2   0   2   0   0   2   0   0   0   0   2   0   0   2   0   2   0   0   0   0   2   0   0   2   2   2   0   2   2   2
 MK-5-13                2   2   2   2   0   0   0   2   0   0   0   2   2   0   2   0   0   2   2   2   0   2   0   0   0   0   2   2   2   2   2   2   0   0   2   2   2   0   2   2   2   0   2   0   2   2   0   0   0   2   0   0   0   2   2   0   0   2   2   0   2   2   0   2   2   0   0   0   0   0   2   0   2   2   2   2   2   0   0   0   2   0   0   0   0   0   0   2   2   2   0   2   2   0   2   2   0   2   0   0   0   0   0   2   0   2   2   2   0   0   0   0   2   2   0   0   2   0   0   2   2   0   0   2   2   0   2   2   0   2   0   2   2   2   2   0   2   2   0   2   2   2   0   0   0   2   2   2   0   0   0   0   2   2   2   0   2   2   2   0   2   2   2   2   2   2   0   2   2   0   2   0   2   0   0   2   0   0   2   0   2   0   0   2   0   0   0   0   0   0   2   2   0   2   2   2   0   2   2   2
 MK-5-14                2   2   2   2   0   0   0   2   2   2   0   0   2   0   2   2   0   2   2   2   0   2   0   0   0   0   0   0   2   0   2   2   0   0   2   2   2   2   2   2   2   2   2   0   2   2   0   2   0   2   0   2   0   2   2   2   0   2   2   0   2   2   0   2   2   0   0   0   0   2   2   0   2   2   2   2   2   0   0   0   2   0   2   0   0   0   0   2   2   2   0   2   2   0   0   2   0   2   0   0   0   0   0   2   0   2   2   2   0   0   0   0   2   2   0   0   2   0   0   2   0   0   0   2   2   2   2   2   0   2   0   2   2   2   2   0   2   2   0   2   2   2   0   0   0   2   2   2   0   0   0   2   2   2   0   0   2   2   2   0   2   2   0   2   2   0   0   2   2   0   2   0   2   2   0   2   0   0   2   0   2   0   0   2   0   0   2   0   0   0   2   2   0   2   2   2   0   2   2   2
 MK-5-15                2   2   2   2   0   2   0   2   2   2   0   0   2   0   2   2   0   2   2   2   0   2   0   2   0   0   0   0   2   0   2   2   0   0   2   2   2   2   2   2   2   2   2   2   2   0   2   2   2   2   0   2   0   2   2   2   0   2   2   0   0   2   0   2   2   0   0   0   0   2   2   2   2   2   2   0   2   0   0   0   2   0   0   0   0   2   0   2   2   2   0   2   2   0   0   2   0   2   0   0   0   0   0   2   0   2   2   2   0   0   0   0   2   2   0   0   2   0   0   2   0   0   2   2   2   2   2   2   0   2   0   2   2   2   2   2   2   2   0   2   2   2   0   0   2   2   2   2   0   0   0   2   2   2   0   0   2   2   2   0   2   2   0   2   2   2   0   2   2   0   2   0   2   2   0   2   0   0   2   0   0   0   0   2   0   0   2   0   0   0   2   2   0   2   2   2   0   2   2   2
 MK-5-16                2   2   0   2   0   2   0   2   2   2   0   0   0   0   2   2   0   2   2   2   0   2   0   2   0   0   0   0   2   0   0   2   0   0   2   2   2   2   2   2   2   2   2   2   2   0   2   2   2   2   0   2   0   2   2   2   0   2   2   0   0   2   0   2   2   0   0   0   0   2   2   2   2   2   2   0   2   0   0   0   2   2   0   2   2   2   2   2   2   2   0   2   2   0   0   2   0   2   0   0   0   0   0   2   0   2   0   2   0   0   0   0   2   2   0   0   2   0   0   2   0   0   2   2   2   2   2   2   0   2   0   2   2   2   2   2   2   2   2   2   2   2   0   0   0   2   2   2   0   0   0   2   2   2   0   0   2   2   0   0   2   2   0   2   2   2   2   0   2   0   2   0   2   2   0   2   0   0   2   0   0   0   0   2   0   0   2   0   0   0   2   2   0   2   2   2   0   2   2   2
 MK-6-1                 0   2   2   0   0   2   0   0   0   2   2   2   2   0   0   0   0   2   2   2   2   2   0   2   2   2   0   2   0   2   0   0   2   2   0   2   0   2   0   0   0   0   0   0   2   2   2   0   0   0   2   2   0   2   0   0   0   2   0   2   2   0   2   2   2   0   2   2   2   0   0   2   0   0   2   0   2   2   2   2   0   2   2   2   2   0   0   0   0   0   2   0   2   0   0   0   2   0   2   0   2   2   0   0   0   2   2   2   2   2   2   2   2   0   2   0   0   0   0   2   0   0   2   2   2   2   2   0   0   2   2   2   0   2   0   0   2   0   0   2   0   2   0   0   2   2   0   2   0   0   0   2   0   2   0   2   2   2   2   0   2   0   2   0   0   0   0   2   0   0   2   0   0   0   2   2   2   0   2   0   0   0   2   0   0   2   0   0   2   2   2   0   0   2   0   2   0   0   0   2
 MK-6-2                 0   2   2   0   2   0   0   0   0   2   2   0   2   0   2   0   0   2   2   0   0   2   0   2   2   2   0   2   0   2   0   0   2   2   0   2   0   2   0   0   0   0   0   0   2   2   2   0   0   0   0   0   0   2   0   0   0   2   0   2   0   0   2   2   2   0   2   2   2   0   2   2   0   2   2   0   0   2   2   2   0   2   2   2   2   0   0   0   0   0   2   0   2   0   0   0   2   0   2   0   2   2   0   0   0   2   2   2   2   2   2   2   2   0   2   0   0   0   0   0   0   2   2   2   2   2   2   0   0   2   2   0   0   2   0   0   2   0   0   2   0   2   0   0   2   2   0   0   0   0   0   2   0   2   0   2   2   2   2   0   2   0   0   0   0   2   0   2   0   0   2   2   0   0   2   0   2   0   2   0   0   0   0   0   0   2   0   0   2   2   2   0   0   2   0   2   0   0   0   2
 MK-6-3                 0   2   2   0   2   0   0   0   0   2   2   0   2   0   2   0   0   2   2   0   0   2   0   0   2   2   2   2   0   2   0   0   2   2   0   2   2   2   0   2   0   0   0   2   2   2   2   0   0   0   0   0   0   2   0   0   0   2   0   2   0   0   2   2   2   0   2   2   2   2   2   2   0   2   2   0   0   0   2   2   0   2   2   2   2   0   0   2   0   0   0   0   2   0   0   0   2   0   2   0   2   2   0   0   0   2   2   2   2   0   0   2   0   2   0   2   0   0   0   0   0   2   2   2   2   2   2   0   0   2   2   0   0   2   0   0   2   0   0   2   0   2   0   0   2   2   0   0   0   0   0   2   0   0   0   2   2   2   2   0   2   0   0   0   0   2   0   2   0   0   2   2   0   0   2   0   2   2   2   2   0   0   0   0   0   2   0   0   2   2   2   0   0   2   0   2   0   0   2   2
 MK-6-4                 0   2   2   0   2   0   0   0   0   2   2   0   2   0   2   0   0   2   2   0   0   2   0   0   0   0   2   2   0   2   0   2   2   0   0   2   2   2   0   2   0   0   0   0   2   2   2   0   0   0   0   0   0   2   0   0   0   2   0   2   0   0   2   2   2   0   2   2   2   2   0   2   0   2   0   0   0   2   2   2   0   2   2   2   2   0   0   2   0   0   0   0   2   0   0   0   2   0   2   0   2   2   0   0   0   2   2   2   0   0   0   2   0   2   0   2   0   0   0   0   0   2   2   2   2   2   2   0   0   2   2   0   2   2   0   0   2   0   2   2   2   2   0   0   2   2   0   0   0   0   2   2   0   0   0   2   2   2   2   0   2   0   0   0   0   2   0   2   0   0   2   2   0   0   2   0   2   2   2   2   2   0   0   0   0   2   0   0   0   2   2   0   0   2   2   2   0   0   2   2
 MK-6-5                 0   2   0   0   2   0   0   0   0   2   2   0   2   0   2   0   0   2   2   0   0   2   2   0   0   0   2   2   0   2   0   0   2   0   0   2   2   2   0   2   0   0   0   0   2   2   2   0   0   0   0   0   0   2   0   0   0   2   0   2   0   0   2   2   2   0   0   2   2   2   0   2   0   2   0   0   0   0   2   2   0   2   2   2   0   0   0   2   0   0   0   0   2   2   0   2   2   0   2   0   2   2   0   0   0   2   2   2   0   0   0   2   0   2   2   2   0   0   0   0   0   2   2   2   2   0   2   0   0   2   2   0   0   2   0   0   2   0   2   2   0   2   0   0   2   2   0   0   0   0   2   2   0   0   0   2   2   2   2   0   2   0   0   0   0   2   0   2   0   0   2   2   0   0   2   0   2   2   0   2   2   0   0   0   0   2   0   0   0   2   2   0   0   2   2   0   0   0   2   2
 MK-6-6                 0   2   0   0   2   0   0   0   0   2   2   0   2   0   2   0   0   2   2   0   0   2   2   0   0   0   2   0   2   2   0   0   2   0   0   2   0   0   0   2   0   0   2   0   2   2   2   0   0   0   0   2   0   2   0   2   0   2   0   2   0   0   2   2   2   0   0   2   2   2   0   2   0   2   0   0   0   0   2   2   0   2   2   2   0   0   0   2   0   0   0   0   2   2   0   2   2   0   2   0   2   2   0   0   0   2   2   2   0   0   0   2   0   2   2   2   0   0   2   0   0   2   2   2   2   0   2   0   0   2   2   0   2   0   0   0   2   0   2   0   0   2   0   0   2   2   0   0   0   0   2   2   0   0   0   2   0   0   2   0   2   0   2   2   0   2   0   2   0   0   0   2   0   0   2   0   2   2   0   0   2   0   0   0   0   2   0   0   0   2   2   0   0   2   2   0   0   0   2   2
 MK-6-7                 0   2   0   2   2   0   0   0   0   2   2   0   0   0   2   0   0   2   2   0   0   2   2   2   0   2   2   0   0   2   0   0   2   0   0   2   0   0   0   2   0   0   2   0   2   2   2   0   0   0   0   2   0   2   0   0   0   2   0   0   2   0   2   2   2   0   0   0   2   2   0   0   0   0   0   0   0   0   2   0   0   2   2   2   0   0   0   2   2   0   0   0   2   2   0   2   0   2   2   0   2   0   0   0   0   2   2   2   0   0   0   2   0   2   2   2   0   0   2   0   0   2   2   2   0   0   2   0   0   0   0   0   2   0   0   0   2   2   2   0   0   2   0   0   2   2   0   0   2   0   2   0   0   0   0   2   0   0   2   0   2   0   2   2   0   2   0   2   0   0   0   2   0   0   2   0   0   2   0   0   2   0   0   0   0   2   0   0   0   2   2   0   0   0   2   0   0   0   2   2
 MK-6-8                 0   0   0   2   2   0   0   0   0   2   2   0   0   0   2   0   0   2   2   0   0   0   2   2   0   2   2   0   2   2   0   0   2   2   0   2   0   0   0   2   0   0   2   0   2   0   0   2   0   0   2   2   2   2   0   0   0   2   0   0   2   0   2   2   2   0   0   0   2   2   0   2   2   0   0   0   0   0   2   0   0   2   2   2   2   0   0   2   2   0   0   0   2   0   0   2   2   2   0   0   2   2   0   0   0   2   2   2   0   0   0   2   0   2   2   2   0   2   2   0   0   0   2   2   0   2   2   0   0   0   2   0   2   0   0   0   2   2   2   0   0   2   0   0   2   2   0   0   2   0   2   2   0   0   2   2   0   0   2   0   0   0   2   2   0   2   0   2   0   0   0   2   0   0   0   0   0   2   0   0   2   0   2   0   0   2   0   0   2   2   2   0   0   0   2   2   0   0   2   2
 MK-6-9                 0   0   0   2   2   0   2   0   0   2   2   0   0   0   2   0   0   2   2   0   0   0   2   2   0   2   2   0   2   2   2   0   2   2   0   0   0   0   0   2   2   0   2   0   2   0   0   2   0   0   2   2   0   2   0   0   0   2   0   0   0   0   2   2   0   0   0   0   0   2   0   2   0   0   0   0   0   0   2   2   0   2   2   2   2   0   0   0   2   0   0   0   2   0   0   2   2   2   0   0   2   2   0   0   0   2   2   2   0   0   0   2   0   2   2   2   0   2   2   0   2   0   2   2   0   2   2   0   0   0   2   0   2   0   0   0   0   2   2   0   0   0   0   0   2   2   0   0   2   0   2   2   0   0   2   2   0   0   2   0   0   0   2   0   2   2   0   2   0   0   0   2   0   0   2   0   0   0   0   0   0   0   2   0   0   2   2   0   2   2   2   0   0   0   0   2   0   0   0   2
 MK-6-10                0   0   0   2   2   0   2   0   0   0   2   0   0   0   2   0   0   2   2   0   0   0   2   2   0   0   2   0   2   2   2   0   2   2   2   2   0   0   0   2   0   0   2   0   2   0   0   2   0   0   2   2   0   2   0   0   0   2   0   0   0   0   2   2   0   0   0   0   0   2   0   2   0   0   0   0   0   0   2   0   0   2   2   2   2   0   0   0   2   0   0   0   2   0   0   2   2   2   0   0   2   2   2   0   0   2   2   2   0   2   0   2   0   0   2   2   2   2   2   0   2   0   2   2   0   2   2   0   0   0   0   0   0   0   0   0   0   2   0   0   0   0   0   2   2   2   0   2   2   2   2   2   0   0   2   2   2   0   2   0   0   0   2   0   2   2   2   2   0   0   0   2   0   0   2   0   2   0   0   0   0   0   2   0   0   2   2   0   2   2   2   0   0   0   0   2   0   2   0   2
 MK-6-11                0   0   0   2   2   0   2   0   0   0   2   2   0   0   2   2   0   2   2   0   0   0   0   0   0   0   2   0   2   2   2   2   2   2   2   0   0   0   0   0   0   2   2   0   2   2   0   2   0   0   2   2   0   2   2   0   0   2   0   0   0   0   2   2   2   0   0   0   0   2   0   2   0   0   0   0   0   0   2   0   0   0   2   2   2   0   0   0   2   0   0   0   2   0   2   2   2   2   0   0   2   2   2   0   0   2   2   2   0   2   0   2   0   0   2   2   2   2   2   0   2   0   2   2   0   2   2   0   0   0   0   0   2   0   0   2   0   2   2   0   0   0   0   2   2   2   0   2   2   2   0   2   0   0   2   2   2   0   0   0   0   2   2   2   2   2   2   2   0   0   0   2   0   0   0   0   2   0   0   0   0   0   2   0   0   2   2   0   2   2   2   0   0   0   0   2   0   2   0   0
 MK-6-12                0   0   0   2   2   0   2   0   0   0   2   2   0   0   2   2   0   2   2   0   0   0   0   0   0   0   2   0   2   2   2   2   2   2   2   0   0   0   0   0   0   0   2   0   2   2   0   0   0   0   2   2   0   2   2   0   0   0   0   0   0   0   2   2   2   0   0   0   0   2   0   2   0   0   0   2   0   0   2   0   0   0   2   2   2   0   0   0   2   0   0   0   2   0   2   2   2   2   0   2   2   2   2   0   0   2   2   2   0   2   0   2   0   2   2   2   2   2   2   0   2   0   2   2   0   2   2   0   0   0   0   0   0   0   0   2   0   0   2   0   0   0   0   2   2   2   2   2   2   2   0   2   0   0   2   0   2   0   0   0   0   2   2   2   2   2   2   2   0   2   0   2   0   0   0   0   2   0   0   0   0   0   2   0   0   2   2   0   2   2   2   0   0   2   0   2   0   2   0   0
 MK-6-13                0   0   0   2   2   0   2   0   0   0   0   2   0   0   2   2   0   2   0   0   0   0   0   0   0   0   2   0   2   0   2   2   2   2   2   0   0   0   0   0   0   0   2   0   2   2   0   0   0   0   2   2   0   2   2   0   0   0   0   0   0   0   2   2   2   0   0   0   0   2   0   2   2   0   0   2   0   2   2   0   0   0   2   2   2   2   0   0   2   2   0   0   2   0   0   2   2   2   0   2   2   2   2   0   2   2   2   2   2   2   0   2   0   2   2   2   2   2   2   0   2   0   2   2   0   2   2   0   0   0   0   0   0   0   0   2   0   0   2   0   0   0   0   2   2   2   2   2   2   2   0   2   0   0   2   0   2   0   0   0   0   2   2   2   2   2   2   2   0   2   0   2   0   0   0   2   2   0   0   0   0   0   2   0   0   2   2   0   2   2   2   0   0   2   0   2   0   2   2   0
 MK-6-14                2   0   0   2   2   0   2   0   0   2   0   2   2   0   2   2   0   2   0   0   0   2   0   0   0   0   2   0   2   0   0   2   2   2   2   0   0   0   0   0   0   0   0   2   2   2   0   0   0   0   2   2   0   2   2   0   0   0   0   0   0   0   2   2   2   0   0   0   0   0   0   2   2   0   0   2   0   2   2   0   0   0   2   2   2   2   0   0   0   2   0   0   2   0   0   2   2   2   0   2   2   2   2   0   2   2   2   2   2   2   0   2   0   2   2   2   2   2   2   0   2   0   2   2   0   2   2   0   0   0   0   0   0   0   2   2   0   0   2   0   0   0   0   2   2   2   2   2   0   2   0   2   0   0   2   0   2   0   2   0   0   2   2   2   2   2   2   2   0   2   0   2   0   0   0   2   2   0   2   0   0   2   2   0   0   2   2   0   2   2   2   0   0   2   0   2   2   2   2   0
 MK-6-15                2   0   2   2   0   0   2   0   0   2   0   2   2   0   2   0   0   2   2   0   2   2   0   0   0   0   2   0   2   0   0   2   2   2   2   0   2   0   0   0   2   2   0   2   0   2   0   0   0   0   2   2   0   2   2   0   0   0   0   0   0   0   2   2   2   0   0   0   0   0   0   2   2   0   0   2   2   2   0   0   0   0   0   2   2   2   0   0   0   2   0   0   2   2   0   2   2   2   0   2   2   0   2   0   2   2   0   2   2   2   2   2   0   2   2   2   2   2   2   0   2   0   2   2   0   2   2   2   2   0   2   0   0   0   2   2   0   0   2   0   0   0   0   0   0   2   2   2   0   2   0   2   0   0   2   0   2   0   0   0   0   2   0   0   2   2   0   2   0   2   2   2   0   0   0   2   2   0   0   0   0   2   2   0   0   2   2   0   2   2   2   0   0   2   2   2   2   2   2   0
 MK-6-16                2   0   2   2   0   0   2   0   0   2   0   2   2   0   2   0   2   2   2   0   2   2   2   0   0   2   2   0   2   0   0   0   2   2   0   0   2   0   0   0   2   2   0   2   0   2   0   0   0   0   2   2   0   2   2   0   0   2   0   0   0   0   2   2   2   0   0   0   0   0   0   2   2   0   0   0   2   2   0   0   2   0   0   2   2   2   0   0   0   2   0   0   2   2   0   2   2   2   0   2   2   0   2   0   2   2   0   0   2   2   2   2   0   2   2   2   2   2   2   0   2   2   2   2   0   2   0   2   2   0   0   0   0   2   2   2   0   0   2   0   0   0   0   0   0   2   2   2   0   2   0   2   0   0   2   0   2   0   0   0   0   2   0   0   2   2   0   2   2   2   2   2   0   0   0   0   2   0   0   2   0   2   2   0   0   2   2   0   0   2   2   0   0   2   2   2   2   2   2   0
 
!****************************************** Phenotypic Data **********************************************************
!-100.0 is resevred for missing phenotype
SimulatedTrait1        17.6400   13.9907   12.5145   13.7859   14.2179   13.5017    9.8530   14.7086   14.1276   19.6024   18.5423   18.9129   15.0858   13.3628   16.4397   14.8762   11.7171   22.5304   15.5294   15.7203   15.8334   18.8548   16.0450   15.4058   17.1791   15.4927   10.2880   17.2712   13.0009    9.9247   13.0617   16.7450   10.6845   20.1749   13.8107   19.4502   12.0481   13.1336   14.1208   11.0763   15.5881   15.5813   13.6603   16.7115   16.7681   10.6230   12.8756   16.0144   19.2958   14.8677   12.7673   14.1902   15.4060   16.0737   18.3361   17.2644   13.3901   14.4910   18.1891    9.6007    4.4850   16.7440   11.4997   11.2867   17.4832   12.6465   14.9633   21.7592   19.1269   14.7052   15.1628   11.0977   12.4543   15.3508   12.5425   17.6842   13.2232   14.0059   16.3145   16.5207   12.3784   14.0798    7.0886   15.4095   14.8298   18.1909   14.8649   13.4852   13.3141   20.3668   18.4096   18.1462   15.3860   11.3466   16.4993   12.5220   16.3576   11.9508   17.8450   15.1624    9.3343   12.7573   15.2279   15.0802   17.1571   14.4053   15.0120   14.7875   12.8809   15.6518   18.5272   11.4300   13.7896   16.6243   13.2985   19.9246   13.7492   19.2102   14.7250   12.5421   11.5688   16.2849   14.1930   14.4497   13.1614   14.7505   14.5141   12.6612   16.5175   13.1643   11.5492    8.6066   14.4607   17.5574   16.7813   17.7951   12.8274   13.0678   14.2438   14.8307   15.9988   16.5906   17.1690   14.2255   18.1467   17.4011   10.1154   14.2027   15.5629   16.6476   11.4356   16.6742   13.9405   18.1661   14.0327   17.4809   13.9603   11.4871   15.6358   11.5859   18.6145   12.3738   15.5356   11.8357   14.6330   14.7308   14.8694   10.8780   18.5665   13.3309   15.0886   12.9396   11.5680   14.9544   11.1434   15.3357   18.2161   16.4871   15.9337   14.8129   11.5739   13.3330   16.3187   15.5627   15.5385    9.5947   14.8179   12.8511   16.1967   18.5957   17.2008   13.8716   18.0542   12.1791   17.6038   11.4048   19.2985   16.8272   12.9090   17.7201
SimulatedTrait2        11.2371    6.4674   10.6923   11.8059    7.2584   10.3330   10.1225    8.6596    9.3624   10.2470   12.2124    8.1479   12.5699   10.7458    8.6071    9.8879    8.6306    8.6253    9.5251    7.8465    8.5452    7.5642   12.5740   11.7944   10.7035   11.0715    8.3935    9.7026   10.3382   11.1882    9.4011   10.3241    9.6277    7.2797    9.7926    9.3079    9.1538   13.3951    9.6187   11.3888   10.2385   10.8404   11.1577   10.5311   11.4810   10.7384    9.4712   11.2185   10.9929   11.1181    8.7306   11.1939   10.5099   11.3744    9.2049    9.4885    8.8463   10.3005   10.6242    9.3916   11.5988   10.7736   10.2217   11.2630   10.1826   11.6598    7.8527    9.3081    6.4373    8.4186    8.6439   10.4585   10.4398   12.4268    9.0322   12.4384    8.0685   11.5354   12.7566    9.5459   10.6484    9.0542   10.2540    8.6506    9.3940    7.7591   10.9310   10.2008   11.3841    8.1139    8.3804    9.8246   12.4007    6.5299    9.8914    8.4492   10.5702   11.7093   10.0836    8.1122   13.7587   11.3083   10.7565    7.4385   11.2837   11.1784   12.5970    9.6978   11.8547    9.9508   10.6218    9.4461    7.6900    7.9934   10.6861    7.2104    9.1073   13.0013    7.7298    9.4185   10.2670   10.6091   12.2256   10.8312   11.7897   12.5868   10.3205   10.5278    7.1721    9.0525    9.9258   11.3949    7.8531   12.5937    7.3085   13.7032    8.7909    7.7111    9.0019   11.2723   10.1071    8.9051    7.1790    7.8694   11.9124    7.7913   11.7018   14.0485   10.9378    9.5500    8.0000   11.2885   10.7834    9.1043    9.5539    9.7784   11.7514   11.7839    8.3491    8.9136    8.6083    9.9891    8.9528    9.8470   12.9231    7.4690   11.3452   12.9896   10.7875   10.1152    8.7205   10.6249    6.8323    7.3928   10.3210    9.2576    9.5595    9.7695    8.6144    8.4739   11.2887    9.2230   10.6609   13.3921   11.2036   14.7520   10.9306   10.1157   13.3587    9.7851   11.3670    9.1454    8.5060   10.2566   10.8816    9.4572    7.8784   10.7832    8.9049    8.5625
 
