# Supplementary material for: Inclusive Composite Interval Mapping of QTL by Environment Interactions in Biparental Populations
Source: PLoS One. 2015 Jul 10;10(7):e0132414. doi: 10.1371/journal.pone.0132414 (PMC4498613; doi:10.1371/journal.pone.0132414)
Supplement: S4 File — (ZIP) [file pone.0132414.s004.zip › H=0.1/L1/run_00045.met]

!**********************Note: lines staring with "!" are remarks and will be ignored in the program********************
!*********************************General Information**********************************
!Assuming F1 = P1 x P2, populations available in QTL IciMapping are: 
!  1, P1BC1F1 = P1 x F1, the first backcrossing where P1 is used as the recurrent parent;
!  2, P2BC1F1 = P2 x F1, the first backcrossing where P2 is used as the recurrent parent;
!  3, F1DH, F1-derived doubled haploids; 
!  4, RIL or F1RIL, recombination inbred lines through the repeated selfing of F1;
!  5, P1BC1RIL, recombination inbred lines through the repeated selfing of P1BC1F1;
!  6, P2BC1RIL, recombination inbred lines through the repeated selfing of P2BC1F1;
!  7, F2, the selfing generation of F1;
!  8, F3, the selfing generation of F2;
!  9, P1BC2F1, the second backcrossing where P1 is used as the recurrent parent; 
! 10, P2BC2F1, the second backcrossing where P2 is used as the recurrent parent;
! 11, P1BC2RIL, recombination inred lines through the repeated selfing of P1BC2F1; 
! 12, P2BC2RIL, recombination inred lines through the repeated selfing of P2BC2F1; 
! 13, P1BC1F2, the selfing generation of P1BC1F1; 
! 14, P2BC1F2, the selfing generation of P2BC1F1; 
! 15, P1BC2F2, the selfing generation of P1BC2F1; 
! 16, P2BC2F2, the selfing generation of P2BC2F1; 
! 17, P1BC1DH, P1BC1F1-derived doubled haploids; 
! 18, P2BC1DH, P2BC1F1-derived doubled haploids; 
! 19, P1BC2DH, P1BC2F1-derived doubled haploids; 
! 20, P2BC2DH, P2BC2F1-derived doubled haploids; 
   3      !Mapping Population (see remarks above)
   2      !Mapping Function (1 for Kosambi; 2 for Haldane; 3 for Morgan)
   2      !Marker Space Type (1 for intervals; 2 for positions)
   1      !Marker Space Unit(1 for centiMorgans; 2 for Morgan)
   6      !Number of Chromosomes (or Linkage Groups)
 200      !Size of the mapping population
   2      !Number of environments
 
!***************************************** Chromosomes and Linkage Maps **********************************************
!Chromosome                 NumMarkers
-CH1                        16
-CH2                        16
-CH3                        16
-CH4                        16
-CH5                        16
-CH6                        16
!Linkage map (Marker name followed by position or the interval length)
 MK-1-1                1     0.000
 MK-1-2                1    10.000
 MK-1-3                1    20.000
 MK-1-4                1    30.000
 MK-1-5                1    40.000
 MK-1-6                1    50.000
 MK-1-7                1    60.000
 MK-1-8                1    70.000
 MK-1-9                1    80.000
 MK-1-10               1    90.000
 MK-1-11               1   100.000
 MK-1-12               1   110.000
 MK-1-13               1   120.000
 MK-1-14               1   130.000
 MK-1-15               1   140.000
 MK-1-16               1   150.000
 MK-2-1                2     0.000
 MK-2-2                2    10.000
 MK-2-3                2    20.000
 MK-2-4                2    30.000
 MK-2-5                2    40.000
 MK-2-6                2    50.000
 MK-2-7                2    60.000
 MK-2-8                2    70.000
 MK-2-9                2    80.000
 MK-2-10               2    90.000
 MK-2-11               2   100.000
 MK-2-12               2   110.000
 MK-2-13               2   120.000
 MK-2-14               2   130.000
 MK-2-15               2   140.000
 MK-2-16               2   150.000
 MK-3-1                3     0.000
 MK-3-2                3    10.000
 MK-3-3                3    20.000
 MK-3-4                3    30.000
 MK-3-5                3    40.000
 MK-3-6                3    50.000
 MK-3-7                3    60.000
 MK-3-8                3    70.000
 MK-3-9                3    80.000
 MK-3-10               3    90.000
 MK-3-11               3   100.000
 MK-3-12               3   110.000
 MK-3-13               3   120.000
 MK-3-14               3   130.000
 MK-3-15               3   140.000
 MK-3-16               3   150.000
 MK-4-1                4     0.000
 MK-4-2                4    10.000
 MK-4-3                4    20.000
 MK-4-4                4    30.000
 MK-4-5                4    40.000
 MK-4-6                4    50.000
 MK-4-7                4    60.000
 MK-4-8                4    70.000
 MK-4-9                4    80.000
 MK-4-10               4    90.000
 MK-4-11               4   100.000
 MK-4-12               4   110.000
 MK-4-13               4   120.000
 MK-4-14               4   130.000
 MK-4-15               4   140.000
 MK-4-16               4   150.000
 MK-5-1                5     0.000
 MK-5-2                5    10.000
 MK-5-3                5    20.000
 MK-5-4                5    30.000
 MK-5-5                5    40.000
 MK-5-6                5    50.000
 MK-5-7                5    60.000
 MK-5-8                5    70.000
 MK-5-9                5    80.000
 MK-5-10               5    90.000
 MK-5-11               5   100.000
 MK-5-12               5   110.000
 MK-5-13               5   120.000
 MK-5-14               5   130.000
 MK-5-15               5   140.000
 MK-5-16               5   150.000
 MK-6-1                6     0.000
 MK-6-2                6    10.000
 MK-6-3                6    20.000
 MK-6-4                6    30.000
 MK-6-5                6    40.000
 MK-6-6                6    50.000
 MK-6-7                6    60.000
 MK-6-8                6    70.000
 MK-6-9                6    80.000
 MK-6-10               6    90.000
 MK-6-11               6   100.000
 MK-6-12               6   110.000
 MK-6-13               6   120.000
 MK-6-14               6   130.000
 MK-6-15               6   140.000
 MK-6-16               6   150.000
!*********************************** Marker Types ********************************************************************
!Co-dominant marker: When heterozygote F1 is present, P1 is coded as 2, F1 is coded as 1, and P2 is coded as 0; Otherwise, P1 is coded as 2, and P2 is coded as 0. 
!Dominant marker: When heterozygote F1 is present, P1 and F1 are coded as 12, and P2 is coded as 0; Otherwise, P1 is coded as 2, and P2 is coded as 0.  
!Recessive markers: When heterozygote F1 is present, P1 is coded as 2, and F1 and P2 are coded as 10; Otherwise, P1 is coded as 2, and P2 is coded as 0. 
!Missing marker is coded as -1. 
 MK-1-1                 2   0   2   2   2   2   0   2   0   0   2   0   2   2   2   2   2   2   2   2   2   2   2   2   2   0   2   0   2   0   0   2   2   0   0   2   0   2   0   0   2   0   2   2   0   2   0   2   0   2   0   2   0   2   0   2   2   0   2   0   2   0   0   0   0   2   2   2   2   2   0   0   0   0   0   0   0   2   2   0   0   2   2   0   0   2   2   0   2   2   0   2   2   2   2   2   0   0   0   0   0   0   2   0   0   2   2   2   2   2   2   0   0   2   2   2   2   0   2   2   2   0   2   0   2   2   0   0   0   2   2   2   0   2   0   0   2   2   2   2   0   0   2   0   2   0   2   0   2   2   2   2   0   0   2   2   0   2   2   0   0   2   0   0   0   2   0   2   2   2   2   0   2   2   2   0   2   0   0   0   2   0   0   2   0   2   0   2   0   2   2   2   2   0   2   0   0   0   2   0
 MK-1-2                 2   0   2   2   2   2   2   2   0   2   2   2   2   2   2   2   2   2   2   2   2   2   2   2   2   0   0   0   2   0   0   2   2   0   0   2   0   2   0   0   2   0   2   2   2   2   0   2   2   2   0   2   0   2   2   2   2   0   2   0   2   0   0   0   0   2   2   2   2   2   0   0   0   0   0   2   0   0   2   0   0   2   2   0   0   0   2   0   2   2   0   2   2   2   2   0   0   0   0   0   0   2   0   0   0   2   2   2   2   2   2   0   0   2   2   2   2   0   2   2   2   0   2   2   2   2   2   0   0   2   2   0   0   2   0   0   2   2   2   2   0   0   2   0   2   2   2   0   2   2   2   2   0   2   2   2   0   2   2   0   0   2   0   0   0   2   0   2   2   2   0   2   2   2   0   0   2   0   0   0   2   0   0   0   0   2   0   2   0   2   2   2   2   0   0   0   0   0   2   0
 MK-1-3                 2   0   2   2   2   2   2   2   0   2   2   0   2   2   2   2   0   0   2   2   2   2   2   2   2   0   0   0   2   0   0   2   2   0   0   2   0   2   0   0   2   0   2   2   2   2   0   2   2   2   2   2   0   2   2   2   2   0   2   0   2   0   0   0   0   2   2   2   2   2   0   0   0   0   0   2   0   0   2   0   0   2   2   0   0   0   2   0   2   2   0   2   2   2   2   0   0   0   2   0   0   2   0   0   0   0   2   2   2   2   2   0   0   2   2   2   2   0   2   2   2   0   2   2   2   2   2   0   0   2   2   0   0   2   0   0   2   2   2   2   0   0   2   0   2   2   2   0   0   2   2   2   0   0   2   2   0   2   2   0   0   2   0   0   0   2   0   0   2   0   2   2   2   2   0   2   0   0   2   0   2   0   0   0   0   2   0   2   0   2   2   2   2   0   0   0   0   0   2   0
 MK-1-4                 2   0   2   2   2   2   2   2   0   2   2   0   2   2   2   2   0   0   2   2   0   0   2   2   2   0   0   0   2   2   0   2   2   0   0   2   2   2   0   0   2   0   2   2   2   2   0   2   2   2   2   0   0   2   2   2   2   0   2   0   2   0   0   0   0   2   2   2   2   0   0   0   0   0   0   2   0   2   2   0   0   2   2   0   0   0   2   0   2   2   0   2   2   2   2   0   0   0   2   2   0   2   2   0   0   0   2   2   2   2   2   0   0   2   2   2   2   2   2   2   2   0   2   2   2   2   2   0   0   2   2   0   0   2   0   0   2   2   2   2   0   0   2   0   2   2   2   0   0   2   2   2   0   0   2   2   0   2   2   0   0   2   0   0   0   2   0   0   2   0   2   2   2   2   0   2   0   2   2   2   0   0   0   0   0   0   0   2   0   2   2   2   2   0   0   0   0   0   2   2
 MK-1-5                 2   0   2   2   2   2   2   2   0   2   0   2   2   2   2   2   0   0   2   2   0   0   2   2   0   0   0   0   2   2   0   2   2   0   0   0   2   2   0   2   2   0   2   2   2   0   0   2   2   0   2   0   0   2   2   2   2   0   2   0   2   0   0   0   0   2   2   0   2   0   2   0   0   0   0   2   0   2   0   0   0   2   2   0   0   0   2   0   2   0   0   2   0   2   2   0   0   0   2   2   0   2   2   0   0   0   2   2   2   2   2   0   2   0   2   2   0   2   2   2   2   0   2   0   2   2   2   0   0   2   2   2   0   2   2   0   2   0   2   0   2   0   2   0   2   2   2   0   0   2   2   2   0   0   2   2   0   2   2   0   0   2   2   0   0   2   0   0   2   0   2   2   2   2   0   0   0   2   2   0   0   0   0   0   0   2   0   0   0   2   2   2   2   0   0   0   2   0   2   2
 MK-1-6                 2   0   0   2   2   2   2   2   0   2   0   2   2   2   2   2   0   0   2   2   0   0   2   2   0   0   0   0   0   2   0   2   0   0   0   0   2   2   0   2   2   0   2   2   2   2   0   0   2   0   2   2   0   2   2   2   0   0   2   0   2   0   0   0   0   2   2   0   2   0   2   0   0   2   0   0   0   2   0   0   0   2   2   0   0   0   2   0   2   2   0   2   0   2   2   0   0   0   2   2   0   2   2   0   2   0   2   2   2   2   2   0   2   0   2   2   0   2   2   2   2   0   2   0   2   2   2   0   0   2   2   2   0   0   2   0   2   0   2   0   2   0   2   0   0   2   2   0   0   2   0   2   0   0   2   2   0   2   2   0   0   2   2   0   0   2   0   0   2   2   2   2   2   2   0   0   0   2   2   0   0   0   0   0   0   2   0   0   2   2   2   2   0   0   0   0   2   0   2   2
 MK-1-7                 2   0   0   2   2   2   2   2   0   2   0   2   2   2   2   2   0   0   2   2   0   2   2   2   2   0   0   0   0   2   0   2   0   0   0   0   2   2   0   2   2   0   2   0   2   2   0   0   2   0   2   0   0   2   2   2   0   0   2   0   2   0   0   0   0   2   2   2   2   0   0   0   0   2   0   0   0   2   0   2   0   2   2   0   0   0   2   0   2   2   0   2   0   2   2   0   2   0   2   2   0   2   2   2   2   0   2   2   2   2   2   0   2   0   2   2   0   2   2   2   2   0   2   0   2   2   2   0   0   2   2   2   0   0   2   0   2   2   0   0   2   0   2   2   0   2   2   0   2   2   0   2   0   0   0   2   0   2   2   0   0   2   2   2   0   2   0   0   2   2   2   2   2   2   0   0   0   2   2   0   0   0   0   0   0   2   0   0   2   2   2   2   0   0   2   0   2   0   2   2
 MK-1-8                 2   0   0   2   2   2   2   2   0   2   0   2   2   2   2   2   0   0   2   2   0   2   2   2   2   0   0   0   0   2   0   2   0   0   0   0   2   2   0   2   2   0   2   2   0   2   0   0   2   0   2   0   2   2   2   2   0   0   2   0   2   0   0   0   2   0   2   2   2   0   0   0   0   0   0   0   0   2   0   2   0   2   2   0   0   0   2   0   2   0   0   2   0   2   2   0   2   0   2   0   0   2   2   2   2   0   0   2   2   2   2   0   2   0   2   2   0   2   2   2   2   0   2   0   2   2   2   0   2   2   0   2   0   0   2   0   2   2   0   0   2   0   2   2   0   2   2   0   2   2   0   0   0   0   2   2   0   2   2   0   0   0   2   2   0   2   0   0   2   2   2   2   2   2   0   0   0   2   2   0   0   0   2   0   0   2   0   0   2   2   2   2   0   0   2   0   2   0   2   2
 MK-1-9                 2   2   0   0   2   2   0   2   0   2   0   2   2   2   2   2   2   0   2   2   0   2   2   2   2   0   0   0   0   2   0   2   0   0   0   0   2   2   0   2   2   2   2   2   0   2   0   0   2   0   2   0   0   2   2   2   0   0   2   0   2   2   0   0   0   0   2   2   2   0   0   0   0   0   0   0   0   2   0   2   0   2   2   2   0   0   2   0   2   0   0   0   0   2   2   0   2   0   2   0   0   2   2   2   2   0   0   2   2   2   2   0   2   0   2   2   0   2   2   2   2   0   2   0   2   2   2   0   0   2   0   2   0   0   2   0   0   2   0   0   2   0   2   2   0   0   2   0   2   2   0   2   2   0   2   2   0   2   2   0   0   0   2   2   0   2   2   0   2   2   2   2   2   2   0   0   2   2   2   0   0   0   2   0   0   0   0   0   2   2   2   2   0   0   2   2   2   0   0   2
 MK-1-10                2   2   0   2   2   2   0   2   0   2   0   2   2   2   2   0   2   0   2   2   0   2   2   2   2   0   0   0   0   2   0   0   0   0   0   0   2   0   2   2   2   2   2   2   0   0   2   0   2   0   2   0   0   2   2   2   0   0   2   0   2   2   0   0   0   0   2   0   2   0   0   0   0   0   0   0   0   2   0   2   0   0   2   0   0   0   2   0   0   0   0   0   0   2   2   0   0   0   2   0   0   2   2   0   2   2   0   2   2   2   2   0   2   0   2   2   0   2   0   2   2   2   2   0   2   2   2   0   0   2   2   2   2   0   2   0   0   2   0   2   2   0   2   2   0   0   2   0   2   2   0   2   2   0   2   2   0   2   2   0   0   0   2   2   0   2   0   0   0   2   2   2   2   2   0   0   2   2   2   0   0   0   2   0   0   0   0   0   2   2   2   2   0   0   2   2   2   0   0   2
 MK-1-11                2   2   0   2   2   2   0   2   0   2   0   2   2   2   2   0   2   0   2   2   0   2   2   2   2   0   2   0   0   2   2   0   0   0   0   0   2   0   2   0   2   2   2   0   0   0   2   2   2   0   2   0   0   2   2   2   0   0   2   0   2   0   0   2   0   0   2   0   2   0   2   0   0   0   0   0   0   2   0   2   0   0   2   0   0   0   2   0   0   0   0   0   2   2   2   0   0   0   2   0   0   2   2   0   2   2   0   2   2   2   2   2   2   0   2   2   0   2   0   2   2   2   2   0   2   2   2   0   0   2   0   2   0   0   2   0   2   2   0   0   2   0   0   2   0   0   2   0   2   2   2   2   2   0   2   0   0   2   2   0   0   0   2   2   0   2   0   0   0   0   2   2   2   2   0   2   2   2   2   0   0   0   2   0   0   2   0   0   2   2   2   2   0   0   2   2   2   0   0   2
 MK-1-12                2   2   0   2   2   0   0   2   0   2   0   2   2   0   2   0   2   0   2   0   2   2   2   0   2   0   2   0   0   2   0   0   2   2   0   0   2   0   2   0   2   2   2   0   0   0   2   2   2   0   2   0   0   2   2   2   0   0   2   0   2   0   0   2   0   0   2   0   2   0   2   0   0   0   2   0   0   2   0   2   0   0   2   0   0   2   2   0   0   0   0   0   2   0   2   0   0   0   2   0   0   2   2   0   2   2   0   2   2   2   2   2   2   0   2   2   0   2   0   2   2   0   2   0   2   2   2   0   0   0   0   2   0   0   2   0   2   2   0   0   0   0   2   2   0   0   2   0   2   0   2   2   2   0   2   0   0   2   2   0   0   0   2   2   0   2   2   0   0   0   2   2   2   2   0   2   2   0   0   0   0   0   2   0   0   2   0   0   2   2   2   2   0   0   2   2   0   0   2   2
 MK-1-13                2   2   0   2   0   0   0   2   0   2   0   2   2   0   2   0   2   0   2   0   2   2   2   2   2   0   2   0   0   2   0   0   2   2   0   0   2   0   2   0   2   2   2   0   0   0   2   2   2   0   2   0   0   2   2   2   0   0   2   0   2   0   0   2   0   0   2   0   2   0   2   0   0   2   0   0   0   2   0   2   0   0   2   0   0   2   2   0   0   0   0   2   2   0   2   0   0   2   2   0   0   2   2   2   2   2   0   2   2   2   2   2   2   0   2   2   0   0   0   2   2   0   2   0   2   2   2   0   0   0   0   2   0   0   2   0   2   2   0   0   0   0   2   0   0   0   2   0   2   0   2   2   2   0   2   2   2   2   2   0   0   0   2   2   0   2   2   0   0   0   2   2   2   2   0   2   0   2   0   0   0   0   2   0   2   2   0   0   2   2   2   2   0   0   2   2   0   0   2   2
 MK-1-14                2   2   0   2   0   0   0   2   0   2   0   2   2   0   2   0   2   0   2   0   2   2   2   2   2   0   2   0   0   2   0   0   0   2   0   0   0   0   2   0   0   2   2   0   0   0   2   2   2   0   2   0   0   2   0   2   2   0   2   0   2   0   0   0   0   0   2   0   2   0   2   2   2   2   0   0   2   0   0   2   0   0   2   0   0   2   2   0   0   0   0   2   2   0   0   0   0   2   2   0   0   2   2   2   2   2   0   2   2   2   2   2   2   0   2   0   0   0   0   2   2   0   2   0   2   2   2   0   0   0   0   2   0   0   2   0   2   2   0   0   0   0   2   0   0   0   2   0   2   0   2   2   2   0   2   0   2   2   0   0   0   0   2   2   0   2   2   2   0   0   2   2   2   2   2   2   0   2   0   0   0   0   2   2   2   2   0   0   2   2   2   2   0   0   2   2   0   0   2   2
 MK-1-15                2   2   0   2   0   0   2   2   0   2   0   0   2   0   2   0   2   0   2   0   2   2   0   2   2   0   2   0   0   2   0   0   0   2   0   0   0   0   2   0   0   2   2   0   0   0   2   2   2   0   2   0   0   2   0   2   2   0   2   0   2   0   0   0   0   0   2   0   2   0   0   2   2   2   0   0   2   0   0   2   0   0   2   0   0   2   2   0   0   0   0   2   2   2   0   0   0   2   2   0   0   2   2   2   2   2   0   2   0   2   2   2   2   0   2   0   0   0   0   2   2   2   2   0   2   2   2   0   0   2   0   2   0   0   0   0   2   0   0   0   0   0   2   0   2   0   2   0   0   0   2   2   2   0   2   0   2   2   0   0   0   0   2   2   0   2   2   2   2   0   0   2   0   2   2   0   0   2   0   0   0   0   2   2   2   2   0   0   2   2   2   2   0   0   2   2   0   0   2   2
 MK-1-16                2   0   0   0   0   0   2   2   0   2   0   0   2   0   2   0   2   0   2   0   2   2   0   2   2   0   2   0   0   2   0   0   0   2   0   0   2   0   2   0   0   0   2   0   0   0   2   2   2   0   2   0   0   2   0   2   2   0   2   0   2   0   0   0   0   0   2   0   2   0   0   2   2   2   0   0   2   0   0   2   0   0   2   0   0   2   2   0   0   0   0   2   0   2   0   0   0   2   2   2   0   2   2   2   2   2   0   2   0   2   2   2   2   0   2   0   0   2   0   2   2   2   2   2   2   2   2   0   0   2   0   2   2   0   0   2   0   0   0   2   0   0   2   0   2   0   2   2   0   0   2   2   2   0   2   0   2   2   0   0   0   0   2   0   0   2   2   2   2   0   0   2   0   2   2   2   0   2   0   0   2   0   2   2   2   2   0   0   2   2   2   2   0   0   2   2   0   0   2   2
 MK-2-1                 0   0   0   2   2   0   2   2   2   2   2   0   0   2   0   0   2   0   0   2   2   2   0   0   2   0   2   0   0   0   0   2   0   0   0   2   2   0   0   2   0   2   2   2   0   0   0   0   2   0   2   0   2   0   2   2   2   2   2   2   2   0   0   2   2   0   2   2   2   0   2   2   2   2   2   2   0   0   0   0   0   0   0   0   2   2   2   0   2   2   0   2   2   2   2   2   0   2   0   0   0   2   0   0   0   2   0   0   0   0   2   2   0   2   0   2   0   2   0   2   2   0   2   0   0   2   2   2   2   0   0   2   2   2   2   0   0   0   2   0   2   0   2   0   0   0   2   2   2   2   0   0   2   0   0   0   2   2   0   2   0   0   0   0   2   0   0   2   0   2   0   0   0   2   2   2   2   2   0   0   2   0   2   2   0   2   2   2   0   2   2   2   2   0   2   0   0   2   2   0
 MK-2-2                 2   0   0   2   2   0   2   2   2   2   2   0   0   0   2   0   2   2   0   2   2   2   2   2   2   2   2   0   0   0   0   2   0   0   0   2   2   0   0   2   0   2   2   2   0   0   0   0   2   0   2   0   2   0   2   2   2   2   2   0   2   0   2   2   2   0   2   2   2   0   2   2   2   2   2   2   2   2   0   0   0   0   0   0   2   2   2   0   2   0   0   2   2   2   2   2   0   2   0   0   2   0   0   0   0   2   0   0   0   0   2   2   0   2   0   0   0   2   0   2   2   0   2   0   0   2   2   2   2   0   0   0   0   2   2   0   0   0   2   0   2   0   2   2   0   2   2   2   2   0   0   0   2   0   0   0   2   2   0   0   0   0   0   0   2   0   0   2   0   2   0   0   0   2   2   2   2   2   0   2   2   0   2   2   2   2   2   2   0   0   2   2   2   0   2   0   0   2   2   0
 MK-2-3                 2   0   0   2   2   0   2   2   2   2   2   0   0   0   0   0   2   2   0   2   2   2   2   2   2   2   2   2   0   0   0   2   0   0   0   2   2   2   0   2   0   2   2   2   0   0   0   0   2   0   2   0   2   0   2   2   0   2   2   0   2   0   2   0   2   0   2   2   2   2   2   2   2   2   0   2   2   2   0   0   0   0   0   0   2   2   2   0   2   0   0   0   2   2   2   2   0   2   0   2   2   0   0   0   2   2   0   0   0   0   2   2   0   2   0   0   0   2   0   2   2   0   2   0   0   2   2   2   2   0   0   0   0   2   2   0   0   0   2   0   2   0   0   2   0   2   0   2   2   0   0   0   2   0   0   0   2   0   0   0   0   0   0   0   2   0   0   2   0   2   0   0   0   0   2   2   2   2   0   2   2   0   2   2   2   2   2   2   0   0   0   0   2   0   2   2   0   2   2   0
 MK-2-4                 2   0   0   2   2   0   2   2   2   2   2   0   0   0   0   0   2   2   0   2   2   2   2   0   2   2   2   2   0   0   0   2   0   0   0   2   2   2   0   2   0   2   2   2   0   0   0   0   2   0   2   0   2   0   2   2   0   2   2   0   2   0   2   0   2   0   2   2   2   2   2   2   2   2   0   2   2   2   0   2   0   0   0   0   2   2   2   0   2   2   0   0   2   2   2   0   0   2   0   2   0   0   0   0   0   2   0   0   0   0   2   0   0   2   0   0   2   2   0   2   2   0   2   0   0   2   0   2   2   0   0   0   0   2   2   0   2   0   2   0   2   0   0   2   0   2   0   2   2   0   0   0   2   0   0   0   2   0   2   2   0   0   0   0   2   0   0   2   0   2   0   0   0   0   2   2   2   2   0   0   2   0   2   2   2   2   2   2   0   0   0   0   2   0   2   2   0   2   2   0
 MK-2-5                 2   0   0   2   2   0   2   2   2   2   2   0   0   0   0   0   2   2   0   2   2   2   2   0   0   0   2   0   0   0   0   2   0   0   0   2   2   2   0   2   0   2   2   2   0   2   0   0   2   0   2   0   2   0   2   2   2   2   2   0   2   0   2   0   2   0   2   2   2   2   2   2   2   2   0   2   2   2   0   0   0   0   2   0   2   2   2   0   2   0   0   0   0   2   2   0   0   2   0   2   0   0   0   0   0   2   0   0   0   0   2   0   0   2   0   0   2   2   0   2   2   0   2   0   0   2   0   2   2   0   0   0   0   2   2   0   2   0   2   0   2   0   0   2   0   0   0   2   2   0   0   2   2   2   0   0   2   0   0   2   0   0   0   0   2   0   0   2   0   2   2   0   0   2   2   2   2   2   0   0   2   0   2   2   2   2   2   2   0   0   0   0   2   2   2   2   0   2   2   0
 MK-2-6                 2   0   0   0   2   0   2   0   2   2   2   0   0   0   0   0   2   2   0   2   2   2   2   0   0   0   2   0   2   0   0   2   0   0   0   2   2   0   0   2   0   2   0   0   0   2   0   0   2   0   2   0   2   0   2   2   2   0   2   0   2   0   2   0   2   0   2   2   2   2   2   2   2   2   0   2   2   2   0   0   0   0   2   0   0   2   2   0   2   0   0   0   2   2   2   0   0   2   0   2   0   0   0   0   0   2   0   0   0   0   2   0   0   2   0   0   2   0   0   2   2   0   2   0   2   2   0   2   2   0   0   2   0   2   2   0   2   0   2   0   2   0   0   2   0   0   0   2   2   0   0   2   2   2   0   0   2   0   0   2   0   0   0   0   0   2   0   2   0   2   2   0   0   2   2   0   2   2   0   0   0   0   2   2   2   2   2   2   0   0   0   0   2   0   2   2   0   2   2   0
 MK-2-7                 2   0   0   0   2   0   0   0   2   2   2   0   0   0   0   0   2   0   0   0   2   2   2   0   0   0   2   0   0   0   0   2   0   0   0   2   2   0   0   2   0   2   0   0   2   2   0   0   2   0   2   0   2   0   2   2   2   0   2   0   2   0   2   2   2   0   2   2   0   2   2   2   2   2   0   0   2   2   0   0   0   0   2   0   2   2   2   0   2   0   0   0   2   2   2   0   0   2   2   0   0   0   0   0   0   2   0   0   0   2   0   0   0   2   0   0   2   0   2   2   2   0   2   0   2   2   0   2   2   0   0   2   0   2   2   0   2   0   2   0   2   2   0   2   0   0   0   2   2   0   0   2   2   2   0   0   2   0   0   2   0   0   0   0   0   0   0   2   2   2   2   0   0   2   2   0   2   0   2   0   0   0   2   2   2   2   2   2   0   2   0   0   2   0   2   2   0   2   2   0
 MK-2-8                 2   0   0   0   2   0   0   0   2   2   2   0   0   0   0   2   0   0   0   2   2   2   2   2   0   0   2   0   0   0   0   0   0   0   2   2   2   0   0   2   0   2   0   0   2   2   0   0   0   0   2   0   2   0   2   2   0   0   2   0   2   0   2   2   2   2   2   2   0   2   0   0   2   2   0   0   2   2   0   0   0   0   2   0   2   2   2   0   0   0   0   0   2   2   2   0   0   2   2   0   0   0   0   0   0   2   0   0   0   2   0   0   2   2   0   2   2   0   2   2   2   0   2   0   2   2   0   2   2   0   0   2   0   2   2   2   2   0   2   0   0   2   0   2   0   0   0   2   2   0   0   2   2   0   0   0   2   0   0   2   0   0   0   2   0   0   0   2   2   2   2   0   0   2   2   0   2   0   2   0   0   0   2   2   2   0   2   2   0   2   0   0   2   0   2   2   0   2   2   0
 MK-2-9                 2   0   0   0   2   0   0   0   2   2   2   0   0   0   2   2   0   0   2   2   2   2   2   2   0   0   2   0   0   0   2   0   0   0   2   2   2   0   0   2   0   2   0   0   2   2   0   0   0   0   2   0   2   0   2   2   0   0   2   0   2   0   2   2   2   2   2   2   0   2   0   0   2   2   0   0   2   2   0   0   0   0   0   0   2   0   2   0   0   0   0   0   2   0   2   0   0   2   2   0   0   2   0   0   0   2   0   0   0   0   0   0   2   2   0   2   2   0   2   0   2   2   2   0   2   2   0   2   2   0   0   2   0   2   2   0   2   0   2   0   0   2   0   2   0   0   0   2   2   0   0   2   2   0   0   0   2   2   0   2   0   2   2   2   0   0   0   2   2   2   2   2   0   2   2   2   2   0   2   0   0   0   0   2   2   0   2   2   0   2   2   0   2   0   2   2   0   2   2   0
 MK-2-10                2   0   0   0   2   0   0   0   2   2   2   0   0   0   2   2   2   0   2   2   2   2   2   2   0   0   2   0   0   0   2   0   0   2   2   2   2   0   0   2   0   2   0   0   2   2   0   0   0   0   2   0   2   0   2   2   0   0   2   0   2   0   2   2   2   2   2   2   0   2   0   0   2   2   2   2   2   2   0   0   0   0   0   0   2   0   2   0   0   0   0   0   2   0   2   0   0   2   2   0   0   2   0   0   0   2   0   0   0   0   2   0   2   2   0   2   2   0   2   0   2   2   2   0   2   2   0   2   2   0   0   2   0   2   2   2   2   0   2   0   0   2   0   2   0   0   0   2   2   0   0   2   2   0   0   0   2   2   0   2   0   2   2   2   0   0   0   2   2   2   0   0   0   2   2   2   2   0   2   0   0   0   0   2   0   0   2   2   0   2   2   0   2   2   0   2   2   2   2   0
 MK-2-11                2   0   2   0   2   0   0   0   2   2   2   0   0   0   2   2   2   0   2   2   2   2   2   2   0   0   2   0   0   0   2   0   0   2   2   2   2   0   0   2   0   2   0   0   2   2   0   0   0   0   2   0   2   0   2   2   2   0   2   0   2   0   2   2   2   2   2   2   0   2   0   0   2   2   2   2   2   2   0   0   0   0   0   0   2   0   2   0   0   0   0   0   2   0   2   0   0   2   2   0   0   2   2   0   0   2   0   0   0   0   2   0   2   2   0   2   2   0   0   0   2   2   0   0   2   2   0   2   2   0   0   2   0   2   2   2   2   0   2   2   0   2   0   2   0   0   0   2   2   0   0   2   2   0   0   0   2   2   0   2   0   2   2   2   0   0   0   2   2   2   0   0   0   2   2   2   0   0   2   2   0   0   0   2   0   0   2   2   0   2   0   0   2   2   0   2   2   2   2   0
 MK-2-12                2   0   2   0   2   0   0   0   2   2   2   0   0   0   2   2   2   0   2   2   2   0   2   2   0   0   2   0   0   0   2   0   0   2   2   2   2   0   0   2   0   2   0   0   2   2   2   0   0   0   2   0   2   0   2   2   2   0   2   0   2   0   2   2   2   2   2   2   0   2   0   0   2   2   2   2   2   2   2   0   0   0   0   0   2   0   2   0   2   0   0   0   2   0   2   0   0   2   2   0   0   2   2   0   0   2   2   0   2   0   2   0   2   2   0   2   2   0   0   0   2   2   0   0   2   2   0   2   2   0   0   2   0   2   2   2   2   0   2   2   0   2   0   2   0   0   0   2   2   0   0   2   2   0   0   0   2   2   0   2   0   2   2   2   0   0   0   2   2   2   0   0   0   2   2   2   2   0   2   2   0   0   0   2   0   0   2   2   0   2   0   0   2   2   0   2   2   2   2   0
 MK-2-13                2   0   2   2   2   0   0   0   2   2   2   0   0   0   2   2   2   0   2   2   2   0   2   2   0   0   2   2   0   0   2   0   0   2   2   2   2   0   0   2   0   2   0   0   2   2   2   0   0   0   0   2   2   0   2   2   2   0   2   0   2   0   2   2   2   2   2   2   0   2   2   0   2   2   2   2   2   2   2   0   0   0   0   2   2   0   2   0   2   2   2   0   2   0   2   0   0   2   2   0   0   2   2   2   0   2   2   0   2   0   2   0   2   2   0   2   2   0   0   0   2   2   0   0   2   2   0   2   2   0   0   2   0   2   2   2   2   2   2   2   2   2   0   2   0   0   0   2   2   0   0   2   2   0   2   0   2   2   0   2   0   2   2   2   0   0   0   2   2   2   0   0   0   2   2   2   2   0   2   0   0   0   0   2   0   0   2   2   0   2   0   0   2   2   0   2   2   2   2   0
 MK-2-14                0   0   2   0   2   0   0   0   2   2   2   0   2   0   2   2   2   0   2   2   2   0   2   2   0   0   2   2   2   0   2   0   0   2   2   2   2   0   0   2   0   2   0   0   2   2   2   0   0   0   0   2   2   0   0   2   2   0   2   0   2   0   2   2   2   2   2   2   0   2   2   0   2   2   2   2   2   2   2   0   0   0   0   0   2   0   2   0   2   2   2   2   2   0   2   0   0   2   2   0   0   2   0   2   0   2   2   0   2   0   2   0   2   2   0   2   2   0   0   0   2   2   0   0   2   2   0   2   2   0   0   2   0   2   2   2   0   2   2   2   2   2   0   2   0   0   0   2   2   0   0   2   0   0   2   0   2   2   0   2   0   0   2   2   0   2   0   2   2   2   0   0   0   2   2   2   2   0   2   0   2   2   0   0   0   0   2   2   0   2   0   0   2   2   0   0   2   2   2   0
 MK-2-15                0   0   2   0   2   0   0   0   2   2   2   0   2   2   2   2   2   0   2   2   2   0   2   2   0   0   2   0   2   0   2   0   0   2   2   2   2   0   0   2   0   2   0   0   2   2   2   0   0   0   2   2   2   0   2   2   2   0   2   0   2   2   2   2   2   2   0   2   0   2   2   0   2   2   2   2   2   2   2   0   0   2   0   0   2   0   2   0   2   2   0   2   2   0   2   0   0   2   2   2   2   2   0   2   0   2   2   0   0   0   2   0   2   2   2   2   2   0   0   0   2   0   0   0   2   2   0   2   2   2   0   2   0   2   0   2   0   2   2   2   2   2   0   2   0   0   0   0   2   0   0   2   0   0   2   0   2   2   2   0   0   0   2   0   0   2   0   2   2   2   0   0   0   2   2   2   2   0   2   0   2   2   0   0   0   0   2   2   0   2   0   2   0   2   0   2   0   2   2   0
 MK-2-16                0   0   2   0   2   0   0   0   2   2   2   0   2   2   2   0   2   0   2   2   2   0   2   2   0   0   2   0   2   0   2   0   0   2   2   0   2   0   0   2   2   0   2   0   2   2   2   0   0   0   2   2   2   0   2   2   2   0   2   0   2   2   2   2   2   2   0   2   0   2   2   0   2   2   2   2   2   2   2   0   0   2   0   2   2   0   2   0   2   2   0   2   0   0   2   0   0   2   2   2   2   2   0   2   0   2   2   0   0   0   2   0   2   2   2   2   0   0   0   0   2   2   2   0   2   2   0   2   2   2   0   2   2   2   0   2   0   2   2   2   2   2   0   2   0   0   0   0   2   0   0   2   0   0   2   0   2   2   2   0   0   0   2   0   0   0   2   0   0   0   0   0   2   2   2   2   2   0   2   0   2   2   0   0   0   0   0   2   0   2   0   2   0   0   0   2   0   2   0   0
 MK-3-1                 0   0   0   2   2   2   0   0   0   2   0   2   2   2   2   0   0   2   2   0   2   2   0   0   2   0   2   0   2   2   2   2   0   2   0   2   2   0   0   2   0   2   2   2   0   2   2   0   0   2   0   0   0   0   2   0   2   2   0   2   0   0   0   0   2   2   2   0   2   0   2   2   2   0   0   0   0   0   0   0   2   2   0   0   2   0   0   2   0   2   2   2   0   0   2   2   2   0   2   2   0   0   2   2   2   0   0   2   0   2   2   0   0   2   2   0   0   0   0   0   0   2   0   0   2   2   2   0   0   2   0   2   0   2   0   2   0   0   0   0   2   2   2   0   2   2   2   2   2   0   0   2   0   2   0   2   2   0   2   2   2   0   2   0   2   2   2   2   0   2   0   2   0   0   2   0   0   2   2   2   0   2   0   2   2   2   2   2   2   0   2   2   0   0   2   2   2   2   2   2
 MK-3-2                 0   0   0   2   2   0   0   0   0   2   0   2   2   2   2   0   0   2   2   0   2   2   0   0   2   0   2   0   2   2   2   2   0   2   0   2   2   0   0   0   0   2   2   2   0   2   2   2   0   2   0   0   0   2   2   0   2   0   0   2   0   0   0   0   2   2   2   0   2   2   2   2   2   0   0   0   0   2   0   0   2   0   0   0   2   0   0   2   0   2   2   2   0   0   2   2   2   0   2   2   0   0   2   2   2   0   0   2   0   2   2   0   0   2   2   0   0   0   0   0   0   2   0   2   2   2   2   0   0   2   0   2   0   2   0   2   0   0   0   0   2   2   2   0   2   2   2   2   2   0   0   2   0   0   0   0   2   0   2   2   2   0   2   0   2   2   2   2   0   2   0   2   0   2   2   0   0   0   2   2   0   2   2   2   0   0   2   2   2   0   2   2   0   0   0   2   2   2   0   0
 MK-3-3                 0   0   0   2   0   0   0   0   0   2   2   2   2   2   2   2   0   0   2   0   2   2   2   0   2   0   2   0   0   2   2   2   0   2   0   2   2   0   0   0   0   2   2   2   0   2   2   2   0   2   0   0   0   2   2   0   2   0   0   2   0   0   0   0   2   2   2   0   2   2   2   2   2   0   0   0   2   2   0   2   0   0   0   0   2   0   0   2   0   2   2   2   0   0   2   2   2   0   2   2   0   0   0   2   2   0   0   2   0   2   2   0   0   2   0   0   0   0   0   0   0   2   0   2   2   2   2   0   0   2   0   2   0   0   0   2   0   0   0   0   0   2   2   0   2   2   2   2   2   0   0   2   0   2   2   2   2   0   2   2   2   0   2   0   2   2   2   2   0   2   0   2   0   2   2   2   0   0   2   2   0   2   0   2   0   2   2   2   0   0   2   2   0   0   0   2   2   2   0   0
 MK-3-4                 0   0   0   2   0   0   0   0   0   2   2   2   2   2   2   2   0   0   2   0   2   2   2   0   2   0   0   0   0   2   2   2   0   2   0   2   2   0   0   0   0   2   2   2   0   0   2   2   0   2   0   0   0   2   2   0   0   0   0   2   0   0   0   0   2   0   2   0   0   2   2   2   2   0   0   0   2   2   0   2   0   0   0   0   2   0   0   2   0   2   2   0   0   0   2   2   2   0   2   2   0   0   0   2   2   2   0   2   0   2   2   0   0   2   0   2   0   0   0   0   0   2   0   2   2   2   2   2   0   2   0   2   0   0   0   2   0   0   0   0   0   2   2   0   2   2   2   2   2   0   0   2   0   2   2   2   2   0   2   2   2   0   2   0   2   2   2   2   0   0   0   2   2   2   2   2   0   2   2   2   0   0   0   2   0   2   2   0   0   2   2   2   0   0   0   2   2   2   0   0
 MK-3-5                 0   0   0   2   0   2   2   0   0   2   2   2   2   0   2   2   0   2   2   0   2   2   2   0   2   0   0   2   0   2   2   2   0   2   0   2   2   0   0   0   0   2   2   2   0   0   2   2   0   2   0   0   0   2   2   2   0   2   0   2   0   0   0   0   0   0   2   0   0   2   2   2   2   0   0   0   2   2   2   2   0   0   0   0   2   0   0   2   0   2   2   0   0   0   2   2   2   0   2   2   0   0   0   2   2   0   0   2   0   2   2   0   0   2   0   2   0   0   0   0   0   2   0   2   2   2   2   2   0   2   0   2   0   0   0   2   0   0   0   0   2   2   2   0   2   2   2   0   0   0   0   2   0   2   2   2   2   0   2   2   2   0   2   0   2   2   0   2   0   0   0   0   2   2   2   2   0   2   2   2   0   0   0   2   0   2   2   0   0   2   2   2   0   0   2   2   2   0   0   0
 MK-3-6                 0   0   2   2   0   2   2   0   0   2   2   2   2   0   2   2   0   2   2   2   2   2   2   2   2   0   0   2   0   2   2   2   0   2   0   2   2   0   2   0   0   2   2   2   0   0   2   2   0   2   0   0   0   2   2   2   2   2   0   2   0   0   0   0   0   2   2   2   0   2   0   2   2   0   0   0   2   2   2   2   0   0   2   0   2   0   2   2   0   2   2   2   0   2   2   2   2   0   2   2   0   0   0   2   2   0   0   2   0   2   2   2   0   2   0   2   0   0   0   0   0   2   0   2   2   2   2   0   0   2   0   0   0   0   0   2   0   0   0   0   2   2   2   0   2   2   2   0   0   0   0   2   0   2   2   2   2   0   2   2   2   0   2   0   2   2   0   2   0   0   0   0   2   2   2   2   0   2   2   2   0   0   0   2   0   2   2   0   0   2   2   2   0   0   2   2   2   0   0   0
 MK-3-7                 0   0   2   2   0   2   2   0   0   2   2   2   2   2   0   2   2   2   2   2   2   2   2   2   2   0   0   2   0   2   2   2   0   0   0   2   2   0   2   2   0   2   2   2   0   0   2   2   0   2   0   0   2   2   2   2   2   2   0   2   0   0   0   0   0   2   2   2   0   2   0   2   2   0   2   0   2   2   2   0   0   2   0   0   2   2   2   2   0   2   0   2   0   2   2   2   2   0   2   2   0   2   0   2   2   0   0   2   0   2   2   2   0   2   0   2   0   0   2   0   2   2   2   2   2   2   2   0   0   2   0   2   0   0   0   2   0   0   0   0   0   2   2   0   0   2   2   0   0   2   0   2   0   2   2   2   2   0   2   2   2   0   2   0   2   2   0   2   0   0   0   0   2   0   2   2   0   2   2   0   0   0   0   2   0   2   0   0   0   2   2   2   0   0   2   2   2   2   0   0
 MK-3-8                 0   2   2   2   0   0   2   0   2   0   2   2   2   2   0   2   2   2   2   2   2   2   2   2   2   0   0   2   2   2   2   2   2   0   0   2   2   0   2   2   0   2   2   2   2   0   2   2   0   2   0   0   2   2   2   2   2   2   0   2   2   0   0   0   0   2   2   2   0   2   0   2   2   0   2   0   2   2   2   0   0   2   0   0   2   2   2   2   0   2   0   2   0   2   2   2   2   0   2   2   0   2   0   0   2   0   2   2   2   2   0   2   0   2   0   2   0   0   2   0   2   0   2   2   2   2   2   0   0   0   0   2   0   0   0   0   0   2   0   2   0   2   2   0   2   0   2   0   2   2   0   2   2   2   2   2   2   0   2   2   2   0   2   0   2   2   0   2   2   2   0   0   2   0   2   2   0   2   2   0   0   0   0   2   0   2   2   0   0   2   2   2   0   0   2   2   2   2   0   0
 MK-3-9                 0   2   2   2   0   0   2   0   2   0   2   2   2   2   0   2   0   2   2   2   2   2   2   2   2   0   0   2   2   2   2   2   2   0   0   2   2   2   2   2   0   2   2   2   2   0   2   2   2   2   0   0   2   2   2   2   2   2   0   2   2   0   0   0   0   0   2   2   2   2   0   2   2   0   2   0   2   2   2   0   0   2   0   0   2   2   2   2   0   2   2   2   0   2   2   2   2   0   2   2   0   2   0   0   2   0   2   0   2   2   0   2   0   2   0   2   0   0   2   0   2   0   2   2   2   2   2   0   0   2   0   2   0   2   0   0   0   2   0   0   0   2   2   0   2   0   0   2   2   2   0   2   2   2   2   2   2   0   2   2   2   2   2   0   0   2   0   2   2   2   0   0   2   0   2   2   0   2   2   0   0   0   0   2   2   2   2   2   0   2   2   2   0   0   2   0   2   2   0   0
 MK-3-10                0   2   2   2   0   0   2   0   2   0   2   2   2   2   0   2   0   2   2   2   2   0   2   2   0   0   0   2   2   2   2   2   0   0   0   2   2   2   2   2   0   2   2   2   2   0   2   2   2   2   0   0   2   2   2   2   2   2   0   2   0   0   0   0   0   0   2   2   2   2   0   2   2   0   2   0   0   2   2   0   0   2   0   0   2   2   2   2   0   2   2   2   0   2   2   2   2   0   0   2   0   2   0   0   2   0   2   0   2   2   0   2   0   2   0   2   0   0   2   0   2   0   2   2   2   2   2   0   0   2   0   2   0   2   2   0   0   0   0   0   0   2   2   0   2   0   0   2   2   2   0   2   0   2   2   2   2   0   2   2   2   2   2   2   0   2   0   2   2   2   0   0   2   2   0   2   2   2   2   0   2   0   2   2   2   2   0   2   0   2   2   2   0   0   2   2   2   2   0   0
 MK-3-11                0   2   2   2   0   0   2   0   2   0   2   2   2   2   0   2   2   2   2   2   2   0   2   0   0   0   0   2   2   2   2   2   0   0   0   2   2   2   2   2   0   2   2   2   2   0   2   2   2   0   0   0   2   2   2   2   2   2   0   2   0   0   0   0   0   0   2   2   2   2   0   2   2   0   2   0   0   2   2   0   0   2   0   0   2   2   2   2   0   2   2   2   0   2   2   2   2   0   0   2   0   2   2   0   2   0   2   0   2   0   0   2   0   2   2   2   0   0   2   0   2   0   2   0   2   2   2   0   0   2   0   2   0   2   2   0   0   0   0   0   0   2   2   0   0   0   0   2   0   2   2   2   0   2   2   2   2   0   2   2   2   2   2   2   0   2   0   2   2   2   0   0   2   2   0   2   2   2   2   0   2   0   2   2   2   2   0   2   0   2   2   2   0   0   2   2   2   2   0   0
 MK-3-12                2   2   2   2   0   0   2   0   2   0   2   2   2   2   0   2   2   2   2   2   2   0   2   0   0   0   0   2   2   2   2   0   0   0   0   2   2   2   2   2   0   2   2   2   2   0   2   2   0   2   2   0   2   2   2   2   2   2   0   2   0   0   0   0   0   0   2   2   0   2   0   2   2   0   2   0   0   2   2   2   0   2   0   0   2   2   2   2   0   2   2   2   0   2   2   2   2   0   0   2   0   2   2   0   2   0   2   0   2   0   0   2   0   2   0   2   0   0   2   0   2   0   2   0   2   2   2   0   0   2   0   2   0   2   2   0   0   0   0   0   0   2   2   0   0   0   0   2   0   2   2   2   0   0   2   2   0   0   2   2   2   2   2   2   0   2   0   2   0   2   0   0   2   2   0   2   2   2   0   0   2   0   2   0   2   2   2   2   0   0   2   2   0   0   2   2   2   2   0   0
 MK-3-13                0   2   2   0   0   0   2   0   2   0   0   2   2   2   0   2   2   0   2   2   2   0   0   0   0   2   0   2   2   2   2   0   0   0   0   0   2   2   2   2   0   2   2   2   0   0   2   0   0   2   2   0   2   2   2   2   2   2   0   2   0   0   0   0   0   0   2   2   0   0   0   2   2   0   2   0   0   2   2   2   0   2   0   2   0   0   2   2   0   2   2   2   0   2   2   2   2   0   0   2   0   2   0   2   2   0   2   2   2   0   0   2   0   2   0   2   0   0   0   0   2   2   2   0   2   2   2   2   2   2   0   2   0   2   2   0   0   0   0   0   0   2   0   2   0   0   0   2   0   2   2   2   0   0   2   0   0   0   2   2   2   0   2   2   0   2   0   2   0   0   0   0   2   2   2   2   2   2   0   0   2   2   2   0   2   2   2   2   0   0   2   2   0   0   2   2   0   2   0   0
 MK-3-14                0   2   2   0   0   0   2   0   2   0   0   2   2   2   0   2   2   0   2   2   2   0   0   0   0   2   0   2   2   2   2   0   0   0   2   0   2   2   2   2   0   2   2   2   0   0   2   2   0   2   2   0   2   2   2   2   2   2   0   2   0   0   2   0   0   0   2   0   0   0   0   2   2   0   2   2   0   2   2   2   0   2   0   2   0   0   2   2   2   2   2   2   0   2   2   2   2   0   0   2   0   2   0   2   2   0   2   2   2   0   0   2   0   2   0   2   0   0   0   0   2   2   2   0   0   2   2   2   2   2   0   2   0   2   2   0   0   0   0   2   0   2   0   2   0   2   0   2   0   2   2   2   0   0   2   0   2   0   2   2   2   0   0   2   0   2   0   2   0   0   0   0   2   2   2   2   2   2   0   0   2   2   2   0   2   2   0   0   0   0   2   2   0   0   2   2   0   2   2   0
 MK-3-15                0   2   2   0   0   0   2   0   2   0   2   2   2   2   0   2   2   0   2   2   2   0   0   0   0   2   0   2   0   2   2   0   0   0   2   0   0   2   2   2   0   2   2   2   0   0   2   2   0   2   2   0   2   2   2   2   0   0   0   2   0   0   2   2   0   0   2   0   0   0   0   2   2   0   2   2   0   2   2   2   0   2   0   2   0   0   2   2   2   2   2   2   0   2   0   2   2   2   0   2   0   2   0   2   0   0   2   2   2   0   0   2   0   2   0   2   0   0   0   0   2   2   2   0   2   2   2   2   2   2   0   0   0   2   2   2   2   0   0   2   0   0   0   2   0   2   0   0   0   2   2   2   0   0   2   0   2   0   2   2   2   0   0   2   0   2   0   2   0   0   0   0   0   2   2   2   2   2   0   0   2   2   2   0   2   2   0   0   0   0   2   2   0   0   2   2   0   2   2   0
 MK-3-16                0   2   2   0   0   0   2   0   2   0   2   2   2   2   0   0   0   0   2   0   2   0   0   0   0   2   0   2   0   2   2   0   0   0   2   0   0   2   2   2   0   2   0   2   0   0   2   0   0   2   0   2   0   2   2   2   0   0   0   2   0   0   2   2   0   0   2   0   0   0   0   2   2   0   2   2   0   2   2   2   0   2   0   2   0   0   2   2   2   2   2   2   2   2   0   2   2   2   0   2   0   2   0   2   2   0   2   2   2   0   0   2   0   0   0   2   2   0   0   0   2   2   2   0   2   2   2   2   0   2   0   0   0   2   0   2   2   0   0   2   0   0   0   2   0   2   0   0   0   2   0   2   0   2   0   0   2   0   2   2   2   0   0   2   0   2   0   2   0   0   0   0   2   2   2   2   2   2   0   0   2   2   2   0   2   2   0   0   0   0   2   2   0   0   2   2   0   0   2   0
 MK-4-1                 0   2   0   0   0   0   2   2   2   0   0   0   0   2   0   0   0   0   2   2   2   0   0   2   2   0   2   2   2   2   2   0   0   0   0   0   2   0   0   0   2   0   0   2   0   2   0   2   0   0   0   0   0   2   0   0   2   0   0   0   2   0   0   2   2   2   0   0   2   2   0   2   2   0   0   0   0   2   0   2   0   0   0   2   0   2   0   2   2   0   0   0   0   2   0   2   0   0   0   0   0   2   0   0   0   0   2   2   0   2   2   0   2   2   0   0   2   2   2   0   2   2   0   0   0   2   2   2   2   0   2   2   0   2   2   0   0   0   2   0   2   0   0   2   2   0   0   0   0   2   2   2   0   2   2   0   2   2   0   2   2   2   0   2   2   2   2   0   0   0   2   0   2   0   2   0   2   2   2   0   0   2   0   2   2   0   0   2   2   0   2   0   2   2   0   2   0   0   0   0
 MK-4-2                 0   2   0   2   0   0   0   2   2   0   0   0   0   2   0   0   0   0   2   0   0   0   0   2   2   0   0   2   2   2   2   0   0   2   0   0   2   2   0   0   2   0   0   2   0   2   0   2   0   0   2   0   2   2   0   0   2   2   0   0   2   0   0   2   2   2   0   2   2   2   0   2   0   0   0   0   0   2   0   2   0   0   0   2   0   2   0   2   0   0   0   0   0   2   0   2   2   0   0   0   0   2   0   0   2   0   2   2   0   2   2   0   2   2   0   0   2   2   2   0   2   2   0   0   0   2   2   2   2   0   2   2   0   2   0   0   0   0   2   0   2   2   0   2   2   0   0   0   0   2   2   2   0   2   2   0   2   2   0   2   2   2   0   2   2   2   2   0   0   0   2   0   2   0   2   0   2   2   2   0   0   2   0   2   2   0   0   2   2   0   2   0   2   2   0   2   0   0   0   0
 MK-4-3                 0   2   0   2   0   0   0   2   2   0   0   0   0   2   0   0   2   0   2   0   0   0   0   2   2   0   0   2   2   2   2   0   2   2   0   0   2   2   0   0   2   2   2   2   0   0   0   2   0   0   2   2   2   2   0   0   2   2   0   0   2   0   0   2   2   2   0   2   2   2   0   0   0   0   0   0   0   2   0   2   2   0   0   2   0   2   0   2   0   0   0   0   2   2   0   2   2   0   0   0   0   0   0   0   2   0   2   2   0   2   2   0   2   2   0   0   2   2   2   0   2   2   0   0   0   2   0   2   2   0   2   2   0   2   0   0   0   0   2   0   0   2   0   2   2   0   0   0   0   2   2   2   0   2   2   0   2   2   0   2   2   2   0   0   2   0   2   0   0   0   0   0   0   0   2   0   2   2   2   0   0   2   0   2   2   0   0   2   2   0   2   0   2   2   0   2   0   0   0   0
 MK-4-4                 0   2   0   2   0   0   0   2   2   0   0   0   0   2   0   0   2   0   2   0   2   0   0   2   2   0   0   2   2   2   0   0   2   2   0   0   2   2   0   0   2   2   2   2   0   0   0   2   0   0   2   2   2   2   0   0   2   0   0   0   2   0   0   2   2   2   0   2   0   2   0   0   0   2   0   0   0   2   2   2   2   0   0   2   0   2   0   2   0   0   0   0   2   2   0   2   2   0   0   2   0   0   0   0   2   0   2   2   0   2   2   0   2   2   2   0   2   2   2   0   0   2   0   0   0   2   0   2   2   2   0   2   0   2   0   0   0   0   2   0   0   2   0   2   2   0   0   0   0   2   2   0   0   2   2   0   2   2   0   2   2   2   0   0   2   0   0   0   0   0   0   2   2   0   2   0   0   2   2   0   2   2   0   2   2   0   0   2   2   0   0   0   2   2   0   2   0   0   0   2
 MK-4-5                 0   2   0   2   0   0   2   2   2   0   0   0   0   2   0   0   2   0   2   0   2   0   0   2   2   0   0   2   0   2   0   0   2   2   0   0   2   2   2   0   2   2   2   2   0   0   0   0   0   0   2   0   2   2   0   0   2   0   0   2   2   0   0   2   2   2   0   0   0   2   0   0   0   2   0   2   0   2   2   2   2   0   0   2   0   2   0   2   0   0   0   0   2   2   0   2   2   0   0   2   0   0   2   0   2   0   2   2   0   2   2   0   0   2   2   2   2   2   2   0   0   2   0   0   0   2   0   2   2   2   0   2   0   2   0   0   0   2   2   0   0   2   0   2   2   0   2   0   2   2   2   0   0   2   2   0   2   0   0   2   0   2   0   0   0   0   0   0   0   0   0   2   2   0   2   0   0   2   2   0   2   2   0   2   2   0   0   2   2   0   0   0   2   2   0   2   0   0   0   2
 MK-4-6                 0   2   0   2   2   0   2   2   2   0   0   0   0   2   0   0   2   0   2   0   2   0   0   0   2   0   0   2   0   2   0   0   2   2   0   0   2   2   2   0   2   2   2   0   0   0   0   0   0   2   2   0   2   2   0   0   2   2   0   2   2   0   0   2   2   2   0   0   0   2   0   0   0   2   0   2   2   2   0   2   2   0   0   2   0   2   0   2   2   0   2   0   2   2   0   2   2   2   0   2   0   0   0   0   2   0   2   2   0   2   2   0   0   2   2   2   2   2   2   0   0   2   0   0   2   2   0   2   2   0   0   2   0   2   0   0   2   2   2   0   0   0   0   2   2   0   2   0   2   2   2   0   0   2   2   0   2   0   0   0   0   2   0   0   0   2   0   2   0   0   0   2   0   0   2   0   0   2   2   0   2   2   0   2   2   0   0   2   2   0   0   0   2   2   0   2   2   0   0   2
 MK-4-7                 0   2   2   2   2   0   2   0   2   0   0   0   0   2   0   0   2   0   2   0   2   0   0   0   2   0   2   2   0   2   0   0   2   2   0   0   2   0   2   0   2   2   2   0   0   0   0   0   0   2   2   0   2   2   0   0   2   0   0   2   0   0   0   2   2   2   0   0   0   2   0   0   0   2   0   2   2   2   0   2   2   0   0   2   2   2   0   2   2   0   2   0   0   2   0   2   2   2   2   2   0   0   0   0   0   0   2   2   0   2   2   0   0   2   2   2   2   2   2   0   0   2   0   0   2   2   0   2   0   0   0   2   0   2   0   0   0   2   2   0   0   0   0   2   2   0   2   2   2   2   2   0   0   2   2   2   2   0   0   0   0   2   0   0   0   2   2   2   0   0   0   2   0   0   2   0   0   2   2   0   2   2   0   2   0   0   0   2   2   0   2   0   2   2   0   2   2   2   0   2
 MK-4-8                 0   2   2   0   2   0   2   2   2   0   0   0   0   2   0   0   2   0   2   0   2   0   0   0   2   0   0   2   0   0   0   0   2   2   0   0   2   0   2   0   2   2   2   0   0   0   0   0   0   2   2   0   0   2   0   0   0   0   0   2   0   0   2   2   2   2   0   0   0   2   0   0   0   2   0   0   2   2   0   2   2   0   0   2   2   0   0   2   2   0   2   0   0   2   2   2   2   2   0   2   0   0   0   2   0   0   2   2   0   2   2   0   0   2   2   2   2   2   2   0   0   2   0   0   2   2   0   2   0   0   0   2   0   2   0   0   0   2   2   0   0   0   0   0   2   0   2   0   2   2   2   0   0   2   2   2   2   2   0   2   0   2   0   0   0   0   2   2   0   0   0   2   0   0   2   0   0   2   2   0   2   2   0   2   0   0   2   2   0   0   2   0   2   0   2   2   2   2   0   2
 MK-4-9                 0   0   2   0   2   0   2   2   2   0   0   0   0   2   0   0   2   0   2   0   2   0   0   0   2   0   0   2   0   0   0   0   2   2   0   0   2   0   2   0   2   2   2   0   2   0   0   0   0   2   0   0   0   2   0   0   0   0   0   2   0   0   2   2   2   2   0   0   0   2   0   0   0   2   0   0   0   2   0   2   2   0   2   2   2   0   0   2   2   0   2   0   0   2   2   2   2   2   0   2   0   0   0   2   0   0   2   2   0   2   2   0   2   2   2   2   2   2   2   0   0   2   0   0   2   2   0   0   0   2   2   2   0   2   2   0   0   2   2   0   0   0   0   0   2   0   2   0   2   2   2   0   0   0   2   2   2   2   0   2   2   2   0   0   0   0   2   2   0   0   0   2   0   0   2   0   0   2   2   0   2   0   0   0   0   0   2   2   2   0   2   0   0   0   2   2   2   0   0   2
 MK-4-10                0   0   2   2   2   0   2   2   2   0   0   0   0   2   0   0   0   0   2   0   2   0   0   0   2   0   0   2   0   0   0   0   2   2   0   0   2   0   2   0   2   2   2   2   2   0   0   0   0   2   0   0   0   2   0   0   0   0   0   2   0   0   2   2   2   2   0   0   0   2   0   0   0   2   0   0   0   2   0   0   2   0   2   2   2   0   0   2   2   0   2   0   0   2   2   2   2   2   2   2   0   2   0   2   0   2   2   2   0   2   2   0   2   2   2   2   2   2   2   0   0   2   0   0   2   2   0   0   0   2   2   2   0   2   2   0   0   2   2   0   0   0   0   0   2   0   2   0   2   2   0   0   0   0   2   2   2   2   0   2   2   2   0   0   0   0   2   2   0   0   0   2   0   0   2   0   2   2   0   0   2   0   0   0   0   0   2   0   2   0   2   0   0   0   2   2   2   0   0   2
 MK-4-11                0   0   2   2   2   0   2   2   2   0   0   0   0   2   0   0   0   0   2   0   0   0   0   0   2   0   0   2   0   2   0   0   2   2   0   0   0   0   2   0   2   2   0   2   2   0   0   0   2   2   0   2   0   2   0   0   2   0   0   2   0   0   2   2   2   2   2   0   0   2   0   0   0   2   0   0   0   2   0   2   2   0   2   0   2   0   0   2   2   0   2   0   0   2   2   2   2   2   2   2   0   2   0   2   0   2   2   2   0   0   2   0   2   2   0   2   2   2   2   0   0   0   0   0   2   2   0   0   2   2   2   2   0   0   2   0   0   2   2   0   0   0   0   0   2   0   2   0   2   0   0   0   0   0   2   2   2   2   0   2   2   2   0   0   0   2   2   2   2   0   0   2   0   0   2   0   2   0   0   0   2   0   0   0   0   0   2   0   2   0   2   0   2   0   2   2   2   0   0   2
 MK-4-12                2   0   2   2   0   0   2   2   2   0   0   0   0   2   0   0   2   0   2   0   0   0   0   2   2   0   0   2   0   0   0   0   2   2   0   0   0   0   2   0   2   2   0   2   2   0   0   0   2   2   0   2   0   2   0   0   2   0   0   2   0   0   2   2   0   2   2   0   0   2   0   0   0   2   0   0   0   2   0   2   2   0   0   0   2   0   0   2   0   0   2   0   0   2   2   2   2   0   2   2   0   2   2   2   2   2   2   2   0   0   2   0   2   2   0   2   2   2   2   0   0   0   0   0   2   2   0   0   2   2   2   2   2   0   2   0   0   2   2   0   0   0   0   0   2   2   2   0   2   0   0   2   0   0   2   2   2   2   0   2   2   2   0   0   0   2   2   2   2   0   0   2   0   0   0   0   2   0   0   0   2   0   0   0   2   0   2   0   2   0   2   0   2   0   2   2   2   2   0   2
 MK-4-13                0   0   2   2   0   0   2   2   0   0   0   0   0   2   0   0   2   0   2   0   0   0   0   2   2   0   0   2   0   0   0   0   2   2   0   0   0   0   2   0   2   2   0   2   2   0   0   0   0   2   2   2   0   2   0   2   2   0   0   2   0   0   2   2   0   2   2   0   0   2   0   0   0   0   0   0   0   2   0   2   2   0   0   0   2   0   0   2   0   0   0   0   0   2   2   2   0   0   2   2   0   2   2   2   2   2   2   2   0   0   0   0   2   2   0   2   2   2   2   0   0   0   0   0   2   0   0   0   2   2   0   2   2   0   2   0   0   2   2   0   0   0   2   0   2   2   2   0   2   2   0   2   0   0   2   2   2   2   2   2   2   0   0   0   0   2   2   2   2   0   0   2   0   0   0   0   2   0   0   0   2   0   0   0   2   2   0   0   2   2   2   2   2   0   2   2   2   2   0   2
 MK-4-14                0   0   2   2   0   0   2   2   0   0   0   0   2   0   0   0   2   0   2   0   0   2   0   2   2   0   2   0   0   0   0   0   2   2   0   0   0   0   0   0   0   2   0   2   2   0   0   2   0   2   2   2   0   2   0   2   2   0   0   2   0   0   2   2   0   2   2   0   0   2   0   0   0   2   0   0   0   0   0   2   2   0   0   2   2   0   0   2   0   0   0   0   0   2   2   2   0   0   2   2   0   2   2   2   2   0   2   0   0   0   0   0   2   2   0   2   2   0   2   0   0   0   0   2   2   0   0   0   2   2   0   2   2   0   2   0   0   0   2   0   2   0   2   0   2   2   2   0   2   2   0   2   0   2   0   2   2   2   2   2   2   0   0   0   0   0   2   2   2   0   0   2   0   0   2   0   2   0   0   0   0   0   0   0   2   2   0   0   2   2   2   2   0   0   2   0   2   2   0   2
 MK-4-15                0   0   2   2   0   0   2   2   0   0   0   0   2   0   0   0   2   2   2   0   0   2   0   2   2   0   0   2   0   0   0   0   2   2   0   0   2   0   0   0   0   2   0   2   2   0   0   2   0   2   2   2   0   2   0   2   2   0   0   2   0   0   2   2   0   2   2   0   0   2   0   2   0   2   0   2   2   0   0   2   2   0   0   2   0   0   2   2   0   0   0   0   0   2   2   2   0   0   2   2   0   2   2   2   2   0   0   0   2   0   0   0   2   2   0   2   2   0   2   0   0   0   0   2   2   0   0   0   2   2   0   2   2   0   2   0   0   0   2   0   2   0   2   0   2   2   2   0   2   2   0   2   0   2   0   2   2   2   2   2   0   0   0   0   0   0   2   2   2   0   0   2   0   2   2   0   2   0   0   0   0   0   0   0   2   2   0   0   2   2   2   2   0   2   2   0   2   2   0   0
 MK-4-16                0   0   0   2   0   2   0   2   0   0   0   2   2   0   0   0   2   2   2   0   0   2   0   2   2   0   0   2   2   0   0   0   0   2   0   2   2   0   0   0   0   2   0   2   2   0   0   2   0   0   2   2   0   2   0   2   2   0   2   2   0   0   2   2   0   2   2   0   0   2   0   2   0   2   0   2   2   0   0   2   2   0   0   2   2   0   2   2   0   0   0   0   0   2   2   2   0   0   2   2   0   2   2   2   2   2   0   0   2   0   0   2   2   2   0   2   2   0   2   0   0   2   0   2   2   0   2   0   0   2   0   2   2   0   0   0   0   0   2   0   2   0   2   0   2   2   2   0   0   2   0   2   0   2   0   2   2   2   2   2   0   0   0   2   0   0   2   2   2   0   0   2   0   2   2   0   2   0   0   0   0   2   2   0   2   2   0   0   2   0   2   2   0   2   2   0   2   2   0   0
 MK-5-1                 0   0   2   2   2   2   2   0   0   2   2   0   0   0   0   2   2   2   0   2   0   0   2   2   2   2   2   0   0   2   2   0   0   0   2   2   2   2   2   2   0   0   2   0   0   2   2   0   0   2   0   0   2   2   0   2   0   0   0   0   2   2   2   2   2   0   0   0   2   2   0   2   2   0   0   2   0   2   0   0   0   0   2   0   2   2   2   0   2   2   2   0   0   0   0   2   0   0   0   2   2   2   2   0   2   0   2   2   2   0   2   2   0   2   0   0   2   2   2   2   2   2   2   2   0   0   2   2   2   2   0   0   0   0   0   2   0   2   2   2   0   0   0   0   2   0   2   2   0   0   0   0   0   0   0   2   2   2   0   0   0   0   0   0   2   0   2   0   0   0   2   0   0   2   0   2   2   2   2   0   0   0   2   2   0   2   2   0   0   2   2   2   2   2   2   2   0   0   2   0
 MK-5-2                 0   0   2   0   2   2   2   0   0   2   2   0   0   0   0   2   2   2   0   2   0   0   2   2   2   2   2   0   0   2   2   0   0   0   2   2   2   2   2   2   0   0   2   0   0   2   2   0   0   2   0   2   2   2   0   2   0   0   0   0   2   2   2   0   2   2   0   0   2   2   0   2   2   0   2   2   0   2   0   0   0   0   2   0   2   0   2   0   2   2   2   2   0   0   0   0   0   0   2   2   2   2   2   0   0   0   2   2   0   0   2   2   0   2   0   2   2   2   2   2   2   2   2   2   0   0   2   0   2   2   0   0   0   2   0   2   0   2   0   2   0   0   0   0   2   0   2   2   0   0   0   0   0   2   0   2   2   2   0   0   0   0   0   0   2   0   2   0   0   0   2   0   0   2   0   2   2   0   2   0   2   0   2   2   0   2   2   0   0   2   2   2   2   2   2   2   0   0   2   0
 MK-5-3                 0   0   2   0   2   2   2   0   0   2   0   0   0   0   0   2   0   2   0   2   0   0   2   2   2   2   0   0   0   2   2   0   0   0   2   2   2   2   2   2   0   0   2   0   0   2   0   0   0   0   0   2   2   2   0   2   0   2   0   0   2   2   2   0   2   2   2   0   2   2   0   2   2   0   2   2   0   2   0   0   0   0   2   0   2   0   2   0   2   2   2   2   0   0   2   0   0   0   2   2   2   2   2   0   2   0   2   2   0   0   2   2   0   2   0   2   2   2   2   2   0   2   2   2   0   0   2   0   2   2   0   0   0   2   0   2   0   2   2   2   0   2   0   0   2   0   2   2   0   0   0   0   0   2   0   2   2   2   0   0   0   0   0   0   2   0   2   0   0   0   2   2   0   2   0   2   2   0   2   0   2   0   2   2   0   2   2   0   0   2   2   2   2   2   2   2   0   0   2   0
 MK-5-4                 0   0   2   0   2   2   2   2   0   2   0   0   2   0   0   2   0   0   0   2   0   0   2   2   2   2   0   0   0   2   2   0   0   0   2   2   2   2   2   2   0   0   2   0   0   2   0   0   0   0   0   2   2   2   0   2   0   2   0   0   2   2   2   0   2   2   2   0   2   2   0   2   2   0   2   2   0   2   0   0   0   0   2   0   2   0   0   0   2   0   2   2   0   0   0   0   2   0   2   2   0   2   2   0   2   0   2   2   0   0   2   2   0   2   2   2   2   2   2   2   0   2   2   2   0   0   2   2   2   0   0   0   0   2   0   2   0   2   2   2   2   2   0   2   2   0   2   2   0   0   0   0   0   0   0   2   2   2   0   0   0   0   0   0   2   0   2   0   0   0   2   2   0   2   0   2   2   0   2   2   2   0   2   2   0   2   2   0   2   2   2   2   2   2   2   2   0   0   2   0
 MK-5-5                 0   0   2   0   2   2   2   2   0   2   0   2   2   0   0   2   0   0   0   2   0   0   2   2   2   2   0   0   0   2   2   0   0   0   2   2   2   2   2   2   0   0   2   0   0   2   0   0   0   0   0   0   2   2   0   2   0   2   0   0   2   2   2   0   2   2   2   0   2   2   0   2   2   0   0   2   2   2   0   0   0   0   2   0   2   2   0   0   2   0   0   2   0   0   2   0   2   0   2   0   0   2   2   0   2   0   2   2   0   0   2   2   0   2   2   2   0   2   2   2   0   2   2   2   0   0   0   2   2   0   0   0   0   2   0   2   0   2   2   2   2   2   0   2   2   0   2   2   2   0   0   0   0   0   0   2   2   2   0   0   0   0   0   0   2   0   2   0   0   0   2   0   0   2   0   0   2   0   2   2   2   0   2   0   0   2   2   0   2   2   2   2   2   2   2   2   0   0   2   0
 MK-5-6                 0   0   2   0   2   2   0   2   0   2   0   2   0   0   0   2   0   0   0   2   0   2   2   2   2   2   0   0   2   2   2   0   0   0   2   2   2   0   2   2   2   0   2   0   0   2   0   0   0   0   0   0   2   2   0   0   0   2   0   0   2   0   0   0   2   2   2   0   2   2   0   0   2   0   0   2   2   2   0   0   0   0   2   0   2   2   0   0   2   0   0   2   0   0   2   0   2   0   2   0   0   2   2   0   2   0   2   0   2   0   2   2   0   2   2   2   0   2   2   2   0   2   2   2   0   0   0   2   2   2   0   0   0   2   0   2   0   2   2   2   2   2   2   2   2   2   2   2   2   0   0   0   0   0   0   2   2   2   0   0   0   0   0   0   2   0   2   0   0   0   2   0   0   2   0   0   2   0   2   2   2   2   2   0   0   2   0   0   0   2   2   2   2   2   2   2   0   0   0   0
 MK-5-7                 0   0   2   0   2   2   0   0   0   2   0   2   0   0   0   2   0   0   0   2   0   2   2   2   2   2   0   0   2   2   2   0   0   0   2   2   2   0   2   2   2   0   2   0   0   2   0   0   0   0   0   0   2   2   0   2   2   2   0   0   2   0   0   0   2   2   2   0   2   2   0   0   2   0   0   2   2   2   0   0   0   0   2   2   2   2   0   0   0   2   0   2   0   0   2   0   2   0   2   0   0   2   2   0   2   0   0   2   2   0   0   2   0   2   2   2   0   0   2   2   0   2   2   2   0   0   2   2   2   2   0   0   0   2   0   2   0   2   2   2   2   2   2   2   2   2   2   2   2   0   0   2   0   0   0   2   2   0   0   0   0   0   0   0   2   0   2   0   0   0   2   0   0   2   0   0   0   0   2   2   2   2   0   0   0   2   2   0   0   2   2   0   0   2   2   2   0   0   0   0
 MK-5-8                 0   0   2   0   2   2   0   0   0   2   0   2   0   0   0   2   0   0   0   2   0   2   2   2   2   2   0   0   2   2   2   2   0   0   2   2   2   0   2   2   2   0   2   0   0   2   2   0   0   0   2   0   2   2   0   2   2   2   0   0   2   0   0   0   2   2   2   0   2   2   0   2   2   0   0   2   2   2   0   0   0   0   2   0   2   2   0   0   0   2   0   2   0   0   2   0   2   0   2   0   0   2   2   0   2   0   0   2   2   0   0   0   0   2   2   2   0   0   2   2   0   2   2   2   2   0   2   2   2   2   0   0   2   2   0   2   0   2   2   2   2   2   2   2   2   2   2   2   2   0   0   2   0   0   0   2   2   0   0   0   0   0   0   0   2   0   2   0   0   0   2   0   0   2   0   0   0   0   2   2   2   2   0   0   0   2   2   0   0   2   2   0   0   2   2   2   0   0   0   0
 MK-5-9                 0   0   0   0   2   2   0   0   0   2   0   2   0   0   0   2   0   0   0   2   0   2   2   2   2   2   0   0   2   2   2   2   0   2   2   2   2   0   2   2   2   0   2   0   0   2   2   0   0   0   2   0   2   2   2   2   2   2   0   0   2   0   0   0   2   2   2   0   2   2   0   2   2   0   0   2   2   2   2   0   0   0   2   0   0   2   0   0   0   2   0   2   0   0   2   0   0   0   0   0   0   2   2   0   2   0   0   2   2   0   0   0   0   2   2   2   2   0   2   0   0   0   0   2   2   0   2   2   2   2   0   0   2   2   0   2   0   2   2   2   2   2   2   2   0   2   2   2   2   0   0   2   0   0   2   2   2   0   0   0   0   2   0   0   2   0   2   0   0   0   2   0   0   2   0   0   2   2   2   2   2   2   0   0   0   2   2   2   0   2   2   0   0   2   2   2   0   0   0   0
 MK-5-10                0   0   0   0   2   2   0   0   0   2   0   2   0   0   0   2   0   0   0   2   0   2   2   2   2   2   0   0   0   0   2   2   0   2   2   2   2   0   2   2   2   0   2   0   0   2   2   0   0   2   2   0   2   2   2   2   2   2   0   0   2   0   0   2   0   2   2   0   2   0   2   2   2   0   0   2   2   0   2   0   0   0   0   0   0   2   0   0   0   2   0   2   0   2   2   0   0   2   0   0   0   2   2   0   0   0   2   2   2   0   0   0   0   0   2   0   2   0   2   2   0   0   0   2   2   0   2   2   2   2   2   2   2   2   0   2   0   2   2   2   2   2   2   2   2   2   2   2   2   0   0   2   0   0   2   2   2   0   0   0   0   2   0   0   2   0   2   0   0   0   0   0   0   2   2   0   2   2   2   2   2   2   2   0   0   2   2   2   0   2   2   0   0   2   2   2   0   0   0   0
 MK-5-11                0   2   0   0   2   2   0   0   0   2   0   2   0   0   0   2   0   0   0   2   0   2   2   2   2   2   0   0   0   0   2   2   0   2   2   2   2   0   2   2   2   0   2   0   0   0   2   0   0   0   2   0   2   2   2   2   2   2   0   0   2   2   0   2   0   2   2   0   2   0   2   2   2   0   0   0   2   0   2   0   0   0   0   0   0   2   0   0   0   2   2   0   0   2   2   0   0   2   0   0   0   2   0   0   0   0   2   2   2   0   0   0   0   0   2   0   2   0   2   2   0   0   0   2   2   0   0   2   0   2   2   2   2   2   0   2   2   2   2   2   2   2   2   2   2   0   2   2   2   0   0   2   0   0   2   2   2   0   0   0   0   2   0   0   2   0   2   0   0   0   0   0   0   2   0   0   2   2   2   2   2   2   2   0   0   2   2   2   0   2   2   0   0   2   2   2   0   0   0   0
 MK-5-12                0   2   0   0   2   2   0   0   0   2   0   2   0   0   0   0   0   0   0   2   0   2   0   2   2   2   0   0   0   0   2   2   0   2   2   2   2   0   2   2   0   0   0   0   0   0   2   2   0   0   2   0   2   0   2   2   2   2   0   2   2   2   0   2   0   2   2   0   2   0   0   2   2   0   0   0   2   0   2   0   0   2   0   0   0   2   0   0   0   2   2   2   0   2   2   0   0   2   0   0   0   2   0   0   0   0   2   2   2   0   0   0   0   0   2   0   2   0   2   2   0   0   0   2   2   0   0   2   0   2   2   2   2   0   0   2   2   2   2   2   2   2   2   2   2   0   2   2   2   0   0   2   0   0   2   2   2   0   0   0   0   2   0   0   2   0   2   0   0   2   0   0   0   2   0   0   2   2   2   0   2   2   2   0   0   0   2   2   0   2   2   0   0   2   2   2   0   0   0   0
 MK-5-13                0   0   0   2   2   2   0   0   0   2   0   2   0   0   0   2   0   0   0   2   0   2   0   2   2   2   0   2   0   0   0   0   2   2   2   2   2   0   2   2   0   0   0   0   0   2   2   2   0   0   2   0   2   0   2   2   2   2   0   0   2   2   0   2   0   2   2   0   0   0   0   2   0   0   0   0   2   0   2   0   0   2   0   0   0   0   0   0   0   0   2   2   0   2   2   0   0   2   0   0   0   2   0   0   0   0   2   2   2   0   0   0   0   0   2   0   2   0   2   2   0   0   0   2   2   0   0   2   0   2   2   2   2   0   0   0   2   2   2   2   2   2   2   2   2   2   2   2   2   0   0   2   0   0   2   2   2   0   0   2   0   2   0   0   2   0   2   0   0   2   0   0   0   0   0   0   2   2   2   2   2   2   2   0   0   0   2   0   0   2   2   2   0   2   2   2   0   2   0   0
 MK-5-14                0   0   0   2   2   2   0   0   0   2   0   2   0   0   0   2   0   0   0   2   0   0   0   2   2   2   0   2   0   0   0   0   2   2   2   2   2   0   2   2   0   0   0   2   0   2   2   2   0   0   2   2   2   0   2   2   2   2   0   0   2   2   2   2   2   2   2   0   0   0   0   2   0   0   0   0   2   0   2   0   0   0   0   0   0   0   0   0   0   0   2   2   0   2   2   0   0   2   0   0   0   2   0   2   0   0   2   0   2   0   0   0   0   0   2   2   2   2   0   2   0   0   2   2   2   0   2   2   0   2   2   2   2   0   0   0   2   2   0   2   2   2   2   2   2   2   0   2   0   0   0   2   0   0   2   2   2   0   0   2   0   2   2   0   2   2   2   0   0   2   0   0   0   0   0   0   2   2   2   0   0   2   2   0   0   0   2   0   0   2   2   2   0   2   0   2   0   2   0   0
 MK-5-15                0   0   0   0   2   2   0   0   2   2   2   2   0   0   0   2   0   0   0   2   0   0   0   0   2   2   0   2   0   0   0   0   2   2   2   2   2   0   2   2   0   0   0   2   0   2   2   2   0   0   2   0   2   0   2   2   2   2   0   0   2   2   2   2   2   2   2   0   0   0   0   2   0   0   0   0   2   0   2   0   0   0   0   2   0   0   0   0   0   0   2   2   0   2   2   0   0   2   0   0   2   2   0   2   0   0   2   0   2   0   0   2   0   0   2   2   2   2   0   2   0   0   2   2   2   0   2   2   0   2   2   0   2   0   0   2   2   2   0   2   2   2   2   2   2   2   0   2   0   0   0   2   0   0   2   2   2   0   0   2   0   0   2   0   2   2   2   2   0   0   0   0   0   0   0   0   2   2   2   0   0   2   2   0   0   0   2   0   0   2   2   2   0   2   0   2   0   2   0   0
 MK-5-16                0   0   0   0   2   2   0   0   2   2   2   2   0   0   0   2   2   0   0   2   0   0   0   0   0   2   0   2   0   0   0   0   2   2   2   2   2   0   2   2   2   0   0   2   0   2   2   2   0   0   2   0   0   0   2   2   2   2   0   0   2   2   2   2   2   2   2   0   0   0   0   2   0   0   0   0   2   0   0   2   0   0   0   2   0   0   0   0   0   0   2   0   0   2   2   0   2   2   0   2   2   2   0   2   0   0   2   0   2   0   0   2   0   0   2   2   2   0   0   2   2   0   0   2   2   0   2   2   0   2   2   0   2   0   0   0   2   2   0   2   2   2   2   2   2   2   0   2   0   0   0   2   2   0   2   2   2   0   0   2   0   0   2   0   2   2   2   2   0   0   0   0   0   2   0   0   0   0   0   0   0   2   2   0   0   0   2   0   0   2   2   2   0   0   0   2   0   2   0   0
 MK-6-1                 0   0   0   2   2   2   0   0   0   2   0   2   0   2   0   2   0   2   0   2   0   0   0   0   2   0   0   2   0   2   0   2   0   2   2   2   0   0   2   0   0   0   2   2   0   0   0   2   2   2   2   0   0   0   0   2   2   2   2   2   0   0   0   0   2   0   2   2   2   0   2   0   2   2   0   0   0   0   2   0   0   0   2   0   0   0   0   2   0   0   0   2   0   2   0   0   0   0   0   2   2   0   0   2   2   2   2   0   2   2   2   2   2   0   0   2   2   0   0   0   0   0   0   2   2   0   2   2   2   0   0   0   2   0   2   2   0   0   2   0   0   0   0   0   2   2   0   2   0   0   2   0   2   2   0   2   2   0   2   2   0   2   2   0   0   2   0   0   2   2   2   0   0   0   2   2   2   0   2   0   2   2   2   2   0   2   0   0   0   2   2   0   0   0   2   2   2   0   2   2
 MK-6-2                 0   0   0   2   2   2   0   0   0   2   0   0   0   2   0   0   0   2   0   2   0   0   0   0   2   0   0   2   0   2   0   0   0   2   0   2   0   0   2   0   0   0   2   2   0   2   0   2   2   2   2   0   0   0   0   2   2   2   2   2   0   0   0   0   2   0   2   2   2   0   2   0   2   2   0   0   0   0   2   0   0   0   2   0   0   0   0   2   0   0   0   2   0   2   0   0   0   0   0   2   2   0   0   2   2   2   2   0   2   2   2   2   2   0   0   2   0   0   0   0   0   0   0   2   2   0   2   0   2   0   0   0   2   0   2   2   0   0   2   2   0   0   0   0   0   2   0   2   0   0   2   0   2   2   0   0   2   2   0   2   0   2   2   0   0   2   0   0   2   2   2   0   0   0   2   2   2   0   2   0   2   2   0   2   0   2   0   0   2   2   2   0   0   0   2   2   2   0   0   2
 MK-6-3                 0   0   2   2   2   2   0   0   0   2   0   0   0   2   0   0   0   2   0   2   0   0   0   0   2   0   0   2   0   2   0   2   0   2   2   2   0   2   2   0   0   0   2   2   0   2   0   2   2   2   0   0   0   0   0   2   2   2   2   2   0   0   0   0   2   0   2   2   2   0   2   2   2   2   0   0   0   2   2   0   2   2   2   2   0   0   2   2   0   0   0   2   0   2   0   0   0   0   0   2   2   0   0   2   2   2   2   0   2   2   2   2   2   0   0   2   0   0   0   0   0   0   0   2   2   0   2   0   2   2   0   0   2   0   2   2   0   2   2   2   0   2   0   0   0   2   0   2   0   0   2   0   2   2   0   0   2   2   0   2   0   2   2   0   0   2   0   0   2   2   2   2   0   0   0   2   0   0   2   0   2   2   0   2   0   2   0   0   0   2   2   0   0   0   2   2   2   0   0   2
 MK-6-4                 0   0   2   2   2   2   0   0   0   2   2   0   0   2   0   0   0   2   0   2   0   0   0   0   2   0   2   2   0   2   0   2   2   2   2   2   0   2   2   0   0   0   2   2   0   2   0   2   2   2   0   0   0   0   0   2   2   2   2   2   0   0   0   0   2   0   2   2   2   0   2   0   2   2   0   0   0   2   2   0   2   2   2   2   2   0   2   2   0   0   0   0   0   2   0   0   0   0   0   2   2   0   0   2   2   2   2   0   2   2   2   2   2   0   2   2   0   0   0   0   2   0   0   2   2   0   2   0   2   2   0   0   2   2   2   2   0   2   2   2   0   2   0   0   0   2   0   2   0   0   2   0   0   2   0   0   2   2   0   0   0   2   2   0   0   2   0   2   2   2   2   2   0   0   0   2   0   0   2   0   2   2   0   2   0   2   0   0   0   2   2   0   0   0   2   2   0   0   0   2
 MK-6-5                 2   0   2   2   2   2   0   0   0   0   2   0   0   2   0   0   0   2   2   2   0   0   0   0   2   0   2   2   2   2   0   2   2   2   2   2   0   0   2   0   2   0   2   2   0   2   0   2   2   2   2   0   0   0   0   2   2   2   2   2   0   0   0   0   2   0   2   2   2   0   2   0   2   2   0   0   0   2   2   0   2   2   2   0   2   0   2   2   0   0   0   0   0   2   0   0   0   0   0   2   0   0   0   2   2   2   2   0   2   2   2   2   0   0   2   2   0   0   0   0   2   0   0   2   2   0   2   0   2   2   0   0   2   2   2   2   0   2   2   2   0   2   0   0   0   2   0   2   0   0   2   0   0   2   0   0   2   2   0   0   0   2   2   0   2   2   0   2   2   2   2   2   0   2   0   2   2   2   2   2   2   2   0   0   0   2   0   0   0   2   2   0   0   0   2   2   0   0   0   2
 MK-6-6                 2   0   2   2   2   2   0   0   0   0   2   0   0   2   0   0   0   2   2   2   0   0   0   0   2   0   2   2   2   2   0   2   2   0   2   2   0   0   2   0   2   2   2   2   0   2   2   2   2   2   2   0   0   0   0   2   2   2   2   2   0   0   2   0   2   0   2   2   2   0   0   0   2   2   0   0   0   2   2   2   2   2   2   0   0   0   2   2   2   0   2   0   0   2   2   0   0   0   0   2   0   0   0   2   2   2   2   0   2   2   2   2   0   0   0   2   0   0   0   0   2   0   0   2   2   0   2   0   2   2   0   0   2   2   2   2   0   0   2   2   0   2   0   2   0   2   2   2   0   0   2   0   2   2   0   0   0   2   0   0   0   2   2   0   0   2   0   2   2   2   0   2   0   2   0   2   2   2   2   2   2   2   0   0   0   2   0   0   0   2   2   0   0   0   2   2   0   0   0   2
 MK-6-7                 2   0   2   2   2   0   2   0   0   0   2   0   0   2   0   0   0   2   2   2   0   0   0   0   2   0   2   2   2   2   0   2   2   0   2   2   0   0   2   0   2   2   0   2   0   2   2   2   2   2   2   0   0   0   0   2   2   2   2   2   0   0   2   0   0   0   0   2   2   0   0   2   2   2   0   0   0   2   2   2   2   2   2   0   0   0   0   2   2   0   2   0   2   2   2   0   0   2   0   2   2   0   0   2   0   2   0   0   2   2   2   2   0   2   0   2   0   0   0   0   2   0   0   2   2   0   2   0   2   2   0   0   2   2   2   2   0   0   2   2   0   2   0   2   0   2   2   2   0   0   2   0   2   2   0   0   2   2   0   0   0   2   2   0   0   2   0   0   0   2   0   2   0   2   0   2   2   2   2   2   2   2   0   0   0   2   0   0   0   2   2   0   0   0   2   2   0   0   0   0
 MK-6-8                 2   0   2   2   2   0   2   0   0   0   0   0   0   2   0   0   0   2   0   2   0   0   0   0   2   0   2   2   2   2   0   2   0   0   2   2   0   0   2   0   2   0   0   2   0   2   2   2   2   2   2   0   0   0   0   2   2   2   2   2   0   0   2   0   0   0   0   2   2   0   0   2   2   2   0   0   0   2   2   2   0   0   2   2   0   0   0   2   2   0   2   0   2   2   2   0   0   2   0   2   2   0   0   2   0   2   0   0   2   2   2   2   0   2   0   2   2   0   0   0   2   0   0   2   2   0   2   0   2   2   0   0   2   2   0   0   0   0   2   0   0   2   0   2   0   2   2   2   0   0   2   0   2   2   0   0   2   2   0   0   0   2   0   0   0   2   0   2   0   2   0   2   0   0   0   2   2   2   2   2   2   2   0   0   0   2   0   0   0   2   2   0   0   0   2   2   2   0   0   0
 MK-6-9                 2   0   2   2   0   0   2   0   0   2   2   0   0   2   0   0   0   2   0   0   0   2   0   0   2   0   2   2   2   0   2   2   0   0   2   2   0   0   2   0   0   0   0   2   0   2   2   2   2   2   0   0   0   0   0   2   0   2   2   2   0   0   2   0   0   0   0   2   0   0   0   2   2   2   0   0   0   2   2   0   0   0   2   2   0   2   0   2   2   0   2   2   2   2   2   0   0   0   0   2   2   0   0   2   0   2   0   0   2   2   2   2   0   2   0   2   2   0   0   0   2   0   0   2   2   0   2   0   2   2   0   0   2   2   0   0   0   0   2   0   0   2   2   2   0   2   2   2   2   2   2   0   2   0   0   0   2   2   0   0   0   0   0   0   0   2   0   2   0   2   0   2   0   0   0   2   2   2   2   2   2   2   0   2   0   2   0   0   0   2   2   0   0   0   2   2   2   0   0   0
 MK-6-10                2   0   2   2   0   0   0   0   0   2   2   0   0   2   0   0   0   2   0   2   0   2   0   0   2   0   2   2   2   0   2   2   0   0   2   2   2   0   2   0   0   0   0   2   0   2   2   2   2   2   0   0   0   0   2   2   0   2   0   0   0   0   2   0   0   0   0   2   0   0   0   2   2   2   0   0   0   2   2   0   0   0   2   2   0   2   0   2   0   2   2   2   2   2   2   0   0   2   0   2   2   0   0   2   0   2   0   0   2   2   2   2   0   2   0   2   2   0   0   0   2   0   0   2   2   0   2   0   2   2   0   0   2   2   2   0   0   2   2   0   0   2   2   2   0   2   0   2   2   2   2   0   2   0   0   0   2   2   0   0   0   0   0   0   0   0   0   2   0   0   0   2   0   0   2   2   2   2   2   2   2   2   0   2   0   2   0   0   0   2   2   0   0   0   2   2   2   0   0   0
 MK-6-11                0   0   2   2   0   0   0   0   2   2   2   0   0   0   0   0   0   2   0   0   0   0   0   0   2   0   0   2   0   0   2   2   0   0   2   2   2   0   2   0   0   0   0   2   0   2   2   2   2   2   0   0   0   0   0   2   2   2   0   0   2   0   2   0   2   0   0   2   0   0   0   2   2   0   0   0   0   2   2   0   0   0   2   2   0   2   0   2   0   2   2   2   2   2   2   0   0   2   0   2   2   0   2   2   0   0   0   0   2   2   2   2   0   2   2   2   2   0   0   0   2   0   0   2   2   0   2   0   2   2   0   0   2   2   2   0   0   0   2   0   0   2   2   2   0   2   0   2   2   2   2   0   2   0   0   0   2   2   0   2   0   0   0   0   0   2   0   2   2   0   0   2   0   0   2   2   2   2   2   2   2   2   2   0   0   2   0   2   0   2   2   0   0   2   2   2   2   0   0   0
 MK-6-12                0   0   2   2   0   2   0   0   2   2   2   0   0   0   2   0   0   2   0   0   0   0   0   0   2   2   0   2   0   0   2   0   0   0   2   2   2   0   2   0   0   0   0   2   0   2   2   2   0   0   2   0   0   0   0   2   2   2   0   0   2   0   2   0   2   0   0   2   0   0   0   2   2   0   0   0   0   2   2   0   0   0   2   2   2   2   0   2   0   2   0   2   2   2   2   0   0   2   0   2   2   0   2   2   0   0   0   0   2   2   2   0   0   2   2   2   2   0   0   0   2   0   2   2   2   0   2   0   2   2   0   0   2   2   2   0   0   0   2   0   0   0   2   2   0   2   2   2   2   2   2   0   2   2   2   0   2   2   0   0   0   0   0   0   0   2   0   2   2   0   0   2   0   2   2   2   2   2   2   2   2   2   2   0   0   2   0   0   0   0   0   0   0   2   2   2   2   2   0   0
 MK-6-13                0   0   2   2   0   2   0   0   2   2   2   0   0   0   2   0   0   2   0   0   0   0   0   2   2   2   0   0   2   0   2   0   0   2   0   2   2   0   2   0   0   0   0   2   0   0   2   0   0   2   2   0   0   0   2   2   2   2   0   0   2   0   2   2   2   0   0   0   0   0   0   0   2   0   0   0   0   2   0   0   0   0   2   0   2   2   0   2   0   2   2   0   2   2   2   0   0   2   0   2   2   0   2   2   0   0   0   0   2   2   2   0   0   0   2   2   2   0   0   0   2   0   2   2   0   2   2   2   2   2   0   0   0   2   0   0   0   0   2   2   0   0   2   2   2   2   2   2   2   2   2   0   2   2   2   0   2   2   0   0   0   0   0   2   0   2   0   2   2   0   0   2   0   2   2   2   2   2   2   2   2   2   2   0   0   2   0   0   2   0   0   0   0   2   2   0   2   2   0   0
 MK-6-14                0   0   2   2   0   2   0   0   2   2   2   0   0   0   2   0   0   2   0   0   0   2   0   2   2   2   2   0   2   0   2   2   0   2   0   2   2   0   2   0   0   0   0   2   0   0   2   0   0   2   2   0   2   0   2   0   2   2   0   0   2   0   2   2   2   0   0   0   0   0   0   0   2   0   0   0   0   0   0   0   0   0   2   0   2   2   0   2   0   2   2   0   2   2   0   0   0   2   0   2   2   0   2   2   0   2   0   0   2   2   2   0   0   2   2   2   2   0   0   0   2   0   2   2   0   2   2   2   2   2   0   0   0   2   0   0   0   0   2   2   0   0   2   2   2   2   2   2   2   2   2   0   2   0   2   0   2   2   0   0   0   0   0   2   0   2   0   2   2   0   2   2   0   2   2   2   2   2   2   2   2   2   2   0   0   2   0   0   2   0   0   0   0   2   2   0   2   2   0   0
 MK-6-15                0   0   2   2   0   2   0   0   2   2   2   0   0   0   2   0   0   2   0   0   0   2   0   2   2   2   2   0   2   0   2   2   0   2   0   2   2   2   2   0   0   0   0   2   0   0   2   0   0   2   2   0   2   0   0   0   2   2   0   0   0   0   2   2   2   2   0   0   0   0   0   0   2   0   0   0   0   0   0   0   0   0   2   0   2   2   0   2   0   2   2   0   2   2   0   0   2   2   0   2   2   0   2   2   0   2   0   2   2   2   2   0   0   2   2   2   2   0   0   0   2   0   2   2   0   2   2   2   2   0   0   0   0   2   0   2   0   0   2   2   0   0   2   2   2   2   2   2   2   2   2   0   2   0   2   0   2   2   0   0   0   0   0   2   0   0   0   2   2   0   2   2   0   2   2   2   2   2   2   2   2   2   2   0   0   2   0   0   2   0   0   2   0   2   2   0   2   2   0   0
 MK-6-16                2   0   2   2   0   2   0   0   2   2   2   0   0   0   2   0   0   2   0   0   2   2   0   2   2   2   2   0   2   2   2   0   0   0   2   2   2   2   2   0   0   0   0   0   0   0   2   0   0   2   2   0   2   0   0   0   2   2   0   0   0   0   0   2   2   2   0   0   0   0   0   0   2   0   0   2   0   0   0   0   0   0   2   0   0   2   0   2   0   2   2   0   2   2   0   0   2   2   0   2   2   0   2   2   0   2   0   2   2   2   2   0   0   2   2   2   2   0   0   0   2   0   2   2   0   2   2   2   2   0   0   0   2   2   0   2   0   0   2   2   0   0   2   2   2   0   2   2   2   2   2   0   0   0   0   0   2   2   0   2   0   0   0   2   0   0   0   0   2   0   2   2   0   2   2   2   2   2   2   0   2   2   0   0   0   2   0   0   2   0   0   2   0   2   2   0   2   2   0   0
 
!****************************************** Phenotypic Data **********************************************************
!-100.0 is resevred for missing phenotype
SimulatedTrait1        16.1023   16.2552   14.4250   15.1800   12.5645   16.4978   12.9434   14.9953   16.9105   13.6860   19.5014   13.7172   16.7999   13.9126   21.5726   15.1634   16.3682   13.4253   15.3835   16.5855   21.1608   12.0626   19.5447   21.9447   16.4259   14.9404   16.4840   13.0203   12.4976   18.7244   13.3673   13.8218   13.1956   19.4883   11.6557   20.7950   13.7690   16.0707   14.3348   17.2022   11.1211   18.0012   17.4165   14.1625   14.1130   19.0871   13.2531   19.0262   13.6953   11.8128   14.9415   17.3378   17.9145   20.6842   17.2464   15.3357   16.7542   17.3589   14.1896   10.4141   20.7771   16.7218   15.1359    8.6549   11.2301   13.9539   17.2038   17.2098   17.7596   16.7737   14.4464   10.2582    9.7832   14.4502   18.8335   14.4436   15.4682   17.9308   13.8888   16.7881   11.4883   15.8823   18.2214   17.2770   14.6052   14.5378   15.5445   12.5648   14.0747   19.2929   12.7149   16.0460   15.4207   18.7292   19.0015   10.8146   15.2303   15.9958   14.2059   14.9107   14.5625   14.5724   16.7177   14.8001   18.1632    9.2034   20.3282   17.5237   16.1366   19.1688   17.9805   13.1190   11.8069   15.2323   13.9099   14.9954   12.8705   15.7425   15.5321   14.2958   15.6510   12.2948   16.7225   20.0314   16.0806   13.4371   11.4411   16.1165   16.6334   14.2370   16.0409   15.4662   15.6579   17.9181   16.6174   15.3448   18.2892   17.4349   11.1880   18.0095   15.1244   13.4328   17.9292   12.9840   14.3104   17.8750   10.9520   16.8913   16.9888   17.0657   14.4938   18.6736   15.5306   13.3446   14.2776   14.6823   14.8218   14.3059   13.7570   11.6479   17.0896   16.2612   14.1606   16.6654   15.9743   17.5324   10.7517   12.6861   17.6393   13.2165   14.3585   16.3925   14.6736   15.9145   16.3843   15.4149   12.7981   12.4657   15.8946   15.5384   15.2079    8.7209   12.7705   17.0635   11.6529   17.3072   17.2481   18.4890   13.8277   16.9931   17.4952   18.4495   13.3739   12.7054   13.6201    7.2926   16.2015   14.7495   12.5433   15.7840
SimulatedTrait2         9.2900   11.3613    9.2035    8.3200   11.7131   11.1098   12.1957    7.5866   10.2018    8.8870    9.4352    9.3192   10.2712   11.9764    9.3244    7.1633    9.5668   13.7355   11.8437    9.7456    7.8571    6.9712   10.2646    9.0020    9.2271   11.8821   12.1209   10.1908    9.8061    6.1334    9.4459    7.8267   10.1829   10.7799    7.0745   11.1769    9.5071    8.6934   12.3755    9.6065   11.7554   11.5379    7.6524    9.8069    9.0463    9.8905    9.2490    9.1140    8.4175   11.2167    5.6360   11.2835    8.4201   11.8288   10.5945    9.2195   11.6515    9.6210   10.5363   11.8969    9.9011   10.9089    9.6529    9.2255    9.7737   11.2678    8.7259    8.4764   10.8757   13.0657   11.8087    7.6445   11.1724   13.0102   10.5215   12.0133   10.8096   11.3027    9.6412   12.3964    8.7897    7.6367    8.3866    7.6285    9.4048   10.8085    8.2020   10.5750    8.2851   12.1894   10.4306    8.8217   10.6967    9.0478   12.1346   11.6152    8.8364   10.1528    7.4674    9.9577    7.4282   10.0891    9.8220   10.4907    8.5743    7.1663    7.4324    8.7290   12.1524   10.1818   10.6191    8.8469   10.8522    7.2208    8.0967   10.7367    8.4692    7.7576    8.1824   10.9899    7.5455    8.9697    9.7455    8.4192   11.4154    7.5805    7.0721   10.5615   11.2012    8.7192    9.6551   10.1317   11.5420   10.3750    9.0911    9.6707    8.0274    9.0294    9.2025    9.7371    9.9520   13.6671   10.1190    9.5603   10.1686    9.4540   10.1153   11.0570   10.8197    6.1300    9.9579   11.2656    9.4702   12.2712    9.1033    8.8154   12.3343    8.3145    9.5392   12.1128    7.7631    9.5539    9.4199   10.7933   12.4996   10.5865    9.3360   13.3850    8.6167    9.7397   10.8899    7.7715   10.2653    7.8344   10.9398    6.8767   10.3872    7.8468    7.9685   12.4936   10.8934   10.2881    9.0026   12.8927   13.2107    8.2697   10.9542    8.9100    9.9521   10.5931    8.9540    8.4876   10.1071    9.5635    8.0621   12.3446   10.8649   10.2991   10.2240   10.9602
 
