# Supplementary material for: Inclusive Composite Interval Mapping of QTL by Environment Interactions in Biparental Populations
Source: PLoS One. 2015 Jul 10;10(7):e0132414. doi: 10.1371/journal.pone.0132414 (PMC4498613; doi:10.1371/journal.pone.0132414)
Supplement: S4 File — (ZIP) [file pone.0132414.s004.zip › H=0.1/L1/run_00046.met]

!**********************Note: lines staring with "!" are remarks and will be ignored in the program********************
!*********************************General Information**********************************
!Assuming F1 = P1 x P2, populations available in QTL IciMapping are: 
!  1, P1BC1F1 = P1 x F1, the first backcrossing where P1 is used as the recurrent parent;
!  2, P2BC1F1 = P2 x F1, the first backcrossing where P2 is used as the recurrent parent;
!  3, F1DH, F1-derived doubled haploids; 
!  4, RIL or F1RIL, recombination inbred lines through the repeated selfing of F1;
!  5, P1BC1RIL, recombination inbred lines through the repeated selfing of P1BC1F1;
!  6, P2BC1RIL, recombination inbred lines through the repeated selfing of P2BC1F1;
!  7, F2, the selfing generation of F1;
!  8, F3, the selfing generation of F2;
!  9, P1BC2F1, the second backcrossing where P1 is used as the recurrent parent; 
! 10, P2BC2F1, the second backcrossing where P2 is used as the recurrent parent;
! 11, P1BC2RIL, recombination inred lines through the repeated selfing of P1BC2F1; 
! 12, P2BC2RIL, recombination inred lines through the repeated selfing of P2BC2F1; 
! 13, P1BC1F2, the selfing generation of P1BC1F1; 
! 14, P2BC1F2, the selfing generation of P2BC1F1; 
! 15, P1BC2F2, the selfing generation of P1BC2F1; 
! 16, P2BC2F2, the selfing generation of P2BC2F1; 
! 17, P1BC1DH, P1BC1F1-derived doubled haploids; 
! 18, P2BC1DH, P2BC1F1-derived doubled haploids; 
! 19, P1BC2DH, P1BC2F1-derived doubled haploids; 
! 20, P2BC2DH, P2BC2F1-derived doubled haploids; 
   3      !Mapping Population (see remarks above)
   2      !Mapping Function (1 for Kosambi; 2 for Haldane; 3 for Morgan)
   2      !Marker Space Type (1 for intervals; 2 for positions)
   1      !Marker Space Unit(1 for centiMorgans; 2 for Morgan)
   6      !Number of Chromosomes (or Linkage Groups)
 200      !Size of the mapping population
   2      !Number of environments
 
!***************************************** Chromosomes and Linkage Maps **********************************************
!Chromosome                 NumMarkers
-CH1                        16
-CH2                        16
-CH3                        16
-CH4                        16
-CH5                        16
-CH6                        16
!Linkage map (Marker name followed by position or the interval length)
 MK-1-1                1     0.000
 MK-1-2                1    10.000
 MK-1-3                1    20.000
 MK-1-4                1    30.000
 MK-1-5                1    40.000
 MK-1-6                1    50.000
 MK-1-7                1    60.000
 MK-1-8                1    70.000
 MK-1-9                1    80.000
 MK-1-10               1    90.000
 MK-1-11               1   100.000
 MK-1-12               1   110.000
 MK-1-13               1   120.000
 MK-1-14               1   130.000
 MK-1-15               1   140.000
 MK-1-16               1   150.000
 MK-2-1                2     0.000
 MK-2-2                2    10.000
 MK-2-3                2    20.000
 MK-2-4                2    30.000
 MK-2-5                2    40.000
 MK-2-6                2    50.000
 MK-2-7                2    60.000
 MK-2-8                2    70.000
 MK-2-9                2    80.000
 MK-2-10               2    90.000
 MK-2-11               2   100.000
 MK-2-12               2   110.000
 MK-2-13               2   120.000
 MK-2-14               2   130.000
 MK-2-15               2   140.000
 MK-2-16               2   150.000
 MK-3-1                3     0.000
 MK-3-2                3    10.000
 MK-3-3                3    20.000
 MK-3-4                3    30.000
 MK-3-5                3    40.000
 MK-3-6                3    50.000
 MK-3-7                3    60.000
 MK-3-8                3    70.000
 MK-3-9                3    80.000
 MK-3-10               3    90.000
 MK-3-11               3   100.000
 MK-3-12               3   110.000
 MK-3-13               3   120.000
 MK-3-14               3   130.000
 MK-3-15               3   140.000
 MK-3-16               3   150.000
 MK-4-1                4     0.000
 MK-4-2                4    10.000
 MK-4-3                4    20.000
 MK-4-4                4    30.000
 MK-4-5                4    40.000
 MK-4-6                4    50.000
 MK-4-7                4    60.000
 MK-4-8                4    70.000
 MK-4-9                4    80.000
 MK-4-10               4    90.000
 MK-4-11               4   100.000
 MK-4-12               4   110.000
 MK-4-13               4   120.000
 MK-4-14               4   130.000
 MK-4-15               4   140.000
 MK-4-16               4   150.000
 MK-5-1                5     0.000
 MK-5-2                5    10.000
 MK-5-3                5    20.000
 MK-5-4                5    30.000
 MK-5-5                5    40.000
 MK-5-6                5    50.000
 MK-5-7                5    60.000
 MK-5-8                5    70.000
 MK-5-9                5    80.000
 MK-5-10               5    90.000
 MK-5-11               5   100.000
 MK-5-12               5   110.000
 MK-5-13               5   120.000
 MK-5-14               5   130.000
 MK-5-15               5   140.000
 MK-5-16               5   150.000
 MK-6-1                6     0.000
 MK-6-2                6    10.000
 MK-6-3                6    20.000
 MK-6-4                6    30.000
 MK-6-5                6    40.000
 MK-6-6                6    50.000
 MK-6-7                6    60.000
 MK-6-8                6    70.000
 MK-6-9                6    80.000
 MK-6-10               6    90.000
 MK-6-11               6   100.000
 MK-6-12               6   110.000
 MK-6-13               6   120.000
 MK-6-14               6   130.000
 MK-6-15               6   140.000
 MK-6-16               6   150.000
!*********************************** Marker Types ********************************************************************
!Co-dominant marker: When heterozygote F1 is present, P1 is coded as 2, F1 is coded as 1, and P2 is coded as 0; Otherwise, P1 is coded as 2, and P2 is coded as 0. 
!Dominant marker: When heterozygote F1 is present, P1 and F1 are coded as 12, and P2 is coded as 0; Otherwise, P1 is coded as 2, and P2 is coded as 0.  
!Recessive markers: When heterozygote F1 is present, P1 is coded as 2, and F1 and P2 are coded as 10; Otherwise, P1 is coded as 2, and P2 is coded as 0. 
!Missing marker is coded as -1. 
 MK-1-1                 0   0   0   2   0   2   2   0   0   2   0   0   0   2   0   2   2   0   2   0   0   0   2   0   0   2   2   2   2   0   2   2   0   2   2   2   2   2   2   0   0   2   2   0   0   0   2   0   2   0   0   2   2   2   0   2   2   0   2   0   2   2   2   0   2   2   2   2   0   0   0   0   0   2   0   2   0   0   2   2   0   0   0   2   0   0   2   2   0   0   0   0   0   2   2   0   2   2   2   0   2   0   2   2   0   0   0   2   0   0   0   0   0   2   2   2   2   0   2   0   2   2   2   2   2   0   2   0   2   0   2   2   0   0   2   0   2   0   0   0   0   2   2   2   0   0   2   0   0   0   2   0   0   2   2   0   0   0   2   2   2   2   0   0   2   0   0   0   0   0   2   2   0   2   0   2   0   0   2   2   0   2   2   2   0   0   0   2   2   2   2   0   0   0   0   2   0   0   2   2
 MK-1-2                 0   0   0   2   0   2   2   0   0   2   0   0   0   2   0   2   2   0   2   0   0   0   2   0   0   2   2   2   2   0   2   2   0   2   2   2   2   2   2   0   0   2   2   2   0   0   2   0   2   2   2   2   2   2   0   2   2   0   2   0   2   2   2   0   2   2   2   2   0   0   0   2   0   2   0   0   0   0   2   2   0   0   0   2   0   0   2   2   0   0   0   0   0   2   2   0   2   2   2   0   2   0   0   2   0   0   0   2   0   0   0   0   0   2   2   2   2   0   2   0   2   2   2   2   2   0   2   0   0   0   2   2   0   0   2   2   2   0   0   0   0   0   2   2   2   0   2   0   0   0   2   0   0   2   0   0   0   0   2   2   2   2   0   0   0   0   0   0   0   0   2   2   0   2   0   2   2   2   2   2   0   0   2   2   0   0   0   2   2   2   2   0   0   0   2   2   0   0   2   2
 MK-1-3                 0   0   0   2   0   2   2   0   0   2   0   0   0   2   0   2   2   0   0   0   0   2   2   0   0   2   2   2   2   0   2   2   0   2   2   2   2   2   2   0   0   2   2   2   0   0   2   0   2   2   2   2   2   2   2   0   2   0   2   0   2   2   2   0   2   2   2   2   0   0   0   2   0   2   0   0   0   0   2   2   0   0   0   2   0   0   2   2   0   2   0   0   0   2   2   0   2   2   2   0   2   0   0   2   0   0   0   2   0   0   0   0   0   2   2   2   2   0   2   0   2   2   2   2   2   2   2   0   2   0   2   2   0   0   2   2   0   2   0   0   0   0   2   2   0   2   2   0   0   0   2   0   0   2   0   0   0   0   2   2   2   0   0   0   2   2   0   0   0   0   2   2   0   2   0   2   0   2   2   2   0   0   2   2   0   0   0   2   0   2   2   0   0   0   2   2   0   0   0   2
 MK-1-4                 0   0   0   2   0   0   2   0   0   0   0   0   0   2   0   2   2   0   0   2   0   2   2   0   0   2   2   2   0   0   2   0   0   0   0   2   2   2   2   0   0   2   2   2   0   0   2   0   2   2   2   2   2   2   2   0   2   0   2   2   2   2   2   0   2   2   2   2   0   0   0   2   0   2   0   0   0   0   0   2   0   0   0   2   0   0   2   2   0   0   0   0   0   2   2   0   2   2   2   0   2   0   0   2   2   0   0   0   0   0   0   0   0   2   2   2   2   0   2   0   0   2   2   2   2   2   2   2   2   0   2   2   0   0   2   2   0   2   0   0   0   0   2   2   0   2   0   0   0   0   0   0   0   2   0   0   0   0   2   2   2   0   0   0   2   2   0   0   0   0   2   2   0   2   0   2   2   2   2   2   2   0   2   2   0   0   2   2   0   2   2   0   0   0   2   2   2   0   0   2
 MK-1-5                 0   0   0   2   0   0   0   0   2   0   0   0   2   2   0   2   2   2   0   2   0   2   2   0   0   2   0   2   0   0   2   0   0   0   0   2   2   2   2   0   0   2   2   0   0   0   2   0   2   2   2   2   0   2   2   0   2   0   2   2   0   2   2   0   2   2   2   2   0   0   0   2   0   2   0   0   0   0   0   2   0   0   0   2   0   0   2   2   0   0   0   0   0   2   2   0   0   2   2   0   2   0   0   2   2   0   0   0   0   0   0   2   0   2   2   2   2   0   2   0   0   2   2   2   2   2   2   2   2   0   2   2   0   0   2   2   0   2   0   0   0   0   2   2   0   2   0   0   0   0   0   0   0   2   0   0   0   0   2   2   2   2   0   0   2   2   0   2   0   0   2   0   0   2   0   2   2   2   2   2   2   0   2   2   0   0   2   2   0   2   2   0   0   0   2   2   2   2   0   2
 MK-1-6                 0   0   0   2   0   0   0   0   2   0   0   2   0   2   0   2   2   2   0   2   0   2   0   0   0   2   0   0   0   0   2   0   0   0   0   2   2   2   2   0   0   2   2   0   0   0   2   0   2   2   2   2   0   0   2   2   2   0   2   2   0   2   2   0   2   0   2   2   0   2   0   2   0   2   0   0   0   0   0   2   2   0   0   2   0   0   2   2   0   0   0   0   0   2   2   0   0   2   2   2   2   0   2   2   0   0   0   0   0   0   0   2   0   2   2   2   2   0   2   0   0   2   2   2   2   2   2   0   2   0   2   2   0   0   2   2   0   2   0   0   2   0   2   2   0   2   0   0   0   0   0   0   0   2   0   0   0   0   2   2   2   2   0   2   2   0   0   2   0   0   2   0   0   2   0   2   2   2   2   2   2   0   2   2   0   0   2   2   0   2   2   0   0   0   2   2   2   2   0   2
 MK-1-7                 0   2   0   2   0   0   2   0   2   0   0   2   0   2   0   2   2   2   0   2   0   2   0   0   0   2   0   0   0   0   2   0   0   0   0   0   2   2   2   0   0   2   2   0   0   0   2   0   2   2   2   2   0   0   2   2   2   0   2   2   0   2   2   0   2   0   2   2   0   2   0   2   0   2   0   0   0   0   0   2   2   0   0   2   0   2   2   2   0   0   0   0   0   2   2   0   2   2   2   2   2   0   2   2   0   0   2   0   0   0   0   2   0   2   2   2   2   0   2   0   2   2   2   2   2   2   2   0   2   0   2   2   0   0   2   2   0   2   0   0   2   0   2   2   0   2   2   0   0   0   0   0   0   2   0   0   0   0   2   2   2   0   0   0   2   0   0   0   0   0   2   0   0   2   0   2   2   2   2   2   2   0   2   2   0   0   2   2   0   2   2   0   0   2   2   2   2   2   0   2
 MK-1-8                 0   2   0   2   0   0   0   0   2   0   0   2   2   2   0   2   2   2   0   2   0   2   0   0   0   2   0   0   0   0   2   0   0   0   0   0   2   2   0   0   0   2   2   0   0   0   0   0   2   2   2   2   0   0   0   2   2   2   2   2   2   2   2   0   0   0   2   2   0   2   0   2   2   2   2   2   0   2   0   2   2   2   2   2   0   2   2   2   0   0   0   0   0   2   2   0   2   2   0   2   2   0   2   2   0   2   2   0   0   0   0   2   0   2   0   2   2   0   2   0   2   2   2   2   0   2   2   0   2   0   2   2   0   0   2   2   0   2   2   0   2   0   0   2   0   2   2   0   0   0   0   0   2   2   0   0   0   0   2   2   2   0   0   0   2   0   0   0   0   2   2   0   0   2   0   2   2   2   2   2   2   0   2   2   0   2   2   2   0   2   2   0   0   2   2   2   0   2   0   2
 MK-1-9                 2   2   0   2   0   0   0   0   2   0   0   2   2   2   0   2   2   2   0   2   0   2   0   0   0   0   0   0   0   0   0   0   0   2   0   0   2   2   0   0   0   2   2   2   0   0   0   0   2   2   2   2   2   0   0   2   2   2   2   2   2   2   2   0   0   0   2   2   0   2   0   2   2   2   2   2   0   2   0   2   2   2   2   0   0   2   2   2   0   0   0   0   0   2   2   0   0   2   0   2   2   0   2   2   0   2   2   0   0   0   0   2   0   2   0   2   2   0   2   0   2   2   2   2   0   2   2   0   2   0   2   2   0   0   2   2   0   2   2   0   2   2   0   2   0   2   0   0   0   2   2   0   2   2   0   0   0   0   2   2   2   0   0   0   2   2   0   0   0   2   2   0   0   2   0   2   2   2   0   2   2   0   2   2   0   2   2   2   2   2   2   0   2   2   2   2   0   0   0   2
 MK-1-10                2   2   0   2   0   0   0   0   2   0   0   2   2   2   0   2   2   2   0   2   0   2   0   0   0   0   0   0   0   0   0   0   0   2   0   0   2   2   0   0   0   0   2   0   0   0   0   0   2   2   2   2   2   0   0   2   2   2   2   2   2   2   2   0   0   0   2   2   0   2   2   2   2   2   2   2   0   2   0   2   2   2   2   0   0   0   2   2   2   0   0   0   2   2   2   2   0   2   0   2   2   0   2   2   0   2   2   0   0   2   0   2   0   2   0   2   0   0   2   0   2   2   2   2   0   2   2   0   2   0   2   2   0   0   2   2   0   2   2   0   0   2   0   2   0   2   0   0   0   2   2   0   2   2   0   0   0   0   2   2   2   0   0   0   2   2   2   0   0   2   2   0   0   2   2   2   2   2   0   2   0   0   2   2   0   2   0   2   2   2   2   0   2   2   2   2   0   0   0   2
 MK-1-11                2   2   0   2   0   0   0   2   2   0   0   2   2   2   0   2   2   2   0   2   0   2   0   2   0   0   0   0   0   0   0   0   0   2   0   0   2   2   0   0   0   0   2   0   0   2   0   0   2   2   2   2   2   0   0   2   0   2   2   2   2   2   2   0   0   0   2   2   0   2   2   2   2   2   2   2   2   2   0   2   2   2   2   2   0   0   2   2   2   0   0   0   2   2   2   2   0   2   2   2   2   0   2   2   0   2   2   0   0   2   0   2   0   2   2   2   0   0   2   0   2   2   2   2   0   2   2   0   2   0   2   2   2   0   2   2   2   2   2   0   0   2   2   2   0   2   0   0   0   0   2   0   2   2   0   0   0   0   2   2   2   0   0   0   2   2   2   0   0   2   2   0   0   0   2   0   2   2   2   2   0   0   2   2   0   2   0   0   2   2   2   2   2   2   2   2   0   2   0   2
 MK-1-12                2   2   2   2   0   0   0   2   2   0   0   2   2   2   0   2   2   2   2   2   0   2   2   2   0   0   0   0   0   0   0   0   0   2   0   0   2   2   0   0   0   0   2   0   0   2   0   0   2   2   2   0   2   0   0   2   0   2   2   2   2   2   2   0   0   0   2   2   0   2   2   2   2   2   2   2   2   0   0   2   2   2   2   0   2   0   2   2   2   0   0   0   2   2   2   2   0   2   2   2   0   0   2   2   0   2   2   0   0   2   0   2   0   2   2   2   0   0   2   0   2   2   2   2   0   2   2   0   2   0   2   2   2   0   2   2   2   2   2   0   0   2   2   2   0   2   0   2   0   0   2   0   2   2   0   0   0   0   2   2   2   0   0   0   2   2   2   0   0   2   2   0   0   0   2   0   2   2   2   2   0   0   2   2   0   2   0   0   0   2   2   2   2   0   2   2   0   2   2   2
 MK-1-13                2   2   0   2   0   0   0   2   2   0   0   2   2   2   0   2   2   2   2   2   0   0   2   2   0   0   0   0   0   2   0   0   0   2   0   2   2   2   0   0   0   0   2   0   0   2   0   0   2   2   2   0   2   0   0   2   0   2   2   0   2   2   2   0   0   2   2   2   0   2   2   2   0   2   2   2   2   0   0   2   0   2   0   0   2   0   2   2   2   0   0   0   2   2   2   2   0   2   2   2   0   0   2   2   0   2   2   0   0   2   0   2   0   2   2   2   0   0   2   0   2   2   2   2   2   2   2   0   2   0   0   2   2   2   2   2   2   2   2   0   0   2   0   2   2   2   0   2   0   0   2   2   2   2   0   0   0   0   2   2   2   0   0   2   2   2   2   0   0   2   2   0   0   0   0   0   2   2   2   2   0   0   2   2   2   2   0   0   0   2   2   2   2   0   2   2   0   2   2   2
 MK-1-14                2   2   0   2   0   0   0   2   2   0   0   2   2   2   0   2   0   2   2   2   0   0   2   2   0   0   0   0   0   2   0   0   0   2   0   2   2   2   0   0   0   0   2   0   0   2   2   0   0   2   2   0   2   0   0   2   0   0   2   0   2   2   2   0   2   0   2   2   0   2   2   2   0   2   2   2   2   0   0   0   0   2   2   0   2   0   2   2   0   0   0   0   2   2   2   2   2   2   2   2   0   0   2   2   0   2   2   0   2   0   0   2   0   2   2   2   0   0   2   0   2   2   2   2   2   2   2   0   2   0   0   2   2   2   0   2   0   2   2   0   0   0   2   2   2   2   0   2   0   0   2   2   2   2   0   0   0   0   2   2   2   0   2   2   2   2   2   0   0   2   2   0   0   0   2   0   2   2   2   2   0   0   2   2   2   2   0   0   0   2   2   2   2   0   2   2   0   2   2   2
 MK-1-15                2   2   0   2   0   2   2   2   2   0   0   2   2   2   0   0   0   2   2   2   0   0   2   2   0   0   0   0   0   2   2   0   0   2   0   2   2   2   0   0   0   0   2   0   0   2   2   0   0   2   2   0   2   0   0   2   0   0   2   2   2   2   2   0   2   0   0   2   0   2   2   2   0   2   0   2   2   0   0   0   0   2   2   0   0   0   0   2   0   0   2   0   2   2   2   2   2   0   2   2   0   0   2   2   0   0   2   0   2   0   0   2   0   2   2   2   0   0   2   0   2   2   2   2   2   2   2   0   2   0   0   2   2   2   0   0   0   2   2   0   0   0   2   0   2   0   0   2   2   0   2   2   2   2   0   0   0   0   0   2   2   0   2   2   2   0   2   0   0   2   2   0   0   0   2   0   2   2   2   2   0   0   2   2   2   2   0   0   0   2   2   2   2   0   2   2   2   2   2   2
 MK-1-16                2   2   2   2   0   2   0   2   2   0   2   0   2   2   0   0   0   0   2   2   0   0   2   2   0   0   0   0   0   2   2   0   0   2   0   2   2   0   0   0   0   0   0   0   0   2   2   0   0   2   0   2   2   0   0   2   0   0   2   2   0   2   2   0   2   0   0   2   0   2   2   2   0   2   0   2   2   0   0   0   2   0   2   0   0   2   0   2   0   0   2   2   2   2   2   2   0   0   0   2   0   0   2   0   0   0   2   0   2   0   0   2   0   2   0   2   0   0   2   0   2   2   2   2   2   2   2   2   2   0   0   2   2   0   0   0   0   2   0   0   0   0   2   2   2   0   0   2   2   0   2   2   2   0   0   0   0   0   0   2   2   0   0   2   2   0   2   0   0   2   2   0   0   2   2   0   2   2   2   2   0   0   2   2   2   2   0   0   0   2   2   0   2   0   2   2   0   0   0   2
 MK-2-1                 0   2   0   0   0   0   0   0   2   2   2   2   2   2   0   0   0   2   2   0   0   0   0   2   0   2   0   2   2   2   0   2   2   0   0   0   2   2   2   0   2   0   0   2   2   0   2   2   0   0   2   0   2   0   0   0   0   0   2   0   0   2   0   0   0   2   0   0   0   2   0   2   0   2   0   2   2   0   0   2   0   0   0   0   0   2   2   2   2   2   0   0   0   0   0   2   2   0   2   0   0   0   2   0   0   2   2   2   0   2   2   2   2   0   2   2   2   2   2   2   0   0   2   2   2   2   2   0   2   0   0   0   0   0   2   0   2   0   0   2   2   2   2   0   0   0   2   0   0   0   2   0   2   2   0   2   2   0   2   2   2   2   2   0   2   0   0   0   2   0   0   0   2   0   2   2   2   0   2   2   2   2   2   0   0   2   0   0   2   2   2   2   2   2   0   0   0   0   2   0
 MK-2-2                 0   2   0   0   0   0   2   0   2   2   0   2   2   2   0   0   0   2   2   0   0   0   0   2   0   2   0   2   2   2   0   2   2   0   0   0   2   2   2   0   2   0   0   2   2   0   2   2   0   0   2   2   2   0   0   0   0   0   2   0   2   0   0   0   0   2   0   0   0   2   0   2   0   2   0   2   2   0   0   2   0   0   0   0   0   2   2   0   2   0   0   0   0   0   0   2   2   0   2   0   0   0   2   0   0   2   2   2   0   2   2   2   2   0   2   2   2   2   2   2   0   0   2   2   2   2   2   0   2   0   0   0   2   2   2   0   2   2   0   2   2   2   0   0   0   0   2   0   0   0   0   0   2   2   2   2   2   0   2   2   2   2   2   0   2   0   0   0   2   0   0   0   2   0   2   2   2   0   2   2   2   2   2   0   0   2   0   0   0   2   2   2   2   2   0   0   0   0   2   0
 MK-2-3                 0   2   0   0   0   0   2   0   2   2   0   2   0   2   0   0   0   2   2   0   0   0   0   2   0   2   0   2   2   2   0   2   2   0   0   0   2   2   2   0   0   0   0   0   2   0   2   2   0   0   2   2   2   0   0   0   0   0   2   0   2   0   0   0   0   2   0   0   0   2   0   2   2   2   0   2   2   0   0   2   2   0   0   0   0   2   2   0   2   0   0   0   0   2   0   2   0   0   2   0   0   0   2   0   0   2   2   2   0   2   2   2   2   0   2   2   2   2   0   2   0   0   2   2   2   2   2   0   2   0   0   0   2   0   2   0   2   2   0   2   2   2   0   0   0   0   2   0   0   0   0   0   2   2   2   2   2   2   2   2   2   2   2   0   2   0   0   0   2   0   0   0   2   0   2   2   2   0   2   2   2   2   2   0   2   2   0   0   0   2   2   2   2   2   0   0   0   0   2   0
 MK-2-4                 0   2   0   0   0   0   2   0   0   2   0   2   0   2   2   0   0   2   2   2   0   0   0   2   0   2   0   2   2   2   0   2   2   0   0   0   2   2   2   0   0   0   0   0   2   0   2   2   0   0   2   2   2   0   0   0   0   0   0   0   2   0   2   0   0   2   0   0   0   2   0   2   2   2   0   2   2   0   0   2   2   0   0   0   0   0   2   0   2   0   2   0   0   0   0   2   0   0   2   0   0   0   2   0   0   2   2   2   0   2   2   0   2   0   2   2   2   2   2   2   0   0   2   2   2   2   0   0   2   0   0   0   2   0   2   0   2   0   0   2   2   0   0   0   2   0   2   0   2   0   0   0   0   2   2   2   2   2   2   2   2   0   2   0   2   0   0   0   2   0   0   2   2   0   2   2   0   2   2   2   2   2   2   0   2   2   0   0   0   2   2   2   0   2   0   0   0   2   2   0
 MK-2-5                 0   2   0   0   0   0   2   0   2   2   0   2   0   2   2   0   0   0   2   2   0   0   0   2   0   2   2   2   2   2   0   2   2   2   0   0   2   2   2   0   0   0   0   0   2   0   2   2   0   0   2   2   2   0   0   0   0   0   2   2   2   0   2   0   0   2   0   0   0   2   0   2   2   2   0   2   2   0   0   2   2   0   2   0   0   0   2   0   2   0   2   0   0   0   0   2   0   0   2   0   0   0   2   2   0   0   2   2   0   2   2   0   2   0   2   2   2   2   2   2   0   0   2   2   2   2   0   0   2   0   0   0   2   0   2   0   0   0   0   2   2   0   0   0   2   0   2   0   2   0   0   0   0   0   2   2   0   2   2   0   2   0   2   0   2   0   0   0   2   0   0   0   2   0   2   0   0   2   2   2   2   2   2   0   2   2   0   0   0   2   2   2   0   2   0   0   0   2   2   0
 MK-2-6                 0   2   0   0   0   0   2   0   2   2   0   2   0   2   2   0   0   0   2   0   0   0   0   2   0   0   2   2   0   2   0   2   2   2   0   0   2   2   0   0   0   0   2   0   2   0   2   2   0   0   2   2   0   0   0   0   0   0   2   2   2   2   2   0   0   2   0   0   0   2   0   2   2   2   2   2   2   0   0   2   2   0   2   0   0   0   2   0   2   0   2   0   2   0   0   2   0   0   2   0   0   0   2   2   0   0   2   2   0   2   2   0   2   0   2   2   2   2   2   0   0   0   2   2   2   0   0   0   2   0   0   0   2   0   2   0   0   2   2   2   2   0   0   0   2   2   2   0   2   0   0   2   0   0   2   2   0   2   2   2   2   0   2   0   2   0   2   0   0   0   0   0   2   0   0   0   0   2   2   2   2   2   2   0   0   2   2   0   0   2   2   2   0   2   0   0   0   2   2   0
 MK-2-7                 0   2   0   0   0   0   2   0   2   2   0   2   0   2   2   0   0   0   2   0   0   0   2   2   0   0   2   2   0   2   0   2   2   2   0   0   2   2   0   0   0   2   2   0   2   0   2   0   0   0   2   2   0   2   0   0   0   0   2   2   2   2   2   0   0   0   0   0   0   2   0   2   0   2   2   2   0   0   0   2   0   0   2   0   0   0   2   0   2   2   2   0   2   0   2   2   2   2   2   0   0   0   2   2   0   0   2   2   0   2   2   0   2   0   2   2   2   2   2   0   0   0   2   2   2   0   0   0   2   0   0   0   2   0   2   0   0   2   2   2   0   0   2   0   2   2   2   0   2   0   0   2   0   2   2   0   0   2   2   2   2   0   2   0   2   0   2   0   0   0   0   0   2   0   0   0   0   2   2   2   0   2   2   0   0   2   2   0   0   2   2   0   0   2   2   0   0   2   2   0
 MK-2-8                 0   2   2   0   0   0   2   0   2   2   2   2   0   2   2   0   0   0   2   0   0   0   2   2   0   0   2   2   0   2   0   2   2   2   0   0   2   2   0   0   0   2   0   0   2   0   2   0   0   0   0   2   0   2   0   0   0   0   2   2   2   2   2   0   2   0   2   0   0   2   2   2   0   2   2   2   0   0   0   2   0   0   2   0   0   0   2   0   2   2   2   0   2   2   0   2   2   2   2   2   0   0   2   2   0   0   2   2   0   2   2   0   2   0   2   2   2   2   2   0   0   0   2   2   2   0   0   0   2   0   0   0   2   0   2   0   0   2   2   2   0   0   0   2   2   2   0   0   2   0   0   2   0   2   2   0   0   2   2   2   2   0   2   0   2   0   2   0   0   0   0   0   2   0   0   0   0   2   2   2   0   2   2   0   0   2   2   0   0   2   2   0   0   2   2   0   0   2   2   0
 MK-2-9                 0   2   2   2   2   2   0   0   2   2   2   2   0   2   2   0   0   0   2   0   0   0   2   2   0   0   2   2   0   2   0   2   0   2   0   0   2   2   0   2   0   2   0   0   2   0   2   0   0   0   0   2   0   2   0   0   0   0   2   2   2   2   2   0   2   0   2   0   0   2   2   2   0   2   2   2   0   0   0   2   0   0   2   2   0   2   2   0   2   2   2   0   2   2   0   2   2   2   2   2   2   0   2   2   2   0   2   0   0   2   0   0   2   2   2   2   2   2   2   0   0   0   2   2   2   0   0   0   2   0   0   0   2   0   2   0   0   2   2   2   0   0   0   2   2   2   0   0   2   0   0   2   0   2   2   0   2   2   2   2   2   0   2   2   2   0   2   0   0   0   0   0   2   0   0   0   0   2   2   2   0   0   2   0   0   2   2   0   0   2   2   0   0   2   2   0   0   2   2   0
 MK-2-10                0   2   2   2   2   2   0   0   2   0   2   2   0   0   2   0   2   0   2   0   0   0   2   2   0   0   2   2   0   2   0   2   0   2   0   0   2   2   0   2   0   2   0   0   2   0   2   0   0   0   0   2   0   2   0   0   2   0   2   0   2   2   2   0   2   0   2   0   0   0   2   2   0   2   2   2   0   0   2   2   0   0   2   2   0   0   2   0   2   0   2   0   2   2   0   0   0   2   2   2   0   0   2   2   2   0   2   0   0   2   0   0   2   2   2   2   2   2   2   0   0   0   2   2   2   0   0   0   2   0   0   0   0   0   2   0   0   2   2   2   0   0   0   0   0   2   0   2   2   0   2   2   0   2   2   0   2   2   2   2   2   0   2   0   2   0   2   0   0   0   0   2   2   0   0   0   0   2   0   2   0   0   2   0   0   2   2   0   0   2   2   0   0   2   2   0   0   2   2   0
 MK-2-11                0   2   2   2   2   2   0   0   2   0   2   2   0   0   0   2   2   0   2   0   2   0   2   2   0   0   2   2   0   2   0   2   0   2   0   0   2   2   0   2   0   2   0   0   2   0   2   0   2   0   0   2   2   2   0   2   2   0   2   0   2   2   2   0   2   0   2   0   0   0   2   0   0   2   2   2   0   0   2   2   0   0   2   2   0   0   2   0   2   0   2   0   2   2   0   0   0   2   2   2   0   0   2   2   0   0   2   0   0   2   0   0   2   2   2   2   2   2   2   2   0   0   2   2   2   0   0   0   2   0   2   0   0   0   2   0   0   2   2   2   0   0   0   0   0   2   0   2   2   0   2   2   0   2   2   0   0   2   2   2   2   0   2   0   2   0   2   0   0   0   0   2   0   0   0   0   0   2   0   2   0   0   2   0   0   2   2   0   2   2   2   0   0   2   2   0   0   0   2   0
 MK-2-12                0   2   2   2   2   2   0   0   2   0   2   2   0   0   0   2   2   0   0   0   2   0   2   2   0   0   2   0   0   2   0   2   0   2   2   0   2   2   0   2   0   2   0   0   0   0   2   0   2   0   0   2   2   2   0   2   2   0   2   0   2   2   2   0   2   0   2   0   0   0   2   0   0   2   2   2   0   2   2   2   0   0   2   2   0   0   2   2   2   2   2   0   2   2   0   0   0   2   2   2   2   0   2   0   2   0   2   0   0   0   2   0   2   2   2   2   2   2   2   2   2   0   2   2   2   0   0   0   2   2   2   0   0   0   2   0   0   2   2   2   0   0   0   0   0   2   0   2   2   0   0   2   0   0   2   0   0   2   2   2   2   0   2   0   2   2   2   0   0   0   0   2   0   0   0   0   0   2   0   2   0   0   2   0   0   2   2   0   2   2   2   0   0   2   2   0   0   0   0   0
 MK-2-13                0   2   2   2   2   2   0   0   2   0   0   2   0   0   0   2   2   0   0   0   2   0   2   2   0   0   2   0   0   2   0   2   0   2   2   0   2   2   0   2   0   2   0   0   0   0   2   0   2   0   0   2   2   2   0   2   2   0   2   0   2   2   0   0   2   0   2   0   0   0   2   0   0   2   2   2   0   2   2   2   0   2   2   2   2   0   2   2   2   2   2   0   2   2   0   0   0   2   2   2   2   0   2   0   2   0   2   2   0   2   2   0   2   2   2   2   2   2   2   2   2   0   2   0   2   0   0   0   2   2   2   0   0   0   0   0   0   2   2   2   0   0   0   0   0   2   0   2   2   0   0   2   0   0   2   0   0   2   2   2   2   0   2   0   2   2   2   0   0   0   0   2   0   0   0   0   2   2   0   2   0   2   0   0   0   2   2   0   2   2   2   0   0   2   2   0   0   0   0   0
 MK-2-14                2   2   2   2   2   2   0   0   2   0   0   2   0   0   2   2   2   2   0   0   2   0   2   2   0   0   2   0   0   0   0   2   0   2   2   0   2   2   0   2   0   2   0   0   0   0   0   0   0   0   0   0   2   2   0   2   2   0   2   0   2   2   0   0   2   0   2   0   0   0   2   0   0   2   2   2   0   2   2   2   0   2   2   0   2   0   2   2   2   2   2   0   2   2   0   0   0   2   2   2   2   0   2   0   2   0   2   2   0   2   2   0   2   2   2   2   2   2   2   2   2   0   2   0   2   0   0   0   2   2   2   0   0   0   0   0   0   2   2   2   0   0   0   0   0   2   2   2   2   0   0   2   0   2   2   0   0   2   2   2   2   0   2   0   2   2   2   0   0   0   0   2   0   0   2   0   2   2   2   0   0   2   0   0   0   2   2   0   2   2   2   0   0   2   2   0   0   0   0   0
 MK-2-15                2   2   2   2   2   2   0   2   2   0   0   2   0   0   2   2   2   2   0   0   2   0   2   2   0   0   2   2   0   0   0   0   0   2   2   0   2   2   0   2   0   2   0   0   0   0   2   0   0   0   0   2   2   2   0   2   2   0   2   0   2   2   0   0   2   0   2   0   2   0   0   0   0   2   2   2   0   2   2   0   2   0   2   0   2   0   2   2   2   2   2   0   2   2   0   0   0   2   2   2   2   0   2   0   2   0   2   2   0   2   2   0   2   2   2   2   2   2   2   2   2   0   2   0   0   0   0   0   0   2   2   0   0   0   0   2   0   2   2   2   0   2   0   0   0   2   2   0   2   0   0   2   0   2   2   0   0   2   2   2   2   0   0   0   2   2   2   0   0   0   0   2   0   0   2   0   2   2   2   0   0   2   0   0   0   2   2   0   2   2   2   0   0   2   2   0   0   0   0   0
 MK-2-16                2   2   2   2   2   2   0   2   2   0   0   2   0   2   2   2   2   2   2   0   2   0   0   2   0   0   2   2   0   0   2   0   0   2   2   0   2   2   0   2   0   2   0   0   0   0   2   0   0   0   0   2   2   2   0   2   2   0   2   0   2   2   0   2   0   0   2   0   2   0   0   0   0   2   2   0   0   2   2   0   2   0   2   0   2   0   2   2   2   2   2   0   2   2   0   0   0   2   2   2   2   0   2   0   2   0   2   2   0   0   2   0   2   2   2   2   2   2   2   2   2   0   2   0   0   0   0   0   0   2   2   0   0   0   0   2   0   0   2   0   0   2   2   0   0   0   2   0   2   0   0   2   0   2   2   0   0   2   2   2   2   0   0   0   2   2   2   2   0   0   0   2   0   2   2   0   2   2   2   2   0   2   0   0   0   2   2   0   2   2   2   0   2   2   2   0   0   0   0   0
 MK-3-1                 0   2   2   2   0   0   0   0   2   2   2   2   0   2   0   0   2   2   2   2   2   2   0   0   0   0   0   0   0   2   2   2   0   2   0   0   0   2   0   0   0   2   0   2   0   2   2   2   0   0   2   0   0   0   0   2   2   2   2   2   0   0   0   2   2   2   2   2   0   0   0   2   0   0   0   2   0   0   2   0   2   2   0   0   0   2   2   2   0   0   0   0   0   0   0   0   0   2   0   0   2   2   0   2   0   2   0   0   2   0   0   2   0   0   2   0   0   0   0   2   0   0   0   0   2   2   2   2   0   2   2   2   2   2   2   0   0   2   0   0   2   2   0   2   2   2   0   2   0   2   0   0   2   2   2   0   2   0   2   0   0   0   0   2   2   2   0   2   0   2   2   0   0   0   0   0   2   0   2   0   2   2   2   0   2   0   2   2   2   2   0   2   0   0   2   2   0   0   2   0
 MK-3-2                 0   0   2   2   0   0   0   0   2   2   2   2   0   0   0   0   2   2   2   2   2   2   0   0   0   0   0   0   0   2   2   2   2   2   0   2   0   2   0   2   0   0   0   2   0   2   0   2   2   0   2   0   0   0   0   2   2   2   2   2   0   0   0   2   2   2   2   2   0   0   0   2   0   0   2   2   0   0   2   0   2   2   0   0   0   2   2   2   0   0   0   0   0   0   0   2   0   2   0   0   2   2   0   2   0   2   0   0   2   0   0   2   0   0   0   2   0   0   0   2   0   0   0   0   2   2   2   0   0   2   2   2   0   0   2   0   0   2   0   0   2   2   0   2   2   2   0   2   0   2   0   0   2   0   2   2   2   0   2   2   0   0   0   2   2   2   0   2   0   0   2   0   0   0   2   2   2   0   2   0   2   2   2   0   2   0   2   2   2   2   2   2   0   0   0   2   0   2   2   0
 MK-3-3                 0   0   2   2   0   0   0   0   2   2   2   2   0   0   0   0   2   2   2   2   2   2   0   2   0   0   0   0   0   2   2   2   2   2   0   2   2   2   0   2   2   0   0   2   0   2   0   2   2   0   2   0   0   0   0   2   2   0   2   2   0   0   0   2   2   2   2   2   0   0   0   2   0   0   2   2   0   0   2   0   2   2   0   0   0   2   0   2   0   0   0   0   0   0   0   2   0   2   0   0   2   0   0   2   0   2   0   0   2   0   2   2   2   0   0   2   2   0   0   2   0   0   0   0   2   2   2   2   0   2   2   2   0   0   2   0   0   2   0   0   2   2   0   2   2   2   0   2   2   2   0   0   2   0   2   2   2   0   2   2   0   0   0   2   0   2   0   2   0   0   2   0   0   0   2   2   2   0   2   0   2   2   2   0   2   0   2   2   2   2   2   2   0   2   0   2   2   2   2   0
 MK-3-4                 2   0   0   0   0   0   2   2   0   2   0   2   2   0   0   0   2   2   2   2   2   2   0   2   0   0   2   0   0   2   2   2   2   2   0   2   2   2   0   2   2   0   0   2   0   2   0   2   2   0   2   0   0   0   0   2   2   0   2   2   0   0   0   2   2   0   2   2   0   0   0   2   0   0   2   2   0   0   2   0   2   0   0   0   0   2   0   2   0   0   0   0   2   0   0   0   0   0   0   0   2   0   2   2   2   2   0   0   2   0   0   2   2   0   0   2   2   0   0   2   0   0   0   2   2   2   0   2   0   2   2   2   0   0   2   0   0   2   0   0   2   0   0   2   2   2   0   2   2   2   0   0   2   2   2   2   2   0   0   2   0   0   0   2   0   2   0   2   0   0   2   0   0   0   2   2   2   0   0   0   0   2   2   0   2   0   0   2   2   0   2   2   2   2   0   2   2   2   2   2
 MK-3-5                 2   0   0   0   0   0   2   2   0   2   2   2   2   0   2   0   2   2   2   2   2   2   0   2   0   0   2   0   0   2   2   2   2   2   0   2   2   2   0   2   2   0   0   2   0   2   0   2   2   0   2   0   0   0   0   2   2   0   2   2   2   0   0   2   2   0   2   2   0   0   0   2   0   2   2   0   0   0   0   0   2   0   0   0   0   2   0   2   0   0   0   0   2   0   2   0   0   0   0   0   2   0   2   2   2   2   0   0   2   0   0   2   2   0   0   2   2   0   0   2   0   2   0   2   0   2   0   2   0   2   2   2   0   0   2   0   2   2   0   0   0   0   0   2   2   2   0   2   2   2   0   0   2   2   2   2   2   2   0   2   0   0   0   2   0   2   0   0   0   0   2   0   2   2   2   2   2   2   0   0   0   2   0   0   2   0   0   2   2   0   2   2   2   2   0   2   2   2   2   2
 MK-3-6                 2   0   0   0   0   0   2   2   0   2   0   2   2   0   2   0   2   2   0   2   2   2   0   2   0   0   2   0   0   2   2   2   2   2   0   2   2   2   0   2   2   0   0   2   0   2   0   2   2   0   2   0   0   0   0   2   2   0   0   2   2   0   0   2   2   0   2   2   0   0   0   2   0   2   2   0   0   0   0   0   2   0   0   0   0   2   0   2   0   0   0   0   2   0   2   0   0   0   0   0   2   0   2   2   2   2   0   2   2   0   0   0   2   0   0   2   2   0   0   2   0   2   0   0   0   2   0   2   0   2   2   2   0   0   2   0   2   2   0   0   0   0   0   2   2   2   0   2   2   2   0   0   2   2   2   2   2   2   0   2   0   0   0   2   0   2   0   0   0   0   2   0   2   0   2   2   0   2   0   2   2   2   0   0   2   0   0   2   0   0   2   2   2   2   0   2   0   2   2   2
 MK-3-7                 2   0   0   0   0   0   2   2   0   2   0   2   2   0   2   0   2   2   0   2   2   2   0   0   2   0   2   0   0   2   2   2   2   2   0   2   2   0   0   2   2   0   0   2   0   2   0   2   2   0   2   2   0   2   0   0   2   0   0   2   2   2   2   2   2   0   2   2   0   2   0   2   0   2   2   2   0   0   0   0   2   0   0   0   0   2   0   2   0   0   0   2   2   0   2   0   0   0   0   0   2   0   2   2   2   2   0   2   2   0   0   0   2   0   0   2   2   0   0   2   0   2   0   0   0   2   0   2   0   2   2   2   0   0   2   0   2   2   0   0   0   0   0   2   2   2   0   2   2   2   0   0   2   2   2   2   2   2   0   2   0   0   0   2   0   2   0   0   0   0   2   0   2   2   2   2   0   2   2   2   2   2   0   0   2   0   0   2   0   0   2   2   2   2   2   2   0   2   2   2
 MK-3-8                 2   0   0   0   0   0   2   0   0   2   2   2   2   0   2   2   0   2   0   2   2   2   0   0   2   0   2   0   0   2   2   2   0   2   0   2   2   0   0   2   2   0   0   2   2   2   0   2   2   0   2   2   2   2   0   0   2   2   0   2   2   2   2   2   2   2   2   2   0   2   0   2   0   2   2   2   0   0   0   0   2   0   0   0   2   0   0   2   0   0   0   2   0   0   2   0   0   0   0   0   0   0   2   2   2   2   0   2   2   0   0   0   0   0   0   2   2   0   0   2   0   2   0   0   0   2   0   2   0   0   2   2   0   0   2   2   2   2   0   0   0   0   0   2   2   2   0   2   2   2   0   0   2   2   2   2   2   2   0   2   0   0   0   2   0   0   0   0   2   0   2   0   2   2   2   2   0   2   2   2   2   2   0   0   2   0   0   0   0   0   0   2   2   0   2   2   0   2   0   2
 MK-3-9                 2   0   0   0   2   0   2   0   0   2   2   2   2   0   2   2   0   2   0   2   2   2   0   0   2   0   2   0   0   2   2   2   2   2   0   2   2   0   0   2   2   0   0   2   2   2   2   2   2   0   2   2   2   2   0   0   2   2   0   2   0   2   2   2   2   2   2   2   0   2   0   2   0   0   2   2   2   0   0   0   2   0   0   0   2   0   0   2   0   0   0   2   0   0   2   0   0   0   0   0   0   0   2   0   2   2   0   2   2   2   0   0   0   0   0   2   2   0   0   2   0   2   0   0   0   2   0   2   0   0   2   2   2   0   2   2   2   2   0   0   0   0   0   0   2   2   0   2   2   2   0   0   2   2   2   2   2   2   0   2   0   0   0   2   0   0   0   0   2   0   2   0   2   2   2   2   0   2   2   2   2   2   0   0   2   0   0   0   0   0   0   2   2   0   2   2   0   2   0   0
 MK-3-10                2   0   0   0   2   0   2   0   0   2   2   2   2   0   2   2   0   2   0   2   2   2   0   0   2   0   2   0   0   0   2   2   2   0   0   2   2   0   0   2   2   0   0   2   2   0   2   2   2   2   2   2   0   2   0   2   2   2   0   2   0   2   2   2   2   2   2   2   0   0   0   2   0   0   2   0   2   0   0   0   2   0   0   0   2   0   0   2   0   2   0   2   0   0   2   0   0   0   0   0   0   2   2   0   2   2   0   2   2   2   0   0   0   0   0   2   2   0   0   2   0   2   0   0   2   2   0   2   0   0   2   2   2   0   2   2   2   2   0   2   0   0   0   0   2   2   0   2   2   2   0   0   2   2   2   2   2   0   0   2   0   0   0   2   0   0   0   0   2   0   2   0   2   2   2   2   2   2   2   2   2   2   0   0   2   0   0   0   0   0   0   2   2   0   2   2   0   2   0   0
 MK-3-11                0   0   0   0   2   0   2   0   0   2   2   2   2   0   2   0   0   2   0   2   2   2   0   0   2   0   2   0   0   0   2   2   2   2   0   2   2   0   0   2   2   0   0   2   2   0   0   2   2   2   2   2   0   2   0   2   2   2   0   2   0   2   2   2   2   2   2   2   2   0   0   2   0   0   2   0   2   2   0   0   2   0   0   0   2   0   0   2   0   2   0   2   2   0   0   0   0   0   0   0   0   2   2   0   2   2   0   2   2   2   2   0   0   0   0   2   2   0   2   2   0   2   0   0   2   2   0   2   0   0   2   2   0   0   2   2   2   2   0   2   0   2   0   0   2   2   0   2   2   2   0   0   2   2   2   2   2   2   0   2   0   0   0   2   0   0   0   0   2   0   2   0   2   2   2   2   2   2   2   2   2   2   0   0   2   0   0   0   0   0   0   2   0   0   2   2   0   2   0   0
 MK-3-12                0   0   0   2   2   0   2   0   0   2   0   2   2   0   2   0   0   2   0   2   2   2   0   0   2   0   2   0   0   0   2   2   2   2   0   2   2   0   0   2   2   0   0   2   2   0   0   2   2   2   2   2   0   2   0   2   2   2   2   2   0   2   2   2   2   2   2   2   2   0   0   2   0   0   2   0   2   2   0   0   2   0   2   0   0   0   0   2   0   2   0   2   2   0   0   0   0   0   0   0   0   2   2   0   2   2   0   2   2   2   2   0   0   0   0   2   2   0   0   0   0   2   0   2   2   2   0   2   0   0   2   2   0   0   2   2   2   2   0   2   2   2   0   0   2   2   0   2   2   2   2   2   2   2   2   2   2   0   0   2   0   0   0   2   0   0   2   0   2   0   2   0   2   2   2   2   2   2   0   2   2   2   0   0   2   2   2   0   0   0   0   2   0   0   2   2   0   2   0   0
 MK-3-13                0   0   0   2   2   0   2   0   0   2   0   2   2   0   2   0   0   2   0   2   0   2   0   0   2   0   2   0   0   0   2   2   2   2   0   2   2   0   0   0   2   0   0   2   2   0   0   2   2   2   2   0   0   2   0   2   2   2   0   2   0   2   2   2   2   2   2   2   2   0   0   2   0   0   2   0   2   0   0   0   2   0   2   0   0   2   0   2   0   0   0   2   2   0   2   0   0   0   2   0   0   2   2   0   2   2   2   2   2   0   2   0   0   0   2   2   2   0   0   2   0   2   0   2   2   2   0   2   0   0   2   2   0   0   0   0   2   0   0   2   0   2   0   0   2   2   0   2   2   2   2   2   2   2   2   2   2   2   0   2   0   0   0   2   0   0   2   0   2   2   2   0   0   2   2   2   2   2   0   2   2   2   0   0   2   0   2   0   0   0   0   2   2   0   0   2   0   2   0   0
 MK-3-14                0   0   0   2   2   0   2   0   2   2   0   2   2   2   2   0   0   2   0   2   0   2   0   0   2   0   2   0   0   0   2   2   2   0   0   0   2   0   0   0   2   0   0   2   0   0   0   2   0   2   0   0   0   2   0   2   2   0   0   0   0   2   2   2   2   2   2   2   2   0   0   2   2   0   0   0   0   0   0   0   2   0   2   0   0   0   0   2   2   0   2   2   2   0   2   0   0   0   2   0   2   2   2   0   2   0   0   2   2   2   2   0   0   0   2   2   2   0   0   2   0   2   0   2   2   2   0   2   0   0   2   2   0   0   0   0   2   0   2   2   0   2   0   0   2   2   0   2   2   2   2   2   2   2   2   2   2   2   0   2   0   0   0   2   0   0   0   0   2   2   2   0   0   2   2   2   2   2   0   2   2   2   0   0   2   2   2   0   0   0   0   2   0   0   0   2   0   2   0   0
 MK-3-15                0   0   0   2   2   2   2   0   2   2   0   2   2   2   2   0   0   2   0   2   0   2   0   0   2   0   2   0   0   0   2   2   2   2   0   0   2   0   0   0   2   0   0   2   0   0   0   2   0   2   0   0   0   2   0   2   2   0   0   2   0   2   0   2   2   2   2   2   2   0   2   2   2   0   0   0   0   0   0   0   2   0   2   0   0   0   0   2   2   0   2   0   2   0   2   0   0   0   2   0   2   2   2   0   0   0   0   2   2   2   2   2   0   0   2   2   2   0   0   0   0   2   0   2   2   2   0   2   0   0   2   0   0   0   0   0   2   0   0   2   0   2   0   2   0   2   0   2   2   2   2   2   2   2   2   2   0   2   0   2   0   0   0   2   0   0   0   0   2   2   2   0   0   2   2   0   0   2   0   2   2   2   0   0   2   2   2   0   2   0   2   2   0   0   0   2   0   2   0   0
 MK-3-16                0   0   0   2   2   2   2   0   2   2   0   2   2   2   2   0   2   2   0   2   0   2   0   0   2   0   2   0   0   0   2   2   2   2   0   0   2   0   2   0   2   0   0   2   0   0   0   2   0   0   0   0   0   2   0   2   2   0   2   2   0   2   2   2   2   2   2   2   2   0   0   2   2   0   0   0   0   2   0   0   2   0   2   0   0   0   0   2   2   0   2   0   2   0   2   0   0   0   2   0   2   2   2   0   0   2   0   0   0   2   2   0   0   0   2   2   2   0   0   0   0   0   0   0   2   2   0   2   0   0   2   0   0   0   0   0   2   0   0   2   0   2   0   2   0   2   2   2   2   2   2   2   0   2   2   2   0   2   0   2   0   0   0   2   0   0   0   0   2   2   2   0   0   2   2   0   0   2   2   0   2   2   0   0   2   0   2   0   2   2   2   2   0   0   0   0   0   2   0   0
 MK-4-1                 2   2   2   0   2   0   0   2   0   0   0   0   2   2   0   0   0   0   2   0   2   2   2   0   0   0   0   2   0   0   0   0   0   0   0   2   2   2   2   2   2   2   2   0   2   0   0   0   2   0   0   2   0   0   2   2   0   2   0   0   0   0   0   0   2   0   0   2   0   2   2   0   2   2   2   2   2   0   2   2   2   0   2   0   0   2   2   0   0   2   0   0   0   0   2   2   2   0   2   2   0   0   2   2   2   0   0   2   2   2   0   0   0   0   0   0   0   2   2   2   2   0   2   0   2   2   2   0   0   2   0   2   2   0   0   2   0   2   2   0   0   0   2   0   2   0   0   0   0   2   2   2   2   0   2   0   2   2   0   0   2   0   2   2   0   2   0   2   2   2   2   2   0   0   2   0   2   0   2   0   2   0   2   0   2   0   0   0   0   0   0   2   2   0   2   0   0   0   2   2
 MK-4-2                 2   2   2   0   2   0   0   2   0   2   0   0   2   2   0   0   0   0   2   2   2   2   2   0   0   0   0   2   0   0   0   2   0   0   2   2   2   2   2   2   2   0   2   0   2   0   0   0   0   0   0   2   0   0   2   2   0   0   0   0   0   0   0   0   2   0   0   2   0   2   2   0   2   2   2   0   2   0   2   2   2   0   2   0   0   2   2   0   0   2   0   0   0   0   2   2   2   0   2   2   0   0   2   2   2   0   0   2   2   2   0   0   0   0   0   0   0   2   2   2   2   0   2   0   2   2   2   0   0   2   0   2   2   2   0   2   0   2   2   0   0   0   2   0   2   0   0   2   0   2   2   2   2   0   2   0   2   2   0   0   2   0   2   2   2   2   2   2   2   2   2   2   0   2   2   0   2   0   2   0   2   0   2   0   2   0   0   0   0   2   2   2   2   0   2   0   0   0   2   2
 MK-4-3                 2   2   2   0   2   0   0   2   0   2   0   0   2   2   0   0   0   0   2   0   0   2   2   0   0   0   0   2   2   0   2   2   0   0   2   2   2   2   2   2   2   0   2   0   2   0   0   2   0   0   0   2   0   0   2   2   0   0   0   0   0   0   0   0   2   0   0   2   0   2   2   0   2   2   2   0   2   0   2   2   2   0   0   2   0   2   0   0   0   2   0   0   0   2   2   2   2   0   2   2   0   0   2   2   2   0   2   2   2   2   0   0   0   0   0   0   0   2   2   2   2   0   2   2   2   2   2   0   2   2   0   2   2   2   0   2   0   2   2   0   2   0   2   0   2   2   0   2   0   2   0   2   2   0   2   0   2   2   0   0   2   0   2   2   2   0   2   2   2   2   2   2   0   2   2   2   2   2   2   0   2   0   2   0   2   0   0   0   0   2   2   2   2   0   2   0   0   0   2   2
 MK-4-4                 2   2   0   0   2   0   0   2   0   2   2   0   2   2   0   0   0   0   2   0   0   2   2   0   0   0   0   2   2   0   2   2   0   0   2   2   2   2   2   2   2   0   2   0   2   0   0   0   0   0   0   2   0   0   2   2   0   0   0   0   2   0   0   0   2   0   0   0   0   2   2   0   2   2   2   0   2   0   2   2   2   0   0   2   0   2   0   0   0   2   0   0   0   2   2   2   2   2   2   2   0   0   2   2   2   0   2   2   2   2   0   0   0   0   0   0   0   2   2   2   2   0   0   2   2   2   2   0   2   2   0   2   2   0   0   2   0   2   2   0   2   0   2   2   2   2   0   2   0   2   0   2   2   0   2   0   2   2   0   0   2   0   2   2   2   0   2   2   2   2   2   2   0   2   2   2   2   2   2   0   2   2   2   0   2   0   0   0   2   2   2   2   2   0   2   0   0   0   2   2
 MK-4-5                 0   2   0   0   0   0   0   2   0   2   0   0   2   2   2   0   0   0   2   0   0   2   2   0   0   0   0   2   0   0   2   2   0   0   2   2   2   2   2   2   2   0   2   0   2   0   0   0   0   0   2   2   0   0   2   2   2   2   0   0   2   0   0   0   2   0   0   0   0   2   2   0   2   2   2   0   0   0   2   2   2   0   0   2   0   2   0   0   0   2   0   0   0   2   2   2   0   2   2   0   0   0   2   2   2   0   2   2   2   0   0   0   0   0   2   0   2   0   2   2   2   0   0   2   2   2   2   0   2   2   0   2   2   2   0   2   0   2   2   0   2   0   2   2   2   2   0   2   0   2   0   2   2   0   2   0   2   2   0   0   2   0   2   2   0   2   2   2   2   2   0   2   0   2   2   2   2   2   2   0   2   2   2   0   2   0   0   0   2   2   2   2   2   0   2   0   0   0   2   2
 MK-4-6                 0   2   0   0   0   0   0   2   0   2   2   0   2   2   2   0   0   0   2   0   0   2   2   0   0   0   0   2   0   0   2   2   0   0   2   2   2   2   0   2   2   0   2   0   2   0   2   2   0   0   2   2   0   0   2   2   2   2   0   0   2   2   0   0   2   0   0   0   0   2   2   0   2   2   2   0   0   0   2   2   0   0   0   0   0   2   0   0   0   2   0   0   0   2   2   2   0   2   0   0   0   0   2   0   2   0   0   2   2   0   0   0   0   0   2   0   2   0   0   0   2   0   0   0   2   2   2   0   2   2   0   2   2   2   2   2   0   2   2   0   2   0   2   2   2   2   0   2   0   2   0   2   2   2   2   0   2   2   0   0   2   0   0   2   0   2   2   0   2   0   0   2   0   2   2   2   2   2   2   0   2   2   2   0   2   2   0   0   2   2   2   2   2   0   2   0   0   0   2   0
 MK-4-7                 0   0   0   0   0   0   0   2   2   2   2   0   2   2   2   2   0   0   2   0   0   2   2   0   2   0   0   2   0   2   2   2   0   0   2   2   2   0   0   2   2   0   2   0   2   0   2   2   0   0   0   2   0   0   2   0   2   2   0   0   2   2   0   0   2   0   0   0   0   2   2   0   2   2   2   0   0   2   2   2   0   0   0   0   0   0   0   0   2   2   2   0   0   2   0   2   0   2   0   0   0   0   2   0   2   0   0   0   2   0   0   0   0   2   0   0   2   0   0   0   2   0   0   0   2   2   2   0   2   2   2   2   2   2   2   2   0   0   2   0   2   2   2   2   2   2   0   2   0   2   0   2   0   2   2   0   2   2   2   0   2   0   0   2   0   2   2   0   2   0   2   2   0   2   2   2   2   2   2   0   0   2   2   0   2   2   0   0   2   2   2   2   2   0   0   2   0   0   2   0
 MK-4-8                 0   0   0   0   0   0   0   2   2   2   2   0   2   2   2   0   0   0   0   0   0   2   2   0   2   0   0   0   0   2   2   2   0   0   2   2   2   2   0   2   2   0   0   0   2   0   0   2   0   0   0   2   0   0   2   0   2   2   0   0   2   2   0   0   2   0   0   0   0   2   2   0   2   2   2   0   0   2   2   2   0   0   2   0   0   0   0   0   2   2   2   0   2   2   0   2   2   2   0   0   0   0   2   0   2   0   0   0   2   0   0   0   0   2   0   0   2   0   0   0   2   0   0   0   0   2   2   0   2   2   2   2   2   2   2   0   0   0   2   0   0   2   2   2   2   2   2   2   2   2   0   0   0   2   2   0   2   2   2   0   2   0   0   2   0   2   2   0   2   0   2   2   0   2   2   0   2   2   2   0   0   2   2   0   2   2   0   0   2   2   2   2   2   0   0   2   0   0   2   2
 MK-4-9                 0   0   0   0   2   0   0   2   2   2   2   0   0   2   2   0   0   0   0   0   2   2   2   0   2   0   0   0   0   2   2   2   0   0   2   2   2   2   2   2   0   0   0   0   2   0   0   2   0   0   0   2   0   0   2   0   2   2   0   0   2   2   0   0   2   0   0   2   0   2   2   0   0   2   0   0   0   2   2   2   0   0   2   0   2   0   0   0   2   2   0   0   2   2   0   2   2   2   0   0   0   0   0   0   2   0   0   0   2   0   2   0   0   0   0   0   2   0   0   0   2   0   0   0   0   2   2   0   2   2   2   2   2   2   2   2   0   0   2   0   2   2   2   2   2   2   2   2   2   2   0   2   2   2   2   2   2   2   2   0   2   0   0   2   2   2   2   0   0   0   2   2   0   2   2   0   2   2   2   0   0   2   2   0   2   2   0   0   2   2   2   2   2   2   0   2   0   0   2   2
 MK-4-10                0   0   2   0   2   0   0   2   2   2   2   0   2   2   2   0   0   0   0   2   2   2   0   0   2   2   0   0   0   2   2   2   0   0   2   2   2   2   2   2   0   2   0   0   2   0   0   2   0   0   0   2   0   0   2   0   2   2   0   0   2   0   0   2   2   0   0   2   0   2   2   0   0   2   0   0   0   2   2   2   0   0   2   0   2   0   0   0   2   2   0   0   2   2   0   2   2   2   0   2   0   0   0   0   2   0   0   0   2   0   2   0   0   2   0   0   2   0   0   0   2   0   0   0   0   0   0   0   2   2   2   2   2   2   2   2   2   2   2   0   2   2   2   2   2   2   2   0   2   2   0   2   2   2   2   2   2   2   2   0   2   0   2   2   2   2   2   0   0   0   2   2   0   2   2   0   2   2   2   0   0   0   2   0   0   2   0   0   2   2   2   2   2   2   0   2   0   0   2   2
 MK-4-11                0   2   2   0   0   2   0   2   2   2   2   2   2   2   2   0   0   0   0   2   2   2   0   0   2   2   0   0   0   2   2   2   0   0   2   2   2   2   2   0   0   2   0   0   2   0   0   2   0   2   0   2   0   0   2   0   2   2   0   0   2   2   0   2   2   0   0   2   0   2   0   0   0   0   0   0   0   2   2   2   0   0   2   0   2   0   0   0   2   0   0   0   2   0   0   2   2   2   0   2   0   0   0   0   0   0   0   0   2   0   2   2   0   2   0   0   2   0   0   0   2   0   2   0   0   0   0   2   2   2   2   2   2   0   2   2   0   0   2   0   2   2   2   2   2   2   0   0   2   2   0   2   2   2   2   2   2   0   2   0   2   0   2   2   2   2   2   0   0   0   0   0   0   2   2   0   2   2   2   0   0   0   2   0   0   2   0   0   0   2   2   2   2   2   0   2   0   0   2   0
 MK-4-12                0   2   2   0   0   0   0   2   2   2   2   2   2   2   2   0   0   0   0   2   2   2   0   0   2   2   0   0   0   2   2   2   0   0   2   2   2   2   2   2   0   2   0   0   0   0   2   0   2   2   2   0   0   2   2   0   2   0   0   0   2   2   0   2   2   0   0   2   2   2   0   0   0   0   0   0   0   2   2   2   0   0   2   2   2   0   0   0   2   0   2   0   2   0   0   2   0   2   0   2   2   0   0   0   0   0   0   0   2   0   2   2   0   2   0   0   2   2   0   0   0   0   2   2   0   0   0   2   2   2   0   2   2   0   2   0   0   0   2   0   0   2   2   0   2   2   0   0   2   2   0   0   2   2   2   2   0   0   2   0   2   0   2   2   2   2   2   0   0   0   0   0   0   2   2   0   2   2   2   0   0   0   2   0   0   0   0   0   0   2   2   2   0   2   0   0   0   2   2   0
 MK-4-13                0   2   2   0   0   0   0   2   2   2   0   2   2   2   2   2   2   2   0   2   2   2   0   0   2   2   0   0   0   2   0   2   0   0   2   0   2   2   2   2   0   2   0   0   0   0   2   0   2   0   2   0   0   2   2   0   2   0   0   0   2   2   0   2   2   0   0   2   2   2   0   2   0   0   0   0   0   2   2   2   0   0   2   2   2   0   0   0   2   0   2   0   2   0   0   2   0   2   2   2   0   0   0   0   0   0   0   0   2   0   2   2   0   2   0   0   2   2   0   2   0   0   2   2   0   0   0   0   2   2   0   2   2   0   2   0   0   0   2   0   0   2   2   0   2   2   0   0   2   2   0   0   2   2   2   2   0   0   2   0   2   0   2   2   2   2   0   2   0   0   0   0   0   2   2   0   2   2   2   0   0   0   2   0   0   0   0   0   0   2   2   2   0   2   0   0   0   2   2   0
 MK-4-14                0   2   2   0   0   0   0   2   0   2   0   2   2   2   2   2   2   2   0   2   0   2   0   0   2   2   0   0   0   2   0   2   0   0   2   0   2   2   2   2   0   2   0   0   0   0   2   0   2   2   2   2   0   2   2   0   2   0   0   0   2   2   0   2   2   0   0   2   2   2   0   2   0   0   2   0   0   2   2   2   0   0   2   2   2   0   0   0   2   0   2   0   2   0   0   2   0   2   2   2   0   0   0   0   0   0   0   0   2   0   2   2   2   2   0   2   2   2   0   2   0   0   2   2   0   0   0   0   2   2   0   2   2   0   2   0   0   0   2   0   2   2   0   0   2   2   0   0   2   2   0   0   2   2   2   2   0   0   2   0   2   0   2   2   2   2   0   2   0   0   0   0   0   2   2   0   2   2   2   0   0   2   2   0   0   0   0   0   0   2   0   2   2   2   0   0   0   2   2   0
 MK-4-15                0   2   2   0   0   0   0   2   0   2   0   2   2   2   2   2   0   2   0   2   0   2   0   0   2   2   0   0   0   2   0   2   0   0   2   0   2   2   2   2   0   2   0   0   0   2   2   0   2   2   2   2   0   2   2   0   2   0   0   0   2   2   0   2   2   0   2   2   2   2   2   0   0   0   2   0   0   2   2   2   0   0   2   2   2   0   0   0   2   0   2   0   2   0   0   2   2   2   2   2   0   0   2   0   0   0   0   0   2   0   2   2   2   2   0   2   2   2   0   2   0   0   2   2   0   0   0   0   2   2   0   2   2   0   2   0   2   0   2   0   2   2   0   0   2   2   0   0   0   2   0   2   2   2   2   2   0   0   2   0   2   0   2   2   2   2   0   2   0   0   0   2   0   2   2   0   2   2   2   0   0   2   2   0   0   0   0   0   0   2   0   2   2   2   0   0   0   2   2   0
 MK-4-16                2   2   2   0   0   0   0   2   0   2   2   2   2   2   2   2   2   0   0   2   0   2   0   0   2   2   0   0   0   2   0   2   0   0   0   0   2   2   2   2   2   2   0   0   0   2   2   0   2   0   2   2   2   2   0   0   2   0   2   0   2   0   0   2   2   0   2   2   2   2   2   0   0   0   2   0   0   0   2   2   0   2   2   0   2   0   0   0   2   0   2   0   2   0   0   2   2   2   2   2   0   0   2   0   0   2   0   0   2   0   2   2   0   0   0   2   2   2   0   2   0   0   2   2   0   0   0   0   2   2   0   2   2   0   2   0   2   0   2   0   2   2   0   0   2   2   0   0   0   2   0   2   2   2   2   2   0   2   2   0   2   0   2   2   2   2   0   2   0   0   0   2   2   2   2   0   2   2   2   0   0   2   2   0   0   0   2   0   0   2   0   2   2   2   0   0   2   2   2   0
 MK-5-1                 2   2   2   0   0   2   0   2   0   2   0   2   0   2   0   2   0   0   0   2   0   2   0   2   0   2   0   0   0   0   0   2   2   2   0   2   0   2   2   2   0   0   2   0   0   2   2   2   0   2   2   0   2   2   0   0   0   0   0   0   2   0   2   2   2   2   0   2   0   2   0   0   2   0   2   2   2   2   2   0   0   2   0   0   0   2   2   2   0   2   0   2   0   2   2   2   0   0   2   2   2   2   0   2   2   2   2   0   2   0   2   0   0   0   0   2   2   0   0   2   0   2   0   2   0   2   0   0   0   0   0   2   0   2   0   0   2   0   0   0   2   0   0   2   0   2   0   2   2   0   2   2   0   0   2   0   0   2   2   0   0   0   2   0   0   0   2   2   2   0   2   2   0   2   0   2   2   0   0   2   2   0   2   0   0   0   0   2   2   2   0   2   0   2   2   0   2   0   2   0
 MK-5-2                 2   2   2   0   2   2   0   2   0   2   0   0   0   2   0   0   0   0   0   2   0   2   0   2   0   2   0   0   0   2   0   0   2   0   0   2   0   2   2   2   0   0   0   0   0   2   2   2   2   2   2   0   2   2   0   0   0   0   0   0   2   0   2   2   2   2   0   2   0   2   0   0   2   0   2   2   0   2   2   0   0   2   0   0   0   2   2   0   0   2   0   2   0   2   2   2   0   0   2   2   2   2   0   0   2   2   2   0   2   0   2   0   0   0   0   2   2   0   0   0   0   2   0   2   0   2   0   0   0   0   0   2   0   2   0   0   2   0   0   0   2   0   0   2   0   2   0   2   2   0   2   0   0   0   2   0   0   2   2   0   0   0   2   0   0   0   2   2   2   0   2   2   0   2   0   2   2   0   0   2   2   0   2   0   0   0   0   2   2   2   0   2   0   2   2   0   0   0   0   0
 MK-5-3                 2   2   2   0   2   2   0   2   0   2   0   0   0   2   0   0   0   2   0   2   0   2   0   2   0   2   0   0   0   2   0   0   2   2   0   2   0   2   2   2   0   0   0   0   2   2   2   2   2   2   0   0   0   2   0   0   0   0   0   0   2   2   2   0   2   2   0   2   0   2   0   0   2   0   2   2   0   2   2   0   0   2   0   0   0   2   2   0   0   2   0   2   0   2   2   2   0   0   2   2   2   2   2   0   2   2   2   0   2   0   0   0   0   0   0   2   2   2   0   0   0   2   0   0   0   2   0   0   0   0   0   2   0   0   0   0   0   0   0   0   2   0   0   2   0   2   0   2   2   0   2   2   0   0   2   2   0   2   2   0   0   0   2   0   0   0   2   2   2   0   2   2   0   2   0   2   0   2   0   2   2   0   2   0   0   0   0   2   2   2   0   2   0   0   2   0   0   2   0   0
 MK-5-4                 2   2   2   0   2   2   0   2   0   2   0   0   0   2   0   0   0   2   0   0   0   2   0   2   0   2   0   0   0   2   0   0   0   2   0   2   0   2   0   2   0   0   2   0   0   2   2   2   2   2   2   0   0   2   0   0   0   0   0   0   2   2   2   0   2   2   0   2   0   0   0   0   2   0   2   0   0   2   2   0   0   2   0   0   0   2   2   0   0   2   0   2   0   2   2   2   0   0   2   2   2   2   2   0   2   2   2   0   2   0   0   0   0   0   0   2   2   2   0   0   0   2   0   0   0   2   0   0   0   0   2   2   0   2   2   0   0   2   0   0   2   0   0   2   2   2   0   2   2   0   0   2   0   0   2   2   0   2   2   2   0   0   2   0   2   2   2   2   2   0   2   2   2   2   0   0   2   2   0   0   2   0   2   0   0   0   0   2   2   2   0   2   0   0   2   0   0   0   0   0
 MK-5-5                 2   2   2   0   2   0   0   2   0   2   0   0   0   2   0   0   0   2   0   0   0   2   0   2   0   2   0   2   0   2   0   0   0   2   0   2   0   2   0   2   0   2   2   0   0   2   2   2   2   2   2   0   0   0   0   0   0   0   0   0   2   2   2   0   2   2   2   2   0   0   0   0   2   0   2   0   0   2   2   0   0   2   0   0   0   2   2   0   0   0   0   2   0   2   2   0   0   2   2   2   2   2   2   0   2   2   2   0   2   0   0   0   0   0   0   2   2   2   0   0   0   0   0   0   0   2   0   0   2   0   2   2   0   2   2   0   0   0   0   0   2   0   0   2   2   2   0   2   2   2   0   2   0   0   2   0   0   2   2   2   0   0   2   0   2   2   0   2   2   0   2   2   2   2   0   0   2   0   0   0   2   0   2   0   0   0   0   2   2   2   0   2   0   0   2   0   0   0   0   0
 MK-5-6                 2   2   2   0   2   0   0   0   0   2   2   0   0   2   0   0   0   2   0   0   2   2   0   0   0   0   0   2   0   2   0   0   2   2   0   2   0   2   0   2   0   2   2   2   2   2   2   2   2   2   2   0   0   0   0   0   0   0   2   0   2   2   2   0   0   0   2   2   0   0   2   0   2   0   2   0   0   2   0   0   0   2   0   2   0   2   2   0   0   0   0   0   0   2   2   0   0   2   2   2   2   2   2   0   2   2   2   0   2   0   0   0   2   0   0   0   2   2   0   0   0   0   0   0   0   2   0   0   2   0   2   2   0   2   2   0   0   0   0   0   2   0   0   0   2   2   0   0   2   2   0   0   0   0   2   0   2   2   2   0   0   0   2   0   0   2   0   2   2   0   0   0   2   0   0   0   2   0   0   0   2   0   2   0   0   0   0   2   2   2   0   0   0   0   2   2   0   0   0   0
 MK-5-7                 2   2   0   2   2   0   0   0   0   2   2   0   0   0   0   0   0   2   0   0   2   2   2   0   0   0   0   2   0   2   0   0   2   2   0   2   0   2   0   2   0   2   2   2   2   2   0   2   2   2   0   0   0   0   0   0   0   0   0   0   2   2   2   0   0   0   2   2   0   0   2   0   2   0   2   0   0   2   0   0   0   2   2   2   0   2   2   2   0   0   0   0   0   2   2   0   0   2   2   0   2   2   2   0   2   2   2   0   0   0   0   0   2   0   0   2   2   0   2   0   0   2   0   0   0   2   2   0   2   0   2   2   2   2   2   2   2   0   0   0   2   0   0   0   2   2   0   0   2   2   0   0   0   0   2   0   2   2   2   0   0   0   2   0   0   2   0   2   2   0   0   0   2   0   0   0   2   0   0   0   2   0   2   0   0   0   0   2   2   2   0   0   0   0   2   2   0   0   0   0
 MK-5-8                 2   0   0   2   2   0   0   0   0   2   2   0   0   0   0   0   0   2   0   2   0   2   2   0   0   0   2   2   0   2   0   0   0   2   0   2   0   2   0   2   0   2   0   2   2   2   0   0   2   2   0   0   2   0   0   0   0   0   0   0   2   2   2   0   0   0   2   2   0   2   0   0   2   0   2   0   0   2   0   0   0   2   2   2   2   2   2   2   0   0   2   0   0   2   2   0   0   2   2   0   2   2   2   0   2   2   2   0   0   0   0   0   2   2   0   2   2   0   2   0   0   2   0   0   0   2   2   0   0   0   2   2   2   2   2   2   2   0   0   0   2   0   0   0   0   2   0   0   2   2   0   0   0   0   2   0   2   2   2   0   0   0   2   0   0   2   0   2   2   0   0   0   2   0   0   0   2   0   0   0   2   0   2   0   0   0   0   2   2   2   0   0   0   0   2   2   2   0   0   2
 MK-5-9                 2   0   0   2   2   0   0   0   0   2   2   0   2   0   0   0   0   2   0   2   0   2   2   0   0   0   2   2   0   2   0   0   0   2   0   2   0   2   0   2   0   2   0   2   2   2   0   0   2   2   0   0   0   0   0   0   2   0   0   0   2   2   2   2   0   0   2   2   0   2   0   0   0   0   2   0   0   2   0   0   0   2   2   2   2   2   2   2   0   0   0   0   0   2   2   0   0   2   2   0   2   2   2   0   2   2   2   0   0   2   0   0   2   2   0   2   2   0   2   0   0   2   0   0   0   2   2   0   0   0   2   2   2   0   2   2   2   0   0   2   2   0   0   0   0   2   0   0   2   2   2   2   0   0   2   0   2   2   2   0   2   0   2   0   0   2   2   2   2   0   0   0   2   0   0   0   2   0   2   0   2   0   2   0   0   0   0   2   2   2   2   0   0   0   2   0   2   0   0   2
 MK-5-10                2   0   0   2   2   0   0   0   0   2   2   0   0   0   0   0   0   2   0   2   0   2   2   0   0   0   2   2   0   2   0   0   0   2   0   2   0   2   0   2   0   0   0   2   2   2   0   0   2   2   0   0   0   0   0   0   2   0   0   0   2   2   2   2   0   0   2   2   0   2   0   0   0   0   2   0   0   2   0   2   0   2   0   2   2   2   2   2   0   0   0   0   0   2   2   0   0   2   2   0   0   2   2   2   2   2   2   0   0   2   2   0   2   2   0   2   2   0   0   0   2   2   0   0   0   2   2   0   0   0   2   2   2   0   2   2   2   2   0   2   2   0   0   2   0   2   0   0   2   2   2   2   0   0   2   0   2   2   2   0   2   0   2   0   0   2   2   2   0   0   0   2   2   0   0   0   2   0   2   0   2   0   2   0   0   0   0   2   2   2   2   0   0   0   2   0   0   0   0   2
 MK-5-11                2   0   0   2   2   0   0   0   0   2   0   0   0   0   0   0   0   2   0   2   0   2   2   0   0   0   2   2   0   2   0   0   0   2   0   2   0   2   0   2   0   0   0   0   2   2   0   0   2   2   0   0   0   0   2   0   2   0   0   0   2   2   2   2   0   0   2   2   0   2   0   0   0   0   2   0   0   2   0   2   0   2   0   2   2   2   2   2   0   0   0   0   0   2   2   0   0   2   2   0   0   2   2   0   2   0   2   0   0   0   2   0   2   2   0   0   2   0   0   0   2   2   0   2   0   0   2   2   0   0   2   0   2   0   2   2   2   2   2   2   2   0   0   2   0   2   0   0   2   2   2   2   0   0   2   0   2   2   0   0   2   0   2   0   0   2   2   2   0   0   0   2   2   0   0   0   2   0   2   0   2   0   2   0   0   0   0   2   2   0   2   0   0   0   2   0   0   0   0   2
 MK-5-12                2   0   0   2   2   0   0   0   0   2   0   0   0   0   0   0   0   2   0   2   0   0   2   0   0   0   2   2   0   2   0   0   0   2   0   2   0   2   0   2   0   0   0   0   0   2   0   2   0   2   0   0   0   2   2   0   2   0   0   0   2   2   2   2   0   2   2   2   2   2   0   0   0   0   2   0   0   2   0   2   0   2   0   2   2   2   2   2   0   0   2   0   0   2   2   0   0   2   2   0   0   2   2   0   2   0   0   0   0   2   2   0   2   2   0   0   2   0   0   0   2   2   0   2   0   0   2   2   0   0   2   0   2   0   2   0   2   2   2   2   2   0   0   0   2   2   0   0   0   2   2   2   0   0   2   0   2   2   0   0   2   2   2   0   0   2   2   2   0   0   0   2   2   0   0   0   2   0   0   0   2   0   2   0   0   2   0   2   2   0   2   0   0   0   2   0   0   0   0   2
 MK-5-13                2   2   0   2   2   0   0   2   0   2   0   0   0   0   2   0   2   2   0   2   0   0   2   0   0   0   2   2   0   2   0   0   2   2   0   2   0   2   0   2   2   0   0   0   0   2   0   2   0   2   0   0   0   2   0   0   2   0   0   0   2   2   2   2   0   2   2   2   2   0   0   0   2   0   2   0   0   2   0   2   0   0   0   0   2   2   2   2   2   0   2   0   0   2   0   2   0   2   2   0   0   2   2   0   0   0   0   0   0   2   2   0   2   2   0   0   2   0   0   0   2   2   0   0   0   0   2   2   0   0   2   0   2   0   2   0   2   2   2   2   2   0   0   0   2   2   0   0   0   2   2   2   0   0   2   0   2   2   0   0   0   2   2   0   0   2   2   2   0   2   0   2   2   0   0   0   2   0   0   0   2   0   2   2   0   2   0   0   2   0   2   0   0   0   2   0   0   0   0   2
 MK-5-14                2   2   0   2   2   0   2   2   0   2   0   0   0   0   2   0   2   2   0   2   0   0   2   0   0   0   2   2   0   2   2   0   2   2   0   2   0   2   0   0   2   0   0   0   0   0   0   0   0   2   0   0   0   2   0   0   0   0   0   0   2   2   2   2   0   2   2   2   2   0   0   0   2   0   2   0   0   2   0   2   0   0   0   0   2   0   2   2   2   0   2   2   0   2   0   2   0   2   2   0   0   2   2   0   0   0   2   0   0   2   2   0   0   2   0   0   2   0   0   0   2   2   0   0   0   0   2   2   0   0   2   0   2   2   2   0   2   2   2   2   2   0   0   0   2   0   0   0   0   0   2   2   0   0   2   0   2   2   0   0   0   2   2   0   0   2   2   2   0   2   0   2   2   0   0   0   2   0   0   0   2   0   2   2   0   2   0   0   2   0   2   0   0   0   2   0   0   0   0   2
 MK-5-15                2   2   0   2   2   0   2   2   0   2   0   0   0   0   2   0   2   0   0   2   0   0   2   0   0   0   2   2   0   2   2   0   2   2   0   2   0   2   0   0   2   0   0   0   0   0   0   0   0   2   0   2   0   2   0   0   2   2   0   0   2   2   2   2   0   0   2   2   2   2   0   0   0   0   2   0   0   2   0   2   0   0   0   0   2   0   2   0   2   0   2   2   0   2   2   2   0   2   2   0   0   2   2   0   0   0   2   0   0   0   2   0   0   2   0   0   2   0   0   2   2   2   0   0   0   0   2   2   0   0   2   2   2   2   2   0   2   2   2   2   2   0   0   0   2   0   0   0   0   0   2   2   0   0   2   0   2   2   0   0   0   2   0   0   0   2   2   2   0   2   0   2   2   0   0   2   0   0   0   0   2   0   2   0   0   2   2   0   2   0   2   0   0   0   2   0   0   2   2   0
 MK-5-16                2   2   2   2   2   0   2   2   0   2   0   0   0   0   2   0   2   0   0   2   0   0   2   0   0   0   0   0   0   2   2   0   2   2   0   2   0   2   0   0   2   0   0   0   0   0   0   0   0   2   2   0   0   2   0   0   2   2   0   0   2   2   2   2   0   0   2   2   2   2   0   0   0   0   2   0   0   2   0   2   0   0   0   2   0   0   2   0   2   0   2   2   0   2   2   2   0   0   2   0   0   2   2   0   0   0   2   0   0   0   2   0   0   2   0   0   2   2   0   2   2   2   2   0   0   0   2   2   2   2   2   2   2   2   2   0   2   2   2   2   2   0   2   0   2   0   0   0   0   0   2   2   0   0   2   0   2   0   2   2   0   2   0   0   0   2   2   2   0   2   0   2   2   0   0   2   0   0   0   0   2   0   2   0   0   2   2   0   2   0   2   0   0   0   2   0   2   2   2   0
 MK-6-1                 0   0   2   0   2   2   0   0   2   0   2   2   0   0   0   2   0   2   0   0   0   0   0   0   2   2   2   2   2   2   0   2   0   2   0   2   0   0   0   0   2   2   0   2   0   0   0   2   0   0   2   0   2   0   0   2   0   0   0   0   0   0   0   2   0   0   2   0   2   2   0   0   2   0   2   0   2   0   2   2   0   0   0   0   0   2   2   0   0   2   2   2   0   0   0   2   0   2   0   0   0   2   2   2   2   0   2   2   0   0   2   0   0   0   2   2   0   0   0   2   2   2   0   2   2   2   2   0   0   2   0   0   0   2   0   0   2   2   2   0   0   2   0   0   2   2   2   0   0   2   2   0   2   0   0   2   2   2   2   2   0   0   2   2   0   0   0   2   2   2   2   0   0   2   2   2   0   2   2   0   0   0   0   2   0   0   2   0   0   2   2   0   2   0   2   0   0   2   0   0
 MK-6-2                 0   0   2   0   2   2   0   0   2   0   2   2   0   2   0   2   0   2   0   0   0   0   0   2   2   0   2   2   2   2   0   2   0   2   0   2   0   2   0   2   2   2   0   2   0   0   0   0   0   0   2   2   2   0   0   2   0   0   0   0   0   0   0   0   0   2   2   0   2   2   0   0   2   0   2   0   2   0   2   0   0   0   0   0   0   2   0   0   0   0   2   2   0   0   0   2   0   2   2   0   0   2   2   2   2   0   2   2   0   0   2   0   0   0   2   0   0   0   2   2   2   2   0   2   2   2   0   0   0   2   0   0   0   2   0   0   2   2   0   0   0   2   0   0   2   2   2   0   2   2   2   0   2   0   0   0   2   2   2   2   0   0   2   2   0   2   0   2   0   2   2   0   0   2   2   2   0   2   2   2   0   0   0   2   0   0   2   0   2   2   2   0   2   0   2   0   0   2   0   0
 MK-6-3                 2   2   2   0   0   2   0   2   2   0   2   2   0   2   2   2   0   2   0   0   0   2   0   0   2   0   2   2   2   2   0   2   0   0   0   2   0   2   0   2   2   2   0   2   0   0   0   0   0   0   2   2   2   0   2   2   0   0   0   0   0   0   2   0   0   2   2   0   2   2   0   0   2   0   2   0   2   0   2   0   0   0   0   0   2   2   0   2   0   0   2   2   0   0   0   0   0   0   2   2   0   2   2   0   2   0   2   2   0   0   2   2   0   0   2   0   0   0   2   2   2   2   0   2   2   2   0   0   0   2   0   2   0   2   0   0   2   2   0   0   0   2   0   0   2   2   2   0   2   2   2   0   2   0   0   0   2   2   2   2   0   0   2   2   0   0   0   2   0   0   2   0   2   2   2   2   0   2   2   0   2   0   0   2   0   2   2   0   2   2   0   0   0   0   2   2   0   0   0   0
 MK-6-4                 2   2   2   0   2   2   0   2   2   0   2   2   0   2   2   2   0   2   0   0   0   2   0   0   2   0   2   2   2   2   0   2   0   2   0   2   0   2   0   2   2   2   0   2   0   0   0   0   0   0   0   2   2   2   2   2   0   0   0   0   0   0   0   0   0   2   2   0   2   2   0   0   2   0   2   0   2   0   0   0   0   0   0   0   2   2   0   2   0   0   2   2   0   0   0   0   0   0   2   0   0   2   2   0   2   0   2   0   0   0   2   2   0   0   2   0   0   0   2   2   2   2   0   2   2   2   0   0   0   2   0   2   0   2   0   0   2   2   0   0   0   2   0   2   2   0   2   0   2   0   2   0   2   0   0   0   2   2   2   2   0   0   2   0   0   0   0   2   0   0   2   0   2   2   2   2   2   2   2   0   0   0   0   2   0   2   2   0   2   2   0   0   0   0   2   2   0   0   0   0
 MK-6-5                 2   2   2   0   2   0   0   2   2   0   2   2   0   2   2   2   0   2   0   0   0   2   0   0   2   0   2   2   0   2   0   2   0   2   0   0   0   2   0   2   2   2   0   2   0   0   0   0   0   0   0   2   2   2   2   2   0   0   0   2   0   0   0   0   2   2   2   0   2   2   0   0   2   0   2   0   2   2   0   0   0   0   0   0   2   2   0   2   0   0   2   2   0   2   0   0   0   0   2   0   0   2   2   0   2   0   2   0   0   0   2   2   2   0   2   0   2   0   2   2   2   2   0   2   2   2   0   2   2   2   0   2   0   2   0   2   2   2   0   0   0   2   0   0   2   0   2   0   2   0   2   0   2   0   0   0   2   2   2   2   0   0   2   0   0   0   0   2   0   0   2   0   2   0   2   2   2   2   2   0   0   0   0   2   0   0   2   0   2   2   0   0   0   0   2   2   0   0   0   0
 MK-6-6                 2   2   2   0   2   0   0   2   2   0   2   2   0   2   2   0   0   2   0   0   0   2   0   0   2   2   2   2   0   2   0   2   0   2   0   0   0   2   0   2   2   2   0   2   0   0   0   0   0   0   0   2   2   2   2   2   0   0   0   2   0   0   0   2   2   2   2   0   2   2   0   0   2   0   2   0   2   2   0   0   0   0   0   0   2   2   0   2   2   0   2   2   0   2   0   0   0   0   2   0   0   0   2   0   2   0   2   0   0   0   2   0   2   0   2   0   2   0   2   2   0   2   0   2   2   2   0   2   2   2   0   2   0   0   0   2   2   2   0   0   0   2   0   2   2   0   2   0   2   0   2   0   2   0   0   2   2   2   2   2   0   0   2   0   0   0   0   2   0   0   0   0   2   0   2   2   2   2   2   0   0   0   0   2   0   0   2   2   2   2   0   2   0   0   2   2   0   0   0   0
 MK-6-7                 2   2   2   0   2   0   0   2   2   0   2   2   0   2   2   2   0   2   0   0   0   2   0   0   2   2   2   2   0   2   0   2   0   2   0   0   0   2   0   2   2   2   0   2   0   0   0   0   0   0   0   2   2   2   2   2   0   0   0   2   0   0   0   2   2   2   2   0   2   2   0   0   2   0   2   0   2   2   0   0   2   0   0   0   2   2   0   2   2   0   0   2   2   2   0   0   0   0   2   0   0   0   2   0   2   0   2   0   0   0   2   0   2   0   2   0   2   0   0   2   0   0   0   2   0   2   0   2   2   2   0   2   0   0   2   2   0   2   2   0   0   2   0   0   2   0   2   0   0   0   2   0   2   0   0   2   2   2   2   2   0   0   2   0   0   0   0   2   2   0   0   0   2   0   2   2   2   2   2   0   0   0   0   0   0   0   2   2   2   2   0   2   0   0   2   2   0   0   0   0
 MK-6-8                 2   0   0   0   2   0   2   2   2   2   0   2   0   2   2   2   0   2   2   0   0   2   2   0   0   2   2   0   0   2   0   0   0   2   0   2   0   2   0   2   2   2   0   0   0   0   0   0   0   0   0   2   2   2   0   2   0   0   0   2   0   2   0   2   2   2   2   0   2   2   0   0   2   0   2   0   2   2   0   0   2   0   0   0   2   2   0   2   0   0   0   2   2   2   0   0   0   0   2   2   0   0   2   0   2   0   2   0   0   2   2   2   2   2   2   0   2   0   0   2   0   0   2   2   0   2   0   2   2   2   0   2   0   0   2   2   0   2   2   2   2   2   0   0   2   0   2   2   0   0   2   0   2   0   0   2   2   2   2   2   0   0   2   0   0   0   0   2   2   0   0   0   2   0   2   2   2   2   2   0   0   0   0   0   2   0   2   0   2   2   0   2   0   2   2   2   0   0   0   0
 MK-6-9                 2   0   0   0   0   2   2   2   2   2   0   2   0   0   2   2   2   2   2   0   0   2   2   0   0   2   2   0   0   2   0   0   0   2   0   2   0   0   0   2   2   2   0   0   0   0   0   0   0   0   0   2   2   2   0   2   0   0   0   2   0   2   0   2   2   2   2   0   0   2   0   0   2   0   2   0   2   2   0   0   2   2   0   0   2   2   0   2   0   0   0   2   2   2   2   0   0   2   0   2   0   0   2   0   2   0   2   0   0   2   2   2   2   2   2   0   2   2   0   2   0   2   2   2   0   2   0   2   2   2   0   2   0   0   2   0   2   2   2   2   2   2   0   0   2   2   0   2   0   0   0   0   2   0   0   2   2   2   2   2   0   0   2   0   0   0   0   2   0   2   2   0   2   0   2   2   2   2   2   2   0   0   2   2   2   0   2   0   2   2   0   2   0   0   2   2   0   0   0   0
 MK-6-10                2   0   0   0   2   2   2   2   2   2   2   2   0   0   2   2   2   2   2   0   0   2   2   0   0   2   2   0   0   2   0   0   0   2   0   2   0   0   0   2   2   2   0   0   0   0   0   0   0   2   0   2   2   2   0   2   0   0   0   2   0   2   0   2   2   2   2   0   0   0   0   0   2   0   2   0   2   2   0   0   2   2   0   0   2   0   0   2   0   0   2   2   2   2   2   0   0   2   0   2   0   2   2   2   2   2   2   0   0   2   2   2   2   2   2   0   0   2   0   2   0   2   2   2   0   2   2   0   2   2   0   2   0   0   2   0   2   2   2   2   2   2   0   2   2   2   0   2   0   2   0   0   2   0   0   2   2   2   2   2   2   0   2   2   0   2   2   2   0   0   2   0   2   0   2   2   2   2   2   2   0   0   2   2   2   0   2   0   2   2   0   2   0   2   2   0   0   0   0   2
 MK-6-11                2   0   0   0   0   2   2   2   2   2   2   2   0   2   2   2   2   2   2   0   0   0   0   0   0   2   2   0   0   2   0   0   2   2   0   2   0   0   0   2   2   2   0   0   0   0   0   0   0   2   2   2   2   2   0   2   0   0   0   2   0   2   0   2   2   2   2   0   0   0   0   0   2   0   2   0   2   2   0   0   2   2   0   0   2   0   0   0   0   0   2   2   2   2   2   2   0   0   0   2   0   2   2   2   2   2   2   0   0   2   2   2   2   2   2   0   2   2   0   2   0   2   2   2   0   2   2   0   2   2   0   2   0   0   2   0   0   2   2   2   2   2   0   2   2   0   0   2   0   2   0   0   2   0   0   2   2   2   2   2   2   0   2   2   0   2   2   0   0   0   2   0   2   0   2   2   0   2   2   2   2   0   2   2   2   0   2   0   2   2   0   2   0   2   2   0   0   0   0   2
 MK-6-12                2   0   0   0   0   2   2   0   2   2   2   2   0   2   0   2   2   0   2   0   0   2   0   0   0   2   2   0   2   2   0   0   2   2   0   2   0   0   0   2   2   2   0   0   0   0   0   0   0   2   2   2   0   2   0   2   0   0   0   2   0   2   0   2   2   2   2   0   0   0   0   0   2   0   2   0   2   2   0   0   2   2   0   0   2   0   2   0   0   0   2   2   2   2   2   2   2   0   0   2   0   2   2   2   2   2   2   0   0   2   2   2   2   2   2   0   2   2   0   0   0   2   0   2   0   2   2   0   2   2   0   0   0   0   2   0   0   2   2   2   2   2   0   2   2   0   0   2   0   2   0   0   2   0   0   2   2   2   2   2   2   0   2   0   0   2   2   0   0   0   2   0   2   0   2   2   0   2   2   2   2   0   0   2   0   0   2   0   2   2   0   2   0   2   2   0   0   0   0   2
 MK-6-13                0   0   0   0   0   2   2   0   2   2   2   2   2   2   0   2   2   0   2   0   0   2   0   0   0   2   2   0   2   2   2   0   2   2   0   2   0   0   2   2   2   2   0   0   0   0   0   0   0   2   2   2   0   2   0   2   2   0   0   2   0   2   0   2   2   2   2   0   0   0   0   0   2   0   2   0   2   2   0   2   2   2   0   0   2   0   2   0   0   0   2   2   2   2   2   2   2   0   0   2   0   2   2   2   2   2   2   0   0   2   2   0   2   2   2   0   2   2   0   0   0   2   0   2   0   2   2   0   0   2   0   0   0   0   2   0   0   0   2   0   2   0   0   2   2   0   0   2   0   2   0   0   2   0   0   2   2   2   2   2   2   0   2   0   0   2   2   2   0   0   2   0   2   0   2   2   0   2   2   2   2   0   0   2   0   0   2   0   2   2   0   2   0   2   2   0   0   0   0   2
 MK-6-14                0   0   2   0   2   2   2   0   2   2   2   2   2   2   0   2   2   0   2   0   2   2   0   0   0   2   2   0   2   2   2   0   2   2   0   2   0   0   2   2   2   2   0   0   0   0   0   0   0   2   2   2   0   2   0   2   2   0   0   0   0   0   0   2   2   2   0   0   0   2   0   0   2   0   2   0   2   2   0   2   2   2   0   0   2   0   2   0   0   0   0   2   2   2   0   2   2   0   0   2   0   2   2   2   2   2   2   0   0   2   0   0   2   2   0   0   2   2   2   0   0   2   0   2   0   2   2   0   0   2   0   0   0   0   2   0   0   0   2   2   2   2   0   2   2   0   0   2   0   2   0   0   2   0   0   2   2   2   2   2   0   0   2   2   0   2   2   2   0   0   2   0   2   0   2   2   0   2   2   2   2   0   0   2   0   0   2   0   2   2   0   2   2   2   2   0   0   0   0   2
 MK-6-15                0   2   0   2   2   2   2   0   2   2   2   2   2   2   0   2   2   0   2   0   2   2   0   0   0   2   2   0   2   2   2   0   0   2   0   2   2   0   2   2   2   2   0   0   0   0   0   0   0   2   2   2   2   2   0   2   0   0   0   0   0   0   0   2   2   2   0   0   0   0   0   2   2   0   2   0   2   2   0   0   2   0   0   2   2   0   2   0   0   0   0   2   2   2   0   2   2   0   0   2   0   2   2   2   2   2   2   0   0   2   0   0   0   2   0   0   2   0   2   0   0   2   0   2   0   2   2   0   0   2   0   0   0   0   2   2   0   0   2   2   2   0   0   2   2   0   0   2   2   2   2   0   2   0   0   2   2   2   2   2   0   0   2   2   0   2   2   2   0   0   2   0   2   0   2   2   2   2   2   2   2   0   0   2   0   0   2   0   2   2   0   2   2   2   2   0   0   0   0   2
 MK-6-16                0   2   0   2   2   2   2   0   2   2   2   2   2   2   0   2   2   0   2   0   0   2   0   0   0   2   2   0   2   2   2   2   0   2   0   2   2   0   2   2   0   2   0   0   0   0   0   0   0   2   2   2   2   2   0   2   2   0   0   0   0   0   2   2   0   2   0   0   0   0   0   2   2   0   2   0   2   2   0   0   2   0   0   2   2   2   2   2   0   0   0   2   2   2   0   2   2   0   2   2   0   2   2   2   2   2   2   0   0   2   0   0   0   2   0   0   2   0   2   0   0   2   0   0   0   0   2   0   0   0   0   0   0   2   0   2   0   0   2   2   2   0   0   2   2   0   0   2   2   2   2   0   2   0   0   2   2   2   2   2   0   0   2   0   0   2   2   2   0   0   2   0   2   0   2   2   2   2   2   2   2   0   0   2   0   0   2   0   2   2   0   2   2   2   2   2   0   0   0   2
 
!****************************************** Phenotypic Data **********************************************************
!-100.0 is resevred for missing phenotype
SimulatedTrait1        14.2527   13.7363   12.6710   12.9932   10.3755   15.4018   17.3482   17.2318   14.4329   11.8217   10.9167   15.4650   16.6515   17.3843   15.5837   16.3134   19.2936   11.0830   16.2278   17.1618   12.0067   11.9553   15.0933   14.8552   10.9007   18.0179   17.4080   14.9465   13.4010   13.4817   16.5453   15.0276   15.6828    9.4717   13.5931   16.1543   12.7487   17.5782   18.9546   12.6187   14.2083   16.1534   19.2257   13.1795   14.5231    9.4408   16.3756   14.9450   15.7447   17.9322   16.0353   21.1702   15.2534   14.1552   13.4845   16.7818   16.9191   14.8415   19.5918   11.7132   19.4464   16.8255   16.4320   14.1669   11.3783   17.8314   18.5521   17.9221   15.5705   15.7761   12.8804   15.6025   10.7052   11.8263   12.8463   15.5529   16.6643   16.8116   15.3929   11.2410   18.6170   14.6820   16.6134   18.6534   17.8192   12.7923   13.4758   17.8650   14.8966   14.9437   17.0372   16.3537   14.4082   15.8116   15.5337   13.4586   19.0428   12.9095   16.1689   12.8143   15.9333   10.3316   14.6989   18.6736   12.4539   12.8027   18.4066   15.5683   13.8813   12.8729   17.6587   13.0807   12.2784   15.5102   16.1824   12.6154   19.5643   14.7407   13.3218   17.1309   12.4899   15.7703   11.3365   16.5621   12.3567   16.0687   13.5670   17.6313   14.1256    7.8988   14.5096   14.9295   16.0370   15.3056   18.5319   17.6981   13.6075   14.3378   10.9737   16.3032   12.0996   13.3915   13.3667   17.0613   15.3463   16.5906   15.1297   24.5361   11.2840   12.6910   13.2950   13.0742   12.3254   16.0731   17.4339   15.5932   14.7009   12.4143   17.0682   16.9711   12.7960   14.8419   13.0530   16.1690   19.9339   14.6070   14.2446   10.6547   13.3988   17.2977   14.7514   13.9593   14.9645   10.2170   13.7569   15.4997   14.5136   20.1959   18.1373   15.7994   17.7468    7.9902   16.4755    9.5848   12.8150   12.0572   16.3629   19.6505   12.9233   15.1229   19.6893   14.0061   16.2052   17.3480   15.0555   14.4264   18.8160   11.9109   16.4453   11.2976
SimulatedTrait2        11.2206   10.9993    9.3654    9.0666   11.3045    9.8477    9.1141   11.7477    8.8420    9.8585   10.6533   11.3576   10.1819    9.3716    9.5777   11.4080    7.8206   10.0139   12.1646    8.9815   10.2849    8.5674    7.6492   10.2533   10.5198    8.8719    9.3283   10.0397   10.7876    9.4563    9.3106    9.6794   10.8949   12.8218    9.3899   11.7404   10.3823    9.9292    7.8826    8.2985   12.5068    6.8911    9.7602    8.9295    7.5752   10.3161   11.4839   10.5088    5.5670   11.2770    7.4968   11.5881   11.5329   10.7371   11.7564   11.8552   11.5296   11.1931   10.3130   10.0076    7.9236   12.8593    8.0560   10.9088   10.6176    9.6824   11.9040   11.4624    6.7134    9.6921   11.4772    9.6173   11.0303   10.9775   10.8888   11.1464   10.9437   11.2772    9.0440   10.0790    7.8026    8.4566   11.9620    7.5648    8.7618    8.7984    8.5154    7.4814   12.4024    9.6819   12.3834   10.1457   10.3911    6.8713    8.8448    7.2821    9.5656   12.1824   10.8854   12.3494    6.6581   11.6611    9.0708   11.2376    9.4570   10.0804    8.8112    9.3940    9.3231   10.9103   10.3307   11.0541   10.5176    8.2667    9.1000    8.4163    8.7310    8.7699   10.2565    9.3076    8.2090    8.6059    9.1690    7.3039   11.9414    9.2235    8.7143   11.6548    8.9939   11.9499   11.7004   10.6573    9.9789    9.9882    8.6879   10.5054    9.2881    8.5725   11.0314    9.6725   11.2491    9.0665   10.1616    5.6153   11.1700   10.6532    6.4068    9.9394    9.8285    9.9723    9.9159   11.7461   10.8683    7.3589   10.2969    9.2474   11.2566   11.5403   11.5016    8.8767    8.5068    7.5229    9.6603   12.7741    8.5351    8.9544    8.5860    9.1095   11.9329   12.0336   10.3658   10.5089   10.6059    8.5872   10.6568   13.0402    8.4283   12.2034    9.6083    9.5747   10.2718    8.9030    8.2887   10.6111   10.7994    9.6926   12.0600   10.5672   10.4183    6.8045   11.8475   11.0050   11.6821    8.5844    7.6987    9.7621   11.9828   11.2522   11.6088    8.9355
 
