# Supplementary material for: Inclusive Composite Interval Mapping of QTL by Environment Interactions in Biparental Populations
Source: PLoS One. 2015 Jul 10;10(7):e0132414. doi: 10.1371/journal.pone.0132414 (PMC4498613; doi:10.1371/journal.pone.0132414)
Supplement: S4 File — (ZIP) [file pone.0132414.s004.zip › H=0.1/L1/run_00047.met]

!**********************Note: lines staring with "!" are remarks and will be ignored in the program********************
!*********************************General Information**********************************
!Assuming F1 = P1 x P2, populations available in QTL IciMapping are: 
!  1, P1BC1F1 = P1 x F1, the first backcrossing where P1 is used as the recurrent parent;
!  2, P2BC1F1 = P2 x F1, the first backcrossing where P2 is used as the recurrent parent;
!  3, F1DH, F1-derived doubled haploids; 
!  4, RIL or F1RIL, recombination inbred lines through the repeated selfing of F1;
!  5, P1BC1RIL, recombination inbred lines through the repeated selfing of P1BC1F1;
!  6, P2BC1RIL, recombination inbred lines through the repeated selfing of P2BC1F1;
!  7, F2, the selfing generation of F1;
!  8, F3, the selfing generation of F2;
!  9, P1BC2F1, the second backcrossing where P1 is used as the recurrent parent; 
! 10, P2BC2F1, the second backcrossing where P2 is used as the recurrent parent;
! 11, P1BC2RIL, recombination inred lines through the repeated selfing of P1BC2F1; 
! 12, P2BC2RIL, recombination inred lines through the repeated selfing of P2BC2F1; 
! 13, P1BC1F2, the selfing generation of P1BC1F1; 
! 14, P2BC1F2, the selfing generation of P2BC1F1; 
! 15, P1BC2F2, the selfing generation of P1BC2F1; 
! 16, P2BC2F2, the selfing generation of P2BC2F1; 
! 17, P1BC1DH, P1BC1F1-derived doubled haploids; 
! 18, P2BC1DH, P2BC1F1-derived doubled haploids; 
! 19, P1BC2DH, P1BC2F1-derived doubled haploids; 
! 20, P2BC2DH, P2BC2F1-derived doubled haploids; 
   3      !Mapping Population (see remarks above)
   2      !Mapping Function (1 for Kosambi; 2 for Haldane; 3 for Morgan)
   2      !Marker Space Type (1 for intervals; 2 for positions)
   1      !Marker Space Unit(1 for centiMorgans; 2 for Morgan)
   6      !Number of Chromosomes (or Linkage Groups)
 200      !Size of the mapping population
   2      !Number of environments
 
!***************************************** Chromosomes and Linkage Maps **********************************************
!Chromosome                 NumMarkers
-CH1                        16
-CH2                        16
-CH3                        16
-CH4                        16
-CH5                        16
-CH6                        16
!Linkage map (Marker name followed by position or the interval length)
 MK-1-1                1     0.000
 MK-1-2                1    10.000
 MK-1-3                1    20.000
 MK-1-4                1    30.000
 MK-1-5                1    40.000
 MK-1-6                1    50.000
 MK-1-7                1    60.000
 MK-1-8                1    70.000
 MK-1-9                1    80.000
 MK-1-10               1    90.000
 MK-1-11               1   100.000
 MK-1-12               1   110.000
 MK-1-13               1   120.000
 MK-1-14               1   130.000
 MK-1-15               1   140.000
 MK-1-16               1   150.000
 MK-2-1                2     0.000
 MK-2-2                2    10.000
 MK-2-3                2    20.000
 MK-2-4                2    30.000
 MK-2-5                2    40.000
 MK-2-6                2    50.000
 MK-2-7                2    60.000
 MK-2-8                2    70.000
 MK-2-9                2    80.000
 MK-2-10               2    90.000
 MK-2-11               2   100.000
 MK-2-12               2   110.000
 MK-2-13               2   120.000
 MK-2-14               2   130.000
 MK-2-15               2   140.000
 MK-2-16               2   150.000
 MK-3-1                3     0.000
 MK-3-2                3    10.000
 MK-3-3                3    20.000
 MK-3-4                3    30.000
 MK-3-5                3    40.000
 MK-3-6                3    50.000
 MK-3-7                3    60.000
 MK-3-8                3    70.000
 MK-3-9                3    80.000
 MK-3-10               3    90.000
 MK-3-11               3   100.000
 MK-3-12               3   110.000
 MK-3-13               3   120.000
 MK-3-14               3   130.000
 MK-3-15               3   140.000
 MK-3-16               3   150.000
 MK-4-1                4     0.000
 MK-4-2                4    10.000
 MK-4-3                4    20.000
 MK-4-4                4    30.000
 MK-4-5                4    40.000
 MK-4-6                4    50.000
 MK-4-7                4    60.000
 MK-4-8                4    70.000
 MK-4-9                4    80.000
 MK-4-10               4    90.000
 MK-4-11               4   100.000
 MK-4-12               4   110.000
 MK-4-13               4   120.000
 MK-4-14               4   130.000
 MK-4-15               4   140.000
 MK-4-16               4   150.000
 MK-5-1                5     0.000
 MK-5-2                5    10.000
 MK-5-3                5    20.000
 MK-5-4                5    30.000
 MK-5-5                5    40.000
 MK-5-6                5    50.000
 MK-5-7                5    60.000
 MK-5-8                5    70.000
 MK-5-9                5    80.000
 MK-5-10               5    90.000
 MK-5-11               5   100.000
 MK-5-12               5   110.000
 MK-5-13               5   120.000
 MK-5-14               5   130.000
 MK-5-15               5   140.000
 MK-5-16               5   150.000
 MK-6-1                6     0.000
 MK-6-2                6    10.000
 MK-6-3                6    20.000
 MK-6-4                6    30.000
 MK-6-5                6    40.000
 MK-6-6                6    50.000
 MK-6-7                6    60.000
 MK-6-8                6    70.000
 MK-6-9                6    80.000
 MK-6-10               6    90.000
 MK-6-11               6   100.000
 MK-6-12               6   110.000
 MK-6-13               6   120.000
 MK-6-14               6   130.000
 MK-6-15               6   140.000
 MK-6-16               6   150.000
!*********************************** Marker Types ********************************************************************
!Co-dominant marker: When heterozygote F1 is present, P1 is coded as 2, F1 is coded as 1, and P2 is coded as 0; Otherwise, P1 is coded as 2, and P2 is coded as 0. 
!Dominant marker: When heterozygote F1 is present, P1 and F1 are coded as 12, and P2 is coded as 0; Otherwise, P1 is coded as 2, and P2 is coded as 0.  
!Recessive markers: When heterozygote F1 is present, P1 is coded as 2, and F1 and P2 are coded as 10; Otherwise, P1 is coded as 2, and P2 is coded as 0. 
!Missing marker is coded as -1. 
 MK-1-1                 0   2   0   2   0   0   0   0   0   2   0   2   2   0   2   0   0   0   0   2   2   2   0   0   0   0   2   0   0   2   0   0   0   2   0   2   0   2   2   2   0   0   0   2   0   2   0   0   2   0   2   0   2   0   0   0   0   0   2   2   0   0   2   0   0   2   0   2   2   2   2   2   2   2   0   0   2   0   2   2   0   0   2   0   0   0   0   0   0   0   0   0   0   0   0   0   2   2   0   0   0   0   2   2   2   2   0   0   2   0   0   2   0   0   2   0   2   0   2   0   2   0   2   2   0   0   2   0   0   2   2   0   0   2   0   2   0   0   0   0   0   0   0   0   0   2   0   0   0   2   0   0   0   2   0   2   2   2   0   2   0   2   2   2   2   0   0   2   2   2   2   0   0   2   0   2   0   2   2   2   0   0   0   0   0   2   0   2   0   0   0   0   0   2   2   2   0   0   0   0
 MK-1-2                 0   2   0   2   0   0   0   0   0   2   0   2   2   0   0   0   0   0   0   2   2   2   0   2   0   0   2   0   2   0   0   0   0   2   0   2   0   2   2   2   0   0   0   2   0   2   0   0   2   0   2   2   2   0   0   0   0   0   2   2   0   0   2   0   0   2   0   2   2   2   2   2   2   2   0   0   2   0   2   2   2   0   2   0   0   0   0   2   0   2   0   0   0   0   0   0   2   2   0   2   2   0   2   2   2   2   0   0   2   0   0   2   0   0   2   0   2   0   2   2   2   2   2   2   2   0   2   0   0   2   2   0   0   2   0   0   0   2   0   0   0   0   0   0   0   2   0   0   0   2   0   0   0   2   0   2   2   2   2   2   2   2   2   2   2   0   0   0   2   2   2   0   0   2   0   2   0   2   2   2   0   0   0   0   0   2   2   2   0   2   0   0   0   2   2   2   0   0   0   0
 MK-1-3                 0   2   0   2   0   0   0   0   0   2   0   2   0   0   0   2   0   2   0   2   0   2   2   2   0   0   2   0   2   0   0   0   0   0   0   2   0   2   2   2   0   0   2   2   0   2   0   0   2   0   2   2   2   0   0   2   0   2   2   2   0   0   2   0   0   2   0   2   2   2   2   2   2   2   0   0   2   0   2   2   2   0   2   0   2   0   0   2   0   2   0   0   0   0   0   0   2   2   0   2   2   0   2   2   2   2   0   0   2   0   0   2   0   0   2   0   2   0   0   2   2   2   2   2   2   0   0   2   0   2   2   0   2   2   2   0   0   2   0   0   0   0   0   0   0   2   0   0   0   2   2   0   0   2   0   2   2   2   2   2   2   2   2   2   2   0   0   0   2   2   2   0   0   2   0   2   0   2   0   2   0   2   0   0   0   2   2   2   0   2   0   0   0   2   2   2   0   0   0   0
 MK-1-4                 0   2   0   2   0   0   0   0   0   0   0   2   0   0   0   2   0   2   0   2   0   2   2   2   0   0   2   0   0   0   0   0   0   0   0   2   0   2   2   2   0   0   2   2   0   2   0   0   2   0   2   2   2   0   0   2   0   2   2   2   0   0   2   0   0   2   2   2   2   2   2   2   2   2   0   0   2   0   2   2   2   0   2   0   2   0   0   2   0   2   0   0   0   0   2   0   2   2   0   2   2   2   2   2   2   2   0   0   2   0   0   2   0   0   2   0   2   0   0   2   2   2   2   2   2   0   0   2   2   0   2   0   2   2   2   0   0   2   0   0   0   0   0   0   0   2   0   0   0   2   2   0   0   2   2   2   2   2   2   2   2   2   2   2   2   0   0   0   2   2   2   0   0   0   0   2   0   2   0   2   0   2   0   0   0   2   2   2   0   2   0   0   0   2   2   2   0   0   0   2
 MK-1-5                 0   2   0   2   0   2   0   0   0   0   0   2   0   0   0   2   0   2   2   2   0   2   2   2   0   0   2   0   0   0   0   0   0   0   0   0   0   2   2   2   0   0   2   2   0   2   0   0   2   0   0   2   0   0   0   2   0   2   2   2   0   0   2   0   0   2   0   2   2   0   2   2   2   2   0   0   2   0   2   2   2   0   2   0   2   0   0   2   0   2   0   0   0   0   2   0   2   2   0   2   0   2   2   2   2   2   0   0   2   0   0   0   0   2   2   0   2   2   0   2   2   2   0   0   2   0   0   2   2   2   2   0   2   2   2   0   0   2   0   0   0   0   0   0   0   2   0   0   0   0   2   0   0   2   2   2   2   2   2   2   2   2   2   2   2   0   0   0   2   2   2   0   0   0   0   2   0   2   0   2   0   2   0   0   0   0   2   2   2   0   0   0   0   2   2   0   2   0   0   2
 MK-1-6                 0   2   0   2   0   2   0   0   0   0   0   0   0   0   0   2   0   0   2   2   2   2   2   2   2   0   2   0   0   0   0   0   0   0   0   0   0   2   2   2   0   0   2   2   0   2   0   0   2   0   0   2   0   0   0   2   0   2   2   2   2   0   2   0   0   2   0   2   2   0   2   0   2   2   0   0   2   2   2   2   2   0   2   0   2   0   0   2   0   0   0   0   0   0   2   0   2   2   0   2   0   2   2   2   2   2   0   2   2   0   0   0   0   2   2   0   2   2   0   2   2   2   0   0   2   0   0   2   2   2   2   2   2   2   2   0   0   2   2   0   2   0   0   0   0   2   0   2   0   0   0   0   0   2   2   2   2   2   2   2   0   2   2   2   2   0   0   0   2   2   2   0   0   0   0   2   2   2   0   2   0   2   0   0   0   0   2   2   2   0   0   0   0   2   2   2   2   0   0   2
 MK-1-7                 0   2   0   2   0   2   0   0   0   0   0   0   0   0   0   2   0   2   2   2   2   2   2   0   2   0   2   0   0   0   0   0   0   0   2   0   0   2   2   2   0   0   2   2   0   0   0   0   2   0   0   2   0   0   2   2   0   2   2   2   2   0   2   0   0   2   0   2   0   0   2   0   0   2   0   2   2   2   2   2   2   2   2   0   2   0   0   2   0   0   2   0   0   2   2   2   2   0   0   2   0   2   2   2   2   2   0   2   2   0   0   0   0   2   2   0   2   2   0   2   2   2   0   0   2   0   0   2   2   2   2   0   2   2   2   0   0   2   2   0   2   0   0   0   0   2   0   2   0   0   2   0   0   2   2   2   0   2   0   2   0   2   2   2   2   0   0   2   2   2   2   0   0   0   0   2   2   2   0   2   0   2   0   0   0   0   2   2   2   0   0   0   2   2   2   0   2   2   0   2
 MK-1-8                 0   2   0   0   2   2   0   0   0   0   0   0   0   0   0   2   0   2   2   2   2   2   2   0   2   0   2   0   0   0   2   0   0   2   2   0   0   2   2   2   0   0   2   2   0   0   0   0   2   0   2   0   2   0   2   2   2   2   2   2   2   0   0   0   0   2   0   2   0   0   2   2   0   2   0   2   0   2   0   2   2   2   2   0   2   0   0   2   0   0   0   0   0   2   2   2   2   0   0   2   0   2   2   2   2   0   0   2   2   0   0   0   0   2   2   0   0   2   2   2   2   2   2   0   2   0   0   2   0   2   2   0   2   2   2   0   0   2   2   0   2   0   0   0   0   2   0   2   0   0   2   0   2   2   2   0   0   2   0   2   0   2   2   2   2   2   2   2   2   2   2   0   0   0   0   0   2   2   0   2   0   2   0   0   0   0   2   2   2   0   0   0   2   2   2   0   2   2   0   2
 MK-1-9                 0   0   0   0   2   2   0   0   0   0   0   0   0   0   0   2   0   2   2   2   2   2   2   0   2   0   2   0   0   0   2   0   0   2   2   0   0   2   2   0   0   0   2   0   2   0   0   0   0   2   2   0   0   0   2   2   2   2   2   2   2   0   0   0   0   2   2   0   0   0   2   2   0   2   0   0   0   2   0   2   2   2   2   0   2   0   0   2   0   0   0   0   0   2   2   2   2   0   0   2   0   2   2   2   2   0   0   2   2   0   0   0   0   2   2   0   0   2   2   2   2   2   2   0   2   0   0   2   0   2   2   0   2   2   2   0   0   2   0   0   0   0   0   0   2   2   0   0   0   0   2   0   2   2   0   0   0   2   0   2   0   2   2   2   2   2   2   2   0   2   2   2   0   0   0   2   2   2   0   2   0   2   0   0   0   0   2   2   2   0   0   0   2   2   2   0   2   2   0   2
 MK-1-10                0   0   0   0   2   2   0   0   2   2   0   0   0   0   0   2   0   2   2   2   2   2   0   0   2   0   2   0   0   0   2   0   0   2   2   0   0   2   2   0   0   0   2   2   0   0   0   0   0   0   2   0   0   0   2   2   0   2   2   2   2   2   0   0   0   2   2   0   0   0   2   2   0   2   0   0   0   2   0   2   2   2   2   0   2   0   0   2   0   0   2   0   0   2   2   2   2   0   2   2   0   2   2   2   2   2   2   2   0   0   0   0   0   2   2   0   0   2   0   2   2   0   2   0   2   0   0   0   0   2   2   0   2   2   2   0   0   2   0   0   0   0   2   0   2   2   0   0   2   0   2   0   0   2   0   2   0   2   0   2   0   2   2   0   2   2   2   2   0   2   2   2   0   0   0   2   2   2   0   2   0   2   0   0   2   0   2   2   2   0   0   0   2   2   2   0   0   2   0   2
 MK-1-11                0   0   0   0   2   2   0   0   2   2   0   0   0   0   0   2   2   2   2   2   2   2   0   0   2   0   2   0   0   0   2   0   0   2   2   0   0   2   2   0   0   0   2   2   0   0   0   2   0   0   2   0   0   0   2   2   0   0   2   2   2   0   0   0   0   2   2   0   0   0   2   2   0   0   0   0   0   2   0   2   2   2   2   0   2   0   0   2   0   0   2   0   0   2   2   2   2   0   2   2   0   2   2   2   2   2   2   2   2   0   0   0   2   2   2   0   2   2   0   2   0   2   2   0   2   0   2   0   0   2   2   0   2   2   2   0   0   2   0   0   0   0   2   0   2   0   0   2   2   0   2   0   0   2   0   2   0   2   2   2   0   2   2   2   2   2   2   2   0   2   0   2   0   0   0   2   2   2   0   2   0   2   0   0   2   0   2   2   2   0   0   0   2   2   0   0   0   2   0   2
 MK-1-12                0   0   0   0   2   2   0   0   2   2   2   0   0   0   0   2   2   2   2   2   2   2   2   0   0   0   2   0   0   2   2   2   0   2   2   0   0   2   2   0   0   0   2   0   0   0   2   2   0   0   2   0   0   0   2   2   0   0   2   2   2   0   0   0   0   2   0   0   0   0   2   2   0   0   0   0   0   2   0   0   2   2   0   0   0   0   0   2   0   0   2   2   0   2   2   2   2   0   2   2   2   0   2   2   2   2   2   2   2   0   0   0   2   2   2   0   2   2   0   2   2   2   2   0   2   2   2   0   0   2   2   2   2   2   2   0   0   2   0   0   0   0   2   0   2   0   2   2   2   0   0   0   0   2   0   2   0   2   2   0   0   2   2   2   2   2   2   2   0   2   2   2   2   0   0   2   0   2   0   2   0   2   0   0   2   0   2   2   2   0   0   2   2   2   0   0   0   2   0   0
 MK-1-13                0   0   0   0   2   2   2   0   2   0   2   0   0   0   0   2   2   2   2   2   2   2   2   0   2   0   2   0   0   2   2   2   0   0   2   0   0   2   2   0   0   0   2   0   0   0   2   2   0   0   2   0   0   0   2   2   0   0   2   2   0   0   0   0   0   2   0   0   0   0   2   2   0   0   0   0   0   2   0   0   0   2   0   0   0   0   0   2   0   0   2   2   0   2   2   2   2   0   0   2   2   0   2   2   2   2   2   2   2   0   0   2   2   2   2   0   2   2   0   2   2   2   2   0   2   0   0   0   0   2   2   2   2   2   2   0   0   2   0   0   0   0   2   0   2   2   0   2   2   0   0   0   0   0   0   2   0   2   2   0   2   2   2   2   2   2   2   2   0   2   2   2   0   0   0   2   2   2   0   2   0   2   2   0   2   0   2   2   2   2   0   2   2   2   0   0   0   2   0   0
 MK-1-14                0   0   0   0   2   0   2   0   2   0   2   0   0   0   0   2   2   2   2   2   2   2   2   0   2   0   2   0   0   2   2   2   0   0   0   0   0   2   2   0   0   0   0   0   0   0   2   2   2   0   2   0   0   0   2   2   0   2   0   2   0   0   0   0   0   2   0   0   0   0   2   2   2   0   0   0   0   2   0   0   0   2   0   0   0   0   0   0   0   0   2   0   0   2   2   2   2   0   2   2   2   0   2   2   0   2   2   2   2   0   0   2   2   2   2   0   2   2   0   0   2   2   0   0   2   0   0   0   0   2   0   2   2   0   2   0   0   2   0   0   0   0   0   0   0   2   0   2   2   0   0   0   0   0   0   2   0   2   2   0   2   2   2   2   2   2   2   2   0   2   2   0   0   0   0   2   2   0   0   2   0   2   2   0   2   2   2   2   2   2   0   2   0   2   0   0   2   2   0   0
 MK-1-15                0   0   2   0   2   0   2   0   2   2   2   0   0   0   0   2   0   2   2   2   2   2   2   0   2   0   2   2   0   2   2   2   0   2   0   0   0   0   2   0   0   0   0   0   0   0   2   2   2   0   2   0   0   0   2   2   0   0   0   2   0   0   0   0   0   2   2   0   0   0   2   2   2   0   0   0   0   2   0   2   0   2   0   0   0   0   0   0   2   0   2   0   0   2   2   2   2   0   2   2   2   0   2   2   0   2   2   2   2   0   0   2   2   2   2   0   2   2   0   0   2   2   0   0   2   0   0   0   0   2   0   2   2   0   2   0   0   2   0   0   0   0   0   0   0   2   0   2   2   0   0   0   0   0   0   2   0   2   2   0   2   2   2   2   2   2   2   2   0   2   2   0   0   0   2   2   0   2   0   2   0   2   2   0   2   2   2   2   2   2   0   2   0   2   0   0   2   2   0   0
 MK-1-16                2   0   2   0   2   0   2   0   2   2   2   0   2   2   0   2   0   2   0   2   2   2   2   0   0   0   0   2   0   2   2   2   0   2   2   0   0   0   2   0   0   2   0   0   0   0   2   2   2   0   2   0   0   0   2   2   0   0   0   2   0   0   0   0   0   2   2   0   2   2   2   2   2   0   0   0   0   2   2   2   0   2   0   0   2   0   0   2   0   0   2   0   0   0   2   2   2   0   2   2   2   0   2   2   0   2   2   2   2   0   0   2   2   2   2   0   2   2   0   0   2   2   0   0   2   0   0   0   0   2   0   2   2   0   2   0   0   2   0   0   0   0   0   0   0   2   0   2   2   0   0   0   0   0   0   2   0   2   2   0   2   2   0   2   2   2   2   2   0   2   2   0   0   2   2   2   0   2   0   2   0   2   2   0   2   2   2   2   2   2   0   2   0   2   0   0   2   2   2   0
 MK-2-1                 0   2   2   0   2   2   0   0   2   2   2   0   2   2   0   2   2   0   2   0   0   2   0   2   0   2   0   2   0   2   2   2   2   2   2   2   2   0   0   2   2   2   2   0   0   2   2   0   0   2   0   0   0   2   0   0   2   2   0   2   0   2   2   2   0   0   2   0   0   2   2   2   2   0   2   2   2   0   0   2   0   2   2   2   2   2   2   2   0   2   0   0   2   0   2   2   0   0   0   2   0   2   0   0   2   0   0   2   0   2   0   0   0   2   0   2   2   2   0   2   2   0   0   2   2   0   2   0   0   0   2   2   0   0   2   0   2   2   0   2   0   0   0   0   0   2   2   0   2   2   0   0   0   2   2   2   0   0   2   2   2   2   2   0   2   2   0   2   0   0   0   0   0   0   2   0   2   2   0   0   2   0   0   0   2   2   0   2   0   2   2   0   0   0   0   0   0   2   0   0
 MK-2-2                 0   2   2   0   2   2   0   0   2   2   2   0   2   2   0   0   2   0   2   2   2   2   0   2   2   2   0   2   0   2   2   2   2   2   2   2   2   0   0   2   2   2   2   0   0   2   2   0   0   2   0   0   2   2   2   0   2   2   0   2   0   2   2   2   0   0   2   2   0   0   2   2   0   2   2   2   2   0   0   2   2   2   2   2   0   2   2   2   0   2   0   0   2   0   2   2   0   0   0   2   0   2   0   0   0   0   2   2   0   2   0   2   0   2   0   2   2   2   0   2   2   0   0   2   2   0   2   0   0   0   0   2   0   0   2   2   2   0   0   2   0   0   0   0   0   2   2   0   2   2   0   0   0   2   2   2   2   0   2   2   2   2   2   0   2   2   0   2   0   0   0   0   0   0   2   0   2   2   0   0   2   0   0   0   2   2   0   2   0   0   2   0   0   0   0   0   0   2   0   0
 MK-2-3                 0   2   2   0   2   2   0   0   2   2   2   0   2   2   2   0   2   0   2   2   2   2   0   0   2   2   2   2   0   2   2   2   2   2   2   2   2   0   0   2   2   2   2   0   0   2   2   0   0   2   0   0   2   2   2   0   0   2   0   2   0   2   2   2   2   0   2   2   0   0   2   2   0   2   2   2   0   0   0   2   2   2   2   2   0   2   2   0   2   2   0   0   2   0   2   2   0   0   0   0   0   0   0   0   0   0   2   2   0   2   0   2   0   2   0   2   2   0   0   2   2   0   0   2   2   0   2   0   0   0   0   2   0   0   2   2   2   0   0   2   0   0   0   0   0   2   2   0   2   0   0   0   0   2   2   2   2   2   2   2   2   2   2   0   2   2   0   2   0   0   2   0   0   0   2   0   2   2   2   0   2   0   0   0   2   2   0   2   0   2   2   0   0   2   0   0   0   2   0   0
 MK-2-4                 0   2   2   0   2   2   0   0   2   2   2   0   2   2   2   0   0   2   2   2   2   0   0   0   2   2   2   2   0   0   2   2   2   2   2   0   2   2   0   2   2   2   2   0   0   2   2   0   0   2   0   0   2   2   2   0   0   2   0   2   0   2   2   2   2   0   2   2   0   0   2   2   0   2   2   2   0   0   0   2   2   2   2   2   0   2   2   0   2   2   0   0   2   0   2   2   0   0   0   0   0   0   0   0   0   0   2   2   2   2   0   2   0   2   0   2   2   0   0   0   2   0   0   2   0   0   2   0   0   0   2   2   0   0   2   2   2   0   0   2   0   0   0   0   0   2   2   0   2   2   0   0   0   2   2   2   2   2   2   2   2   2   2   0   2   2   0   2   0   0   2   0   0   0   2   2   2   2   2   0   2   0   0   0   2   2   0   2   0   2   2   0   0   2   0   0   0   0   0   0
 MK-2-5                 0   2   2   0   2   0   0   0   2   2   0   0   2   2   0   0   0   0   2   2   2   2   0   0   2   0   2   2   0   2   2   2   2   2   2   0   2   2   0   2   2   2   0   0   2   2   2   2   0   2   0   0   2   2   2   0   0   2   0   0   0   2   2   2   2   0   2   2   0   2   2   2   0   0   2   2   0   0   0   2   2   2   2   0   0   2   2   0   2   2   0   0   2   0   2   2   0   0   0   0   0   0   0   0   0   0   2   2   2   0   0   2   0   2   0   2   0   0   0   0   2   0   0   2   0   0   2   0   0   0   2   2   0   0   2   2   0   0   2   2   0   0   0   0   0   2   2   0   2   2   2   0   2   2   2   2   2   2   2   2   2   2   2   2   2   2   0   2   2   0   2   0   0   2   2   2   2   0   2   0   2   0   0   0   2   2   0   2   0   2   2   0   0   2   0   0   0   0   0   0
 MK-2-6                 0   2   2   0   2   2   0   0   2   2   0   0   2   2   0   0   0   0   2   2   2   2   0   0   2   0   2   2   0   2   2   2   2   2   2   0   2   0   0   2   2   2   0   0   0   2   2   2   0   2   0   0   2   2   0   0   0   2   0   0   0   2   2   2   2   0   2   2   0   2   2   2   0   0   2   2   2   0   0   2   2   2   2   0   0   2   2   0   2   2   0   0   2   0   2   2   0   0   0   0   0   2   0   0   0   2   0   2   2   0   2   2   2   2   0   2   0   0   0   0   2   0   0   2   0   0   2   0   0   2   2   2   2   0   2   2   0   0   2   2   0   0   0   2   0   0   2   0   2   2   2   2   2   2   2   2   0   2   2   2   0   2   2   2   2   2   0   2   2   2   2   0   0   2   2   2   2   0   2   0   0   0   0   0   2   2   0   2   0   2   2   0   2   2   0   2   0   2   0   0
 MK-2-7                 0   2   2   0   2   0   0   0   2   2   0   0   2   2   0   0   0   0   2   2   2   2   0   0   2   0   2   2   0   2   2   2   2   2   2   0   2   0   0   2   2   2   0   0   0   2   2   2   2   0   0   0   2   2   2   0   0   2   0   0   0   0   2   2   2   0   2   0   0   2   2   2   2   0   2   2   2   0   2   0   2   2   2   0   2   2   2   0   2   2   0   0   2   0   2   2   0   0   0   0   0   2   0   0   0   2   0   2   2   0   2   2   0   2   0   2   2   0   0   0   2   0   2   0   0   2   2   0   0   2   2   2   2   0   2   2   0   0   2   0   0   0   0   2   0   2   2   2   2   2   2   2   2   2   2   2   2   2   2   2   0   2   2   2   2   0   0   2   2   2   2   0   0   2   2   2   2   0   0   0   0   0   0   0   0   2   0   2   0   2   2   0   2   2   0   2   0   2   0   0
 MK-2-8                 0   2   2   0   2   0   0   0   2   2   0   0   2   2   0   0   2   0   2   2   2   2   0   0   2   0   2   2   0   0   2   2   2   2   0   0   2   0   0   2   2   2   2   0   0   2   2   2   2   0   0   0   2   2   0   0   0   2   0   0   0   2   2   2   2   0   2   0   0   2   0   0   2   0   2   2   2   0   2   0   2   2   0   0   0   2   2   0   0   2   0   0   2   0   2   2   0   0   0   0   0   2   0   0   2   0   0   2   2   0   2   2   0   2   0   2   2   0   0   0   2   0   2   0   0   2   2   0   0   2   2   2   2   0   2   2   2   0   0   0   0   0   0   2   0   2   0   2   2   2   2   2   0   2   2   2   2   2   0   2   0   0   2   2   2   0   0   2   2   2   2   0   0   0   2   2   2   0   0   0   0   0   0   0   2   2   0   2   0   2   2   2   2   2   0   2   0   0   0   0
 MK-2-9                 2   2   2   0   2   0   0   0   2   2   0   0   2   0   0   0   2   0   2   2   2   2   0   2   2   0   2   2   0   0   2   2   2   2   0   0   2   2   0   2   2   2   2   2   0   2   2   2   2   0   0   0   2   2   0   0   0   2   0   0   0   2   2   2   0   0   2   0   0   2   0   2   2   2   2   2   2   0   2   0   2   0   0   0   0   2   2   0   0   2   0   0   2   0   2   2   0   2   0   0   2   2   0   0   2   2   0   2   2   0   2   2   0   2   0   2   2   0   0   0   0   0   2   0   0   2   2   0   0   0   2   2   2   0   2   2   2   0   0   0   0   0   0   2   0   2   0   2   2   2   2   2   2   0   2   2   2   2   2   2   0   0   0   2   2   0   0   2   2   2   2   0   0   2   2   0   2   0   0   0   0   0   0   0   2   2   0   0   0   2   2   2   2   2   0   2   0   0   0   0
 MK-2-10                2   2   0   2   2   0   0   0   2   2   0   0   2   0   0   0   2   0   2   2   2   2   0   2   2   0   2   2   0   0   2   2   0   2   0   0   2   2   0   2   2   2   2   2   0   2   2   0   2   0   0   0   2   2   0   2   0   2   0   0   0   2   2   0   0   2   0   0   0   2   0   2   2   2   2   2   2   0   2   0   2   0   0   2   0   2   2   0   2   2   0   2   2   0   2   2   0   2   0   0   2   2   0   0   2   0   2   2   2   0   2   2   0   2   0   0   2   0   0   0   0   0   2   0   0   2   2   0   0   0   2   2   2   0   2   2   2   0   0   0   0   0   0   2   0   2   0   2   2   2   2   0   2   0   2   0   2   2   0   2   0   0   2   2   0   0   0   2   2   2   2   0   0   2   2   0   0   0   0   0   0   0   0   2   2   2   0   0   0   0   2   0   2   2   0   2   2   0   0   0
 MK-2-11                2   2   0   2   2   0   0   0   2   2   0   0   0   0   0   0   2   2   2   2   2   2   0   2   0   0   2   2   0   0   2   2   0   2   0   0   2   2   0   2   2   2   2   2   0   2   0   0   2   0   0   0   2   2   0   2   0   2   0   0   0   2   2   0   2   2   0   0   0   0   0   2   2   2   2   2   2   0   2   0   2   0   0   2   2   2   2   0   0   2   0   2   2   0   2   0   0   2   0   0   2   2   0   0   2   0   2   2   2   0   0   2   0   2   0   0   2   0   0   0   2   0   2   2   2   2   2   0   0   0   2   2   2   0   2   2   2   0   0   0   0   0   0   2   2   2   0   2   2   2   2   0   2   0   2   2   0   2   0   2   0   0   2   2   0   0   0   2   0   2   2   0   0   2   2   2   0   0   0   2   0   0   0   2   2   2   0   0   0   0   2   0   2   2   0   2   2   0   0   0
 MK-2-12                2   2   0   0   2   0   0   0   2   2   0   0   2   0   0   0   2   2   0   2   2   2   0   2   0   2   2   2   0   0   2   2   0   2   0   0   2   2   0   2   2   2   2   2   0   2   0   2   2   0   0   0   2   2   0   2   0   0   0   0   0   2   2   2   2   2   0   0   0   0   0   0   2   0   2   2   0   0   2   0   2   0   0   2   2   2   2   0   0   2   2   2   2   0   2   0   0   0   0   0   2   2   0   0   2   0   2   2   0   0   0   0   0   2   0   0   2   0   0   0   2   0   2   2   2   0   0   0   0   0   0   2   2   2   2   2   0   0   0   0   0   0   0   0   2   2   0   2   2   2   2   2   0   0   2   0   0   2   0   2   2   0   2   2   0   0   0   0   0   2   2   0   0   2   2   2   0   0   0   2   0   0   0   2   2   2   0   0   0   0   2   0   0   2   0   2   2   0   0   0
 MK-2-13                2   2   0   0   2   0   0   0   2   2   0   0   2   0   0   2   0   2   0   2   2   2   2   0   0   2   2   2   0   0   0   2   0   2   0   2   2   2   2   2   2   2   2   2   0   2   0   2   2   0   0   0   2   2   0   2   0   0   0   0   0   2   2   2   2   2   0   0   0   0   0   0   2   2   2   2   0   2   2   0   2   0   0   2   2   2   2   0   0   2   2   2   2   0   2   0   2   0   0   0   2   2   2   0   0   0   2   2   0   0   0   0   0   2   0   0   2   0   0   0   2   0   2   2   2   0   0   0   0   0   0   2   2   0   2   2   0   0   0   0   0   0   0   0   2   2   0   2   2   2   2   0   0   0   2   0   0   2   0   2   2   0   2   2   0   0   0   0   0   2   2   0   0   2   2   2   0   0   0   2   0   0   0   2   0   2   0   2   0   0   2   0   0   2   0   2   2   2   0   0
 MK-2-14                2   2   0   0   2   2   0   0   2   2   2   2   2   0   0   2   0   2   2   2   2   0   2   2   0   2   2   2   0   0   0   2   0   2   0   2   2   2   0   0   2   2   2   2   0   2   0   2   2   0   0   0   2   2   0   2   0   0   0   0   2   2   2   2   2   2   0   0   0   0   2   0   2   2   2   2   0   2   2   0   2   0   0   2   2   2   2   0   0   2   2   2   0   0   2   0   2   0   0   0   2   0   2   0   2   0   2   2   0   0   0   0   0   2   0   0   2   0   2   0   2   0   2   2   2   2   0   0   0   0   0   2   2   0   2   2   0   0   0   0   0   0   0   0   2   2   0   2   2   2   2   0   0   0   2   0   0   2   0   2   2   0   2   2   0   0   0   0   0   2   2   0   0   2   0   2   0   0   0   2   0   0   0   2   0   0   0   2   0   0   2   0   0   2   0   2   2   2   0   0
 MK-2-15                2   2   0   0   2   2   0   0   2   2   2   2   2   2   0   2   2   2   2   2   2   0   0   2   0   2   2   2   0   0   0   2   0   2   0   2   2   2   0   2   2   2   2   0   0   2   0   2   2   0   0   0   2   2   0   2   0   0   0   0   2   2   2   2   2   2   0   0   0   0   2   0   2   0   2   0   0   0   2   0   2   0   0   2   0   2   2   0   0   2   2   2   0   0   2   0   0   0   2   0   2   0   0   0   2   2   2   2   2   0   0   0   0   2   0   0   2   0   2   0   2   0   2   2   2   2   0   0   0   0   2   2   0   2   2   2   0   2   0   0   2   0   0   0   2   2   0   2   2   0   0   0   0   0   2   0   0   2   0   2   2   0   2   2   0   2   0   0   0   2   2   0   0   0   0   2   0   2   0   2   2   0   0   2   0   0   0   2   0   0   2   0   0   2   0   2   0   2   0   0
 MK-2-16                2   0   0   0   0   2   0   0   2   2   2   2   0   2   0   2   2   2   2   2   2   0   0   2   0   2   2   0   0   0   0   2   0   2   0   2   2   2   0   2   2   2   2   0   0   2   0   2   2   0   0   0   2   2   0   2   0   0   0   0   2   2   2   0   2   2   0   0   0   0   2   0   2   0   2   0   0   0   2   0   2   0   0   2   0   2   2   0   0   2   0   2   0   2   0   2   2   0   2   0   2   0   0   0   2   2   2   2   2   0   0   0   2   2   0   0   2   0   2   0   2   0   2   2   2   2   0   0   0   0   2   2   0   2   2   2   0   2   0   2   2   0   0   0   2   2   0   2   0   0   0   0   0   0   2   0   0   2   0   0   2   0   0   2   0   2   0   0   0   2   2   0   0   0   0   2   0   2   0   2   2   0   0   2   0   0   0   2   0   0   2   0   0   2   0   2   0   2   0   0
 MK-3-1                 2   0   0   2   2   0   2   0   0   0   2   2   0   0   0   0   0   2   0   0   0   0   2   0   2   2   2   2   0   0   0   2   0   0   2   0   2   2   0   2   0   0   0   2   0   0   0   0   2   2   0   0   0   2   2   2   0   2   0   0   2   0   0   0   0   2   2   0   0   2   2   2   0   2   2   2   0   0   0   0   2   0   0   0   2   0   0   2   0   0   2   0   2   2   2   0   0   0   2   2   2   0   2   0   2   0   0   2   2   0   2   2   0   0   0   0   0   0   2   0   2   0   2   2   2   2   0   0   2   0   0   0   0   0   0   0   0   0   0   0   2   2   0   2   2   2   2   0   0   0   0   0   0   0   0   2   0   0   2   0   2   2   2   0   2   0   2   0   2   0   2   2   2   2   2   0   2   2   0   2   2   0   0   0   2   0   0   0   0   0   2   0   2   2   0   0   0   2   2   2
 MK-3-2                 2   0   0   2   2   0   2   0   0   0   2   0   0   0   2   0   0   2   0   0   0   0   2   0   2   2   2   2   0   0   0   2   0   0   0   0   2   2   0   2   0   0   0   2   0   0   0   0   2   2   0   0   0   2   2   2   0   0   0   0   2   0   0   0   0   2   2   0   0   2   2   2   0   2   2   2   0   0   0   0   2   0   0   0   2   2   0   2   0   0   2   0   2   2   2   2   0   0   2   2   2   2   2   0   0   0   0   2   2   0   2   2   2   0   0   2   0   0   2   0   2   0   2   2   2   2   0   0   2   0   0   0   0   0   2   0   0   0   0   0   2   2   0   2   2   2   2   0   0   0   0   0   0   0   0   2   0   0   2   0   2   2   2   0   2   2   2   0   2   0   2   2   2   2   2   0   2   2   0   0   2   0   2   2   0   0   0   0   0   0   0   0   0   2   0   0   0   0   2   2
 MK-3-3                 2   0   0   2   2   0   2   0   0   0   2   0   0   0   2   0   2   2   0   0   0   0   2   0   0   2   2   2   2   0   0   2   0   0   0   0   2   2   0   2   0   0   0   2   0   0   0   0   0   2   0   0   2   2   2   2   0   0   0   2   2   0   0   0   0   2   2   0   0   2   2   2   0   2   2   2   2   0   0   0   2   0   2   0   2   2   0   2   0   0   2   0   2   0   2   2   0   0   2   2   2   2   2   0   0   2   0   2   2   0   2   2   2   0   0   2   0   2   2   0   2   0   2   2   2   2   0   2   2   0   0   0   0   0   2   0   0   0   2   0   2   2   0   2   2   2   2   0   0   0   0   0   2   0   0   2   2   0   2   0   2   2   2   0   2   2   2   0   2   0   2   2   2   2   2   0   2   2   0   0   2   0   2   2   0   0   0   0   0   2   0   0   0   2   0   0   2   0   2   2
 MK-3-4                 2   0   0   2   2   0   2   0   0   0   2   0   2   0   2   0   0   0   0   0   0   0   2   0   0   2   2   2   2   0   0   2   0   0   0   0   2   2   0   2   0   0   0   2   0   0   0   0   0   2   0   0   2   2   2   2   0   0   0   2   2   0   0   0   2   2   2   0   2   2   2   2   0   2   2   2   2   0   0   0   2   0   2   0   2   2   0   2   0   0   2   0   2   0   2   2   0   0   2   2   2   2   2   0   0   2   0   2   2   0   2   2   2   0   0   2   0   2   2   0   2   0   2   2   2   2   2   0   2   0   0   0   0   0   2   0   0   0   2   0   2   2   0   0   2   2   2   0   0   0   0   0   2   0   0   2   2   0   2   0   2   0   2   2   2   2   2   0   2   0   2   2   2   0   2   0   2   2   0   0   2   0   2   2   0   0   0   0   0   2   0   0   0   2   0   0   2   0   2   2
 MK-3-5                 2   2   2   2   2   0   2   0   0   0   2   0   2   0   2   0   0   0   0   0   0   0   0   0   0   2   2   2   2   2   0   0   0   2   0   0   2   2   0   2   0   0   0   2   0   0   0   0   0   2   0   0   2   2   2   2   0   2   0   2   2   0   0   0   2   2   2   0   0   2   2   2   0   2   2   2   2   0   0   0   0   0   2   0   2   2   0   2   0   0   0   0   2   0   2   2   0   0   2   2   2   2   2   0   0   2   0   2   2   0   2   2   2   0   0   2   0   2   2   0   0   0   2   2   2   2   2   0   2   0   0   0   0   0   2   0   2   0   2   0   0   2   0   0   2   2   2   0   0   0   0   0   2   0   0   2   0   0   2   0   2   0   2   2   2   2   2   2   2   2   2   2   2   0   2   0   2   2   0   0   2   0   2   0   0   0   0   0   0   2   0   0   0   0   0   0   2   0   2   2
 MK-3-6                 2   2   2   2   2   0   2   0   2   0   2   0   2   0   2   0   0   2   0   0   0   0   0   0   0   2   2   2   2   2   0   0   0   2   0   0   2   2   0   2   0   0   0   2   0   2   0   0   0   0   0   2   2   2   2   2   0   2   0   2   2   0   0   0   2   0   2   2   0   2   2   2   0   2   2   2   2   0   2   0   0   0   2   0   2   0   0   2   0   0   0   0   2   0   2   2   2   2   2   0   2   2   2   0   0   2   0   2   2   0   2   2   2   0   0   2   2   2   2   0   0   0   2   2   2   0   2   0   2   0   0   0   0   0   0   0   2   2   2   0   0   2   0   0   2   2   2   0   0   0   2   0   2   0   0   2   0   0   2   0   2   0   0   2   2   2   2   2   0   2   2   2   2   0   2   2   2   2   0   0   2   0   2   2   0   0   0   0   0   2   0   2   0   0   0   0   2   0   2   0
 MK-3-7                 0   2   2   2   2   0   2   0   2   0   2   0   2   0   2   0   2   2   0   0   0   0   0   0   2   2   0   2   2   2   0   0   0   2   0   0   2   0   0   2   0   0   0   2   0   2   0   0   0   0   0   2   2   2   2   2   0   2   0   2   2   0   2   0   2   0   2   0   0   2   2   0   0   2   2   2   0   0   2   0   0   2   0   0   2   0   0   2   0   0   0   0   2   0   2   2   2   2   2   0   2   2   2   0   0   2   0   2   0   0   2   2   0   0   2   0   2   2   2   0   2   0   2   2   2   0   0   0   2   0   0   0   0   0   0   0   0   2   2   0   0   2   0   0   2   2   2   0   0   0   2   0   2   0   0   2   0   0   2   0   2   0   0   2   2   2   2   2   0   2   2   2   2   0   2   2   2   0   0   2   2   0   2   2   0   0   0   0   0   2   0   2   0   0   0   0   2   0   2   0
 MK-3-8                 0   2   2   2   2   0   2   0   2   0   2   0   2   0   2   0   2   0   0   0   2   0   0   0   2   2   0   2   0   2   0   0   0   2   2   0   2   0   0   2   2   0   0   2   0   2   0   0   2   2   0   2   2   2   0   2   0   2   0   2   2   0   2   0   2   0   2   0   0   2   2   0   2   2   2   2   0   0   2   2   2   2   0   0   2   0   0   2   0   0   0   0   2   0   2   2   2   2   2   0   2   2   2   0   0   2   0   0   0   0   2   2   0   0   2   0   2   2   2   0   2   2   2   2   2   0   0   0   2   0   0   0   0   0   0   0   0   2   2   0   0   2   0   0   0   2   2   0   0   0   2   0   2   0   0   2   0   0   2   0   2   0   0   0   2   2   2   2   0   0   2   2   2   2   2   2   2   0   0   2   2   0   2   2   0   0   0   0   0   2   0   2   0   0   0   0   2   0   2   0
 MK-3-9                 0   2   2   2   2   0   2   0   2   2   2   0   2   0   2   0   2   0   0   0   2   0   0   0   2   2   0   2   0   2   0   0   0   2   2   0   2   0   2   0   2   0   0   2   0   0   0   0   0   2   0   2   2   2   0   2   0   2   0   2   2   0   2   0   2   0   2   0   2   2   2   0   2   0   2   2   0   0   2   2   0   2   0   0   2   0   0   2   0   0   0   0   2   0   2   2   2   2   2   0   2   2   2   0   0   2   0   0   0   0   2   0   0   0   2   0   2   2   2   0   0   2   2   2   2   0   0   0   2   0   2   0   0   0   0   0   0   2   2   0   0   2   0   0   0   2   2   0   0   2   2   0   2   0   0   2   0   0   2   0   2   0   0   0   0   2   2   2   0   0   2   2   2   2   0   2   2   0   0   2   2   0   2   2   0   0   2   0   0   2   0   2   2   0   0   0   2   0   2   0
 MK-3-10                0   2   0   2   0   0   2   0   2   0   2   0   2   0   2   0   2   0   2   0   2   0   0   0   2   2   0   2   0   2   0   0   0   2   2   0   2   0   2   0   2   0   0   2   0   0   0   0   0   2   0   0   2   2   0   2   0   2   0   2   2   0   2   0   2   0   0   0   2   2   2   0   2   0   2   2   0   0   2   0   0   2   0   0   2   0   0   2   0   0   0   0   2   0   2   2   2   2   2   0   2   2   0   2   0   2   0   0   0   0   2   0   0   2   2   0   2   2   2   0   0   2   2   2   2   0   0   0   2   2   2   2   0   0   0   0   0   2   2   0   0   2   0   0   0   2   2   0   0   2   2   0   0   0   2   2   0   0   0   0   2   0   0   2   2   2   2   2   0   0   2   2   2   2   0   2   2   0   0   2   2   0   0   2   0   0   2   2   0   2   2   2   2   0   0   0   0   0   2   0
 MK-3-11                0   2   0   2   0   2   2   0   2   0   2   0   0   0   0   0   2   2   2   0   2   0   0   0   2   2   0   2   0   0   2   0   0   0   2   0   2   2   2   2   2   2   0   2   0   0   0   0   2   2   0   0   2   2   0   2   0   0   0   2   2   0   2   0   2   0   0   2   2   2   2   0   2   0   2   2   0   0   2   0   0   2   0   0   2   0   0   2   0   0   0   0   2   0   2   0   2   2   2   0   2   2   0   0   0   2   0   0   0   0   2   0   0   2   2   0   2   2   0   0   0   2   2   2   2   0   0   0   2   0   2   2   2   0   0   0   0   2   2   2   0   2   0   0   0   2   2   0   0   2   2   0   0   0   2   2   2   0   0   2   2   0   0   2   2   2   2   2   2   0   2   2   0   2   0   2   2   0   0   0   2   0   0   2   0   0   2   2   0   2   2   2   2   0   0   0   0   0   2   0
 MK-3-12                2   0   2   2   0   2   2   0   0   2   2   0   0   0   0   0   2   2   2   0   0   0   0   0   2   2   0   2   0   0   0   0   0   0   2   0   2   2   2   2   0   2   2   2   0   0   0   0   2   2   2   0   2   2   0   2   2   0   0   2   2   0   2   2   2   0   0   2   2   2   2   0   2   0   2   2   0   0   2   0   0   2   0   0   2   0   0   2   0   2   0   2   2   0   2   0   2   2   2   0   2   2   0   0   0   2   0   2   0   0   0   0   0   2   0   0   2   2   0   0   0   2   2   2   2   2   0   2   2   0   2   2   2   0   0   0   0   2   2   2   0   2   2   0   0   2   2   0   0   0   2   0   0   0   0   2   0   0   0   0   2   0   0   2   2   2   2   0   2   0   2   2   0   2   2   2   2   0   0   0   2   0   0   2   0   0   2   2   0   0   2   0   2   0   0   0   0   0   2   0
 MK-3-13                2   0   2   2   0   2   2   0   0   2   2   0   0   0   0   2   2   2   2   0   0   0   2   0   0   2   0   2   0   0   0   0   0   0   2   0   2   2   0   2   0   2   2   2   0   0   0   0   2   2   2   0   2   2   0   0   2   0   0   2   2   0   2   2   2   0   0   2   0   2   2   0   2   0   2   2   0   0   2   0   0   2   0   0   2   0   0   2   2   2   0   2   2   0   2   2   2   2   2   0   2   2   0   0   0   0   0   0   0   0   0   0   0   2   0   0   2   2   0   0   0   2   2   2   2   2   0   2   2   0   2   2   0   0   0   0   0   2   0   2   0   2   2   0   0   2   0   0   0   0   2   0   0   0   0   2   0   0   0   0   2   0   0   2   2   2   2   0   2   2   2   2   0   2   2   2   2   0   0   2   2   0   0   0   0   0   2   2   0   0   2   0   2   0   0   0   0   0   2   0
 MK-3-14                0   0   2   2   0   2   2   0   0   0   2   0   0   0   0   2   2   2   2   0   0   0   2   0   0   2   0   2   0   0   0   0   0   0   2   0   2   2   0   2   0   2   2   2   2   0   0   0   2   2   2   0   2   2   0   0   2   0   0   2   2   0   2   2   2   0   0   2   2   2   2   0   2   0   2   2   0   0   0   0   0   2   0   0   2   0   0   2   2   2   0   2   2   0   2   2   2   2   2   0   2   2   0   0   0   0   0   0   0   0   0   0   0   2   0   0   2   2   0   0   0   2   2   2   2   2   0   2   2   2   2   2   0   0   0   0   0   2   0   2   0   0   2   2   0   2   0   0   0   0   2   0   0   0   0   2   0   2   0   0   2   0   0   2   2   2   2   0   2   2   2   2   0   2   2   0   2   0   0   2   0   0   2   0   2   0   2   2   0   0   2   0   0   0   0   2   0   0   0   0
 MK-3-15                2   0   2   2   0   2   2   0   0   0   2   0   0   0   0   2   2   2   2   0   0   0   2   2   2   2   0   2   0   0   0   0   0   0   2   0   2   2   0   2   0   2   2   2   0   0   0   0   0   2   0   0   2   2   0   2   2   0   0   2   2   0   0   0   2   0   0   0   2   2   2   0   2   0   2   2   0   2   0   0   0   0   0   0   2   0   0   2   2   2   0   2   0   0   2   2   2   2   2   0   2   2   2   0   0   0   0   0   2   0   0   0   2   2   0   0   2   2   0   0   2   2   2   2   2   2   0   2   2   0   2   2   0   0   0   0   2   0   0   2   0   0   0   2   0   2   0   0   0   0   2   0   0   0   0   2   2   2   0   0   2   0   0   2   2   2   2   0   2   0   0   2   0   2   2   0   2   0   0   2   0   0   0   0   2   0   2   2   0   0   2   0   0   0   0   2   0   2   0   0
 MK-3-16                2   0   2   2   0   2   2   2   0   0   2   0   0   0   0   2   2   2   2   0   2   0   2   2   2   2   0   2   0   0   0   0   0   0   2   2   2   2   0   2   0   2   2   0   0   2   0   0   0   2   0   0   0   2   0   2   2   0   0   0   2   0   0   0   2   0   0   0   2   2   2   0   2   0   2   0   0   0   0   0   0   0   0   0   2   0   0   2   2   2   0   2   0   0   2   0   2   0   2   0   2   2   2   0   0   0   0   0   2   0   2   0   2   2   0   0   2   2   0   0   2   0   2   2   2   2   0   2   2   2   2   2   0   2   0   0   2   2   0   2   0   0   0   2   0   2   0   0   0   0   0   0   0   0   2   2   2   2   0   2   2   0   0   2   2   2   2   0   2   0   2   2   2   2   2   0   2   0   0   2   0   0   2   0   2   0   2   2   0   0   2   0   2   0   2   2   0   2   0   0
 MK-4-1                 2   2   2   0   0   0   2   0   0   2   2   2   0   2   0   0   2   0   2   0   2   0   0   0   2   2   0   0   2   0   2   0   2   2   0   0   0   2   0   0   2   0   0   0   2   0   2   0   0   0   0   0   0   0   0   2   2   2   2   2   0   2   0   2   2   2   0   2   2   2   2   2   0   0   0   2   2   0   2   0   2   0   0   2   2   2   0   0   2   2   0   2   2   0   2   2   0   2   0   2   0   0   0   0   2   2   0   0   0   2   2   2   2   2   0   2   2   2   0   2   2   2   0   2   0   2   0   2   0   0   0   0   2   0   2   2   0   0   2   0   0   2   0   2   0   0   0   2   0   2   0   0   2   0   2   2   0   2   2   0   0   2   2   2   0   0   2   0   2   2   2   2   2   2   2   0   0   2   2   2   0   2   0   0   0   0   0   0   0   2   0   0   2   2   2   2   2   0   0   2
 MK-4-2                 2   2   2   0   0   0   2   0   0   2   2   2   0   2   0   0   2   0   2   0   2   0   0   0   2   2   0   0   2   0   2   0   2   2   0   0   0   2   0   0   2   0   2   0   0   0   2   0   0   2   2   0   0   0   0   2   2   2   2   2   0   2   0   2   2   2   0   2   2   2   2   2   0   0   0   0   2   0   2   0   2   0   0   2   2   2   0   0   2   2   0   2   0   0   0   2   0   2   0   2   2   0   0   0   2   2   0   2   0   2   0   2   2   2   0   2   2   2   0   2   2   2   0   2   0   2   0   2   0   0   0   0   0   0   2   2   2   0   2   0   0   2   0   2   0   0   0   2   0   2   0   0   2   0   2   2   2   0   0   0   0   2   2   2   0   0   2   0   0   2   2   2   2   2   2   0   0   2   2   2   0   2   0   0   0   0   0   2   0   2   0   0   2   2   2   2   2   0   0   2
 MK-4-3                 2   2   0   0   0   0   2   0   0   2   2   2   2   2   0   0   2   2   0   0   2   0   0   0   2   2   0   0   2   0   2   0   2   2   0   2   0   2   0   0   2   0   2   0   0   0   2   0   0   2   2   0   0   0   0   2   0   2   2   2   2   2   0   2   0   0   0   2   2   0   2   0   0   0   0   0   2   0   2   0   2   0   0   2   2   2   0   2   2   2   0   2   0   0   0   2   0   2   0   0   2   0   0   0   2   2   0   2   0   2   0   0   2   2   0   0   2   2   0   2   2   2   0   2   0   2   0   2   0   0   0   0   0   0   2   2   2   0   2   0   0   2   0   2   2   0   0   2   0   2   0   0   2   0   0   2   2   0   2   0   0   2   2   2   0   0   2   0   2   2   2   2   2   2   2   0   0   2   0   2   0   2   0   2   0   0   0   2   0   2   2   0   0   2   2   2   2   0   0   2
 MK-4-4                 2   2   0   0   0   0   2   0   0   0   0   2   2   2   0   0   2   2   0   0   2   0   0   0   2   2   0   0   2   0   0   0   2   2   0   2   0   2   0   0   2   0   2   0   0   0   2   0   0   2   2   0   0   0   0   2   0   2   0   2   2   2   0   2   0   0   0   2   2   0   0   0   0   0   0   0   2   0   2   0   2   0   0   2   2   2   0   2   2   2   0   2   0   0   0   2   0   2   0   0   2   0   0   0   2   2   0   2   0   2   0   0   2   2   0   0   2   2   0   2   2   0   0   2   0   2   0   2   0   0   0   0   0   0   2   2   2   0   2   0   0   2   0   2   2   2   0   2   0   0   0   0   0   0   0   2   2   0   2   0   0   2   2   2   0   0   2   0   2   2   2   0   2   2   0   0   0   2   0   2   0   0   0   2   0   0   0   2   0   2   2   0   0   2   2   2   2   0   0   2
 MK-4-5                 2   0   0   0   0   0   2   0   0   0   0   2   0   2   0   2   2   2   0   0   2   0   0   0   2   2   0   2   2   0   0   0   2   2   2   2   0   0   0   2   2   0   0   0   0   0   2   0   0   2   2   0   0   0   0   2   0   2   0   2   2   2   0   2   0   0   0   2   2   0   0   0   0   0   0   2   2   0   2   0   2   0   2   2   2   2   0   2   2   2   0   2   0   0   2   2   0   0   0   0   2   0   0   0   2   2   0   2   0   2   0   0   2   2   0   0   2   2   0   2   2   0   0   2   0   2   0   2   0   0   0   0   0   0   2   2   2   0   2   0   0   0   0   2   2   2   0   2   0   0   0   0   0   0   2   2   2   0   2   0   0   2   2   2   0   0   2   0   2   2   2   0   2   2   0   0   0   2   2   0   0   0   0   2   0   0   0   2   0   2   2   0   0   2   2   2   0   0   0   2
 MK-4-6                 0   0   0   0   2   0   2   0   0   0   0   2   0   2   0   0   2   0   0   0   2   0   0   2   2   2   0   2   2   0   0   0   2   0   2   2   0   0   2   2   2   0   0   0   2   0   2   0   0   2   2   0   0   2   0   2   0   2   0   2   2   2   2   2   0   0   0   2   2   0   0   0   0   0   0   2   2   0   2   0   2   0   0   2   2   2   0   2   2   2   0   2   0   0   2   0   0   0   0   0   2   0   0   0   2   2   0   2   0   2   2   0   0   2   2   0   2   2   0   2   0   0   0   2   0   2   0   2   0   0   0   2   0   0   2   2   2   0   2   0   0   0   0   2   2   2   0   2   0   0   0   0   0   0   2   2   2   0   2   2   0   0   2   2   0   0   2   0   0   2   2   0   2   2   0   0   0   2   2   0   0   0   0   2   0   0   0   2   0   2   0   0   0   2   2   2   0   0   0   2
 MK-4-7                 0   2   0   0   2   2   2   0   0   0   0   2   0   2   0   0   2   0   0   2   2   0   0   2   2   2   0   2   2   0   0   0   2   0   2   2   0   0   0   2   2   0   2   0   2   0   2   0   0   0   2   0   0   2   2   2   0   2   0   2   2   2   2   2   0   0   0   2   2   0   0   0   0   0   0   2   2   0   0   0   2   0   0   2   2   2   0   2   2   2   0   2   0   0   2   0   0   0   0   0   2   0   0   0   2   2   0   2   0   2   2   0   0   2   2   0   2   2   0   0   0   0   0   2   0   2   0   2   0   0   0   2   0   0   2   2   2   0   0   0   0   0   0   2   0   2   0   0   0   0   0   0   0   0   2   2   2   0   2   2   0   0   0   2   0   0   0   0   2   0   0   0   2   2   0   0   0   2   2   0   2   0   0   2   0   2   0   0   0   2   0   0   0   2   2   2   0   0   0   2
 MK-4-8                 0   2   0   0   2   2   2   2   2   0   0   2   0   2   0   0   2   0   0   2   2   0   0   2   2   2   0   2   2   0   0   0   0   0   2   2   0   0   0   2   2   2   2   0   2   0   2   0   0   0   2   0   2   2   0   2   0   2   0   2   2   2   2   0   0   0   0   2   2   0   0   0   0   0   0   2   2   0   0   0   2   0   0   2   2   2   2   2   2   2   0   2   0   0   2   2   0   0   0   0   2   0   0   0   2   2   0   2   0   2   2   2   0   2   2   0   2   2   0   0   0   2   2   2   0   2   0   2   0   0   0   2   0   0   2   2   2   0   0   0   0   0   0   2   0   2   0   2   0   0   0   0   0   0   2   2   2   0   2   0   0   0   0   2   0   0   0   0   2   0   0   0   2   2   0   0   0   0   2   0   2   0   0   2   0   2   0   0   0   2   0   0   0   2   2   2   0   2   0   2
 MK-4-9                 0   2   0   0   2   2   2   2   2   0   0   2   0   0   0   2   2   0   0   2   2   0   0   2   2   2   2   2   2   0   0   0   0   0   2   2   0   0   0   0   2   2   2   0   2   0   0   0   0   0   0   0   2   2   2   2   0   2   0   2   2   2   2   0   0   0   0   2   2   2   0   0   0   0   2   2   2   2   0   0   2   0   0   2   2   2   2   2   2   2   0   2   0   0   2   2   0   0   0   2   2   2   0   0   0   2   0   2   0   2   2   2   0   2   2   0   2   2   0   0   0   2   2   2   0   2   0   2   2   0   0   2   0   0   2   2   2   0   0   0   0   0   0   2   0   2   0   2   0   0   0   0   0   0   2   0   2   0   2   0   0   0   0   2   0   0   0   0   2   0   0   0   2   2   0   0   0   0   2   0   2   0   0   2   0   2   0   2   0   2   2   0   0   2   2   2   0   2   0   0
 MK-4-10                0   2   0   0   2   2   2   0   2   0   0   2   0   0   0   2   2   0   0   2   2   0   0   2   2   2   2   2   2   0   2   0   2   0   2   2   0   0   0   0   0   2   2   0   0   0   0   0   0   0   0   0   2   2   2   2   2   2   0   2   2   2   2   0   0   0   0   2   2   2   2   2   0   0   2   2   2   0   0   0   2   0   0   2   2   2   2   2   2   0   0   2   0   0   2   2   0   0   0   2   2   2   2   0   0   2   0   2   0   2   2   2   0   2   0   0   2   2   0   0   0   2   0   2   0   2   0   2   2   0   0   2   0   0   2   2   2   0   0   0   0   0   0   2   0   2   0   2   0   0   0   0   0   0   2   0   2   0   2   0   2   2   0   2   0   0   0   0   2   0   0   0   2   2   0   0   0   0   2   0   2   0   0   2   0   0   0   2   0   2   0   0   0   2   2   2   0   2   0   0
 MK-4-11                0   2   0   0   2   2   2   0   2   0   0   2   0   0   0   2   2   0   0   2   0   0   0   2   2   2   2   2   2   2   2   0   2   0   2   0   0   0   0   0   0   2   2   0   0   0   0   0   2   0   0   0   2   2   2   2   2   2   0   0   2   2   2   0   0   0   0   2   2   2   0   2   0   0   2   2   2   0   0   0   2   0   0   0   2   0   2   2   2   0   0   2   0   0   2   2   0   0   0   2   2   2   2   0   0   2   2   2   0   2   2   2   0   2   0   0   2   2   0   0   0   2   0   2   0   2   0   2   2   0   0   2   0   0   2   0   2   0   0   0   0   0   0   0   0   2   0   2   0   0   0   0   0   0   0   0   2   0   2   0   2   2   0   2   0   0   0   0   2   0   0   0   2   2   0   0   2   0   0   0   2   0   0   2   0   0   0   2   0   0   0   0   2   2   0   2   0   2   0   0
 MK-4-12                0   2   0   0   0   2   2   0   2   0   0   2   0   0   0   2   2   0   0   2   0   0   0   2   2   2   2   2   2   2   2   0   2   0   2   0   0   0   0   0   0   2   2   0   0   0   0   0   2   0   0   0   2   2   2   2   2   2   0   0   2   2   2   0   0   0   0   2   2   2   0   2   0   0   2   2   2   0   0   0   2   0   0   0   2   0   2   2   2   0   0   2   0   0   2   2   0   0   0   2   2   2   2   0   0   2   2   0   2   2   2   2   0   2   2   0   2   0   0   0   0   2   0   2   0   2   0   2   2   0   0   2   0   0   2   0   2   0   0   0   0   0   0   0   0   2   0   2   0   0   0   0   0   0   0   0   2   0   2   0   2   2   0   2   0   0   0   0   2   2   0   0   2   2   2   0   2   0   0   0   0   2   0   2   0   0   0   2   0   0   0   0   2   2   0   2   0   2   0   0
 MK-4-13                0   2   0   0   0   2   2   0   2   0   0   2   0   0   0   2   2   0   0   2   0   0   0   2   2   2   2   2   0   2   2   0   2   0   2   0   0   0   0   0   0   2   2   0   0   0   2   0   2   0   0   2   2   2   2   2   2   2   2   0   2   2   2   0   0   0   0   2   2   2   0   2   0   0   2   2   2   0   0   0   2   0   0   2   2   0   2   2   2   0   0   2   2   0   2   2   0   0   0   2   2   2   2   0   0   2   2   0   2   2   2   2   0   0   2   0   2   2   0   0   0   2   0   2   0   2   0   2   2   0   0   2   0   0   2   0   2   0   0   0   0   0   0   0   0   2   0   0   0   0   0   0   0   0   0   0   2   2   2   0   2   2   2   2   0   0   0   0   2   2   2   0   2   2   2   0   2   0   0   0   0   2   0   2   0   0   0   2   0   0   0   0   2   2   0   2   0   2   0   0
 MK-4-14                0   2   0   0   0   2   2   0   2   2   0   2   0   0   0   0   2   0   0   2   2   0   0   2   2   0   2   2   0   0   2   0   0   0   2   0   0   0   0   0   0   2   0   0   2   0   2   0   2   0   0   2   2   2   2   2   2   2   2   0   2   2   2   0   0   0   0   2   2   2   0   2   0   0   2   2   2   2   0   0   2   0   0   2   2   0   2   2   2   0   0   2   2   0   2   2   0   0   0   2   2   2   2   2   0   2   2   0   0   2   2   2   0   0   2   0   2   2   0   2   0   2   0   2   0   2   0   2   2   0   0   2   0   0   2   0   0   0   0   0   0   0   0   0   0   2   0   0   0   2   2   0   0   0   0   0   2   2   2   0   2   2   2   2   0   0   0   0   2   2   2   0   2   2   2   2   0   0   0   0   2   2   0   2   0   0   0   0   0   2   0   0   2   2   0   2   0   2   0   2
 MK-4-15                0   0   2   0   2   2   0   0   2   0   0   2   0   0   0   0   2   0   0   2   2   0   0   2   2   0   2   2   2   0   2   0   0   0   2   0   0   0   0   0   0   2   0   0   2   0   2   2   2   0   0   2   2   2   2   2   2   2   2   0   2   2   2   2   2   0   0   2   2   2   0   2   0   0   2   0   0   2   0   0   2   0   0   2   2   0   2   2   2   0   0   2   2   0   2   2   0   0   2   2   2   2   0   2   2   2   2   0   0   2   2   2   2   0   2   0   2   2   0   2   0   2   0   2   0   2   0   2   2   0   0   2   0   0   2   0   0   0   0   0   0   0   2   0   0   2   0   0   0   2   2   0   0   0   0   0   2   2   2   0   2   2   2   2   0   0   0   0   2   2   2   0   2   2   2   2   0   0   0   0   2   2   0   2   0   0   0   0   0   2   0   0   2   2   0   2   0   2   2   2
 MK-4-16                0   0   2   0   2   2   0   0   2   0   0   2   0   0   0   0   2   0   0   2   2   2   0   2   2   0   2   2   0   0   0   0   0   0   2   0   0   0   0   0   2   0   0   0   2   0   0   2   2   2   0   2   2   2   2   2   2   2   2   0   2   0   2   2   2   0   0   0   2   2   0   2   0   0   2   0   0   2   0   0   2   0   0   2   0   0   2   2   2   0   0   2   2   0   2   2   2   0   0   2   2   2   0   0   2   2   2   0   0   2   2   2   2   0   2   2   0   2   0   2   0   2   0   2   0   2   0   2   2   0   0   2   0   0   2   0   0   0   0   2   0   0   2   0   0   2   0   2   2   2   2   0   0   0   0   2   2   2   0   0   2   2   2   2   0   0   0   0   2   2   2   0   2   2   2   2   0   0   0   0   2   2   2   2   0   0   0   0   0   2   0   0   2   2   0   2   0   2   2   2
 MK-5-1                 2   0   2   2   0   2   0   2   0   2   0   2   2   0   0   2   2   2   2   0   2   0   0   2   2   0   2   0   0   2   2   0   2   0   2   2   0   2   2   0   0   0   2   2   2   2   2   2   0   2   0   2   2   0   0   0   0   0   2   2   2   2   0   0   0   2   0   2   0   2   0   0   0   2   0   0   0   2   0   2   0   2   0   0   0   2   0   2   2   0   2   2   2   0   2   2   0   2   0   0   0   2   0   0   0   0   0   2   2   0   2   0   2   0   2   2   2   2   0   2   0   0   2   0   2   2   2   2   2   0   2   0   0   2   2   2   2   2   0   2   2   2   2   0   2   0   2   2   0   2   2   0   2   0   2   0   2   0   0   0   2   2   2   2   0   0   0   2   0   2   0   0   2   2   0   0   2   0   0   0   2   0   0   2   0   2   2   0   0   0   2   2   0   0   2   2   0   0   2   2
 MK-5-2                 2   0   2   2   0   2   0   2   2   0   0   2   2   0   0   2   2   0   0   0   2   0   0   2   2   0   2   0   0   2   0   0   0   0   0   0   0   2   2   0   0   0   2   2   2   2   2   2   0   2   0   0   2   0   0   0   0   0   2   2   2   0   0   0   0   2   0   2   0   2   0   0   0   2   0   0   0   2   0   2   0   2   0   0   0   0   0   2   2   0   2   2   2   0   2   2   0   2   0   0   0   2   0   0   0   0   0   2   2   2   2   0   2   0   2   2   2   2   0   2   0   0   2   0   0   2   2   2   2   0   0   0   0   2   2   2   2   2   0   0   2   0   2   0   2   0   2   2   0   2   0   2   2   0   2   0   2   0   0   0   2   0   2   0   0   0   0   2   0   0   0   0   2   2   0   0   2   0   0   0   2   0   0   2   0   2   2   0   0   0   2   2   0   0   2   2   0   0   2   2
 MK-5-3                 0   0   2   2   0   2   0   2   2   0   0   2   2   0   0   2   2   0   0   0   2   0   0   0   2   0   2   0   0   2   0   2   0   0   0   0   0   2   2   0   0   0   2   2   2   2   2   2   2   2   0   0   2   0   0   0   2   0   2   2   2   0   0   0   0   2   0   2   0   2   0   0   0   2   0   0   2   2   0   2   0   2   0   0   2   0   0   2   2   0   2   2   2   0   2   2   0   0   0   0   0   2   0   0   0   0   2   2   2   2   0   0   2   0   2   0   0   2   0   2   0   0   2   0   0   2   0   0   2   0   0   0   0   2   2   2   2   2   0   0   2   0   2   0   2   0   2   2   0   2   0   0   2   0   2   0   2   0   0   0   2   2   2   0   0   0   0   2   0   0   0   0   2   2   0   0   2   0   0   2   2   0   0   2   0   2   2   0   0   0   2   2   0   0   2   2   0   0   2   2
 MK-5-4                 0   2   2   2   0   2   0   2   0   0   0   0   2   0   0   2   2   0   0   0   2   0   0   2   2   0   2   0   0   2   0   2   0   0   2   0   0   2   2   0   0   0   0   2   2   2   2   2   2   0   0   0   2   0   0   0   2   0   2   2   2   0   0   0   0   2   0   2   0   2   0   0   0   2   2   0   2   2   0   2   0   2   0   0   2   0   0   2   2   0   2   2   2   0   2   2   0   0   0   0   2   2   0   0   0   0   2   2   2   2   0   0   2   0   0   0   0   0   0   2   0   0   2   0   0   0   0   0   2   0   0   0   0   2   2   2   2   2   0   0   2   0   2   2   2   0   2   0   0   2   0   0   2   0   2   0   2   0   0   0   2   2   2   0   0   0   0   2   0   0   0   0   2   2   0   0   2   0   0   2   2   0   0   2   2   0   0   0   0   2   2   2   0   0   2   2   0   0   2   2
 MK-5-5                 0   2   2   2   0   2   0   2   0   0   0   0   2   0   0   2   2   0   2   2   2   0   0   2   2   0   2   2   0   2   0   2   2   0   2   0   0   2   2   0   0   0   0   2   2   2   2   2   2   0   0   0   2   0   0   0   2   0   0   2   2   0   0   0   0   2   0   2   0   2   0   0   0   2   2   0   2   2   0   2   0   2   0   0   2   0   0   2   2   0   2   0   2   0   2   2   0   0   0   0   2   2   0   0   0   0   2   2   2   2   0   0   2   0   0   0   0   0   0   2   0   0   2   0   0   0   0   0   2   0   0   2   0   2   2   2   2   2   0   0   2   0   0   2   2   0   2   0   0   0   0   0   2   0   2   0   0   0   0   0   2   2   2   0   0   0   0   0   0   0   0   0   2   2   0   0   2   0   0   2   2   0   0   2   2   0   0   0   0   2   2   2   0   0   2   2   0   0   2   0
 MK-5-6                 0   2   0   2   0   2   2   2   0   0   0   0   2   0   0   2   0   0   2   2   2   0   0   2   2   0   2   0   0   2   0   0   2   0   2   0   0   2   2   0   0   0   0   2   2   2   2   2   0   0   0   0   2   0   0   0   2   0   0   2   2   2   0   0   0   2   0   2   0   2   0   0   0   2   2   0   2   2   0   0   0   2   0   0   2   0   0   2   2   2   2   2   2   0   2   2   0   0   0   0   2   2   0   0   0   0   2   2   0   2   2   2   2   0   0   0   0   0   0   0   0   0   2   0   0   0   0   2   2   0   0   2   0   2   2   0   2   2   0   0   2   0   0   2   2   0   2   0   0   0   0   0   2   0   2   2   0   2   0   0   2   2   2   0   2   0   2   0   0   2   0   0   2   0   0   0   2   0   2   2   0   0   0   2   2   0   0   0   0   2   2   0   0   0   2   2   0   0   2   0
 MK-5-7                 0   0   0   0   0   2   2   2   0   0   0   0   2   0   0   2   0   0   2   0   2   0   2   2   2   2   2   0   0   0   2   0   2   0   2   0   0   2   0   0   0   0   2   2   2   2   2   2   0   0   0   0   2   0   0   0   2   0   0   2   2   2   0   0   0   2   0   2   0   2   0   0   0   2   2   0   2   0   0   0   0   2   0   0   2   0   0   2   2   2   2   2   2   0   0   2   0   0   0   2   2   2   0   0   0   0   2   2   0   2   2   2   2   0   0   0   0   0   0   2   0   0   2   0   0   0   0   2   2   0   0   2   0   2   2   0   0   2   0   0   2   0   0   2   2   0   0   2   2   0   0   2   2   0   2   2   0   2   0   0   2   2   2   0   2   0   2   0   0   2   0   0   2   2   0   0   2   0   2   2   0   0   0   2   0   0   0   0   0   2   2   0   0   0   2   2   0   0   2   0
 MK-5-8                 0   0   0   2   0   2   2   2   0   0   0   0   2   0   0   2   0   0   2   0   2   0   2   2   2   2   2   0   0   0   2   0   2   0   2   0   0   2   0   0   0   0   2   2   2   2   2   2   0   2   2   0   2   0   0   0   2   0   0   2   2   2   0   0   0   2   0   2   0   2   0   0   0   2   2   0   2   0   0   0   0   2   0   0   2   0   0   2   0   2   2   2   2   0   0   2   0   0   0   2   2   2   0   0   0   0   2   0   0   0   2   2   0   0   0   0   0   0   0   2   0   0   2   0   0   0   0   2   2   0   0   2   0   2   2   0   0   2   0   0   2   0   0   2   2   0   0   2   2   0   0   2   2   0   0   2   0   2   0   0   2   2   2   0   2   0   2   0   0   2   0   0   0   2   0   0   2   0   2   2   0   0   0   2   2   0   0   0   0   2   2   0   0   0   2   2   0   0   2   0
 MK-5-9                 0   0   0   2   0   2   2   2   0   0   0   0   2   0   2   2   0   0   2   0   2   0   2   2   2   2   2   0   2   0   2   0   2   2   2   0   0   2   0   0   0   0   2   2   2   2   2   2   0   2   2   0   2   0   0   0   2   0   0   2   2   2   2   0   0   2   0   2   0   2   0   0   0   2   2   2   2   0   0   0   0   2   0   0   2   0   0   2   2   2   0   2   2   0   0   2   0   2   0   2   2   2   0   0   2   0   2   0   0   0   2   2   0   0   0   0   0   0   0   2   0   0   2   0   0   0   0   0   2   0   0   2   0   2   2   0   0   2   0   0   2   0   2   0   2   0   0   2   2   0   0   2   2   0   0   2   0   2   0   0   0   2   2   0   2   0   2   0   0   0   0   0   0   2   0   0   2   0   2   2   0   0   0   2   2   0   0   0   0   2   2   0   0   0   2   2   0   0   2   0
 MK-5-10                2   2   0   0   0   2   2   2   0   0   0   0   2   0   2   2   0   0   2   0   2   0   2   2   2   2   2   0   2   0   2   0   2   2   2   0   0   2   0   0   0   0   2   2   2   2   2   2   0   2   2   0   2   0   0   0   2   0   0   2   2   2   2   0   0   2   0   2   0   2   0   0   0   2   2   2   2   0   0   0   0   2   0   2   2   0   0   2   0   2   0   2   2   0   0   2   0   2   2   2   2   2   0   0   2   0   0   0   0   0   2   2   0   0   0   0   0   0   0   2   0   0   2   0   0   0   2   0   2   0   0   2   0   2   2   0   2   2   0   2   2   0   2   2   2   0   0   2   2   0   0   2   2   0   2   2   0   2   0   2   0   0   2   0   2   0   2   0   0   0   0   0   2   0   0   0   2   0   2   2   0   0   0   0   0   0   0   0   0   2   2   0   0   0   2   2   0   0   2   0
 MK-5-11                2   2   0   0   0   2   2   2   0   0   2   0   2   0   2   2   0   0   2   0   2   0   2   2   2   2   2   0   2   0   2   0   2   2   2   0   0   2   0   0   0   0   2   2   0   2   2   2   0   2   2   0   2   0   2   0   2   2   2   2   2   2   2   0   0   2   2   2   0   2   0   0   0   2   2   2   2   0   0   2   0   2   2   2   2   0   0   2   2   2   2   2   2   0   0   2   0   2   2   2   2   2   0   0   2   0   0   0   0   0   2   2   0   0   2   2   0   0   2   2   0   0   2   0   0   0   0   0   2   0   0   2   0   0   2   0   2   2   0   2   0   0   2   2   2   0   0   2   2   0   0   2   2   0   2   0   0   2   0   2   0   0   2   0   2   0   2   0   0   0   0   0   2   0   0   0   2   0   2   2   0   0   0   0   0   0   0   0   0   2   2   0   0   0   2   2   2   0   2   2
 MK-5-12                2   2   0   0   0   2   0   0   0   0   2   0   2   0   2   2   0   0   2   0   2   0   0   2   0   2   2   0   2   0   2   0   2   2   2   0   0   2   0   0   0   0   0   2   0   2   2   2   0   2   2   0   2   0   2   0   2   2   0   2   2   2   2   0   0   2   2   2   0   2   0   0   0   2   2   2   2   0   0   2   0   2   2   2   2   2   0   2   2   2   2   2   2   0   0   2   0   2   2   2   2   0   0   0   2   0   0   0   0   0   2   2   2   0   2   2   2   0   2   2   0   0   2   0   2   0   0   0   2   0   0   2   0   0   2   0   2   2   0   0   0   0   2   2   2   0   0   2   2   2   0   2   0   2   2   0   2   2   2   2   0   0   2   0   2   0   2   0   0   0   0   0   2   0   0   0   2   0   2   2   0   0   0   2   0   0   0   0   0   2   2   0   0   2   2   2   2   0   2   2
 MK-5-13                2   2   0   0   0   2   0   0   0   0   0   0   2   0   2   2   0   0   2   0   2   0   0   2   0   2   0   0   2   0   2   0   2   2   2   0   0   2   0   0   0   0   0   2   2   2   2   2   0   2   2   0   2   0   2   0   2   2   0   2   2   2   2   2   2   2   2   2   0   2   0   0   0   2   2   2   2   0   0   2   0   2   2   2   2   2   0   0   2   2   2   2   2   0   2   0   0   2   2   2   2   0   0   0   2   0   0   0   0   0   2   2   0   0   2   2   2   0   2   2   0   0   2   2   2   0   0   0   2   0   0   2   0   0   2   0   2   2   0   0   0   0   2   2   2   0   0   2   2   2   0   0   0   2   2   0   2   2   2   2   0   0   2   0   2   0   2   0   0   0   0   0   2   0   0   0   2   2   2   0   0   0   0   2   0   0   0   2   0   2   2   0   0   2   2   2   2   0   2   2
 MK-5-14                2   2   0   0   0   2   0   0   0   0   0   0   2   0   2   2   0   0   2   2   0   0   0   2   0   2   0   0   2   0   2   0   0   2   2   0   0   2   0   0   0   0   0   2   2   0   2   2   0   2   2   0   2   0   2   2   2   2   0   0   2   2   2   2   0   2   2   2   0   2   0   2   0   0   2   2   2   0   0   2   0   2   2   2   0   2   2   0   2   2   2   2   0   0   2   0   0   2   2   2   0   0   0   0   2   0   0   2   0   2   2   0   0   0   2   2   2   2   2   2   0   0   2   2   2   0   0   0   2   2   2   2   0   0   2   0   2   2   0   0   0   0   2   2   2   2   0   2   2   0   0   0   0   2   2   0   2   2   2   2   0   0   2   0   2   0   0   0   0   0   0   0   2   2   0   0   2   2   2   2   0   0   0   0   0   0   0   2   0   2   2   0   0   0   2   2   2   0   2   2
 MK-5-15                2   2   0   0   0   2   0   0   0   0   2   0   2   0   2   2   2   0   2   2   0   0   0   2   0   2   0   0   2   0   2   0   0   2   2   0   0   2   0   0   0   0   2   2   2   0   2   2   0   2   2   0   0   0   2   2   0   2   0   0   2   2   2   2   0   2   2   2   0   2   0   2   0   2   2   2   2   0   0   2   0   2   2   2   0   2   2   0   2   2   2   2   0   0   2   0   0   2   0   2   0   0   0   0   2   0   0   0   0   2   2   0   0   0   0   0   2   2   2   2   0   0   2   2   2   0   2   0   2   2   2   2   0   0   2   0   2   0   0   2   0   0   2   2   2   2   0   2   2   0   0   0   0   2   2   0   2   2   2   2   0   2   2   0   2   2   0   0   0   0   0   0   0   2   0   2   0   0   2   2   0   0   2   0   2   0   0   2   0   2   2   0   0   0   2   2   2   0   2   2
 MK-5-16                2   2   0   0   0   2   0   0   0   2   2   0   2   0   2   2   2   0   2   2   2   0   0   2   0   2   0   0   2   0   2   0   0   2   2   0   0   2   0   0   0   0   2   2   2   0   2   2   0   2   2   0   0   0   2   2   0   2   0   0   2   2   2   2   0   2   2   0   2   2   2   2   0   2   2   2   2   0   0   0   0   2   2   2   0   2   2   0   2   2   2   2   0   0   2   0   0   2   0   2   0   0   0   0   2   0   0   0   0   2   2   0   0   0   0   0   2   2   2   2   2   0   2   2   2   0   2   2   2   2   2   2   0   0   2   0   2   0   0   2   0   0   0   2   2   2   0   2   2   0   2   2   0   2   2   2   0   2   2   0   0   2   2   0   0   2   0   0   0   0   0   0   0   0   0   2   0   0   2   2   0   0   2   0   2   2   0   2   0   2   2   0   0   0   2   2   2   0   2   2
 MK-6-1                 0   0   0   2   0   2   0   2   0   0   2   0   2   2   2   2   0   2   0   2   2   0   2   2   0   2   0   0   0   0   0   0   2   0   0   2   2   0   0   0   0   0   2   2   2   2   2   2   2   2   0   0   0   0   2   2   2   0   0   2   0   2   2   2   0   0   2   0   2   2   0   2   0   2   2   0   0   0   0   0   0   2   2   2   0   2   0   2   0   0   0   0   0   2   0   0   2   2   2   2   2   2   0   2   2   0   0   0   2   0   2   0   2   2   2   2   2   0   0   0   2   2   2   0   0   2   0   2   0   0   0   2   2   0   2   2   0   0   2   2   2   0   2   2   2   0   2   2   2   2   0   0   2   2   0   0   0   0   2   0   0   2   0   2   2   2   2   0   0   2   0   0   2   0   2   0   2   2   0   2   2   0   2   2   2   2   2   0   0   2   0   2   0   0   2   2   2   0   0   2
 MK-6-2                 0   2   0   2   0   2   0   2   0   2   2   0   0   2   2   2   0   2   0   2   2   0   0   2   0   2   0   0   0   0   0   0   0   2   0   0   2   0   0   0   0   0   2   2   2   0   2   2   2   2   0   0   0   2   2   2   0   0   0   2   0   2   2   2   0   0   2   0   2   2   0   2   0   2   2   0   0   0   0   2   2   2   2   2   0   2   0   2   0   0   0   0   0   2   0   0   2   2   2   2   2   2   0   2   2   0   0   0   2   0   2   2   2   2   2   2   2   0   0   0   2   2   2   0   0   2   0   2   0   0   0   2   0   0   2   2   0   0   0   0   2   0   2   2   2   0   2   2   2   2   0   2   2   2   0   0   2   0   0   0   0   2   2   2   2   2   2   2   0   2   0   0   0   0   2   0   2   2   0   2   2   0   2   2   2   2   2   0   0   2   0   2   0   0   2   0   2   0   0   2
 MK-6-3                 0   2   0   0   0   2   0   2   2   0   2   2   0   2   2   2   0   2   0   2   2   0   0   2   0   2   0   0   0   2   0   0   0   2   0   0   2   0   0   0   0   0   2   2   0   2   2   0   2   0   2   0   0   2   0   2   0   0   2   2   0   2   2   2   2   0   2   0   2   2   0   2   0   2   2   0   0   0   0   2   2   2   2   2   0   2   0   2   0   2   0   0   0   2   0   0   2   2   2   2   2   2   0   2   2   0   0   0   2   0   2   2   0   2   2   2   2   0   0   0   2   2   2   0   0   2   0   2   0   0   0   2   0   2   2   2   0   0   0   0   2   0   2   2   2   0   2   2   2   2   0   2   2   2   0   0   0   0   0   2   0   2   2   0   2   2   2   2   0   2   0   0   0   0   2   0   2   2   0   2   0   2   2   2   2   2   2   0   0   2   0   2   0   0   2   2   2   0   0   2
 MK-6-4                 0   2   0   0   0   2   0   2   2   0   0   2   0   0   2   2   0   2   0   2   2   2   0   2   0   2   0   0   0   2   0   0   0   2   0   0   2   0   0   0   0   0   2   0   0   2   2   0   2   0   2   0   0   2   0   2   0   2   2   2   0   2   2   0   2   0   2   0   2   2   0   2   0   2   2   0   0   0   2   2   0   0   2   2   2   0   0   2   0   2   0   0   0   2   0   0   2   2   2   2   2   2   0   2   2   0   0   0   0   0   2   2   0   2   2   2   2   0   2   0   2   2   2   0   0   2   2   2   0   0   0   2   0   2   2   2   0   2   0   0   2   0   0   2   2   0   2   2   2   2   0   2   2   2   2   0   2   0   0   2   0   2   2   0   0   2   2   2   0   2   0   0   0   0   2   0   2   2   0   2   0   2   2   2   2   2   2   0   0   2   0   2   0   0   2   2   2   0   0   2
 MK-6-5                 2   2   0   0   0   2   0   2   2   0   0   2   0   0   2   2   0   2   0   2   2   0   0   0   2   0   0   0   0   2   0   0   0   2   0   0   2   0   0   0   0   2   2   0   0   2   2   0   2   0   2   0   0   2   2   2   2   2   2   2   0   2   2   0   2   0   2   0   2   2   0   2   0   2   2   0   0   2   2   2   0   0   2   2   2   0   0   2   0   2   0   0   0   0   0   0   2   2   2   0   2   2   0   2   2   0   2   0   0   0   2   2   2   2   2   2   2   0   2   0   2   2   2   0   0   2   2   2   0   0   0   2   0   0   2   2   0   2   0   0   0   0   0   2   2   0   2   2   2   2   0   2   0   2   2   2   2   0   0   0   0   2   2   0   0   2   2   2   0   2   0   0   0   0   2   0   2   2   0   2   0   2   2   0   2   2   2   2   0   0   0   2   0   0   2   2   2   0   0   2
 MK-6-6                 2   2   0   0   0   2   0   2   2   0   0   2   0   0   2   2   0   2   0   2   2   0   0   0   2   0   2   0   0   2   0   0   0   2   0   2   2   0   0   0   0   2   0   2   2   2   2   0   2   0   2   0   0   2   2   2   2   0   2   2   0   2   2   0   2   0   2   0   2   2   0   2   0   2   2   0   0   2   2   2   0   0   2   2   2   0   0   2   0   2   0   0   0   0   0   0   2   2   2   0   0   2   0   2   2   0   2   0   0   0   0   2   0   2   2   2   2   0   2   0   2   0   2   0   0   2   2   2   0   0   0   2   0   0   2   2   0   2   0   0   0   0   0   2   2   0   2   2   2   2   0   2   0   2   2   2   2   2   0   0   0   2   2   0   0   2   2   2   0   2   0   0   0   0   2   0   2   2   2   0   0   2   2   0   2   2   2   2   0   0   0   2   0   0   0   2   2   0   0   2
 MK-6-7                 2   2   0   2   0   2   0   2   2   0   2   2   0   0   0   2   0   2   2   2   2   0   0   0   2   0   2   0   0   2   0   0   0   2   0   2   2   0   0   0   0   2   0   2   2   0   0   0   0   0   2   0   0   2   2   2   2   0   0   2   0   2   2   0   2   0   2   0   2   2   0   2   0   0   2   0   0   2   2   0   0   0   2   2   2   0   0   2   0   2   0   0   0   0   0   0   2   2   2   2   0   0   0   2   0   0   0   2   0   0   0   2   0   2   2   2   2   0   2   0   2   0   2   0   0   2   2   2   0   0   0   2   0   0   2   2   2   2   0   0   0   0   0   2   2   0   2   2   2   2   0   2   0   2   0   2   2   2   0   0   0   2   2   0   2   2   2   2   0   2   0   0   0   0   2   0   2   0   2   0   0   2   2   0   2   2   2   2   2   0   0   2   0   0   0   2   2   0   0   2
 MK-6-8                 2   2   0   2   0   2   0   2   2   0   2   2   0   0   0   2   0   2   2   2   2   0   0   0   2   0   2   0   0   2   0   0   0   2   0   2   2   0   0   0   0   2   2   2   2   0   0   0   0   0   2   0   0   2   0   2   2   0   0   2   0   2   2   0   2   0   2   2   2   2   0   2   0   0   2   0   0   2   2   0   0   0   2   0   2   0   0   2   0   2   2   0   0   0   0   0   2   2   0   2   2   0   0   2   0   0   0   2   0   0   0   2   0   2   2   2   2   0   2   0   2   0   2   0   0   2   2   2   0   2   0   2   0   0   2   2   2   2   0   2   0   0   0   2   2   0   2   2   2   2   0   2   0   2   2   2   2   2   2   0   0   2   2   0   2   2   2   2   0   0   2   0   0   2   0   0   2   0   0   0   2   2   2   0   0   2   2   2   2   0   0   2   0   0   0   2   2   0   0   2
 MK-6-9                 2   2   0   2   0   0   0   2   2   0   0   0   0   0   2   2   0   2   2   2   0   0   0   0   2   0   2   0   0   2   0   0   0   2   0   2   2   0   0   0   0   2   2   2   2   2   0   0   0   2   2   0   0   0   2   2   2   0   0   2   0   2   2   0   2   0   2   2   2   2   0   2   0   0   2   0   0   2   0   0   0   0   2   0   2   0   0   2   0   2   2   0   0   0   2   0   2   2   0   2   0   2   0   2   0   0   0   2   0   0   0   2   0   2   2   0   2   0   2   0   2   0   0   0   0   0   2   2   0   2   0   2   2   0   2   2   2   2   0   2   0   0   0   2   2   0   2   0   2   2   0   2   0   2   2   2   2   2   2   0   0   2   2   0   0   2   2   2   0   2   2   0   0   2   0   2   2   0   0   0   2   2   2   0   0   2   2   0   2   0   0   2   0   0   0   2   2   0   0   0
 MK-6-10                2   2   0   2   0   2   0   2   2   0   0   0   0   0   2   2   0   2   2   0   0   0   0   0   2   0   2   0   0   0   2   0   0   2   0   2   2   0   0   0   0   2   2   2   2   2   0   0   0   2   2   0   0   2   2   2   2   0   0   2   0   2   2   0   2   0   2   2   2   2   2   2   2   0   2   0   0   0   0   0   0   0   2   0   2   0   0   2   0   2   2   0   0   0   2   0   2   2   0   0   0   2   0   2   0   0   0   2   0   0   0   2   0   2   2   0   0   0   2   0   2   0   0   2   0   0   0   2   0   2   0   0   2   0   2   2   2   2   0   2   0   0   0   2   2   0   2   0   2   2   2   2   0   2   2   0   2   2   2   2   0   2   2   0   0   0   2   2   0   2   2   0   0   2   0   2   2   2   0   2   2   2   2   2   0   2   2   0   2   0   0   2   0   0   0   2   2   0   0   0
 MK-6-11                2   2   0   2   0   2   0   2   2   0   2   0   0   0   2   2   0   2   2   2   0   0   0   0   2   0   2   0   0   0   2   0   0   0   0   0   2   2   0   0   0   2   2   2   2   2   0   0   0   2   2   0   0   2   0   2   2   0   0   2   0   2   2   0   2   0   2   2   0   2   2   2   2   0   2   0   0   0   0   2   0   0   2   0   2   0   0   2   0   0   2   0   0   0   2   2   2   2   0   0   0   2   0   2   0   0   0   2   0   0   2   2   0   2   2   0   0   2   2   0   2   0   0   2   0   0   0   2   0   2   0   0   2   2   2   2   2   2   0   2   2   0   0   2   2   0   2   0   2   2   2   2   0   2   2   0   2   2   2   2   0   2   2   0   0   0   2   2   0   2   2   0   0   2   0   0   2   2   0   2   2   2   2   2   0   2   2   0   2   0   0   2   0   0   0   2   2   0   0   0
 MK-6-12                2   2   0   2   0   2   0   2   2   0   2   0   0   0   2   2   0   2   2   2   0   0   0   0   2   0   2   2   0   2   2   0   0   0   0   0   0   0   0   0   0   2   2   2   2   2   0   0   0   2   2   0   0   2   0   2   2   0   0   2   2   2   0   0   2   0   2   2   2   2   2   2   2   0   2   0   0   0   0   2   0   0   2   2   2   2   0   2   0   0   2   0   0   0   2   2   2   2   2   0   0   2   2   0   0   0   0   2   0   0   2   2   0   0   0   0   0   2   2   0   2   2   2   2   0   0   0   2   0   2   0   0   2   2   2   2   0   2   0   2   2   0   0   2   2   0   2   0   2   2   2   0   0   2   2   0   2   2   2   2   0   2   0   0   0   0   2   2   0   2   2   0   0   2   0   2   2   2   2   2   0   2   2   2   0   2   2   0   2   0   0   2   0   0   0   2   2   0   0   0
 MK-6-13                2   2   0   2   2   2   0   2   2   0   2   0   0   0   2   2   0   2   2   2   0   0   0   2   2   0   0   2   0   2   2   2   0   0   0   0   0   0   0   0   0   2   0   2   2   2   0   0   0   2   2   0   0   0   0   2   0   0   0   2   2   2   0   0   2   0   2   2   2   2   2   2   2   0   2   0   0   0   0   2   0   0   2   2   2   2   0   2   0   0   2   0   0   0   0   2   2   2   2   0   0   2   0   0   0   0   0   2   0   0   2   2   0   0   0   0   0   2   2   0   2   2   2   2   0   0   0   2   0   2   0   0   2   2   0   2   0   2   0   2   2   0   0   0   2   2   2   0   2   2   2   0   0   2   2   0   0   2   2   2   0   2   0   0   0   0   2   2   0   2   2   0   0   2   0   2   2   2   2   0   2   2   2   2   0   2   2   0   2   0   0   2   0   0   0   0   0   2   0   0
 MK-6-14                2   2   0   2   2   2   0   2   2   0   2   0   0   0   2   2   0   2   2   2   0   0   0   2   2   2   0   2   0   2   2   2   0   0   0   0   0   0   0   0   0   2   0   2   2   2   0   0   0   2   0   0   0   0   0   2   0   0   0   0   2   2   0   0   2   0   0   2   2   2   2   2   2   0   2   2   0   0   0   2   0   0   2   2   2   2   0   2   0   0   2   0   0   0   0   2   2   0   2   0   0   2   0   2   0   0   0   2   0   0   2   2   0   0   0   0   0   0   2   0   2   2   2   2   0   0   0   2   0   2   0   0   2   2   0   0   0   2   0   2   2   2   0   0   0   2   2   0   2   2   2   0   0   2   2   2   2   2   2   2   0   2   2   0   0   0   0   2   0   2   2   2   0   2   0   2   2   2   2   0   2   2   2   2   0   2   2   0   2   0   0   2   2   0   0   0   0   2   0   0
 MK-6-15                2   2   0   2   2   2   0   2   2   0   2   0   0   0   2   2   0   2   0   0   0   2   0   2   2   2   0   2   0   2   2   2   0   0   0   0   0   0   0   2   0   2   0   2   2   2   0   0   2   2   0   0   0   0   0   2   0   0   0   0   2   2   0   0   2   0   0   2   2   2   2   2   0   0   2   2   0   0   0   2   0   2   0   2   2   2   0   2   0   0   2   0   0   0   0   2   2   0   2   0   0   2   0   2   0   0   2   2   0   0   2   2   2   0   0   0   2   0   2   0   2   2   2   2   0   0   0   2   0   2   0   0   0   2   0   0   0   2   0   2   2   2   0   0   0   2   0   0   2   2   2   0   0   0   2   2   2   2   2   2   0   2   2   0   0   0   0   2   0   2   0   2   0   2   0   2   2   2   2   0   2   2   2   2   0   2   0   0   2   0   0   0   2   0   0   0   0   2   0   0
 MK-6-16                2   2   2   2   2   0   0   2   2   0   2   2   2   0   2   2   0   2   0   0   0   2   2   2   2   2   0   2   0   2   2   2   2   0   0   0   0   0   0   2   0   2   0   2   2   2   0   2   2   2   0   0   0   0   0   2   0   2   0   0   2   0   0   0   0   2   0   2   2   0   2   2   0   0   2   0   2   0   0   0   0   2   0   2   2   2   0   2   0   2   2   0   0   0   0   2   2   0   0   0   0   2   0   2   0   2   2   2   2   0   2   2   2   0   0   2   0   0   2   0   2   2   2   2   0   0   0   2   0   2   2   0   0   2   0   0   0   2   0   2   2   2   0   0   0   2   0   0   2   2   2   0   0   2   2   2   2   2   2   2   0   2   2   0   0   0   0   2   0   2   0   2   0   2   0   2   2   2   2   0   2   2   2   2   0   2   0   0   2   0   2   0   2   0   0   0   0   2   0   0
 
!****************************************** Phenotypic Data **********************************************************
!-100.0 is resevred for missing phenotype
SimulatedTrait1        12.3085   10.7131    9.2265   20.6968   16.0231   12.3593    9.9690   13.1609   12.5319   19.1232   13.2765   16.5877   13.5759   15.4586   14.1921   17.4042   11.9264   15.4439   18.9401   18.6804   19.0108   13.3026   12.3117   17.9861   16.6958   11.5664   19.0635   17.0554   17.7156   12.2197   13.1778    5.8792   12.1769   13.5039   17.6345   16.6220   18.0623   14.6669   14.6700   10.2707   18.4011   13.4280   15.2548   10.9622   10.7661   16.9113   11.3644   11.9185   17.0103   16.9625   14.7417   13.2174   14.2992   13.1585   14.5999   19.0115   13.4781   16.8316   13.2068   19.0947   11.9027   17.8312   19.0006   13.2958   12.4503   15.5492   15.8503   15.9477   16.5647   12.3825   13.5419   16.4956   17.3282   16.6698   12.8969   18.1018   19.3216   14.0140   15.4471   11.4766   18.5136   16.0847   12.7275    8.6043   19.4917   14.3592   10.9078   22.6997   13.4550   12.4252   13.2691   13.7908   10.0490   10.1793   15.4823   10.4673   16.6542   14.0122   13.2802   16.0656   11.1537   13.3851   19.8860   13.9318   22.5846   16.1134   14.4167   11.9928   14.0904   10.3322   12.8027   14.4018   18.6163   15.8477   14.9468    8.5775   22.1580   12.2969   14.5146   14.7575   14.7359   18.5258   10.3908   15.7958   17.5606   13.2971   11.0237   14.5176   17.7581   14.9235    9.2730   15.9777   17.3538   16.4207   17.9125   13.8764   15.7552   10.8745   15.1028   16.6127   12.6653   16.9238   14.0554   14.0168   18.3817   15.9534   13.5740   15.3580   17.7748   21.0183   15.7168   17.6126   11.6784   16.8797   12.5278   14.3802   18.1663   14.9052   13.0702   17.7246   13.6515   20.3527   13.5725   14.5255   15.8500   13.4819   12.4476    7.2857   22.5530   14.9274   12.7758    9.3873   11.9620   19.1784   12.0840   11.8878   16.7321   12.1225   12.9903   10.3796   13.3419   11.6560   10.4434   16.1064    8.2154   20.3223   15.6927   18.6595   16.4073   18.4242   14.1541   14.9574   11.5003   17.1664   14.7994   14.4574   13.4077   15.9801   15.1565   16.6884
SimulatedTrait2        11.3054   10.7601   12.0027    9.4206   10.5686   11.4188    9.2588   12.4920   10.0999    9.7926   11.9469    8.0651    7.4331    9.8953   11.7549    5.2068   13.2461    9.9045    8.4071    7.8035   11.0484    9.7652    9.5504    9.2490    9.6934   13.0964   12.1992   10.1573    7.1205   13.0382   11.4422   10.7023   11.0173   10.2444   12.5395    8.6036   13.5003    7.1839   10.2733    9.8897   12.3646    9.5262    8.9454    8.7537   11.3695    8.3072   10.5441    8.8560   12.0795    7.9169    7.2690   10.0259    8.7364   10.1239   11.8874    7.6397   12.4055    8.1655   11.1665   11.1293   10.4782   12.2298    8.4496    7.6678    8.5335    8.0543    8.8094    8.4198   10.3879   11.7897    8.8964    9.3657   10.5590    8.1920   11.3198    7.9743    9.5677   10.2559   10.9251    9.8953   10.0501    9.0157   10.7451   10.2382    8.1960   11.6606   13.3826   10.5077    8.4318   10.3051   13.0033    9.5515    9.0932   10.3192   11.8167   10.9791    8.5625    8.5984   11.1089    8.9159   10.0926    8.4326   10.1291   10.3707   10.9316   12.9620   11.1754   13.0349    8.8973   11.6739    7.8379    8.9466   13.1410    9.3500    7.8215    8.4083    8.8079    8.8524   10.3377    8.6287    8.9497    7.2551   10.2221    8.4450    9.0001   11.3057   11.9276    9.4056   11.0873    7.8699    9.2123   10.0709    9.6945   10.5583   10.5073   12.1733    9.6274    7.2948   11.3559   11.8192   10.0771    9.2998    9.8399   10.1884   11.8649   10.0733    8.5699   12.0965   12.1270    9.2358    8.7586   12.1304   11.0972    9.8386    9.3200   10.3334    9.5483   11.7026    7.7041   11.3175    9.8514    8.2631    9.7696    6.8075    9.5637   11.1823   11.5215   12.0531    8.6887    9.0137    5.3496    9.9734   13.1228   10.6718    8.3546   10.1232   10.6662    7.9460    8.8992    9.5673   10.7354    8.5435    8.6907    9.3308    7.9242   10.4570    9.0189    8.8355    9.9941   11.2480   10.4488   11.0522   11.3313   12.2268    8.5839    8.7695   10.2891    9.8033   12.6585   11.2966
 
