# Supplementary material for: Inclusive Composite Interval Mapping of QTL by Environment Interactions in Biparental Populations
Source: PLoS One. 2015 Jul 10;10(7):e0132414. doi: 10.1371/journal.pone.0132414 (PMC4498613; doi:10.1371/journal.pone.0132414)
Supplement: S4 File — (ZIP) [file pone.0132414.s004.zip › H=0.1/L1/run_00049.met]

!**********************Note: lines staring with "!" are remarks and will be ignored in the program********************
!*********************************General Information**********************************
!Assuming F1 = P1 x P2, populations available in QTL IciMapping are: 
!  1, P1BC1F1 = P1 x F1, the first backcrossing where P1 is used as the recurrent parent;
!  2, P2BC1F1 = P2 x F1, the first backcrossing where P2 is used as the recurrent parent;
!  3, F1DH, F1-derived doubled haploids; 
!  4, RIL or F1RIL, recombination inbred lines through the repeated selfing of F1;
!  5, P1BC1RIL, recombination inbred lines through the repeated selfing of P1BC1F1;
!  6, P2BC1RIL, recombination inbred lines through the repeated selfing of P2BC1F1;
!  7, F2, the selfing generation of F1;
!  8, F3, the selfing generation of F2;
!  9, P1BC2F1, the second backcrossing where P1 is used as the recurrent parent; 
! 10, P2BC2F1, the second backcrossing where P2 is used as the recurrent parent;
! 11, P1BC2RIL, recombination inred lines through the repeated selfing of P1BC2F1; 
! 12, P2BC2RIL, recombination inred lines through the repeated selfing of P2BC2F1; 
! 13, P1BC1F2, the selfing generation of P1BC1F1; 
! 14, P2BC1F2, the selfing generation of P2BC1F1; 
! 15, P1BC2F2, the selfing generation of P1BC2F1; 
! 16, P2BC2F2, the selfing generation of P2BC2F1; 
! 17, P1BC1DH, P1BC1F1-derived doubled haploids; 
! 18, P2BC1DH, P2BC1F1-derived doubled haploids; 
! 19, P1BC2DH, P1BC2F1-derived doubled haploids; 
! 20, P2BC2DH, P2BC2F1-derived doubled haploids; 
   3      !Mapping Population (see remarks above)
   2      !Mapping Function (1 for Kosambi; 2 for Haldane; 3 for Morgan)
   2      !Marker Space Type (1 for intervals; 2 for positions)
   1      !Marker Space Unit(1 for centiMorgans; 2 for Morgan)
   6      !Number of Chromosomes (or Linkage Groups)
 200      !Size of the mapping population
   2      !Number of environments
 
!***************************************** Chromosomes and Linkage Maps **********************************************
!Chromosome                 NumMarkers
-CH1                        16
-CH2                        16
-CH3                        16
-CH4                        16
-CH5                        16
-CH6                        16
!Linkage map (Marker name followed by position or the interval length)
 MK-1-1                1     0.000
 MK-1-2                1    10.000
 MK-1-3                1    20.000
 MK-1-4                1    30.000
 MK-1-5                1    40.000
 MK-1-6                1    50.000
 MK-1-7                1    60.000
 MK-1-8                1    70.000
 MK-1-9                1    80.000
 MK-1-10               1    90.000
 MK-1-11               1   100.000
 MK-1-12               1   110.000
 MK-1-13               1   120.000
 MK-1-14               1   130.000
 MK-1-15               1   140.000
 MK-1-16               1   150.000
 MK-2-1                2     0.000
 MK-2-2                2    10.000
 MK-2-3                2    20.000
 MK-2-4                2    30.000
 MK-2-5                2    40.000
 MK-2-6                2    50.000
 MK-2-7                2    60.000
 MK-2-8                2    70.000
 MK-2-9                2    80.000
 MK-2-10               2    90.000
 MK-2-11               2   100.000
 MK-2-12               2   110.000
 MK-2-13               2   120.000
 MK-2-14               2   130.000
 MK-2-15               2   140.000
 MK-2-16               2   150.000
 MK-3-1                3     0.000
 MK-3-2                3    10.000
 MK-3-3                3    20.000
 MK-3-4                3    30.000
 MK-3-5                3    40.000
 MK-3-6                3    50.000
 MK-3-7                3    60.000
 MK-3-8                3    70.000
 MK-3-9                3    80.000
 MK-3-10               3    90.000
 MK-3-11               3   100.000
 MK-3-12               3   110.000
 MK-3-13               3   120.000
 MK-3-14               3   130.000
 MK-3-15               3   140.000
 MK-3-16               3   150.000
 MK-4-1                4     0.000
 MK-4-2                4    10.000
 MK-4-3                4    20.000
 MK-4-4                4    30.000
 MK-4-5                4    40.000
 MK-4-6                4    50.000
 MK-4-7                4    60.000
 MK-4-8                4    70.000
 MK-4-9                4    80.000
 MK-4-10               4    90.000
 MK-4-11               4   100.000
 MK-4-12               4   110.000
 MK-4-13               4   120.000
 MK-4-14               4   130.000
 MK-4-15               4   140.000
 MK-4-16               4   150.000
 MK-5-1                5     0.000
 MK-5-2                5    10.000
 MK-5-3                5    20.000
 MK-5-4                5    30.000
 MK-5-5                5    40.000
 MK-5-6                5    50.000
 MK-5-7                5    60.000
 MK-5-8                5    70.000
 MK-5-9                5    80.000
 MK-5-10               5    90.000
 MK-5-11               5   100.000
 MK-5-12               5   110.000
 MK-5-13               5   120.000
 MK-5-14               5   130.000
 MK-5-15               5   140.000
 MK-5-16               5   150.000
 MK-6-1                6     0.000
 MK-6-2                6    10.000
 MK-6-3                6    20.000
 MK-6-4                6    30.000
 MK-6-5                6    40.000
 MK-6-6                6    50.000
 MK-6-7                6    60.000
 MK-6-8                6    70.000
 MK-6-9                6    80.000
 MK-6-10               6    90.000
 MK-6-11               6   100.000
 MK-6-12               6   110.000
 MK-6-13               6   120.000
 MK-6-14               6   130.000
 MK-6-15               6   140.000
 MK-6-16               6   150.000
!*********************************** Marker Types ********************************************************************
!Co-dominant marker: When heterozygote F1 is present, P1 is coded as 2, F1 is coded as 1, and P2 is coded as 0; Otherwise, P1 is coded as 2, and P2 is coded as 0. 
!Dominant marker: When heterozygote F1 is present, P1 and F1 are coded as 12, and P2 is coded as 0; Otherwise, P1 is coded as 2, and P2 is coded as 0.  
!Recessive markers: When heterozygote F1 is present, P1 is coded as 2, and F1 and P2 are coded as 10; Otherwise, P1 is coded as 2, and P2 is coded as 0. 
!Missing marker is coded as -1. 
 MK-1-1                 2   0   0   2   0   2   0   0   0   2   0   0   0   2   0   2   0   2   2   0   0   2   2   2   2   2   2   2   2   2   2   0   0   2   0   0   2   2   2   2   0   0   0   2   2   0   2   0   2   2   0   0   2   2   0   2   0   0   0   0   2   2   0   0   2   0   0   2   2   2   0   2   2   0   0   2   2   2   0   0   2   2   2   0   0   0   2   2   0   2   0   0   0   0   0   0   2   2   2   2   0   0   2   0   2   2   0   2   0   0   0   2   0   2   0   0   0   2   2   2   0   2   0   2   2   0   0   0   0   0   0   0   0   2   2   2   0   2   0   0   2   2   0   0   2   2   2   0   2   0   2   0   2   2   0   0   2   2   0   0   0   0   0   0   2   2   2   0   2   0   0   2   0   2   0   0   2   0   0   2   2   0   2   0   2   0   2   2   2   0   2   2   2   2   2   2   0   0   2   2
 MK-1-2                 2   0   0   2   0   2   0   0   0   2   0   0   0   2   0   0   0   2   2   0   0   2   2   2   2   2   2   2   2   2   2   0   2   2   0   0   2   2   2   2   0   0   2   0   2   0   2   0   2   2   0   0   0   2   0   2   0   0   0   2   2   0   0   0   2   0   0   2   2   2   0   2   2   0   2   2   2   2   0   0   2   2   2   0   0   0   2   2   0   2   0   0   0   2   0   0   2   2   2   2   0   0   2   0   2   2   0   0   0   0   0   2   0   2   0   0   0   2   2   2   0   2   0   2   2   0   0   2   0   0   0   0   0   2   2   2   0   2   0   0   0   2   0   0   2   2   2   0   2   0   2   0   2   2   2   2   2   2   0   0   0   0   0   0   2   2   2   0   2   0   0   2   0   0   0   0   2   2   0   2   2   0   2   0   2   0   2   2   2   0   2   2   2   2   2   2   0   0   2   2
 MK-1-3                 2   0   0   2   0   2   0   0   2   2   0   0   0   2   0   0   2   2   2   0   0   2   2   2   2   2   2   2   2   2   2   0   2   2   0   0   2   2   2   2   0   0   0   0   2   2   2   0   0   0   0   0   0   0   0   2   0   0   0   2   2   2   0   0   2   0   0   2   2   2   0   2   2   0   2   2   2   2   0   0   2   0   2   0   0   0   2   2   2   2   0   0   0   2   0   0   2   2   2   2   0   0   2   0   2   2   0   0   0   0   0   2   0   2   0   0   2   2   2   2   0   2   0   2   2   0   0   2   0   2   0   0   0   2   2   2   2   2   0   0   0   2   0   0   2   2   2   0   2   0   2   2   2   2   2   2   2   0   0   0   0   0   2   0   2   2   2   0   2   0   0   2   0   0   0   0   2   2   0   2   2   0   2   2   2   0   2   2   2   0   2   0   2   2   2   2   0   2   2   2
 MK-1-4                 2   0   0   2   0   2   0   0   2   2   0   0   0   2   0   0   2   2   2   0   0   2   2   0   2   2   2   2   2   2   2   0   2   2   0   0   2   2   2   2   2   0   0   0   2   2   2   0   0   0   0   0   0   0   0   2   0   0   0   2   2   2   0   0   2   0   0   2   2   2   0   2   2   0   2   2   2   2   0   0   2   0   2   0   0   2   2   2   0   2   0   0   0   2   2   0   2   2   2   2   0   0   2   0   2   2   0   0   0   0   0   2   0   2   0   0   2   2   2   2   0   2   2   2   2   0   0   2   0   0   0   0   0   2   2   2   2   2   0   0   0   2   0   0   2   2   2   0   2   0   2   2   2   2   2   2   2   2   2   0   0   0   2   0   2   2   2   0   0   0   0   0   0   0   0   0   0   2   2   0   2   0   2   2   2   0   2   2   0   0   0   0   2   2   2   2   2   2   2   2
 MK-1-5                 2   0   0   2   0   2   0   0   2   2   0   0   0   2   0   0   0   2   2   0   0   2   2   0   2   2   2   2   2   2   2   0   2   0   0   0   2   2   2   2   2   0   0   0   2   2   2   2   2   2   0   0   0   0   2   2   0   2   0   2   2   2   2   0   2   0   0   2   2   2   0   2   0   0   2   2   2   2   2   0   0   0   2   0   0   2   2   2   0   0   0   2   0   2   2   0   2   0   2   2   0   0   0   0   2   2   0   0   0   0   0   2   2   2   0   0   2   2   2   2   0   2   2   2   2   0   0   2   0   0   0   0   0   2   2   2   2   2   0   0   0   2   0   0   2   0   2   0   2   2   2   2   2   2   2   2   2   2   2   2   0   0   2   0   2   2   2   0   0   0   0   0   0   0   0   0   2   2   2   0   2   2   2   2   2   0   2   2   0   0   0   0   2   0   0   2   2   2   0   2
 MK-1-6                 2   0   0   2   0   2   0   0   2   2   0   0   0   2   0   0   0   2   2   0   0   2   2   0   2   2   2   2   0   2   2   0   2   0   0   0   2   2   2   2   2   0   0   0   2   2   0   2   2   2   0   0   2   0   0   2   0   2   0   2   2   2   2   0   2   0   0   2   2   2   0   2   0   0   2   2   2   2   2   0   0   0   2   2   0   2   2   2   0   0   0   2   0   2   2   0   2   0   2   2   0   2   0   0   2   2   0   2   0   0   0   2   2   2   0   0   0   2   2   2   0   0   2   2   2   0   0   2   0   0   0   0   0   2   2   2   2   2   2   0   0   2   0   0   2   0   2   0   0   0   2   2   2   2   2   2   2   2   2   2   0   0   2   0   2   2   2   0   0   0   0   0   0   0   0   0   2   2   2   0   2   0   2   2   2   0   2   2   0   0   0   0   2   0   2   2   2   2   0   2
 MK-1-7                 2   2   0   2   0   2   0   0   2   2   0   0   0   2   2   2   0   2   2   0   0   2   0   0   0   0   2   2   0   2   2   0   0   2   0   0   2   0   2   0   2   0   0   0   0   2   0   2   2   2   0   2   2   0   0   2   0   2   2   2   2   2   2   0   2   0   0   2   2   2   0   2   0   0   2   2   0   2   2   0   0   0   2   2   0   2   2   2   0   0   0   2   0   2   2   0   0   0   2   2   0   2   0   0   2   2   0   2   0   2   0   2   2   2   0   0   0   2   2   0   0   2   2   2   2   2   0   2   0   0   2   0   0   2   2   2   0   2   2   0   0   2   0   0   2   0   2   0   0   0   2   2   2   2   2   0   2   2   2   2   0   2   2   2   2   2   2   0   2   0   0   0   0   0   0   0   2   2   2   0   2   0   2   2   2   0   0   2   0   0   0   0   2   0   2   2   2   2   0   2
 MK-1-8                 2   2   0   2   0   2   0   0   2   2   0   0   0   2   2   2   0   2   2   0   0   2   0   0   0   2   2   2   0   0   2   2   0   0   0   2   2   0   2   0   2   0   0   0   0   2   0   2   2   2   0   2   0   0   0   2   0   2   2   2   2   2   2   0   2   0   0   2   2   2   0   0   0   0   2   2   0   2   2   0   0   0   2   0   0   2   2   2   0   0   0   2   0   2   2   0   0   0   2   2   0   2   0   0   2   2   0   2   0   2   0   2   0   2   0   0   0   0   2   0   0   2   2   0   2   2   0   0   0   0   2   0   0   2   2   2   0   2   2   0   0   2   0   0   2   0   2   0   2   0   2   0   2   2   2   0   2   2   2   2   0   2   0   2   2   0   2   0   2   0   0   0   0   0   0   0   2   2   2   0   0   0   2   2   2   0   0   2   0   0   0   0   2   0   2   2   2   2   0   2
 MK-1-9                 0   2   0   2   0   2   0   0   2   2   0   0   0   2   2   2   0   2   2   0   0   2   0   0   0   2   2   2   0   0   2   2   0   0   0   2   2   0   2   0   2   0   0   0   0   0   0   2   2   2   2   2   0   0   0   2   2   2   2   2   2   0   2   0   2   0   0   2   2   2   0   0   0   0   2   2   0   2   2   0   0   0   2   0   2   2   2   2   0   0   0   2   0   2   2   0   0   0   2   2   0   2   2   2   0   2   0   2   0   2   0   2   0   2   0   2   0   0   0   0   0   2   2   0   2   2   0   2   0   0   0   0   0   2   2   2   2   0   2   0   0   2   0   0   2   0   2   0   2   0   2   0   2   2   2   0   2   2   2   2   0   2   0   2   2   0   2   0   2   0   0   0   0   0   0   0   2   2   2   0   0   0   2   2   2   0   0   2   0   0   0   0   2   0   2   2   2   2   0   2
 MK-1-10                0   2   0   2   0   2   0   0   2   2   0   0   0   2   2   2   0   2   2   2   0   0   0   0   0   2   2   2   0   2   2   2   0   0   0   2   2   2   2   0   2   0   0   0   0   0   0   2   2   2   2   2   0   0   0   2   2   2   0   0   2   0   2   0   0   0   0   2   2   2   2   0   0   0   2   2   0   2   2   2   0   0   2   0   2   2   2   2   0   0   0   2   2   2   2   0   0   0   2   2   0   2   2   2   0   2   0   2   0   2   0   2   0   2   0   2   0   0   0   0   2   0   0   0   2   2   0   2   2   0   2   0   0   2   2   2   2   0   2   0   0   0   0   0   2   2   2   0   2   0   0   0   2   2   2   0   2   2   2   2   0   2   0   2   0   2   2   0   2   0   0   0   0   0   0   0   0   2   2   0   0   0   2   0   2   0   0   2   0   0   0   0   2   0   2   2   2   2   0   2
 MK-1-11                0   2   0   2   0   2   0   0   2   2   0   0   0   0   2   2   2   2   2   2   0   0   2   0   0   2   2   2   0   2   2   2   0   0   0   2   2   2   2   0   2   0   0   0   0   0   0   0   2   2   2   2   0   0   0   0   2   2   0   2   2   0   2   0   0   0   2   2   2   2   2   2   0   0   2   2   2   0   2   0   0   0   2   0   2   2   2   2   0   0   0   2   2   2   2   2   2   0   2   2   0   2   2   2   2   2   0   2   0   2   0   2   0   2   0   0   0   0   0   0   2   0   0   0   2   2   0   2   2   0   2   0   0   2   2   2   2   2   2   0   0   0   0   0   2   2   0   2   2   0   0   0   2   2   2   0   2   2   2   2   2   2   0   2   0   2   2   0   2   0   0   0   0   0   0   0   0   2   2   0   0   0   2   0   2   2   0   0   2   0   0   0   2   0   2   2   2   0   0   2
 MK-1-12                0   0   0   2   0   2   2   0   2   2   0   0   0   0   2   2   2   2   2   2   0   0   2   0   0   2   2   2   0   2   2   2   0   0   0   2   2   2   2   0   2   0   0   2   0   0   0   0   2   2   2   2   0   0   0   0   2   0   0   2   2   2   2   0   0   0   0   0   2   2   0   0   0   0   2   2   2   0   2   2   0   0   2   0   2   2   2   2   0   0   0   2   0   2   2   2   0   0   2   2   0   2   2   2   2   0   0   2   0   0   0   2   0   2   0   0   0   0   0   0   2   2   2   0   2   2   0   2   2   0   2   0   0   2   2   2   2   2   0   0   0   0   0   0   2   2   0   2   2   2   0   0   2   2   2   0   2   2   2   2   2   0   0   2   0   2   2   0   2   0   0   0   0   0   0   0   0   2   2   0   0   0   2   0   2   2   0   0   2   0   0   0   2   0   2   2   2   0   0   2
 MK-1-13                0   0   0   2   0   0   2   2   2   2   0   0   0   0   2   2   2   0   2   2   0   0   2   2   0   2   2   0   0   2   2   2   0   0   0   0   2   2   2   0   2   2   0   2   0   0   0   0   2   2   2   2   0   0   0   2   2   0   0   2   2   2   2   0   0   0   0   0   2   0   0   2   0   0   0   2   2   0   2   2   0   0   0   0   2   2   2   2   0   0   0   2   0   2   2   2   0   0   2   2   0   2   2   2   2   0   0   2   0   0   0   2   0   2   2   0   0   0   0   0   2   2   2   0   2   2   0   2   2   0   2   0   0   2   2   2   2   2   0   2   0   0   0   0   2   2   0   2   2   2   0   0   2   2   2   0   2   2   2   2   0   0   0   2   0   2   2   0   2   0   0   0   0   0   0   0   0   2   2   0   0   0   2   0   2   2   0   0   2   0   2   0   2   0   2   2   2   0   0   2
 MK-1-14                0   0   0   2   0   0   2   2   0   2   0   0   0   0   2   2   2   0   2   2   0   0   2   2   0   0   2   0   0   2   2   2   2   2   0   0   2   2   2   2   2   0   2   2   2   0   0   0   0   2   0   0   2   0   0   2   2   0   2   2   0   2   2   0   0   0   0   0   2   0   2   2   0   0   2   2   0   0   2   2   0   0   0   0   2   2   2   2   0   0   2   0   2   2   2   2   0   0   2   2   2   2   2   0   2   0   0   2   0   0   0   0   0   2   2   0   0   0   0   0   0   2   2   0   2   2   0   2   2   0   0   0   0   2   2   0   2   2   0   2   0   2   0   2   2   2   0   2   2   2   2   0   2   0   2   0   2   2   2   2   0   0   0   2   2   2   2   0   2   0   0   0   0   0   0   0   0   2   2   0   2   0   0   0   2   0   0   0   0   0   2   2   2   0   2   2   2   0   0   2
 MK-1-15                0   2   0   2   0   0   2   2   0   2   0   0   0   2   2   2   2   0   2   2   0   0   2   2   0   0   2   0   2   0   2   2   2   2   0   0   2   2   2   2   2   0   2   2   2   0   0   0   0   2   0   2   2   0   0   2   2   0   2   2   0   2   2   0   2   2   0   0   2   0   2   2   0   0   2   2   0   0   2   2   0   0   0   0   2   2   2   2   0   0   2   2   2   2   2   2   0   0   2   2   2   2   2   0   2   0   0   2   0   0   0   0   0   2   2   0   0   0   0   0   0   2   2   0   2   0   0   2   2   0   0   0   0   0   2   0   2   2   0   2   0   2   0   2   2   2   0   2   2   2   2   2   2   0   2   2   0   2   2   2   0   0   0   2   2   2   2   0   2   0   0   0   0   0   0   0   0   2   2   0   2   0   0   0   2   2   0   0   0   0   2   2   0   0   2   2   2   0   0   2
 MK-1-16                0   2   0   2   0   0   2   2   0   2   0   0   0   2   2   2   2   0   2   2   2   0   0   2   0   0   2   0   2   0   2   2   2   2   0   0   2   2   2   2   2   0   2   2   2   0   0   0   2   2   0   2   0   0   0   2   2   0   2   2   0   2   0   0   2   2   0   0   2   0   2   2   0   0   2   2   0   0   2   2   0   0   2   0   2   0   2   2   0   0   2   2   2   2   2   2   0   2   2   2   0   2   0   2   2   0   0   2   0   0   0   0   0   2   2   0   0   0   0   0   0   2   0   0   2   0   2   2   2   2   0   0   0   0   2   0   2   2   0   2   0   2   0   2   2   2   0   0   2   2   2   2   2   0   2   0   0   2   2   2   0   0   0   2   0   2   2   0   0   0   0   0   0   2   0   0   0   2   2   0   2   0   0   0   2   2   0   0   0   0   2   2   2   0   0   2   2   0   2   0
 MK-2-1                 0   2   2   0   2   0   0   2   2   2   2   0   2   0   0   2   2   2   2   2   2   0   2   2   0   2   2   2   2   0   0   2   0   2   0   0   2   2   0   2   2   0   2   2   2   0   2   2   2   0   2   2   0   0   0   2   0   0   2   2   0   2   2   0   2   2   0   0   2   0   2   2   2   0   0   2   2   0   0   2   2   0   2   0   2   2   0   0   2   2   2   0   0   0   0   2   0   0   0   0   2   2   2   0   0   0   0   2   0   2   0   0   2   0   0   0   2   2   0   0   2   2   2   0   0   0   2   2   0   2   0   2   2   0   2   0   2   0   0   0   2   2   0   0   0   2   2   0   0   0   2   0   0   0   2   2   2   0   2   0   0   0   2   0   0   0   2   0   2   0   2   2   2   2   0   0   2   2   0   2   0   0   0   2   2   0   0   2   0   0   2   2   0   2   0   0   2   0   2   0
 MK-2-2                 0   2   2   0   0   0   0   2   2   2   2   0   2   0   0   2   2   2   2   2   0   0   2   2   0   2   2   2   0   0   0   2   0   2   0   0   2   2   0   2   2   0   2   2   2   0   2   2   2   0   2   2   0   0   0   2   0   0   2   2   0   2   2   0   2   2   0   2   2   2   2   0   2   0   0   2   2   0   0   2   0   0   2   0   2   2   0   0   2   2   2   0   0   0   0   2   0   0   0   0   2   2   2   0   0   0   2   2   0   2   2   0   2   0   0   0   2   2   0   0   2   2   2   0   2   0   2   2   0   2   0   2   2   0   2   0   2   0   0   0   0   2   0   0   0   2   2   0   0   0   2   2   0   2   2   0   2   0   2   0   0   0   2   0   2   0   2   2   2   0   2   2   2   2   0   0   2   2   0   0   0   0   0   2   2   0   0   2   0   0   2   2   0   2   2   0   0   0   2   2
 MK-2-3                 2   2   2   0   0   2   0   2   2   2   2   0   2   0   0   2   2   2   2   2   0   0   2   2   0   2   2   2   0   0   0   2   0   2   2   0   2   2   0   2   2   0   2   2   2   0   2   2   2   0   0   2   0   0   0   2   0   0   2   2   0   2   2   0   2   0   2   0   2   2   2   0   2   0   0   0   2   0   0   2   0   0   0   0   2   2   0   0   2   2   2   0   0   0   0   2   0   0   0   0   2   2   0   0   0   0   2   2   0   2   2   0   2   0   0   0   2   2   0   0   2   0   2   0   2   0   2   2   0   2   0   2   2   0   2   0   2   0   0   0   2   2   0   0   0   0   2   0   0   0   2   2   0   2   2   0   2   0   2   0   0   0   0   0   2   0   0   2   2   2   2   2   2   2   0   0   0   2   0   0   0   0   0   2   0   0   0   0   0   0   2   2   0   2   2   0   0   0   2   2
 MK-2-4                 2   0   0   2   2   0   2   2   2   2   2   0   2   0   0   2   2   2   2   2   0   0   2   2   0   2   2   2   0   0   0   2   0   2   2   2   2   2   0   2   0   0   2   2   2   0   2   2   0   0   0   2   0   2   0   2   0   0   2   2   0   2   2   0   2   0   0   0   2   2   0   0   2   0   0   2   2   0   0   2   0   0   0   0   2   0   0   0   2   2   2   0   0   0   0   2   0   0   2   0   2   2   0   0   0   0   2   2   0   2   2   0   2   0   0   0   2   2   0   0   0   0   2   0   2   0   2   2   0   2   0   2   2   0   2   0   2   2   2   0   2   2   0   0   2   0   2   0   0   0   2   0   0   2   2   0   2   0   2   0   0   0   0   2   0   0   0   2   2   2   2   2   2   2   0   0   0   2   0   0   0   0   0   2   0   0   0   0   0   0   2   2   2   2   2   0   2   0   2   2
 MK-2-5                 2   0   0   2   2   0   2   2   2   2   2   2   0   0   0   2   2   2   2   2   0   2   2   2   0   2   2   2   0   0   0   2   0   2   2   2   2   2   0   2   0   0   2   2   2   0   2   2   0   0   0   2   0   2   0   2   0   0   2   2   2   2   2   0   2   0   0   0   2   2   0   0   2   0   0   2   0   0   0   2   0   0   0   0   2   0   0   0   0   2   2   2   0   0   0   2   0   0   2   0   2   0   0   0   0   0   2   2   0   2   2   0   2   0   0   0   2   2   0   0   2   0   2   2   2   0   2   2   0   2   0   2   2   0   2   0   2   0   2   0   2   2   0   2   2   0   2   0   0   0   2   0   0   2   0   0   0   0   2   0   0   0   0   0   0   0   0   2   2   2   2   2   2   2   0   0   0   2   0   0   0   0   0   2   2   0   0   0   0   0   2   2   2   2   0   0   2   0   2   2
 MK-2-6                 2   0   0   2   2   0   2   2   2   2   2   2   0   0   0   2   0   0   2   2   0   2   2   2   0   2   2   0   0   0   0   2   0   2   2   0   2   2   0   2   0   0   2   2   2   0   2   2   0   0   0   2   0   2   0   2   0   0   2   2   2   2   2   0   2   0   0   0   2   0   0   0   2   0   0   2   0   0   0   2   0   0   0   0   2   0   0   0   0   2   2   2   0   0   0   2   0   0   2   0   2   0   0   0   0   0   2   2   0   2   2   0   2   0   0   2   2   2   0   0   2   0   2   2   2   0   2   2   0   2   2   2   2   0   2   0   2   2   2   2   2   2   0   2   2   0   2   0   0   0   2   0   0   2   0   0   0   0   2   2   0   0   0   0   0   0   0   2   2   2   2   0   2   2   0   2   2   2   0   0   0   0   0   2   2   0   0   0   0   0   2   2   2   2   0   0   0   0   2   2
 MK-2-7                 2   0   0   2   2   0   2   2   2   2   2   2   0   0   0   2   0   0   2   2   0   0   2   2   0   2   2   0   0   0   0   2   0   2   2   0   2   0   0   2   0   0   2   2   2   0   0   2   0   0   0   2   0   0   0   2   0   2   2   2   2   2   0   2   2   0   0   0   2   0   0   0   2   0   0   2   0   0   2   2   0   0   0   0   0   0   0   0   0   2   2   2   0   0   0   2   0   0   2   0   2   0   0   0   2   0   2   2   0   2   2   0   0   0   0   2   2   2   0   0   2   0   2   2   2   0   2   2   2   2   2   2   0   0   2   0   2   2   2   2   2   2   0   2   2   0   2   0   0   0   2   0   0   2   0   0   0   0   2   2   0   0   0   0   0   0   0   2   2   2   2   0   0   2   2   2   2   2   0   0   0   0   0   2   2   0   0   0   0   0   2   2   0   2   0   0   0   0   2   2
 MK-2-8                 2   0   0   2   0   0   2   2   0   2   2   2   0   0   2   2   0   0   2   2   0   2   2   2   0   2   2   0   2   0   0   2   0   2   2   0   2   0   0   2   2   0   2   2   2   0   0   0   0   0   0   2   0   0   0   2   0   2   2   2   2   2   0   2   2   0   0   2   2   0   0   0   2   0   0   2   0   2   2   2   2   0   0   0   0   0   0   0   0   2   2   2   0   0   0   2   0   0   2   0   2   0   0   0   0   0   2   2   0   2   2   0   2   0   0   2   2   2   0   0   2   0   2   2   2   0   2   2   0   2   2   2   0   0   2   0   2   2   2   2   2   2   0   2   2   0   2   0   0   0   2   0   0   2   0   0   0   0   2   2   0   0   0   0   0   0   0   2   2   0   2   0   0   2   2   2   2   2   0   0   0   0   0   2   2   0   0   0   0   0   2   0   0   2   0   0   0   0   2   2
 MK-2-9                 2   0   2   2   0   0   2   2   0   2   2   2   0   0   2   2   0   0   0   2   0   2   2   2   0   2   2   0   0   0   0   2   0   2   2   0   2   2   0   2   2   0   2   2   2   2   0   0   0   2   0   2   0   0   0   2   0   2   2   2   2   2   0   2   2   0   0   2   2   0   0   0   2   0   0   2   0   2   2   2   2   0   0   0   0   2   0   0   0   2   2   2   0   0   0   2   0   2   2   0   2   0   0   0   0   0   0   2   2   2   2   0   2   0   0   2   2   2   0   2   2   0   2   2   2   0   2   2   0   2   2   2   0   0   2   0   2   0   2   2   2   2   0   2   2   0   2   2   0   0   2   0   0   2   0   0   0   0   2   2   0   0   0   0   0   0   0   0   2   0   2   0   0   2   2   2   2   0   0   2   0   0   2   2   2   0   0   0   0   0   2   0   0   2   0   0   0   0   2   2
 MK-2-10                2   0   2   2   0   0   2   2   0   2   2   2   0   0   2   0   0   0   0   0   0   2   2   2   0   0   0   0   0   0   2   2   0   2   2   0   2   2   0   2   2   0   2   2   2   2   0   0   0   2   0   2   0   0   2   2   2   2   2   2   2   2   0   2   0   0   0   2   2   0   0   0   2   0   0   2   0   2   2   2   2   0   0   0   0   2   0   0   0   0   2   2   0   0   0   2   0   2   2   0   2   2   0   2   0   0   0   2   2   2   2   2   2   0   0   0   2   2   0   2   2   0   2   2   2   0   2   2   0   2   2   2   0   0   2   0   2   0   2   2   2   2   0   0   2   0   2   2   0   0   2   0   0   2   0   0   0   0   2   2   0   0   0   0   0   0   0   0   2   0   0   0   0   2   2   2   2   0   0   2   0   0   2   2   2   0   0   0   0   0   2   0   0   2   2   0   2   2   2   2
 MK-2-11                2   2   2   2   0   0   2   2   0   2   2   2   0   0   2   2   0   0   0   0   2   2   2   2   0   2   0   0   0   0   2   2   2   2   2   0   2   2   0   2   2   0   2   0   2   2   0   0   0   2   0   2   0   0   2   2   2   2   0   2   2   2   0   2   0   2   2   0   2   2   0   2   2   0   0   2   0   0   2   2   2   0   0   0   0   2   0   0   2   0   2   2   2   0   0   2   0   2   0   0   2   2   0   2   0   0   0   2   2   2   2   2   2   0   0   0   2   0   0   2   2   0   0   2   2   0   0   0   0   2   2   0   0   0   2   2   2   0   2   2   2   2   0   0   2   2   2   0   0   0   2   0   0   2   0   0   0   2   2   2   0   0   0   0   2   0   0   0   2   0   0   0   0   2   2   2   2   2   2   2   0   0   2   2   2   2   0   0   0   0   2   0   0   2   0   0   2   2   2   2
 MK-2-12                2   2   2   2   0   0   2   2   0   2   2   2   0   0   2   2   0   0   2   0   2   2   2   2   0   2   0   0   0   0   2   2   2   2   2   0   2   2   0   2   2   0   0   0   2   2   0   0   0   2   0   2   0   0   2   2   2   2   2   0   0   2   0   2   0   2   2   0   2   2   0   2   2   0   0   2   0   2   2   2   2   0   0   0   0   0   0   0   2   0   2   2   2   0   0   2   0   2   0   0   2   2   2   0   0   0   0   2   2   2   2   2   0   2   0   0   2   0   0   2   2   2   0   2   2   0   0   0   0   0   2   0   0   0   2   2   2   2   2   2   2   0   0   0   2   0   2   0   0   0   2   0   0   2   0   0   0   2   2   2   0   0   0   0   2   2   2   0   2   0   0   0   0   2   2   2   2   2   2   0   0   0   2   2   2   2   0   0   0   0   2   0   0   2   0   0   2   2   2   2
 MK-2-13                2   2   2   2   0   2   2   2   0   2   2   2   0   0   2   2   0   0   2   0   2   2   2   2   0   2   0   0   0   0   2   0   2   2   2   2   2   2   0   2   2   0   0   0   2   2   0   0   0   2   0   2   0   0   2   2   2   2   0   0   0   2   0   2   0   2   2   0   2   2   0   2   2   0   0   0   0   0   2   2   2   0   0   0   0   0   0   0   2   0   2   2   2   2   2   2   0   2   2   0   2   2   2   0   2   0   0   2   2   2   0   2   0   2   0   0   2   0   0   2   2   2   0   2   0   0   0   0   0   2   2   0   0   0   2   2   2   2   2   2   2   0   0   0   2   2   2   2   0   0   2   0   0   2   0   0   0   2   2   2   0   0   0   0   2   2   2   0   2   0   0   0   0   2   2   2   2   2   0   2   2   0   2   2   2   2   0   0   0   0   2   0   0   0   0   0   2   2   2   2
 MK-2-14                2   2   0   2   0   2   2   2   0   2   0   2   0   0   2   2   0   0   2   0   2   2   2   2   2   0   0   0   0   0   2   0   2   2   2   2   2   2   0   0   2   0   0   2   2   2   0   0   0   0   0   2   0   0   2   0   2   2   0   0   0   2   0   2   2   2   0   0   2   2   0   2   2   0   0   0   0   0   2   2   2   0   0   2   2   0   0   0   2   0   2   2   2   2   2   2   2   2   2   0   2   2   2   0   2   0   0   2   2   2   0   2   0   2   0   0   2   0   0   2   2   2   0   2   0   0   0   0   0   2   2   0   0   0   0   2   2   2   2   0   2   0   0   0   2   2   2   2   0   0   2   0   2   0   0   0   0   2   0   2   0   0   0   0   2   2   2   0   2   0   2   0   0   2   0   2   2   2   2   2   2   2   2   2   2   2   0   0   0   0   2   0   0   0   0   2   2   0   2   2
 MK-2-15                2   2   0   2   0   2   2   2   0   2   0   2   0   0   2   2   0   0   2   0   2   2   2   2   2   0   0   0   0   0   2   0   2   2   2   2   2   2   0   0   0   0   0   2   2   2   0   0   2   2   0   2   0   0   0   0   2   2   0   0   0   2   2   2   2   2   0   0   2   2   0   2   2   0   0   0   2   0   2   2   2   0   0   2   2   0   0   0   2   0   2   2   2   0   2   2   2   2   2   0   2   2   2   0   2   0   0   0   2   2   0   2   0   2   0   0   2   0   0   2   2   2   0   2   0   0   0   0   0   2   2   0   2   0   0   0   2   2   2   0   0   0   0   0   2   0   0   2   0   0   2   0   0   0   0   0   0   2   0   2   0   0   0   0   2   2   0   0   2   0   2   0   0   2   0   2   2   2   2   2   2   2   2   2   2   2   0   0   0   0   2   0   0   0   0   2   2   0   2   2
 MK-2-16                0   2   0   2   0   2   2   2   2   2   0   0   0   0   0   0   0   2   2   0   2   2   2   2   2   0   0   0   0   2   2   0   2   2   2   0   2   2   0   0   0   0   0   0   2   2   0   0   2   2   0   2   0   0   0   2   2   2   0   0   0   0   2   2   2   2   0   0   2   2   0   2   2   0   0   0   2   0   2   2   2   0   0   2   2   0   0   0   2   0   2   2   2   0   2   2   2   2   2   0   0   2   2   0   2   0   0   0   2   2   0   2   0   2   0   0   0   0   2   2   2   2   2   2   0   0   0   0   0   2   2   0   2   0   0   0   2   2   2   0   0   2   0   0   2   0   2   2   0   0   2   0   0   0   0   0   0   0   0   2   2   0   0   0   2   2   0   0   2   2   2   0   0   2   0   2   2   2   2   2   2   2   2   2   2   2   0   0   0   0   2   0   0   0   0   0   2   0   2   2
 MK-3-1                 2   0   0   0   0   0   0   2   2   0   0   0   0   0   0   0   0   2   0   0   0   2   0   2   2   0   0   0   0   0   2   0   0   2   0   2   0   2   0   0   2   0   0   2   2   0   0   2   0   2   2   0   2   0   2   2   2   0   2   0   0   2   2   2   0   2   2   0   2   0   2   2   0   0   0   2   2   0   0   0   0   0   2   2   2   0   0   0   0   0   2   0   2   0   0   0   2   0   2   2   0   2   2   2   2   2   2   0   0   2   2   2   2   0   2   0   2   0   2   0   2   0   0   2   0   2   2   2   2   2   0   2   0   0   2   2   2   2   0   0   0   0   2   0   0   0   2   2   0   2   2   2   0   2   2   0   0   2   2   2   2   0   0   2   2   2   2   2   0   2   2   2   2   0   2   0   0   2   0   2   0   0   2   2   2   0   2   0   0   2   2   2   2   2   2   0   0   2   2   0
 MK-3-2                 2   0   0   0   0   0   0   2   2   0   0   0   2   0   0   0   0   2   0   0   0   2   0   2   2   0   0   0   2   0   2   0   0   0   0   2   2   2   2   0   2   0   0   2   2   0   0   2   0   2   2   0   0   0   2   2   2   0   2   0   0   2   2   0   0   2   2   0   2   0   2   2   0   0   0   2   2   0   0   0   0   0   2   2   2   0   0   0   0   0   2   0   2   0   0   0   2   0   2   2   0   2   2   2   2   2   2   0   2   2   2   2   2   2   2   0   2   0   2   0   2   0   0   2   0   2   2   2   2   2   0   2   0   0   2   2   2   0   2   0   0   0   2   0   0   0   2   2   2   2   2   2   0   2   0   0   0   2   0   2   0   0   0   2   2   2   2   0   0   0   2   2   0   0   2   0   0   2   0   2   0   0   2   2   2   0   2   0   0   2   2   0   2   2   0   0   0   2   2   0
 MK-3-3                 2   0   0   0   0   0   0   2   2   0   0   0   2   2   0   0   0   0   0   0   0   2   2   2   2   0   0   0   2   0   2   2   0   0   0   2   2   2   2   0   2   0   0   2   2   2   0   2   0   2   2   0   0   0   2   2   2   0   2   0   0   2   2   0   0   2   2   0   2   0   2   2   0   0   0   2   2   0   0   0   0   0   2   2   2   0   0   0   0   2   2   0   2   0   0   0   0   0   2   2   0   2   0   2   2   2   2   0   2   2   2   2   2   2   2   0   2   0   2   0   2   2   0   2   0   2   2   2   2   2   0   2   0   0   2   2   2   0   2   0   0   0   2   2   0   0   2   2   2   2   2   2   0   2   0   0   0   2   2   2   0   0   0   2   2   2   2   0   0   0   2   2   0   2   2   0   0   2   0   2   2   0   2   2   0   0   2   0   0   2   2   0   2   2   0   0   0   2   2   0
 MK-3-4                 2   0   0   0   0   0   0   0   2   0   0   0   2   2   0   0   0   0   0   0   0   2   2   2   2   0   0   0   2   0   2   2   2   2   0   2   2   0   2   0   2   0   0   2   2   2   2   2   0   2   2   2   0   0   2   2   2   0   2   0   0   2   2   0   0   2   2   0   2   0   2   2   0   0   0   2   2   0   0   0   0   0   2   2   2   0   0   0   0   2   2   0   0   0   0   2   0   0   2   2   0   2   0   2   2   2   2   0   2   2   2   2   2   2   2   0   2   0   2   0   2   2   0   2   0   2   2   2   2   2   0   2   0   0   2   0   2   0   2   0   0   0   2   2   2   0   2   2   2   2   2   2   0   0   0   0   0   2   2   2   0   0   0   2   2   2   2   0   2   0   2   2   0   2   2   0   2   2   0   0   2   0   2   0   0   0   0   0   0   2   2   0   2   2   0   0   0   2   2   0
 MK-3-5                 2   0   0   0   0   0   0   0   0   0   2   0   2   2   0   0   0   2   0   0   0   2   2   2   2   0   0   2   2   0   2   2   0   0   0   2   2   0   2   2   2   2   0   2   2   2   2   2   0   2   2   2   0   0   2   2   2   0   2   0   0   2   2   0   0   2   2   0   2   0   2   2   0   0   0   2   2   0   0   0   0   0   2   2   2   0   0   0   0   0   2   0   2   0   0   0   0   0   2   2   0   2   0   2   2   2   2   0   0   2   2   2   2   2   2   0   2   0   2   0   2   2   0   2   0   0   0   2   2   2   0   2   0   2   2   0   2   0   2   0   0   0   2   2   2   0   2   2   0   0   2   2   0   0   0   0   0   2   2   2   0   0   0   2   2   2   2   0   2   0   2   2   0   2   2   0   2   2   0   0   2   2   2   2   2   0   2   0   0   2   2   2   2   2   0   2   0   2   2   0
 MK-3-6                 2   2   0   0   0   0   0   0   0   0   2   0   2   2   2   0   0   2   0   0   0   2   2   2   2   0   0   2   2   0   2   2   0   0   0   2   2   0   2   2   2   2   0   2   2   2   2   2   0   2   2   2   0   0   2   2   2   0   2   0   0   2   2   0   0   2   2   0   2   0   2   2   0   0   0   0   2   0   2   0   0   0   2   2   2   0   2   0   0   0   2   2   2   0   0   0   2   0   2   2   2   0   0   2   2   2   2   0   2   2   2   2   2   2   2   0   2   0   2   0   2   2   0   2   0   0   0   2   2   2   0   2   0   2   2   0   2   0   2   0   0   0   2   2   2   0   2   2   2   0   2   2   0   0   0   0   0   2   2   2   0   0   2   2   2   2   2   0   2   0   2   2   0   2   2   0   2   2   0   0   2   2   2   2   2   0   2   0   0   0   2   2   2   2   2   2   0   2   2   0
 MK-3-7                 2   2   0   0   0   0   2   0   0   0   2   0   2   2   2   0   0   0   0   0   0   2   0   2   2   0   0   0   2   0   2   2   0   0   0   2   2   0   2   2   0   2   0   2   2   2   2   0   0   0   2   2   0   0   2   2   0   0   2   0   0   2   2   0   0   2   2   0   2   0   2   2   0   0   0   0   2   0   2   0   0   0   2   2   2   0   2   0   0   0   0   2   2   0   0   0   2   0   2   0   2   2   0   2   2   0   2   2   2   2   2   2   2   2   2   0   2   0   2   0   2   2   0   0   0   2   2   2   2   2   0   2   0   2   2   0   2   0   2   0   0   0   2   2   2   0   2   2   0   2   2   0   2   0   0   0   0   2   2   2   0   0   2   2   2   2   2   0   2   0   2   2   0   2   2   0   2   2   0   0   0   2   0   2   2   0   2   0   0   0   2   2   2   2   2   2   0   2   2   0
 MK-3-8                 2   2   0   0   0   0   2   0   0   0   2   0   2   0   0   0   2   0   0   0   0   2   0   2   2   0   0   0   2   0   2   0   0   2   0   2   2   0   2   2   2   2   0   2   0   2   2   0   0   0   2   2   0   0   2   2   0   0   0   2   0   2   2   0   0   2   2   0   2   2   2   2   0   0   2   0   2   2   2   0   0   0   2   2   2   0   2   2   0   0   0   2   2   0   0   0   2   0   2   0   2   0   0   2   2   0   2   2   2   2   2   2   0   2   2   0   2   0   2   0   0   2   0   0   0   2   2   2   2   2   0   2   0   2   2   0   2   0   2   0   0   0   2   2   0   0   2   2   0   2   2   0   2   0   0   2   2   2   2   2   0   2   2   2   2   2   2   0   2   0   2   2   0   2   2   0   2   2   2   0   0   2   0   2   2   0   2   0   0   0   2   2   2   2   2   2   0   0   2   0
 MK-3-9                 2   2   0   0   0   0   2   0   0   0   2   0   2   0   0   0   2   0   0   0   0   2   0   2   2   0   0   0   2   0   2   0   0   2   0   2   2   0   2   2   2   2   2   2   0   2   2   0   0   0   2   2   0   0   2   2   0   2   0   2   0   2   0   0   0   2   2   0   2   2   2   2   0   0   2   0   2   2   2   0   0   0   2   2   0   0   2   0   0   0   0   2   2   0   0   0   2   2   2   0   2   0   0   0   2   0   0   0   2   2   2   2   0   2   2   0   2   0   2   2   0   2   0   0   0   2   2   2   2   2   0   2   0   2   2   0   2   0   2   2   0   0   2   2   0   0   2   2   0   0   2   0   2   0   0   2   2   2   2   2   0   2   0   2   2   2   2   0   2   2   0   2   0   2   2   0   2   2   2   0   0   2   0   2   2   0   2   0   0   0   2   2   0   2   2   2   0   2   2   0
 MK-3-10                2   2   2   0   0   0   0   0   0   0   2   0   2   0   0   0   2   0   0   0   0   2   0   2   2   0   0   0   2   0   2   0   0   2   0   2   0   2   2   2   2   2   2   2   0   2   2   0   0   0   2   2   0   0   2   2   0   2   0   0   0   2   0   0   0   0   2   0   2   2   0   0   0   0   2   0   2   2   2   0   0   0   2   2   0   0   0   0   0   0   0   2   2   0   0   0   2   2   2   0   2   0   0   0   2   0   2   0   2   0   2   2   0   2   2   0   2   0   2   0   0   2   0   0   0   2   2   2   2   2   0   2   0   2   2   0   2   0   2   2   2   0   2   2   0   0   0   2   0   0   2   0   2   0   0   2   2   2   2   2   0   2   0   2   2   2   2   0   2   2   0   2   0   2   2   0   2   2   2   0   0   2   0   2   2   0   2   0   0   0   2   2   0   2   2   2   0   2   2   0
 MK-3-11                2   2   2   0   0   0   0   2   0   0   2   0   2   2   0   2   2   0   0   0   0   2   2   2   2   2   0   0   2   0   2   0   0   2   0   2   2   2   2   2   2   2   2   2   0   2   2   0   0   2   2   2   0   0   2   2   0   2   2   0   0   2   0   0   0   0   2   0   2   2   0   0   0   0   2   0   2   2   2   0   0   0   2   2   2   0   0   0   0   0   0   2   2   0   0   0   2   2   2   0   2   2   0   0   2   0   0   0   2   0   2   2   0   2   2   0   2   0   2   0   0   2   0   0   0   2   2   0   2   2   0   2   0   2   2   0   2   0   2   2   2   0   2   2   0   0   0   2   0   0   2   0   2   0   0   2   2   2   0   2   0   0   0   2   2   2   2   0   0   0   0   2   0   2   2   0   0   2   2   0   0   2   0   0   2   0   2   0   0   0   2   2   0   2   2   2   0   2   2   0
 MK-3-12                2   2   2   0   0   0   2   2   2   0   2   0   2   2   0   2   2   2   0   0   0   2   2   2   2   2   0   2   2   0   2   2   0   2   0   2   2   2   2   2   2   0   2   2   0   2   2   0   0   2   2   2   0   0   2   2   0   2   2   0   0   2   0   2   0   0   2   0   2   0   0   0   0   0   2   0   2   2   2   0   0   0   2   0   2   0   0   0   0   0   0   2   0   0   0   0   2   2   2   0   2   2   0   0   2   0   0   0   2   2   2   2   0   2   2   0   2   0   2   0   0   0   0   0   0   2   2   0   2   2   0   2   0   2   2   0   2   0   2   0   2   0   2   2   0   0   0   2   0   0   2   0   2   0   0   2   2   2   0   2   0   0   0   2   2   2   2   0   0   0   0   2   0   2   0   0   0   0   2   0   0   2   0   0   2   0   2   0   0   0   2   2   0   2   2   2   0   2   2   0
 MK-3-13                2   2   2   0   0   0   0   2   2   0   2   0   2   2   0   2   2   2   0   0   0   2   2   2   2   2   0   2   2   0   2   0   0   2   0   0   2   2   2   2   2   0   2   2   0   2   2   0   0   2   0   2   0   0   2   0   0   2   2   0   0   2   0   2   0   0   2   0   2   2   0   0   2   0   2   0   2   2   2   0   0   0   2   0   2   0   0   0   0   0   0   2   0   0   0   0   2   2   2   0   2   2   2   0   2   0   0   0   2   2   2   2   0   2   2   0   2   0   2   0   0   0   0   0   0   2   2   0   2   2   0   2   0   2   2   0   2   0   2   0   2   0   2   2   0   0   2   2   0   0   0   0   2   0   0   2   2   2   0   2   0   0   0   0   2   2   2   0   0   0   0   2   0   2   0   0   0   0   0   0   0   2   2   0   2   0   2   0   0   0   2   2   2   2   2   2   0   2   2   0
 MK-3-14                2   2   2   0   0   0   0   2   2   0   2   0   2   2   0   2   2   2   0   0   0   2   2   2   2   0   0   2   2   0   2   0   0   2   0   0   2   2   2   2   2   0   2   2   0   2   2   0   0   2   0   2   0   0   2   0   0   2   2   0   0   2   0   2   0   2   2   0   2   2   0   2   2   0   2   0   2   2   2   0   2   0   2   0   2   0   0   0   0   0   0   2   0   0   0   0   2   2   2   0   2   0   2   0   0   0   0   0   2   0   2   2   0   2   2   0   2   0   2   0   0   0   2   0   0   2   2   0   2   2   0   2   0   0   2   0   2   0   2   0   2   0   2   0   0   0   2   2   0   0   2   0   2   0   0   2   2   2   0   0   0   0   0   0   2   2   2   0   0   0   0   2   2   2   0   0   0   0   0   0   0   0   2   0   2   0   2   0   0   0   2   0   2   2   2   2   0   2   2   0
 MK-3-15                2   2   2   0   0   0   0   2   2   0   2   0   2   2   0   2   2   2   0   2   0   2   2   2   2   0   0   2   2   0   2   0   0   2   0   0   2   2   2   2   2   2   2   2   0   2   2   0   0   2   0   2   2   0   2   0   0   2   2   0   0   2   0   2   0   0   2   0   2   2   0   2   2   0   2   0   2   2   2   0   2   0   2   0   2   0   0   0   0   2   0   2   0   0   0   0   2   2   2   0   2   2   2   0   0   0   2   0   2   0   2   2   0   2   2   0   2   0   2   0   0   2   2   0   0   2   2   0   2   0   0   2   0   0   0   0   2   0   2   0   2   0   2   0   0   0   2   2   0   0   2   0   2   0   0   2   2   2   0   2   0   0   0   0   2   2   2   0   0   0   2   0   0   2   0   0   0   0   2   0   0   0   2   2   2   0   2   0   0   0   2   0   2   2   2   2   0   2   2   0
 MK-3-16                0   2   2   0   0   2   0   0   2   2   2   0   2   2   0   2   2   0   0   2   2   2   2   2   2   0   0   2   2   0   0   0   0   2   0   0   2   2   2   2   2   2   2   2   0   2   2   0   0   2   0   0   2   0   0   0   0   2   2   0   0   2   0   2   0   0   2   0   2   2   0   2   2   0   2   0   2   2   2   0   2   0   2   0   2   0   0   0   0   0   0   2   0   0   0   0   2   2   2   0   2   2   2   0   0   2   2   0   2   0   2   0   0   2   2   0   2   0   2   2   0   2   2   0   0   2   2   0   2   0   0   2   0   0   0   0   2   0   2   0   2   0   2   0   0   0   2   2   0   0   2   0   2   0   0   2   2   2   0   2   0   0   0   0   2   2   2   2   0   0   2   0   0   2   0   2   2   0   2   0   0   0   2   2   2   0   2   0   0   0   2   0   2   2   2   2   0   2   2   0
 MK-4-1                 2   0   0   0   2   2   0   0   2   2   0   2   0   0   2   0   2   2   0   2   0   0   2   2   2   2   0   0   0   0   2   2   0   2   2   0   2   0   0   0   2   2   0   2   2   2   2   2   0   2   2   2   2   2   2   2   2   0   2   0   2   0   2   0   2   2   0   2   0   2   2   0   2   0   0   0   2   2   2   2   0   0   2   2   0   0   2   2   0   2   2   0   0   2   2   2   2   0   0   0   0   2   0   2   0   2   2   2   0   2   2   0   2   2   2   0   0   0   2   2   2   2   0   2   0   0   0   0   2   0   0   2   0   2   2   2   2   0   0   0   2   2   2   2   2   0   0   0   2   0   0   2   0   2   2   0   0   0   0   0   0   0   2   0   0   2   0   2   0   0   0   0   2   2   2   2   2   0   2   2   0   2   2   0   0   2   0   2   0   0   0   0   2   2   0   2   0   2   0   2
 MK-4-2                 2   2   2   0   0   2   2   0   2   2   0   2   0   0   2   0   2   2   0   2   2   2   0   0   0   2   0   0   0   0   2   2   0   2   2   0   2   0   0   0   2   2   2   2   2   2   2   0   0   2   2   0   2   2   2   2   2   0   2   0   2   0   0   0   2   2   0   2   0   2   2   0   2   0   0   0   2   0   2   2   0   0   2   2   0   0   2   2   0   2   2   0   0   2   2   2   2   0   0   0   0   2   0   2   0   2   2   2   0   2   2   0   2   0   0   0   0   0   2   2   2   2   2   2   0   0   0   0   2   0   0   2   0   2   2   2   2   0   0   0   2   2   2   2   2   0   0   0   2   0   0   2   0   0   2   0   0   0   0   0   0   2   2   0   0   2   0   2   2   0   0   0   2   0   2   2   2   0   2   2   0   2   2   2   2   2   0   2   0   0   0   0   2   0   0   2   0   2   0   2
 MK-4-3                 2   2   0   0   0   2   2   0   2   2   0   2   0   0   2   0   2   2   0   2   2   2   0   0   0   0   2   0   0   0   2   2   0   2   2   0   2   2   2   0   2   2   0   2   0   2   2   0   0   0   2   0   2   2   2   2   2   0   2   0   2   0   0   0   0   2   0   2   0   2   2   0   2   0   0   0   2   0   2   2   0   0   2   2   0   0   2   2   0   2   2   0   0   2   2   2   2   0   0   0   0   2   0   2   0   2   2   2   0   2   2   0   2   0   0   0   0   2   0   2   2   2   2   2   0   0   0   0   2   0   0   2   0   2   2   2   2   0   0   2   2   2   2   2   2   0   0   0   2   0   2   2   0   0   2   0   0   2   0   0   0   2   2   0   0   2   0   2   2   0   0   0   2   0   2   2   2   0   2   2   0   2   2   2   2   2   0   2   0   0   0   0   0   0   2   2   0   2   2   2
 MK-4-4                 2   2   0   2   0   2   0   0   2   2   0   2   0   0   2   0   2   2   0   2   2   2   0   0   0   0   2   0   0   0   2   0   0   2   2   0   2   0   2   0   2   2   0   2   0   2   2   0   0   0   2   0   2   2   2   2   2   0   2   0   2   0   0   0   0   0   0   2   2   0   0   0   0   2   0   0   2   0   2   2   0   0   2   2   0   0   2   2   0   2   2   0   0   2   2   2   2   0   0   0   0   2   0   2   0   2   2   2   0   2   2   0   2   0   0   0   0   2   0   2   2   2   0   0   0   0   0   0   2   0   0   2   0   2   2   2   0   0   2   2   2   2   2   2   2   2   0   0   2   0   2   2   0   0   0   2   0   2   0   0   0   2   2   0   0   2   0   2   2   0   0   0   2   0   2   2   2   0   2   2   0   2   2   2   2   2   0   2   0   0   0   0   0   0   2   2   0   2   2   2
 MK-4-5                 0   0   0   2   0   0   0   0   2   2   0   2   0   0   2   0   2   2   0   2   2   2   0   0   0   0   2   2   2   0   2   2   0   2   2   0   2   0   2   0   2   2   0   2   0   2   2   0   0   0   2   0   2   2   2   2   2   0   2   0   2   0   2   0   0   0   0   2   2   0   0   0   0   2   0   0   2   0   2   2   0   0   2   2   2   0   2   2   0   2   2   0   0   2   2   2   2   2   0   0   0   2   2   2   0   2   2   2   0   2   2   0   2   0   2   0   0   0   2   0   2   2   0   0   0   0   0   0   2   0   0   2   0   0   2   2   0   0   2   2   2   0   2   2   2   2   0   0   2   0   2   2   0   0   0   2   0   2   0   0   0   2   2   0   0   2   0   2   2   0   0   0   2   0   2   2   2   0   2   2   0   2   0   2   2   2   0   2   0   0   0   0   0   0   2   2   0   2   2   2
 MK-4-6                 0   0   0   2   0   0   0   0   0   2   0   2   0   0   2   0   2   2   0   2   2   2   0   2   0   0   2   2   2   2   2   2   0   2   2   0   2   0   2   0   2   0   0   2   0   2   2   0   0   0   2   0   2   2   2   2   2   0   2   0   2   0   2   0   0   0   0   2   2   0   0   0   0   2   0   0   2   0   2   2   0   0   2   2   2   0   2   2   0   2   2   0   0   2   2   2   2   2   0   0   0   2   2   2   0   2   2   2   0   2   2   0   2   0   2   2   0   0   2   0   2   2   0   0   0   2   0   0   0   0   0   2   0   0   2   2   0   0   2   2   2   0   2   2   2   2   0   0   2   0   2   2   0   2   0   2   0   2   0   0   0   2   2   0   2   2   0   2   2   0   0   0   2   0   2   2   2   0   2   2   0   0   2   0   2   2   0   2   0   0   0   0   0   0   2   2   0   2   2   2
 MK-4-7                 0   0   0   2   0   0   0   0   0   2   0   2   2   0   2   0   2   2   0   2   2   2   0   2   0   0   2   2   2   2   2   2   0   2   2   0   2   0   2   0   2   0   0   2   0   2   2   0   0   0   2   0   2   2   2   2   2   0   2   0   2   0   2   0   0   0   0   2   2   0   0   0   0   2   0   0   2   0   2   2   0   0   2   2   2   0   2   2   0   2   2   0   0   2   2   2   2   2   0   0   0   2   2   2   0   2   2   2   0   2   2   0   2   0   2   2   0   0   2   0   2   2   0   0   0   2   0   0   0   0   0   2   0   0   2   2   0   2   2   2   2   0   2   2   2   2   0   0   2   0   2   2   0   0   0   2   0   2   0   0   0   2   2   0   0   2   0   2   2   0   0   0   2   0   2   2   2   0   2   2   0   0   2   2   0   2   0   0   0   0   0   0   0   2   2   0   0   2   2   2
 MK-4-8                 0   0   2   2   0   0   0   0   0   2   2   2   2   2   2   0   2   2   0   2   2   2   0   2   0   0   2   2   2   2   2   2   0   2   2   0   2   0   2   2   2   0   0   2   0   2   2   0   2   0   2   0   2   2   2   2   2   0   2   0   2   0   2   0   0   0   2   2   2   0   0   0   0   0   2   0   2   0   2   2   0   0   2   2   2   0   2   2   2   2   2   0   0   2   2   2   0   2   0   0   0   2   2   2   0   2   2   2   0   0   2   0   2   0   0   2   0   0   0   0   2   2   0   0   0   2   0   0   0   0   0   2   2   0   2   2   0   2   0   2   2   0   2   2   2   2   0   0   2   0   2   2   0   0   0   2   0   2   0   2   0   2   2   2   0   2   0   2   2   2   0   0   2   0   2   2   2   0   2   2   0   0   2   2   0   2   0   0   0   2   0   0   2   2   2   2   0   0   2   2
 MK-4-9                 0   0   2   2   2   0   0   0   0   2   2   2   2   2   2   2   2   0   0   2   2   2   0   2   0   0   2   2   2   2   2   2   0   2   2   2   2   0   2   2   2   0   0   2   0   2   2   0   2   0   2   0   2   2   2   2   2   0   2   0   2   0   0   2   0   0   2   2   0   0   0   2   0   0   2   0   2   0   2   2   0   0   2   2   0   0   2   2   2   2   2   0   0   2   2   0   0   2   0   0   0   2   2   2   0   2   2   2   0   0   2   0   0   0   0   2   0   0   0   0   2   2   0   0   0   2   0   0   0   0   0   2   2   0   2   2   0   2   0   0   2   0   2   2   2   2   2   0   2   0   2   2   0   0   0   2   0   0   0   2   0   2   2   2   0   2   0   2   2   2   0   0   2   0   2   2   2   2   2   2   0   0   2   0   0   2   0   0   2   2   0   0   2   2   2   2   0   0   0   2
 MK-4-10                2   2   2   2   2   0   0   0   0   2   2   2   0   2   2   2   2   2   0   2   2   2   0   2   0   0   2   2   2   2   2   2   0   2   0   2   2   0   2   2   2   0   0   2   0   2   2   2   2   0   2   0   2   2   0   2   2   2   0   0   2   0   2   2   0   0   2   2   0   0   0   2   0   0   2   0   2   0   2   2   0   0   2   2   0   0   2   2   2   2   2   0   0   2   2   0   0   2   0   2   0   2   2   2   0   2   2   2   0   2   2   0   0   0   0   2   0   0   0   0   2   0   0   0   0   2   0   0   0   0   0   2   2   0   2   2   0   2   0   0   2   0   2   2   2   2   2   0   2   0   2   0   0   0   0   2   0   0   0   2   0   2   0   2   0   2   0   2   2   2   2   0   2   0   2   2   2   0   2   2   0   0   2   0   0   2   0   0   2   2   0   0   0   2   2   2   0   2   0   2
 MK-4-11                2   2   2   2   2   0   0   0   0   2   2   2   2   2   0   0   2   2   0   2   2   2   2   2   0   0   2   2   2   2   2   2   0   2   0   2   2   0   2   0   2   2   0   2   0   2   2   2   2   0   2   0   2   2   0   2   2   2   0   0   2   0   2   2   2   0   2   2   0   0   0   2   0   0   2   0   2   0   2   2   0   0   2   2   0   0   2   2   2   2   2   0   0   2   2   0   0   2   0   2   0   2   2   2   2   0   2   2   0   0   2   0   0   2   0   2   0   0   0   0   2   0   0   0   2   2   2   0   0   0   2   2   2   2   2   2   0   2   0   0   0   2   2   2   2   2   2   2   2   0   2   0   0   0   0   2   0   0   0   0   0   2   0   2   0   2   0   2   2   2   2   2   2   0   2   2   2   2   2   2   0   0   2   0   0   2   0   0   2   2   0   0   0   2   2   0   0   2   0   2
 MK-4-12                2   2   0   2   2   0   0   0   0   2   2   0   2   2   0   0   2   2   0   2   2   0   2   2   0   0   2   2   2   2   2   2   0   0   0   2   2   2   0   0   2   2   0   2   0   2   2   2   2   0   2   0   0   2   0   2   2   0   0   0   2   0   2   2   2   0   0   2   2   0   0   2   0   0   2   0   0   0   2   2   0   0   2   2   0   0   2   2   2   2   2   0   2   2   2   0   0   2   0   2   0   0   2   2   2   0   2   2   0   0   2   0   0   2   0   2   0   0   2   0   0   0   0   2   2   2   2   0   0   2   2   2   2   2   2   2   0   2   0   0   0   2   2   0   2   2   2   2   2   0   2   2   0   0   0   0   0   0   0   0   0   2   0   2   2   2   0   2   2   2   2   2   2   0   2   2   2   2   2   2   0   0   2   2   0   2   0   0   2   2   0   0   0   2   0   0   0   2   0   2
 MK-4-13                2   2   0   2   2   0   0   0   0   2   2   0   2   0   0   0   2   2   0   2   2   0   2   2   2   0   2   2   2   0   2   2   0   0   0   2   2   2   0   0   2   2   0   2   0   2   2   2   2   0   2   0   0   2   0   2   2   0   0   0   2   0   2   2   2   0   2   2   2   0   0   2   0   0   2   0   0   0   2   2   0   0   2   2   0   0   2   2   2   0   2   0   2   2   2   0   0   2   0   2   2   0   2   2   2   0   2   2   0   0   2   0   0   2   0   2   0   0   2   0   0   0   0   2   0   2   2   0   0   2   2   2   2   2   2   0   0   2   0   0   0   2   2   0   2   0   2   2   2   0   2   2   0   0   0   0   2   0   2   0   0   0   0   2   2   2   0   2   2   2   2   2   2   0   2   2   2   2   2   2   0   0   2   2   0   0   0   0   2   2   0   0   2   2   0   0   0   2   0   2
 MK-4-14                2   2   0   2   2   0   0   0   0   2   2   0   2   0   0   0   2   2   0   2   2   2   2   2   2   0   2   2   2   0   2   2   0   0   0   2   2   2   0   2   2   2   0   2   0   2   2   2   2   0   2   2   0   2   0   2   0   0   0   2   2   0   0   2   2   0   2   2   2   0   0   2   0   0   2   0   0   0   2   0   0   2   2   2   2   0   2   2   2   0   2   0   2   2   2   0   0   2   0   2   2   0   2   2   2   0   2   2   0   0   2   0   0   2   0   2   0   0   2   0   0   2   0   2   0   2   2   0   0   2   2   2   2   2   2   0   0   2   0   0   0   2   2   0   2   0   2   2   2   0   2   2   0   0   0   0   2   0   2   0   2   0   0   2   2   2   0   2   2   2   2   2   2   0   2   2   2   2   2   2   0   0   2   2   2   0   0   0   2   2   0   0   2   2   0   0   0   2   0   2
 MK-4-15                2   2   0   2   2   0   0   0   0   2   0   0   2   0   2   0   2   2   0   2   2   2   2   2   2   0   2   2   2   0   2   2   0   0   0   2   2   2   0   2   2   2   0   2   2   2   2   2   2   0   2   2   0   2   0   2   0   0   0   2   2   0   0   2   2   0   2   0   2   0   2   2   0   0   2   0   0   0   2   0   0   2   2   2   2   2   2   2   2   0   2   0   2   2   2   0   0   2   0   2   2   0   2   2   2   0   2   2   0   0   0   0   0   2   0   2   2   2   2   0   0   2   2   2   0   2   2   0   0   2   2   2   2   2   2   0   0   2   0   0   0   2   2   0   0   0   2   2   2   0   2   2   0   0   0   0   2   0   0   0   2   0   0   2   2   2   0   2   2   2   0   2   2   0   0   2   0   2   2   2   0   0   2   2   0   0   0   0   2   2   0   0   2   2   2   0   0   2   0   2
 MK-4-16                2   2   0   2   2   0   0   0   0   0   0   0   0   0   2   0   2   2   0   2   2   2   2   2   2   0   2   2   2   2   2   2   0   0   0   2   2   2   0   0   2   2   0   2   2   0   2   2   2   0   2   2   0   2   0   2   0   0   0   2   2   0   0   2   2   2   2   0   2   0   2   2   0   2   0   0   0   0   2   0   0   2   0   2   2   2   2   0   2   0   2   0   2   2   2   0   0   2   0   2   2   0   2   2   2   0   2   2   2   0   0   0   0   2   2   2   2   2   2   2   2   2   2   2   2   2   2   0   0   2   2   2   2   2   2   2   0   2   0   0   0   2   2   0   0   0   2   2   2   0   2   2   0   0   0   0   2   2   0   2   2   0   0   0   2   2   0   2   2   2   0   2   2   0   0   2   0   2   2   2   0   2   2   2   0   0   0   0   2   2   0   0   2   2   2   2   0   2   0   2
 MK-5-1                 2   0   2   0   2   0   2   2   0   0   0   2   0   0   0   0   2   2   0   2   2   2   0   0   0   2   0   0   0   0   0   0   2   2   0   0   2   0   2   2   0   0   2   2   2   2   0   0   2   0   0   2   0   2   2   2   0   2   2   0   0   0   0   2   0   0   2   2   0   2   2   0   2   2   2   2   2   0   2   2   2   0   2   2   2   2   0   0   2   2   2   0   2   0   2   2   0   0   0   0   2   0   0   0   0   2   2   0   2   0   0   2   0   0   2   0   0   0   2   0   0   0   2   0   0   2   0   2   0   2   0   0   0   2   2   2   2   2   2   0   0   0   0   0   2   2   0   0   0   0   0   2   0   2   0   2   2   0   2   2   2   2   2   0   2   2   2   2   0   2   2   2   0   0   0   0   2   0   2   2   0   2   2   2   0   0   2   0   0   0   0   0   2   0   0   0   0   0   2   2
 MK-5-2                 2   0   2   0   2   0   2   2   0   0   0   2   0   0   0   0   2   0   0   0   2   2   0   0   0   2   0   0   0   0   0   2   2   0   0   0   2   0   2   2   0   2   2   2   2   2   0   0   2   0   0   0   0   2   2   2   0   2   2   0   0   0   0   2   0   0   2   2   0   2   2   0   2   2   2   2   2   0   2   2   2   2   2   2   2   2   0   0   2   2   2   0   2   0   2   2   0   0   0   0   2   0   0   0   0   2   2   0   2   0   0   2   0   0   2   0   0   0   2   0   0   0   2   2   0   2   0   2   2   2   0   0   0   2   2   2   2   2   2   0   0   0   0   0   2   2   0   0   0   0   0   2   0   2   0   2   2   0   2   2   2   2   2   0   2   2   2   2   0   2   2   2   0   0   0   0   2   0   2   2   0   2   2   2   0   0   2   0   0   0   0   0   2   0   0   0   0   0   2   2
 MK-5-3                 0   0   2   0   2   0   2   2   0   2   0   2   0   0   0   0   2   2   2   0   2   2   0   0   0   2   0   0   0   0   2   2   2   0   0   0   2   0   2   2   2   2   2   2   2   2   0   0   2   0   0   0   0   2   2   2   0   2   2   0   2   0   0   2   0   0   0   2   0   2   2   0   2   2   2   2   2   0   2   2   2   2   2   2   2   2   0   0   2   2   2   0   2   0   2   2   0   0   0   0   2   0   0   0   0   2   2   0   2   0   0   2   0   0   2   0   2   0   2   0   0   0   2   2   0   2   2   2   2   2   0   0   0   2   0   2   2   2   2   0   0   0   0   0   2   2   0   0   0   0   0   0   0   2   0   2   2   0   2   2   2   2   2   0   2   2   2   2   0   2   0   0   0   0   0   0   2   0   2   2   0   2   2   2   0   0   2   0   0   0   0   0   2   0   0   0   0   0   2   0
 MK-5-4                 0   0   2   0   2   0   2   2   0   2   0   2   0   0   0   0   2   2   2   0   2   2   0   0   0   2   0   0   0   0   2   2   2   0   0   2   2   0   2   2   2   2   2   2   2   0   2   0   2   0   0   0   0   0   2   0   0   2   2   0   2   0   0   2   0   0   0   2   0   2   2   0   0   2   2   2   0   0   2   2   2   2   2   2   2   2   0   0   2   2   2   0   2   0   2   2   0   0   0   0   2   0   2   0   0   2   2   0   2   0   0   2   0   0   2   0   2   0   0   0   0   0   2   2   0   2   2   2   2   2   0   0   2   2   0   2   2   0   2   0   0   0   2   2   2   2   0   0   0   0   0   0   0   0   0   2   2   2   2   2   2   2   2   0   2   2   0   2   0   2   0   0   0   0   0   0   2   0   2   0   0   0   2   2   0   0   2   0   0   0   0   0   2   0   2   0   0   2   2   0
 MK-5-5                 2   0   2   0   2   0   2   2   2   2   0   2   0   0   0   0   2   2   2   0   2   2   0   0   0   2   0   0   0   0   2   2   2   0   0   2   2   0   2   2   2   2   2   2   2   2   2   0   2   0   0   0   0   0   2   0   0   2   2   0   2   0   0   2   0   0   0   2   0   2   2   0   0   2   2   2   0   0   2   2   2   2   2   2   2   2   0   0   2   2   2   0   2   0   2   2   0   0   0   0   2   0   2   0   0   2   2   0   2   0   0   0   0   0   2   0   2   0   0   0   0   0   2   2   2   2   2   2   2   2   0   0   2   2   0   2   2   0   2   0   0   0   2   2   2   2   0   0   0   0   0   0   0   0   0   2   2   2   2   2   2   2   2   0   2   2   0   2   0   2   0   0   0   0   0   0   2   0   2   0   0   0   2   0   0   0   2   0   0   0   0   0   2   0   2   0   0   0   2   0
 MK-5-6                 2   0   2   0   2   0   2   2   2   2   0   2   0   0   0   0   2   2   2   0   2   2   0   0   0   2   0   0   0   0   2   2   2   0   0   2   2   0   2   2   2   2   2   2   2   2   2   0   2   0   0   0   0   0   2   0   0   2   2   0   2   0   0   2   0   0   0   0   0   2   2   0   0   2   0   2   0   2   2   2   2   2   2   2   2   2   0   2   2   2   2   0   2   0   2   2   0   0   0   0   2   0   2   0   0   2   2   0   2   0   0   0   0   0   2   0   2   0   0   0   2   0   2   0   2   2   2   2   2   2   0   0   2   0   2   2   2   0   2   0   2   0   2   2   2   2   0   0   0   0   0   0   0   0   0   0   2   2   2   2   2   2   2   0   2   2   0   2   0   2   0   0   0   0   0   0   2   0   2   0   0   0   2   0   0   0   2   2   0   0   2   0   2   0   2   0   0   0   2   0
 MK-5-7                 2   0   2   0   2   0   2   2   2   2   0   2   2   2   0   2   2   2   2   0   2   2   0   2   0   2   2   2   0   0   2   2   2   0   2   2   2   0   2   2   2   2   2   0   2   2   2   0   0   0   0   0   0   0   0   0   0   2   2   2   2   0   0   2   0   0   0   0   0   2   2   0   0   2   0   2   0   2   2   2   0   0   2   2   2   2   2   2   2   2   2   0   2   2   2   2   0   0   0   0   2   0   2   0   0   2   2   0   2   0   2   0   0   0   2   0   2   0   2   0   2   0   2   0   0   2   2   2   2   2   2   0   2   0   2   2   2   0   2   0   2   0   2   2   2   0   0   0   0   0   0   0   0   0   0   0   2   0   2   2   2   2   2   0   2   2   0   2   0   2   0   0   0   0   0   0   2   2   0   0   0   0   2   0   0   0   2   2   0   0   2   0   2   0   2   0   0   2   2   0
 MK-5-8                 2   0   2   0   2   0   0   2   2   2   0   2   2   0   0   2   2   0   2   0   2   2   0   2   0   2   2   2   0   0   2   2   2   0   0   2   2   0   2   2   2   0   2   0   2   0   2   0   2   0   0   0   0   0   0   0   0   2   2   0   2   0   0   2   0   0   0   0   0   2   2   0   0   2   0   2   0   2   2   2   0   0   2   0   2   0   2   2   2   2   2   0   2   2   2   2   0   0   0   0   2   0   2   2   0   2   2   0   2   0   2   0   0   0   2   0   2   0   2   0   2   2   0   2   0   2   2   2   2   2   2   0   2   0   2   2   2   0   2   0   2   0   2   2   2   0   0   2   0   2   0   0   0   0   0   0   2   0   2   2   2   2   2   0   2   0   0   2   0   2   2   2   0   2   0   0   2   2   0   0   0   0   0   0   0   2   2   2   0   0   2   0   0   0   0   0   0   2   2   2
 MK-5-9                 2   0   2   0   2   0   0   2   2   2   0   2   2   0   0   2   2   0   2   0   2   2   0   2   0   2   0   2   0   0   0   2   2   0   0   2   0   0   2   2   2   0   2   0   2   0   2   0   2   0   0   0   0   0   0   0   0   2   2   0   0   0   0   2   0   0   0   0   0   2   2   0   0   2   0   0   0   2   2   2   0   0   2   2   2   0   2   2   2   2   2   0   2   2   2   2   0   0   0   0   2   0   2   2   0   2   2   0   2   0   2   0   0   0   2   0   2   0   2   0   2   2   0   2   0   2   2   2   2   2   2   0   2   0   2   2   2   0   0   0   2   0   2   2   0   0   0   2   0   2   0   0   0   0   0   2   2   2   2   2   0   2   2   2   2   0   0   2   0   2   2   2   0   2   0   0   2   2   0   0   0   0   0   0   0   2   2   2   0   0   2   0   0   0   0   0   0   2   2   2
 MK-5-10                2   0   2   0   2   0   2   2   2   2   0   2   2   0   0   2   2   0   2   0   2   2   0   2   0   2   0   2   0   0   0   2   2   0   0   2   0   0   2   2   2   0   0   0   2   0   2   0   2   0   2   0   0   0   0   0   0   2   2   0   0   0   0   2   0   0   0   2   2   2   2   0   0   2   0   0   0   2   2   2   0   0   0   2   2   0   2   2   2   2   2   0   0   2   2   2   0   0   0   0   2   2   2   2   0   2   2   0   2   0   2   0   0   0   2   0   2   0   0   0   2   2   0   2   0   2   2   2   2   2   2   0   2   0   2   2   2   0   0   0   2   0   2   0   0   0   0   2   0   2   0   0   0   0   0   2   2   2   2   2   0   2   2   2   2   0   0   2   0   0   2   2   0   2   0   0   2   2   0   0   0   2   0   0   0   2   2   2   0   0   2   0   0   2   0   0   0   2   2   2
 MK-5-11                2   0   2   0   2   0   2   2   2   2   0   2   2   0   0   0   0   0   2   0   2   2   0   2   0   2   0   2   0   0   0   2   2   0   0   2   0   0   2   2   2   0   0   0   2   2   2   0   2   0   2   0   0   0   2   0   0   2   2   0   0   0   0   2   0   0   0   2   2   2   2   0   0   2   0   0   0   2   2   2   0   0   2   2   2   0   2   2   2   2   2   0   0   2   2   2   0   0   0   0   2   2   2   2   0   2   2   0   2   0   2   0   0   0   2   0   2   0   0   0   2   2   0   0   0   2   2   2   2   2   2   0   2   0   2   0   0   0   0   0   2   0   2   2   0   0   2   2   0   2   0   0   0   0   0   2   2   2   2   2   0   2   2   2   2   0   0   2   0   0   2   2   0   2   2   0   2   2   0   0   0   2   0   0   0   2   0   2   0   0   2   0   0   2   0   0   0   2   2   2
 MK-5-12                2   0   2   0   2   0   2   2   0   2   2   2   2   0   0   0   0   0   2   2   0   2   0   2   0   0   0   2   0   0   0   0   2   2   0   0   0   0   2   2   2   0   0   0   2   2   2   0   2   2   2   0   0   0   2   0   0   2   2   0   0   0   2   2   0   0   0   2   2   2   2   0   0   2   0   0   0   2   2   2   0   0   2   2   2   0   2   2   2   0   2   0   0   0   2   2   0   0   2   0   2   2   2   0   0   2   2   0   2   0   0   0   0   0   2   0   2   0   0   0   0   2   0   0   0   2   2   2   2   2   2   0   2   0   2   0   0   0   2   0   2   0   2   2   0   0   0   2   0   2   0   0   0   0   0   2   0   2   2   2   0   2   2   0   0   0   0   2   0   2   2   2   0   2   2   2   2   2   0   0   0   2   0   2   0   2   0   2   0   2   2   0   2   2   0   0   0   2   2   2
 MK-5-13                2   0   2   0   0   0   2   2   0   2   2   2   2   0   0   0   0   2   2   2   0   2   0   2   0   0   2   2   0   0   0   0   2   2   0   2   0   0   2   2   2   0   0   0   2   2   2   0   2   2   2   0   2   0   2   0   0   2   0   0   0   0   2   2   0   0   0   2   2   2   2   0   0   2   0   0   0   2   2   2   0   0   2   2   2   0   2   2   2   0   2   0   2   0   2   2   0   0   2   0   2   2   2   0   2   2   2   0   2   0   0   0   0   0   2   0   2   0   2   0   0   2   0   0   0   2   2   0   0   2   2   0   2   0   2   0   0   0   2   0   2   2   2   2   0   0   0   2   0   2   0   0   0   0   2   2   0   2   2   2   0   0   2   0   2   0   0   2   0   2   2   2   0   2   2   2   2   2   0   0   0   2   0   0   0   2   0   2   0   2   2   0   2   2   0   0   2   2   2   2
 MK-5-14                2   0   2   0   0   0   2   2   0   2   2   2   2   0   0   0   0   2   2   2   0   2   0   0   0   0   2   2   0   2   0   0   2   2   0   2   0   0   2   2   2   0   0   0   2   2   2   0   2   2   2   0   2   0   2   0   0   2   0   0   0   0   2   2   0   0   0   2   2   2   2   0   0   2   0   0   0   2   2   2   0   0   0   2   2   0   2   0   2   0   2   0   2   0   2   2   0   0   0   0   2   2   2   0   2   2   2   0   2   0   2   0   0   0   2   0   0   2   2   0   0   2   2   0   0   0   2   0   0   2   2   0   2   0   2   0   0   0   2   0   2   2   2   2   0   0   0   2   0   2   0   0   0   0   2   2   0   2   2   0   0   0   2   0   2   0   0   2   0   2   2   2   0   2   2   2   2   2   0   2   0   2   0   0   0   2   0   2   0   2   2   0   2   2   0   0   2   2   2   2
 MK-5-15                2   0   2   0   0   2   2   2   2   2   2   2   2   0   0   0   0   2   2   2   0   2   0   0   0   0   2   2   0   2   0   0   2   2   0   2   0   0   2   0   2   0   2   2   2   2   2   2   2   2   2   2   2   0   2   0   0   2   0   0   0   0   2   2   0   0   0   2   2   2   2   0   0   2   0   0   0   2   2   2   0   0   0   2   2   2   2   0   0   0   2   0   2   0   2   2   0   2   0   0   2   2   2   0   2   2   2   0   2   0   2   0   0   0   0   0   0   2   2   0   0   0   2   0   0   0   0   0   0   2   2   0   2   0   2   2   0   0   2   0   2   0   2   2   2   0   0   0   0   2   0   0   0   0   2   2   0   2   2   0   0   0   2   2   2   0   0   2   0   2   2   2   2   2   2   2   2   2   0   2   0   2   0   2   0   2   0   2   0   2   2   0   2   2   0   0   2   2   2   2
 MK-5-16                2   0   2   2   0   2   2   0   2   2   2   2   2   0   0   0   0   2   2   2   0   2   0   0   0   0   2   2   0   2   0   0   2   2   0   2   0   0   2   0   2   0   0   2   2   2   0   2   0   2   2   2   2   0   2   0   0   2   0   0   0   0   2   2   0   0   0   0   0   2   2   0   0   2   0   0   2   2   2   0   0   0   0   2   2   0   2   0   0   0   2   0   2   0   2   2   0   2   0   0   2   2   2   0   2   2   2   0   2   2   2   0   0   0   0   0   0   2   2   0   0   0   2   0   0   0   0   0   0   2   2   0   2   0   2   2   0   0   2   0   2   0   2   2   2   0   0   0   0   2   0   0   0   0   2   2   0   2   2   0   0   0   2   2   2   0   0   2   0   2   2   2   0   2   2   2   2   2   0   2   2   2   0   2   0   2   0   2   0   2   2   0   2   2   0   0   2   2   2   2
 MK-6-1                 0   0   2   0   2   0   0   2   0   2   2   2   0   0   2   0   0   2   2   0   2   0   2   2   0   2   0   2   0   0   0   2   0   2   0   0   2   0   2   2   0   0   0   2   0   2   2   2   2   0   0   2   0   2   0   0   0   2   2   2   2   0   0   2   2   2   0   0   0   0   2   2   0   0   2   2   0   2   0   0   0   0   2   2   0   2   2   0   2   0   2   0   0   2   2   0   2   0   2   0   2   2   0   0   0   0   0   0   2   2   0   2   2   2   2   0   2   2   0   0   2   2   0   2   0   0   2   2   0   2   0   2   0   0   0   0   2   2   0   2   2   0   2   2   0   0   0   2   2   0   2   2   0   2   2   2   0   0   2   2   0   0   2   0   0   0   2   0   0   2   0   2   0   0   0   2   2   2   0   2   0   0   0   0   0   0   0   0   0   2   2   0   0   2   2   0   2   2   0   0
 MK-6-2                 2   0   2   0   2   0   0   2   0   2   0   0   0   0   2   0   0   2   2   0   2   0   2   2   2   2   0   2   2   0   0   0   0   2   0   0   2   0   0   2   0   0   0   2   0   2   2   2   0   0   0   2   0   2   0   0   0   2   2   2   2   0   2   2   0   2   0   0   2   0   2   2   0   0   2   2   0   2   0   0   2   0   0   2   0   2   2   0   0   0   2   0   0   2   0   0   2   0   2   0   0   2   0   0   0   0   0   0   2   2   0   2   2   2   2   0   2   2   0   0   2   2   0   2   2   0   2   0   0   2   0   2   0   0   0   0   2   2   0   2   2   0   2   2   0   0   0   2   2   0   2   0   0   2   2   0   2   0   2   2   0   0   2   0   0   0   2   0   0   2   0   2   0   2   0   2   2   2   0   2   0   0   0   0   0   0   0   2   0   2   2   0   0   2   2   0   2   2   0   0
 MK-6-3                 2   0   0   0   2   0   0   0   0   2   0   2   0   0   2   0   0   2   2   0   2   0   2   2   2   2   0   2   2   0   0   0   0   2   0   0   2   0   2   2   0   0   2   2   0   2   0   2   0   0   0   2   0   2   0   0   0   2   2   2   2   0   2   2   0   2   0   0   2   0   0   2   0   0   2   2   2   2   2   0   2   0   2   2   0   2   2   0   0   0   2   0   0   0   0   0   2   0   2   0   0   2   0   0   0   0   0   0   2   2   0   0   0   2   2   0   2   0   0   0   2   2   0   2   2   0   2   0   0   2   0   2   0   0   0   0   2   0   0   2   0   2   2   2   0   2   0   0   2   2   2   0   0   0   2   0   2   0   2   0   0   0   2   0   0   2   2   0   0   0   0   2   0   2   0   2   2   2   2   2   0   0   0   0   0   0   0   2   2   2   0   2   0   2   2   0   2   2   0   0
 MK-6-4                 2   0   0   0   2   0   0   0   0   2   0   2   0   2   2   0   0   2   2   0   2   0   2   2   0   0   0   2   2   0   0   0   2   2   0   0   2   0   2   2   0   0   2   2   0   2   0   2   0   0   0   2   0   2   2   0   0   2   2   2   2   0   2   2   0   2   0   0   2   0   0   2   0   0   2   2   2   2   2   0   2   0   2   2   0   2   2   2   0   0   2   0   0   0   0   0   2   0   2   2   0   2   0   2   0   0   0   0   2   2   2   0   0   2   2   0   2   0   2   0   2   2   0   2   2   0   2   0   0   2   0   2   0   0   0   0   2   0   0   2   0   2   0   2   0   2   0   0   2   0   2   0   0   0   2   0   2   0   2   0   2   0   2   0   0   2   2   0   0   0   0   2   0   2   0   2   2   2   2   2   0   0   0   0   0   0   0   2   2   2   0   0   0   2   2   0   2   2   0   2
 MK-6-5                 2   0   0   0   2   0   0   0   0   2   0   2   0   2   2   0   0   2   2   0   2   0   2   2   0   0   0   2   2   0   2   0   2   2   0   0   2   0   2   2   0   0   2   2   0   2   0   2   0   0   0   2   0   2   2   0   0   2   2   2   2   0   2   2   0   2   2   0   2   0   0   2   2   0   2   2   2   2   2   0   2   0   2   2   0   2   2   2   0   0   2   0   0   0   0   0   2   0   2   2   0   2   2   2   2   0   0   0   2   2   2   0   2   2   2   0   2   0   2   0   2   0   0   2   2   0   2   0   0   2   0   2   0   0   0   0   2   0   0   2   0   2   0   2   0   2   0   0   2   0   2   0   0   0   2   0   2   0   2   0   2   0   2   0   0   2   2   0   0   0   0   2   0   2   0   2   2   2   2   2   0   0   0   0   0   0   0   2   2   2   0   0   0   0   0   0   2   2   0   2
 MK-6-6                 2   0   0   0   2   0   0   0   0   2   0   2   0   2   2   0   0   2   2   0   2   0   2   2   0   0   0   2   2   0   2   0   2   2   0   0   2   0   2   2   0   0   2   2   0   2   2   2   2   0   0   2   0   2   2   0   0   2   2   2   2   2   2   2   0   2   2   0   2   0   0   2   2   0   2   2   2   2   2   0   2   0   2   0   0   0   2   2   0   0   2   0   0   0   0   0   2   0   2   0   0   2   2   2   2   0   0   0   2   2   2   0   0   2   0   0   2   0   2   0   2   0   0   2   2   0   2   0   0   2   2   2   0   0   0   0   2   0   0   2   0   2   0   2   0   2   0   0   2   2   2   0   0   0   0   0   0   0   2   0   2   0   0   0   0   2   2   0   0   0   0   2   0   2   0   2   2   2   2   2   0   0   0   0   0   0   0   2   2   2   0   0   0   0   0   0   2   0   0   2
 MK-6-7                 2   0   0   0   2   0   0   0   0   2   2   2   0   2   2   0   0   2   2   2   2   0   2   2   0   0   0   2   2   0   2   0   2   2   0   0   2   0   0   2   0   0   2   2   0   2   0   2   2   0   0   2   0   2   2   0   0   2   2   2   2   0   0   2   0   2   2   0   2   0   0   2   2   0   2   2   2   2   2   0   2   0   2   0   0   0   2   2   0   0   2   0   0   0   0   0   0   2   0   0   0   2   2   2   2   0   0   0   2   2   2   0   0   2   0   0   2   0   2   0   2   0   0   2   2   0   2   2   0   2   2   2   0   0   0   0   2   0   2   2   0   2   0   2   0   2   0   0   2   2   2   0   2   0   0   0   0   0   2   2   2   0   2   0   0   2   2   0   2   0   0   2   0   2   0   2   2   2   2   2   0   0   0   0   0   0   0   2   2   0   0   0   0   2   0   0   0   0   0   2
 MK-6-8                 2   0   0   0   2   0   0   0   0   2   2   2   0   2   2   0   0   0   2   2   2   0   2   2   0   0   0   2   2   0   2   0   2   2   0   0   0   0   0   2   0   0   2   2   0   2   0   2   2   0   0   2   0   2   2   2   0   2   2   2   0   0   0   2   0   2   2   0   2   0   0   2   2   0   2   2   2   2   2   0   2   0   2   0   0   0   2   2   0   0   2   0   0   0   2   2   0   2   0   0   0   2   2   2   2   2   0   0   0   2   2   0   0   2   2   0   2   0   2   0   2   0   0   2   2   0   2   2   0   2   2   2   0   0   0   0   2   0   2   2   0   2   2   2   0   2   0   2   2   2   2   0   2   0   0   0   0   0   2   0   2   0   2   0   0   2   2   0   0   0   0   2   0   2   0   0   2   2   2   2   0   0   0   0   0   0   0   2   0   0   0   0   0   2   2   0   0   0   0   2
 MK-6-9                 0   0   0   0   2   0   0   0   0   2   2   2   0   2   2   0   0   0   2   2   2   0   2   2   0   0   0   2   2   0   2   0   2   2   0   2   2   0   0   2   0   0   2   2   0   2   0   2   2   0   2   2   2   2   2   0   0   0   2   2   0   0   0   2   0   2   2   2   2   2   0   2   2   2   2   2   2   2   2   0   2   2   2   0   0   0   2   2   0   0   2   0   0   0   2   2   0   2   0   0   0   2   2   2   2   2   0   0   0   2   2   0   0   2   2   0   2   0   2   0   2   0   0   2   2   0   2   2   0   2   2   2   0   0   0   2   2   0   2   2   0   2   2   2   0   2   2   2   2   2   2   0   2   0   0   0   0   0   2   0   2   0   2   0   0   2   2   0   0   2   0   2   0   2   0   0   2   2   2   0   0   0   0   0   0   0   0   2   0   0   0   0   0   2   2   0   0   0   0   2
 MK-6-10                0   0   0   0   2   0   0   0   0   2   2   2   0   2   2   0   0   0   2   2   0   2   2   2   0   0   0   2   2   0   2   0   0   0   0   2   2   0   0   2   0   0   0   2   2   2   2   2   2   0   2   2   2   2   0   0   0   0   2   2   0   2   0   0   2   2   2   2   2   2   0   2   2   2   2   2   0   2   2   0   0   2   2   0   0   0   2   2   0   0   2   0   0   0   2   2   0   2   0   0   0   2   0   2   2   2   0   0   0   2   2   0   0   2   2   0   2   0   2   0   2   0   0   2   2   0   2   0   0   2   2   2   0   0   0   2   2   0   2   2   0   2   2   2   2   2   2   2   2   2   2   0   2   0   0   0   0   0   2   0   2   0   2   0   2   2   2   0   0   2   0   2   0   2   2   0   0   2   2   0   0   2   0   0   0   0   0   0   0   2   0   0   0   2   2   2   0   0   0   2
 MK-6-11                0   0   0   0   2   0   0   0   0   2   2   2   0   2   2   0   0   0   2   2   0   0   2   2   0   0   2   2   2   0   2   0   0   0   0   2   2   2   0   2   0   0   0   2   2   0   2   2   2   0   2   2   2   2   0   0   0   0   2   2   0   2   0   0   2   2   2   2   2   2   0   0   2   2   2   2   0   2   2   0   0   2   2   0   0   0   2   2   0   0   2   0   0   0   2   2   0   2   0   0   0   0   0   2   2   2   2   0   0   2   2   0   0   2   2   2   2   0   2   0   2   0   0   2   2   0   2   0   0   2   0   2   0   0   0   2   2   0   2   2   0   2   2   2   2   2   2   2   2   0   2   2   2   0   0   0   0   2   2   0   2   0   2   0   2   2   2   0   0   2   0   2   0   0   2   0   0   2   2   0   2   2   0   0   2   0   0   0   0   2   0   0   0   2   2   2   0   0   0   2
 MK-6-12                0   0   0   0   2   2   0   0   0   2   2   2   0   2   2   2   0   2   2   2   0   0   2   0   0   0   2   2   2   0   2   0   0   2   0   2   2   2   0   2   0   0   2   2   2   0   2   0   2   0   0   2   2   0   0   0   0   2   2   2   2   0   0   0   2   2   0   2   2   2   0   0   2   2   2   0   0   2   2   0   0   2   2   0   0   0   2   2   0   0   2   0   0   0   2   2   2   0   0   0   0   0   0   2   2   2   2   0   0   0   2   0   0   2   2   2   2   0   2   0   2   0   0   2   2   2   2   0   0   0   0   2   0   0   2   2   2   0   2   2   0   2   2   2   2   2   2   2   2   0   2   2   2   0   0   0   0   2   2   2   2   0   2   0   2   2   2   0   0   2   0   2   0   0   2   0   0   0   2   0   2   2   0   0   2   0   0   0   0   2   0   2   0   0   2   0   0   0   0   2
 MK-6-13                0   0   0   0   2   2   0   0   0   0   2   2   0   0   2   0   0   2   2   0   0   0   2   0   0   0   2   0   2   0   2   0   0   2   0   2   2   2   0   2   0   0   2   2   2   0   2   0   2   0   0   2   2   0   0   0   0   2   2   2   2   0   0   0   2   2   0   2   2   2   2   0   0   2   2   0   0   2   2   0   0   2   2   0   0   0   2   2   0   0   2   0   0   0   2   2   2   0   0   0   0   0   0   2   2   2   2   0   0   0   2   0   0   2   2   0   2   0   2   0   2   0   0   2   0   2   2   0   2   0   0   2   0   0   2   2   2   0   2   2   0   2   2   2   2   0   2   2   2   0   2   2   2   0   0   2   0   2   2   2   2   0   2   0   2   2   0   0   0   2   0   2   0   0   2   0   0   0   2   0   2   2   0   0   2   0   0   0   0   0   0   0   0   0   2   0   2   0   0   2
 MK-6-14                0   0   0   0   2   2   0   0   0   0   2   2   0   0   2   0   0   2   2   0   0   0   0   0   0   0   2   0   2   0   2   0   0   2   0   2   2   2   0   2   0   0   2   2   2   0   2   0   2   0   0   2   2   0   0   0   0   2   2   2   2   0   0   0   2   2   0   2   2   0   2   0   0   2   2   0   0   2   2   0   0   2   2   0   0   0   2   2   0   0   2   0   2   0   2   2   2   0   0   0   0   0   0   2   2   2   2   0   0   2   2   0   2   2   2   0   0   0   2   0   2   0   0   2   0   2   2   0   2   0   0   2   2   0   2   2   2   0   2   2   0   2   2   2   2   2   2   2   0   0   0   2   2   0   2   2   0   2   0   0   2   0   2   0   2   2   0   0   0   2   0   2   0   0   2   2   2   0   2   0   2   0   0   0   2   0   2   0   0   0   2   0   0   0   2   0   2   0   0   2
 MK-6-15                0   0   0   0   2   0   0   0   0   0   0   0   0   0   2   0   0   2   2   0   0   2   0   0   0   0   2   0   2   0   2   0   0   2   0   2   2   2   2   2   0   0   2   2   2   0   2   0   2   0   0   2   2   0   0   2   0   2   2   2   2   0   0   0   2   2   0   2   2   0   2   0   0   2   2   0   2   2   2   0   0   2   2   0   0   0   2   2   0   0   2   2   2   0   2   2   2   0   0   0   0   0   0   2   2   2   2   2   0   0   2   0   0   2   2   0   0   0   2   0   2   0   2   2   0   2   2   2   2   0   0   2   2   0   2   0   2   0   2   2   0   0   2   2   2   2   2   2   0   2   0   2   2   2   2   2   0   2   0   0   2   0   2   0   2   2   2   0   0   2   0   2   2   0   0   2   2   0   2   0   0   0   0   0   2   0   2   0   0   2   2   0   0   0   2   0   2   0   0   2
 MK-6-16                2   0   0   0   2   0   0   0   0   0   2   0   0   0   2   0   0   2   2   0   0   2   2   2   0   0   2   0   2   0   2   2   0   2   0   2   2   2   2   2   0   0   2   2   2   0   2   2   2   0   0   2   2   0   2   2   0   2   2   2   2   0   0   2   2   2   0   2   2   0   2   0   0   2   2   0   2   2   2   0   0   2   2   0   0   0   0   2   0   0   2   2   2   0   2   2   0   0   0   0   0   0   2   2   2   2   0   2   0   0   2   0   2   2   2   0   0   0   2   0   2   0   2   2   0   2   2   2   2   2   2   2   2   0   2   0   2   0   2   2   0   0   2   2   2   2   2   2   0   2   0   2   2   2   2   2   0   2   0   0   2   0   2   0   0   2   2   0   0   2   0   2   0   0   0   2   2   0   2   0   0   0   0   0   2   0   2   0   0   2   2   0   0   2   2   0   2   0   0   2
 
!****************************************** Phenotypic Data **********************************************************
!-100.0 is resevred for missing phenotype
SimulatedTrait1        13.8667   16.0328    8.8024   16.4719   14.1088   21.4378   15.9638   10.1124   15.7564   12.4927   12.4894   17.5937   12.1667    8.8219   15.0785   16.2581   16.3256   22.0038   14.9927   16.6660   16.0363   11.7442   16.9337   16.0747   12.5589   18.7613   18.6819   18.5291   17.6275   18.4085   15.1244   13.6092    9.6471   20.9732   16.7067   14.3835   19.9925   12.0305   12.5680   13.9037   16.5967   14.9665   17.5523   20.1421   16.1268   19.8458   12.6705   14.4687    9.4523   12.5964   14.0598    9.4342   19.1125    8.9545   17.5605   21.1313   16.7722   16.5709   16.5737   15.4772   22.5941   16.6299   12.9576   13.4866   14.0487   13.2553    9.6780   17.3765   15.3583   13.5614    7.7088   17.2388   15.1984   13.1585   15.1618   18.3859   14.5762   14.0841   12.2651   12.1811   11.8203    9.4009   15.1755   10.1012   19.6675   15.4007   19.3326   19.9387    8.9460   15.0575   18.0033   16.5831   14.0529   13.9033   11.5468    5.9910   15.0963   17.9828   10.7615   12.4689   16.5050   14.5485   16.0319   11.7291   14.2607   17.4495   15.6669   16.4533   17.5387   17.6415   13.2556   14.6260   12.0960   14.8405    9.8766   19.9833    9.9129   17.5800   16.7611   15.6285   10.7138   20.6228   14.0931   18.6891   10.1804   15.5313   13.0420   16.3360    9.9407   13.2823   14.1368   12.0940   17.3477   19.7522   17.5084   12.4568   20.7439   12.1966   13.5989   18.5901   14.3058   19.0693   15.4058   13.7436   14.2882   17.2396   14.9017   15.3795   16.4797    9.3749   16.6389   14.7667   14.9678   13.6706   16.8250   14.0384   18.0591   14.8409   16.5435   11.8710   14.5446   14.4793   10.0311   17.7945   18.9248   17.5104   15.1349   11.3673    9.8990   10.5552   15.2435   13.1612   16.6624   14.6119    8.7743   11.1485   14.9629   12.1194   13.0978   15.9637   21.2525   13.1298   16.7143   16.4315   18.9916   15.2407   16.5373   16.2412   13.5565   14.0374   18.2850   14.7028   14.4640    9.9313   11.9034   20.6777   18.6907   15.8362   15.3936   18.4477
SimulatedTrait2        12.0122   11.1020    9.3209    8.2680   10.3638    8.9647    7.8264   11.1134   12.0067    9.3178   10.3694   12.8684   10.3132    8.4857    9.1683    7.4613    7.0194    9.8008    8.3590   12.9572   12.4868   11.3075    8.8682    9.7494    8.8473   10.4516   10.5732    8.7466   11.2617    7.3593    9.6611   11.5659    9.5091    8.4883   10.5616    8.9303    7.4556    8.5018   11.2881    9.2992    8.7865    8.9186   11.7149   11.5914    9.2031    9.0810   10.8882   11.9096   12.9346    9.4754    8.5576   12.2121    9.4689   11.7951    9.3228    9.1439    9.5255   10.8996   10.8022    7.3418    8.8041    6.3735   10.7509   12.0037    7.5852   11.5876   10.8263    6.1251   10.6316    7.3998    8.4507    9.5770    9.9915    9.0478    8.3492   10.1387    8.4434   10.6052    9.0479    7.4203   11.1435   10.2836   11.1353    6.9955   11.0374    9.9748    8.5805    5.3423    8.6837    7.3077   11.3305    8.4504   11.7306    8.4001    9.6010    8.7874    9.5287    9.8434   11.8801    9.7052   11.1168    9.0452    9.0619    8.7408   10.4203    7.7161   11.9590    9.7350   13.2456    8.1084   11.4770   10.3357   10.3408    9.4860   11.7250   12.3336    7.4201    8.6924    8.8046    7.2722   11.5971    9.2261   13.2044   10.7175    8.9749   11.9208    9.7953    9.3069   10.2843    9.4693    8.2348    9.5065   12.7481    7.0438   12.5253    8.8253    8.9653    8.1506   10.4393    8.4992    8.6334    8.1718   12.7235   10.8013    9.5813   10.8476    9.4239    9.7644    6.9752   10.6444   11.2803    9.3707   11.5438    7.9698    8.6577    9.5961    9.2771    8.6397    7.9268    9.2732    8.7762    8.6135   10.2529    9.5910    7.2615    9.0709    8.9032   13.1929    9.0050    9.3620   10.6300   10.7416    8.9836    8.7410   12.2617   11.0715    9.9776   11.5710    8.9165    9.6742    9.7184   11.4434    7.7922    9.2308    7.4814   10.8589    9.0306    6.7373    8.5994   10.3033    8.2843   10.2021   10.3920    8.0371   10.1450    8.0379    9.2492    9.4818    9.9027    9.7530
 
