# Supplementary material for: Inclusive Composite Interval Mapping of QTL by Environment Interactions in Biparental Populations
Source: PLoS One. 2015 Jul 10;10(7):e0132414. doi: 10.1371/journal.pone.0132414 (PMC4498613; doi:10.1371/journal.pone.0132414)
Supplement: S4 File — (ZIP) [file pone.0132414.s004.zip › H=0.1/L1/run_00050.met]

!**********************Note: lines staring with "!" are remarks and will be ignored in the program********************
!*********************************General Information**********************************
!Assuming F1 = P1 x P2, populations available in QTL IciMapping are: 
!  1, P1BC1F1 = P1 x F1, the first backcrossing where P1 is used as the recurrent parent;
!  2, P2BC1F1 = P2 x F1, the first backcrossing where P2 is used as the recurrent parent;
!  3, F1DH, F1-derived doubled haploids; 
!  4, RIL or F1RIL, recombination inbred lines through the repeated selfing of F1;
!  5, P1BC1RIL, recombination inbred lines through the repeated selfing of P1BC1F1;
!  6, P2BC1RIL, recombination inbred lines through the repeated selfing of P2BC1F1;
!  7, F2, the selfing generation of F1;
!  8, F3, the selfing generation of F2;
!  9, P1BC2F1, the second backcrossing where P1 is used as the recurrent parent; 
! 10, P2BC2F1, the second backcrossing where P2 is used as the recurrent parent;
! 11, P1BC2RIL, recombination inred lines through the repeated selfing of P1BC2F1; 
! 12, P2BC2RIL, recombination inred lines through the repeated selfing of P2BC2F1; 
! 13, P1BC1F2, the selfing generation of P1BC1F1; 
! 14, P2BC1F2, the selfing generation of P2BC1F1; 
! 15, P1BC2F2, the selfing generation of P1BC2F1; 
! 16, P2BC2F2, the selfing generation of P2BC2F1; 
! 17, P1BC1DH, P1BC1F1-derived doubled haploids; 
! 18, P2BC1DH, P2BC1F1-derived doubled haploids; 
! 19, P1BC2DH, P1BC2F1-derived doubled haploids; 
! 20, P2BC2DH, P2BC2F1-derived doubled haploids; 
   3      !Mapping Population (see remarks above)
   2      !Mapping Function (1 for Kosambi; 2 for Haldane; 3 for Morgan)
   2      !Marker Space Type (1 for intervals; 2 for positions)
   1      !Marker Space Unit(1 for centiMorgans; 2 for Morgan)
   6      !Number of Chromosomes (or Linkage Groups)
 200      !Size of the mapping population
   2      !Number of environments
 
!***************************************** Chromosomes and Linkage Maps **********************************************
!Chromosome                 NumMarkers
-CH1                        16
-CH2                        16
-CH3                        16
-CH4                        16
-CH5                        16
-CH6                        16
!Linkage map (Marker name followed by position or the interval length)
 MK-1-1                1     0.000
 MK-1-2                1    10.000
 MK-1-3                1    20.000
 MK-1-4                1    30.000
 MK-1-5                1    40.000
 MK-1-6                1    50.000
 MK-1-7                1    60.000
 MK-1-8                1    70.000
 MK-1-9                1    80.000
 MK-1-10               1    90.000
 MK-1-11               1   100.000
 MK-1-12               1   110.000
 MK-1-13               1   120.000
 MK-1-14               1   130.000
 MK-1-15               1   140.000
 MK-1-16               1   150.000
 MK-2-1                2     0.000
 MK-2-2                2    10.000
 MK-2-3                2    20.000
 MK-2-4                2    30.000
 MK-2-5                2    40.000
 MK-2-6                2    50.000
 MK-2-7                2    60.000
 MK-2-8                2    70.000
 MK-2-9                2    80.000
 MK-2-10               2    90.000
 MK-2-11               2   100.000
 MK-2-12               2   110.000
 MK-2-13               2   120.000
 MK-2-14               2   130.000
 MK-2-15               2   140.000
 MK-2-16               2   150.000
 MK-3-1                3     0.000
 MK-3-2                3    10.000
 MK-3-3                3    20.000
 MK-3-4                3    30.000
 MK-3-5                3    40.000
 MK-3-6                3    50.000
 MK-3-7                3    60.000
 MK-3-8                3    70.000
 MK-3-9                3    80.000
 MK-3-10               3    90.000
 MK-3-11               3   100.000
 MK-3-12               3   110.000
 MK-3-13               3   120.000
 MK-3-14               3   130.000
 MK-3-15               3   140.000
 MK-3-16               3   150.000
 MK-4-1                4     0.000
 MK-4-2                4    10.000
 MK-4-3                4    20.000
 MK-4-4                4    30.000
 MK-4-5                4    40.000
 MK-4-6                4    50.000
 MK-4-7                4    60.000
 MK-4-8                4    70.000
 MK-4-9                4    80.000
 MK-4-10               4    90.000
 MK-4-11               4   100.000
 MK-4-12               4   110.000
 MK-4-13               4   120.000
 MK-4-14               4   130.000
 MK-4-15               4   140.000
 MK-4-16               4   150.000
 MK-5-1                5     0.000
 MK-5-2                5    10.000
 MK-5-3                5    20.000
 MK-5-4                5    30.000
 MK-5-5                5    40.000
 MK-5-6                5    50.000
 MK-5-7                5    60.000
 MK-5-8                5    70.000
 MK-5-9                5    80.000
 MK-5-10               5    90.000
 MK-5-11               5   100.000
 MK-5-12               5   110.000
 MK-5-13               5   120.000
 MK-5-14               5   130.000
 MK-5-15               5   140.000
 MK-5-16               5   150.000
 MK-6-1                6     0.000
 MK-6-2                6    10.000
 MK-6-3                6    20.000
 MK-6-4                6    30.000
 MK-6-5                6    40.000
 MK-6-6                6    50.000
 MK-6-7                6    60.000
 MK-6-8                6    70.000
 MK-6-9                6    80.000
 MK-6-10               6    90.000
 MK-6-11               6   100.000
 MK-6-12               6   110.000
 MK-6-13               6   120.000
 MK-6-14               6   130.000
 MK-6-15               6   140.000
 MK-6-16               6   150.000
!*********************************** Marker Types ********************************************************************
!Co-dominant marker: When heterozygote F1 is present, P1 is coded as 2, F1 is coded as 1, and P2 is coded as 0; Otherwise, P1 is coded as 2, and P2 is coded as 0. 
!Dominant marker: When heterozygote F1 is present, P1 and F1 are coded as 12, and P2 is coded as 0; Otherwise, P1 is coded as 2, and P2 is coded as 0.  
!Recessive markers: When heterozygote F1 is present, P1 is coded as 2, and F1 and P2 are coded as 10; Otherwise, P1 is coded as 2, and P2 is coded as 0. 
!Missing marker is coded as -1. 
 MK-1-1                 0   2   2   2   0   2   0   0   0   0   2   2   0   2   2   2   0   0   0   0   0   2   0   0   0   0   2   0   0   2   2   0   2   0   0   0   0   2   2   2   0   0   2   2   2   0   2   2   0   0   2   0   0   0   2   0   0   2   2   0   0   2   2   0   0   0   2   2   0   2   0   2   0   0   0   2   0   2   0   0   0   0   2   2   0   2   2   0   2   0   2   2   0   0   2   0   0   2   2   0   0   0   0   0   2   0   0   2   2   0   0   0   2   2   0   2   2   0   0   2   2   2   0   0   0   0   2   2   0   0   2   2   0   2   0   2   2   0   2   0   2   2   0   2   2   2   2   2   2   2   2   0   0   2   0   0   0   2   2   0   0   0   2   0   2   0   2   0   0   0   2   0   2   2   0   0   0   0   0   2   0   0   2   0   2   2   0   2   2   2   0   2   0   0   0   2   2   0   0   2
 MK-1-2                 0   2   2   2   0   2   0   0   0   0   2   2   0   2   2   2   0   0   0   0   2   2   0   0   0   0   2   0   0   2   2   0   2   0   0   0   0   2   2   2   0   0   2   2   2   0   2   2   0   2   2   0   0   0   2   0   0   2   2   0   0   2   2   0   0   0   2   2   0   2   2   0   0   0   0   2   0   2   0   0   0   0   2   2   0   2   2   0   0   0   2   2   0   0   2   0   0   2   2   0   0   0   0   0   2   0   0   2   2   0   2   0   2   2   0   2   2   0   2   2   2   2   0   0   2   0   2   2   0   0   2   2   0   2   2   2   0   0   0   0   0   2   0   0   2   2   2   2   2   2   2   2   2   2   0   0   0   0   2   0   0   0   2   0   2   0   2   0   0   0   2   0   2   2   0   0   0   0   0   2   0   0   2   0   2   2   0   2   2   2   0   2   2   0   0   2   2   0   0   2
 MK-1-3                 2   2   2   2   0   2   0   0   0   0   2   2   0   2   2   2   0   0   0   0   2   2   0   0   0   0   2   0   0   2   2   2   2   0   0   2   0   2   2   2   0   0   2   2   2   2   2   2   0   2   2   0   0   0   2   0   2   2   0   0   0   2   2   2   0   2   2   2   0   2   2   0   0   2   0   2   0   2   0   0   0   0   2   2   0   2   2   2   0   0   2   0   0   0   2   0   0   2   2   0   0   0   0   0   0   0   0   2   2   0   2   2   2   2   2   2   2   0   2   2   2   2   0   0   2   0   2   0   0   0   2   2   0   2   2   2   0   0   0   0   0   2   0   0   2   0   2   2   2   2   2   2   2   2   0   0   0   0   2   0   0   0   2   0   2   0   2   0   0   0   2   0   2   2   0   0   0   0   0   2   2   2   2   0   2   2   2   2   2   0   0   2   2   0   0   2   2   2   0   2
 MK-1-4                 2   2   2   0   0   2   0   0   0   2   2   2   0   2   2   2   0   2   0   0   2   2   2   0   0   0   2   0   2   2   2   2   2   0   0   2   0   2   2   2   0   0   2   2   2   2   2   2   0   2   2   0   0   0   2   0   2   2   0   2   0   2   2   2   0   2   2   2   0   2   2   0   0   2   0   2   0   2   0   0   0   0   2   2   0   0   2   2   0   0   2   0   0   0   2   0   0   2   2   0   0   0   0   2   0   0   0   2   2   0   2   0   2   2   2   2   2   0   2   2   2   2   0   0   2   0   2   0   0   0   2   2   0   2   2   2   0   0   2   0   0   2   0   0   2   0   2   2   2   2   2   2   0   2   0   0   2   0   2   0   0   0   2   0   2   0   2   0   0   0   2   2   2   2   0   0   0   0   0   2   0   0   2   0   2   2   2   2   2   0   0   2   2   0   0   2   2   2   0   2
 MK-1-5                 2   2   2   0   0   2   0   0   0   2   2   2   0   2   2   2   0   2   0   0   2   2   2   2   0   0   2   0   2   2   0   2   2   2   0   2   0   2   2   2   0   0   2   2   2   2   2   2   0   2   2   0   0   0   2   0   0   2   0   2   0   2   2   2   0   2   0   0   0   2   2   0   0   2   0   2   2   2   0   0   0   0   2   2   2   0   2   2   0   0   2   0   0   0   2   0   0   2   2   0   0   0   2   2   0   0   0   2   2   0   2   0   2   2   2   2   2   0   2   2   0   2   0   0   2   0   0   0   0   0   2   2   0   2   2   2   0   0   2   0   0   0   0   0   2   0   0   2   2   2   2   2   0   2   0   0   2   0   2   0   0   0   2   0   2   0   2   0   0   0   2   2   2   2   0   0   0   0   0   2   0   0   2   0   2   2   2   2   2   0   0   2   2   2   0   2   2   2   0   2
 MK-1-6                 2   2   0   0   0   2   0   0   0   2   2   2   0   0   2   2   0   2   0   0   2   2   2   2   0   0   2   0   2   2   0   2   2   2   0   2   0   2   2   0   0   0   2   2   2   2   2   2   0   2   2   0   2   0   2   0   2   2   0   2   0   2   2   2   2   2   0   2   0   2   2   2   0   2   0   0   2   2   0   0   0   0   2   2   2   0   0   2   0   0   2   0   0   0   2   0   0   2   2   0   0   0   2   0   0   0   0   0   2   0   2   2   0   2   2   2   0   0   2   2   0   2   0   0   2   0   2   0   0   0   2   2   0   0   2   2   0   0   0   0   0   0   0   0   2   0   0   2   2   2   2   2   0   2   0   0   2   0   2   0   0   0   2   0   2   0   2   0   0   2   2   2   2   2   0   0   0   0   0   2   0   0   2   0   2   2   2   0   2   0   0   2   2   2   0   0   2   2   0   2
 MK-1-7                 2   2   0   0   0   2   0   0   0   2   2   0   0   0   2   2   0   0   0   2   2   2   2   2   0   2   2   0   2   2   0   2   2   2   0   2   0   2   2   0   0   0   2   2   2   2   2   2   0   2   2   0   2   0   2   0   2   2   0   0   0   2   2   2   2   2   0   2   0   2   2   0   0   2   0   0   2   2   0   0   0   0   2   2   2   0   0   2   0   2   0   0   0   0   2   0   0   2   2   2   0   0   2   0   0   0   0   0   2   0   2   2   0   2   2   2   2   0   2   0   0   2   0   0   2   0   2   0   0   0   0   2   0   0   2   0   0   0   0   0   0   0   0   0   2   0   0   2   2   2   2   2   0   2   0   0   2   2   2   0   0   0   2   0   2   0   2   2   0   2   2   2   2   2   0   0   0   0   0   2   0   2   2   0   2   2   2   0   2   0   2   2   2   2   0   0   2   2   0   0
 MK-1-8                 2   2   0   0   0   2   0   0   0   2   2   0   0   0   2   0   0   0   0   2   0   2   2   2   0   2   2   2   2   2   0   2   2   2   0   2   0   2   2   0   0   0   2   2   2   2   2   2   0   2   2   0   0   0   2   0   2   2   0   0   0   2   2   2   2   2   0   2   0   2   2   0   0   2   0   2   2   2   0   0   0   2   2   2   2   0   0   2   0   2   0   0   0   0   2   0   0   0   0   2   0   0   2   0   0   0   0   0   2   0   2   2   0   2   2   2   2   0   0   0   0   2   0   0   2   0   2   0   0   2   0   2   0   0   2   0   0   0   0   0   0   0   0   0   2   0   0   2   2   0   2   0   0   2   2   0   2   2   2   0   0   0   2   0   2   0   2   2   2   2   2   2   2   0   0   0   0   0   0   2   0   2   2   0   2   2   2   0   2   0   2   2   2   2   0   0   2   2   0   0
 MK-1-9                 2   2   0   0   0   2   0   0   0   2   2   0   0   2   2   2   0   0   0   2   0   2   2   2   0   2   2   2   2   2   0   2   2   2   0   2   0   2   2   0   0   0   2   2   2   2   2   2   0   2   2   0   0   2   2   0   2   2   0   0   0   2   2   2   2   2   0   2   0   2   0   0   0   2   0   2   2   2   0   0   0   2   2   2   0   0   0   2   0   2   0   0   0   0   0   0   0   0   0   2   0   0   2   0   0   0   0   2   2   0   2   2   0   2   2   2   2   0   0   0   0   2   0   0   2   0   2   0   0   2   0   2   0   0   2   0   0   0   0   0   0   2   0   0   2   0   0   2   2   0   2   0   0   2   2   2   2   0   2   0   2   0   2   0   0   0   2   2   2   2   2   2   2   0   0   0   0   0   0   2   0   2   2   0   2   2   2   0   2   0   2   2   2   2   0   0   2   2   0   2
 MK-1-10                2   2   0   0   0   2   0   0   2   2   2   0   2   2   2   0   0   0   0   2   0   2   2   2   0   0   2   2   2   2   0   0   2   2   2   2   2   2   2   0   0   0   2   2   2   2   2   2   0   2   2   0   0   2   2   0   2   2   0   0   0   2   2   2   2   2   0   0   0   2   0   0   0   2   0   2   2   2   0   0   0   2   2   2   0   0   0   2   0   2   0   0   0   0   0   0   0   0   0   2   0   0   2   0   0   0   2   0   2   0   2   2   0   2   2   2   2   2   2   0   0   2   0   0   2   0   2   0   2   2   0   2   0   2   2   0   0   0   0   0   0   2   0   0   2   0   0   2   2   0   2   0   0   0   2   2   2   0   2   0   2   0   2   0   0   0   2   2   2   2   2   2   2   2   0   0   0   0   0   2   2   2   2   0   2   2   0   0   0   0   2   0   2   2   0   0   2   2   0   2
 MK-1-11                2   0   0   0   0   2   0   0   2   2   2   0   2   2   2   0   0   0   0   2   0   2   2   2   0   0   2   2   2   2   0   0   0   2   2   0   2   2   2   0   0   0   2   2   2   2   2   2   0   2   2   0   0   2   2   0   2   2   0   0   0   2   2   2   0   2   0   0   0   2   0   0   2   2   0   2   2   2   0   0   0   2   2   2   2   0   2   2   2   2   0   0   0   2   0   0   0   0   0   2   0   0   2   0   0   0   2   2   2   0   2   2   0   2   2   2   2   2   2   0   0   2   0   0   2   0   2   0   2   2   0   2   0   2   2   0   0   2   0   0   0   2   0   0   2   0   0   2   2   0   2   0   0   0   2   2   2   0   2   0   2   0   0   0   0   0   2   0   2   2   2   2   2   2   0   0   0   0   0   2   2   2   2   0   2   2   0   0   2   0   2   0   2   2   0   0   0   2   0   2
 MK-1-12                2   0   2   0   0   2   0   0   2   2   2   0   2   2   2   0   2   0   0   2   0   2   2   2   0   0   2   2   2   2   0   2   0   2   2   2   2   2   2   2   0   0   2   2   2   2   2   2   0   0   2   0   0   2   2   0   2   2   0   0   0   2   2   2   0   2   0   0   0   2   0   0   2   2   0   2   2   2   0   0   0   2   2   2   2   0   2   0   2   2   0   0   0   2   0   0   0   0   2   2   0   0   2   0   0   0   2   0   2   0   2   2   0   2   2   2   2   2   2   0   0   2   0   0   2   0   2   0   0   2   0   2   0   0   2   0   0   0   0   0   0   2   0   0   2   0   0   2   0   2   2   0   0   0   2   2   2   0   2   0   2   0   0   0   0   0   2   0   2   2   2   2   2   2   0   0   0   0   0   2   2   2   2   0   2   2   0   0   2   0   2   0   0   2   0   0   0   2   0   0
 MK-1-13                2   0   2   0   0   2   0   0   2   2   2   0   2   2   2   0   2   0   0   2   0   2   2   0   0   0   2   2   2   2   0   2   0   2   2   2   2   2   2   2   0   0   2   2   2   2   2   2   0   0   2   0   0   2   2   0   2   2   0   0   2   2   2   2   0   0   0   0   0   2   0   0   2   2   0   2   2   2   2   0   0   2   2   2   2   0   2   0   2   2   0   0   0   2   0   0   0   0   2   2   0   0   2   0   0   0   2   0   2   0   2   2   0   2   0   2   2   2   2   0   0   2   0   0   2   0   2   0   0   0   0   2   0   0   2   0   0   0   0   0   0   2   0   0   2   0   0   2   0   2   2   0   0   0   2   2   2   0   2   0   0   0   0   0   0   0   2   0   2   2   2   2   2   2   0   0   0   0   0   2   2   2   2   0   2   2   2   0   2   0   2   0   0   2   0   0   0   2   0   0
 MK-1-14                2   0   2   0   0   2   0   0   2   2   2   0   2   0   2   0   2   0   0   0   0   0   2   0   0   0   2   2   2   2   0   2   0   2   2   0   2   2   2   2   0   0   2   2   2   2   2   2   0   2   2   0   0   2   2   0   2   2   0   0   2   2   2   2   0   0   0   0   0   2   0   0   2   2   0   2   0   2   2   0   0   2   2   2   2   0   2   0   2   0   0   2   0   0   2   2   0   0   2   2   0   0   2   0   0   0   2   0   2   0   2   2   0   2   0   2   2   2   0   2   0   0   2   0   2   0   2   0   0   0   0   2   0   0   2   0   0   0   0   0   0   2   0   0   2   0   0   2   0   2   2   2   0   0   2   2   2   0   2   0   0   0   0   0   0   0   2   0   2   2   2   2   2   2   0   0   0   0   0   0   2   2   2   0   2   2   2   0   2   0   2   0   0   2   0   0   0   2   0   0
 MK-1-15                2   0   2   0   0   0   0   0   2   2   2   0   2   0   2   0   2   0   2   0   0   0   0   0   0   0   2   2   2   2   2   2   0   0   2   0   2   2   2   2   0   0   2   2   2   2   2   2   0   2   2   0   0   0   2   0   2   2   0   0   2   2   2   2   0   0   0   0   0   2   0   0   2   2   0   2   2   2   2   0   0   2   2   2   2   0   2   2   2   0   0   2   0   0   2   2   0   0   2   0   0   0   2   0   0   0   2   2   0   0   2   2   0   2   0   2   2   2   0   0   0   2   2   2   2   0   2   0   0   0   2   2   0   0   2   0   2   0   0   0   0   2   0   0   2   0   2   2   0   2   2   2   0   0   2   2   2   2   2   0   0   0   0   0   0   2   2   0   2   2   2   2   2   2   0   0   0   0   0   0   2   2   2   0   2   2   2   0   2   0   2   0   2   2   0   0   0   2   0   0
 MK-1-16                2   0   2   0   0   0   0   0   0   2   2   0   2   0   2   0   2   0   2   0   0   0   0   0   0   0   2   2   2   2   2   0   0   0   2   0   2   2   2   2   0   0   0   2   2   2   2   2   0   2   0   0   0   2   2   0   2   2   0   0   2   2   2   2   0   0   0   0   0   0   0   0   2   2   0   2   2   0   2   0   2   2   0   2   2   0   2   0   2   0   0   2   2   0   2   2   0   0   0   0   0   0   2   0   0   0   0   2   0   0   2   2   2   2   0   2   2   2   0   0   0   2   2   2   2   0   2   0   0   0   2   2   0   0   0   0   2   0   0   0   0   2   0   0   2   2   2   2   0   2   2   2   0   0   2   2   2   2   2   0   0   0   0   0   0   0   0   0   2   2   2   2   2   2   0   0   0   0   0   0   2   2   2   2   0   2   2   0   2   0   2   0   2   2   0   0   0   2   0   0
 MK-2-1                 2   0   2   2   0   2   0   2   2   2   2   0   0   0   2   2   0   2   2   2   0   2   0   2   0   0   0   0   0   0   0   0   0   2   2   0   0   0   2   0   2   0   0   2   0   0   0   2   0   0   2   0   2   0   2   0   0   0   0   2   0   2   0   0   2   0   0   0   0   0   0   0   2   2   2   2   0   0   2   2   2   0   0   0   2   0   0   2   2   2   0   0   0   0   2   2   2   2   2   0   0   2   2   2   0   2   2   0   0   0   0   2   2   2   2   2   2   0   0   0   2   0   0   0   0   2   0   2   0   2   2   0   0   2   2   2   2   2   2   2   0   2   2   2   0   0   0   0   2   2   0   2   2   0   2   2   2   2   0   2   0   2   2   0   0   2   2   0   2   0   2   0   2   2   0   2   0   0   2   2   0   0   0   0   2   2   2   0   2   0   2   2   0   0   0   2   2   2   0   0
 MK-2-2                 2   0   2   2   0   2   0   2   2   2   2   0   0   0   2   2   0   2   2   2   0   2   0   2   0   0   2   0   0   0   0   0   0   2   2   0   0   0   2   0   2   0   0   2   0   0   0   2   0   0   2   0   2   0   2   0   0   0   0   2   2   2   0   0   2   0   0   0   0   2   0   0   2   2   2   2   0   0   0   2   2   0   0   0   2   0   0   2   2   2   0   0   0   0   2   0   2   2   2   0   0   2   2   2   0   2   2   2   0   0   0   2   2   2   2   2   2   0   2   0   2   0   0   0   0   2   0   2   0   2   2   0   2   2   2   2   0   2   2   2   0   2   2   2   0   0   0   0   2   2   0   2   2   0   2   2   2   2   0   0   0   2   2   0   0   2   2   0   2   0   0   0   2   2   0   2   0   0   2   2   0   0   0   0   2   2   2   0   2   0   2   2   0   0   0   2   2   2   0   0
 MK-2-3                 2   0   2   2   0   2   0   2   2   2   2   0   0   0   2   2   0   2   2   2   0   2   0   2   0   0   2   0   2   0   0   0   0   2   2   0   0   0   0   2   2   0   0   0   0   0   0   2   2   0   2   0   2   0   2   0   0   2   2   2   2   2   0   0   2   0   0   0   0   2   0   0   2   0   2   2   0   0   0   2   2   0   0   0   2   2   2   2   2   2   0   0   0   2   2   0   2   2   2   0   0   2   2   2   0   0   2   2   0   0   0   2   2   2   2   2   2   0   2   0   2   2   0   2   0   2   0   2   0   2   2   0   2   0   2   2   0   2   2   2   0   2   2   2   0   0   0   0   2   2   0   2   2   2   2   2   2   2   0   0   0   2   2   0   0   2   2   2   2   0   0   0   2   2   0   2   0   0   2   2   0   0   0   0   2   2   2   0   2   0   2   2   0   0   0   2   2   2   0   0
 MK-2-4                 2   0   2   2   0   2   0   2   2   2   2   0   0   0   2   2   0   2   0   2   0   2   0   2   0   0   2   2   2   0   2   2   2   2   2   0   2   0   0   2   0   0   0   0   0   2   0   0   2   0   2   0   2   2   2   0   0   2   2   2   2   2   0   2   2   2   0   0   0   2   0   0   2   0   2   2   0   0   0   2   2   0   0   0   2   2   2   2   2   2   0   0   0   2   2   0   2   2   2   0   0   2   2   2   0   2   2   2   0   0   0   2   2   2   0   2   2   0   2   0   2   0   0   2   0   2   0   2   0   2   2   0   2   2   2   0   0   0   2   2   0   2   2   2   2   0   0   0   0   2   0   2   0   2   2   2   2   2   2   0   2   2   0   0   0   2   2   2   2   0   0   0   2   2   0   2   2   0   2   2   0   0   0   0   2   2   2   0   2   2   2   2   0   0   0   2   2   2   0   0
 MK-2-5                 2   0   2   2   0   2   2   2   0   2   2   0   0   0   2   2   2   2   0   2   0   2   0   2   0   0   2   2   2   0   2   0   0   2   2   0   0   0   0   2   0   0   0   0   0   2   0   0   2   0   2   0   2   2   2   0   0   2   2   2   2   2   0   2   2   2   0   0   2   2   0   0   2   0   2   2   0   2   2   2   2   0   0   0   2   2   2   2   2   2   0   0   0   2   2   0   2   2   2   0   2   2   2   2   0   2   2   2   2   0   2   2   2   2   2   2   2   2   2   0   2   0   2   2   0   2   0   2   0   2   2   0   2   2   0   0   0   0   2   2   2   2   2   2   2   0   2   2   0   2   0   2   2   2   0   2   2   2   2   0   2   0   0   0   0   2   2   2   0   0   0   0   2   2   2   2   2   0   2   2   0   0   2   0   2   2   2   0   2   2   2   2   0   0   0   2   0   2   0   0
 MK-2-6                 2   0   2   2   0   2   2   2   0   2   2   0   0   0   2   2   2   2   0   2   0   2   0   2   0   0   2   2   2   0   2   0   0   2   2   0   0   0   0   2   0   0   0   0   0   2   0   2   0   0   2   0   2   2   2   0   0   2   2   2   2   2   2   2   2   2   0   0   2   2   0   0   2   2   2   2   0   2   2   2   2   0   0   0   2   2   2   2   2   2   0   0   0   2   2   0   2   2   2   0   2   2   2   2   0   2   2   2   2   2   0   0   0   2   0   2   2   2   2   0   2   0   2   0   0   2   0   2   0   2   2   0   2   2   0   0   0   0   2   0   2   2   2   2   2   2   2   2   0   2   0   2   2   0   0   2   2   2   2   0   0   2   0   0   0   0   2   2   0   2   0   0   2   2   0   0   2   0   2   0   2   0   2   0   2   2   2   0   0   2   2   2   0   0   0   2   0   2   0   0
 MK-2-7                 2   0   2   0   0   2   2   2   2   2   2   0   0   0   2   2   2   2   0   2   0   2   0   2   0   0   2   2   2   0   2   0   0   2   0   0   0   0   2   2   0   0   0   0   0   2   0   2   0   0   2   0   2   2   2   0   2   0   2   2   2   2   2   0   2   2   0   0   2   2   0   0   2   0   2   2   0   2   2   0   2   0   0   0   2   2   2   2   2   2   0   0   0   2   2   0   2   2   2   0   2   2   2   2   0   2   2   2   2   2   0   0   0   2   0   2   2   2   2   0   2   0   2   0   2   2   0   2   0   2   2   0   2   2   0   2   0   0   0   0   2   0   2   2   2   2   2   2   0   2   0   2   2   0   0   2   2   2   0   0   0   2   0   0   0   2   2   2   0   0   0   0   0   2   0   0   2   0   2   0   2   0   2   2   2   2   2   0   0   2   2   2   0   0   0   2   0   2   0   0
 MK-2-8                 2   0   2   2   0   2   2   0   2   2   2   0   0   0   2   2   2   2   2   0   0   2   0   2   0   0   2   2   2   0   2   0   0   2   0   0   2   0   2   2   0   0   0   0   0   2   0   2   0   0   2   0   2   0   2   0   2   0   2   2   2   2   2   2   2   2   0   0   2   2   0   2   2   0   2   2   0   2   2   0   2   0   2   0   2   0   2   2   2   2   0   0   0   2   2   0   2   2   2   0   2   2   0   2   0   0   2   2   2   2   0   0   0   2   0   2   2   2   2   0   2   0   2   0   2   2   0   2   0   2   2   0   2   2   0   2   0   0   0   0   2   0   2   2   2   2   2   2   0   2   0   2   2   0   0   2   2   2   0   0   0   2   0   0   0   2   2   2   0   0   0   0   0   2   0   0   2   0   2   0   2   0   2   2   2   0   2   0   0   2   2   2   0   0   0   2   0   2   0   0
 MK-2-9                 2   0   2   2   0   0   2   0   2   0   2   0   0   0   2   0   2   2   2   0   0   2   0   2   0   0   0   2   2   2   2   0   0   0   0   0   2   0   2   2   0   0   2   0   2   0   0   2   0   0   2   0   2   0   2   0   2   0   2   2   2   0   2   2   2   2   0   0   2   2   0   2   2   0   2   2   0   0   2   0   2   0   2   0   2   0   2   0   0   2   0   0   0   2   2   0   2   2   2   0   2   2   0   2   2   0   2   2   0   2   2   0   0   2   0   2   2   2   2   0   2   0   2   0   2   2   0   2   0   2   2   0   2   0   0   2   0   0   0   0   2   0   2   2   0   2   2   2   0   2   0   2   2   0   0   2   2   2   0   0   0   2   0   0   2   2   2   2   0   0   0   0   0   2   0   2   2   0   2   0   2   0   2   2   0   2   2   0   0   2   2   2   0   0   2   2   0   0   0   0
 MK-2-10                0   0   2   0   0   0   2   0   2   0   2   0   0   0   2   0   2   2   2   0   0   2   0   0   0   0   2   2   2   2   2   0   0   0   0   0   2   0   2   2   0   0   2   0   2   0   0   2   0   0   0   0   2   0   2   0   2   0   2   2   2   0   2   2   2   0   2   0   2   2   0   2   2   0   2   2   0   0   2   0   2   2   2   0   2   0   2   0   0   2   0   0   0   2   2   0   2   2   2   0   2   2   2   2   2   0   2   2   2   2   2   0   0   2   2   2   2   2   2   0   2   0   2   0   2   2   0   2   0   2   0   0   2   0   0   2   0   0   0   0   2   0   2   2   2   2   2   2   0   2   0   2   2   0   0   2   2   2   0   0   0   2   2   0   0   2   2   2   0   0   0   0   2   2   0   2   2   0   2   0   2   2   2   2   0   2   2   0   0   0   2   2   0   0   2   0   0   0   0   0
 MK-2-11                0   0   2   0   0   0   2   2   2   0   2   2   0   0   2   0   2   2   2   0   0   2   0   0   0   2   2   2   2   2   2   0   0   0   0   0   2   0   2   2   0   0   2   0   2   0   0   2   0   0   0   0   2   0   2   0   2   0   2   2   2   0   2   2   0   0   2   0   2   2   0   2   2   0   2   2   2   0   2   0   2   2   2   0   2   0   2   0   0   2   0   0   0   2   0   0   2   2   0   0   2   2   2   2   2   0   2   2   2   2   2   0   0   2   2   0   2   2   2   0   2   0   2   0   2   2   0   2   0   2   0   0   2   0   0   2   0   0   0   0   0   0   2   2   0   2   2   2   0   2   0   2   2   0   2   0   2   2   0   0   0   2   2   0   0   2   2   2   0   0   0   0   2   2   0   2   2   0   2   0   2   2   2   0   0   2   2   0   0   0   2   2   0   0   2   0   0   0   2   0
 MK-2-12                0   2   2   0   2   0   2   2   2   0   2   2   0   0   0   2   2   0   2   0   0   2   0   0   0   2   2   2   2   2   2   0   0   0   0   0   2   0   2   2   0   0   2   0   2   0   0   2   0   0   2   0   2   0   2   0   2   0   2   2   2   0   2   2   0   0   2   0   2   2   0   2   2   0   2   2   2   2   2   0   2   2   2   0   2   0   2   0   0   2   0   0   0   0   0   2   2   2   0   2   2   2   2   2   2   0   2   2   2   2   2   0   0   2   2   0   2   0   2   0   2   0   2   0   2   2   2   2   0   2   0   0   2   0   0   2   0   0   0   0   0   0   2   2   0   2   2   2   0   2   0   2   2   0   2   0   2   2   0   0   0   2   0   0   0   2   2   2   0   0   0   0   0   2   0   2   2   0   2   0   2   2   2   0   0   0   2   2   0   0   2   2   0   0   2   0   0   2   2   2
 MK-2-13                0   2   2   0   2   0   2   2   0   0   2   2   0   0   0   2   2   0   2   0   0   2   0   0   0   2   2   2   2   2   2   0   0   0   0   0   2   0   2   2   0   0   2   0   2   2   0   2   0   0   2   0   2   0   2   0   2   0   2   2   2   0   2   2   0   0   2   0   2   2   2   2   2   0   2   2   0   0   2   0   2   0   2   0   2   0   2   0   0   2   0   0   0   0   0   2   2   2   0   2   2   2   2   2   2   2   2   2   2   2   2   0   0   2   2   0   2   0   2   0   2   2   2   2   2   2   2   2   0   2   0   0   2   0   0   2   0   0   0   0   0   0   2   2   0   2   2   2   0   2   0   2   2   0   2   0   2   2   0   2   0   2   0   0   0   2   0   2   0   0   0   0   0   2   0   2   2   0   2   0   0   0   2   0   0   0   2   2   0   0   2   2   0   0   2   0   0   2   2   2
 MK-2-14                0   2   2   0   2   0   2   2   0   0   2   2   0   0   0   2   2   0   2   0   0   2   0   0   2   2   2   2   2   2   2   0   0   2   0   0   2   0   2   2   0   2   2   0   2   0   0   2   0   0   2   0   2   0   2   2   2   0   2   2   2   0   2   2   0   0   2   0   2   2   2   0   2   0   2   2   0   0   2   0   2   0   2   0   0   0   2   0   0   2   2   0   0   0   0   2   2   2   2   2   2   2   2   2   2   2   0   0   2   2   2   0   0   2   2   0   2   2   2   0   2   2   2   2   2   2   2   2   0   0   0   0   2   0   0   2   0   0   2   0   0   0   2   2   0   2   2   2   0   2   0   2   2   0   2   2   2   2   0   2   2   2   0   0   2   2   2   2   0   0   0   0   2   2   0   2   2   0   0   0   0   0   2   0   0   0   2   2   0   0   2   2   0   0   2   0   0   2   2   2
 MK-2-15                2   2   2   0   2   2   2   0   0   0   2   2   0   0   0   0   2   0   2   0   0   2   0   0   2   2   2   2   2   2   2   2   0   2   0   0   2   0   2   2   0   2   2   0   2   0   0   2   0   0   2   0   2   0   2   2   2   0   2   2   2   0   2   2   0   0   2   0   2   2   2   0   2   0   2   2   0   0   2   0   0   0   2   0   2   0   2   0   0   2   2   0   0   0   0   2   2   2   2   2   2   2   2   2   0   2   0   0   2   2   2   0   0   2   2   0   2   2   2   0   2   2   2   2   2   2   2   2   0   0   0   0   2   0   0   2   0   0   2   0   0   0   2   2   0   2   2   2   0   2   0   2   2   0   2   2   2   2   0   2   2   2   0   0   2   0   2   2   0   0   0   0   2   0   0   2   2   0   0   0   0   0   2   0   0   0   2   2   0   0   2   2   0   0   2   0   0   2   2   2
 MK-2-16                2   0   2   0   2   2   2   0   0   0   2   2   0   0   0   0   0   0   2   0   2   2   0   0   2   2   2   2   0   2   2   2   0   2   0   0   2   0   2   2   0   0   2   0   2   0   0   2   0   0   2   0   2   0   2   2   2   0   0   2   2   0   2   2   0   0   2   0   2   2   2   0   2   0   2   2   0   0   2   0   2   0   2   0   2   0   2   0   0   2   0   0   0   2   0   2   2   0   2   2   2   2   2   2   0   2   0   0   2   2   2   0   0   2   2   0   2   2   2   0   2   2   2   2   2   2   2   2   0   0   0   0   2   0   0   2   2   0   2   0   0   0   2   2   0   2   0   2   0   2   0   2   2   0   2   2   2   2   0   2   2   2   0   0   2   0   2   2   0   0   0   2   2   0   0   2   0   0   0   0   2   0   2   0   0   0   2   2   0   0   2   2   0   2   2   2   2   2   2   2
 MK-3-1                 2   0   0   2   2   2   2   0   2   2   2   0   2   2   0   0   0   2   2   2   0   0   2   2   2   2   2   0   2   2   2   0   2   0   2   2   2   2   0   2   2   2   2   2   0   0   0   2   0   0   0   0   2   0   2   0   0   2   2   0   2   2   0   0   0   2   0   0   0   2   0   0   0   2   0   0   2   0   0   0   0   0   2   0   2   2   0   0   2   2   2   2   0   0   2   0   0   2   0   0   2   2   2   0   2   2   2   0   0   2   0   2   2   2   2   2   0   0   0   2   0   2   2   2   2   0   0   0   2   0   2   0   2   2   2   0   2   2   2   2   0   2   0   0   0   2   0   0   0   2   0   0   0   2   2   0   0   2   2   2   0   2   2   2   0   2   0   0   0   2   2   0   0   0   0   0   0   0   2   0   0   0   0   2   0   0   2   0   0   2   2   0   0   0   0   2   0   0   2   2
 MK-3-2                 2   0   0   2   2   2   2   0   2   2   2   0   2   2   0   0   0   2   2   2   0   0   2   0   0   2   2   2   0   2   2   2   2   0   2   2   2   0   0   2   0   2   2   2   2   0   2   2   0   0   0   0   2   0   2   0   0   2   2   2   2   2   0   0   0   2   2   0   0   2   2   0   0   2   0   0   0   0   0   2   0   2   2   0   0   2   2   0   2   2   2   2   0   0   2   0   0   2   0   0   2   2   2   0   2   2   2   0   0   2   0   2   2   2   2   2   2   0   2   2   0   2   2   2   2   0   0   0   2   0   2   0   0   0   2   0   2   2   2   2   0   2   0   0   0   2   0   0   2   2   0   0   0   2   2   0   0   2   2   2   0   2   2   2   2   2   0   0   0   2   2   0   0   0   0   0   0   0   0   2   0   0   0   2   0   0   2   2   0   2   2   0   0   0   0   2   0   0   0   2
 MK-3-3                 2   0   2   2   2   2   2   0   2   0   2   0   2   2   0   0   2   0   2   2   0   0   2   0   0   2   2   2   0   0   0   2   2   0   2   2   2   0   0   2   0   2   2   2   2   0   2   0   2   2   0   0   2   0   2   0   0   2   0   2   2   2   0   0   0   2   2   0   0   2   2   0   0   2   0   2   0   0   0   2   0   2   2   0   0   2   2   0   2   2   2   2   0   0   2   2   0   2   0   0   2   2   2   0   0   0   2   0   0   2   0   2   2   2   2   2   2   0   0   2   0   0   0   0   2   0   0   0   2   2   0   0   0   0   2   0   2   2   2   2   2   2   0   0   0   2   0   0   2   2   0   0   0   2   0   0   0   2   2   2   0   2   2   2   2   2   0   0   0   2   2   0   0   0   0   0   0   0   0   2   0   0   0   2   0   2   2   2   0   2   2   0   0   0   0   2   0   0   0   2
 MK-3-4                 2   0   2   2   2   2   2   0   2   0   2   0   2   2   0   0   0   0   2   2   2   0   2   0   0   2   2   2   0   0   0   2   2   0   2   2   2   2   0   2   0   2   2   2   0   0   2   0   2   2   0   2   2   0   0   0   0   2   0   2   2   2   0   0   0   2   0   2   0   0   2   0   0   2   2   2   0   0   0   2   2   2   2   0   0   2   2   0   2   2   2   2   0   0   2   2   0   2   0   0   2   2   2   0   0   0   2   0   2   2   0   0   2   2   0   2   2   2   2   0   0   0   2   0   0   0   0   0   2   2   0   2   0   0   2   0   2   0   2   2   2   2   0   0   0   2   0   0   2   0   0   0   0   2   0   0   0   2   2   2   2   2   2   2   2   2   0   0   0   2   2   2   0   2   0   0   0   0   0   2   0   0   0   2   0   2   2   2   0   2   2   0   0   0   0   2   0   0   0   2
 MK-3-5                 2   0   0   2   2   2   2   0   2   0   2   0   0   2   0   0   0   0   2   2   2   0   2   0   0   2   2   2   0   0   0   2   2   0   0   2   2   2   0   2   0   2   2   2   0   0   2   0   2   2   0   2   2   0   0   0   0   2   0   2   2   2   0   0   0   0   0   2   0   0   2   0   0   2   2   2   0   0   0   2   2   2   2   0   0   2   2   0   2   2   2   2   0   0   2   2   0   2   0   0   0   2   2   0   2   0   2   0   2   2   0   0   0   2   0   2   2   2   2   0   0   0   0   0   0   0   0   0   2   2   0   2   2   0   2   0   2   0   2   2   2   0   0   2   0   2   0   0   2   2   0   0   0   2   0   0   0   2   2   2   0   2   2   2   2   2   2   0   0   2   2   0   0   2   2   0   0   0   0   0   0   0   0   2   0   2   2   2   2   2   2   0   0   0   0   2   0   0   0   2
 MK-3-6                 2   2   0   2   2   2   2   0   2   0   2   0   0   2   0   2   0   0   2   2   2   0   2   2   0   0   2   2   2   0   0   2   2   0   2   0   2   2   0   2   0   2   2   2   0   0   2   0   2   2   0   2   2   0   0   0   0   2   0   2   0   2   0   0   0   0   0   2   0   0   2   2   0   0   2   2   0   0   0   2   2   2   2   0   0   2   2   0   2   2   0   2   0   0   2   2   0   2   0   0   0   2   2   0   2   0   2   0   2   2   0   2   0   2   0   2   2   2   2   0   0   0   0   0   0   0   0   0   2   2   0   2   2   0   2   0   2   0   2   0   2   0   0   2   0   2   0   0   0   2   0   0   0   0   0   0   0   2   2   2   0   2   2   2   2   2   2   0   0   2   2   0   0   2   2   0   0   0   0   2   0   0   0   2   0   2   2   2   2   2   2   0   2   0   0   2   0   0   0   2
 MK-3-7                 2   2   0   2   2   2   2   0   2   2   2   0   0   2   0   2   0   0   0   2   2   0   2   2   0   0   2   2   2   0   0   2   2   0   2   0   2   0   0   2   0   2   2   2   0   0   2   0   2   2   0   2   2   0   0   0   0   2   0   2   0   2   0   0   2   0   0   0   0   0   2   2   0   0   2   2   0   2   0   2   2   2   2   0   0   2   0   0   2   2   0   2   0   0   2   2   0   2   0   0   0   2   2   0   2   0   2   0   2   2   2   2   0   2   0   2   2   2   2   0   0   0   0   2   0   0   0   0   2   2   0   2   2   0   2   0   2   0   0   0   2   0   2   2   0   2   0   0   0   2   0   0   0   0   0   0   0   0   2   2   0   2   2   2   2   2   2   0   0   2   2   0   0   2   0   0   0   0   0   2   0   0   2   2   0   2   2   2   0   0   2   0   2   0   0   2   0   0   0   2
 MK-3-8                 2   2   0   2   0   2   2   2   2   2   2   0   0   2   0   0   0   0   0   2   2   0   2   2   2   0   2   2   2   0   0   2   2   2   2   0   2   0   0   2   0   2   2   2   0   0   2   0   2   2   0   2   2   0   0   0   0   2   0   2   0   2   0   0   2   0   0   0   0   0   2   2   0   0   2   2   0   2   0   2   2   2   2   0   0   2   0   0   2   2   0   2   0   0   2   2   0   2   0   0   0   2   2   0   2   0   2   0   2   2   2   2   2   2   0   2   2   2   2   0   0   0   0   2   0   0   0   0   2   0   0   2   2   0   2   0   2   0   0   0   2   0   2   2   0   2   2   0   0   2   0   2   0   0   0   0   0   0   2   2   0   2   2   2   2   2   0   0   0   2   2   0   0   2   0   0   0   0   0   2   2   0   2   2   0   0   2   2   0   0   2   0   2   0   0   2   0   0   0   2
 MK-3-9                 2   2   0   0   0   2   2   2   2   2   2   0   0   2   0   0   2   0   0   2   2   0   0   2   2   0   2   2   2   0   0   2   2   0   2   0   0   0   0   2   0   2   2   2   0   0   0   0   2   2   0   2   2   0   0   0   0   2   0   2   0   2   0   0   2   0   0   0   0   0   0   2   0   0   2   2   0   2   0   0   2   2   2   0   0   2   0   0   2   2   0   0   0   0   2   2   0   2   0   0   0   2   2   0   2   0   2   0   2   2   2   2   2   2   0   2   2   2   2   0   0   0   0   2   0   0   0   2   2   0   0   2   2   0   2   0   2   0   0   0   2   0   2   2   0   2   2   0   0   2   0   2   0   0   0   0   2   0   2   2   0   2   2   2   2   2   0   0   0   2   2   0   0   2   0   0   0   0   0   2   2   0   2   2   0   0   2   2   0   0   2   0   2   0   0   2   0   0   0   2
 MK-3-10                2   2   0   2   0   2   2   2   2   2   2   0   0   2   0   0   2   0   0   2   2   0   0   2   2   0   2   2   2   0   0   2   2   0   2   0   0   2   0   2   0   2   2   2   0   0   0   0   2   2   0   2   2   0   0   0   0   2   0   2   0   2   0   0   2   0   0   0   0   0   0   2   2   0   2   2   0   2   0   2   2   2   0   0   2   2   0   0   0   2   0   0   0   0   2   2   0   2   0   2   0   2   2   0   2   0   2   0   2   2   0   2   2   2   0   2   2   2   2   0   0   0   0   2   2   0   0   2   2   0   0   2   2   0   2   0   2   0   0   0   2   0   2   2   0   0   2   0   0   2   0   2   0   0   0   0   2   0   2   2   0   2   2   2   0   2   0   0   0   0   2   0   0   2   0   0   2   0   0   2   2   0   2   2   0   0   2   2   0   0   2   0   2   0   0   2   0   0   0   2
 MK-3-11                2   2   0   2   0   2   2   2   0   2   2   0   0   0   0   0   2   0   0   2   2   0   0   2   2   0   2   2   2   0   0   2   2   2   2   2   0   2   0   2   0   2   2   2   0   0   0   0   0   2   0   2   2   0   0   0   0   2   0   2   0   2   0   0   2   2   0   0   0   0   0   2   0   0   2   2   0   2   0   2   2   2   0   0   2   2   0   0   0   2   0   0   0   0   2   2   0   2   0   2   0   0   2   0   2   0   2   0   2   2   0   2   2   2   0   2   2   2   2   2   0   0   0   2   2   0   2   2   2   2   0   2   2   0   2   0   2   2   0   0   2   0   2   2   0   0   2   0   0   2   0   2   0   0   0   0   2   0   2   2   0   2   2   0   0   0   0   0   0   0   0   0   0   2   0   0   2   0   0   2   2   0   2   2   0   0   2   2   0   0   2   0   0   0   0   2   2   0   0   2
 MK-3-12                2   2   0   2   0   2   2   2   0   2   2   0   0   0   0   0   0   0   0   2   2   0   2   2   2   0   2   2   2   0   0   2   2   2   2   2   2   2   0   2   0   2   2   2   0   0   0   0   0   0   0   2   2   2   0   0   0   2   0   2   0   2   0   0   2   2   0   0   0   2   0   2   0   0   2   2   0   2   0   2   2   2   0   0   2   2   0   0   0   2   0   0   0   0   2   0   0   2   0   0   0   2   2   0   2   0   2   0   2   2   0   2   0   2   0   2   2   2   2   2   0   0   0   2   2   0   2   2   2   2   0   0   2   0   2   0   2   2   0   0   2   0   2   2   0   0   2   0   0   0   0   2   0   0   2   0   2   0   2   2   0   2   2   0   0   0   0   0   0   2   2   0   0   2   0   0   2   0   0   2   0   0   2   2   0   0   2   0   0   0   2   0   0   0   0   2   2   0   0   2
 MK-3-13                2   2   2   2   0   2   2   2   0   2   0   0   0   0   2   0   0   0   0   2   2   0   0   0   0   0   2   2   2   0   0   2   2   2   2   2   0   0   0   2   0   2   2   2   0   0   0   0   0   0   0   0   2   2   0   0   2   2   0   2   0   2   2   2   2   2   0   0   0   2   0   2   0   0   2   2   0   2   0   2   0   2   0   2   2   2   2   0   0   2   0   0   0   0   2   0   0   2   0   0   0   0   2   0   2   0   2   2   2   2   0   2   0   2   0   2   2   2   2   2   0   0   0   2   0   0   0   2   2   2   0   0   2   0   2   0   2   2   0   0   2   0   2   2   2   0   2   0   0   0   0   2   0   0   2   0   2   0   2   2   0   2   2   0   0   0   2   0   0   0   2   0   2   0   0   0   2   0   0   2   0   0   2   2   0   0   2   0   0   0   2   0   0   0   0   2   2   0   0   2
 MK-3-14                2   2   2   2   0   2   2   2   0   2   0   0   0   0   2   0   0   0   0   2   2   0   0   0   2   0   2   2   2   0   0   2   2   2   0   2   2   0   0   2   0   2   2   2   0   0   0   0   0   0   0   0   2   2   0   0   2   2   0   2   0   2   2   2   2   2   0   0   0   2   0   2   0   0   2   2   0   2   0   2   0   2   0   2   2   0   2   0   0   2   0   0   2   0   2   0   0   2   0   0   0   2   2   0   2   0   2   2   2   2   0   2   0   2   0   2   2   2   2   2   0   0   0   2   0   0   0   2   2   2   0   0   2   0   2   2   2   2   0   0   2   0   2   2   2   0   2   0   0   0   0   2   0   0   2   0   2   0   2   2   2   2   2   0   0   2   2   0   0   2   2   0   2   0   0   0   0   0   0   2   0   0   2   0   0   0   2   0   0   0   2   0   0   0   0   2   2   0   0   2
 MK-3-15                2   2   2   2   0   2   2   2   0   0   0   0   0   0   2   2   0   0   0   2   2   0   0   0   2   2   2   2   2   0   0   2   2   2   0   2   2   0   0   2   0   2   2   2   0   0   0   0   0   0   0   0   2   2   0   0   2   2   0   2   0   2   2   2   2   0   0   2   0   2   2   2   0   0   0   2   0   2   0   2   0   2   0   2   2   0   2   0   0   2   0   0   2   0   2   0   0   2   0   0   0   2   2   0   0   0   2   2   2   2   0   2   0   2   0   2   2   2   2   2   0   0   0   2   0   0   0   2   2   2   0   0   2   0   2   2   0   2   0   0   2   0   2   2   2   2   2   0   0   0   0   2   0   0   2   0   0   0   2   2   2   2   2   0   0   2   2   0   0   2   2   0   0   0   0   0   0   0   0   2   0   0   0   0   0   0   2   0   0   0   2   2   0   0   0   2   2   0   0   2
 MK-3-16                2   2   2   2   0   2   2   2   0   0   0   0   0   0   2   2   2   0   0   2   2   0   0   0   2   2   2   2   2   2   0   2   2   0   0   2   2   2   0   2   0   2   2   0   0   0   2   0   0   0   0   2   2   2   0   0   2   2   0   2   0   2   2   2   2   0   0   2   0   2   2   2   0   2   0   2   0   2   0   2   0   2   0   2   2   0   2   0   0   2   0   0   2   0   2   0   0   2   0   0   2   2   2   0   0   0   2   2   0   2   0   2   0   2   0   2   2   2   2   0   0   0   0   2   0   0   0   0   2   2   0   0   2   0   2   2   0   2   0   0   2   0   2   2   2   2   2   0   0   0   0   2   2   0   2   0   0   0   2   2   2   2   2   0   0   2   0   0   0   2   2   0   0   0   0   0   0   0   0   2   0   0   0   0   0   0   0   0   0   2   2   2   0   0   0   2   2   0   0   2
 MK-4-1                 2   0   2   2   0   0   2   0   2   2   0   0   2   0   2   2   0   2   0   0   2   2   0   0   2   0   0   0   0   2   0   0   2   2   0   2   0   0   2   2   0   2   2   2   2   2   2   2   2   0   0   0   0   2   0   2   0   0   0   0   2   0   2   2   2   2   0   2   2   2   0   0   0   2   2   2   0   2   2   2   0   2   0   0   0   0   0   0   0   0   2   0   0   2   2   2   0   2   0   0   2   0   2   0   0   0   0   2   0   2   0   2   2   0   2   0   2   0   0   0   0   0   0   2   0   0   2   2   0   0   2   0   2   2   2   2   2   2   0   0   2   0   0   2   2   2   0   2   0   2   2   0   0   0   2   0   0   2   0   0   0   0   0   2   2   2   2   2   2   0   0   2   2   2   2   0   2   0   0   0   2   2   0   0   0   0   2   2   0   2   2   2   0   2   2   2   2   0   0   0
 MK-4-2                 2   2   2   2   0   0   2   0   2   2   0   0   2   0   2   2   0   2   0   0   0   2   0   0   2   0   0   0   0   0   0   0   2   2   0   2   0   2   0   2   0   2   2   2   2   2   2   0   2   0   0   0   0   2   2   2   0   0   0   0   2   0   2   2   0   2   0   2   2   2   0   0   0   2   2   2   0   2   2   2   0   0   0   0   2   0   0   0   0   0   2   0   0   2   2   2   0   2   0   0   2   0   2   0   0   0   0   2   2   2   0   2   2   0   2   0   2   0   0   0   0   0   0   2   0   0   2   2   0   0   2   0   2   2   0   2   2   2   2   0   2   0   0   0   2   2   2   0   0   2   2   0   0   0   2   0   0   2   0   0   0   0   0   2   2   2   2   2   2   0   0   2   2   0   2   2   2   0   2   0   2   2   0   0   0   0   2   0   0   2   2   2   0   2   2   2   2   0   0   0
 MK-4-3                 2   2   2   2   0   0   2   0   2   2   0   0   2   0   2   2   0   2   0   0   0   2   0   0   2   0   0   0   0   0   0   0   0   0   0   2   0   2   0   2   0   2   2   2   2   2   2   0   2   0   0   0   0   2   2   2   0   0   0   0   2   0   0   2   0   2   0   2   2   2   0   0   0   2   2   0   0   2   2   0   0   0   0   0   2   0   0   0   0   0   2   0   0   2   2   2   2   2   0   0   2   0   2   0   0   2   2   2   0   0   0   2   2   0   2   0   2   0   0   0   0   0   2   2   0   0   0   2   0   0   0   0   2   2   0   2   0   2   2   0   2   0   0   0   2   2   2   0   0   2   0   0   0   0   2   0   0   0   0   0   0   0   0   2   2   2   2   2   0   2   0   2   2   2   2   2   2   0   2   0   2   2   0   0   2   0   2   0   0   2   2   2   0   2   2   2   2   0   0   0
 MK-4-4                 2   2   2   2   0   0   0   0   2   2   0   0   2   0   0   2   0   2   2   0   0   2   0   0   2   0   0   0   0   0   0   0   0   0   0   2   0   2   0   0   0   2   2   2   2   2   2   0   2   0   0   0   0   2   2   2   0   0   0   0   0   0   0   2   0   2   0   2   2   2   0   0   0   2   0   0   0   2   2   2   0   0   0   0   2   0   0   0   0   0   2   0   0   2   2   2   2   2   0   0   0   0   2   2   0   2   2   2   0   0   0   2   2   0   2   0   2   0   2   0   0   0   2   2   0   0   0   2   0   0   0   0   2   2   0   0   0   0   2   0   2   0   0   0   2   2   2   0   0   2   0   0   0   2   2   0   0   0   0   0   2   0   0   2   2   2   2   2   0   2   0   2   2   2   2   2   2   0   2   0   2   2   0   0   2   0   2   0   0   2   2   2   0   2   2   2   2   0   0   2
 MK-4-5                 0   2   2   2   0   0   0   2   0   2   0   0   2   0   0   2   0   2   2   0   0   2   0   2   2   0   0   0   0   0   2   0   0   0   0   0   0   2   0   0   0   2   2   2   2   2   2   0   2   0   2   0   0   2   2   2   0   0   0   2   0   0   0   2   0   2   0   2   2   2   0   0   0   2   0   0   0   2   2   0   0   2   0   0   2   0   0   0   2   0   2   0   0   2   2   2   2   2   0   0   0   2   0   2   0   2   2   2   0   0   0   2   2   0   2   0   0   0   2   0   0   2   2   2   0   0   0   2   0   0   0   0   2   2   2   0   2   0   2   0   2   0   0   2   2   2   2   0   0   0   0   2   0   2   2   0   0   0   0   0   2   0   0   2   2   2   2   2   0   2   0   2   2   2   2   2   2   0   2   0   2   2   0   0   2   0   2   0   0   2   2   2   0   2   2   2   2   0   0   2
 MK-4-6                 0   2   2   2   0   0   0   2   0   2   0   0   2   0   2   2   0   2   2   0   0   2   0   2   2   0   0   0   0   0   2   0   0   0   2   0   0   2   2   0   0   2   2   2   2   2   2   0   2   0   2   0   0   2   2   2   0   0   0   2   0   0   0   2   0   2   0   0   2   2   0   0   0   2   2   0   0   2   2   0   0   2   0   0   2   0   0   0   2   0   0   0   2   2   2   2   2   2   0   0   0   2   0   2   0   2   2   2   2   2   0   2   0   0   2   0   0   0   2   0   0   2   2   2   0   0   2   2   0   0   0   0   2   2   2   0   2   0   2   0   0   0   0   2   2   2   2   0   0   0   0   2   0   2   2   0   0   0   0   0   2   0   0   2   2   2   2   2   0   2   0   2   2   2   2   2   2   0   2   0   0   2   0   0   2   0   2   0   0   2   2   2   0   2   2   2   0   0   2   0
 MK-4-7                 0   2   2   2   0   2   0   2   0   2   0   0   2   0   2   2   0   2   2   0   0   2   0   2   2   0   0   0   0   0   2   0   0   0   2   0   0   2   2   0   0   2   2   0   2   2   2   0   2   0   2   0   0   2   2   2   0   0   0   2   0   0   0   2   0   2   0   0   0   2   0   0   0   2   0   0   0   2   2   0   0   2   0   0   0   0   0   0   2   0   0   0   0   2   2   0   2   2   0   0   0   0   0   2   0   2   2   2   2   2   0   2   0   2   0   0   0   0   0   0   0   2   2   2   0   0   2   2   0   0   0   0   2   0   2   0   2   0   2   0   0   0   0   2   2   2   2   0   0   0   0   2   0   2   2   2   0   0   0   0   2   0   0   2   2   2   2   2   0   2   0   2   2   2   2   2   2   0   2   0   0   2   0   0   2   0   2   0   0   2   2   2   0   2   2   2   0   0   2   0
 MK-4-8                 0   2   0   2   0   2   0   2   0   2   0   0   2   0   2   2   0   2   2   0   0   2   0   2   2   0   0   0   0   0   2   0   0   0   2   0   0   2   2   0   0   2   2   0   2   2   2   0   2   0   2   0   0   2   2   2   2   2   0   2   0   0   0   2   0   2   0   2   0   2   0   0   0   2   0   0   0   0   2   2   0   2   0   0   0   0   0   0   2   2   0   0   0   2   2   0   2   2   0   0   0   2   0   2   2   2   2   2   2   2   0   0   0   2   0   0   0   0   0   0   0   2   2   2   0   0   2   2   0   0   0   0   2   0   2   0   2   0   2   0   0   0   0   2   2   2   2   0   0   0   2   2   0   2   0   2   0   0   0   2   2   0   0   2   2   2   2   2   0   2   0   0   2   0   0   2   2   0   0   0   0   2   0   0   2   0   2   0   0   2   2   2   0   0   2   2   0   0   2   0
 MK-4-9                 0   0   0   2   0   2   0   2   0   2   0   0   2   0   2   2   0   2   2   0   0   0   0   2   2   0   0   0   0   2   2   0   0   0   2   2   2   2   2   0   0   2   0   2   0   2   2   0   2   0   2   2   0   2   2   0   2   0   0   2   0   0   2   2   0   2   0   2   0   2   0   0   0   2   2   0   0   0   0   2   0   2   0   0   0   0   0   0   2   2   0   0   2   2   2   0   2   0   2   0   0   2   0   2   2   2   2   2   2   2   0   0   0   2   0   0   0   0   0   0   0   2   2   2   0   0   2   2   2   0   2   0   2   0   2   0   2   0   0   2   0   0   0   0   2   2   2   0   0   0   0   2   0   2   2   2   0   0   0   2   2   0   0   2   2   2   2   2   0   2   0   0   2   0   0   2   2   0   2   0   0   2   0   0   0   0   2   2   0   0   0   2   0   2   2   2   0   0   2   0
 MK-4-10                2   0   2   2   2   2   0   2   2   0   0   0   2   0   2   2   0   2   0   0   0   0   0   0   2   0   0   0   0   2   2   0   0   0   2   2   0   2   2   0   0   2   0   2   0   0   2   0   2   0   2   2   0   2   2   0   2   0   0   2   0   0   2   0   0   2   0   2   2   0   0   0   0   2   2   0   2   0   0   2   0   0   2   0   2   2   0   0   2   2   0   0   2   2   2   0   2   0   2   0   0   2   0   2   2   2   2   2   2   2   0   0   0   2   0   2   0   0   0   0   0   2   2   2   0   0   2   2   2   0   2   0   2   0   2   2   2   2   2   2   0   0   0   0   2   2   2   0   0   0   0   2   0   2   2   2   0   0   0   0   2   0   0   2   2   2   2   2   0   2   0   0   0   0   0   2   2   0   0   0   0   2   0   0   0   0   2   2   0   0   0   2   0   2   2   2   0   0   2   0
 MK-4-11                2   0   2   2   2   0   2   2   2   0   0   2   0   0   2   2   0   2   0   0   0   0   0   0   2   0   0   0   0   2   2   0   0   0   2   2   0   2   2   0   0   2   0   2   0   0   2   0   2   0   0   2   0   2   2   0   2   0   0   2   0   0   2   0   0   2   0   2   0   0   0   0   0   2   2   0   2   0   2   0   0   0   2   0   2   2   2   0   2   2   2   0   2   2   2   0   2   0   2   0   0   0   0   2   2   2   2   2   2   2   0   0   0   2   0   2   0   0   2   0   0   2   2   2   0   0   2   2   2   0   2   0   0   0   0   2   2   0   2   2   0   0   0   0   2   2   2   0   2   0   0   2   0   2   2   2   0   0   0   0   2   0   0   2   2   2   2   2   2   2   0   0   0   0   0   2   2   0   0   0   0   2   0   0   0   0   2   2   0   0   0   2   0   0   2   2   0   2   2   0
 MK-4-12                2   2   2   2   2   0   0   2   2   0   0   0   0   0   2   2   0   2   0   0   0   0   0   0   2   0   0   0   0   2   2   0   0   2   2   2   0   0   2   0   0   2   0   2   0   0   2   0   2   0   0   2   0   2   2   0   2   0   0   0   0   0   2   0   0   2   0   2   0   0   0   0   0   2   2   0   2   0   2   0   2   0   2   0   2   2   2   2   2   2   2   0   2   2   0   0   2   0   2   0   0   2   0   2   2   2   2   2   2   2   0   0   0   2   0   2   2   2   2   0   0   2   2   2   0   0   2   2   2   0   2   2   2   0   0   2   2   0   2   2   0   2   0   0   2   2   2   0   2   2   0   2   0   2   2   2   0   0   2   0   2   0   2   2   0   2   2   2   2   0   0   0   0   0   0   2   2   0   0   0   0   2   0   2   0   0   2   2   0   0   0   2   0   0   2   0   2   2   2   0
 MK-4-13                2   2   2   2   2   0   0   0   0   0   0   0   0   0   2   0   0   2   0   0   0   0   0   0   2   0   0   0   0   2   2   0   0   2   2   2   0   0   2   0   0   2   0   2   0   0   2   0   2   2   0   2   0   2   2   0   2   0   2   0   0   0   2   2   2   2   0   2   0   0   0   0   2   2   2   0   0   0   2   0   2   0   0   2   2   0   2   0   2   2   2   0   2   2   0   0   2   0   2   0   0   2   0   0   2   2   2   2   2   2   0   0   0   2   0   2   0   0   2   0   0   0   2   2   0   0   2   0   2   0   2   2   2   0   0   2   2   0   2   2   0   2   0   0   2   2   2   0   2   2   0   0   2   2   2   2   0   0   2   0   2   0   2   2   0   2   2   2   2   0   0   0   2   0   0   2   2   0   0   0   0   2   0   2   0   0   0   2   0   0   0   2   0   0   2   0   2   2   2   0
 MK-4-14                2   2   2   0   2   2   0   0   0   0   0   0   0   0   2   0   0   0   0   0   0   0   0   0   2   0   0   0   0   2   2   0   0   0   0   0   0   0   2   0   0   2   0   2   0   0   0   0   2   0   0   2   0   2   2   0   2   0   2   0   0   0   2   2   2   2   0   2   0   0   2   0   2   2   2   2   0   0   0   0   2   0   0   2   0   0   2   0   2   2   2   0   2   2   0   0   2   0   2   0   0   2   0   0   2   2   2   2   2   2   0   0   0   0   0   0   0   0   2   2   0   0   2   2   0   0   2   0   2   0   2   2   2   0   0   2   2   0   2   2   0   2   0   0   2   2   2   0   2   2   2   0   2   2   0   0   0   0   2   0   2   0   2   2   0   2   2   0   2   0   2   0   2   0   0   2   2   0   0   0   0   2   0   2   0   2   0   2   0   0   0   2   2   0   2   2   2   2   2   0
 MK-4-15                2   2   2   0   2   2   0   0   0   0   0   0   2   0   2   0   0   2   2   0   0   0   0   0   2   0   0   0   2   2   2   0   2   0   0   0   0   0   2   0   0   2   0   2   0   0   0   0   2   0   0   2   0   2   2   2   2   0   2   0   2   0   2   2   2   2   0   2   0   0   2   0   2   2   2   2   0   0   2   2   2   0   0   0   0   0   2   0   2   2   2   0   2   2   0   0   2   0   2   0   0   2   0   2   2   2   2   0   2   2   0   0   0   0   0   0   0   0   2   2   0   0   2   2   0   0   2   0   2   0   2   2   0   2   0   2   2   0   2   2   0   2   0   2   2   2   2   0   2   2   2   0   2   2   0   0   2   0   2   0   2   0   2   2   0   2   2   2   2   0   2   0   2   0   0   2   2   0   0   0   0   2   0   2   2   2   2   2   0   2   2   2   2   0   2   2   2   2   2   2
 MK-4-16                2   0   2   0   2   2   0   0   0   0   2   0   0   0   2   0   0   2   2   2   0   0   0   0   2   0   0   0   2   2   0   0   2   0   0   0   0   2   2   0   2   0   0   2   0   0   0   0   0   0   0   2   0   2   2   2   2   2   0   0   2   0   2   2   2   2   0   2   0   0   2   0   2   2   2   2   0   0   2   2   2   0   0   0   0   0   2   2   2   2   2   0   2   0   0   0   2   0   2   2   2   2   0   2   2   2   2   0   2   2   0   0   0   0   0   0   0   0   0   0   0   0   0   2   0   0   2   0   2   0   2   2   0   0   0   2   2   0   0   2   0   2   0   2   2   0   2   0   0   2   2   2   2   2   0   2   2   0   2   0   2   0   2   2   0   2   2   2   2   0   0   0   2   0   0   2   2   0   0   0   0   2   2   2   2   2   2   2   2   2   2   2   2   0   2   2   2   2   2   2
 MK-5-1                 0   2   0   2   2   2   2   2   2   2   0   0   0   2   2   0   2   2   0   0   0   0   0   0   0   2   0   0   0   2   2   2   0   0   0   0   2   0   2   0   0   0   2   0   2   0   2   2   2   0   0   2   2   0   2   0   0   0   0   0   0   2   0   2   0   2   2   0   2   0   2   0   0   0   2   0   2   2   0   0   0   2   2   0   2   2   2   0   0   0   2   2   2   2   2   2   0   2   0   2   0   2   0   0   0   0   0   2   2   0   0   0   0   0   0   0   2   0   0   0   2   0   0   0   2   2   0   2   2   2   0   2   0   2   0   2   0   0   2   0   2   0   0   0   2   2   0   0   0   0   2   2   2   0   2   2   0   0   2   2   2   0   0   2   2   0   0   2   2   0   2   0   0   0   0   0   0   0   0   2   0   0   0   0   2   2   0   0   0   2   0   0   2   0   2   2   2   2   0   0
 MK-5-2                 0   2   0   0   2   2   2   2   2   2   2   2   0   2   2   0   2   2   0   0   0   0   0   0   0   2   2   0   0   2   2   2   0   2   0   0   2   0   2   0   0   0   2   0   2   0   2   2   0   0   0   0   2   0   2   0   0   0   0   0   0   2   0   2   0   2   2   0   2   0   2   0   0   0   2   0   2   2   0   0   0   2   2   0   2   2   2   0   0   0   2   2   2   2   2   2   0   0   0   2   0   2   0   0   0   2   0   2   2   2   0   0   0   0   0   0   2   0   0   0   2   0   0   0   2   0   0   2   2   2   0   2   0   2   0   2   0   0   2   2   2   0   0   0   2   2   2   0   0   2   0   2   2   0   2   2   0   0   2   2   0   0   2   2   2   0   0   2   2   0   2   0   0   0   0   0   0   0   0   0   0   0   0   0   2   2   0   2   0   2   0   2   2   0   2   2   2   2   0   0
 MK-5-3                 0   2   0   2   2   2   2   2   2   2   2   2   0   2   2   0   2   2   0   0   0   0   0   0   0   2   2   0   0   0   0   2   0   2   0   0   2   0   2   0   0   2   2   0   2   0   2   2   0   0   0   0   2   2   2   0   0   0   0   0   0   2   0   2   0   2   2   2   2   2   2   2   0   0   2   0   2   2   0   0   0   2   2   0   2   2   2   0   2   2   2   2   2   2   2   2   0   0   0   2   0   2   2   0   2   2   0   2   2   2   0   2   0   0   2   0   2   0   0   0   2   0   0   0   2   0   0   2   2   2   0   2   0   0   0   2   0   0   2   2   0   0   0   0   2   2   2   0   2   2   2   2   2   0   2   2   0   0   2   0   0   0   2   2   0   0   0   2   2   0   2   2   0   0   0   0   0   0   0   0   0   0   0   0   2   2   0   2   0   0   0   2   2   0   2   0   2   2   0   0
 MK-5-4                 0   2   2   2   2   2   2   2   0   2   2   2   0   2   2   2   2   2   0   0   0   0   0   0   0   2   2   0   0   2   0   2   2   2   0   0   2   0   2   0   0   0   2   2   2   0   2   2   0   0   0   0   2   2   2   0   0   0   0   0   0   2   0   2   0   2   2   2   2   0   2   2   0   0   0   0   2   2   0   0   0   2   2   0   2   2   0   0   2   2   2   2   2   2   2   2   0   0   0   2   0   2   2   0   2   2   0   2   2   2   0   2   0   0   2   0   2   0   0   0   2   0   0   0   2   2   0   2   2   2   2   2   0   0   0   2   0   0   2   2   0   2   0   0   2   2   2   0   2   0   2   2   2   0   2   2   0   0   0   0   0   0   2   2   0   2   0   2   2   0   2   2   0   0   0   0   0   0   2   0   0   2   0   0   2   2   0   2   0   0   2   2   0   0   2   0   2   2   0   0
 MK-5-5                 0   2   2   2   2   2   0   2   0   2   2   2   0   2   2   2   2   0   0   0   0   0   0   0   0   2   2   0   0   2   0   2   2   2   0   0   2   0   2   0   0   0   0   2   2   0   2   2   2   0   0   0   2   2   2   0   0   0   0   0   0   2   0   2   0   2   2   2   2   0   0   2   0   0   0   0   2   2   2   0   0   2   2   0   2   0   0   0   2   2   2   2   0   2   2   2   0   0   0   2   0   2   2   0   2   2   0   2   0   2   0   2   0   2   2   0   2   0   2   0   2   0   0   0   0   2   0   2   2   2   2   2   0   0   2   2   0   0   2   2   0   2   0   2   0   2   2   0   2   0   2   2   2   0   2   2   0   0   0   0   2   0   2   2   0   2   0   2   2   0   2   2   0   0   0   0   0   0   2   0   0   0   0   0   2   2   0   0   0   0   2   2   0   0   0   0   2   2   0   0
 MK-5-6                 0   2   2   2   2   2   0   2   0   2   2   2   0   2   2   2   2   0   0   0   0   0   0   0   0   2   2   0   0   2   0   2   2   2   0   0   2   0   2   0   0   2   0   2   2   0   2   0   2   0   0   0   2   2   2   0   0   0   0   0   0   2   0   0   0   2   2   2   2   0   0   2   0   0   0   0   2   2   2   2   0   2   2   0   2   0   0   0   2   2   0   2   0   2   2   2   0   0   0   2   0   0   2   0   0   2   0   2   0   2   0   2   0   2   2   0   2   0   2   2   2   0   0   0   0   2   2   2   2   2   2   2   0   0   2   2   0   2   2   2   2   2   0   2   0   2   2   0   2   0   2   2   2   0   2   2   2   0   0   0   2   0   2   2   0   2   0   2   2   0   2   2   0   0   0   2   0   2   2   0   0   0   0   0   2   2   0   0   0   0   0   2   0   0   0   0   2   2   0   0
 MK-5-7                 0   2   2   2   2   2   0   2   0   2   2   2   0   2   2   2   2   0   2   0   0   0   2   0   0   0   2   0   0   2   0   2   2   2   0   0   2   0   0   0   0   2   0   2   2   0   2   0   2   0   0   0   2   2   2   0   0   0   0   0   0   2   0   0   0   2   2   2   2   0   0   2   0   0   2   0   2   2   0   2   0   2   2   0   2   0   0   0   2   2   0   2   0   2   2   2   0   2   0   2   0   0   0   0   0   2   0   2   0   2   0   2   0   2   2   0   2   0   2   2   2   0   0   0   0   2   2   2   2   2   2   2   0   0   2   2   0   2   2   0   2   2   0   2   0   2   2   2   2   0   0   2   0   0   2   2   2   2   2   0   2   0   2   2   0   2   0   2   2   0   2   2   0   0   0   2   0   2   2   0   0   0   0   0   2   2   0   0   0   0   0   2   0   0   0   0   2   2   0   0
 MK-5-8                 2   2   2   2   2   2   0   2   0   2   2   2   0   0   2   2   2   0   2   0   0   0   2   0   0   0   2   2   0   2   0   2   2   2   0   0   2   0   0   0   0   0   0   2   2   0   2   0   2   0   0   0   2   2   2   2   0   0   0   0   0   2   0   0   0   2   2   2   0   0   0   2   0   0   2   0   2   2   0   2   0   2   2   0   2   0   0   0   2   2   0   2   0   0   2   2   0   2   0   0   0   0   0   0   2   2   0   2   0   2   0   2   2   2   2   0   0   2   2   0   2   0   0   0   0   2   2   2   2   2   2   2   0   2   2   2   0   2   2   0   2   2   0   0   0   2   2   2   2   0   0   2   0   0   2   2   2   2   2   0   0   0   2   2   0   2   0   2   2   0   2   2   0   0   0   2   0   2   2   0   0   0   0   0   0   2   0   0   0   0   0   2   0   0   0   0   2   2   0   0
 MK-5-9                 2   2   2   2   2   2   0   2   0   2   2   2   0   0   2   2   2   0   2   0   0   0   2   0   0   0   2   2   0   2   0   2   2   2   0   0   2   0   0   0   0   0   0   2   2   0   2   0   2   0   0   0   2   2   2   2   0   0   0   0   0   2   0   0   0   2   2   2   0   0   0   2   2   0   2   0   2   2   0   0   0   2   2   0   2   0   0   2   2   2   0   2   0   0   2   2   0   2   2   0   0   0   0   0   2   0   0   2   0   2   0   2   2   2   2   0   0   2   2   0   2   0   2   0   0   2   2   2   2   2   2   2   0   2   2   0   0   2   2   0   2   2   0   0   0   2   2   2   2   0   0   2   0   0   2   2   2   2   2   0   0   0   2   0   0   2   0   2   2   0   2   2   0   0   0   0   0   2   2   0   0   0   0   0   0   2   0   0   0   0   0   2   0   0   0   2   2   0   0   0
 MK-5-10                2   2   2   2   2   2   0   2   0   2   2   0   0   0   2   2   2   0   2   0   0   0   2   0   0   0   2   2   0   2   0   0   2   2   0   0   2   0   0   0   0   0   0   2   2   0   2   0   0   0   0   0   2   2   2   2   2   0   0   0   2   2   0   0   0   0   2   2   0   0   0   2   2   0   0   0   2   2   0   0   0   2   2   0   0   0   0   2   2   2   2   2   0   0   2   2   0   2   0   0   0   0   0   0   2   0   0   2   0   2   0   2   2   2   2   0   0   2   2   0   2   2   2   2   0   2   2   2   2   2   2   2   0   2   2   0   0   0   2   0   2   2   2   0   0   2   2   2   2   0   0   2   0   0   2   2   2   0   2   0   0   0   2   2   0   2   0   2   2   0   2   2   0   2   0   0   0   2   2   2   0   2   0   0   0   0   0   0   0   0   0   0   0   0   0   2   2   0   2   0
 MK-5-11                2   2   2   2   2   2   0   2   0   2   2   0   0   0   0   0   2   0   2   2   0   0   0   0   0   0   2   2   0   2   0   0   2   2   0   0   2   0   0   0   2   0   0   2   2   0   2   0   0   0   0   0   2   2   2   2   2   0   0   0   2   2   0   0   0   0   2   2   0   0   0   2   2   0   0   0   2   2   0   0   0   0   2   0   2   0   0   2   2   2   2   2   0   0   2   2   0   2   0   0   0   0   0   2   2   2   0   0   0   2   0   2   2   2   2   0   0   2   2   0   2   2   2   2   2   2   2   2   2   2   2   2   0   2   2   2   0   0   2   0   2   2   2   0   0   2   2   2   2   0   0   2   0   0   0   2   2   0   2   0   0   0   2   2   0   2   0   2   2   0   0   2   0   2   0   2   2   2   2   2   0   2   0   0   0   0   0   0   0   0   0   0   0   2   0   2   2   0   2   0
 MK-5-12                2   2   2   2   2   2   0   2   0   2   2   0   0   0   0   0   2   0   2   2   0   0   0   0   0   2   2   2   0   2   0   0   2   2   0   0   2   0   0   0   2   0   0   2   2   0   2   0   0   2   0   0   2   2   0   2   2   0   0   0   2   2   0   0   0   0   2   2   0   0   0   2   2   0   0   0   2   0   0   0   0   0   2   0   2   0   0   2   2   2   2   2   0   0   2   2   0   2   0   0   0   0   0   2   2   2   0   0   0   2   0   2   2   2   2   0   0   0   2   0   0   2   2   2   2   2   0   2   2   2   2   2   2   2   2   2   0   0   2   0   2   2   2   0   0   2   2   2   2   0   0   2   0   0   0   2   2   0   2   0   0   0   2   2   0   0   0   2   2   0   2   2   0   2   0   2   2   2   2   0   0   0   0   2   0   0   0   0   0   0   0   0   0   2   2   2   2   0   2   0
 MK-5-13                2   2   2   0   2   2   2   2   0   2   2   0   0   0   0   0   2   0   0   2   2   2   0   0   0   2   2   2   0   2   0   0   2   2   0   0   0   0   0   0   2   0   0   2   2   0   2   0   0   0   2   0   2   2   0   0   0   0   0   0   2   2   0   0   0   0   2   2   0   0   0   0   0   0   0   0   2   0   0   0   0   0   2   0   2   0   0   2   2   2   2   2   0   0   2   2   0   2   0   0   0   0   0   0   0   2   2   0   0   2   0   2   2   2   2   0   2   0   2   0   0   2   2   2   2   2   0   2   2   2   2   2   2   2   2   0   0   2   2   0   2   0   2   0   0   2   2   2   2   0   0   2   0   0   0   2   2   0   2   0   0   0   2   2   0   0   0   2   2   2   2   2   0   2   0   2   2   2   2   0   2   0   0   0   0   0   0   2   0   0   2   0   0   2   2   2   0   0   2   0
 MK-5-14                2   2   2   0   2   0   2   2   0   2   2   0   0   0   0   0   2   0   0   2   2   2   0   0   0   2   0   2   2   2   0   0   2   2   0   0   0   0   0   0   2   0   0   2   2   0   2   0   0   0   2   0   2   2   0   0   0   0   0   0   2   2   0   0   0   0   2   2   0   0   0   0   0   0   0   0   2   0   0   0   0   0   0   0   2   0   0   2   2   2   2   2   0   0   2   2   0   2   0   0   0   0   0   0   0   0   2   0   0   2   0   2   2   2   2   0   0   2   2   0   0   2   2   2   2   2   0   2   2   2   2   2   2   2   2   0   2   2   0   0   2   0   2   0   0   2   2   2   2   0   0   2   0   0   0   2   0   0   0   0   0   0   2   2   0   0   0   2   2   2   2   2   0   2   0   2   2   2   2   0   2   0   0   0   0   2   0   0   0   0   2   0   0   2   2   2   0   0   2   0
 MK-5-15                2   2   2   0   2   0   0   2   0   2   0   0   0   0   0   2   2   0   0   2   2   2   2   0   0   2   0   2   2   2   0   0   2   2   0   0   0   0   0   0   0   0   0   2   2   0   2   0   0   0   2   0   2   2   0   0   0   0   0   2   2   2   0   0   0   0   2   2   0   0   0   0   0   0   0   0   2   0   0   0   0   0   0   0   0   0   0   2   0   2   2   2   0   0   2   2   0   2   2   0   0   0   2   0   0   0   2   0   0   2   0   2   2   2   2   0   0   0   2   2   2   2   2   2   2   2   2   2   2   2   2   2   2   2   2   0   2   0   0   0   2   0   2   0   0   2   2   2   2   2   0   2   0   0   0   0   0   0   2   0   0   0   2   2   0   0   0   2   2   2   2   0   0   2   2   2   2   2   0   0   0   0   0   0   0   2   0   0   0   0   2   0   0   2   2   2   0   0   2   0
 MK-5-16                0   2   2   0   2   0   0   2   0   2   2   0   0   0   0   2   2   0   0   2   2   2   2   0   0   2   0   2   2   2   0   0   2   2   2   0   0   0   0   0   0   0   2   2   2   0   2   0   0   0   2   0   2   0   0   0   0   0   0   2   2   2   0   0   2   0   2   2   0   0   0   0   0   0   2   2   2   0   0   0   0   0   0   0   2   0   0   2   0   2   2   2   0   0   2   2   0   2   2   0   0   0   2   0   0   0   2   0   0   2   0   2   2   2   2   2   0   0   2   2   2   2   2   2   2   2   2   2   2   0   2   2   2   2   2   0   2   0   0   0   2   0   2   0   0   0   2   0   2   2   0   2   0   0   0   0   0   0   2   0   0   2   2   2   0   0   2   2   2   2   2   0   2   2   2   2   2   2   2   0   0   2   0   0   0   2   0   0   2   0   2   0   0   0   2   2   0   2   2   2
 MK-6-1                 0   0   2   0   2   2   0   0   0   0   0   2   2   2   2   0   0   0   2   0   2   0   0   0   0   0   0   2   0   0   0   2   0   0   0   2   2   0   0   2   0   2   0   2   0   0   0   0   0   0   2   2   2   0   0   2   0   0   0   2   2   0   0   0   2   0   2   2   2   0   2   2   0   0   2   2   2   2   0   2   0   2   0   2   0   0   0   2   0   0   2   0   0   0   0   0   2   0   2   0   2   0   0   2   0   0   0   0   0   0   0   2   0   0   2   0   0   2   2   2   0   0   2   0   2   0   2   0   2   2   0   2   0   0   0   2   2   0   0   0   2   0   2   0   2   2   0   0   2   2   2   2   0   0   0   0   2   2   0   0   0   2   2   0   0   0   2   2   0   2   2   0   0   2   0   2   2   0   2   2   2   0   0   2   0   0   2   2   0   2   0   0   0   0   2   2   0   0   0   2
 MK-6-2                 0   0   2   0   2   2   0   0   0   2   0   2   2   2   2   0   0   0   2   0   2   0   0   0   0   0   0   2   0   0   0   2   0   2   0   2   2   0   0   2   2   2   0   2   0   2   0   0   0   0   2   2   2   0   0   2   0   0   0   2   2   0   0   0   2   0   2   2   2   0   0   2   0   2   2   2   2   2   0   2   0   2   0   2   0   0   0   2   0   0   2   0   0   0   0   0   2   2   2   0   2   0   0   2   0   0   0   0   0   0   0   2   0   0   2   0   2   2   2   2   0   0   2   0   2   0   2   0   2   2   0   2   0   0   0   2   2   0   0   0   2   0   2   0   0   2   0   0   2   2   2   2   0   0   0   0   2   2   0   0   0   2   2   0   0   0   2   2   0   2   2   0   0   2   0   2   2   0   2   0   2   0   0   2   0   0   2   2   0   2   0   0   0   0   2   2   0   0   0   0
 MK-6-3                 2   0   2   0   2   2   0   0   0   2   0   2   2   2   2   0   0   0   2   0   2   0   2   0   0   0   0   2   2   0   0   2   0   2   0   2   2   0   2   2   2   2   0   2   0   2   0   0   0   0   2   2   2   0   0   2   2   0   0   0   2   0   0   0   2   0   2   2   2   0   0   2   0   2   2   2   2   0   0   2   0   2   0   2   0   0   0   2   0   0   2   0   0   0   0   0   2   2   2   0   2   0   2   2   0   0   0   0   0   0   0   2   2   0   0   0   2   2   2   2   0   0   2   0   2   0   2   0   2   2   2   0   0   0   0   2   2   0   0   0   2   0   2   2   2   2   0   2   2   2   2   2   0   0   0   0   2   2   0   0   0   2   2   0   0   0   2   2   0   0   2   0   0   2   0   2   2   0   2   0   2   0   0   0   0   0   2   2   0   2   0   2   0   0   2   0   0   0   0   0
 MK-6-4                 2   0   2   0   2   2   0   0   0   2   0   2   2   2   2   0   2   0   2   0   2   0   2   0   0   0   0   2   2   0   0   2   0   2   0   2   2   0   0   2   2   2   0   0   0   2   0   0   0   2   2   2   2   0   0   2   2   0   0   0   2   0   0   0   2   0   2   2   2   0   0   2   0   2   2   2   2   0   0   2   0   2   0   2   0   0   0   2   0   0   2   0   0   0   0   0   0   2   2   0   2   0   2   2   0   0   0   0   0   0   0   2   2   0   2   0   2   0   2   2   0   0   2   0   2   0   2   0   2   2   2   0   0   0   0   2   2   0   2   0   2   2   2   2   0   2   0   2   2   2   2   2   0   0   0   0   2   2   0   0   2   2   0   0   0   0   2   2   0   0   2   0   0   2   0   0   2   0   2   0   0   0   0   0   0   0   2   2   2   2   2   2   0   0   2   0   0   0   0   0
 MK-6-5                 2   0   2   0   0   2   0   0   2   2   2   2   2   2   0   0   0   0   2   0   2   0   2   0   0   0   0   2   0   0   0   2   0   2   0   0   2   0   0   2   0   2   0   0   0   2   0   2   0   2   2   2   2   0   0   2   2   0   0   0   2   0   0   0   2   0   2   0   2   0   0   2   0   2   0   0   0   0   0   2   0   2   0   2   0   0   2   2   0   2   2   0   0   0   0   0   2   2   2   2   0   0   2   0   0   0   0   0   0   0   0   2   2   0   2   0   2   0   2   0   0   0   2   0   2   0   2   2   2   2   2   0   0   0   0   2   2   2   2   0   2   2   2   2   0   2   2   2   2   2   2   2   0   0   0   0   2   2   0   0   2   2   0   0   0   0   2   2   0   0   2   0   0   2   0   2   2   0   2   0   0   0   2   0   0   0   2   2   0   2   2   2   0   2   2   0   0   0   0   0
 MK-6-6                 0   0   2   0   0   2   0   0   2   2   0   2   2   2   0   2   0   0   2   0   2   2   2   0   0   0   2   2   0   0   0   2   0   2   0   2   0   0   2   2   0   2   0   0   0   2   0   2   0   2   2   2   2   0   2   2   2   0   0   0   2   2   0   0   2   0   0   0   2   0   0   2   2   2   0   0   2   0   0   2   0   2   0   2   0   2   2   2   0   2   2   0   0   0   2   0   2   2   0   2   2   0   2   0   0   0   0   0   0   0   0   2   0   2   2   0   2   0   2   0   0   0   2   0   2   0   2   2   2   2   2   0   0   0   0   2   2   2   0   0   2   2   2   0   0   2   2   2   2   2   2   2   0   0   0   0   2   2   2   0   2   2   0   0   0   0   2   2   0   0   2   0   0   2   0   2   0   0   2   0   2   0   2   0   0   0   2   2   0   0   2   2   0   2   2   0   0   0   0   0
 MK-6-7                 0   0   2   0   0   2   0   2   2   2   0   2   0   2   0   2   0   0   2   0   2   2   2   2   0   0   2   2   0   0   0   2   0   2   0   2   0   0   2   2   2   2   0   0   2   2   0   2   0   2   2   2   2   0   2   2   2   0   0   2   2   2   0   0   2   0   0   0   2   0   0   2   2   2   0   0   2   0   0   2   0   2   0   2   0   2   2   2   0   2   2   2   0   0   2   0   2   2   0   2   2   2   2   0   0   0   0   2   0   0   0   2   0   2   2   0   2   0   2   0   0   0   2   0   2   0   2   2   2   2   2   2   0   0   0   2   2   0   0   0   2   2   2   0   0   2   2   0   2   2   2   2   0   0   0   0   2   2   2   2   2   2   2   0   0   0   2   2   0   0   2   0   0   2   0   2   0   0   2   0   2   0   2   0   0   0   2   2   0   0   2   0   0   2   2   0   0   0   0   0
 MK-6-8                 0   0   2   0   0   2   0   2   2   2   0   2   0   2   2   0   0   0   2   0   2   2   2   2   0   0   2   2   0   0   0   2   0   2   0   2   0   0   2   2   2   2   0   0   2   2   0   2   0   0   2   2   2   0   2   2   2   0   0   2   2   2   0   2   2   0   0   0   2   0   0   0   2   2   0   0   2   0   0   2   2   2   0   2   0   2   2   2   0   2   2   0   0   0   2   0   2   2   0   2   2   2   2   2   0   0   0   2   0   0   0   2   0   2   2   0   2   0   2   0   0   0   2   0   2   0   2   2   2   2   2   2   0   0   0   2   2   0   0   2   2   2   0   0   0   2   2   0   2   2   2   2   0   0   0   0   2   2   2   2   2   2   2   0   0   0   0   0   0   0   2   2   0   2   0   2   0   0   2   0   0   0   2   0   2   0   2   2   0   0   2   0   2   2   2   0   0   0   2   2
 MK-6-9                 0   0   2   0   0   2   0   2   2   2   0   0   2   2   2   0   0   0   2   0   2   2   2   2   0   0   2   2   0   0   0   2   0   2   0   2   0   0   2   2   0   2   0   0   2   2   0   2   0   0   2   2   2   0   2   0   2   0   0   2   2   2   0   2   0   0   0   0   2   2   0   0   2   2   0   0   0   0   0   2   2   2   0   2   0   2   2   2   0   2   2   0   0   0   2   2   2   0   0   2   2   2   2   2   0   0   0   2   0   0   0   0   0   2   2   0   2   0   2   0   0   0   2   0   0   2   2   2   0   2   2   2   0   0   0   2   2   0   0   2   2   2   0   0   0   2   0   0   2   2   2   2   0   2   0   0   2   2   2   2   2   0   2   0   0   0   0   0   0   0   2   2   0   2   2   2   0   0   2   0   0   0   2   0   2   0   2   0   0   0   2   0   2   2   2   0   0   0   2   2
 MK-6-10                0   0   0   0   0   2   0   2   2   2   0   0   2   2   2   0   0   0   2   0   2   2   2   0   0   0   2   2   0   2   0   2   0   2   2   0   2   0   2   2   0   2   2   0   2   0   0   0   0   0   2   0   2   0   2   0   2   0   0   2   2   2   0   2   0   0   0   0   2   2   0   0   2   2   2   0   2   2   0   2   2   2   0   2   0   2   2   2   0   2   2   0   0   0   2   2   2   0   0   2   2   2   2   2   2   0   0   2   2   0   2   0   0   2   2   0   0   0   2   0   0   2   2   0   0   2   2   2   0   2   2   2   0   0   0   0   2   0   0   2   2   2   0   0   0   2   0   0   2   2   2   2   0   2   0   0   2   2   2   2   2   0   2   0   0   0   2   0   2   0   2   2   0   2   2   2   0   0   2   0   0   0   2   0   2   0   2   0   0   0   0   0   2   2   2   0   0   0   2   2
 MK-6-11                2   0   0   0   0   0   0   0   2   2   0   0   2   2   2   0   0   0   2   0   2   2   2   0   0   0   2   2   0   2   0   2   0   2   2   2   2   0   2   2   2   2   2   0   0   0   0   0   0   0   2   0   2   0   2   0   0   0   0   2   0   2   0   2   0   0   0   0   2   2   0   0   2   2   2   0   0   2   0   2   2   2   0   2   0   2   2   2   0   0   2   0   0   0   2   2   2   0   0   2   2   2   2   2   2   0   0   2   2   0   2   2   0   0   2   0   0   0   0   0   0   2   2   0   0   0   2   2   0   2   2   2   0   0   0   0   2   0   0   0   0   2   0   0   0   2   0   0   2   0   2   2   0   2   2   0   0   2   2   2   2   0   2   0   0   0   2   0   2   0   2   2   0   2   2   2   0   0   2   2   0   0   2   0   2   2   0   0   0   0   0   0   2   2   2   0   0   0   2   2
 MK-6-12                2   0   0   0   2   0   0   0   2   2   0   0   2   2   2   0   0   0   2   0   2   2   2   0   2   0   2   2   0   2   0   2   0   2   0   0   2   0   2   2   2   2   2   0   2   0   0   0   2   0   2   0   2   0   2   0   0   0   0   2   0   2   0   2   0   0   0   2   2   2   0   0   2   2   2   0   0   2   0   2   2   2   0   2   0   2   2   2   0   0   2   0   0   0   2   2   0   0   0   0   2   2   2   2   2   2   0   2   2   0   2   2   0   0   2   0   2   0   0   0   0   2   2   0   0   0   2   2   0   2   2   2   0   0   0   0   2   0   0   0   0   2   0   0   0   2   2   0   2   0   2   2   0   0   2   0   0   2   2   2   0   0   0   0   0   0   2   0   2   0   2   0   2   2   2   2   0   0   0   2   0   0   2   0   2   2   0   0   0   0   0   0   2   2   2   0   0   0   2   2
 MK-6-13                2   0   0   0   2   0   0   0   2   2   0   0   2   2   2   0   0   0   2   0   2   2   2   0   2   2   2   2   0   0   0   2   0   2   0   2   0   0   2   2   2   2   2   0   2   0   0   0   2   0   2   0   2   0   2   0   2   0   0   2   0   2   0   2   0   0   0   2   2   0   0   0   2   2   2   0   0   2   0   2   2   2   0   2   0   2   2   2   0   0   2   2   0   2   2   2   0   0   0   0   2   2   2   2   2   2   0   2   2   0   0   2   0   0   2   0   0   0   0   0   0   2   2   0   0   0   2   2   0   2   2   2   0   0   0   0   2   0   0   0   0   2   0   2   0   2   2   0   0   0   2   2   0   0   2   0   0   2   2   2   0   0   0   0   0   0   0   0   2   0   2   0   2   0   2   0   0   0   0   2   0   0   0   0   2   2   0   0   0   0   0   0   2   2   2   0   0   0   2   2
 MK-6-14                2   2   0   0   2   0   0   0   2   2   0   0   2   2   2   0   0   0   2   0   2   2   2   0   2   2   2   2   0   0   0   2   0   2   0   2   2   0   2   2   2   2   2   0   2   0   0   0   2   0   2   0   2   0   2   0   2   0   0   2   0   2   2   2   0   0   0   2   2   0   0   0   2   2   2   0   0   2   0   2   2   2   0   2   2   2   2   2   0   0   2   2   0   2   2   2   2   0   0   0   2   2   0   0   2   2   0   2   2   0   0   0   0   2   2   0   0   0   0   2   0   2   2   0   0   0   2   2   0   2   2   0   0   0   0   0   2   0   0   0   0   2   0   2   0   2   2   0   0   2   2   0   0   0   0   0   0   2   2   2   2   0   0   0   0   0   0   0   2   0   2   0   2   0   2   0   0   0   0   0   0   0   0   0   2   2   0   0   0   0   0   0   2   2   0   0   0   0   0   2
 MK-6-15                0   2   0   2   2   0   0   0   2   2   0   0   2   2   2   0   0   0   2   0   2   2   0   0   2   2   2   2   0   0   0   2   0   2   0   2   2   0   2   2   2   2   2   0   2   0   0   0   2   0   2   2   2   0   2   0   2   0   0   2   0   2   2   0   0   0   0   2   2   2   2   0   2   2   0   0   0   2   0   2   2   2   0   2   2   2   2   2   0   0   2   0   0   0   2   2   2   0   2   0   2   0   0   2   2   2   0   2   2   0   0   0   0   2   2   0   0   0   0   2   0   2   2   0   0   0   2   2   0   2   2   0   0   0   0   2   2   0   0   0   0   2   0   2   0   2   2   0   0   2   2   0   0   0   0   0   0   2   2   2   2   0   0   0   0   0   0   0   2   2   2   0   2   0   2   2   0   0   0   2   0   0   0   0   0   2   0   0   0   0   0   0   2   0   0   0   0   0   0   0
 MK-6-16                0   0   2   2   2   0   0   0   2   2   0   0   2   2   2   2   0   0   2   0   2   2   0   0   2   2   2   2   0   0   0   0   0   2   2   2   2   0   2   2   2   2   2   0   0   0   0   0   0   0   2   2   2   2   2   0   2   0   0   2   0   2   0   0   0   0   0   2   2   2   2   0   2   2   0   0   0   2   0   2   2   2   0   2   2   2   2   2   0   0   2   2   0   0   2   0   2   0   2   0   2   0   0   2   2   2   0   2   2   0   0   0   0   2   2   0   0   0   0   2   0   2   2   2   0   0   2   2   0   2   2   0   0   2   0   2   2   0   0   0   0   2   0   2   0   2   2   0   0   2   2   0   0   0   2   0   0   2   2   2   2   0   0   0   0   2   0   0   2   2   2   0   2   2   2   2   0   0   0   2   0   0   0   0   0   2   0   0   0   0   0   0   2   0   0   0   0   0   0   0
 
!****************************************** Phenotypic Data **********************************************************
!-100.0 is resevred for missing phenotype
SimulatedTrait1        13.4220   16.3770   14.8144   17.8988   12.1196   12.6096   11.0369   11.9388   14.5813   15.8949   14.1331   18.3506   13.2054   11.8511   19.7027   12.5453   13.9344   11.5221   14.5580   18.1200   18.6866   17.8252   16.6253   13.2033   16.1019   13.7268   14.2399   10.4803   13.4175   13.0550   13.8751   12.3407   17.2040   17.6064   15.9395   19.6682   10.5025   19.8541   14.0228   17.5143   16.4511   10.3060   11.2040   17.5735   17.8048   17.0290   11.1663   17.8089   16.6978   14.2292   14.2295   18.7971   10.3519   14.3638   14.5472   13.1762   18.3378   15.3511   17.7505    9.3826   15.2052   18.5812   19.9299   18.3225   17.3407   17.0618   13.1262   20.3213   15.4510   12.2375   19.7595   13.9815   13.1427   17.4667   17.0778   14.0877   15.4270   17.0008   13.7264   10.1866   13.1145   13.4221   10.7891   14.4101   18.5049   18.1557   17.1964   13.9518   13.7821   14.4000   14.9635   13.1810   16.8288   14.9916   18.9436   11.6854   20.2079   12.0263   17.3674   14.4041   15.1075   16.4047   14.7081   12.5535   15.6522   13.1307   13.8914   19.6518   17.1601   12.0913   18.6149   13.3737   14.3022   16.2161   19.7011   14.4833   15.5732   13.1881   14.3852   15.2448   12.8203   16.1833   15.8949   11.8697   16.8493   15.4072   10.8566   15.0116   17.6625   12.2257   19.7208   16.5581   13.6502   16.4078   15.0410    7.9302   15.7021   17.3988   16.4801   12.4988    9.7672   17.2281   15.3150   12.3723   16.4151   18.5703   11.6187   15.5903   16.4414   16.8234   15.2411   16.3053   12.5401   14.9879   15.0597   17.0142   14.0190   11.2190   17.8298   13.1762   16.7348   11.2495   17.6820   13.1200   16.6082   12.8293   18.8215   13.9351   10.8103   14.7285   14.8148   12.8967   15.1801   17.6400   14.7294   13.6586   13.5705   13.9893   15.4611   17.4584   15.6838   13.7955   16.7299   14.6858   22.0113   13.1705   17.6502   14.5676   15.6448   11.3949   12.1561   13.0241   16.6710   16.8472   17.7226    9.9935   15.8335   16.4340   13.7978   11.4587
SimulatedTrait2        10.2909    8.0993    6.3360    8.1577   11.1062    9.3823   12.4730   11.0420   11.9075   12.1513   10.7666    9.6013    8.7451    7.4346   11.3228    7.6558    8.8579    7.2930   10.5428    7.9375    7.1948    9.5633    9.7980   10.5393   10.3067   10.8755    9.5607   11.8070    9.8267    9.9653    9.4702    8.8049    9.0454    9.8710   12.0739    9.2297   12.1469    8.8547    8.2398    7.0212    9.6961   11.4807    8.6647    9.5552    7.9611    9.4893    8.7014    9.1261   10.2596    9.0430    9.9556   10.7153   10.2196   10.4839    6.6088   10.6876    9.7082   10.2250   13.1348   10.8871   11.7078   11.1365    9.4764    7.2732    8.7584    9.4770   11.8881    7.3529    9.2890   11.8292    5.1721    9.3503    8.4860    9.0746    9.8131    8.6779    9.8208    9.4347    9.0469    9.3747   10.5595   10.3703    9.1311   10.3404   12.0370    8.9542   10.2866    9.2319   13.7220   10.3941    9.3850   11.3438   12.1481   10.4791   11.6093   11.8515   10.0943    8.5936    9.6603   10.4665   12.1799   12.0892    9.3366   10.7720    9.8876   13.1670   12.5679   10.2468    8.6881    9.8151    9.1316   13.6549    9.5252    6.6993    9.2313    9.8928   11.9661   11.0789   10.8709    9.8169   10.5781    8.0307   12.4354   12.2983   11.8816    9.6712   10.9636   11.4661    6.1036   12.3679    9.2732    9.5946    8.9479   10.4050   11.4127    7.6385   12.2478    9.9461   12.2999   11.4422   11.5814    9.9045   10.5245   12.1077   12.0338   11.1575   10.0367   10.9873    9.8947    7.9316    8.8689    8.4362    9.3201    9.2432   12.1505    9.3226    8.9643    9.1175   12.9265   11.2197   13.6006   10.5489    8.7557   10.6843    8.1364   10.5671    6.8507   11.3282    9.5966    9.8551   10.6946    9.9291    7.7634    9.1459    9.3436    9.7829   11.4354    8.6141   12.0383    6.7865    8.9654   11.6845   11.5671   10.5336   10.9455    7.6117    7.8531    8.1462    9.1326   10.2031   12.3301    9.5591    7.9600   13.1133   10.6401   10.7150    9.2967   11.2164   13.3338   11.4537
 
