# Supplementary material for: Inclusive Composite Interval Mapping of QTL by Environment Interactions in Biparental Populations
Source: PLoS One. 2015 Jul 10;10(7):e0132414. doi: 10.1371/journal.pone.0132414 (PMC4498613; doi:10.1371/journal.pone.0132414)
Supplement: S4 File — (ZIP) [file pone.0132414.s004.zip › H=0.1/L1/run_00052.met]

!**********************Note: lines staring with "!" are remarks and will be ignored in the program********************
!*********************************General Information**********************************
!Assuming F1 = P1 x P2, populations available in QTL IciMapping are: 
!  1, P1BC1F1 = P1 x F1, the first backcrossing where P1 is used as the recurrent parent;
!  2, P2BC1F1 = P2 x F1, the first backcrossing where P2 is used as the recurrent parent;
!  3, F1DH, F1-derived doubled haploids; 
!  4, RIL or F1RIL, recombination inbred lines through the repeated selfing of F1;
!  5, P1BC1RIL, recombination inbred lines through the repeated selfing of P1BC1F1;
!  6, P2BC1RIL, recombination inbred lines through the repeated selfing of P2BC1F1;
!  7, F2, the selfing generation of F1;
!  8, F3, the selfing generation of F2;
!  9, P1BC2F1, the second backcrossing where P1 is used as the recurrent parent; 
! 10, P2BC2F1, the second backcrossing where P2 is used as the recurrent parent;
! 11, P1BC2RIL, recombination inred lines through the repeated selfing of P1BC2F1; 
! 12, P2BC2RIL, recombination inred lines through the repeated selfing of P2BC2F1; 
! 13, P1BC1F2, the selfing generation of P1BC1F1; 
! 14, P2BC1F2, the selfing generation of P2BC1F1; 
! 15, P1BC2F2, the selfing generation of P1BC2F1; 
! 16, P2BC2F2, the selfing generation of P2BC2F1; 
! 17, P1BC1DH, P1BC1F1-derived doubled haploids; 
! 18, P2BC1DH, P2BC1F1-derived doubled haploids; 
! 19, P1BC2DH, P1BC2F1-derived doubled haploids; 
! 20, P2BC2DH, P2BC2F1-derived doubled haploids; 
   3      !Mapping Population (see remarks above)
   2      !Mapping Function (1 for Kosambi; 2 for Haldane; 3 for Morgan)
   2      !Marker Space Type (1 for intervals; 2 for positions)
   1      !Marker Space Unit(1 for centiMorgans; 2 for Morgan)
   6      !Number of Chromosomes (or Linkage Groups)
 200      !Size of the mapping population
   2      !Number of environments
 
!***************************************** Chromosomes and Linkage Maps **********************************************
!Chromosome                 NumMarkers
-CH1                        16
-CH2                        16
-CH3                        16
-CH4                        16
-CH5                        16
-CH6                        16
!Linkage map (Marker name followed by position or the interval length)
 MK-1-1                1     0.000
 MK-1-2                1    10.000
 MK-1-3                1    20.000
 MK-1-4                1    30.000
 MK-1-5                1    40.000
 MK-1-6                1    50.000
 MK-1-7                1    60.000
 MK-1-8                1    70.000
 MK-1-9                1    80.000
 MK-1-10               1    90.000
 MK-1-11               1   100.000
 MK-1-12               1   110.000
 MK-1-13               1   120.000
 MK-1-14               1   130.000
 MK-1-15               1   140.000
 MK-1-16               1   150.000
 MK-2-1                2     0.000
 MK-2-2                2    10.000
 MK-2-3                2    20.000
 MK-2-4                2    30.000
 MK-2-5                2    40.000
 MK-2-6                2    50.000
 MK-2-7                2    60.000
 MK-2-8                2    70.000
 MK-2-9                2    80.000
 MK-2-10               2    90.000
 MK-2-11               2   100.000
 MK-2-12               2   110.000
 MK-2-13               2   120.000
 MK-2-14               2   130.000
 MK-2-15               2   140.000
 MK-2-16               2   150.000
 MK-3-1                3     0.000
 MK-3-2                3    10.000
 MK-3-3                3    20.000
 MK-3-4                3    30.000
 MK-3-5                3    40.000
 MK-3-6                3    50.000
 MK-3-7                3    60.000
 MK-3-8                3    70.000
 MK-3-9                3    80.000
 MK-3-10               3    90.000
 MK-3-11               3   100.000
 MK-3-12               3   110.000
 MK-3-13               3   120.000
 MK-3-14               3   130.000
 MK-3-15               3   140.000
 MK-3-16               3   150.000
 MK-4-1                4     0.000
 MK-4-2                4    10.000
 MK-4-3                4    20.000
 MK-4-4                4    30.000
 MK-4-5                4    40.000
 MK-4-6                4    50.000
 MK-4-7                4    60.000
 MK-4-8                4    70.000
 MK-4-9                4    80.000
 MK-4-10               4    90.000
 MK-4-11               4   100.000
 MK-4-12               4   110.000
 MK-4-13               4   120.000
 MK-4-14               4   130.000
 MK-4-15               4   140.000
 MK-4-16               4   150.000
 MK-5-1                5     0.000
 MK-5-2                5    10.000
 MK-5-3                5    20.000
 MK-5-4                5    30.000
 MK-5-5                5    40.000
 MK-5-6                5    50.000
 MK-5-7                5    60.000
 MK-5-8                5    70.000
 MK-5-9                5    80.000
 MK-5-10               5    90.000
 MK-5-11               5   100.000
 MK-5-12               5   110.000
 MK-5-13               5   120.000
 MK-5-14               5   130.000
 MK-5-15               5   140.000
 MK-5-16               5   150.000
 MK-6-1                6     0.000
 MK-6-2                6    10.000
 MK-6-3                6    20.000
 MK-6-4                6    30.000
 MK-6-5                6    40.000
 MK-6-6                6    50.000
 MK-6-7                6    60.000
 MK-6-8                6    70.000
 MK-6-9                6    80.000
 MK-6-10               6    90.000
 MK-6-11               6   100.000
 MK-6-12               6   110.000
 MK-6-13               6   120.000
 MK-6-14               6   130.000
 MK-6-15               6   140.000
 MK-6-16               6   150.000
!*********************************** Marker Types ********************************************************************
!Co-dominant marker: When heterozygote F1 is present, P1 is coded as 2, F1 is coded as 1, and P2 is coded as 0; Otherwise, P1 is coded as 2, and P2 is coded as 0. 
!Dominant marker: When heterozygote F1 is present, P1 and F1 are coded as 12, and P2 is coded as 0; Otherwise, P1 is coded as 2, and P2 is coded as 0.  
!Recessive markers: When heterozygote F1 is present, P1 is coded as 2, and F1 and P2 are coded as 10; Otherwise, P1 is coded as 2, and P2 is coded as 0. 
!Missing marker is coded as -1. 
 MK-1-1                 2   0   2   2   0   0   0   2   0   2   2   2   2   0   0   2   2   2   0   2   2   0   2   0   0   2   2   2   2   0   0   0   2   2   0   0   2   2   2   0   2   0   0   2   2   0   2   0   0   0   0   2   0   0   2   0   0   0   2   2   2   0   0   2   2   2   0   2   2   2   2   2   0   0   0   0   2   2   0   2   2   0   2   0   2   2   0   2   0   0   0   2   2   0   2   0   2   0   2   2   0   2   0   0   0   0   2   2   0   0   2   0   0   0   0   2   0   0   0   2   0   0   0   0   0   0   0   2   0   0   2   0   2   0   2   2   2   0   2   0   0   2   0   0   2   0   2   0   2   2   0   2   0   0   2   0   0   0   0   0   0   0   2   0   2   2   0   0   2   2   2   0   0   0   2   2   0   0   2   2   2   0   0   2   2   0   0   2   0   2   2   2   2   2   0   0   2   0   0   0
 MK-1-2                 2   0   2   2   0   0   0   2   0   2   2   2   2   0   0   2   2   2   0   2   2   0   2   0   0   2   2   2   2   0   0   0   2   2   0   0   2   2   2   0   2   0   0   2   2   0   2   0   0   0   0   2   0   0   2   0   0   0   2   2   2   0   0   2   2   2   2   2   2   2   2   2   0   0   0   0   2   2   0   2   2   0   2   0   2   2   0   2   0   0   2   0   2   0   2   0   2   0   2   0   0   2   0   0   0   0   2   2   2   0   2   2   0   0   0   2   0   0   0   2   0   2   0   0   0   0   0   2   0   0   2   0   2   0   2   0   2   0   2   0   0   2   0   2   2   0   0   0   2   2   0   2   2   0   2   0   0   0   0   0   0   2   2   0   2   2   0   0   2   2   2   0   0   0   2   2   0   0   2   2   0   0   0   2   2   0   0   0   0   2   2   2   2   2   0   0   2   0   0   2
 MK-1-3                 2   0   2   0   0   0   0   2   0   0   2   0   2   0   0   2   2   2   0   2   2   0   2   0   0   2   2   2   2   0   0   0   2   2   0   0   2   2   2   0   2   2   0   2   0   0   2   0   2   0   0   2   0   0   2   0   0   0   2   2   2   0   0   2   2   2   2   2   2   0   2   2   0   0   0   0   2   2   0   2   2   0   0   0   2   2   2   2   0   0   2   0   2   0   2   0   2   0   2   0   0   2   0   0   0   0   2   2   2   0   2   2   0   0   0   2   0   0   2   2   0   2   0   0   0   0   0   2   0   2   0   0   2   0   2   0   2   0   2   0   2   2   0   2   2   0   0   0   2   2   0   2   2   0   2   0   0   2   0   0   0   2   2   0   2   2   0   0   0   2   2   2   0   0   2   2   0   0   2   2   0   0   0   2   2   0   0   0   0   2   0   2   2   2   0   0   2   0   0   0
 MK-1-4                 2   0   2   0   0   0   0   2   0   0   2   0   2   0   0   2   2   2   0   2   2   0   2   0   0   0   2   0   2   0   0   0   2   2   0   2   2   2   2   0   2   2   0   2   0   0   2   0   2   0   0   2   0   0   0   0   0   0   2   2   2   0   0   2   2   2   0   2   2   0   0   2   0   0   0   0   2   2   0   2   2   0   0   0   2   2   2   2   0   0   2   0   2   0   2   0   2   0   2   0   0   2   2   0   0   0   2   2   0   0   2   2   0   0   0   2   0   0   2   2   2   2   0   0   0   0   0   2   0   2   0   0   2   0   2   0   2   0   2   0   2   2   0   0   2   0   2   0   2   2   0   2   0   0   2   0   2   2   0   0   0   2   2   0   0   2   0   0   0   2   2   2   0   0   2   0   0   0   2   2   0   0   0   2   2   0   0   0   0   2   0   2   2   0   0   0   2   0   0   0
 MK-1-5                 2   0   2   0   2   0   0   2   0   0   0   0   2   0   2   2   2   2   2   0   2   0   2   0   0   0   2   0   2   0   0   0   2   0   0   2   2   0   2   2   2   2   0   2   0   0   2   0   2   0   0   2   0   0   2   0   0   0   2   2   2   0   0   2   2   2   0   2   2   0   0   2   0   0   0   0   2   2   0   2   2   0   0   0   2   2   2   2   0   0   2   0   2   0   2   0   2   2   2   0   0   2   2   0   0   0   2   2   0   0   2   2   0   0   0   2   0   0   2   2   2   2   0   0   0   0   0   2   0   2   0   0   2   0   2   0   2   0   2   0   2   2   0   0   2   0   2   0   2   2   0   2   0   0   2   0   2   2   0   0   0   2   2   0   0   2   0   0   0   0   2   2   0   0   2   0   0   0   2   2   0   0   0   2   2   0   0   0   0   2   0   2   2   0   0   2   2   0   0   0
 MK-1-6                 2   0   2   0   2   0   0   2   0   0   0   2   2   0   2   2   2   2   0   0   2   0   0   0   2   0   0   0   2   0   0   0   2   0   0   2   0   0   2   2   2   2   0   2   0   0   2   0   2   0   0   0   0   0   2   0   0   0   2   2   2   0   0   2   2   2   0   2   2   0   0   2   2   0   0   0   2   2   0   2   2   0   0   0   2   2   0   2   0   0   0   0   2   0   2   2   2   2   2   0   0   2   2   0   0   0   2   2   2   0   2   2   0   0   0   2   0   0   0   2   2   2   0   0   0   0   0   2   0   2   0   0   2   0   2   0   2   0   2   0   2   2   0   0   2   0   2   0   2   2   0   0   2   0   2   0   2   2   0   0   0   0   2   0   0   2   0   0   0   0   2   2   0   0   2   0   0   0   2   2   0   0   0   2   2   0   2   0   0   2   0   2   2   0   0   2   0   0   0   0
 MK-1-7                 2   0   2   0   2   0   0   2   0   0   0   2   2   0   2   2   2   2   0   2   2   2   0   0   2   0   0   0   2   0   0   0   2   0   0   2   0   0   2   2   2   2   0   2   0   0   2   0   2   0   2   0   0   0   2   0   0   0   2   2   2   0   0   2   2   2   0   0   2   0   0   2   2   0   0   0   2   2   0   2   0   0   0   0   2   2   0   2   0   0   0   2   2   2   2   2   2   2   2   0   0   2   2   0   0   0   2   2   0   0   2   2   0   2   0   2   0   0   0   2   2   2   0   0   0   0   0   2   0   0   0   0   2   0   2   2   2   2   2   0   2   2   0   0   2   0   2   0   2   2   0   0   2   2   2   0   0   2   0   0   0   0   2   0   0   2   0   0   0   0   2   2   0   0   2   0   0   0   2   2   0   0   0   2   2   0   2   0   0   2   0   2   2   0   0   2   0   2   0   0
 MK-1-8                 2   0   0   0   2   0   0   2   0   2   0   0   2   2   2   2   2   2   0   2   2   0   0   0   2   2   0   2   2   0   0   0   2   2   0   2   0   0   0   2   2   2   0   0   0   2   2   0   2   0   2   0   0   0   2   0   0   0   2   2   2   0   2   2   2   2   0   0   2   0   2   2   2   0   0   0   2   2   0   0   0   0   0   0   2   2   0   2   0   0   0   2   2   2   2   2   2   2   0   0   0   2   2   0   0   0   2   0   0   2   0   2   0   2   2   2   0   0   0   0   2   2   0   0   0   0   0   0   0   2   0   2   2   0   2   2   2   2   2   0   2   0   0   0   2   0   2   0   2   2   0   0   2   2   2   0   0   2   0   0   0   0   2   0   0   2   0   0   0   0   2   0   0   0   2   0   0   0   0   0   0   2   0   2   2   0   2   0   0   2   0   2   2   0   0   2   2   2   0   0
 MK-1-9                 2   0   0   0   2   0   0   2   0   2   0   0   2   2   2   2   2   0   2   2   2   0   0   0   2   2   0   2   2   0   2   0   2   2   0   2   2   0   0   2   2   2   0   0   0   2   2   2   2   0   2   0   0   0   0   0   0   0   2   0   2   0   2   2   0   2   0   0   2   0   0   2   2   0   2   0   0   2   0   0   2   0   0   0   2   2   0   2   0   0   0   2   2   2   2   2   2   0   2   0   0   2   2   0   0   0   2   0   2   2   0   2   0   2   2   2   0   2   0   0   2   2   0   0   0   0   0   0   0   2   0   2   2   0   2   2   2   2   2   0   2   0   0   2   2   0   2   0   2   2   0   0   2   0   2   0   0   2   0   0   0   0   2   0   0   2   2   2   0   0   2   0   0   0   2   2   0   0   0   2   0   2   0   2   2   0   2   0   0   2   0   2   2   0   0   2   2   2   0   0
 MK-1-10                2   0   0   0   2   0   0   2   0   2   0   0   2   2   2   2   2   0   2   2   2   0   0   2   2   2   0   2   2   0   2   2   0   2   0   2   0   0   0   2   2   2   0   0   0   2   2   2   2   0   2   0   0   0   0   0   2   0   2   0   2   0   0   2   0   2   0   2   2   0   0   2   2   0   2   0   0   2   0   0   2   0   0   0   2   2   0   2   2   0   0   2   0   2   2   0   2   0   2   0   0   0   2   0   0   0   2   0   2   2   0   2   0   2   2   2   0   2   0   0   2   2   0   0   0   0   0   0   0   0   0   2   2   0   2   2   0   2   2   0   2   0   0   2   2   0   2   0   2   2   0   0   2   0   2   0   0   2   0   0   0   0   2   0   0   2   0   2   0   0   2   0   0   0   2   2   0   0   0   2   0   0   0   2   2   0   0   0   0   2   0   2   2   2   0   2   2   2   0   0
 MK-1-11                2   0   0   0   2   0   0   2   0   2   0   0   2   2   2   2   2   0   2   2   2   0   0   2   2   2   0   2   2   0   2   0   0   2   0   2   0   0   2   2   2   2   2   0   0   2   2   0   2   0   0   0   0   0   0   0   2   0   2   0   2   0   0   2   0   2   0   2   2   2   0   2   2   0   2   0   0   2   2   0   0   2   2   0   2   2   0   2   2   0   0   2   0   2   2   0   2   2   2   0   0   0   2   0   0   0   2   0   2   2   0   2   0   2   2   2   0   0   0   0   2   2   2   0   0   0   0   0   0   0   0   2   2   2   2   2   0   0   2   0   2   0   0   2   2   0   0   0   2   2   0   0   2   0   2   0   0   2   0   0   0   2   2   0   0   2   0   2   0   0   2   0   0   0   2   2   0   0   0   2   0   0   0   2   2   0   0   0   0   2   0   2   2   2   0   2   2   0   0   0
 MK-1-12                2   0   2   2   2   0   0   2   0   2   2   0   2   2   2   2   2   0   2   2   2   0   0   2   2   0   0   2   2   0   2   0   0   2   0   2   0   0   2   2   2   2   2   0   0   2   0   0   2   0   0   0   0   0   0   0   0   0   2   0   2   0   0   2   0   2   0   2   2   2   0   2   2   0   2   2   0   2   2   0   0   2   2   0   2   2   0   2   2   0   0   0   0   2   2   0   2   2   2   0   0   0   2   0   0   0   2   0   2   2   0   2   0   2   2   2   0   0   0   2   2   0   2   0   0   0   0   0   0   0   0   2   2   2   0   0   0   0   2   0   2   0   0   2   2   0   0   0   2   2   0   0   0   0   2   0   0   2   0   0   0   2   2   0   0   0   0   2   0   0   2   2   0   0   0   2   0   0   2   2   0   0   0   2   0   0   2   0   0   2   0   2   2   2   0   2   2   0   0   0
 MK-1-13                2   0   2   2   2   0   0   2   0   2   2   2   2   2   2   2   2   0   2   2   2   0   0   2   2   0   0   2   2   0   2   2   0   2   0   2   0   2   0   2   0   2   2   0   0   2   0   0   2   0   0   0   2   0   0   0   2   0   2   0   2   2   0   2   0   2   0   2   2   2   0   0   2   0   2   2   0   2   2   0   0   2   0   0   2   2   0   2   2   0   0   0   0   2   2   0   0   2   2   0   0   0   2   0   0   0   2   2   2   2   0   2   0   2   2   2   0   0   0   2   2   0   2   0   0   0   0   0   0   0   2   2   2   2   0   0   0   0   2   0   2   2   0   2   2   0   0   0   2   2   0   0   0   0   2   0   0   2   0   2   0   2   2   0   0   0   0   2   0   0   2   2   0   0   0   2   0   0   2   2   0   0   0   2   0   0   2   0   0   2   0   2   2   2   0   0   2   0   0   0
 MK-1-14                2   0   0   2   2   0   0   2   0   2   2   2   2   2   2   2   2   0   2   0   2   0   2   2   2   0   0   2   0   0   2   2   0   2   2   2   0   2   0   2   0   2   2   0   0   2   0   0   0   0   0   0   2   0   0   0   2   0   2   0   0   2   0   2   0   2   0   2   2   2   0   0   2   0   2   2   0   2   2   0   2   2   0   0   2   2   0   2   2   0   0   0   0   2   2   0   0   2   2   0   0   0   2   2   0   0   2   2   2   2   0   2   0   2   2   2   0   0   0   2   2   0   2   0   0   0   0   0   0   0   2   2   2   0   0   0   0   0   2   0   2   2   2   2   2   0   2   0   2   2   0   2   0   0   0   2   0   2   0   2   0   2   2   0   2   0   0   2   0   0   2   2   0   0   0   2   2   0   2   2   0   0   0   2   0   0   2   2   0   0   0   2   2   0   0   0   2   0   2   0
 MK-1-15                2   0   0   2   2   0   0   2   0   2   2   2   2   2   2   2   2   0   2   0   2   0   2   0   2   0   0   2   0   0   2   2   0   2   2   2   0   2   0   2   0   2   2   0   0   2   0   0   0   0   0   2   2   0   0   0   2   0   2   0   0   2   0   2   0   2   2   2   2   2   0   0   2   0   2   2   0   2   0   0   2   2   2   0   2   2   0   2   2   0   0   0   0   2   2   0   0   2   2   0   0   0   2   2   0   0   2   2   2   0   0   2   0   2   2   2   0   0   0   2   2   0   2   0   0   0   0   0   0   0   2   2   2   0   0   0   2   0   2   0   2   2   2   2   0   0   0   0   2   2   0   2   0   2   0   2   0   2   0   2   0   2   2   0   2   0   0   2   0   0   2   0   0   0   0   2   2   0   2   2   2   0   0   2   0   0   2   0   0   0   0   2   2   0   0   2   2   0   2   0
 MK-1-16                2   0   0   2   2   0   2   2   0   2   2   2   2   2   2   2   2   0   2   0   2   0   2   0   2   0   0   2   0   0   2   2   0   2   2   2   0   2   0   0   0   2   2   0   0   2   2   0   0   2   0   2   2   0   2   0   2   2   2   0   2   2   0   2   0   2   2   2   2   0   0   0   2   0   2   2   0   2   0   0   2   2   2   0   2   2   0   2   2   0   0   0   0   2   2   0   0   2   2   0   0   0   2   2   0   0   2   2   2   0   0   2   2   2   2   0   2   0   0   2   0   0   2   0   0   0   0   0   0   0   0   2   2   2   0   0   2   0   2   0   2   2   0   2   0   0   0   0   0   2   0   2   0   0   0   0   0   2   0   2   0   2   0   0   2   0   0   2   0   0   2   0   0   0   0   2   2   0   2   2   2   2   0   2   0   0   2   0   0   0   0   2   0   0   0   2   2   0   2   0
 MK-2-1                 2   2   0   2   0   0   2   0   0   0   2   0   0   0   2   0   0   0   2   0   2   2   0   2   0   2   2   0   2   0   2   2   2   0   2   0   0   0   2   0   0   0   2   2   2   2   0   2   0   0   0   0   0   2   0   0   0   0   0   2   0   0   0   0   2   2   0   2   2   0   0   0   2   2   0   0   0   0   0   0   0   2   2   2   2   2   2   0   0   2   0   0   0   2   2   2   0   0   2   0   2   0   2   0   0   2   0   2   2   0   2   2   2   0   0   0   0   2   0   0   0   2   0   2   2   2   2   2   0   2   2   0   2   0   0   2   0   0   0   0   2   2   0   2   0   2   2   0   0   0   2   0   0   2   0   0   0   0   2   2   2   0   0   2   0   2   2   0   2   2   2   2   0   0   0   0   0   0   2   2   2   2   0   2   0   0   0   0   0   0   2   0   2   0   2   0   2   2   2   2
 MK-2-2                 2   2   0   2   0   0   2   0   2   0   2   2   0   0   2   0   0   0   2   0   2   0   0   2   0   2   2   0   2   2   2   2   2   0   2   0   0   0   2   0   0   0   2   0   2   2   0   2   0   0   2   0   0   2   0   0   0   0   0   2   0   0   0   0   2   2   0   2   2   0   0   0   0   2   0   0   0   2   2   0   0   2   2   2   2   2   0   0   0   2   0   0   0   2   2   2   0   0   2   0   0   0   2   0   0   2   0   0   2   0   0   0   2   0   0   0   0   2   0   0   0   2   2   2   2   0   2   2   0   2   2   0   0   0   0   2   0   0   0   0   2   2   0   2   2   2   2   0   0   0   2   0   0   2   0   0   0   0   0   2   2   0   0   2   0   2   2   0   2   0   2   2   0   0   0   0   0   0   2   2   2   2   0   2   0   0   0   0   0   0   2   0   2   0   2   0   2   2   2   0
 MK-2-3                 2   2   2   2   0   0   2   0   2   2   2   2   0   0   2   0   2   0   2   0   2   0   0   2   2   2   2   0   2   2   2   2   2   0   2   2   0   0   2   0   0   0   2   0   2   2   0   2   0   0   2   0   0   2   0   0   2   0   0   2   2   0   0   0   2   2   0   2   2   0   0   0   0   2   0   0   0   2   2   0   2   2   0   2   2   0   0   0   0   2   0   0   0   2   2   2   0   2   2   0   0   0   0   0   2   2   2   0   0   0   0   2   2   0   2   0   0   2   0   0   0   2   2   2   2   0   2   2   2   2   2   0   0   0   0   2   0   0   0   0   2   2   0   2   2   2   0   0   0   0   2   0   0   2   0   0   0   2   0   2   0   0   0   2   0   2   2   0   0   2   2   2   0   0   0   0   0   0   2   0   2   2   0   2   0   2   0   0   2   2   2   0   2   0   2   0   2   2   2   2
 MK-2-4                 0   2   2   2   0   0   2   0   0   2   2   2   0   0   2   0   0   0   2   0   2   0   2   2   2   2   2   0   2   2   2   2   2   0   2   2   0   0   2   0   0   0   2   0   2   2   0   2   0   0   2   0   0   2   0   0   2   0   0   2   2   0   0   0   2   2   0   2   2   0   0   0   2   2   0   0   0   2   2   2   2   2   0   2   2   0   0   0   0   2   0   0   0   2   2   2   0   2   2   2   0   0   0   0   2   2   2   0   0   0   0   2   2   0   2   0   0   2   0   0   0   2   2   2   2   0   2   0   2   2   2   0   0   0   0   2   0   2   0   0   2   2   0   2   0   2   0   0   0   0   2   0   0   2   0   0   0   2   0   2   2   0   0   2   0   2   2   0   0   2   2   2   0   0   0   0   0   0   2   0   2   2   0   2   0   2   0   0   2   2   0   0   2   0   2   0   2   2   2   2
 MK-2-5                 0   2   2   2   2   0   2   0   0   2   0   2   0   0   2   0   0   0   2   0   2   0   2   2   2   2   2   2   2   2   2   2   2   0   0   0   0   2   2   0   0   0   2   0   2   0   0   2   0   0   2   0   0   2   0   0   2   0   0   2   0   0   0   0   2   2   0   2   2   0   0   0   2   2   0   0   0   2   2   2   2   2   0   2   2   0   0   0   2   2   0   0   0   2   0   2   0   2   2   2   0   0   0   0   2   2   2   2   0   0   0   2   2   0   2   0   0   2   0   0   0   2   0   2   2   0   2   0   2   2   2   0   0   0   0   2   2   2   0   0   2   2   2   2   0   2   0   2   0   0   2   0   0   2   0   0   0   2   0   2   2   0   0   2   2   2   2   0   0   2   2   2   0   0   0   0   0   2   0   0   2   2   0   2   0   2   0   0   2   2   0   0   2   0   2   0   2   2   2   2
 MK-2-6                 2   2   2   2   2   0   2   0   0   2   0   2   0   0   2   0   0   0   2   0   0   0   2   0   2   2   0   0   2   2   2   2   2   0   0   0   2   2   2   2   0   2   2   0   2   0   0   2   0   0   2   0   0   2   0   0   2   0   0   2   2   0   2   0   2   2   0   2   2   0   0   0   2   2   0   0   0   2   2   2   2   2   0   2   2   0   0   0   2   2   0   0   0   2   0   2   0   2   0   2   0   0   0   2   2   2   2   2   0   0   0   2   2   0   2   0   0   2   0   0   0   2   0   2   2   0   2   0   2   2   2   2   0   0   0   2   2   2   0   0   2   2   2   2   0   2   0   2   0   0   2   0   0   0   0   2   0   2   0   2   2   0   0   2   2   0   2   0   0   2   2   2   2   0   0   2   0   2   0   0   2   2   0   2   0   2   0   0   2   2   2   0   0   0   2   0   2   2   2   2
 MK-2-7                 2   2   2   2   0   0   2   0   0   2   0   2   0   0   2   0   0   0   2   0   0   0   2   0   2   2   0   0   2   0   2   2   2   0   2   2   0   2   0   2   0   2   2   0   0   0   0   2   2   0   2   0   0   2   0   0   2   0   0   2   0   0   2   0   2   2   0   2   2   0   0   0   2   2   0   0   0   2   2   2   2   2   0   2   0   0   0   0   2   2   0   0   0   2   2   2   2   2   0   2   0   2   0   2   2   2   2   2   0   0   0   2   2   0   2   0   0   2   0   0   0   0   0   2   2   0   2   0   2   2   0   2   0   0   0   2   2   2   0   0   2   2   2   2   2   2   0   2   2   0   2   0   0   0   0   2   0   2   0   2   2   0   0   2   2   0   2   0   0   2   2   2   2   0   0   2   0   2   0   2   2   2   2   2   2   2   2   0   2   2   0   0   0   0   2   0   2   2   0   2
 MK-2-8                 2   2   2   2   0   0   2   0   0   2   0   2   0   0   2   0   0   0   0   0   0   0   2   0   0   2   0   2   2   0   2   2   2   0   2   2   0   2   0   2   0   2   2   2   0   0   0   2   2   0   2   0   0   2   0   0   2   0   0   2   0   0   0   0   2   2   2   2   2   0   0   0   2   2   0   0   0   2   0   2   2   2   2   2   0   0   0   0   2   2   0   0   0   2   2   0   2   2   0   2   0   0   0   0   2   2   2   2   0   0   0   2   2   0   2   0   0   2   0   0   2   0   0   2   0   0   2   0   2   2   0   2   0   0   0   2   2   2   2   0   0   2   2   2   2   2   0   2   2   0   2   0   0   2   2   2   0   2   0   2   2   0   0   2   2   0   2   0   0   0   2   2   2   0   2   2   0   2   0   2   2   2   2   2   2   2   0   2   2   2   0   2   0   0   2   0   2   2   0   2
 MK-2-9                 2   2   2   2   0   0   2   0   0   2   0   2   0   2   2   0   0   0   0   0   0   0   0   0   0   2   0   0   0   0   2   2   2   0   2   2   0   2   0   2   0   2   2   2   0   0   2   2   2   0   2   0   0   2   0   0   2   2   0   0   0   0   0   0   2   2   2   2   2   0   0   0   0   2   0   2   0   2   0   2   2   0   2   0   0   0   0   0   2   2   0   0   0   2   2   0   2   2   0   2   0   2   0   0   2   0   2   2   0   0   0   2   0   0   2   0   0   2   2   0   2   0   0   0   0   0   2   0   2   0   0   2   0   2   0   2   2   2   2   0   0   2   0   2   2   2   0   2   0   0   2   0   0   2   2   2   0   2   0   2   2   0   0   2   2   0   2   0   0   0   2   2   2   0   2   2   0   0   2   2   2   2   2   2   2   2   0   2   2   2   2   2   0   0   2   0   2   2   0   2
 MK-2-10                2   2   2   2   0   0   2   0   0   2   0   2   0   2   2   0   0   0   0   0   0   0   0   0   0   2   0   0   0   0   2   2   2   0   2   2   0   2   0   0   0   2   0   2   0   0   2   2   2   0   2   0   0   2   0   0   2   2   0   0   0   0   0   2   2   2   2   2   2   0   0   0   0   2   0   2   0   2   0   2   2   0   2   0   0   2   0   0   0   2   0   0   0   2   2   0   2   2   0   2   0   2   0   0   2   0   2   2   0   0   0   2   0   0   2   0   0   2   2   0   2   0   0   0   0   0   2   0   2   0   2   2   2   2   0   2   2   0   2   2   0   2   0   2   2   2   0   2   0   0   2   2   0   2   0   2   0   2   2   2   2   0   0   2   2   0   0   0   0   0   2   2   2   0   2   2   2   0   2   2   2   0   2   2   2   2   0   2   0   2   2   2   0   0   2   0   2   2   0   2
 MK-2-11                2   2   2   2   0   0   2   2   2   2   0   2   0   2   2   0   0   0   0   2   0   2   0   0   0   2   2   0   0   0   2   2   2   0   2   2   0   2   0   0   0   2   0   2   0   0   2   0   2   0   2   2   0   2   0   0   2   2   2   0   0   0   0   2   2   0   2   2   2   0   0   2   0   2   0   2   0   2   0   0   2   0   2   0   0   2   0   0   0   2   0   0   0   2   0   0   2   2   0   2   0   2   0   0   2   0   2   2   0   0   0   2   0   0   2   0   2   2   2   2   2   0   0   2   2   0   2   0   2   2   2   2   2   2   0   2   2   0   2   0   2   2   0   2   2   2   0   2   0   0   2   2   0   2   0   2   0   2   2   0   2   0   0   2   2   0   0   0   0   0   2   2   2   0   2   2   2   0   0   2   2   0   2   2   2   2   0   2   0   2   2   0   0   0   2   2   2   2   0   2
 MK-2-12                2   2   0   2   0   2   2   2   0   2   0   2   0   2   2   0   0   0   2   2   2   2   0   0   0   2   2   0   0   0   0   2   2   0   0   2   0   2   0   0   0   2   0   0   0   0   2   0   2   0   2   2   0   2   0   2   2   2   2   0   0   0   0   2   0   0   2   2   2   0   0   2   0   2   0   2   2   2   0   0   2   0   2   0   0   2   0   0   0   2   0   0   0   2   0   0   0   2   0   2   0   2   0   2   2   2   2   2   0   0   0   2   0   0   2   0   2   2   2   2   2   0   0   2   2   0   2   0   2   2   2   2   0   2   0   2   2   0   2   0   2   2   0   2   2   2   0   2   0   2   2   2   0   2   0   2   0   2   2   0   2   0   0   2   2   0   0   0   0   0   2   2   2   0   2   2   2   0   0   2   2   0   2   2   2   2   0   2   0   2   2   0   0   0   2   2   2   2   2   2
 MK-2-13                0   2   0   2   0   2   2   0   0   2   0   2   0   2   2   0   0   0   2   2   2   2   0   0   0   2   2   0   0   0   0   2   2   0   0   0   0   2   0   0   0   2   0   0   0   0   2   0   2   0   2   2   0   0   0   2   0   2   2   0   0   0   0   2   2   0   2   2   2   0   0   2   0   2   0   2   2   2   0   0   2   0   2   2   2   2   0   0   0   2   2   0   0   2   0   0   0   2   0   2   0   0   0   2   2   0   2   2   0   0   0   2   0   0   2   2   2   2   2   2   2   0   0   2   2   0   2   0   2   2   2   2   0   2   0   2   2   0   2   0   0   2   0   2   2   2   0   2   0   2   2   2   0   2   0   2   2   2   2   0   2   0   0   0   2   0   0   0   0   0   2   2   2   0   0   2   2   0   0   2   2   0   2   2   2   2   0   2   0   2   0   0   0   0   2   2   2   2   2   2
 MK-2-14                0   2   0   2   0   2   2   0   0   2   0   2   0   2   2   0   0   0   2   2   2   2   0   0   0   2   2   0   0   0   0   2   2   0   0   0   0   2   0   0   0   2   0   0   0   0   2   0   2   0   2   2   0   0   0   2   0   2   2   0   2   0   0   2   2   0   0   2   2   2   0   2   0   2   0   2   2   2   0   0   2   0   2   2   2   2   0   0   0   0   2   0   0   2   0   2   0   2   2   2   0   2   0   2   2   0   2   2   2   2   0   2   0   0   2   2   2   2   2   2   2   0   0   0   2   0   2   0   0   0   2   2   0   2   0   2   2   0   2   0   0   2   0   2   2   2   0   2   0   0   2   2   2   2   0   2   2   2   2   0   2   0   0   0   2   0   0   0   0   0   2   2   2   0   0   2   2   0   0   2   2   0   2   2   2   2   2   2   0   2   0   0   0   0   2   2   0   2   2   2
 MK-2-15                0   2   0   2   0   2   2   0   0   2   2   2   0   2   2   0   0   0   2   2   2   2   0   0   0   2   2   0   0   0   0   2   0   0   0   2   0   2   0   0   2   2   0   0   0   0   2   0   0   2   2   2   2   0   0   2   0   2   2   0   2   0   0   2   2   0   0   2   2   2   0   2   0   2   0   2   2   2   0   0   2   0   2   2   2   2   0   0   0   0   2   0   2   2   0   2   0   2   2   2   0   2   0   2   2   2   2   2   2   2   0   2   0   0   2   2   2   2   2   2   2   0   0   0   2   0   2   0   0   0   2   2   2   2   2   2   2   0   2   0   0   2   0   2   0   2   0   2   0   0   2   2   2   2   0   2   2   2   2   2   2   0   0   0   2   0   0   2   0   0   0   2   2   0   0   2   2   0   0   0   2   0   2   0   2   2   2   2   0   2   0   0   0   0   2   2   0   2   2   2
 MK-2-16                0   2   0   2   0   2   2   0   0   2   0   2   0   2   2   0   0   0   2   2   2   2   0   0   2   0   2   0   0   0   0   2   0   0   0   2   0   2   0   0   0   2   0   0   0   0   2   0   0   2   2   2   2   0   0   2   0   2   2   0   2   0   0   2   2   0   0   2   2   2   0   2   2   2   0   2   2   2   2   0   2   0   2   2   2   2   0   0   0   0   2   0   2   2   0   2   0   2   2   2   0   2   0   2   2   2   2   0   2   2   0   2   0   0   2   2   2   0   0   0   2   2   0   2   2   0   2   0   0   0   2   2   2   2   2   2   2   0   2   0   0   2   0   2   0   2   0   2   0   0   2   2   2   2   0   2   2   2   2   2   2   0   0   0   2   0   0   2   0   0   0   2   2   0   0   2   2   0   0   0   2   0   2   0   2   2   2   2   0   2   0   0   0   0   2   2   0   2   2   2
 MK-3-1                 2   2   2   2   0   2   2   2   2   2   0   0   0   2   0   0   2   0   2   0   0   2   2   2   2   0   0   2   2   0   2   2   2   2   2   2   2   2   2   0   0   2   2   0   2   2   2   2   0   2   2   0   0   0   0   2   2   2   2   0   2   0   0   2   2   2   2   0   2   2   0   2   2   2   0   2   2   0   2   2   2   0   0   0   2   0   0   0   2   0   0   2   2   2   0   2   2   0   2   0   0   0   0   2   0   0   2   0   0   2   0   0   0   0   0   0   2   0   0   2   2   0   2   0   2   2   0   2   2   2   0   2   2   0   0   2   2   0   0   0   0   2   0   2   2   0   0   0   2   2   0   2   2   2   2   0   2   0   0   2   0   2   0   2   0   0   2   0   2   2   2   2   0   0   0   2   0   2   2   2   0   2   2   2   2   0   0   2   0   0   0   2   0   2   2   2   0   2   2   0
 MK-3-2                 2   2   2   2   0   2   2   2   0   2   0   0   0   2   0   0   2   0   2   0   0   2   2   0   2   0   0   2   2   0   2   2   2   2   2   2   2   2   2   0   0   2   2   0   2   2   2   2   0   2   2   0   0   0   0   2   2   2   2   0   0   0   0   2   0   0   2   0   2   2   0   2   2   2   0   2   2   0   2   2   2   0   0   0   2   0   2   0   2   0   0   2   2   2   0   2   2   0   2   0   0   2   0   2   0   0   2   0   0   2   0   0   0   2   0   0   2   0   0   2   2   0   2   0   2   2   0   2   2   2   0   2   0   0   0   2   2   0   0   0   0   2   0   0   2   0   0   0   2   2   0   2   2   2   2   0   0   0   2   2   0   2   2   2   0   0   2   0   0   2   2   0   0   0   2   2   0   2   2   2   0   2   2   2   2   0   0   2   0   0   0   2   0   2   2   2   0   2   2   2
 MK-3-3                 0   2   2   2   0   2   2   2   0   0   0   0   0   2   0   0   2   0   2   0   0   2   2   0   2   0   0   0   2   0   2   2   0   2   2   0   2   2   2   2   0   2   2   0   2   2   2   2   0   2   2   0   0   0   0   0   2   2   2   0   0   0   0   2   0   0   2   0   2   0   0   2   2   2   0   2   2   0   2   2   2   0   0   0   2   0   2   0   2   0   0   0   2   0   2   2   2   0   2   2   0   2   0   0   0   2   2   0   0   2   0   0   0   2   0   0   2   0   0   2   2   0   2   0   2   2   0   0   2   2   0   0   0   2   0   2   2   2   0   0   0   0   0   0   0   0   0   0   2   2   0   2   2   2   2   0   0   0   2   2   0   2   2   2   0   0   2   0   0   2   2   0   0   0   2   2   0   2   2   2   0   2   0   2   2   2   0   0   0   0   2   2   0   2   2   2   2   2   2   2
 MK-3-4                 0   2   2   2   0   2   2   2   0   0   0   0   0   2   0   0   2   0   2   0   0   2   2   0   2   2   0   0   2   0   2   2   0   2   2   0   2   2   2   2   0   2   2   2   2   2   2   2   0   2   2   0   0   0   2   0   2   2   2   2   0   0   0   2   0   0   2   0   2   0   0   2   2   0   0   2   2   0   2   2   2   0   0   0   2   0   2   0   2   0   0   0   2   0   2   2   2   0   2   2   0   2   0   0   0   2   2   0   0   0   0   0   0   2   0   0   2   2   0   2   0   0   2   2   0   2   0   0   2   2   0   0   0   2   0   0   2   2   0   0   2   0   0   0   0   0   0   0   2   2   0   2   2   2   2   0   0   0   2   2   0   2   2   2   0   0   2   0   0   2   2   0   2   0   2   2   0   2   2   2   0   2   0   2   2   2   0   0   0   0   2   2   0   2   2   2   2   2   2   2
 MK-3-5                 0   2   2   2   0   2   2   2   0   0   0   2   0   2   0   0   2   0   2   0   0   2   2   0   2   2   0   0   2   0   2   0   0   2   2   2   2   2   2   2   0   2   2   2   2   2   2   2   0   2   2   0   0   0   2   0   2   2   2   2   0   0   0   2   0   0   2   0   2   0   0   0   2   0   2   0   2   0   2   0   2   0   0   0   2   0   2   0   2   2   0   0   2   0   2   2   2   0   2   2   0   2   0   0   0   2   2   2   0   0   0   0   2   2   0   0   2   2   0   2   0   0   2   2   0   2   0   0   2   2   0   0   0   2   0   2   2   2   0   0   2   0   0   0   0   2   2   0   0   2   0   0   2   2   2   0   0   0   2   2   0   2   2   2   0   0   2   0   0   2   2   0   2   0   2   2   0   2   2   2   0   2   0   2   0   2   0   0   0   0   0   2   0   2   2   2   2   0   2   2
 MK-3-6                 0   2   2   2   0   2   2   2   0   0   0   2   0   2   0   0   2   0   2   0   0   2   2   0   2   2   0   0   2   0   2   0   0   2   2   2   2   2   2   2   0   2   2   2   2   2   2   2   0   2   2   0   0   2   0   0   2   2   2   2   0   0   0   2   0   0   2   0   2   0   0   0   2   0   2   0   2   0   2   0   2   0   0   0   2   0   2   2   2   2   0   2   2   0   2   2   2   0   2   2   0   2   0   0   2   2   2   2   0   2   0   0   0   2   0   0   2   2   0   2   0   0   2   2   0   2   0   0   2   2   0   0   0   0   0   2   2   2   0   0   0   0   0   0   0   2   2   0   2   2   0   0   2   2   2   0   0   0   2   2   2   2   2   2   0   2   2   0   0   2   2   0   2   0   2   2   0   2   2   2   0   2   0   2   0   2   0   2   0   0   0   2   2   2   2   2   0   0   2   2
 MK-3-7                 0   2   2   2   0   2   2   2   0   0   0   0   0   2   2   0   2   0   2   0   0   2   2   2   2   0   0   0   2   0   2   0   0   2   2   0   2   2   2   2   0   2   2   2   2   0   2   2   0   2   2   0   0   2   0   0   2   0   2   2   0   0   0   2   0   0   2   0   2   0   0   0   2   0   2   0   2   0   2   0   2   0   0   0   2   0   2   2   0   2   0   2   2   0   2   2   2   2   2   2   0   2   0   0   2   2   2   2   0   2   0   0   0   2   0   2   2   2   0   2   2   0   2   2   0   2   0   0   2   2   0   0   0   0   0   2   2   2   0   0   0   0   0   0   0   2   0   0   2   2   0   0   2   2   2   0   0   0   2   2   2   2   2   2   0   2   2   0   0   2   0   0   2   0   2   2   0   2   2   2   0   2   0   2   0   2   0   2   2   0   0   2   2   2   2   2   0   0   2   2
 MK-3-8                 0   2   2   2   0   2   2   2   0   0   0   0   0   2   2   0   2   0   2   0   0   2   2   2   2   0   0   0   2   0   2   0   0   2   2   0   2   0   2   2   2   0   2   2   2   0   2   0   0   2   2   0   0   0   0   2   2   0   2   2   0   2   0   2   2   0   2   0   2   0   2   0   2   0   2   0   2   0   2   0   2   0   0   0   2   0   2   2   0   2   0   2   2   0   2   2   2   2   0   2   2   2   0   0   2   2   2   2   0   2   0   0   0   2   0   2   0   2   0   0   0   0   2   2   0   2   0   0   2   2   0   2   0   2   0   0   2   0   0   2   0   0   0   2   0   2   0   0   2   2   0   0   2   2   2   2   0   0   2   2   2   2   2   0   0   2   2   0   0   2   0   2   2   0   2   0   0   2   2   2   0   2   0   2   0   0   0   2   2   0   0   2   2   2   2   2   0   0   2   2
 MK-3-9                 2   2   2   2   0   2   2   2   0   0   0   0   0   2   2   0   0   0   2   0   0   2   2   0   2   0   0   0   2   0   2   0   0   2   2   0   2   0   2   2   2   0   2   2   2   0   2   0   0   2   2   0   0   0   0   2   2   2   2   0   0   2   2   2   2   0   0   0   2   0   2   0   2   0   2   0   2   0   2   0   2   0   2   0   2   0   2   2   0   2   0   2   2   0   2   2   0   2   0   2   2   2   2   0   2   2   2   2   0   2   2   0   0   2   0   2   0   2   0   0   0   0   2   0   0   2   0   0   2   2   0   2   0   2   0   0   2   0   0   2   0   0   0   2   0   2   0   0   2   2   0   0   2   2   2   2   0   0   2   2   2   2   2   0   0   2   2   0   0   2   0   2   0   0   2   0   0   2   2   0   0   0   0   2   0   0   0   2   2   0   0   0   2   2   2   2   0   0   2   0
 MK-3-10                2   2   2   2   0   2   2   2   0   0   0   0   0   2   2   2   0   0   2   2   0   2   2   0   0   0   0   0   2   0   2   0   0   2   2   0   0   0   2   2   2   0   2   2   2   0   2   0   2   2   2   0   0   2   0   2   2   2   2   0   0   2   0   2   2   0   0   0   2   0   2   0   2   2   2   0   2   0   2   0   2   0   2   0   2   2   2   2   0   2   2   2   2   2   0   2   0   2   0   2   2   2   2   0   2   2   2   2   0   2   2   0   0   2   0   2   0   2   0   0   0   2   2   0   0   2   0   0   2   2   0   2   0   2   0   0   2   0   2   2   0   0   0   2   0   2   0   0   2   2   0   0   2   2   2   2   2   0   2   2   0   2   2   0   2   2   0   0   0   2   0   2   0   0   2   0   2   2   2   0   2   0   0   2   0   0   0   2   2   0   0   0   2   2   2   0   0   0   2   0
 MK-3-11                2   2   2   2   0   2   2   2   0   0   2   0   2   2   2   2   0   0   2   2   0   2   0   2   0   0   0   2   2   0   2   0   0   2   0   2   0   0   0   2   2   0   2   2   2   0   2   0   2   2   2   0   0   2   2   2   2   2   2   0   0   2   0   2   2   0   0   0   2   0   2   0   2   2   2   0   2   0   2   0   2   2   2   0   2   2   2   2   0   2   2   2   2   2   2   2   0   2   0   2   2   2   2   0   2   2   2   2   0   2   2   0   0   2   0   2   0   2   0   0   0   2   2   0   0   0   0   0   2   2   0   2   0   2   0   0   2   0   2   2   0   0   0   2   0   2   0   0   2   2   0   0   2   2   2   2   2   0   2   2   0   0   2   0   2   2   0   0   0   2   0   2   0   2   0   0   2   2   2   0   2   0   0   2   0   0   0   2   2   0   0   0   2   2   2   0   0   0   2   2
 MK-3-12                2   2   2   2   0   2   2   2   0   0   2   0   2   2   2   2   0   0   2   2   0   2   0   2   0   0   0   2   2   0   2   0   0   2   2   2   0   0   0   2   2   0   2   2   2   0   2   0   2   2   0   0   0   2   2   2   2   0   2   2   0   0   0   2   2   0   0   0   2   0   2   0   2   2   2   0   2   0   2   0   0   2   2   2   2   2   2   2   0   2   2   2   2   2   2   0   0   2   0   2   2   2   2   0   2   2   2   2   0   2   2   0   0   2   0   2   0   2   0   0   0   2   2   0   0   0   2   0   2   2   0   2   0   2   0   0   0   0   2   2   0   0   0   2   0   2   0   0   0   2   0   0   2   2   2   2   2   0   2   2   0   0   2   0   0   2   0   0   0   2   0   2   0   2   0   0   0   0   2   0   2   0   0   2   0   0   0   2   2   2   0   0   0   2   2   0   0   0   2   2
 MK-3-13                2   2   2   2   0   2   2   2   0   0   2   0   2   2   2   2   0   2   2   2   0   0   2   2   0   0   0   2   2   0   2   2   0   2   2   2   0   2   0   2   2   0   2   2   2   0   2   0   2   2   2   0   0   2   2   2   2   0   2   0   0   2   0   0   2   0   0   2   2   0   2   0   2   2   2   0   2   0   2   0   0   2   2   2   2   2   2   2   0   2   2   2   2   0   2   0   0   2   0   2   2   2   2   0   2   2   2   2   0   2   2   0   0   2   0   2   0   0   2   0   0   2   2   0   0   0   2   0   2   2   0   2   0   2   0   0   0   0   2   2   0   0   0   2   0   2   0   0   0   2   0   0   0   2   2   2   2   2   0   2   0   0   2   0   0   2   0   0   0   0   0   2   0   2   0   0   0   0   2   0   2   0   0   2   0   2   0   2   2   2   0   0   0   2   2   0   0   0   2   2
 MK-3-14                2   2   2   2   0   2   2   2   0   0   2   0   2   2   2   2   0   2   2   2   0   0   2   2   2   0   0   2   2   0   2   2   0   2   2   2   0   2   0   2   2   0   0   2   2   0   2   0   2   2   2   0   0   2   2   2   2   0   2   0   0   2   0   0   0   0   0   2   2   0   2   0   2   2   0   0   2   0   2   0   0   2   2   2   2   2   2   2   0   0   2   2   2   0   2   0   0   2   0   2   2   2   2   0   2   2   2   0   2   0   2   0   0   2   0   2   0   0   2   0   0   2   2   0   0   0   2   0   2   2   0   2   2   2   0   2   0   2   2   2   0   0   0   2   0   2   0   2   0   2   2   0   0   2   2   2   2   2   2   2   0   0   2   0   0   2   0   0   0   0   0   2   0   2   0   0   0   0   2   2   2   0   0   2   0   2   0   0   2   2   0   0   0   2   0   0   0   0   2   2
 MK-3-15                2   2   2   2   0   2   2   2   0   0   2   0   2   2   2   2   0   2   2   2   0   0   2   0   2   0   0   0   2   0   2   2   0   2   2   0   2   2   0   2   2   0   0   2   2   0   2   0   2   2   2   2   0   2   2   2   2   2   2   2   0   0   0   0   0   0   0   2   2   0   2   0   2   2   0   0   2   0   2   0   0   2   2   2   2   2   2   2   0   2   2   0   2   0   2   2   0   2   0   2   2   2   0   0   0   2   2   0   2   0   2   0   0   2   0   2   0   0   2   0   0   2   2   0   0   0   2   0   2   2   0   2   2   2   2   2   0   2   2   0   0   0   0   2   0   2   0   2   0   2   2   0   0   2   2   2   0   2   2   0   0   0   2   0   0   2   0   0   0   0   0   0   0   2   0   0   0   0   2   0   2   0   0   0   0   2   0   0   2   2   2   0   0   2   0   0   0   0   2   2
 MK-3-16                2   2   2   2   0   2   0   2   0   0   2   0   2   2   2   2   2   2   2   2   0   2   2   0   2   0   0   0   2   0   2   0   0   0   2   0   2   2   2   2   2   2   0   2   2   0   2   0   2   2   2   2   0   2   0   2   0   2   2   2   0   0   2   2   0   0   0   0   2   0   2   0   2   2   0   0   2   0   2   2   0   2   2   2   2   2   0   2   0   2   2   0   2   0   2   2   0   2   0   2   2   2   0   0   2   2   2   2   2   0   2   0   0   2   0   2   0   0   2   0   0   2   2   0   0   0   0   0   2   0   0   2   2   2   2   2   0   2   2   0   0   2   0   2   0   2   0   2   0   2   2   0   0   2   2   0   0   0   2   0   0   0   2   0   0   0   0   0   0   2   0   0   0   2   0   0   0   0   2   0   2   0   0   2   0   2   0   0   2   2   2   2   0   2   0   0   0   0   2   2
 MK-4-1                 0   0   0   2   0   0   0   0   2   2   0   0   0   0   0   2   0   0   0   2   0   2   2   2   0   2   0   2   0   2   2   2   2   2   0   0   0   0   2   0   0   0   0   0   0   2   2   2   2   2   0   2   0   0   2   2   2   2   2   0   0   2   0   2   2   2   2   2   2   0   2   2   0   0   2   2   0   2   0   0   0   2   0   0   2   2   2   0   2   2   0   2   2   0   2   0   0   0   0   2   2   0   0   0   0   0   2   2   0   0   0   0   2   0   2   0   0   0   2   0   2   2   0   0   0   0   2   0   0   0   0   2   0   2   2   2   0   0   2   2   2   2   0   0   0   2   0   0   2   2   0   2   2   0   2   2   0   2   0   0   2   0   2   2   2   0   0   2   0   0   0   0   2   0   2   0   0   2   0   0   0   0   2   2   2   2   2   0   2   2   2   0   0   0   0   2   2   2   2   0
 MK-4-2                 0   0   0   2   2   0   0   0   2   2   0   0   0   0   0   2   0   0   0   2   0   2   2   2   0   2   0   2   0   2   2   2   2   2   0   0   0   2   2   0   0   2   0   0   2   2   2   0   2   2   0   2   0   0   2   2   2   2   2   0   0   2   0   2   2   2   0   2   2   2   2   2   0   0   2   2   0   2   0   0   0   2   0   0   0   2   2   0   2   2   0   2   2   0   0   0   0   0   0   2   2   0   0   0   0   0   0   2   0   0   0   0   2   0   2   0   0   0   2   0   2   2   0   0   2   2   2   0   0   0   0   2   0   2   2   2   0   0   2   2   0   2   0   0   0   2   0   0   2   2   0   2   2   0   2   2   0   2   0   0   2   0   2   2   2   0   0   2   2   0   0   0   2   0   2   0   0   2   0   0   0   0   2   2   2   2   2   0   2   2   2   0   0   0   0   2   2   2   2   0
 MK-4-3                 0   0   0   2   2   0   0   0   2   2   2   0   0   0   0   2   0   0   0   2   0   2   2   2   0   0   0   2   0   2   2   2   2   2   0   0   0   2   2   0   0   2   0   0   2   2   2   0   2   2   0   2   0   0   2   2   2   2   2   0   0   2   2   2   2   0   0   2   2   2   2   2   0   0   2   2   0   2   0   2   0   0   0   0   0   2   2   0   2   2   0   2   2   0   0   0   2   0   0   2   2   0   0   0   0   0   0   2   0   0   0   2   2   0   2   0   0   0   2   0   2   2   2   2   0   2   0   2   0   0   0   2   2   2   2   2   0   0   2   2   0   2   0   0   0   2   0   0   2   2   0   2   2   0   0   2   0   2   0   0   2   0   2   2   0   0   0   2   2   0   0   0   2   2   2   0   0   2   0   0   0   0   2   2   2   2   2   0   2   2   2   0   0   0   0   2   2   2   2   0
 MK-4-4                 2   0   0   0   2   0   0   0   2   2   2   0   2   0   0   2   0   0   0   2   0   0   2   2   0   0   0   2   2   2   2   2   2   2   2   0   0   2   0   0   0   0   0   0   2   2   2   0   2   2   0   2   0   0   2   2   2   2   2   0   0   2   2   2   2   0   0   2   2   2   2   2   0   0   2   2   0   2   0   2   0   0   0   0   0   2   0   0   2   2   0   2   2   0   0   2   2   0   0   2   2   0   0   0   0   0   0   2   0   0   0   2   2   0   2   0   0   0   0   0   2   2   2   2   0   2   0   2   0   0   0   2   2   2   2   0   0   0   2   2   0   2   0   0   0   0   0   0   2   0   2   2   2   0   0   2   0   2   2   0   2   0   2   2   0   0   0   2   0   0   0   2   2   0   2   2   0   2   0   0   0   0   2   2   2   2   2   2   2   2   2   0   0   0   0   2   2   2   2   0
 MK-4-5                 2   0   0   0   2   0   2   0   2   2   0   0   2   0   0   2   0   0   0   2   2   0   2   2   2   0   0   0   2   2   2   0   2   2   2   0   0   0   0   0   0   2   0   0   2   2   2   0   2   2   0   2   0   0   2   2   2   2   2   0   0   0   2   2   0   0   0   2   2   2   2   2   2   0   2   2   0   2   0   2   0   0   0   0   0   2   0   0   0   2   0   2   2   0   0   2   2   0   0   2   2   2   0   0   0   2   0   2   2   0   0   2   2   0   2   0   2   0   0   0   0   2   2   2   2   2   0   2   0   0   0   0   0   2   2   0   2   0   2   2   0   2   2   0   2   0   0   0   2   0   2   2   2   0   0   2   0   2   0   0   2   0   2   2   0   0   0   2   0   0   0   2   2   0   0   2   0   2   0   0   2   0   2   2   2   2   2   2   2   2   2   0   0   0   0   2   0   2   2   0
 MK-4-6                 2   0   0   0   2   0   2   0   2   0   0   0   2   0   0   2   0   0   2   2   2   0   2   2   2   0   2   0   2   0   2   0   2   2   2   0   0   0   0   0   2   2   0   0   2   2   2   2   2   2   0   2   0   0   2   2   2   2   2   0   0   0   2   0   0   0   0   2   2   2   2   2   2   0   2   0   0   2   0   2   0   0   0   0   2   2   0   0   0   2   0   2   2   0   0   2   0   0   0   2   2   2   0   0   0   2   0   2   2   0   0   2   2   0   2   2   2   0   0   0   0   0   2   2   2   2   0   2   0   0   0   0   0   2   2   0   0   0   2   2   0   2   2   0   2   0   0   0   2   0   2   2   2   0   0   2   0   2   0   0   2   0   2   2   0   0   0   2   0   0   0   2   2   0   0   2   0   0   0   0   0   0   2   2   2   2   0   0   2   0   2   0   0   0   0   2   0   2   2   0
 MK-4-7                 2   0   0   0   2   0   2   0   2   0   0   0   2   2   0   2   0   0   2   2   2   0   2   2   2   0   2   0   2   0   2   0   2   2   2   2   0   0   0   0   2   2   0   0   2   2   2   2   2   2   0   2   0   0   2   2   2   2   2   0   0   0   2   0   0   0   0   2   2   2   2   2   2   0   2   0   0   2   0   2   0   0   0   0   2   2   0   0   0   0   0   2   2   0   0   2   0   0   0   2   2   0   0   0   0   2   0   2   2   0   2   2   2   0   2   0   2   0   0   0   0   0   2   2   2   2   0   0   0   0   0   0   0   0   2   0   0   0   2   2   0   2   2   0   2   0   2   0   2   0   2   2   0   0   0   2   0   2   0   2   2   0   2   2   2   0   0   2   0   0   0   2   0   2   0   2   0   0   0   0   2   0   0   2   2   2   0   0   2   0   2   0   0   2   0   2   0   2   2   0
 MK-4-8                 2   0   0   0   2   0   2   0   2   0   0   0   2   0   0   2   0   0   2   2   2   2   2   2   2   2   2   2   2   0   2   2   2   2   0   2   0   0   2   0   2   2   0   0   2   0   2   2   2   2   0   2   0   2   2   2   2   2   2   0   2   2   0   0   0   0   0   2   2   2   2   0   2   0   2   0   0   2   0   2   0   0   0   0   2   2   2   0   0   0   0   2   2   0   0   2   0   0   0   0   2   0   0   0   0   2   2   2   2   2   2   2   2   0   2   0   2   0   0   2   0   0   2   2   2   2   0   0   0   0   0   0   0   0   2   0   0   0   2   2   0   2   2   0   2   0   2   0   2   0   2   0   0   0   2   2   2   2   0   2   2   0   2   2   2   0   2   2   2   0   0   0   0   2   0   2   0   0   0   0   2   0   2   2   2   2   0   0   2   0   2   0   0   2   0   2   0   2   2   0
 MK-4-9                 0   0   0   0   2   2   2   0   2   2   0   0   2   0   0   2   0   2   2   2   2   2   2   2   2   0   2   2   2   0   2   2   2   2   0   2   0   2   2   0   2   2   0   0   2   2   2   2   2   2   0   2   0   2   2   2   0   2   2   0   2   2   0   0   0   0   0   2   2   2   2   0   2   0   2   2   0   2   0   0   0   0   2   0   2   0   2   0   0   0   0   2   2   0   0   2   0   0   0   0   2   0   0   0   0   0   2   2   2   2   2   2   2   0   2   0   2   0   0   2   0   0   2   0   2   0   0   0   0   0   0   0   0   0   2   0   0   0   2   2   0   2   2   0   2   0   2   0   2   0   0   0   2   0   2   2   2   0   0   2   2   0   2   2   2   0   2   2   2   0   0   2   0   2   0   2   0   0   0   0   2   0   2   2   2   2   2   0   2   0   2   0   0   2   0   2   0   2   0   0
 MK-4-10                0   0   0   0   2   2   2   0   2   2   0   0   2   0   0   2   0   2   2   2   2   0   2   2   2   0   0   2   2   0   0   2   2   2   0   2   0   2   2   0   2   2   0   0   2   2   0   2   2   2   0   2   0   2   2   2   0   2   2   0   0   2   0   0   2   0   0   2   2   2   2   0   2   0   2   2   2   2   0   0   0   0   2   0   2   2   2   0   0   0   2   2   2   0   0   0   0   0   0   0   2   0   0   0   0   0   2   2   2   2   2   2   2   2   2   2   2   0   0   0   0   0   2   0   2   0   2   0   0   0   2   0   0   0   2   0   0   0   2   2   2   2   2   0   2   0   0   0   2   0   0   0   2   2   2   2   2   0   0   2   2   0   2   2   2   0   0   2   2   0   0   2   2   2   0   2   0   0   0   0   2   0   0   2   2   2   2   0   2   0   2   0   0   2   0   2   0   2   0   0
 MK-4-11                0   0   0   0   2   2   2   0   2   2   0   0   2   0   0   0   0   2   2   2   2   0   2   0   2   0   0   2   2   0   0   2   2   2   0   2   0   2   2   0   2   2   0   0   2   2   0   2   2   2   0   2   0   2   2   2   0   0   0   2   0   2   2   0   2   0   0   2   0   0   2   0   2   0   2   2   2   2   0   0   0   0   2   0   2   2   2   0   0   0   2   2   2   0   0   0   0   0   0   0   2   2   0   0   0   0   2   2   2   2   2   2   2   2   2   2   2   0   0   0   0   0   2   0   2   0   2   0   2   0   0   0   0   0   2   0   2   0   2   2   2   2   2   0   2   0   0   0   2   0   0   0   2   2   2   0   2   0   0   2   2   0   2   2   2   2   0   2   2   0   0   2   2   2   0   0   0   0   2   0   2   0   0   2   2   2   2   0   2   0   2   0   0   2   0   2   0   2   0   0
 MK-4-12                0   0   0   0   0   2   2   0   2   2   0   0   2   0   0   0   0   2   2   2   0   0   2   0   0   0   0   2   2   2   0   2   2   2   0   2   0   2   2   0   2   2   0   0   2   2   0   2   2   0   0   2   0   2   2   2   2   0   2   2   0   2   2   0   2   0   0   2   0   0   2   0   2   0   2   2   2   2   0   0   0   0   2   2   0   2   2   0   0   0   2   2   2   0   0   0   0   0   0   0   2   0   0   0   0   0   2   2   2   2   0   2   2   2   2   2   0   0   0   0   2   0   2   0   2   0   2   2   2   2   0   0   0   0   2   0   2   2   2   2   2   2   2   0   2   0   0   0   2   0   2   0   2   2   0   0   2   0   0   2   2   0   2   2   0   2   0   0   2   0   0   2   0   2   0   0   0   0   2   0   2   0   0   2   2   2   2   0   2   0   2   0   0   2   0   2   0   2   0   0
 MK-4-13                0   0   0   0   0   2   2   0   2   2   0   0   2   0   0   0   0   2   2   0   2   0   2   2   0   0   0   2   2   2   0   2   2   2   0   2   0   2   2   0   2   2   0   2   2   2   2   2   2   0   0   2   0   2   0   2   2   0   2   2   0   2   2   0   2   0   0   2   0   0   2   0   2   0   2   2   2   2   0   0   0   0   2   2   0   2   2   0   0   0   2   2   2   0   0   0   0   0   0   0   2   2   2   0   0   0   0   2   2   2   0   2   2   2   2   2   2   2   0   0   2   0   2   0   2   0   2   2   2   2   2   0   0   0   2   0   2   0   2   2   0   0   2   2   2   0   0   0   2   0   2   0   2   0   0   0   2   0   0   2   2   0   2   2   0   2   0   0   2   0   2   2   0   2   0   0   0   0   2   0   2   0   0   0   2   2   2   0   2   0   2   0   0   2   0   2   0   2   0   0
 MK-4-14                0   0   0   2   0   0   2   0   2   2   0   0   2   0   0   0   0   2   2   0   2   0   2   2   0   0   0   2   2   2   0   2   2   0   0   0   2   2   2   2   2   0   0   2   2   2   2   2   2   0   2   2   0   2   0   2   2   0   2   2   0   0   2   0   2   2   0   2   0   0   2   0   0   0   2   2   2   2   0   0   0   2   2   2   0   2   2   0   0   0   2   2   2   0   0   2   0   2   0   0   2   2   2   0   0   0   0   2   2   2   0   2   2   0   0   2   2   2   0   0   2   0   2   0   2   0   2   2   2   2   2   0   0   0   2   0   2   0   2   2   0   0   2   2   2   0   0   0   2   0   2   0   2   0   0   0   2   0   0   2   0   0   2   2   0   2   0   2   2   0   2   2   0   2   0   2   0   2   2   0   2   0   0   0   2   2   2   0   2   0   2   2   0   2   0   2   0   2   0   2
 MK-4-15                0   0   0   2   0   0   2   0   2   2   0   0   2   0   0   0   0   2   2   0   2   0   2   2   0   0   0   2   2   2   0   0   2   0   2   0   2   2   2   0   2   0   0   2   2   2   2   2   2   0   2   2   0   2   0   2   2   0   2   2   0   0   2   0   2   2   0   0   0   0   2   0   0   0   2   2   2   2   0   0   0   2   2   2   0   2   2   2   0   0   2   2   2   0   0   2   0   2   0   0   2   2   2   0   2   0   0   2   0   2   0   2   2   0   0   0   2   2   0   2   2   0   2   0   2   0   2   2   0   2   2   0   0   0   2   0   2   0   2   0   2   2   2   2   2   0   2   0   2   0   2   0   2   0   0   0   2   0   0   2   0   0   0   2   0   0   0   2   2   0   2   2   0   2   0   2   0   2   2   2   2   0   0   0   2   2   2   2   2   0   2   2   0   2   0   2   0   2   0   2
 MK-4-16                0   0   0   2   0   0   0   0   2   2   0   0   2   0   0   0   0   2   2   0   2   0   2   2   0   0   0   2   2   2   0   0   2   2   2   2   2   0   2   0   2   0   0   2   2   2   2   0   2   0   2   2   0   2   2   2   2   0   2   2   2   0   0   2   2   2   0   0   0   0   2   0   0   0   2   2   2   2   0   0   0   2   2   2   0   2   2   2   0   0   2   2   2   0   0   2   0   2   0   0   2   2   2   0   0   0   0   2   0   2   0   2   2   2   2   0   2   2   0   2   2   0   2   0   2   0   2   2   2   2   2   0   0   0   2   0   2   0   2   2   2   2   2   2   2   0   2   0   2   0   2   0   0   0   2   0   2   2   0   2   0   0   0   2   0   0   0   2   2   0   2   2   0   2   0   2   0   0   2   2   2   0   0   0   2   2   2   2   2   2   2   2   0   2   0   2   0   2   0   2
 MK-5-1                 0   2   2   2   2   0   2   0   0   0   2   2   2   0   0   0   0   2   0   2   0   0   2   2   0   2   2   0   2   0   0   0   2   0   2   2   2   2   2   2   0   0   2   0   0   0   0   2   0   2   0   2   0   2   2   2   2   0   0   2   2   2   2   0   2   2   2   0   2   0   0   0   2   2   0   2   0   0   2   0   0   2   0   0   0   2   0   0   2   2   0   0   0   2   0   2   2   0   0   0   0   2   0   0   0   2   2   0   2   0   2   0   0   0   0   2   2   2   0   2   0   0   0   0   0   2   0   2   0   2   0   0   0   0   2   2   0   0   0   0   0   0   0   2   0   0   2   2   0   0   2   2   0   2   2   2   2   0   0   2   2   2   2   2   0   2   0   0   0   2   0   0   2   2   0   0   2   2   2   2   2   2   0   2   2   0   2   0   2   0   0   0   2   2   0   0   0   2   2   0
 MK-5-2                 2   2   2   2   2   0   2   2   0   0   2   2   2   0   0   0   0   2   0   2   0   0   2   2   0   2   2   0   2   2   0   0   2   0   2   2   2   2   2   2   0   0   2   0   0   0   0   2   0   2   0   2   0   2   2   0   2   0   0   2   2   2   2   0   2   0   2   0   2   0   0   0   2   2   0   2   0   0   0   0   0   0   0   0   0   2   0   0   2   2   0   0   0   2   0   2   2   0   0   0   2   2   0   0   0   2   2   0   2   2   2   0   0   0   0   2   2   2   0   2   0   0   2   0   0   2   0   2   2   2   0   0   2   2   2   2   0   0   0   0   0   0   0   2   0   0   2   2   0   0   2   2   0   2   2   2   2   0   2   2   2   2   2   2   2   2   0   0   0   2   0   0   2   2   0   0   0   2   2   2   2   2   0   2   0   2   2   0   0   0   0   0   2   2   0   0   0   2   2   0
 MK-5-3                 2   2   2   2   2   0   2   2   0   0   2   2   2   0   0   0   0   2   0   2   0   0   2   0   0   2   2   0   2   0   0   0   2   0   2   2   2   2   2   0   0   0   2   0   0   2   0   0   0   2   0   2   0   2   2   0   2   0   0   2   2   2   0   0   2   0   2   0   2   0   0   0   2   2   0   2   0   0   0   0   0   0   0   0   0   2   0   0   2   2   0   0   0   0   0   2   2   0   0   0   2   2   0   0   0   2   0   0   2   2   2   0   0   0   0   2   2   0   0   2   2   0   2   0   0   2   0   2   2   2   0   0   2   2   2   2   0   0   0   2   0   0   0   2   0   0   2   2   0   0   2   2   0   2   2   0   2   0   2   0   2   2   2   2   2   2   0   0   0   2   0   2   2   2   0   0   0   2   2   2   2   2   0   2   0   2   2   0   0   0   0   0   2   2   0   0   2   2   2   0
 MK-5-4                 2   2   2   2   2   0   2   2   0   0   2   2   2   2   0   0   0   2   0   2   0   0   2   2   2   2   2   0   2   0   0   0   2   0   2   2   2   2   2   0   2   0   2   0   0   0   0   0   0   2   0   2   0   2   2   0   2   0   0   2   2   0   0   0   2   0   2   0   0   0   0   0   2   2   0   2   0   0   0   0   0   0   0   2   0   2   0   0   2   2   0   2   0   0   0   2   2   0   0   0   2   2   0   0   0   2   0   0   0   2   2   0   0   0   0   2   2   0   2   2   2   0   2   0   0   0   0   2   2   2   0   0   0   2   2   2   2   0   0   2   0   0   2   2   0   2   2   2   0   0   2   2   0   2   2   0   2   2   2   0   2   2   2   2   2   2   0   0   0   2   0   2   2   2   0   0   2   2   2   2   2   2   0   2   0   2   2   0   0   0   2   0   0   2   0   0   2   2   0   0
 MK-5-5                 2   2   2   2   0   0   2   2   0   0   2   0   2   0   0   0   0   2   0   2   0   0   2   0   2   2   2   2   2   2   0   0   2   0   2   0   0   2   2   0   0   0   2   0   0   0   0   0   0   2   0   2   0   0   2   0   2   0   0   2   0   0   0   0   0   2   2   0   0   0   0   0   2   2   0   2   2   0   0   0   0   2   0   2   0   2   2   0   2   2   0   2   0   0   0   2   2   0   2   0   2   2   0   0   0   2   0   0   2   2   2   0   0   0   0   2   2   2   2   2   2   0   2   0   0   0   0   0   2   2   0   0   0   2   2   2   0   0   0   2   0   0   2   2   0   2   0   2   0   0   2   2   0   2   2   0   2   2   2   0   2   0   2   2   2   2   0   0   0   2   0   2   2   2   0   0   2   2   2   2   2   2   0   2   0   2   2   2   0   0   2   0   0   2   0   0   2   0   0   0
 MK-5-6                 2   2   2   0   0   0   2   2   0   0   2   2   2   0   0   0   0   2   0   2   0   2   2   0   2   2   0   2   2   2   0   0   2   0   2   0   0   2   2   0   0   0   0   0   0   0   0   0   0   2   0   2   0   0   2   0   2   0   0   2   0   0   0   0   0   2   2   0   0   0   0   0   2   2   2   2   2   0   0   0   0   2   0   2   0   2   2   0   2   2   0   2   0   0   0   2   2   0   2   0   2   2   0   0   0   2   0   0   2   2   2   0   0   0   0   2   0   2   2   2   2   0   2   0   0   2   0   0   2   2   0   0   0   2   2   2   0   0   0   2   0   0   2   2   0   2   0   2   0   0   2   2   0   2   2   0   2   2   2   0   2   0   2   2   2   2   0   0   0   2   2   2   2   2   2   0   2   0   2   2   2   2   0   2   0   2   2   0   0   0   2   0   0   2   0   0   2   2   0   0
 MK-5-7                 2   0   2   2   0   0   2   2   0   0   2   2   2   0   0   0   0   2   0   2   0   2   2   2   2   2   0   2   2   2   0   2   2   0   2   2   0   2   2   0   0   0   0   0   0   0   2   0   0   0   0   2   0   0   2   0   2   0   0   2   0   0   0   0   0   2   2   0   0   0   0   2   2   2   2   2   2   0   0   0   2   2   0   2   0   2   2   0   2   2   2   2   0   0   0   2   0   2   2   0   2   2   0   0   0   2   0   0   2   2   2   0   0   0   0   2   0   0   2   2   2   0   2   0   0   2   0   0   2   2   0   0   0   2   2   2   0   0   0   2   0   0   2   2   0   2   0   2   0   0   2   2   0   2   2   0   2   2   2   0   2   0   2   2   2   2   0   0   0   2   2   2   2   2   2   0   2   2   2   2   2   2   0   2   0   2   2   0   0   0   2   0   0   2   0   0   2   2   0   0
 MK-5-8                 2   0   2   2   0   0   2   2   0   0   2   2   2   0   0   0   0   2   2   2   0   2   2   2   2   2   0   2   0   2   0   0   2   0   2   2   0   2   2   0   0   0   0   0   0   0   2   0   0   0   0   2   0   0   2   2   2   0   0   2   0   2   0   0   0   2   2   0   0   0   0   2   2   2   2   2   2   0   0   2   2   2   0   0   0   2   2   0   2   2   2   2   0   0   0   2   2   2   2   0   2   2   0   2   0   2   0   0   2   0   2   0   0   0   0   2   0   0   2   2   2   0   2   0   0   2   2   0   2   2   0   2   0   2   2   2   0   0   0   2   0   0   2   2   0   2   0   2   2   0   0   2   0   2   2   0   2   2   2   0   0   2   2   2   2   2   2   0   0   2   2   2   2   2   2   0   2   2   2   2   2   2   2   2   0   2   2   0   0   0   2   0   0   2   0   0   2   2   0   0
 MK-5-9                 0   0   2   2   2   0   2   0   0   0   2   2   2   2   0   0   0   2   2   2   0   2   2   2   2   2   0   2   0   2   0   0   2   0   2   0   2   2   2   0   2   0   2   0   0   0   2   0   0   0   0   2   0   0   2   2   2   2   0   2   0   2   0   0   0   0   0   0   0   0   0   2   2   2   2   2   2   0   0   2   2   2   0   0   0   2   2   0   0   2   2   2   0   0   0   2   0   2   2   0   2   2   0   2   2   2   0   0   2   0   2   0   0   0   0   0   0   0   2   2   0   2   2   0   0   2   2   0   2   2   0   2   0   2   2   2   0   2   0   2   2   2   2   2   0   2   0   2   2   0   0   2   0   2   2   0   2   2   0   0   0   0   2   2   2   2   2   0   0   2   2   2   2   2   0   0   2   2   2   2   2   2   2   2   0   2   2   0   0   0   2   2   0   2   0   0   0   0   0   2
 MK-5-10                0   0   2   2   2   2   0   0   0   0   2   2   2   0   0   0   0   2   2   2   2   2   2   0   2   2   0   2   0   2   0   0   2   0   2   0   2   0   2   0   2   0   2   0   0   0   2   0   0   0   0   2   0   0   2   2   2   2   0   2   0   2   0   0   2   0   0   0   0   0   0   2   2   2   2   0   0   0   0   2   0   2   0   0   2   2   2   0   0   0   2   2   0   0   0   2   0   2   2   0   2   2   0   2   2   0   2   0   2   0   2   2   0   2   0   0   0   0   2   2   0   2   2   0   0   2   2   2   2   2   2   2   0   2   2   2   0   2   0   2   2   2   2   0   0   2   0   2   2   0   0   2   0   2   2   0   2   0   0   0   0   0   2   2   2   2   2   0   0   2   2   2   2   2   2   0   2   2   2   2   0   2   2   2   0   2   2   0   2   0   2   2   0   2   0   2   0   0   0   2
 MK-5-11                0   0   2   2   2   2   2   0   0   0   2   2   2   0   0   0   0   2   2   2   2   2   2   0   2   0   0   2   0   2   0   0   2   0   2   0   2   2   2   0   2   0   2   2   0   0   0   0   0   0   0   2   0   0   2   2   2   2   0   2   0   2   0   0   2   0   0   0   0   0   2   2   2   2   2   2   0   2   0   2   0   2   0   0   2   2   2   0   0   0   2   2   0   0   0   2   0   2   2   0   2   2   0   2   2   0   2   0   2   0   2   2   0   2   0   0   0   0   2   2   2   2   2   0   0   2   2   2   2   2   0   2   0   2   2   2   0   2   0   0   2   2   2   0   0   0   0   2   2   0   0   2   0   2   2   0   2   0   0   0   0   0   2   2   2   2   2   0   0   0   2   2   2   0   0   2   2   2   2   2   0   2   0   2   0   2   2   0   2   0   2   2   0   2   0   2   0   0   0   2
 MK-5-12                0   0   2   2   2   2   2   0   0   0   2   2   2   0   0   0   0   2   2   2   2   2   2   0   2   0   0   2   0   2   0   0   2   0   2   0   2   2   2   0   2   0   2   2   0   0   0   0   0   0   0   2   0   0   2   2   2   2   0   2   0   2   0   0   2   0   0   0   0   0   2   2   2   2   2   2   2   2   2   2   0   2   0   0   2   2   2   0   0   0   0   2   0   0   0   2   0   2   2   0   2   2   0   2   2   0   2   0   2   2   2   2   0   2   0   0   0   0   2   2   2   2   2   2   0   2   2   2   2   2   0   2   0   2   2   2   2   2   0   0   0   2   2   2   0   0   0   2   2   0   0   2   0   2   2   0   2   0   0   0   2   0   2   0   0   2   2   0   0   0   2   0   2   0   2   2   2   2   2   2   0   2   0   2   0   2   2   0   2   0   2   2   0   2   0   2   0   2   0   0
 MK-5-13                0   0   0   2   2   2   2   0   0   0   2   2   2   0   0   0   0   2   2   2   2   2   0   0   2   0   0   2   0   2   0   0   2   0   2   0   2   2   0   0   2   0   2   2   0   0   0   2   0   0   0   2   0   0   2   2   2   0   0   2   0   2   0   0   0   2   2   0   0   0   2   2   2   2   2   0   2   2   2   2   2   2   0   0   2   2   2   0   0   2   0   2   0   0   0   0   0   2   2   0   2   2   0   2   2   0   2   0   0   2   2   2   0   2   0   0   0   0   2   2   2   2   0   2   0   2   2   2   2   2   0   2   0   2   2   2   0   2   0   0   0   2   2   2   0   0   2   2   2   0   0   2   0   2   2   0   2   0   0   0   2   0   2   0   0   2   2   0   0   0   0   0   2   0   2   2   2   2   2   2   0   2   0   2   0   2   2   0   2   0   2   2   0   0   0   2   0   2   2   0
 MK-5-14                0   0   0   2   2   2   2   0   0   0   2   2   2   0   0   0   0   2   2   2   2   2   0   0   2   0   0   2   0   0   0   2   2   2   2   0   2   2   0   0   0   0   2   2   0   0   0   2   0   2   0   2   0   0   0   2   2   0   0   2   0   2   0   0   0   2   2   0   0   0   0   2   2   2   2   0   2   2   2   2   2   2   0   0   2   0   2   0   0   2   2   2   0   0   0   0   0   2   2   0   2   2   0   2   2   0   2   2   0   2   2   0   2   2   0   0   0   0   2   2   2   0   0   2   0   2   2   2   2   2   0   2   0   2   2   2   0   2   0   0   0   2   2   2   0   0   2   2   2   0   2   2   2   2   2   0   2   2   0   0   2   0   2   0   0   2   0   0   0   0   0   0   0   0   2   0   2   2   2   2   0   2   0   2   0   2   2   0   2   0   2   2   0   0   0   0   0   0   0   0
 MK-5-15                0   0   0   2   2   0   2   0   0   0   0   2   2   0   0   0   0   2   2   2   2   0   0   0   2   0   0   0   0   0   0   2   2   2   2   0   2   2   0   0   2   0   2   2   0   0   0   2   0   2   0   2   2   0   0   2   2   0   0   2   2   2   2   0   0   2   2   0   0   0   0   2   2   2   0   0   2   2   2   2   2   2   0   2   2   0   2   0   2   2   2   2   0   0   2   0   0   2   2   0   2   2   0   2   2   0   2   2   0   2   2   0   2   0   0   0   0   0   2   2   0   0   0   2   0   2   2   2   0   2   0   2   0   0   0   2   0   0   0   0   0   2   2   2   0   2   0   2   2   0   2   2   0   2   2   0   2   2   0   0   2   0   2   0   0   2   0   0   0   0   0   0   0   0   2   0   2   2   2   2   2   2   0   2   0   0   2   0   2   0   0   2   0   0   0   0   0   0   0   0
 MK-5-16                0   0   0   2   2   0   2   0   0   0   0   2   2   0   0   0   0   2   2   2   2   0   0   0   2   0   0   0   0   0   0   2   2   2   2   0   2   2   0   0   2   0   2   2   2   0   0   2   0   2   0   2   0   0   2   0   2   0   0   2   2   0   2   0   0   2   2   0   0   0   0   2   2   0   0   0   2   2   2   2   2   2   0   2   2   0   0   0   2   2   2   2   0   2   0   0   0   2   0   0   2   2   0   2   2   0   2   2   0   2   2   0   2   0   0   0   0   0   0   2   0   0   0   2   0   2   2   2   0   2   0   2   0   0   0   2   0   2   0   0   0   2   2   2   0   2   0   2   2   0   2   2   0   2   2   0   2   2   0   0   2   0   2   0   0   2   0   0   0   0   0   0   0   0   2   0   2   2   2   2   2   2   0   2   0   0   2   0   2   0   0   2   0   0   0   0   0   0   0   0
 MK-6-1                 0   2   2   0   2   2   2   0   2   2   2   0   2   0   0   0   0   2   0   2   2   0   2   2   2   2   2   0   2   2   2   0   0   2   0   0   0   2   0   0   2   0   0   0   0   0   0   2   2   0   0   2   2   2   2   0   2   2   0   2   0   0   2   0   2   2   0   2   0   0   0   0   2   2   0   0   0   0   2   0   2   0   2   0   0   0   2   2   2   0   2   0   0   2   0   2   0   0   2   0   2   0   0   2   2   2   2   2   2   0   2   0   0   0   0   0   0   2   0   0   2   0   2   2   2   0   2   0   2   0   2   0   2   0   2   2   2   2   2   2   0   0   0   0   0   2   0   2   2   2   2   2   2   2   0   2   0   0   0   2   2   0   0   2   2   2   2   2   2   2   0   2   0   2   0   2   0   2   0   0   2   2   0   2   2   0   2   2   2   2   2   0   2   2   2   0   2   0   2   2
 MK-6-2                 0   2   2   0   2   2   2   0   2   2   2   0   2   2   0   0   0   2   0   2   2   0   2   0   2   2   2   0   2   2   2   0   2   2   0   0   0   2   0   0   2   2   0   2   0   0   0   0   2   2   0   2   2   2   2   0   2   2   0   2   0   0   2   0   2   2   0   2   2   0   0   0   2   0   0   0   0   0   2   0   2   0   0   0   2   0   2   2   2   0   2   0   0   2   0   0   0   0   0   0   2   0   0   2   2   2   2   2   0   0   2   0   0   2   0   0   0   2   0   0   2   0   2   2   2   0   2   2   2   0   2   2   2   0   2   2   2   2   2   2   0   0   0   0   0   2   0   2   2   2   2   2   2   2   0   2   0   0   0   0   2   0   2   2   2   0   2   2   2   2   0   2   0   2   0   2   0   2   0   0   2   2   0   0   2   0   2   2   2   2   2   0   2   2   0   0   2   0   2   2
 MK-6-3                 0   2   0   0   2   2   2   0   2   2   2   0   2   2   0   0   0   2   0   2   2   0   2   0   2   2   2   0   2   2   2   0   2   0   0   0   0   2   0   0   2   2   0   2   0   0   0   0   2   2   0   2   2   2   2   2   2   2   0   0   0   0   2   0   0   2   0   2   2   0   0   0   2   0   0   0   0   0   2   0   2   2   0   0   2   0   2   2   2   0   2   0   0   2   0   0   0   0   0   2   2   0   0   2   2   2   2   2   2   0   2   0   0   0   0   0   2   2   0   0   2   2   2   2   2   0   2   0   2   0   2   0   2   0   2   2   2   2   2   2   0   0   0   0   0   2   0   2   2   2   2   0   2   2   0   2   0   0   0   0   2   0   2   2   2   0   2   2   0   0   0   2   0   2   0   2   0   2   0   0   2   2   0   0   2   0   0   2   2   2   2   0   2   2   0   0   2   0   2   2
 MK-6-4                 0   2   2   0   2   2   2   0   2   2   2   0   2   2   2   0   0   2   0   2   2   0   2   0   2   2   2   0   2   2   2   0   0   0   0   0   0   2   0   2   2   2   0   2   0   0   0   0   0   2   0   2   2   0   2   2   2   2   0   0   0   0   2   0   0   2   0   2   2   0   2   0   2   0   0   0   0   0   2   0   2   2   0   0   2   0   2   0   2   0   2   0   0   2   0   0   0   0   2   2   2   0   0   2   2   2   2   2   2   0   2   0   0   0   0   0   0   2   0   0   2   2   2   2   2   0   2   0   2   0   2   0   2   0   2   2   0   2   2   2   0   0   0   0   0   2   2   2   2   2   2   0   0   2   0   0   0   0   0   0   2   0   2   2   2   0   0   2   0   0   0   2   0   2   0   0   0   2   2   0   2   2   0   0   2   0   0   2   2   2   0   0   2   2   0   2   0   0   2   2
 MK-6-5                 0   2   2   0   2   2   2   0   2   2   2   0   2   2   2   0   0   2   0   2   2   0   2   0   0   2   2   0   2   2   2   0   0   0   0   0   0   2   0   2   2   2   0   2   2   0   0   0   0   2   0   2   2   0   2   2   2   2   0   0   0   0   0   0   2   2   0   2   2   0   2   0   2   0   0   0   0   0   2   0   0   2   2   0   2   0   2   0   2   0   2   0   0   0   0   0   0   0   2   0   2   0   0   2   2   2   2   2   2   0   2   0   0   0   0   0   0   2   0   0   0   2   2   2   2   0   2   0   2   0   2   0   2   0   0   2   0   2   2   2   0   0   0   0   0   2   2   2   2   2   2   0   0   2   0   0   0   0   0   0   0   0   2   2   0   0   0   2   0   0   0   2   0   2   0   0   0   2   2   0   2   0   0   0   2   0   0   0   2   2   0   0   0   2   0   2   0   0   2   2
 MK-6-6                 0   2   2   0   2   2   2   0   2   2   2   0   2   2   2   0   2   2   0   2   2   0   2   0   0   2   2   0   2   2   0   0   0   0   2   0   0   2   0   2   2   2   0   2   2   0   0   0   0   2   0   2   2   0   2   2   2   2   2   2   0   0   0   0   2   0   0   0   2   0   2   0   2   0   0   0   0   2   2   2   0   2   2   0   2   0   2   0   2   0   2   0   0   0   0   0   2   0   2   2   2   0   0   2   2   2   2   2   2   0   2   0   0   0   0   0   0   2   0   0   0   2   2   2   2   0   2   0   2   0   2   0   2   0   0   2   0   2   2   2   0   0   0   0   0   2   2   2   2   2   2   0   0   2   0   0   0   0   0   0   2   0   2   2   0   0   0   2   0   0   0   2   0   2   0   0   0   2   2   0   2   0   0   0   2   0   0   0   2   2   0   0   0   2   2   2   2   2   2   2
 MK-6-7                 0   2   2   0   2   2   2   0   2   2   2   0   2   2   2   0   2   2   0   2   2   0   2   0   0   2   2   0   2   2   0   0   0   0   2   0   0   2   0   2   2   2   0   2   2   0   0   0   0   2   0   2   0   0   2   2   2   2   2   0   0   0   0   0   2   0   0   0   2   0   2   0   2   0   0   0   0   2   2   2   0   2   2   0   2   0   2   0   2   0   2   0   0   0   0   0   0   0   2   2   2   0   0   2   2   2   2   2   2   0   2   2   0   0   0   0   0   2   0   0   0   2   2   2   0   0   2   0   2   0   2   0   2   0   2   2   0   2   2   2   2   0   0   0   0   2   2   2   2   0   2   0   0   2   0   0   0   0   0   0   2   0   2   2   0   0   0   2   0   0   0   2   0   2   0   0   0   2   2   2   2   0   0   0   2   0   2   0   2   2   0   0   0   2   2   2   2   2   2   2
 MK-6-8                 0   2   2   0   2   0   2   0   2   2   2   0   2   2   2   0   0   2   0   2   2   2   0   0   0   2   2   0   2   2   0   0   0   0   2   2   2   2   0   2   2   2   0   2   0   0   0   0   0   2   0   2   0   0   2   2   2   2   2   0   0   0   0   0   0   2   0   0   2   0   2   0   2   0   0   0   0   2   2   2   0   2   2   0   2   0   2   0   2   0   2   0   0   0   0   0   0   0   0   2   2   0   0   2   2   2   2   0   2   0   2   2   0   0   0   0   0   2   0   0   0   2   0   2   0   0   2   0   2   0   2   0   2   0   2   2   0   2   2   2   0   0   2   0   0   2   2   2   2   0   2   0   0   2   0   0   0   0   0   0   2   0   2   0   0   0   0   2   0   0   0   2   0   2   0   2   0   2   2   0   2   0   0   0   2   0   2   0   2   2   0   0   0   2   2   2   2   2   2   2
 MK-6-9                 0   2   2   0   2   0   2   0   2   2   2   0   2   2   2   0   0   2   0   2   2   2   2   0   2   2   2   0   2   0   0   0   0   0   0   2   2   2   0   2   0   2   0   2   0   0   0   0   0   2   0   0   0   0   2   2   2   0   2   0   0   0   0   0   0   2   0   0   0   0   2   0   0   0   2   0   0   2   2   2   0   2   2   0   2   0   2   0   2   0   2   0   0   0   0   2   0   0   0   2   2   0   2   2   2   2   2   0   2   0   2   0   2   0   0   0   0   2   0   0   2   2   0   2   0   0   2   0   2   0   0   0   2   2   2   2   0   0   2   2   0   0   2   2   2   2   2   2   2   0   2   0   0   2   0   0   0   0   0   0   2   0   2   0   0   0   0   2   0   0   0   2   0   2   0   2   0   2   2   0   0   0   0   0   2   0   2   2   2   2   0   0   0   2   2   2   2   2   0   2
 MK-6-10                0   2   2   0   2   0   0   0   2   2   2   0   2   0   2   0   0   2   0   2   0   2   2   0   2   2   2   0   2   0   0   0   0   0   0   2   2   2   0   0   0   0   2   2   0   0   0   0   0   0   0   0   0   0   2   2   2   0   2   0   0   0   0   0   0   2   0   0   0   0   2   0   0   0   2   0   0   0   2   0   0   2   2   0   2   2   2   0   2   0   2   0   0   0   0   2   0   0   0   2   2   0   2   2   2   2   2   0   2   0   2   0   2   0   0   2   0   2   0   0   2   2   0   2   0   0   2   0   2   0   0   0   2   2   2   2   0   0   2   0   0   2   2   2   2   2   2   2   2   2   2   2   0   2   0   0   0   0   0   0   2   0   2   0   0   0   0   2   0   0   0   2   0   2   0   2   0   2   2   0   0   0   0   0   2   0   2   2   2   2   0   0   2   2   2   2   2   2   0   2
 MK-6-11                0   2   0   0   0   2   0   0   2   2   2   0   2   0   2   0   0   2   0   2   0   2   0   0   2   2   2   0   2   2   0   2   0   0   0   2   2   2   0   0   0   0   2   2   0   0   0   0   0   0   0   0   0   0   2   2   2   0   2   0   0   0   0   2   0   2   0   0   0   0   2   0   0   0   2   0   0   0   2   0   0   2   2   0   2   2   2   0   2   2   2   2   2   0   2   2   0   0   0   2   2   0   2   2   2   2   2   0   2   0   2   0   2   2   0   2   0   2   2   0   2   0   0   2   0   0   2   0   2   0   0   0   2   2   2   0   0   0   2   0   0   2   2   2   2   0   2   2   2   2   2   2   0   2   0   0   0   0   0   0   2   0   2   2   0   0   0   2   0   0   0   2   0   2   0   2   0   2   0   0   0   0   0   0   2   0   2   2   2   2   0   0   2   2   0   2   2   2   0   2
 MK-6-12                2   2   2   0   0   2   2   0   2   2   0   0   2   0   0   0   0   2   0   2   0   2   0   0   2   2   2   0   2   2   0   2   0   0   2   2   2   2   0   0   0   0   0   2   0   0   0   0   0   0   0   0   0   0   2   0   2   0   2   0   0   0   0   2   0   0   0   2   2   0   2   0   0   0   2   0   0   0   2   0   0   2   2   2   2   2   2   0   2   2   2   2   2   0   2   2   0   0   0   2   2   0   2   0   2   2   2   0   2   0   0   0   2   2   0   2   0   2   2   0   2   0   0   0   0   2   2   0   2   0   2   0   2   2   2   0   0   0   2   0   0   2   2   2   2   0   2   0   2   2   2   2   2   2   0   0   2   0   0   2   2   0   2   0   0   0   0   2   0   0   0   2   0   2   0   2   0   2   0   0   0   0   2   0   2   0   2   2   2   2   0   0   2   2   0   2   2   2   0   2
 MK-6-13                2   2   2   0   0   2   2   0   2   2   0   2   0   0   2   0   0   2   0   2   0   2   0   0   2   2   2   0   2   2   0   2   0   2   0   2   2   2   0   2   0   0   0   2   0   0   0   0   0   0   0   0   0   2   2   0   2   0   2   0   0   0   0   2   0   0   0   2   2   0   2   0   0   0   2   0   2   0   2   0   0   2   0   2   2   2   2   0   2   2   2   2   2   0   2   2   0   0   0   2   2   0   0   0   2   2   2   0   2   0   0   0   2   2   0   2   0   2   2   0   2   0   0   0   0   2   2   0   2   0   2   0   2   2   2   0   0   0   2   0   2   2   2   2   2   0   2   0   2   2   0   2   0   2   0   0   2   0   0   2   2   2   2   0   0   0   0   0   0   0   0   0   2   2   0   2   0   2   0   0   0   0   2   2   2   0   2   2   2   2   2   0   2   0   0   2   2   2   0   2
 MK-6-14                2   2   2   0   2   0   2   0   2   0   0   0   0   0   2   0   0   2   0   2   0   2   0   0   2   2   2   0   2   2   0   0   0   2   0   2   2   2   0   2   0   0   0   2   0   0   0   0   0   0   0   0   0   2   2   0   2   0   2   0   0   0   2   2   0   0   0   2   2   0   2   0   0   0   2   0   2   0   2   0   0   2   0   2   2   2   2   0   2   2   2   2   2   0   2   2   0   0   0   2   0   0   0   0   2   2   2   0   2   2   0   0   2   2   0   2   2   0   2   0   0   0   0   0   0   2   2   0   2   0   2   0   2   0   2   0   0   0   0   0   0   2   2   2   2   0   2   0   2   2   0   2   0   2   0   0   2   2   0   2   2   2   2   0   0   0   0   0   0   0   0   0   2   2   0   2   0   2   0   0   0   0   2   2   2   0   2   2   2   2   2   0   2   0   0   2   2   2   0   2
 MK-6-15                2   2   2   0   2   0   2   2   2   0   0   0   0   2   2   0   0   2   0   2   0   2   0   2   2   2   2   0   0   2   0   0   0   2   0   2   2   2   0   2   0   0   0   2   0   0   0   0   2   0   0   0   0   0   2   0   2   0   2   0   0   0   2   2   0   2   0   0   2   0   2   0   2   0   2   0   2   0   2   0   0   2   2   2   2   2   2   0   2   2   2   2   0   0   2   2   0   0   0   2   0   0   2   0   2   2   2   0   2   0   0   0   2   2   0   2   0   0   0   0   0   0   0   0   0   2   2   0   2   0   2   0   2   0   2   0   0   0   0   0   0   2   0   2   2   0   2   0   2   2   2   2   0   2   2   0   0   2   0   2   2   2   2   0   0   0   0   0   0   0   0   0   2   2   0   2   0   2   0   0   0   0   2   2   2   0   2   2   2   2   0   2   2   0   2   2   2   2   0   2
 MK-6-16                2   2   2   2   2   2   2   2   2   0   0   0   0   2   2   0   0   2   0   2   0   2   0   2   2   2   0   0   0   2   0   0   0   2   0   2   2   2   2   2   0   0   0   2   0   0   0   2   2   0   2   0   0   0   2   0   2   0   0   2   2   0   2   2   0   0   0   0   2   0   2   0   2   0   2   0   2   0   2   0   0   0   2   2   2   2   0   0   2   2   2   2   0   0   2   2   0   0   0   2   0   0   2   0   2   2   2   0   2   0   2   0   2   0   0   2   0   0   2   0   0   0   0   0   0   2   2   0   0   2   2   0   2   0   2   0   0   0   0   0   0   2   0   2   2   0   2   0   2   2   2   2   0   2   2   0   0   2   0   0   0   2   2   0   0   0   0   0   0   0   0   0   2   2   0   2   0   2   2   0   0   2   2   0   0   0   2   2   2   2   0   2   2   0   2   2   2   2   0   2
 
!****************************************** Phenotypic Data **********************************************************
!-100.0 is resevred for missing phenotype
SimulatedTrait1        16.4673   13.0244   12.3883   14.4117   11.9650   15.5484    9.7129   14.0349    9.3514   14.8243   15.9345   14.7681   14.8581   13.6533   12.0277   18.4113   19.4254   14.6102   13.5625   11.9228   17.9019   14.6508   19.8206   12.6512   14.2272   17.7234   13.6355   13.5851   16.3836   12.6400   11.5306    9.1829   12.8371   16.2583   15.9854   13.7066   15.6825   19.0163   17.8331   17.8371   14.5429   17.2966   14.7489   20.4940   12.5708   14.1372   15.9208   17.0664   11.3763   13.0069   15.1911   12.6319   13.8879   10.3517   13.2330   13.3794   15.6685   14.5625   14.5448   20.9184   16.3647   10.7676   15.9125   19.3390   15.6541   15.3134   11.3366   14.2533   14.3268   10.6056   13.6817   16.2401   12.3117   16.7298   16.2316   11.9996   15.6684   13.9424   13.2531   19.2848   11.0709   16.4880   14.8188   12.9362   11.3544   16.7989   16.8008   17.5380   11.2378   13.0676   12.3835   11.6886   18.1932   20.1694   17.0024   14.6349   14.0373   16.8334   16.1261   13.6734   12.6037   17.0985   12.1725   13.7312   14.1737   14.0512   16.8877   11.5982   17.6383   17.7665   12.7404   14.6652   15.7135   12.8178   13.6315   17.9655    9.8455   14.5380   12.2245   18.9322   15.4761   16.3988   11.4358   14.2108   10.1946   14.4791   10.1332   12.7265   13.4137    9.2421   14.9177   12.0149   16.0068   21.1350   17.3090   17.2970   13.0243   16.6640   21.1037   10.1716   13.2147   16.1036   15.7597   13.3576   15.2733   15.2099   18.7932   15.0610   12.9255   15.4174    9.6084   10.1058   21.2615   15.8445   13.4190   12.2463   11.8657   15.3208   16.7323   13.7434   17.0407   19.2032   12.6326   17.9233   15.3748   16.6048   16.4812   15.8564   16.8155   16.9440   11.2232   16.2690   14.2014   15.1831   14.7031   18.8666   16.9563   17.2872   16.1881   12.7387   13.8340   11.8987   14.1981   11.8386   17.7488   15.0319   18.3622   11.6562   16.4196   21.6286   13.4199   14.9015   13.3111   13.3721   12.2304   12.6079   17.0353   16.2440   13.4766   19.9606
SimulatedTrait2        10.9537   11.9847    9.7884   11.8326    7.0172    9.9650   11.4911   11.4738    8.2154   11.8984    8.3631    7.7951    7.1947    9.3259   10.9533    7.4525    7.9503    8.5203    9.5837    7.6261   10.2709    9.3633    8.8566   10.9452   11.7626    8.4942    9.1697    9.5056    9.8030   11.9065   10.5759   11.2879    7.5929   10.6725   10.1497   11.8661    8.3936   10.0723    8.1247   10.1990    7.6892    9.0040   11.3073   10.2406    9.0427   11.5965    8.7332   10.5805    7.7013   10.2356    8.3415    9.4632    6.3958   12.4946    9.4627   12.2778   11.3103   11.2575    6.7844   10.6439    9.5021   11.7868   11.1956    9.3025   13.3681   12.3947   14.7370   10.6668   12.0563   10.8422    8.3814   10.3660    8.5978    8.2851   10.0086   11.3479   10.1445    9.7666    5.5493    8.9274    9.8567   11.2579   10.8742   10.7273   11.0828    5.8590   10.4476   10.5785    9.5718   11.8453   10.7714   11.9106    9.4500   11.3316    9.4969   11.6408    9.9914   11.3581   10.7024    8.0151   10.4784   13.7634   10.0723    9.4516    9.7193   10.6610    7.7466    7.3096    9.4868    9.3367    7.9876    8.6848    9.3130    7.6141   12.4428    9.4987   12.7672    7.2103    9.5257   10.9488    9.5387   10.2658   12.5262   11.3827   10.8265    8.4415    7.4936   10.7759   10.7646    9.6766    9.0201   12.0424   10.9367   10.5659   12.4180   10.3888   10.1205    9.4721   11.0184   11.7584   10.0242    9.0363    7.0996    8.1302    7.8285    8.9973    9.0102   13.4934    9.1189   11.6749    9.8649   10.3898    9.0266   13.4984    8.8878    9.3688   10.8854   12.2935   11.0771    9.2922   11.9153    6.1209    9.6878   10.2008    7.8542   10.2363    9.8494    9.6863   10.5562   10.2992    8.2766    9.4237   11.4983    7.5544   10.8845    8.0998   11.0176   10.6696    9.2041   10.4667   11.2236   10.8513   11.7418    9.1360   10.0323   11.7213   10.2558    8.9580   10.8727    8.1464   11.8340    7.6150    8.8402    9.6446   12.1967   11.6958    9.9151    9.6907   11.0695   10.2748
 
