# Supplementary material for: Inclusive Composite Interval Mapping of QTL by Environment Interactions in Biparental Populations
Source: PLoS One. 2015 Jul 10;10(7):e0132414. doi: 10.1371/journal.pone.0132414 (PMC4498613; doi:10.1371/journal.pone.0132414)
Supplement: S4 File — (ZIP) [file pone.0132414.s004.zip › H=0.1/L1/run_00055.met]

!**********************Note: lines staring with "!" are remarks and will be ignored in the program********************
!*********************************General Information**********************************
!Assuming F1 = P1 x P2, populations available in QTL IciMapping are: 
!  1, P1BC1F1 = P1 x F1, the first backcrossing where P1 is used as the recurrent parent;
!  2, P2BC1F1 = P2 x F1, the first backcrossing where P2 is used as the recurrent parent;
!  3, F1DH, F1-derived doubled haploids; 
!  4, RIL or F1RIL, recombination inbred lines through the repeated selfing of F1;
!  5, P1BC1RIL, recombination inbred lines through the repeated selfing of P1BC1F1;
!  6, P2BC1RIL, recombination inbred lines through the repeated selfing of P2BC1F1;
!  7, F2, the selfing generation of F1;
!  8, F3, the selfing generation of F2;
!  9, P1BC2F1, the second backcrossing where P1 is used as the recurrent parent; 
! 10, P2BC2F1, the second backcrossing where P2 is used as the recurrent parent;
! 11, P1BC2RIL, recombination inred lines through the repeated selfing of P1BC2F1; 
! 12, P2BC2RIL, recombination inred lines through the repeated selfing of P2BC2F1; 
! 13, P1BC1F2, the selfing generation of P1BC1F1; 
! 14, P2BC1F2, the selfing generation of P2BC1F1; 
! 15, P1BC2F2, the selfing generation of P1BC2F1; 
! 16, P2BC2F2, the selfing generation of P2BC2F1; 
! 17, P1BC1DH, P1BC1F1-derived doubled haploids; 
! 18, P2BC1DH, P2BC1F1-derived doubled haploids; 
! 19, P1BC2DH, P1BC2F1-derived doubled haploids; 
! 20, P2BC2DH, P2BC2F1-derived doubled haploids; 
   3      !Mapping Population (see remarks above)
   2      !Mapping Function (1 for Kosambi; 2 for Haldane; 3 for Morgan)
   2      !Marker Space Type (1 for intervals; 2 for positions)
   1      !Marker Space Unit(1 for centiMorgans; 2 for Morgan)
   6      !Number of Chromosomes (or Linkage Groups)
 200      !Size of the mapping population
   2      !Number of environments
 
!***************************************** Chromosomes and Linkage Maps **********************************************
!Chromosome                 NumMarkers
-CH1                        16
-CH2                        16
-CH3                        16
-CH4                        16
-CH5                        16
-CH6                        16
!Linkage map (Marker name followed by position or the interval length)
 MK-1-1                1     0.000
 MK-1-2                1    10.000
 MK-1-3                1    20.000
 MK-1-4                1    30.000
 MK-1-5                1    40.000
 MK-1-6                1    50.000
 MK-1-7                1    60.000
 MK-1-8                1    70.000
 MK-1-9                1    80.000
 MK-1-10               1    90.000
 MK-1-11               1   100.000
 MK-1-12               1   110.000
 MK-1-13               1   120.000
 MK-1-14               1   130.000
 MK-1-15               1   140.000
 MK-1-16               1   150.000
 MK-2-1                2     0.000
 MK-2-2                2    10.000
 MK-2-3                2    20.000
 MK-2-4                2    30.000
 MK-2-5                2    40.000
 MK-2-6                2    50.000
 MK-2-7                2    60.000
 MK-2-8                2    70.000
 MK-2-9                2    80.000
 MK-2-10               2    90.000
 MK-2-11               2   100.000
 MK-2-12               2   110.000
 MK-2-13               2   120.000
 MK-2-14               2   130.000
 MK-2-15               2   140.000
 MK-2-16               2   150.000
 MK-3-1                3     0.000
 MK-3-2                3    10.000
 MK-3-3                3    20.000
 MK-3-4                3    30.000
 MK-3-5                3    40.000
 MK-3-6                3    50.000
 MK-3-7                3    60.000
 MK-3-8                3    70.000
 MK-3-9                3    80.000
 MK-3-10               3    90.000
 MK-3-11               3   100.000
 MK-3-12               3   110.000
 MK-3-13               3   120.000
 MK-3-14               3   130.000
 MK-3-15               3   140.000
 MK-3-16               3   150.000
 MK-4-1                4     0.000
 MK-4-2                4    10.000
 MK-4-3                4    20.000
 MK-4-4                4    30.000
 MK-4-5                4    40.000
 MK-4-6                4    50.000
 MK-4-7                4    60.000
 MK-4-8                4    70.000
 MK-4-9                4    80.000
 MK-4-10               4    90.000
 MK-4-11               4   100.000
 MK-4-12               4   110.000
 MK-4-13               4   120.000
 MK-4-14               4   130.000
 MK-4-15               4   140.000
 MK-4-16               4   150.000
 MK-5-1                5     0.000
 MK-5-2                5    10.000
 MK-5-3                5    20.000
 MK-5-4                5    30.000
 MK-5-5                5    40.000
 MK-5-6                5    50.000
 MK-5-7                5    60.000
 MK-5-8                5    70.000
 MK-5-9                5    80.000
 MK-5-10               5    90.000
 MK-5-11               5   100.000
 MK-5-12               5   110.000
 MK-5-13               5   120.000
 MK-5-14               5   130.000
 MK-5-15               5   140.000
 MK-5-16               5   150.000
 MK-6-1                6     0.000
 MK-6-2                6    10.000
 MK-6-3                6    20.000
 MK-6-4                6    30.000
 MK-6-5                6    40.000
 MK-6-6                6    50.000
 MK-6-7                6    60.000
 MK-6-8                6    70.000
 MK-6-9                6    80.000
 MK-6-10               6    90.000
 MK-6-11               6   100.000
 MK-6-12               6   110.000
 MK-6-13               6   120.000
 MK-6-14               6   130.000
 MK-6-15               6   140.000
 MK-6-16               6   150.000
!*********************************** Marker Types ********************************************************************
!Co-dominant marker: When heterozygote F1 is present, P1 is coded as 2, F1 is coded as 1, and P2 is coded as 0; Otherwise, P1 is coded as 2, and P2 is coded as 0. 
!Dominant marker: When heterozygote F1 is present, P1 and F1 are coded as 12, and P2 is coded as 0; Otherwise, P1 is coded as 2, and P2 is coded as 0.  
!Recessive markers: When heterozygote F1 is present, P1 is coded as 2, and F1 and P2 are coded as 10; Otherwise, P1 is coded as 2, and P2 is coded as 0. 
!Missing marker is coded as -1. 
 MK-1-1                 2   0   0   0   0   2   2   0   0   2   2   2   2   0   0   0   2   0   2   0   0   2   2   2   0   2   2   2   2   2   0   2   0   0   2   0   0   2   2   0   0   2   0   0   2   0   2   0   0   2   2   0   2   2   2   0   0   2   0   2   0   0   0   0   2   2   0   2   0   2   0   0   0   0   0   2   2   0   0   2   2   2   0   2   0   0   0   2   0   2   0   0   2   2   0   0   0   2   2   0   0   0   0   2   0   0   0   2   2   2   0   0   2   2   0   2   2   2   2   2   0   2   2   0   0   2   0   0   0   2   0   2   0   0   0   2   2   2   2   0   2   0   0   0   2   2   0   2   2   2   2   0   0   2   0   2   0   2   0   0   2   2   2   0   0   0   2   2   0   0   0   0   0   2   2   0   0   0   2   0   2   0   2   0   2   0   2   0   2   2   2   2   2   2   2   2   0   0   0   0
 MK-1-2                 0   0   0   0   2   2   2   0   0   2   2   2   2   2   2   0   2   2   2   0   0   0   2   2   0   0   2   2   2   2   0   2   0   0   2   0   0   2   2   0   0   0   0   0   2   0   0   0   2   2   2   0   0   2   2   0   0   2   0   0   0   0   0   0   2   0   0   2   2   2   2   0   0   0   0   2   2   2   0   2   2   2   0   2   0   2   0   2   0   0   0   0   2   2   0   2   0   2   2   0   0   0   0   2   0   0   0   2   2   2   0   0   2   2   0   2   2   2   2   2   0   2   2   0   0   2   0   0   0   2   0   2   0   0   0   0   2   2   2   0   2   0   0   0   2   2   0   2   2   2   2   0   0   2   0   2   2   2   0   0   2   2   2   0   0   0   2   2   0   0   0   0   0   2   2   0   0   0   2   0   2   0   0   0   2   0   2   0   2   2   2   2   2   2   2   2   0   0   0   0
 MK-1-3                 0   0   2   0   0   2   2   2   0   2   2   2   2   2   2   0   2   2   2   2   0   2   2   2   0   2   2   2   2   2   0   2   0   0   2   0   0   2   2   0   2   0   0   0   2   0   0   0   2   2   2   0   0   2   2   0   2   2   0   0   0   0   0   0   2   0   0   2   2   2   2   0   0   0   0   2   2   2   2   2   2   2   0   0   0   2   0   2   2   0   0   2   2   2   0   2   0   2   2   0   0   0   0   2   0   0   0   2   2   2   0   0   2   2   0   0   2   2   2   0   2   0   2   0   0   2   0   0   0   2   0   2   0   0   0   0   2   2   2   0   2   2   0   0   0   2   0   2   2   2   2   0   0   2   0   2   2   0   0   0   0   2   2   0   0   0   2   2   0   0   0   0   0   2   2   0   0   0   0   0   2   0   0   0   2   0   2   0   2   0   2   0   2   0   2   2   0   0   0   0
 MK-1-4                 0   0   2   0   0   2   2   2   2   2   2   2   2   2   2   2   2   2   2   2   0   2   2   2   0   2   2   2   0   2   0   2   2   0   2   0   0   2   2   0   2   2   0   0   2   0   0   0   2   2   2   0   0   2   2   0   2   2   0   2   0   0   0   0   0   0   0   0   2   2   2   0   2   0   0   2   2   0   2   2   0   2   0   0   0   2   2   2   2   0   0   2   2   2   0   0   0   2   2   0   0   0   0   2   0   0   0   2   2   2   0   0   0   2   0   0   2   2   2   0   2   0   2   0   0   2   0   0   0   0   0   2   2   0   0   0   2   2   2   0   2   2   0   0   0   2   0   2   0   0   2   0   0   2   0   2   2   0   0   0   0   0   2   0   0   0   2   2   0   0   0   0   0   2   2   0   0   2   2   0   2   0   0   0   2   0   2   0   2   0   2   0   2   0   2   2   0   2   0   0
 MK-1-5                 2   0   2   0   0   2   0   2   2   2   2   0   2   2   2   2   2   2   2   2   0   2   2   0   0   2   2   2   0   2   0   2   2   0   2   0   0   2   2   0   2   2   0   0   2   0   0   0   2   2   2   0   0   2   2   0   2   2   0   2   0   0   0   0   0   0   0   0   2   2   2   0   2   0   0   2   2   0   2   2   0   2   0   0   0   2   0   2   2   0   2   2   2   2   2   0   0   2   2   0   0   2   2   2   0   0   2   2   0   0   0   0   0   2   0   2   2   2   2   0   2   0   2   0   0   2   0   0   0   0   0   2   2   0   0   0   2   0   2   2   2   2   0   0   0   2   0   2   0   0   2   0   0   2   0   2   2   0   0   0   0   0   2   0   0   0   2   2   0   0   0   0   0   2   2   0   0   2   2   0   2   0   0   0   2   0   2   0   2   0   2   0   2   0   2   2   0   2   0   2
 MK-1-6                 2   0   2   0   0   2   0   2   2   2   0   0   0   2   2   2   2   2   2   2   0   2   2   0   0   2   2   2   0   0   0   2   0   0   0   0   0   2   2   0   2   2   0   0   0   0   0   0   2   2   2   0   0   2   2   0   2   2   0   2   0   0   0   0   0   0   0   0   2   2   2   2   2   0   0   2   2   0   2   0   0   2   0   0   2   2   2   2   2   0   2   2   0   2   2   0   0   2   2   0   2   2   2   2   0   0   2   2   0   0   0   0   0   2   0   2   2   2   2   0   2   0   2   0   0   2   0   0   0   0   0   2   2   2   0   0   2   0   2   2   0   0   0   0   0   2   0   2   2   0   2   0   0   2   0   0   2   0   0   2   0   0   2   0   0   0   2   2   0   0   0   0   2   2   2   0   0   2   2   0   2   2   0   2   2   0   2   0   2   0   0   0   2   0   2   2   0   2   0   2
 MK-1-7                 2   0   2   0   0   2   0   2   2   2   0   0   0   2   2   2   0   2   2   2   0   2   2   0   0   2   2   2   0   0   0   2   2   0   0   0   0   2   0   0   2   2   0   0   0   0   0   0   2   2   2   0   0   2   2   0   2   0   0   0   0   0   0   0   0   0   0   0   2   2   2   2   2   0   0   2   2   0   2   0   0   2   0   0   2   2   2   2   2   0   2   2   0   0   2   0   0   2   2   2   2   2   2   2   0   0   2   2   0   0   0   0   0   2   0   2   2   2   2   0   2   0   0   0   0   2   2   0   0   0   0   2   2   2   0   0   2   0   2   2   0   0   0   2   0   2   0   2   2   0   2   0   0   0   0   0   2   0   0   0   0   2   0   2   0   2   2   2   0   0   0   0   2   2   0   0   0   2   2   0   2   2   0   2   2   2   2   0   2   0   0   0   2   0   2   2   2   2   0   2
 MK-1-8                 2   0   2   0   0   2   0   0   0   2   0   0   0   2   2   2   0   2   2   2   0   2   2   0   2   2   0   2   0   0   0   2   2   2   0   2   0   2   0   0   2   2   0   0   0   0   0   0   0   2   2   0   2   2   2   0   0   0   0   0   0   0   0   0   0   0   0   0   2   2   2   2   2   0   0   2   2   0   2   0   0   2   0   0   2   2   2   2   2   0   2   2   0   0   2   0   0   2   2   2   2   2   2   2   0   0   2   2   0   2   0   0   0   0   0   2   2   2   2   0   2   0   0   0   0   2   2   2   0   0   0   2   2   2   0   0   2   0   0   2   0   0   0   2   0   2   0   2   2   0   2   0   0   0   0   2   2   0   2   0   0   2   0   0   0   2   2   2   0   0   0   0   2   2   0   0   0   2   2   0   2   2   0   2   2   2   2   0   0   0   0   0   2   0   2   2   2   2   2   2
 MK-1-9                 2   0   2   0   0   2   0   0   0   2   0   0   0   2   2   2   0   2   2   2   0   2   2   0   2   2   0   2   0   0   0   2   2   0   0   2   0   2   0   0   2   2   0   0   0   2   2   0   0   2   2   0   2   2   2   0   0   0   0   0   0   0   0   0   0   0   2   0   2   2   2   2   2   0   0   2   2   2   2   0   0   2   0   0   2   2   2   2   2   0   2   0   2   0   2   0   0   2   2   2   2   2   2   2   0   0   2   2   0   2   0   0   0   0   0   2   2   2   2   0   2   2   0   0   0   2   2   2   0   0   0   2   2   2   0   0   0   0   0   2   0   0   0   2   0   2   0   2   2   0   2   0   2   2   0   2   2   0   2   0   0   2   0   0   0   2   2   2   0   0   0   0   2   2   0   2   0   2   2   0   2   0   2   2   0   2   2   0   0   0   0   0   0   0   2   2   2   2   2   2
 MK-1-10                2   2   2   0   0   2   0   0   0   2   0   0   0   0   2   2   0   2   2   2   2   2   2   0   0   2   0   2   0   0   0   2   2   0   0   2   0   0   0   0   2   2   0   0   0   2   2   0   0   2   2   0   2   0   2   0   0   0   0   0   0   0   0   0   0   0   2   0   2   2   2   2   2   0   0   2   2   2   2   0   0   2   0   0   2   2   2   2   2   0   2   0   2   0   2   0   0   2   0   0   2   0   2   2   0   0   2   2   0   2   0   0   0   0   2   2   2   2   2   0   2   2   0   0   0   2   2   2   0   0   0   2   2   2   0   0   0   0   0   2   0   0   2   2   0   2   0   2   2   0   2   0   2   2   0   2   2   0   2   2   0   2   0   0   2   2   2   2   0   0   0   0   2   2   0   2   0   2   2   0   2   0   2   2   0   2   2   0   0   0   0   2   0   0   2   2   2   2   2   0
 MK-1-11                2   2   2   0   0   2   0   0   0   2   0   0   0   0   2   2   0   2   2   2   0   2   2   0   0   2   0   2   0   0   0   2   2   2   0   2   0   0   0   0   0   0   0   0   0   2   2   0   0   0   2   0   0   2   2   0   0   0   0   0   2   0   0   2   0   0   2   0   2   0   2   2   2   0   0   2   2   2   2   0   0   2   0   0   2   2   2   2   2   0   2   0   2   0   2   0   0   2   0   0   2   0   2   2   2   0   2   2   0   2   0   0   0   0   2   2   2   2   2   0   2   2   0   0   0   2   2   2   0   0   0   2   2   2   0   0   0   0   0   2   0   2   2   2   0   2   0   2   2   0   2   0   2   2   0   2   2   0   2   2   0   2   0   0   2   2   2   0   0   0   0   2   2   2   0   2   0   2   2   0   2   0   2   2   0   2   2   0   0   0   0   2   0   0   2   2   2   2   2   0
 MK-1-12                2   2   2   0   0   2   0   0   0   2   0   2   0   0   2   2   0   2   2   2   0   2   2   0   0   2   0   2   0   0   0   2   2   2   0   2   0   0   0   0   0   0   0   0   0   2   2   0   0   0   2   0   0   2   2   0   0   0   0   2   2   0   0   2   0   2   0   0   2   2   2   2   2   0   0   2   2   2   2   2   2   2   0   0   2   2   2   2   2   0   2   2   0   0   2   0   0   2   0   0   2   0   2   2   2   0   2   2   0   2   0   0   0   0   2   2   2   2   2   0   2   2   2   2   0   2   2   2   0   0   0   2   2   2   0   0   0   2   0   2   0   2   2   2   0   0   0   2   2   0   2   0   2   2   0   0   2   0   2   2   0   2   0   0   2   2   2   0   0   2   0   2   2   2   0   2   0   2   2   2   2   0   2   2   0   2   2   0   0   0   0   2   0   0   2   2   2   2   2   0
 MK-1-13                2   2   2   0   0   2   0   0   0   2   0   2   0   0   2   2   0   2   2   2   0   2   2   0   0   2   2   2   0   2   0   2   0   2   0   2   0   0   0   0   0   0   0   0   0   0   2   0   0   0   2   0   0   2   0   0   0   0   0   2   2   0   0   2   0   2   0   0   2   2   2   2   2   0   0   2   0   2   2   2   2   2   0   0   2   2   0   2   2   0   2   0   2   0   2   0   0   2   0   0   0   0   2   2   2   2   2   2   0   2   0   0   0   2   2   2   2   2   0   0   2   2   2   2   2   2   2   0   0   0   0   2   2   2   0   0   0   2   0   2   0   2   2   2   0   0   0   2   2   0   2   0   2   0   0   0   2   0   0   2   2   2   0   0   2   2   2   0   0   2   0   0   2   2   0   2   0   2   2   2   0   0   2   2   0   2   2   0   0   0   0   2   0   0   2   0   2   2   2   0
 MK-1-14                2   2   2   0   0   2   0   0   0   0   0   2   0   0   2   2   0   2   0   2   0   0   2   0   0   2   2   2   0   2   0   2   0   2   0   2   0   0   2   0   0   0   0   0   0   0   2   0   0   0   2   0   0   2   0   0   0   0   0   2   2   0   0   2   0   2   0   0   2   2   2   2   2   0   0   2   0   2   2   2   2   2   0   0   0   2   0   2   2   2   2   0   2   0   2   0   2   2   0   0   0   0   2   2   2   2   2   2   0   2   0   0   2   2   2   2   2   2   0   0   2   2   2   2   2   2   2   0   0   0   0   2   2   2   0   0   0   2   0   2   0   0   2   2   0   0   0   2   2   2   2   0   2   0   0   0   2   0   2   2   2   2   0   0   2   2   2   0   0   2   2   2   2   2   0   2   0   2   2   2   0   0   2   2   0   2   2   0   0   0   0   2   2   0   2   0   2   2   2   0
 MK-1-15                2   2   2   0   0   2   0   0   0   2   0   2   0   0   2   2   0   0   0   2   0   0   2   0   0   0   2   2   2   2   0   2   0   2   0   2   2   0   2   0   0   0   0   0   0   0   2   0   0   0   2   0   0   2   0   0   0   0   0   2   2   0   0   2   0   0   0   0   2   2   2   2   2   0   0   2   0   2   2   2   2   2   2   0   0   2   0   2   2   2   2   0   2   0   2   0   2   2   0   0   0   0   2   2   2   2   2   2   0   0   0   0   0   2   2   2   2   2   0   0   2   2   0   0   2   2   2   0   2   0   0   2   2   2   0   0   0   2   0   2   0   0   2   2   0   2   2   2   2   0   2   0   2   0   0   0   2   2   2   2   2   2   0   0   2   2   2   0   0   2   2   2   0   2   0   0   0   2   2   2   2   0   0   2   0   2   2   0   0   0   0   2   2   0   0   0   2   2   0   2
 MK-1-16                2   2   0   0   0   2   0   0   0   2   0   2   0   0   2   2   0   0   0   2   0   0   2   0   0   0   2   2   2   2   0   0   0   2   0   2   2   0   2   0   0   0   0   0   0   0   0   0   0   0   2   0   0   2   0   0   0   0   0   2   2   0   0   2   0   0   0   0   2   2   2   2   2   0   0   2   0   2   2   2   2   2   2   0   0   2   0   2   2   2   2   0   2   0   2   0   2   2   0   0   0   0   2   0   0   2   2   2   0   0   0   2   0   2   2   2   2   2   0   0   2   2   0   0   2   2   2   0   2   0   0   2   2   0   0   0   0   2   0   2   0   2   2   2   0   0   2   2   2   2   2   0   2   0   0   0   2   2   2   2   0   2   0   0   2   2   2   0   0   2   2   2   2   2   0   0   0   2   2   2   0   0   0   2   0   2   2   2   0   0   0   2   2   0   2   0   2   2   0   2
 MK-2-1                 0   2   2   2   2   2   2   0   0   0   2   0   2   2   0   2   2   0   0   0   2   0   0   0   0   0   0   0   2   2   0   2   0   0   0   2   2   2   2   0   0   0   2   2   2   0   2   0   0   0   2   2   2   2   0   0   0   2   0   0   2   0   0   2   2   2   2   2   2   0   2   0   2   0   0   2   0   2   2   2   0   2   0   2   2   0   0   0   0   0   0   2   2   2   2   0   0   0   0   0   0   0   2   2   2   2   2   0   0   0   2   0   0   2   0   0   0   0   0   0   0   0   0   0   0   2   0   0   0   0   2   2   2   2   2   0   0   2   2   2   0   2   0   0   0   2   2   0   0   0   0   0   0   0   0   0   0   2   2   2   0   0   0   2   0   2   2   0   0   2   2   0   0   0   0   0   2   0   0   0   2   2   2   2   0   0   0   2   2   0   0   0   0   0   2   0   2   0   2   2
 MK-2-2                 2   2   2   2   2   2   2   0   0   0   2   2   2   2   2   2   2   0   0   0   2   0   2   2   0   0   0   0   2   2   0   2   0   0   0   2   2   2   2   0   0   0   2   0   2   0   2   0   0   0   2   0   2   2   0   0   0   2   0   0   2   0   0   2   2   2   2   2   2   0   2   0   2   0   0   2   0   2   2   2   0   2   0   2   0   0   0   0   0   2   0   2   0   2   2   0   2   0   0   0   0   0   2   2   2   0   2   0   2   0   0   0   0   2   0   0   0   0   0   0   0   0   0   0   0   2   0   0   0   0   2   0   2   2   2   0   0   2   2   2   0   2   0   0   0   2   2   0   0   0   0   0   0   0   0   0   0   2   2   2   0   0   0   2   0   2   2   0   0   0   2   0   2   0   0   0   2   0   0   0   2   2   2   2   0   0   0   2   0   0   0   0   0   0   2   0   2   0   2   2
 MK-2-3                 0   2   2   2   2   2   0   2   0   0   2   2   2   2   2   2   2   0   0   0   2   0   2   2   0   0   0   0   2   2   0   2   0   0   0   2   2   2   2   2   0   0   2   2   2   0   2   0   0   0   2   0   2   2   0   0   0   2   0   0   2   0   0   2   2   2   2   2   0   2   2   2   2   2   0   2   0   2   2   0   0   2   0   0   0   0   0   0   0   2   0   2   0   0   2   0   2   0   0   0   0   0   2   2   2   0   2   0   2   0   0   0   0   2   0   0   2   0   0   0   0   0   2   0   0   2   0   0   0   2   2   0   2   2   2   0   0   2   2   2   0   2   0   2   0   2   2   2   0   0   0   0   0   0   0   2   0   2   2   2   0   0   0   2   0   2   2   0   0   0   2   0   2   0   2   0   2   0   0   0   2   2   2   2   0   0   0   2   0   0   0   0   0   0   2   0   2   0   2   2
 MK-2-4                 0   2   2   0   2   2   2   2   0   0   2   2   2   2   2   2   2   0   2   0   2   0   2   2   2   0   0   0   2   2   0   2   0   0   0   2   2   2   2   2   0   0   2   2   2   0   2   0   0   0   2   0   2   0   2   0   0   2   0   0   2   0   0   2   2   2   2   0   0   2   2   2   2   2   0   2   0   2   2   0   0   2   0   0   0   0   0   0   0   2   2   2   0   0   2   0   2   0   0   2   0   0   2   2   2   2   2   0   2   0   0   0   0   2   0   0   2   0   0   0   0   0   2   0   0   2   0   2   0   2   2   0   0   2   2   0   0   2   0   2   0   2   0   2   0   2   2   2   0   0   0   2   0   0   0   2   0   2   2   2   0   0   0   2   0   2   2   0   0   0   2   0   2   0   2   0   2   0   0   0   2   2   2   2   0   0   0   2   0   0   0   0   0   0   2   0   2   0   2   2
 MK-2-5                 0   2   0   0   2   2   2   2   2   0   2   2   2   2   2   2   2   0   2   0   2   0   2   2   2   0   0   0   2   2   0   0   0   0   0   2   2   2   2   2   0   0   2   2   2   0   0   0   0   0   2   0   2   0   2   0   0   0   0   0   2   0   0   2   2   2   2   0   0   2   2   2   2   2   0   0   0   2   2   0   0   2   0   0   0   0   0   0   2   2   2   0   2   0   2   0   2   0   0   2   0   2   2   2   2   2   2   0   2   2   0   0   0   2   0   0   2   0   0   0   0   0   2   0   0   2   0   2   0   2   2   0   0   2   2   0   2   2   2   0   0   2   0   2   0   2   2   0   0   0   0   2   0   0   0   2   0   2   2   2   2   0   0   2   0   2   2   0   0   0   2   0   2   0   2   0   2   0   0   0   2   2   2   2   0   0   0   2   0   0   0   0   0   0   2   0   2   0   2   2
 MK-2-6                 0   2   0   0   2   2   2   2   0   0   2   2   2   2   2   2   2   0   2   0   2   0   2   0   2   0   0   0   2   2   0   0   0   0   0   2   2   2   2   2   0   2   2   2   2   0   0   0   0   0   2   0   2   0   2   0   0   0   0   0   2   0   0   2   2   2   2   0   0   2   2   2   2   2   0   0   2   2   2   0   0   2   0   0   0   0   0   0   2   2   2   0   2   0   2   0   2   2   0   2   0   0   0   2   0   2   2   0   2   2   0   0   0   2   0   0   2   0   0   0   2   2   2   0   0   2   0   2   0   2   2   0   0   2   2   0   2   2   2   0   0   2   0   2   0   2   2   0   0   0   0   2   0   0   0   2   0   2   0   2   2   0   0   2   0   2   2   0   0   0   2   0   2   0   2   0   2   0   0   0   2   2   2   2   2   0   0   2   0   0   2   0   0   0   2   0   2   0   2   2
 MK-2-7                 0   2   0   0   2   2   2   2   2   0   2   2   2   2   2   2   2   0   2   2   2   0   2   0   0   2   0   0   2   2   0   0   0   0   0   2   2   2   2   2   0   2   2   2   2   0   0   0   0   0   2   0   2   0   2   0   0   0   0   0   2   0   0   2   2   2   2   0   0   2   2   2   2   2   0   2   2   2   0   0   0   2   0   0   0   0   0   2   2   2   2   2   2   0   2   0   2   2   0   0   0   0   0   2   0   2   2   0   2   2   0   0   2   2   0   0   2   2   2   0   2   0   2   0   0   2   0   2   2   2   2   0   0   2   2   0   2   2   2   0   0   2   0   2   2   2   2   0   0   0   0   2   0   0   0   2   0   2   0   2   2   0   0   2   0   2   2   0   0   0   2   0   2   0   2   0   2   2   0   0   2   2   2   2   2   0   2   2   0   0   2   0   0   0   2   0   2   0   2   2
 MK-2-8                 0   0   0   0   2   0   2   2   2   0   2   2   0   2   2   0   2   0   2   2   2   0   2   0   0   2   0   0   2   2   0   0   0   0   0   2   2   2   2   2   0   2   2   2   2   0   0   0   0   0   2   0   2   0   0   2   0   0   0   0   2   0   0   2   2   2   2   0   0   0   2   2   2   2   0   2   2   2   0   0   0   2   0   0   0   0   0   2   2   2   2   2   0   2   2   0   2   2   0   0   0   0   0   2   0   2   2   0   2   2   0   0   0   2   0   0   0   2   0   0   2   0   2   0   0   0   0   2   2   0   2   0   0   2   2   0   2   2   2   0   0   2   0   2   2   2   2   0   0   0   0   2   0   2   0   2   2   2   0   2   0   0   0   2   0   2   2   0   0   2   2   0   2   0   0   0   2   2   0   0   2   2   0   2   2   0   2   2   2   0   2   0   0   2   2   0   2   0   2   2
 MK-2-9                 0   0   0   2   2   0   2   2   2   2   2   2   0   2   2   0   2   0   2   2   2   2   2   0   0   0   0   0   2   0   0   0   2   0   0   0   2   2   2   2   0   2   2   2   2   0   0   0   0   0   2   0   2   0   0   2   0   0   2   0   2   0   0   2   2   2   2   0   0   0   2   2   2   2   0   2   0   0   0   0   0   2   0   0   2   0   0   2   2   2   2   2   0   2   2   0   0   2   0   0   0   0   0   2   0   2   2   0   2   2   0   0   0   2   0   0   0   2   0   0   2   0   0   0   0   0   0   0   0   0   2   0   0   2   2   0   2   2   2   0   0   2   0   2   2   2   2   0   0   0   0   2   0   2   0   2   2   2   0   0   2   0   0   2   0   2   2   0   0   2   2   0   2   0   2   2   0   0   0   0   2   2   0   2   2   0   2   2   2   2   2   2   0   2   2   0   2   0   0   2
 MK-2-10                0   0   0   2   2   0   2   2   2   2   2   2   0   2   2   0   2   0   2   2   2   2   2   0   0   0   0   0   2   0   0   0   2   0   0   0   2   2   2   2   0   2   0   0   2   0   0   0   0   0   2   0   2   0   2   2   2   0   2   0   2   0   0   2   2   2   2   0   0   0   2   2   2   2   0   2   2   0   0   0   0   2   0   0   2   0   0   2   2   2   2   2   0   0   2   0   0   2   0   0   2   0   0   2   0   2   2   0   2   0   0   0   2   2   0   0   0   2   0   0   2   0   2   0   2   0   0   0   0   0   2   0   0   2   2   0   2   2   2   0   0   2   0   2   0   2   0   0   0   0   0   2   0   2   0   2   2   2   2   0   2   0   0   2   0   2   2   0   0   2   2   0   2   0   2   2   0   0   0   0   2   2   0   2   0   0   2   0   2   2   2   2   0   2   2   0   2   0   2   2
 MK-2-11                0   2   0   2   2   0   2   2   2   2   2   2   0   0   2   0   0   0   2   2   2   2   2   0   0   0   2   2   2   0   2   0   2   0   0   0   2   2   2   2   0   2   0   0   2   0   0   0   0   0   2   0   2   0   2   0   2   0   0   0   2   0   0   2   2   2   2   0   0   2   2   2   2   2   2   2   2   0   0   2   0   2   0   0   2   0   0   0   2   2   2   2   0   0   2   0   0   2   0   0   2   0   0   2   0   2   2   0   2   0   0   0   2   2   0   0   2   2   0   0   2   2   2   0   2   0   0   0   0   0   2   0   2   2   2   0   0   2   2   0   0   2   0   0   0   0   0   0   0   0   0   2   2   2   0   2   2   2   0   0   2   0   2   0   0   2   2   0   0   2   2   0   2   0   2   2   2   2   0   0   2   2   0   0   2   0   2   0   2   2   2   2   0   2   2   0   2   0   2   2
 MK-2-12                0   2   0   2   2   0   2   2   2   2   2   2   0   0   2   0   0   0   2   2   2   2   2   0   2   0   2   2   2   0   2   0   0   0   0   0   2   2   2   0   0   2   0   0   2   0   0   0   0   0   2   0   2   0   0   0   2   0   2   2   2   0   2   2   0   2   2   0   0   2   2   2   2   2   2   2   2   0   0   2   0   2   0   0   0   2   0   0   2   2   2   2   0   0   0   0   0   2   0   0   2   0   0   2   0   2   2   0   2   0   0   0   2   2   2   0   2   0   0   0   2   0   2   2   2   0   0   0   0   0   2   0   2   2   2   0   0   2   2   0   0   2   0   0   0   0   0   0   0   0   0   2   2   2   0   2   2   2   0   0   2   0   2   0   0   2   2   0   0   2   2   0   2   0   0   0   2   2   0   0   2   2   0   2   0   0   2   0   2   2   2   2   0   2   2   0   0   2   2   2
 MK-2-13                0   2   0   2   2   0   2   2   0   2   2   2   0   0   2   0   0   0   2   2   2   2   2   0   2   0   2   2   0   0   2   0   2   2   0   0   2   2   2   0   0   0   0   2   2   0   0   0   0   0   2   0   2   2   0   0   2   0   2   2   2   0   0   2   0   0   2   0   0   2   0   2   2   2   2   2   2   0   0   2   0   2   0   0   0   2   0   0   2   2   2   2   0   0   0   0   0   2   0   0   2   0   0   2   0   2   2   0   2   0   2   0   2   0   2   0   0   0   0   0   2   0   2   2   2   0   0   0   0   2   2   0   2   2   2   2   0   2   2   2   0   2   0   0   0   2   2   0   0   0   0   2   2   2   0   2   2   2   0   0   0   0   2   0   0   2   2   0   0   2   2   0   2   0   0   0   2   2   0   0   2   2   0   2   0   0   2   0   2   2   2   0   0   2   2   0   0   0   2   2
 MK-2-14                0   2   0   2   2   2   2   2   0   2   2   2   0   0   2   0   0   2   2   2   2   2   2   0   2   0   2   2   0   0   2   0   0   2   0   0   2   2   2   0   0   0   0   2   2   0   0   2   0   0   2   2   2   2   0   0   2   0   2   2   2   0   0   2   0   0   0   0   0   2   0   2   2   2   2   2   2   0   0   0   0   2   0   0   0   2   0   0   2   2   2   2   0   0   0   0   0   2   0   0   0   0   0   0   0   2   2   0   2   0   2   0   2   0   2   0   0   0   0   0   2   0   2   2   2   0   0   0   0   2   2   0   2   2   2   2   0   2   2   2   0   2   0   0   0   0   2   0   0   0   0   2   2   2   0   2   2   2   0   0   0   0   0   0   0   0   2   0   0   2   0   0   2   0   0   0   2   2   0   0   2   2   0   2   0   0   2   0   2   2   2   0   0   2   0   0   0   0   0   2
 MK-2-15                0   2   0   2   2   2   2   2   0   2   2   0   0   0   2   0   0   2   2   2   2   2   2   0   2   0   2   2   0   0   2   0   0   2   0   0   2   2   2   0   0   2   0   2   2   0   0   2   0   0   2   2   2   2   0   0   2   0   0   2   2   0   0   0   0   0   0   0   0   2   0   2   2   0   2   2   2   0   0   0   0   2   0   0   0   2   0   0   2   2   2   0   0   0   0   0   0   2   0   0   0   0   0   0   0   2   2   0   2   0   2   0   2   0   2   0   0   2   0   0   2   0   2   2   2   0   0   0   2   2   2   0   2   2   2   2   0   2   2   2   0   2   0   0   0   0   2   0   0   0   0   2   2   2   0   2   2   2   0   2   0   0   0   0   0   0   2   0   0   2   0   0   0   0   2   0   2   2   0   0   0   2   0   2   0   0   0   2   2   2   2   0   0   2   0   2   2   0   0   2
 MK-2-16                0   2   0   2   2   0   2   2   0   2   2   0   0   0   2   0   0   0   2   0   2   2   2   0   2   0   2   2   0   0   2   0   0   2   0   0   2   2   0   0   0   2   0   2   2   0   0   2   0   0   2   2   2   2   0   0   2   0   0   2   2   0   0   0   0   0   0   0   0   2   0   2   2   0   0   2   2   0   0   0   0   2   0   0   0   2   0   0   0   2   2   0   0   0   0   0   0   2   0   0   0   0   0   0   0   0   2   0   2   0   2   0   2   0   0   0   0   2   0   0   2   0   2   2   2   0   0   0   2   2   2   0   2   2   2   2   2   2   2   2   0   2   0   0   0   0   2   0   0   0   0   2   2   2   0   2   2   2   0   2   0   0   0   0   0   0   2   0   0   2   0   0   0   0   2   0   0   2   0   2   0   2   0   2   0   0   0   2   2   2   2   0   2   0   0   2   2   0   0   2
 MK-3-1                 2   2   2   2   0   0   0   2   0   0   0   2   0   2   2   2   2   0   2   2   0   2   0   2   2   2   0   2   0   0   0   2   0   2   2   0   0   0   2   2   0   0   0   0   0   0   0   0   2   2   0   2   0   0   0   0   2   0   0   0   2   0   0   0   0   2   0   0   0   0   2   2   0   2   2   2   0   2   0   2   2   2   2   2   0   2   0   0   2   0   2   0   0   0   2   2   0   2   2   2   0   2   2   0   2   0   2   0   0   0   2   2   2   2   0   2   0   2   0   0   0   2   0   2   0   2   2   2   0   0   2   0   2   0   0   0   0   0   2   0   2   0   0   2   2   0   0   0   2   0   2   2   2   0   0   2   0   2   2   2   2   0   2   2   2   0   2   0   2   2   0   0   0   0   0   2   2   2   0   0   0   0   0   0   2   0   2   2   0   2   0   0   2   2   2   0   2   0   0   2
 MK-3-2                 2   2   2   2   0   0   0   2   0   0   0   2   0   2   2   2   2   0   2   2   0   2   0   2   0   0   0   2   0   0   0   2   0   2   2   0   2   0   2   2   0   0   0   0   0   0   0   0   2   2   0   2   0   0   0   0   2   0   0   0   2   0   0   0   0   2   0   0   0   0   2   2   0   2   2   2   0   2   0   2   2   2   2   2   0   2   0   0   2   0   2   0   0   0   2   2   0   2   2   0   0   2   2   0   2   0   2   0   0   0   2   2   0   0   0   2   0   2   0   0   0   2   0   2   0   2   2   2   0   0   2   2   2   0   0   0   2   0   2   0   2   0   0   2   2   0   0   2   2   0   2   2   2   0   0   2   0   2   2   2   2   0   0   2   2   0   2   0   2   2   2   0   0   0   0   2   2   2   0   0   0   0   0   0   2   0   2   2   0   2   0   0   2   2   2   0   2   0   0   2
 MK-3-3                 2   2   2   2   0   0   0   2   0   0   0   2   0   2   2   2   2   2   2   2   0   2   0   2   0   0   0   0   2   0   0   2   2   2   2   0   2   0   0   2   0   0   0   0   0   2   2   0   2   2   0   2   2   0   0   0   2   0   0   2   2   0   0   0   0   2   0   0   0   0   2   2   0   2   2   2   0   2   0   2   2   2   2   0   2   2   0   0   2   2   2   0   0   0   2   2   0   2   0   0   0   2   2   0   0   0   2   0   0   0   2   2   0   2   0   2   0   2   0   2   0   2   0   2   0   2   2   2   2   2   2   2   2   0   0   2   2   0   2   0   2   0   0   2   2   0   2   2   2   0   2   2   2   0   0   2   0   2   0   2   2   0   0   2   2   0   2   0   2   2   0   0   0   0   0   0   2   2   0   0   0   0   0   0   2   0   2   2   0   0   0   2   2   2   2   0   2   0   0   2
 MK-3-4                 2   2   2   2   0   0   0   2   0   0   0   2   0   0   2   2   2   2   2   2   0   2   0   2   0   0   0   0   2   0   0   2   2   0   2   0   2   0   0   2   0   0   0   0   0   0   2   2   2   2   0   2   2   0   0   2   2   0   0   2   2   2   0   0   0   2   0   0   0   0   2   2   0   2   2   2   0   2   0   2   2   2   2   0   2   2   0   0   2   2   2   0   0   0   2   2   0   2   0   0   0   2   2   0   0   0   2   0   0   0   2   2   0   2   0   2   0   2   2   0   0   2   0   2   0   2   2   2   2   0   2   2   0   0   0   2   2   0   2   0   2   0   0   2   2   0   2   2   2   0   2   0   2   0   0   2   0   2   0   2   2   0   0   2   2   0   2   0   2   0   0   0   0   2   0   0   2   0   0   0   0   0   0   0   2   0   2   2   0   0   0   2   2   2   2   0   2   2   0   2
 MK-3-5                 2   2   2   2   0   0   0   2   0   0   0   2   0   0   0   2   2   2   0   2   0   2   0   2   0   0   0   0   2   0   0   2   2   0   2   0   2   0   0   2   0   0   0   0   0   2   2   2   2   2   0   2   2   0   0   2   2   0   0   2   2   0   2   0   0   2   0   0   0   0   2   2   0   2   0   2   0   2   0   2   2   2   2   0   2   2   0   0   2   0   2   0   0   2   2   0   0   2   0   0   0   2   0   0   0   0   2   2   2   0   2   2   0   2   0   2   0   0   2   0   0   2   2   2   0   2   2   0   2   0   2   2   0   0   0   2   0   0   2   2   0   2   0   2   2   0   2   2   2   2   2   0   2   0   0   2   0   2   0   2   2   0   0   2   2   0   0   0   2   0   0   0   0   2   0   0   2   0   0   0   0   0   2   0   2   0   2   2   0   0   0   2   2   0   2   0   2   2   0   2
 MK-3-6                 2   2   2   2   0   0   0   2   0   0   0   2   0   0   0   2   2   2   0   2   0   2   0   2   0   0   2   0   2   0   0   2   2   0   2   0   0   0   0   2   0   0   0   0   0   2   2   2   2   2   0   2   2   0   0   2   2   0   0   2   2   0   2   0   0   2   0   0   0   0   2   2   0   2   0   2   0   2   0   2   2   2   2   2   2   0   0   0   2   0   2   0   0   2   2   0   0   2   0   0   0   2   0   0   0   0   2   2   2   0   2   2   2   2   0   2   0   0   2   0   0   2   2   2   0   2   2   0   2   0   2   0   0   0   0   2   0   2   2   2   0   2   0   2   2   0   2   2   2   2   2   0   2   0   0   2   0   2   0   2   2   0   0   2   0   0   0   0   2   0   0   0   0   2   0   0   2   0   0   0   2   0   2   0   2   0   2   2   0   0   0   2   2   0   2   0   2   2   0   2
 MK-3-7                 2   2   0   2   0   2   0   2   2   0   0   2   0   0   0   0   2   2   0   2   0   2   0   2   0   0   2   0   2   0   0   2   2   0   2   0   0   0   0   2   0   0   0   0   0   2   2   2   2   2   0   2   0   0   0   2   2   0   0   2   2   0   2   0   0   2   2   0   0   0   2   2   0   2   0   2   0   2   0   2   2   2   2   2   2   0   0   0   2   0   2   0   0   2   2   0   0   2   0   0   0   2   0   0   0   0   2   2   2   0   2   2   0   0   0   2   0   0   2   0   0   2   2   0   0   2   2   0   2   0   2   0   0   0   0   2   0   0   2   2   0   2   0   2   0   0   2   2   2   2   2   0   2   0   0   2   0   2   0   2   2   0   2   0   0   0   0   0   2   2   0   0   0   2   0   2   2   2   0   0   2   0   0   0   2   0   2   2   0   0   0   2   2   0   2   0   2   2   0   2
 MK-3-8                 2   2   0   2   0   2   0   2   2   0   2   2   0   0   0   0   2   2   0   0   0   2   0   2   0   2   2   0   2   0   0   2   0   0   2   2   0   0   0   0   0   0   0   0   0   2   2   2   2   0   0   2   2   2   0   2   0   0   0   2   2   0   2   0   0   0   2   0   0   0   2   2   0   2   0   2   0   2   0   2   2   2   2   2   0   0   0   0   2   2   2   2   0   0   2   0   0   2   0   0   0   2   0   0   0   0   2   2   2   0   2   2   0   0   0   2   0   0   2   0   0   2   2   0   0   0   0   0   2   0   2   0   0   0   0   2   0   0   2   2   0   2   0   0   0   0   2   2   0   2   2   0   2   0   2   2   0   2   2   2   2   0   0   0   0   0   0   0   2   2   0   0   0   2   0   2   2   2   0   0   2   0   0   0   2   0   2   2   0   0   0   2   2   0   2   0   2   2   0   2
 MK-3-9                 2   2   0   2   0   2   0   2   2   0   2   2   0   0   0   0   0   2   2   0   0   2   2   2   0   2   0   0   2   0   0   2   2   0   2   2   0   0   0   0   0   2   0   0   0   2   2   2   2   0   2   2   0   2   0   0   0   0   0   2   2   0   2   2   0   0   0   0   0   0   2   2   0   0   0   2   0   2   0   2   2   0   0   2   0   0   0   0   2   2   2   2   0   0   2   0   0   2   0   0   0   2   0   0   0   0   2   2   2   0   2   2   0   0   2   2   0   0   2   0   2   2   2   0   0   0   0   0   2   0   2   2   0   0   2   2   0   0   2   2   0   2   0   2   0   0   2   2   0   2   2   0   0   0   2   2   2   2   2   2   2   0   0   0   0   0   0   0   2   2   0   2   2   2   0   2   2   2   0   0   2   0   0   0   2   0   2   2   0   0   0   2   2   0   2   0   2   2   0   2
 MK-3-10                2   2   0   2   0   2   0   2   2   0   2   2   0   0   0   0   0   2   2   0   0   2   2   2   0   2   0   0   2   0   0   2   2   0   2   2   0   0   0   0   0   2   0   0   0   2   2   2   2   2   2   2   0   2   0   0   0   0   0   2   2   2   2   2   0   0   2   0   0   0   2   2   0   2   0   2   0   2   0   2   2   0   0   2   0   0   0   0   2   2   2   2   0   0   2   0   0   2   0   0   2   2   0   0   0   0   2   2   0   0   2   2   0   0   0   2   0   0   0   0   2   2   2   0   0   0   0   0   2   2   2   2   0   0   2   2   2   0   2   2   0   2   0   2   0   0   2   2   0   2   0   0   0   0   2   2   2   2   2   2   2   0   0   0   0   0   0   0   2   2   0   2   2   2   0   2   0   2   0   0   2   0   0   0   2   0   2   2   0   0   0   2   2   0   2   0   2   2   0   2
 MK-3-11                2   2   0   2   0   2   0   0   2   0   2   2   2   0   0   0   0   0   2   0   0   2   2   2   0   2   0   0   2   0   0   0   2   0   2   2   0   0   0   0   0   2   0   0   0   2   2   2   2   2   2   2   0   2   0   2   0   0   0   2   2   2   2   2   0   0   0   0   0   0   2   2   0   2   0   2   0   2   0   2   2   0   0   2   0   0   0   0   2   2   2   2   0   0   2   0   0   2   0   0   2   2   0   0   0   0   2   2   0   0   2   2   0   0   0   2   0   0   0   0   2   2   2   0   0   0   0   0   2   2   0   2   0   0   2   2   2   2   2   2   0   2   0   2   0   0   2   2   0   0   2   0   0   0   2   2   2   2   2   0   2   0   0   0   0   0   0   0   2   2   0   2   2   2   0   2   0   2   0   0   0   0   0   0   2   0   2   2   0   0   0   2   2   0   2   2   2   2   0   2
 MK-3-12                2   2   0   2   0   2   0   0   2   0   2   2   0   0   0   0   0   0   0   0   0   2   2   2   0   2   0   0   2   0   0   0   2   0   2   0   2   0   0   0   0   2   0   0   0   2   2   2   2   2   2   2   0   2   0   2   0   2   2   2   2   2   2   2   0   0   0   0   0   0   0   2   0   2   0   2   0   0   0   2   2   0   0   2   0   0   0   0   2   2   2   2   0   0   2   2   0   2   0   0   0   2   0   0   0   0   0   2   0   2   2   2   0   0   0   2   0   0   0   0   2   2   2   0   0   0   0   0   2   2   0   2   0   0   2   2   2   2   2   2   0   2   2   2   2   0   0   2   0   0   2   0   0   0   2   0   2   2   0   2   2   0   0   2   0   0   0   0   2   2   0   2   2   2   0   0   0   2   0   0   0   0   0   0   2   0   2   2   0   0   0   2   2   0   2   2   2   2   0   2
 MK-3-13                2   2   0   2   0   2   0   0   2   0   2   2   0   0   0   0   0   0   0   0   0   2   2   2   0   2   0   0   2   0   0   0   2   0   2   0   2   0   0   0   0   2   0   0   0   2   2   2   0   0   2   2   0   2   0   2   0   2   2   2   2   2   2   2   0   0   0   0   0   0   0   2   0   2   0   2   0   0   0   2   2   0   0   2   0   0   0   0   2   2   2   2   0   0   2   2   0   2   0   2   0   2   0   0   2   0   0   2   0   2   2   2   0   0   0   2   0   0   0   0   2   2   2   0   0   0   0   0   2   2   0   2   0   0   2   2   2   2   2   2   0   2   2   0   2   0   2   2   2   0   2   0   0   0   2   0   2   0   0   2   2   2   0   2   0   0   0   0   2   2   0   2   2   2   0   0   2   2   0   0   0   0   0   2   2   0   2   2   0   0   0   0   2   0   2   2   2   0   0   2
 MK-3-14                2   2   0   0   0   2   0   0   2   0   2   2   0   0   0   0   0   0   0   0   0   2   2   2   2   2   0   0   2   0   0   0   2   0   2   0   2   0   0   0   2   2   0   0   0   2   0   2   0   0   2   2   0   2   0   2   0   2   2   2   2   2   2   2   0   0   0   2   0   0   0   2   0   2   0   2   0   2   0   2   2   0   0   2   0   0   0   0   2   2   2   2   0   0   2   0   0   2   0   2   0   2   2   0   2   0   0   2   0   0   2   2   0   0   0   2   0   0   0   2   0   2   2   0   0   2   0   0   2   2   0   2   0   0   2   2   2   2   2   2   0   0   2   0   2   0   0   2   2   0   2   0   0   0   2   0   2   2   0   2   2   2   0   2   0   0   0   0   0   2   0   2   2   2   0   2   2   2   0   0   0   0   0   2   2   0   2   2   0   0   0   0   2   0   0   2   0   0   0   2
 MK-3-15                2   0   0   0   2   2   0   0   2   2   2   2   0   2   0   0   0   0   0   0   0   2   2   2   2   2   0   0   2   0   0   0   2   0   2   0   2   0   0   0   2   2   0   0   2   2   0   2   0   0   2   2   0   2   0   2   0   2   2   2   2   2   2   2   0   0   0   2   0   0   0   2   0   2   0   2   0   2   0   2   2   0   0   2   0   0   0   0   2   2   2   2   0   0   0   0   0   2   0   2   0   2   2   0   2   0   0   2   0   0   2   2   0   0   0   2   0   2   0   2   0   2   2   0   0   2   0   0   2   2   0   2   0   0   2   2   2   2   2   2   0   0   2   0   2   0   0   2   2   2   2   0   0   0   2   0   0   0   0   2   2   2   0   2   2   0   0   0   0   2   0   2   2   2   0   2   2   2   0   0   0   0   0   2   2   2   2   2   0   0   2   0   2   0   0   2   0   0   2   2
 MK-3-16                2   0   0   0   2   2   0   0   2   2   2   0   0   0   0   2   0   0   0   0   0   2   0   2   2   2   0   0   2   0   0   0   2   2   2   0   2   0   0   0   2   2   0   0   2   2   0   2   0   0   2   2   0   2   0   2   0   2   2   2   2   2   2   2   0   0   0   2   2   0   0   2   0   2   0   2   0   2   0   2   2   0   0   2   0   0   0   0   2   2   2   2   0   0   0   0   0   0   0   2   0   2   0   0   2   0   0   2   0   0   2   2   2   0   0   2   0   2   0   0   0   2   2   0   0   2   0   0   0   2   0   2   0   0   2   2   2   2   2   2   0   0   2   0   2   0   0   2   0   2   0   0   0   0   2   0   2   0   2   2   0   2   0   2   2   0   0   0   0   2   0   2   2   2   0   0   0   2   2   0   0   2   2   2   2   2   2   2   2   0   2   0   2   0   0   2   0   0   0   2
 MK-4-1                 2   0   0   2   2   0   0   2   0   2   0   0   2   2   2   2   0   2   2   0   0   2   2   0   0   0   2   0   2   2   0   2   0   2   2   0   0   2   2   0   0   0   0   2   0   2   0   2   0   0   0   2   0   0   0   0   2   0   0   2   2   0   2   2   0   2   0   0   0   0   0   2   2   2   0   2   2   2   0   2   0   0   0   2   0   2   0   2   2   2   0   0   0   2   0   2   2   0   2   0   2   2   0   2   2   0   2   2   2   2   2   0   0   0   0   0   2   2   0   0   2   0   0   0   2   0   0   0   0   2   0   0   2   0   2   2   2   2   0   0   2   2   2   0   0   0   0   2   2   2   0   2   0   2   2   0   0   0   0   0   2   0   2   2   2   0   0   0   0   2   0   2   0   2   0   2   0   0   2   0   0   2   0   2   0   2   2   2   2   0   0   2   0   0   0   0   0   0   2   0
 MK-4-2                 2   0   0   2   2   0   0   2   0   2   0   0   2   2   2   2   0   2   0   0   0   2   2   0   0   2   2   0   2   2   0   2   0   2   2   0   0   2   2   0   0   0   0   2   0   2   0   0   0   0   0   2   0   0   0   0   2   0   2   2   2   0   2   2   0   2   0   0   0   0   0   2   2   0   0   2   2   2   0   2   0   0   0   2   0   2   0   2   2   2   0   0   0   2   0   2   2   0   2   0   2   2   0   0   2   0   2   2   2   2   2   0   0   0   0   0   2   2   0   0   2   0   2   2   2   0   0   0   0   2   0   2   2   0   2   2   2   0   0   0   2   2   2   0   0   0   0   2   2   2   0   2   0   0   2   0   0   0   0   2   2   0   2   2   2   2   0   0   2   2   0   2   0   0   0   2   0   0   0   0   0   2   0   2   0   2   0   2   0   0   2   2   0   0   0   0   0   0   2   0
 MK-4-3                 2   0   0   2   2   0   0   2   0   2   0   0   2   2   2   2   0   2   0   0   0   2   2   0   0   2   2   0   2   2   0   0   0   2   2   0   0   2   2   0   0   0   0   2   2   2   0   0   0   0   0   0   0   0   0   0   2   0   2   2   2   0   2   2   0   2   0   0   0   0   0   0   2   0   2   2   0   2   0   2   0   0   2   2   0   2   0   2   2   0   0   0   0   2   2   2   2   0   2   0   2   2   0   0   2   0   2   2   2   2   2   2   0   0   0   0   0   2   0   0   2   0   0   2   2   0   0   0   0   2   0   2   2   0   2   2   2   2   0   2   2   2   2   0   0   0   0   0   2   2   0   2   0   0   2   0   0   2   0   2   2   0   2   2   2   2   2   0   2   2   0   2   2   0   0   2   0   0   2   0   0   2   0   0   0   2   2   2   0   0   2   2   0   0   0   2   0   0   2   0
 MK-4-4                 2   0   0   2   2   0   0   2   2   2   0   0   2   2   2   2   0   2   0   0   0   2   2   0   0   0   2   0   2   2   0   0   0   2   2   0   0   2   2   0   0   0   0   2   2   2   0   0   0   0   0   0   0   2   0   2   2   2   2   0   2   0   2   2   0   2   0   0   0   0   0   0   0   0   2   2   0   2   0   2   2   0   2   2   0   2   0   2   2   0   0   0   0   2   2   0   2   0   0   0   2   2   0   2   2   0   2   2   2   2   2   2   0   0   0   0   0   2   0   0   2   0   0   2   2   0   0   0   0   2   0   2   2   0   2   2   2   2   0   2   2   2   2   0   0   0   0   0   2   2   0   0   2   0   2   0   0   2   2   2   2   0   2   2   2   2   0   0   2   2   0   2   2   0   0   2   0   0   2   0   0   2   0   0   0   2   2   2   0   0   2   2   0   0   0   2   0   0   2   0
 MK-4-5                 2   2   0   2   2   2   0   2   2   2   0   0   2   2   2   2   0   2   0   0   0   2   2   0   0   0   2   0   2   2   0   0   0   2   2   0   2   2   2   0   2   0   0   2   2   2   0   2   0   0   0   0   0   2   0   2   0   2   2   0   2   0   2   2   0   2   2   0   0   0   0   0   0   0   2   2   0   2   0   2   2   0   2   2   0   2   0   2   2   0   0   0   0   2   2   0   2   0   0   0   2   2   2   2   2   0   2   2   2   2   2   2   0   0   0   0   0   2   0   0   2   0   0   2   2   0   0   0   0   2   0   2   2   0   0   2   2   2   2   2   2   2   2   0   0   0   0   0   2   2   0   0   2   0   2   0   0   2   2   2   2   0   2   2   2   2   0   0   0   2   0   2   2   0   0   2   0   0   2   0   0   2   0   0   0   0   2   2   0   0   2   2   0   0   0   2   0   2   2   0
 MK-4-6                 2   2   0   2   2   2   0   0   2   2   0   0   2   2   2   2   0   2   0   0   0   2   2   0   0   0   2   0   2   2   0   0   0   2   2   0   2   2   0   0   2   2   0   2   0   0   0   2   2   0   0   0   0   0   0   2   0   2   2   2   2   2   2   2   0   2   2   0   0   0   0   0   0   0   2   2   0   2   0   2   2   0   2   2   0   2   0   2   2   0   0   0   0   0   2   0   2   0   0   0   2   2   0   2   2   0   2   2   2   2   2   2   0   0   2   0   0   2   0   0   0   0   0   2   2   0   0   0   0   2   0   2   0   0   0   2   2   2   2   2   2   0   2   0   0   0   0   0   0   2   0   0   0   0   2   0   2   2   2   2   2   0   0   2   2   2   0   0   0   2   0   2   0   0   2   2   0   0   2   0   0   2   0   0   0   0   2   2   0   0   2   2   0   0   0   2   0   2   2   0
 MK-4-7                 2   2   2   2   2   2   0   0   2   2   0   0   2   2   2   2   0   2   0   0   0   2   0   0   0   2   2   0   2   2   0   0   0   2   2   0   2   2   0   0   2   2   0   2   0   0   2   2   2   0   0   0   0   0   0   2   0   2   0   2   2   2   2   2   0   2   2   0   0   2   0   0   2   0   2   2   0   2   0   2   2   0   2   2   2   2   0   2   2   0   0   0   0   0   2   0   2   0   0   0   2   2   0   2   2   0   0   2   2   2   2   0   0   0   2   0   0   2   0   0   0   0   0   2   2   0   0   0   0   2   0   0   0   0   0   2   2   2   2   2   0   2   2   0   0   0   0   0   2   2   0   0   2   0   2   0   2   2   2   0   2   0   0   2   2   2   2   0   0   2   0   2   0   0   2   0   0   0   2   0   0   2   0   0   0   0   2   2   0   0   2   2   0   0   0   2   0   2   2   0
 MK-4-8                 2   2   2   2   2   2   0   0   2   2   0   0   0   2   2   2   0   2   0   0   0   2   2   0   0   2   2   0   2   0   0   0   0   2   2   0   2   2   0   2   2   2   0   2   0   0   2   0   2   0   0   0   0   2   0   2   0   2   0   2   2   2   0   2   0   2   2   0   0   2   0   0   2   2   2   2   0   2   0   2   2   0   2   2   0   2   0   2   2   0   0   0   0   0   2   0   2   0   0   0   2   2   0   2   2   0   0   2   2   0   2   0   0   0   2   0   0   2   0   0   0   0   2   2   2   0   0   0   0   2   0   2   2   0   0   2   2   2   0   2   0   2   2   0   0   0   0   0   2   2   0   0   2   0   2   0   2   2   2   0   2   0   0   2   0   2   0   0   0   2   0   2   0   0   2   0   0   0   2   0   0   2   0   0   2   0   2   2   0   0   2   2   0   0   0   0   0   2   2   0
 MK-4-9                 0   2   2   2   2   0   0   0   2   0   0   0   0   0   2   2   0   2   0   0   0   2   2   0   0   2   2   0   2   0   0   0   0   2   2   0   2   2   0   2   2   2   0   2   0   0   2   0   2   0   0   0   0   2   2   2   2   2   0   2   2   2   0   2   0   2   2   0   0   2   0   0   2   0   2   2   0   2   0   2   2   0   0   2   0   2   0   2   2   0   0   2   0   0   2   2   2   0   0   0   2   2   0   2   2   0   2   2   2   0   2   0   0   0   0   0   0   2   0   0   0   0   2   2   2   0   0   0   0   2   0   2   2   2   0   2   2   2   0   2   0   2   2   2   0   0   2   0   2   2   0   0   2   0   2   0   2   2   2   0   2   0   0   2   0   2   0   0   0   2   0   2   0   2   2   0   0   0   2   0   0   2   0   0   2   0   0   2   0   0   2   2   0   0   2   0   0   2   2   0
 MK-4-10                0   0   2   2   2   2   0   0   0   0   0   0   0   0   2   2   2   2   0   0   0   2   0   0   0   2   2   2   2   0   0   0   0   2   2   0   2   2   0   2   0   2   0   2   0   0   2   2   0   0   0   0   0   2   2   2   2   2   0   2   2   2   0   0   0   2   2   0   0   2   0   0   2   0   2   2   0   2   0   2   2   0   0   2   2   0   0   2   2   0   0   2   0   0   2   2   2   0   0   0   2   2   0   2   2   0   2   2   2   0   2   0   0   0   0   0   2   0   0   0   0   0   2   2   2   0   0   2   0   2   0   0   2   2   0   2   2   2   0   2   0   2   2   2   0   0   2   0   2   2   2   0   2   0   2   0   0   2   2   0   2   0   0   2   0   2   0   0   0   2   0   2   0   2   2   0   0   0   2   0   0   2   0   0   2   0   0   2   0   0   2   2   0   0   2   0   0   2   2   0
 MK-4-11                0   0   2   2   2   2   0   0   0   0   2   0   2   2   2   2   2   0   0   0   0   2   0   0   0   2   2   2   0   0   0   0   0   2   2   0   2   0   0   2   0   2   0   2   0   0   2   2   0   0   0   0   0   2   2   2   2   2   0   2   2   2   0   0   0   2   2   0   0   2   0   0   2   0   2   2   0   2   0   2   2   0   0   2   2   0   0   2   2   2   0   2   0   2   2   2   2   0   0   0   2   2   0   2   2   0   2   2   2   0   2   0   2   0   0   0   2   0   0   0   0   0   2   2   2   0   0   2   0   0   0   0   2   0   0   2   2   2   0   2   0   2   2   2   0   0   2   0   2   2   2   0   2   0   2   0   0   2   2   0   2   0   0   2   0   2   2   0   0   2   0   2   0   2   2   0   0   0   0   0   0   2   0   0   2   0   0   0   2   0   2   2   0   0   2   0   0   2   2   0
 MK-4-12                0   0   2   2   2   2   0   0   0   0   2   0   2   0   2   0   2   0   2   0   0   2   0   0   2   2   2   2   0   0   0   0   0   2   0   0   2   2   0   2   2   2   0   0   0   0   2   2   0   0   0   0   0   2   2   2   0   2   0   2   2   2   0   0   0   2   2   0   0   2   0   0   2   0   2   0   0   2   0   2   0   0   0   2   0   0   0   2   0   0   0   0   0   2   2   2   2   2   0   0   2   2   0   2   2   0   2   2   2   0   2   0   2   0   0   0   2   2   0   0   2   0   2   2   2   0   0   2   0   0   0   0   2   2   0   2   2   2   0   0   0   2   2   2   0   0   2   0   2   2   0   2   2   0   2   0   0   2   2   2   2   0   0   2   0   2   0   0   0   2   0   2   0   2   2   0   0   0   0   0   0   2   0   0   2   0   0   2   2   0   2   0   0   0   2   0   0   2   2   0
 MK-4-13                0   0   2   2   2   2   0   0   2   0   2   0   2   0   2   0   2   0   2   0   0   2   0   2   2   2   2   2   0   0   0   0   0   2   0   0   2   2   0   2   2   2   0   0   0   0   2   2   0   2   0   0   2   2   2   2   0   2   0   2   2   2   0   0   0   2   2   0   0   2   0   0   2   0   2   0   0   2   0   2   0   0   0   2   0   0   0   2   0   0   0   0   0   2   2   2   0   2   0   0   2   0   0   2   2   0   2   2   2   0   2   0   2   0   0   0   2   2   0   0   2   0   2   2   2   0   0   2   0   0   0   0   2   2   0   2   2   2   0   0   0   2   2   2   0   0   2   0   2   2   0   2   2   0   2   0   2   2   2   2   2   0   0   2   0   2   0   0   0   2   0   2   2   2   2   0   0   0   0   0   0   2   2   0   2   0   0   0   2   0   2   0   0   0   2   0   0   2   2   0
 MK-4-14                0   0   2   2   2   2   0   0   2   0   0   0   2   0   2   0   2   0   2   0   0   2   0   2   2   2   2   2   0   0   0   0   2   2   0   0   2   2   0   2   2   2   0   0   0   0   2   2   0   2   0   2   2   0   2   2   0   2   0   0   2   2   2   0   0   2   2   0   0   2   0   0   2   0   2   0   0   2   0   2   0   0   2   2   0   0   0   2   0   0   0   0   2   2   2   2   0   2   0   0   2   2   0   2   2   0   2   2   2   0   2   2   2   0   0   0   2   2   2   0   2   0   2   2   2   2   0   2   0   0   0   0   2   2   0   2   2   2   0   2   0   2   2   0   2   0   2   0   2   2   0   2   2   0   2   0   2   2   2   2   2   0   0   2   0   2   0   0   0   2   0   2   2   2   2   0   0   0   0   0   2   2   2   0   2   2   0   0   2   0   2   0   0   0   2   2   0   0   2   0
 MK-4-15                0   0   2   2   2   2   0   0   2   0   0   0   2   0   2   0   2   0   2   0   0   2   0   2   2   2   2   2   0   2   0   0   2   2   0   0   2   2   2   2   2   2   0   0   0   0   2   2   2   2   0   2   0   0   2   2   0   2   0   2   2   2   2   0   0   2   2   0   0   2   0   0   2   0   2   0   0   2   0   2   0   0   2   2   0   0   0   2   0   0   0   0   2   2   2   2   0   2   0   0   2   2   0   2   2   0   2   2   2   0   2   0   2   0   0   0   2   2   2   0   2   0   2   0   2   2   0   2   0   0   0   0   2   2   0   2   0   2   2   2   0   2   2   0   2   0   2   0   2   2   0   2   2   0   2   0   0   2   2   2   2   0   0   2   0   2   0   0   0   0   0   2   2   2   2   0   0   0   0   2   2   2   2   2   2   2   0   0   2   2   2   0   2   0   0   2   0   2   2   0
 MK-4-16                0   0   2   2   2   2   0   0   2   2   0   0   2   0   2   0   2   0   2   0   0   2   0   2   2   2   2   2   0   2   0   0   2   2   0   0   2   2   2   2   2   2   0   0   0   0   2   2   2   0   0   2   0   0   2   2   0   2   0   2   2   2   2   0   0   2   2   0   0   2   0   0   2   0   2   0   0   2   0   2   0   0   2   2   0   0   0   2   0   0   0   0   2   0   2   2   0   2   0   0   2   2   0   2   2   0   0   2   2   0   2   0   2   2   0   0   2   2   2   0   2   0   2   0   0   2   0   2   0   0   0   2   2   2   0   2   0   2   2   2   0   2   2   0   2   0   2   0   2   2   0   2   2   0   2   0   0   2   0   2   2   0   0   2   2   2   0   0   0   0   0   2   2   2   2   0   0   0   0   2   2   2   0   2   2   2   0   0   2   2   2   0   2   0   2   2   2   2   2   0
 MK-5-1                 0   2   2   0   0   0   0   0   0   0   2   0   0   2   2   2   0   2   0   2   2   0   0   2   2   2   0   0   0   0   0   2   2   2   0   2   0   0   0   2   0   2   0   2   2   2   2   0   2   0   0   0   0   0   0   0   0   0   2   2   0   0   2   0   2   2   2   2   0   0   0   2   0   2   2   0   0   0   2   0   0   2   0   0   2   2   0   2   0   0   0   0   0   0   0   2   0   0   0   2   0   0   2   2   0   0   2   2   2   0   2   2   2   0   2   2   2   2   0   0   2   2   0   0   0   0   2   2   0   2   0   2   2   0   2   2   2   0   0   0   0   2   0   0   0   2   2   2   2   2   2   2   0   2   2   2   2   0   0   0   0   2   0   2   0   2   0   0   0   2   2   0   0   0   2   2   2   2   0   2   0   0   2   2   2   2   0   2   0   2   0   0   0   2   0   2   2   2   0   2
 MK-5-2                 2   2   2   0   0   0   0   0   0   0   2   0   0   2   2   2   0   2   0   0   2   0   0   2   2   2   2   2   0   0   0   2   2   2   2   2   0   0   2   2   0   2   0   2   2   0   2   0   2   0   0   0   0   0   0   0   0   0   2   2   0   0   2   0   2   2   2   2   0   0   0   2   0   2   2   0   0   0   2   0   0   2   0   0   2   2   0   2   0   0   0   0   0   0   0   2   2   0   0   0   0   0   2   2   0   0   2   2   2   0   2   2   2   0   2   0   2   2   0   0   2   2   0   0   0   0   2   2   0   2   0   2   2   0   0   2   2   0   0   0   2   2   0   0   0   0   2   0   2   2   2   2   2   2   2   2   2   0   0   0   0   2   0   2   0   2   0   0   0   2   2   0   0   0   2   2   2   2   0   2   0   0   2   2   0   2   0   2   2   2   0   0   0   2   2   2   2   2   0   2
 MK-5-3                 2   2   2   0   0   0   0   0   0   0   2   0   0   0   2   0   0   2   0   2   0   0   0   2   0   2   2   2   0   0   0   2   0   2   2   2   2   0   2   2   0   2   0   2   2   0   2   0   2   0   0   0   0   0   0   0   0   0   2   2   0   0   2   0   2   0   2   2   0   0   0   2   0   2   2   0   0   0   2   0   0   0   0   0   2   2   0   2   0   0   0   0   0   2   0   0   2   0   0   0   0   0   2   2   2   0   2   2   2   0   2   2   2   0   2   0   2   2   0   0   2   2   0   0   0   0   2   2   0   2   2   2   2   0   0   2   0   0   2   0   2   2   2   0   0   0   2   0   2   0   2   2   2   2   2   2   2   0   0   0   0   2   0   2   0   2   2   2   0   2   2   0   0   0   2   2   0   2   0   2   0   0   2   0   0   2   0   2   0   2   0   2   0   2   2   2   2   2   0   2
 MK-5-4                 0   2   2   0   0   0   0   0   0   2   2   0   0   0   2   0   0   2   2   2   0   0   0   2   0   2   2   2   0   0   0   0   0   2   2   2   2   0   2   0   0   2   2   2   2   0   2   0   2   0   0   0   2   0   0   0   0   0   2   0   0   0   2   0   2   0   2   2   0   0   0   2   0   2   0   0   0   0   2   0   0   0   0   0   2   0   0   2   2   0   0   0   0   2   2   0   2   0   0   0   0   0   2   2   2   0   2   2   2   0   2   2   2   0   2   0   2   2   0   0   2   0   0   2   0   0   2   2   0   2   2   2   2   2   0   2   0   0   2   0   2   2   2   0   0   0   2   2   0   0   0   2   2   0   2   2   2   0   2   0   0   2   0   2   0   2   2   2   0   2   0   0   0   0   2   2   0   2   0   2   0   0   2   0   0   2   0   2   0   2   0   2   2   2   2   2   2   2   0   2
 MK-5-5                 0   2   2   0   2   0   0   0   0   2   2   2   0   0   2   0   0   2   2   2   0   0   2   2   0   2   2   2   0   0   0   0   0   0   2   2   2   0   2   0   0   2   2   2   0   0   2   0   2   2   0   0   2   0   0   0   0   0   2   0   2   0   2   0   2   0   2   2   0   0   0   2   0   2   0   2   0   0   2   0   0   0   0   2   2   0   0   2   2   0   2   0   0   2   2   0   2   0   0   0   2   2   2   2   2   0   2   0   2   0   2   2   2   0   2   0   2   2   0   0   2   0   0   2   0   0   2   2   0   2   2   2   2   2   0   2   0   0   2   0   2   2   2   0   0   0   2   0   0   0   0   2   2   2   2   2   2   2   2   0   0   2   0   2   0   2   2   2   0   2   0   2   0   0   2   2   0   2   0   2   0   0   2   0   0   2   0   2   0   2   0   2   2   0   2   2   2   2   0   2
 MK-5-6                 0   2   2   2   2   0   0   0   0   2   2   2   0   0   2   0   0   2   2   2   0   0   2   2   0   2   2   2   0   0   0   0   0   0   2   2   2   0   2   0   2   2   2   2   0   0   2   0   2   2   0   0   2   0   0   0   0   0   2   2   2   0   0   0   2   0   2   2   0   0   0   2   0   2   0   2   0   2   2   0   0   2   0   2   2   0   0   2   0   0   0   0   2   2   2   0   2   2   0   0   2   2   2   2   2   0   2   0   2   0   2   2   2   0   0   0   2   2   0   0   2   0   0   2   0   0   2   2   0   2   2   2   2   2   0   2   0   0   2   0   2   2   2   0   0   0   2   0   0   0   0   2   2   2   2   2   2   2   2   0   0   2   0   2   0   0   2   2   0   2   0   0   0   0   2   2   0   2   0   2   0   0   2   0   0   2   0   0   0   2   0   2   2   0   2   2   2   2   0   2
 MK-5-7                 0   2   2   2   2   0   0   0   0   2   0   2   2   0   2   0   0   2   2   2   0   0   0   2   2   2   2   2   0   0   0   0   0   0   0   2   0   0   2   0   2   2   0   2   0   0   2   0   2   2   0   0   2   0   0   0   0   0   2   2   2   0   0   0   2   2   2   2   0   2   0   2   0   2   0   2   0   2   2   0   0   2   0   2   0   0   0   0   0   0   0   0   2   2   2   0   2   0   0   0   2   2   2   2   2   0   2   0   2   0   2   2   0   0   0   0   2   2   0   0   2   0   0   2   0   0   2   2   0   2   0   0   2   2   0   2   0   0   2   0   2   2   2   0   0   0   2   2   0   0   0   2   2   2   2   2   2   2   2   0   0   2   0   2   0   0   2   2   0   2   0   0   0   0   0   2   0   2   0   2   0   0   2   0   0   2   0   0   0   2   0   2   2   2   2   2   2   2   0   0
 MK-5-8                 0   0   2   2   2   0   0   0   0   2   0   2   2   0   2   0   2   2   0   2   2   0   0   2   2   2   0   2   0   0   0   0   0   0   0   0   0   0   2   0   2   2   0   2   0   0   0   0   0   2   0   0   2   0   0   0   0   0   2   2   2   0   2   2   2   2   2   2   0   2   0   2   0   2   0   0   0   2   0   0   0   2   0   2   0   0   0   0   0   0   2   0   2   2   2   0   2   0   0   0   2   2   2   2   0   0   2   0   2   0   2   2   0   0   0   0   2   0   2   0   2   0   0   0   0   0   2   2   0   2   0   0   2   2   0   0   0   0   2   0   2   2   2   0   0   0   2   2   2   0   0   2   2   2   2   2   0   2   2   0   0   2   0   2   0   2   2   2   2   2   0   0   0   0   0   2   0   2   2   2   0   0   0   0   0   2   0   0   0   2   0   2   2   2   2   2   2   2   2   0
 MK-5-9                 0   0   2   2   2   0   0   0   0   0   0   2   2   0   2   0   2   2   0   2   2   0   0   2   2   2   0   0   0   0   0   0   0   0   0   2   0   2   2   0   2   2   0   2   0   0   0   2   0   2   0   2   2   2   0   0   2   0   2   2   2   2   2   2   2   2   2   2   0   2   0   2   0   2   0   0   0   2   0   0   0   2   2   2   0   0   0   0   0   0   2   0   2   0   2   0   2   0   0   0   2   0   2   2   0   0   2   0   2   0   2   2   0   0   0   0   2   0   2   0   2   0   0   0   2   0   2   2   0   2   0   0   2   2   0   0   2   0   2   0   2   2   2   0   0   0   2   2   2   0   0   2   2   0   2   2   0   2   2   0   2   2   0   2   0   2   2   2   2   2   0   0   0   0   0   2   0   0   2   0   0   0   0   0   0   2   0   0   0   2   0   2   2   2   2   2   2   2   2   0
 MK-5-10                0   0   2   2   2   0   0   0   0   0   0   2   2   0   2   0   2   2   0   2   2   0   0   2   2   2   0   0   0   0   0   0   0   0   0   2   0   2   2   0   2   2   0   2   0   2   0   2   0   2   0   2   2   2   0   0   0   0   2   2   2   2   2   2   2   0   2   2   0   2   0   2   0   2   0   0   0   2   0   0   0   2   2   2   0   2   0   0   0   0   2   0   2   0   2   0   0   0   0   2   2   0   2   2   0   0   2   0   2   0   2   0   0   0   0   0   2   0   2   0   0   0   0   0   0   0   2   2   0   2   0   0   2   2   2   0   2   0   2   0   2   2   2   0   0   0   0   2   2   0   0   2   0   0   2   2   2   2   2   0   2   2   0   2   0   2   2   2   2   2   0   0   0   2   0   2   0   0   2   0   0   0   0   0   2   2   0   0   0   2   0   2   2   2   2   0   2   2   2   2
 MK-5-11                0   2   2   2   2   0   0   0   0   0   2   0   2   0   2   0   0   2   0   0   2   0   0   0   2   2   0   0   0   0   0   0   0   0   0   2   0   2   0   0   0   2   2   2   0   2   0   2   0   2   2   2   2   2   2   0   0   0   2   2   2   2   2   2   2   0   2   0   0   2   0   2   0   2   0   0   0   2   0   0   0   2   0   2   2   2   0   0   0   0   2   0   2   0   2   0   0   0   0   2   2   0   2   2   0   0   0   0   2   0   2   0   0   0   0   0   2   0   2   0   0   0   0   0   0   0   2   2   0   2   0   2   2   2   2   0   0   2   2   0   2   2   2   0   0   0   0   2   2   0   0   2   0   0   2   2   2   2   2   0   2   2   0   2   0   2   2   2   2   2   0   0   2   2   0   2   0   0   2   0   0   0   2   0   0   2   0   0   0   0   0   2   0   2   2   0   2   2   2   2
 MK-5-12                0   2   2   2   2   0   0   2   0   0   2   0   2   0   0   0   0   2   0   0   2   0   0   0   2   2   0   0   0   0   0   0   0   2   0   2   0   2   0   2   0   2   2   2   2   2   0   2   0   2   2   2   2   2   2   0   0   0   2   2   2   2   0   2   2   0   2   0   0   2   0   0   0   2   0   0   0   2   2   0   0   2   2   2   2   2   0   0   2   0   2   0   2   0   2   0   0   0   0   2   2   0   2   2   0   0   0   0   2   0   2   0   0   2   0   0   2   0   2   0   0   0   0   0   0   0   2   2   0   2   0   2   2   2   2   0   0   2   2   0   2   2   0   0   0   0   0   2   2   0   0   0   0   0   0   2   2   0   2   0   2   2   0   2   0   2   2   2   2   2   2   0   2   2   0   2   0   0   2   0   0   0   0   0   0   2   0   0   0   0   0   2   0   2   0   0   2   0   2   2
 MK-5-13                0   2   2   2   2   0   0   2   0   0   2   0   0   0   0   2   0   2   0   0   2   0   0   0   2   2   0   0   0   0   0   0   0   2   0   2   0   2   0   2   0   2   0   2   2   2   0   2   0   2   2   2   2   2   2   0   0   0   2   2   2   2   0   2   2   0   2   0   0   2   0   0   0   2   0   2   0   2   2   0   0   2   2   2   2   2   0   0   2   0   2   0   2   0   2   0   0   0   0   2   0   0   2   2   0   0   0   0   2   2   2   2   0   2   0   0   2   0   2   0   0   0   0   0   0   0   2   2   0   2   0   0   2   2   2   0   0   2   2   0   2   2   0   0   0   0   0   2   2   0   0   0   0   0   0   2   2   2   2   0   2   2   0   2   2   2   2   2   2   2   2   0   2   2   0   2   0   0   2   0   0   0   0   0   0   2   0   0   0   0   2   2   0   0   0   0   2   0   2   2
 MK-5-14                0   2   2   2   2   0   0   2   0   2   2   0   2   0   0   2   0   2   2   0   2   0   0   0   0   2   2   0   0   0   0   0   0   2   0   2   2   2   2   2   0   2   0   2   2   2   0   2   0   2   2   2   2   2   2   0   0   0   2   0   2   2   0   2   2   0   2   0   0   2   0   0   0   2   0   2   0   2   0   0   0   2   2   2   2   2   0   0   0   0   0   0   2   0   2   0   0   0   0   2   2   0   0   2   0   0   0   0   2   2   0   2   0   2   0   0   2   0   2   0   0   0   0   0   0   0   2   2   0   2   0   2   2   2   2   0   0   2   2   0   2   2   0   2   0   0   0   2   2   0   2   0   0   0   0   2   0   2   2   0   2   2   0   2   2   2   0   2   0   2   2   0   2   2   0   2   0   0   2   0   0   0   0   0   0   2   0   2   0   0   2   2   0   0   0   0   2   0   2   2
 MK-5-15                2   0   2   2   2   2   0   2   0   2   2   0   2   0   0   2   0   0   2   0   2   0   0   0   2   2   2   0   0   0   2   0   0   2   0   2   2   2   2   2   0   2   0   2   2   2   0   2   0   2   2   2   2   2   0   0   0   0   2   0   2   2   0   2   2   0   2   0   0   2   0   0   0   2   2   0   0   2   0   0   0   2   2   2   2   2   0   0   0   0   0   0   2   0   2   0   0   0   0   2   2   0   0   2   0   2   2   0   2   2   0   2   0   2   0   0   2   0   0   0   0   0   0   0   0   0   2   0   2   2   0   0   2   2   2   2   0   2   2   0   2   2   0   2   0   0   0   2   2   0   2   2   0   0   0   0   0   0   2   0   2   2   0   2   2   2   0   2   0   0   2   2   2   2   0   2   0   0   2   0   0   0   0   2   0   2   0   2   0   0   2   2   0   0   0   0   2   0   2   0
 MK-5-16                2   0   2   2   2   2   0   2   0   2   0   0   2   0   0   2   0   0   2   0   2   0   0   0   2   2   2   0   2   0   2   0   0   2   0   0   2   2   2   2   0   2   0   2   2   2   0   2   0   2   2   2   0   0   0   0   0   0   2   0   2   2   0   2   2   0   2   0   0   2   0   0   0   2   2   0   0   2   0   0   0   2   0   2   2   2   0   0   0   0   0   0   2   0   2   0   0   0   0   2   2   0   0   2   0   0   0   0   2   2   0   2   0   2   0   0   2   0   0   0   0   0   0   0   0   0   2   0   2   2   0   0   2   2   2   2   2   2   2   0   2   2   0   2   0   0   0   2   2   0   2   2   0   0   0   0   0   0   2   0   2   2   2   2   2   2   0   2   0   0   2   0   2   2   0   0   0   0   2   2   0   2   0   0   0   2   0   2   0   0   0   2   0   0   0   0   2   0   2   0
 MK-6-1                 0   2   0   0   0   0   2   0   0   2   2   0   2   2   2   2   0   2   0   2   2   0   0   2   0   2   2   2   0   0   0   0   0   2   2   2   2   2   2   0   2   2   0   0   2   2   0   2   2   0   0   2   2   0   0   0   0   0   0   2   2   0   0   2   2   0   2   2   0   0   0   0   0   2   2   0   2   2   2   0   2   2   2   0   2   0   0   2   0   0   2   0   2   0   2   2   0   2   0   0   2   0   0   2   2   2   2   2   2   0   0   0   0   2   0   2   0   0   0   0   2   0   0   0   2   0   2   0   2   0   2   2   0   2   0   0   0   2   0   0   2   2   0   0   0   0   0   0   0   0   0   2   2   2   2   2   0   0   2   0   0   0   0   0   0   2   0   0   2   2   0   0   2   2   2   0   2   0   2   0   2   2   2   2   2   0   2   2   2   0   2   0   2   2   0   0   0   2   2   0
 MK-6-2                 0   2   2   0   2   2   0   0   0   2   2   0   2   2   2   2   0   2   0   2   2   0   0   2   0   2   0   2   0   0   0   0   0   0   2   2   2   2   0   0   2   2   0   0   2   2   0   0   2   0   0   2   0   0   0   0   2   0   0   2   2   0   0   0   0   0   2   2   0   0   0   0   0   2   2   2   0   2   2   0   2   2   2   0   2   0   0   2   0   0   2   0   2   2   2   0   0   2   0   0   2   0   2   2   2   2   2   2   2   0   0   0   0   2   0   2   2   0   2   0   2   2   0   0   0   0   2   2   2   0   2   2   0   2   0   0   2   0   2   0   2   2   0   2   0   0   0   0   0   0   0   2   2   2   0   2   0   0   2   0   0   0   0   0   0   2   0   0   2   2   0   0   2   2   0   0   2   0   2   0   2   0   2   2   2   0   2   2   2   0   2   0   2   2   0   0   0   2   2   0
 MK-6-3                 0   2   0   0   2   2   2   0   0   2   2   0   2   2   2   2   0   2   0   2   2   2   0   0   0   2   0   2   0   0   0   0   0   0   2   0   2   2   0   0   0   2   2   0   2   2   2   0   2   0   0   2   0   0   0   0   0   0   0   2   2   0   0   0   0   0   2   2   0   0   0   0   0   2   2   2   2   2   2   0   2   2   0   0   2   0   0   2   0   2   2   0   2   2   2   0   0   2   2   0   2   0   2   2   2   2   2   2   2   0   0   0   0   2   0   2   2   2   2   2   2   2   0   0   2   0   2   2   2   0   2   2   0   2   0   0   2   0   2   0   2   2   0   2   0   0   0   0   0   0   0   2   2   0   0   2   0   0   2   0   0   0   0   0   0   2   0   2   2   2   0   0   2   2   0   0   2   0   2   2   2   0   2   2   2   0   2   2   2   0   2   0   2   2   0   2   0   2   0   0
 MK-6-4                 2   2   0   0   0   2   2   0   2   2   2   0   2   2   2   2   0   2   2   2   2   2   0   0   2   2   0   2   0   0   0   0   0   0   2   0   2   2   0   0   0   2   2   0   2   2   2   0   0   0   0   0   0   0   0   0   2   0   2   2   2   0   0   0   0   0   0   2   0   0   0   0   0   2   2   2   2   2   2   0   2   2   0   0   2   0   0   2   0   0   2   0   2   2   2   0   0   2   0   0   2   0   2   2   2   2   2   2   2   0   0   2   0   2   0   2   2   2   0   2   2   2   0   0   2   0   2   2   2   0   2   2   0   2   0   0   2   0   2   0   2   2   0   2   0   0   0   0   0   0   0   2   2   0   0   2   0   0   2   0   2   0   0   0   0   2   2   2   2   2   0   0   2   2   2   0   2   0   2   2   0   0   2   2   2   0   2   2   2   0   2   0   2   2   0   2   2   2   0   0
 MK-6-5                 0   2   2   2   0   2   2   0   2   2   2   2   0   2   2   2   0   0   2   2   2   2   0   0   0   2   0   2   0   0   0   0   0   0   2   0   2   2   0   0   0   2   2   0   2   2   2   0   0   0   0   0   2   0   0   0   2   0   0   2   2   0   0   0   0   0   2   2   2   0   0   0   0   2   2   2   2   2   2   0   2   2   0   0   2   0   0   2   0   0   2   0   2   2   2   0   0   2   0   0   2   2   2   2   2   2   0   0   2   0   0   2   0   2   0   2   2   2   0   0   2   2   0   0   2   2   2   2   2   0   2   2   0   2   0   0   2   0   2   0   2   2   0   2   0   0   2   2   0   0   0   2   2   0   0   0   0   0   0   0   2   0   2   0   0   2   2   2   2   2   0   0   2   2   2   0   2   0   2   2   0   0   2   2   2   0   2   2   2   0   2   0   2   0   0   2   2   2   2   0
 MK-6-6                 0   2   2   2   0   2   2   0   0   2   2   2   0   0   2   2   0   0   2   0   2   2   0   0   0   2   0   2   0   0   0   0   2   0   0   0   2   2   0   0   0   2   2   0   2   2   2   0   0   0   0   0   2   0   0   2   2   0   0   2   0   0   0   0   0   0   2   0   2   0   0   0   0   2   0   2   2   2   0   0   2   2   0   0   2   0   0   0   0   0   2   0   2   2   2   0   0   2   0   0   0   2   2   2   2   2   0   0   2   0   2   2   0   2   0   2   2   2   0   0   2   2   0   0   2   2   2   2   2   0   2   2   0   2   0   0   2   0   2   0   2   2   0   2   0   0   2   2   0   0   0   2   2   0   0   0   0   0   0   0   2   0   2   0   0   2   2   2   2   2   0   0   2   2   2   0   2   0   2   2   0   0   2   2   2   0   0   2   2   0   2   0   2   0   0   2   2   2   2   0
 MK-6-7                 0   2   2   2   0   2   2   0   0   2   2   2   0   0   0   2   0   0   2   0   2   2   0   0   0   2   0   2   0   0   0   0   2   0   0   0   2   2   0   2   0   2   2   0   2   2   2   0   0   2   0   0   2   0   0   2   2   0   0   2   0   0   2   0   0   0   2   0   2   0   0   0   0   2   2   2   2   2   0   0   2   2   0   0   0   0   0   0   0   0   2   0   2   0   2   0   0   2   2   0   0   2   2   2   2   2   0   0   2   0   2   2   2   2   2   2   0   2   0   0   2   2   0   0   2   2   2   2   2   0   2   2   0   2   0   0   2   0   0   2   2   2   0   2   0   0   2   0   0   0   0   2   2   0   0   2   0   0   0   0   2   0   2   0   0   2   2   2   2   2   0   0   2   2   2   0   2   0   2   2   0   2   2   2   2   0   0   2   2   0   2   0   0   0   0   2   2   2   2   0
 MK-6-8                 0   2   2   2   0   2   2   0   0   2   2   2   0   0   0   2   0   0   2   0   2   2   0   0   0   2   2   2   0   0   0   0   2   0   0   0   2   2   0   2   0   2   2   0   2   0   0   0   0   2   0   2   2   2   0   2   2   2   0   2   0   0   2   0   0   0   2   2   2   0   0   0   0   2   2   2   2   2   0   0   0   2   2   0   0   0   0   0   0   0   2   2   2   0   2   0   0   2   2   0   0   0   2   2   2   2   0   0   2   0   2   2   2   2   0   2   0   2   0   0   2   2   0   0   2   2   2   2   2   0   2   2   0   2   0   0   2   2   2   2   2   2   0   2   0   0   2   0   0   0   0   2   2   0   0   2   0   0   0   0   2   0   2   0   0   0   2   2   2   0   0   0   2   2   2   2   2   0   2   2   0   2   2   2   2   0   0   2   2   0   2   0   0   0   0   2   2   2   2   2
 MK-6-9                 2   2   2   0   0   2   2   0   0   2   2   2   2   0   0   2   0   0   2   0   2   2   0   0   0   2   2   2   2   0   0   2   2   0   2   0   2   2   0   2   0   2   2   0   2   0   0   0   0   2   0   2   2   2   0   0   2   2   0   2   0   0   2   0   0   0   2   2   2   0   0   0   0   2   2   2   2   2   0   0   0   2   0   0   0   0   2   0   0   0   2   2   2   0   2   0   0   2   2   0   0   0   2   2   2   0   0   0   2   0   2   2   2   2   0   2   0   0   0   0   2   2   0   0   0   0   2   2   2   0   2   2   0   2   0   0   2   2   2   2   0   2   0   0   0   0   0   0   0   0   0   2   2   0   0   2   0   0   0   0   2   0   2   0   0   0   2   2   0   0   0   0   2   2   2   2   2   0   2   2   0   2   2   2   2   0   2   2   2   0   0   0   0   0   0   0   0   2   0   2
 MK-6-10                2   2   2   0   0   2   2   2   0   2   2   2   2   0   0   2   0   0   2   0   2   2   0   0   0   2   2   2   2   0   0   2   2   0   2   0   2   2   0   2   0   2   2   0   2   0   2   0   0   2   0   2   2   2   0   0   2   2   0   2   2   0   0   2   0   2   2   2   2   0   0   0   0   2   2   2   2   2   0   0   0   2   0   0   0   0   2   0   2   0   2   2   0   0   2   0   0   2   2   0   0   0   2   0   2   0   0   0   2   0   2   2   2   2   0   2   0   2   0   0   2   0   0   0   0   0   2   2   2   0   2   2   0   2   0   0   2   2   0   2   0   0   0   0   0   2   0   0   0   0   0   2   2   0   0   2   0   0   0   0   2   0   2   0   0   0   2   2   0   0   0   0   2   2   2   2   2   0   2   2   0   2   2   2   2   0   2   2   0   0   0   2   0   0   0   0   0   2   0   2
 MK-6-11                0   2   2   2   0   2   2   2   0   0   2   0   2   0   0   2   0   0   2   0   2   2   0   0   0   0   2   2   0   0   0   2   2   0   2   0   0   2   0   2   0   2   2   0   2   0   2   0   0   2   0   2   0   2   0   0   2   2   0   2   2   0   0   2   0   2   2   2   2   0   0   0   0   2   2   2   2   2   0   0   0   2   0   2   0   0   2   0   2   2   2   2   2   0   2   0   0   2   2   0   0   0   2   0   2   0   0   0   2   0   2   2   0   2   2   2   0   2   0   0   2   0   0   0   0   0   2   2   0   0   2   2   0   2   0   0   2   2   0   2   0   2   0   0   0   2   0   0   0   0   0   2   2   0   2   2   0   0   0   0   2   0   2   0   0   0   2   2   0   0   0   0   2   2   2   2   2   0   2   2   0   2   2   2   2   0   2   2   2   0   0   2   0   0   0   0   0   2   0   2
 MK-6-12                0   2   2   2   0   2   2   2   0   0   2   0   2   0   0   0   0   0   2   0   2   2   0   0   0   0   2   2   0   0   0   2   0   0   2   0   0   0   0   0   0   2   2   2   2   0   2   0   0   2   0   2   0   2   0   0   2   2   0   2   2   0   2   2   0   2   2   2   2   0   0   0   0   2   2   2   0   2   0   0   0   2   0   2   0   0   2   0   2   2   2   2   2   0   2   0   0   2   2   0   0   0   2   0   2   0   0   0   2   0   2   0   0   2   2   2   0   2   0   0   2   0   0   2   0   0   2   0   0   0   2   2   0   2   0   0   2   2   0   2   0   2   0   0   2   2   0   0   0   0   0   2   2   0   2   2   2   0   2   0   2   0   2   0   0   0   2   0   0   0   0   0   2   2   2   0   2   0   2   2   0   2   0   2   2   0   0   2   2   0   2   2   0   0   0   0   0   2   0   2
 MK-6-13                0   2   2   2   0   2   0   2   0   0   2   0   2   2   0   0   0   0   2   0   2   2   0   0   0   2   2   2   0   0   0   2   0   0   2   0   2   0   0   0   0   2   2   2   2   0   2   0   0   0   0   2   0   2   0   0   2   0   0   2   2   0   2   0   0   2   2   2   2   0   2   0   0   2   2   2   0   2   0   0   0   2   0   2   0   0   2   0   2   2   2   2   2   0   2   2   0   2   2   0   0   0   2   0   2   0   0   0   2   2   2   0   0   2   2   2   0   2   0   0   2   0   0   2   0   0   2   0   0   0   2   2   0   2   0   2   2   2   0   2   0   2   2   0   2   2   2   0   0   0   0   2   2   0   2   2   2   0   2   0   2   0   2   0   0   2   2   2   0   0   2   0   2   2   2   2   2   0   2   2   0   2   0   2   2   0   0   2   2   0   2   2   0   0   0   0   0   2   0   2
 MK-6-14                0   2   2   2   0   0   0   0   0   0   2   0   2   2   0   0   0   0   2   0   2   2   0   0   0   2   2   2   0   0   0   2   0   0   2   0   2   0   0   0   0   0   2   2   2   0   2   0   0   0   0   2   0   2   0   2   2   0   0   2   2   0   2   0   0   2   2   2   2   0   2   0   0   2   2   2   0   2   2   0   0   2   0   2   0   0   0   0   2   2   2   2   2   0   2   2   0   2   2   0   0   0   2   0   0   0   0   0   2   2   2   0   0   2   2   2   0   2   0   0   2   0   0   2   0   0   2   0   0   0   2   2   0   2   0   2   2   2   0   2   0   2   2   2   2   0   2   0   0   0   0   2   2   0   2   2   2   2   2   0   2   0   0   0   0   2   2   2   0   0   2   0   2   2   2   2   2   0   2   2   0   2   0   0   2   0   0   2   2   0   2   2   0   0   0   0   0   2   0   2
 MK-6-15                0   2   2   2   0   0   0   0   0   0   2   0   2   2   0   0   0   0   2   0   2   2   0   0   2   2   2   2   2   0   0   2   0   0   2   0   2   0   0   0   0   0   2   2   2   0   2   0   0   0   0   2   0   2   0   2   2   0   0   2   2   0   2   0   0   2   2   2   0   0   2   0   2   2   0   2   0   2   0   0   0   2   0   2   0   0   0   0   2   2   2   2   2   0   0   2   0   2   2   2   0   0   2   0   0   0   2   0   2   2   2   0   2   2   2   2   0   2   0   0   2   0   0   2   0   0   0   0   0   0   0   2   0   2   2   2   2   2   0   0   0   2   2   2   2   0   2   0   0   0   0   2   2   0   2   2   2   2   0   0   2   2   0   0   0   2   2   2   0   0   2   0   2   2   2   2   0   0   2   2   2   2   0   0   2   0   0   0   2   0   0   2   0   0   0   0   0   2   0   0
 MK-6-16                2   2   2   2   0   0   0   0   0   0   2   2   2   2   0   0   2   0   0   0   2   2   0   0   2   2   2   2   0   0   0   2   0   0   2   2   2   0   2   0   0   0   2   2   2   0   2   0   0   0   0   2   0   2   0   2   2   0   0   2   2   0   2   0   0   2   2   2   0   2   2   2   2   2   0   2   0   2   0   2   0   2   0   2   0   0   0   2   2   0   2   2   2   0   2   2   0   2   2   2   0   2   2   0   0   0   2   0   2   2   0   0   2   0   0   2   0   2   0   0   2   0   2   2   0   0   0   0   0   0   0   2   0   2   2   0   2   2   0   0   0   2   2   2   2   0   2   0   0   0   2   2   2   0   2   0   2   2   0   0   2   2   0   0   0   2   0   2   0   0   2   0   2   2   2   2   0   0   2   2   2   2   0   0   2   2   2   0   2   0   0   2   0   0   0   0   2   2   0   0
 
!****************************************** Phenotypic Data **********************************************************
!-100.0 is resevred for missing phenotype
SimulatedTrait1        14.6207   13.3876   18.0241   11.5024   15.8312   14.9212   15.4161   16.3477   15.8200   14.4891   15.2003   12.4112   12.9462   18.2765   17.7959   12.1099   11.7839   16.2348   16.6423   12.6816   17.1649   15.1252   13.6159   14.5491   14.5344   16.8649   14.8518   18.5488   15.7469   17.8750   17.1493   18.5602   16.6430   10.7238   14.1927   14.1962   15.6268   18.0766   14.2419   17.3030   18.0316   16.0493    9.1264   12.8044   17.0638   13.4314   16.5746   13.5904   13.0271   12.6439   15.8899   19.6033   15.0625   19.1696   13.9606   14.0659   18.4552   19.5351   10.1646   19.2570   14.1764   15.5989   13.7188   14.4997   16.5312   17.7775   10.0262   17.2774   16.9563    9.0416   19.3684   20.1189   18.1311   15.1241    7.7478   18.8061   16.0157   16.1143   15.2940   11.9178   10.9560   16.2007   11.9233   16.9374   15.8461   10.0830   15.6840   16.3185   16.9615   11.5351   13.8071   15.6947   17.8972   21.7607   14.6146   18.5374   14.0881   16.4200   15.3116   16.9641   16.9370   14.2871   14.4173   20.2535   14.6524   13.2562   12.9540   11.4885   14.9425   15.8943   14.7784   10.8208   17.8847   14.5043   17.1404   13.0278   14.7035   12.3902   19.2417   13.2237   16.5161   16.4518   13.5862   13.6444   17.1206   20.4815   14.8500   15.9293   14.3611   16.6942   16.6101   14.2217   16.3983   16.1405   14.3115   13.5204   15.0491   14.9964   11.6427    9.4853   13.4594   12.4649   13.4295   16.5637   15.1938   14.0535   12.2751   20.8722   18.8789   16.3557   16.7873   13.5681    8.8930   16.4790   13.2756   21.1772   15.5490   13.8578   13.4192   12.5229   12.9713   15.2360   15.5334   11.4528   11.0605   13.0461   15.9331   17.3134    9.9663   13.0643   15.0156   17.2979   12.8852   13.2922   16.7347   14.9727   16.5751   14.3444   12.0986   15.4090   17.7280   18.3815   17.6448   15.4007   15.5222   13.8315   18.5472   12.3543   17.9181   10.0479   16.5099   15.6666   18.6828   11.4651   19.3346   16.0833   11.9411    8.1164   12.6924   14.3481
SimulatedTrait2         9.2164    9.7501   12.6969    8.3732    5.9129   10.8902    7.0566   12.9294    8.0382    8.7640   10.7063    6.6406   10.2434    6.1500    8.4890   10.6886    9.8717    8.4783   10.2812    9.3276    9.6784    8.6256   10.0647    7.7271    9.3022    9.2312    7.5103   11.1595   11.7170    9.2394   11.5700   10.8364    9.4989    7.1419   12.3829   10.8229   10.2648   13.3930    8.7339    9.9864    9.7040   10.1372   12.2770    8.3217    8.1035    8.8763   12.2056   11.4789   10.4554    8.9273   10.6065   10.6784    8.3576   10.6996    9.6780   10.6232    6.7212    8.7396   10.5155    8.3633    9.2373    9.1869    6.9516    9.4401    9.4704    9.8536   12.7046    9.8159   10.9713    9.1863   10.1802   12.3362    9.5549   10.2787   10.1722   10.3470    7.9383   11.9382    8.7539    7.5225   11.5409    8.4297    9.5675   10.3745    9.4972    9.9237   12.4746    8.1508    9.5083   11.5130   10.1641    7.9560    8.7627    7.8149   12.0218   11.3212   10.9434   13.5155    8.6737   12.3355    9.5539   10.1367    9.7994    8.5887   13.4329    9.3664   11.3958    9.0696   11.2131   11.6709    9.8176   15.0102   10.0786    8.5888    7.4972   10.5491   11.2757    9.2153   10.4732   11.1193    9.4333    9.9268    7.8591    8.8298   11.0417   10.0046    8.6183   10.0536    7.8735   10.2228   10.2694    9.2153    9.7674   10.7250    8.7145    9.9488   10.0750    8.8752    9.7527   11.2931    9.7935    9.7631   13.0437   10.3438   10.9126    9.3893    9.2345    8.5041    7.4697   10.4659    9.9078   11.0685   12.5791    7.8983    9.0975    7.4790    7.6993   10.8008    8.9267   11.1194   10.1503   13.7188    7.4650   12.3204    8.9870   12.2519   10.4761   11.1309   12.6756   10.2085    8.2315   10.9680   10.7887   11.9990    9.3722    9.2537   13.6587    8.3844   11.7313    9.3460    8.3111    9.8842   11.7392   11.0550    9.3869   10.8523    9.2572    8.6775    9.7617    8.5637   11.7145   10.0604    6.8549    8.4761   12.3939    8.7373   11.0240    8.4676    9.8071   12.1905
 
