# Supplementary material for: Inclusive Composite Interval Mapping of QTL by Environment Interactions in Biparental Populations
Source: PLoS One. 2015 Jul 10;10(7):e0132414. doi: 10.1371/journal.pone.0132414 (PMC4498613; doi:10.1371/journal.pone.0132414)
Supplement: S4 File — (ZIP) [file pone.0132414.s004.zip › H=0.1/L1/run_00056.met]

!**********************Note: lines staring with "!" are remarks and will be ignored in the program********************
!*********************************General Information**********************************
!Assuming F1 = P1 x P2, populations available in QTL IciMapping are: 
!  1, P1BC1F1 = P1 x F1, the first backcrossing where P1 is used as the recurrent parent;
!  2, P2BC1F1 = P2 x F1, the first backcrossing where P2 is used as the recurrent parent;
!  3, F1DH, F1-derived doubled haploids; 
!  4, RIL or F1RIL, recombination inbred lines through the repeated selfing of F1;
!  5, P1BC1RIL, recombination inbred lines through the repeated selfing of P1BC1F1;
!  6, P2BC1RIL, recombination inbred lines through the repeated selfing of P2BC1F1;
!  7, F2, the selfing generation of F1;
!  8, F3, the selfing generation of F2;
!  9, P1BC2F1, the second backcrossing where P1 is used as the recurrent parent; 
! 10, P2BC2F1, the second backcrossing where P2 is used as the recurrent parent;
! 11, P1BC2RIL, recombination inred lines through the repeated selfing of P1BC2F1; 
! 12, P2BC2RIL, recombination inred lines through the repeated selfing of P2BC2F1; 
! 13, P1BC1F2, the selfing generation of P1BC1F1; 
! 14, P2BC1F2, the selfing generation of P2BC1F1; 
! 15, P1BC2F2, the selfing generation of P1BC2F1; 
! 16, P2BC2F2, the selfing generation of P2BC2F1; 
! 17, P1BC1DH, P1BC1F1-derived doubled haploids; 
! 18, P2BC1DH, P2BC1F1-derived doubled haploids; 
! 19, P1BC2DH, P1BC2F1-derived doubled haploids; 
! 20, P2BC2DH, P2BC2F1-derived doubled haploids; 
   3      !Mapping Population (see remarks above)
   2      !Mapping Function (1 for Kosambi; 2 for Haldane; 3 for Morgan)
   2      !Marker Space Type (1 for intervals; 2 for positions)
   1      !Marker Space Unit(1 for centiMorgans; 2 for Morgan)
   6      !Number of Chromosomes (or Linkage Groups)
 200      !Size of the mapping population
   2      !Number of environments
 
!***************************************** Chromosomes and Linkage Maps **********************************************
!Chromosome                 NumMarkers
-CH1                        16
-CH2                        16
-CH3                        16
-CH4                        16
-CH5                        16
-CH6                        16
!Linkage map (Marker name followed by position or the interval length)
 MK-1-1                1     0.000
 MK-1-2                1    10.000
 MK-1-3                1    20.000
 MK-1-4                1    30.000
 MK-1-5                1    40.000
 MK-1-6                1    50.000
 MK-1-7                1    60.000
 MK-1-8                1    70.000
 MK-1-9                1    80.000
 MK-1-10               1    90.000
 MK-1-11               1   100.000
 MK-1-12               1   110.000
 MK-1-13               1   120.000
 MK-1-14               1   130.000
 MK-1-15               1   140.000
 MK-1-16               1   150.000
 MK-2-1                2     0.000
 MK-2-2                2    10.000
 MK-2-3                2    20.000
 MK-2-4                2    30.000
 MK-2-5                2    40.000
 MK-2-6                2    50.000
 MK-2-7                2    60.000
 MK-2-8                2    70.000
 MK-2-9                2    80.000
 MK-2-10               2    90.000
 MK-2-11               2   100.000
 MK-2-12               2   110.000
 MK-2-13               2   120.000
 MK-2-14               2   130.000
 MK-2-15               2   140.000
 MK-2-16               2   150.000
 MK-3-1                3     0.000
 MK-3-2                3    10.000
 MK-3-3                3    20.000
 MK-3-4                3    30.000
 MK-3-5                3    40.000
 MK-3-6                3    50.000
 MK-3-7                3    60.000
 MK-3-8                3    70.000
 MK-3-9                3    80.000
 MK-3-10               3    90.000
 MK-3-11               3   100.000
 MK-3-12               3   110.000
 MK-3-13               3   120.000
 MK-3-14               3   130.000
 MK-3-15               3   140.000
 MK-3-16               3   150.000
 MK-4-1                4     0.000
 MK-4-2                4    10.000
 MK-4-3                4    20.000
 MK-4-4                4    30.000
 MK-4-5                4    40.000
 MK-4-6                4    50.000
 MK-4-7                4    60.000
 MK-4-8                4    70.000
 MK-4-9                4    80.000
 MK-4-10               4    90.000
 MK-4-11               4   100.000
 MK-4-12               4   110.000
 MK-4-13               4   120.000
 MK-4-14               4   130.000
 MK-4-15               4   140.000
 MK-4-16               4   150.000
 MK-5-1                5     0.000
 MK-5-2                5    10.000
 MK-5-3                5    20.000
 MK-5-4                5    30.000
 MK-5-5                5    40.000
 MK-5-6                5    50.000
 MK-5-7                5    60.000
 MK-5-8                5    70.000
 MK-5-9                5    80.000
 MK-5-10               5    90.000
 MK-5-11               5   100.000
 MK-5-12               5   110.000
 MK-5-13               5   120.000
 MK-5-14               5   130.000
 MK-5-15               5   140.000
 MK-5-16               5   150.000
 MK-6-1                6     0.000
 MK-6-2                6    10.000
 MK-6-3                6    20.000
 MK-6-4                6    30.000
 MK-6-5                6    40.000
 MK-6-6                6    50.000
 MK-6-7                6    60.000
 MK-6-8                6    70.000
 MK-6-9                6    80.000
 MK-6-10               6    90.000
 MK-6-11               6   100.000
 MK-6-12               6   110.000
 MK-6-13               6   120.000
 MK-6-14               6   130.000
 MK-6-15               6   140.000
 MK-6-16               6   150.000
!*********************************** Marker Types ********************************************************************
!Co-dominant marker: When heterozygote F1 is present, P1 is coded as 2, F1 is coded as 1, and P2 is coded as 0; Otherwise, P1 is coded as 2, and P2 is coded as 0. 
!Dominant marker: When heterozygote F1 is present, P1 and F1 are coded as 12, and P2 is coded as 0; Otherwise, P1 is coded as 2, and P2 is coded as 0.  
!Recessive markers: When heterozygote F1 is present, P1 is coded as 2, and F1 and P2 are coded as 10; Otherwise, P1 is coded as 2, and P2 is coded as 0. 
!Missing marker is coded as -1. 
 MK-1-1                 0   0   0   2   2   2   2   0   0   2   0   0   0   0   0   0   0   0   2   0   0   2   2   0   2   2   2   2   2   0   0   0   2   2   2   0   0   0   0   0   2   2   0   2   2   2   2   2   0   2   0   2   0   2   0   0   2   2   0   0   2   0   2   0   2   2   2   0   2   2   2   2   2   0   0   0   0   2   2   0   0   0   0   0   0   0   0   0   0   0   0   2   0   2   0   2   2   0   0   0   0   2   0   2   2   0   0   2   0   2   0   2   0   0   0   0   0   2   0   2   2   2   2   0   0   2   0   2   2   0   0   2   2   0   2   0   0   0   0   0   0   2   2   0   0   2   2   2   0   0   0   0   2   0   0   0   0   2   0   2   0   2   0   0   0   0   0   2   2   0   2   2   0   2   2   0   0   0   2   2   2   2   2   0   0   2   2   0   2   2   0   0   2   2   0   0   0   2   0   2
 MK-1-2                 0   0   0   2   2   2   2   0   0   2   0   0   0   0   0   0   2   0   2   0   0   2   2   0   2   2   0   2   2   0   0   0   2   2   2   0   0   0   0   0   2   2   0   2   2   2   2   2   0   2   2   2   0   2   0   0   2   2   0   0   2   0   2   0   0   2   0   0   2   2   2   2   2   0   0   0   0   2   2   0   0   0   0   0   0   0   0   0   0   0   0   2   0   0   2   2   2   0   0   0   0   2   0   2   2   0   0   2   0   2   0   2   0   0   0   0   0   2   0   2   2   2   2   0   0   0   0   2   2   0   0   2   2   0   0   0   0   0   2   0   0   2   2   0   0   2   2   2   0   0   0   0   2   0   0   0   0   2   0   2   0   2   0   0   0   0   0   2   2   0   2   2   0   2   2   0   0   2   2   2   2   2   0   0   0   2   2   0   2   2   0   0   2   2   0   0   0   2   0   2
 MK-1-3                 0   2   0   2   2   2   2   2   2   2   0   0   0   0   0   0   2   0   2   0   0   2   2   0   2   2   0   0   2   0   2   0   2   0   2   0   0   0   0   2   2   2   0   2   2   2   2   2   0   2   2   0   2   2   0   0   2   2   0   0   2   0   2   0   0   2   0   0   2   2   2   2   2   0   0   0   0   2   0   0   0   0   0   0   0   2   0   0   0   2   0   2   2   0   2   2   2   0   0   0   0   2   0   2   2   0   0   2   0   2   0   0   0   0   0   0   0   2   0   2   2   2   2   0   0   0   0   2   2   0   0   2   2   0   2   0   0   0   2   0   0   2   2   0   0   2   2   2   0   0   0   0   2   0   0   0   0   0   0   2   0   2   0   0   0   0   0   2   2   0   2   2   0   2   2   0   0   2   2   2   2   2   0   0   0   0   2   0   2   2   0   0   2   2   0   2   0   2   0   2
 MK-1-4                 0   2   0   0   2   2   2   2   2   2   0   0   0   0   0   0   2   0   2   0   0   2   2   0   2   2   2   0   2   0   2   0   2   0   2   0   0   0   0   2   2   2   0   2   2   2   2   2   0   2   2   0   2   2   0   0   2   2   0   0   2   0   2   0   0   0   0   0   2   2   2   2   2   0   0   0   0   2   0   0   0   0   0   0   0   2   2   0   0   2   0   2   2   0   2   2   2   0   0   0   0   0   0   2   2   0   2   0   0   2   2   0   0   0   0   0   2   2   0   2   2   2   0   0   0   0   0   2   2   0   0   0   0   0   2   0   0   0   2   0   0   2   2   0   0   2   2   2   2   2   2   0   2   0   0   0   2   0   0   2   0   2   0   0   0   0   0   0   2   0   2   2   0   2   2   0   0   2   2   2   2   0   0   0   2   0   0   2   2   2   0   0   2   2   0   2   0   2   0   2
 MK-1-5                 0   2   0   0   0   2   2   0   2   2   0   0   2   0   0   0   2   0   2   0   0   2   2   0   2   2   2   0   2   0   2   0   2   0   2   2   0   0   0   0   2   0   0   2   0   2   2   2   0   2   2   0   0   2   0   0   2   2   2   0   2   0   2   0   0   0   0   0   2   2   2   2   0   0   0   2   0   2   0   0   0   0   0   0   0   2   2   2   0   2   0   2   0   0   2   0   2   0   2   0   0   2   0   2   2   0   2   0   0   2   2   0   2   0   0   0   2   2   0   2   2   2   0   0   0   0   2   2   2   0   0   0   0   0   2   0   0   0   2   0   0   2   2   0   0   2   2   2   2   2   2   0   2   0   0   0   2   0   0   2   0   2   0   0   0   0   0   0   2   0   2   2   0   2   2   0   0   2   2   2   2   0   0   0   2   0   0   2   2   2   0   0   2   2   0   2   0   2   0   2
 MK-1-6                 0   0   0   0   0   2   2   0   2   2   0   0   0   0   0   2   2   0   2   0   0   2   2   0   2   2   2   0   0   0   2   0   2   0   2   2   0   0   2   0   2   0   2   2   0   2   2   2   0   0   2   0   0   2   0   0   2   2   2   0   2   0   2   0   0   0   0   0   2   2   2   2   0   0   0   0   0   2   0   0   0   0   0   0   0   2   2   2   0   2   0   0   0   0   2   0   2   0   2   0   0   2   0   2   2   0   2   0   0   2   2   0   2   0   0   0   2   0   0   2   2   2   0   0   0   0   2   2   2   0   0   0   0   0   2   0   0   0   2   0   0   2   0   0   2   2   2   2   2   2   2   0   2   0   0   0   2   0   0   2   0   2   0   0   0   0   0   0   2   0   2   0   0   2   2   0   0   0   2   2   2   0   0   0   2   0   0   2   0   2   0   0   2   2   0   2   0   2   0   2
 MK-1-7                 0   0   0   0   0   2   2   0   2   2   0   0   0   0   0   2   2   0   2   0   0   2   2   0   2   2   0   0   0   0   2   0   2   0   0   2   0   0   2   0   2   0   2   2   0   2   2   2   0   0   2   0   0   2   0   0   2   2   2   0   2   0   2   0   0   2   0   0   2   2   2   2   0   2   0   0   0   2   0   0   2   0   0   0   2   2   2   2   0   2   0   0   0   0   2   0   2   0   2   0   2   2   0   2   2   0   0   0   0   2   2   2   2   0   0   0   0   0   0   2   2   2   0   0   0   0   2   2   2   0   0   0   0   0   2   0   0   0   2   0   0   2   0   2   2   2   2   2   2   0   2   0   0   0   0   0   2   0   0   2   0   2   0   0   0   0   0   0   2   0   2   0   0   2   2   0   2   2   2   2   2   0   0   0   2   2   0   2   0   2   0   0   2   2   0   2   0   2   0   2
 MK-1-8                 0   0   0   0   0   2   2   0   2   2   0   0   0   0   0   2   2   0   2   0   0   2   2   2   2   2   0   0   0   0   2   0   2   0   0   2   0   0   2   0   2   0   2   2   0   2   2   2   2   0   2   0   0   2   0   0   2   2   2   0   2   0   2   0   0   2   0   0   2   2   2   2   2   2   0   0   0   2   0   0   2   0   0   0   2   2   2   2   0   2   0   0   0   0   2   0   2   0   2   0   2   2   0   0   2   0   0   2   2   2   2   2   2   0   0   0   0   0   0   2   2   2   0   0   0   0   2   2   2   0   0   0   0   0   2   0   0   0   2   0   0   2   0   2   2   2   2   2   2   0   2   0   0   0   0   0   2   0   2   2   2   2   0   2   0   0   0   0   2   0   2   0   0   2   2   0   2   2   2   0   2   0   0   0   2   2   0   2   0   2   0   0   2   0   0   0   0   2   0   2
 MK-1-9                 0   0   0   0   0   2   2   0   0   2   0   0   0   2   0   2   2   0   2   0   0   2   0   2   2   2   0   0   0   0   2   0   2   0   0   2   0   0   2   0   2   0   0   2   0   2   2   2   2   0   2   2   0   0   0   0   2   2   2   0   2   0   0   0   0   2   0   2   2   2   2   2   2   2   0   0   0   2   0   0   0   2   2   0   0   2   0   2   0   2   0   0   0   0   2   0   2   0   2   0   2   2   0   0   2   0   0   2   2   2   2   2   2   0   0   0   2   0   2   2   2   2   0   2   0   0   2   2   2   0   0   0   0   2   2   0   0   2   2   0   0   2   0   0   2   2   2   2   2   0   2   0   0   0   0   0   2   0   2   2   2   0   0   2   0   2   0   2   0   0   2   0   0   2   2   0   2   2   0   0   2   0   0   0   2   2   0   2   0   2   0   0   2   0   0   0   0   2   0   0
 MK-1-10                0   0   0   2   0   2   2   0   0   2   0   0   0   2   2   0   2   0   2   0   0   2   0   0   2   2   0   0   0   0   2   0   2   0   0   2   0   0   2   0   2   2   0   2   0   2   2   2   2   0   2   2   0   0   0   0   2   2   2   0   2   0   0   0   0   2   0   2   2   2   2   2   2   2   0   0   2   2   0   0   0   2   2   2   0   2   2   2   0   2   0   0   0   0   2   0   2   0   2   0   2   2   0   0   2   0   0   2   2   2   2   2   2   2   0   0   2   2   2   2   2   2   0   2   0   0   2   2   0   0   0   0   0   2   2   0   0   2   2   0   0   2   0   0   2   2   2   2   0   2   2   0   0   0   0   0   0   0   2   2   2   0   0   2   0   0   0   0   0   0   2   0   0   2   2   0   2   2   0   2   2   0   0   2   2   2   0   2   0   2   0   0   2   0   0   0   0   2   0   0
 MK-1-11                0   2   0   2   0   2   2   0   0   2   0   0   2   2   2   0   2   0   2   0   0   2   0   0   2   2   0   0   0   0   2   0   2   0   0   2   0   2   2   0   2   2   0   2   0   2   2   0   0   0   2   2   0   2   0   0   2   2   2   0   2   0   0   0   0   2   0   2   2   2   2   2   2   2   0   0   2   2   0   0   0   2   2   2   0   0   2   2   0   2   0   0   0   0   2   0   2   0   2   0   2   2   0   0   2   0   0   2   2   2   2   2   2   2   0   0   2   0   2   2   2   2   0   2   0   0   2   2   0   0   0   0   0   2   2   0   0   2   2   2   0   0   0   0   2   2   2   0   0   2   2   0   0   0   0   0   0   0   2   2   2   0   0   0   0   2   0   0   0   0   2   2   0   2   2   0   2   2   0   0   2   2   0   2   2   2   0   2   0   0   0   0   2   0   0   0   0   2   0   0
 MK-1-12                2   2   0   2   0   2   2   0   0   2   0   0   2   2   0   2   2   0   2   0   0   2   0   0   2   2   0   0   0   0   2   0   2   2   0   2   0   2   2   0   2   2   0   0   0   2   2   0   0   0   2   2   0   2   0   0   2   2   2   0   2   0   0   0   0   2   0   2   2   2   2   2   2   2   0   0   0   2   2   0   0   0   2   2   0   0   2   2   0   2   0   0   0   0   2   2   0   0   2   0   2   2   0   0   2   0   0   2   2   2   2   2   2   2   0   0   2   0   2   2   2   2   0   2   0   0   2   2   0   0   0   0   0   2   2   0   0   2   2   0   0   0   0   0   2   2   2   0   0   2   2   2   0   0   0   0   0   0   0   2   2   0   0   0   0   2   0   0   2   0   2   2   0   2   2   0   2   2   0   0   2   2   0   2   2   2   0   2   0   0   0   0   0   0   0   0   0   2   0   0
 MK-1-13                2   0   0   2   0   2   2   0   0   2   0   0   2   2   0   2   2   0   2   2   0   2   0   0   2   2   0   2   2   0   2   0   2   2   0   2   0   2   2   0   2   2   0   0   2   0   2   0   0   0   0   2   0   2   0   0   2   2   2   0   2   0   0   0   0   2   0   2   2   2   2   2   2   2   0   0   2   2   2   0   2   0   2   2   0   0   2   0   0   2   0   0   0   0   2   2   0   0   2   0   0   2   0   0   2   2   2   2   0   0   2   2   2   2   0   2   0   0   2   2   2   2   0   2   0   0   2   2   0   0   0   0   0   2   2   0   0   2   0   0   0   0   0   0   2   2   2   0   0   2   2   2   0   0   0   0   0   2   2   2   2   0   0   0   0   2   0   0   2   0   0   0   0   2   2   0   2   2   0   0   2   2   0   2   0   0   2   0   2   0   0   0   0   0   0   0   0   2   0   0
 MK-1-14                2   0   0   2   0   2   2   0   0   2   0   0   2   2   0   2   2   0   2   2   0   2   0   0   0   0   0   0   2   0   0   0   2   2   0   2   0   2   0   0   2   2   0   0   2   0   2   0   0   0   0   2   0   2   0   0   2   2   2   0   2   0   0   0   0   0   0   2   2   2   2   2   2   2   0   0   2   2   2   0   2   0   2   2   0   0   2   0   0   2   0   0   0   0   2   2   0   0   2   0   0   2   0   0   2   2   2   2   0   0   0   2   2   2   0   2   0   0   0   2   2   2   0   2   2   0   2   2   2   0   0   0   0   2   2   0   0   2   0   0   0   0   0   0   2   2   2   0   2   2   2   2   0   0   0   2   0   2   2   0   2   0   0   0   0   2   0   0   2   2   2   0   0   2   2   2   2   2   0   0   2   2   0   0   0   0   2   0   2   0   0   0   0   0   0   0   0   2   0   0
 MK-1-15                2   0   0   2   0   2   2   0   0   2   0   0   2   0   0   2   2   0   2   2   0   2   0   0   0   0   0   0   2   2   0   0   2   0   0   2   0   2   0   0   2   0   0   0   2   0   2   0   0   0   0   2   0   2   0   0   2   2   2   0   2   0   0   0   0   0   0   2   2   0   2   2   2   2   0   0   2   0   2   0   2   0   2   2   0   0   2   0   0   2   0   0   0   0   2   2   0   0   2   0   0   2   0   0   2   2   2   2   0   0   0   2   2   2   0   2   0   0   0   2   2   0   0   2   2   0   2   2   0   0   0   0   0   2   2   0   0   2   0   0   2   0   0   2   2   2   2   0   0   2   2   2   0   0   0   2   0   2   0   0   2   0   2   0   0   2   0   0   2   2   0   0   0   2   2   2   2   2   0   0   2   2   0   0   0   0   2   2   2   0   0   0   0   0   0   0   0   2   0   0
 MK-1-16                2   0   0   2   0   2   2   0   0   2   0   0   2   0   0   2   2   0   2   2   0   2   0   0   0   0   0   0   2   2   0   0   2   0   0   2   0   2   0   0   2   0   0   0   0   0   2   0   2   0   0   2   0   2   0   0   2   2   0   0   2   0   0   2   0   0   2   2   2   0   2   2   2   2   0   0   2   0   2   0   2   0   2   2   0   0   2   0   0   2   0   2   0   0   2   2   0   0   2   0   0   2   0   0   2   2   2   2   2   0   0   2   2   2   2   2   0   0   0   2   2   0   0   2   2   0   0   2   0   0   0   0   0   2   2   0   0   0   0   0   2   0   0   2   2   2   2   0   0   2   2   0   0   0   0   2   0   2   0   0   2   0   2   0   0   2   0   0   2   2   0   2   0   2   2   2   0   2   0   0   2   2   0   0   0   0   2   2   2   0   0   0   0   0   0   0   0   0   0   0
 MK-2-1                 2   2   0   2   2   2   2   0   2   2   0   0   0   0   2   0   0   2   2   0   0   2   2   0   2   0   0   2   0   0   0   0   0   2   0   2   2   0   0   2   0   2   2   0   2   2   2   2   2   2   2   2   2   2   0   0   0   0   0   0   0   0   0   0   0   2   2   0   0   2   0   2   0   0   0   0   0   0   0   0   0   2   2   2   2   0   2   0   2   0   2   2   2   2   2   0   2   2   0   0   2   0   2   2   2   0   2   0   2   2   0   0   0   0   2   0   0   0   0   0   2   2   2   2   2   0   0   0   2   2   0   2   0   2   0   2   2   0   2   2   0   0   0   0   2   0   0   2   2   2   2   0   2   0   0   2   2   2   2   0   0   0   2   0   2   2   0   0   0   0   0   0   0   0   2   2   2   0   0   2   0   2   0   0   2   0   0   0   0   0   0   2   0   0   0   0   2   0   0   2
 MK-2-2                 2   2   0   2   2   2   2   0   2   2   2   0   0   0   2   0   2   2   2   0   0   2   2   0   2   2   0   2   0   0   0   0   0   2   0   2   2   0   0   0   0   2   0   0   2   2   2   2   2   2   2   2   2   0   2   0   0   0   0   0   0   2   0   0   0   2   2   0   0   2   0   2   0   0   0   0   0   0   0   0   0   2   2   2   2   0   2   0   2   0   2   2   2   2   2   0   0   2   0   0   2   0   2   2   2   2   0   0   2   2   0   0   2   0   2   0   0   0   0   0   2   2   2   2   0   0   0   0   0   2   0   2   0   2   0   2   2   0   0   2   2   0   0   2   2   2   0   2   2   2   2   0   2   0   0   2   2   2   0   0   0   0   2   0   2   2   0   0   0   0   0   0   0   0   2   2   2   0   0   2   0   2   0   0   2   0   2   2   0   0   2   2   0   0   0   0   2   0   2   2
 MK-2-3                 2   0   0   2   2   2   0   0   2   2   2   0   0   0   2   0   2   2   0   0   0   2   2   0   2   2   0   0   0   0   0   0   0   2   0   2   2   0   0   0   0   2   0   0   2   2   2   2   2   2   2   2   2   0   2   0   0   0   0   0   0   2   0   0   0   2   2   0   0   2   0   2   0   0   0   0   0   0   2   0   0   2   2   2   2   0   2   0   2   0   2   2   2   2   0   0   0   2   0   0   2   0   2   2   2   2   0   0   2   2   2   0   2   0   2   0   0   0   0   0   2   2   2   2   0   0   0   0   0   2   0   2   0   2   0   2   0   0   0   2   2   2   0   2   0   2   0   2   0   2   2   0   2   0   0   0   2   2   2   0   0   0   2   0   2   2   0   0   0   0   2   0   0   0   2   2   2   0   0   2   0   2   0   0   2   0   2   2   0   0   2   2   0   0   2   0   2   2   2   2
 MK-2-4                 2   2   0   2   2   2   0   0   2   2   2   2   0   0   2   0   0   2   0   0   0   2   2   0   2   2   0   0   0   2   0   0   0   2   0   2   2   0   0   0   0   2   0   0   2   2   2   2   0   2   2   2   0   2   2   0   0   0   0   0   0   2   0   0   0   0   0   0   0   2   0   2   0   0   0   0   0   0   2   0   0   2   2   2   2   0   2   0   2   0   2   2   2   2   0   0   0   2   0   0   2   0   2   2   2   2   0   0   2   2   2   0   2   0   2   0   0   0   0   0   2   2   2   2   0   0   0   0   0   2   0   2   0   2   0   2   0   0   0   2   2   2   0   2   0   2   0   0   0   2   2   0   2   0   0   0   0   2   2   2   0   0   2   0   2   2   0   2   0   0   2   0   0   0   2   2   2   2   2   2   0   2   0   0   2   0   2   2   0   0   2   2   0   0   0   2   2   2   2   2
 MK-2-5                 2   2   0   2   2   2   0   0   0   2   0   2   0   0   2   0   0   2   0   0   0   2   2   0   2   2   0   0   0   2   0   0   0   2   0   2   2   0   0   0   0   2   0   0   2   2   2   2   0   2   2   2   0   2   2   0   0   0   0   0   0   2   0   2   0   0   0   0   0   2   0   2   0   0   0   0   0   0   2   0   2   2   2   2   2   0   0   2   2   0   2   2   2   2   0   0   0   2   0   0   2   0   2   0   2   2   0   0   2   2   2   0   2   0   2   0   0   0   2   0   2   0   2   2   0   0   0   0   0   2   0   2   0   0   2   2   0   0   0   2   2   2   0   2   0   2   0   0   0   2   2   0   2   0   2   0   0   2   2   2   0   0   2   0   2   2   2   2   0   0   2   0   0   0   2   2   2   2   2   2   0   2   2   0   2   0   2   2   0   0   0   2   0   0   0   2   0   2   2   2
 MK-2-6                 0   2   0   2   2   2   0   0   0   2   0   2   0   0   0   0   0   2   0   0   0   2   2   0   2   2   2   0   0   2   0   0   0   0   0   2   2   0   2   0   0   2   0   0   2   2   2   2   2   2   2   2   0   0   2   0   0   0   2   0   0   2   0   2   0   0   0   0   0   2   0   2   0   0   0   0   0   0   2   0   2   2   2   2   2   2   2   2   2   0   2   2   2   2   0   0   2   0   0   0   2   0   2   0   2   2   0   0   2   2   2   0   2   0   2   0   0   0   2   0   2   0   2   0   0   0   2   0   0   2   0   2   0   0   2   2   0   0   0   2   2   2   0   2   0   2   0   2   2   2   2   0   2   0   2   0   0   2   2   2   0   2   2   0   2   2   2   2   0   0   2   0   0   0   2   2   0   2   2   2   0   2   2   0   2   0   2   2   0   0   0   2   0   0   0   2   0   2   2   2
 MK-2-7                 2   2   0   2   2   2   0   0   0   2   0   2   0   0   0   0   0   0   0   0   0   2   2   0   2   2   0   2   2   2   0   0   0   0   0   2   2   0   2   0   0   2   0   0   2   2   2   2   2   2   2   2   0   0   2   0   0   0   2   0   0   0   0   2   0   0   2   0   0   2   0   0   0   0   0   0   0   0   2   0   2   2   2   2   2   2   2   2   2   0   2   2   2   2   0   0   0   0   0   0   2   2   2   0   2   0   0   0   2   2   2   0   0   0   2   0   0   0   2   0   2   0   2   0   0   0   2   0   0   2   0   2   0   0   2   2   2   0   0   2   2   2   0   0   2   2   2   2   2   2   2   0   2   0   0   0   0   2   2   2   0   2   2   0   2   0   0   2   0   0   2   0   0   0   2   2   0   2   2   2   0   2   2   0   0   0   2   2   0   0   0   2   0   0   0   2   0   2   2   2
 MK-2-8                 2   0   0   2   2   2   0   0   0   2   0   2   0   0   0   0   0   0   0   0   0   2   2   0   2   2   0   2   2   2   0   0   0   0   0   2   2   2   2   0   0   0   0   0   2   2   2   0   2   2   2   2   0   0   2   0   0   2   2   0   0   0   0   2   0   0   2   0   0   0   0   0   0   0   0   0   0   2   2   0   2   2   2   2   2   2   2   2   2   0   2   2   2   2   0   0   0   0   0   0   2   2   2   0   2   0   0   0   2   2   2   0   0   0   0   0   0   2   2   0   2   0   2   0   0   0   0   0   0   2   0   2   0   0   2   2   2   0   0   2   2   2   0   0   2   2   2   2   2   2   2   0   2   0   0   0   0   2   2   0   0   2   2   2   2   0   2   2   2   0   0   2   0   0   2   2   0   0   2   2   0   2   2   2   0   0   0   2   2   2   0   2   0   0   2   2   0   2   0   0
 MK-2-9                 2   0   0   2   2   2   0   0   0   2   0   0   0   0   2   0   0   0   0   0   2   2   2   0   2   2   2   2   2   2   0   0   0   0   0   2   2   2   2   0   0   0   0   0   2   2   2   2   0   0   2   2   0   0   2   0   0   2   2   2   0   0   0   0   0   0   2   0   0   0   0   0   0   0   0   2   0   2   2   2   2   2   2   2   2   2   2   2   2   0   2   2   2   2   0   0   0   0   0   0   2   0   2   0   2   0   2   0   2   2   2   0   0   0   0   0   0   2   2   0   2   0   2   0   0   0   0   0   0   2   0   2   0   2   2   2   2   0   0   0   2   2   0   0   2   2   2   2   2   2   2   0   0   0   0   0   0   2   2   0   0   2   2   2   2   0   2   2   2   0   0   2   0   0   2   2   0   0   2   2   0   2   2   2   0   0   0   2   2   2   0   2   0   2   2   2   0   2   0   2
 MK-2-10                2   0   0   2   2   2   0   0   2   2   0   0   0   0   2   0   0   0   0   0   2   2   2   0   2   2   2   2   2   2   0   0   0   0   0   2   2   2   2   0   0   0   2   0   2   0   2   2   0   2   2   2   0   0   2   0   0   2   2   0   0   0   2   0   0   0   2   0   2   0   0   0   0   0   0   2   0   2   2   2   2   2   2   2   2   2   2   2   2   0   2   2   2   2   0   0   0   0   0   0   2   0   2   0   2   0   2   0   2   2   0   0   2   0   0   0   0   0   2   2   2   0   2   0   0   0   0   0   0   2   0   2   0   2   2   2   2   0   0   2   0   2   0   0   2   2   2   2   2   2   2   0   0   0   0   0   0   2   2   2   0   0   0   2   2   0   2   2   2   0   2   0   0   0   2   2   0   0   2   2   0   2   2   2   0   0   0   2   2   2   0   0   0   2   2   2   0   2   0   0
 MK-2-11                2   0   2   2   2   2   0   0   2   2   2   0   0   0   2   0   0   0   0   0   2   2   2   0   2   2   2   2   2   2   0   0   0   0   0   2   2   0   2   0   0   0   2   0   2   0   2   2   0   2   2   2   0   0   2   0   0   2   2   0   0   0   0   0   0   0   2   0   2   0   0   0   0   0   2   0   0   2   2   2   2   2   2   2   2   2   2   2   2   0   2   2   2   2   0   0   0   0   0   0   2   0   2   0   2   0   2   2   2   2   0   0   2   0   0   0   0   0   2   2   0   0   2   2   0   2   0   0   0   0   0   2   0   2   2   2   2   0   0   2   0   2   0   0   2   2   2   2   2   2   2   0   0   0   0   2   0   2   2   0   0   0   0   0   2   0   2   2   2   0   2   0   0   0   2   2   0   0   2   2   0   2   2   2   0   0   0   2   2   2   0   0   0   2   2   0   2   2   0   0
 MK-2-12                2   0   2   2   2   2   0   0   2   2   2   0   0   0   2   0   0   2   0   0   2   2   0   0   2   0   2   2   2   2   0   2   0   2   0   2   2   2   2   0   0   0   2   2   2   2   2   2   0   0   2   2   0   0   2   0   0   2   2   0   0   0   0   0   2   0   2   0   2   0   0   0   0   0   0   0   0   2   2   2   2   2   2   2   2   2   2   2   2   0   2   2   2   2   0   0   0   0   0   0   0   0   2   0   2   0   2   2   2   2   0   0   2   2   0   0   0   0   2   2   0   0   2   2   0   2   0   0   0   0   0   2   0   2   2   2   2   0   0   2   0   2   0   0   2   0   2   2   2   0   2   0   0   0   0   2   0   2   2   0   2   0   0   0   2   0   2   2   2   0   2   0   0   0   2   2   0   0   2   2   0   2   0   2   0   0   0   2   2   2   0   0   0   0   2   0   2   2   0   0
 MK-2-13                2   0   2   2   2   2   0   0   2   2   2   0   0   0   2   0   0   2   0   0   2   2   0   0   0   0   2   2   2   2   0   2   0   2   0   2   2   2   2   0   0   0   2   2   2   2   2   2   0   0   0   2   0   0   2   0   0   2   2   0   0   0   0   0   2   0   2   0   2   0   0   0   0   0   0   2   0   2   2   2   2   2   2   2   2   2   2   0   2   0   2   2   0   2   0   0   0   0   0   0   0   0   2   0   2   0   2   2   0   2   0   0   0   2   0   0   0   0   2   2   0   0   2   2   0   2   0   0   0   0   0   2   0   2   2   2   2   0   0   2   0   2   0   0   2   0   2   2   2   2   2   2   0   0   0   2   0   2   2   0   2   0   0   0   2   0   2   0   2   0   2   0   0   0   2   2   0   0   2   2   0   0   0   2   0   0   0   2   2   0   0   0   0   0   0   0   2   2   0   0
 MK-2-14                2   2   2   2   2   0   0   0   2   0   2   0   2   0   2   0   0   0   0   0   2   2   0   0   0   0   2   2   2   2   0   2   0   2   0   2   2   0   0   0   0   0   2   2   2   2   2   2   0   0   0   2   2   0   2   0   0   2   2   0   0   0   0   0   2   0   2   0   2   0   0   0   0   0   0   2   0   2   2   2   2   2   2   2   2   2   2   0   2   0   0   2   0   2   0   0   2   2   2   0   0   0   2   0   2   0   2   2   0   2   0   0   2   2   0   0   0   0   2   2   0   0   2   2   0   2   0   0   0   0   0   0   2   2   2   2   2   0   0   2   0   2   0   0   2   0   2   2   2   2   2   2   0   2   2   2   0   2   2   0   2   0   0   0   2   0   2   0   2   0   2   0   0   0   2   2   0   0   2   2   0   0   0   2   0   0   2   2   2   0   0   2   0   0   2   0   2   2   0   0
 MK-2-15                2   2   2   2   2   0   0   0   2   0   2   0   2   0   2   0   0   0   0   0   2   2   0   0   0   0   0   2   2   2   0   2   0   2   2   2   2   2   0   0   0   0   2   2   2   2   2   2   0   0   2   2   2   0   2   0   0   2   2   0   0   0   0   0   2   0   2   0   2   0   0   0   0   2   0   2   0   2   0   2   2   0   2   2   2   2   0   0   2   0   0   2   0   2   0   2   2   2   2   0   0   0   0   0   2   0   2   2   0   2   0   0   2   2   0   0   0   2   2   0   2   0   2   2   0   2   0   0   0   0   0   0   2   2   2   2   2   0   0   2   0   2   0   2   2   0   2   2   2   2   2   2   0   2   2   2   0   2   2   0   2   0   0   0   2   0   2   0   2   0   2   0   0   0   2   2   0   0   2   2   0   0   0   2   2   2   2   2   2   0   0   2   0   0   2   0   2   2   0   0
 MK-2-16                2   2   2   2   2   0   0   0   2   0   2   0   2   0   2   0   0   0   0   2   2   2   0   0   0   0   0   2   2   2   0   2   0   2   2   2   2   2   2   0   0   0   2   2   2   2   2   0   0   0   2   2   2   0   2   0   0   2   2   0   0   0   0   0   2   0   2   0   2   0   0   2   0   2   0   2   0   2   0   2   2   0   2   2   2   2   0   0   2   0   0   2   0   2   0   2   2   2   2   0   0   0   0   0   2   0   2   2   0   2   0   0   2   2   0   0   0   2   2   0   2   0   2   2   2   2   0   0   0   0   0   0   0   2   2   0   2   0   0   2   0   2   0   2   2   0   2   2   2   2   2   2   2   2   2   2   0   2   2   0   2   0   0   0   2   0   2   0   0   0   2   0   0   0   2   2   0   0   2   0   2   0   0   2   2   2   0   2   2   0   0   0   0   2   2   0   2   2   0   0
 MK-3-1                 2   2   2   0   0   0   0   0   2   0   2   2   2   0   0   0   0   2   2   2   2   2   2   0   0   2   0   2   0   2   2   2   2   2   2   2   2   0   0   0   0   0   0   0   0   0   2   0   0   2   2   2   2   2   2   0   0   2   0   0   0   2   0   0   2   0   0   2   2   2   2   0   0   2   0   0   0   2   0   2   2   2   0   0   0   2   2   2   0   2   0   2   2   0   0   2   0   2   0   2   0   0   2   2   2   2   0   2   0   0   0   2   0   2   2   2   0   2   2   2   0   0   0   2   2   0   2   2   2   0   2   2   2   0   0   0   2   2   0   0   0   0   0   0   2   2   2   0   2   0   0   0   0   0   2   0   0   2   0   2   0   0   2   2   0   0   0   0   0   0   0   0   0   2   0   2   2   0   0   2   2   2   2   0   2   0   0   2   0   2   0   0   0   0   0   0   0   2   2   2
 MK-3-2                 2   2   2   0   0   0   0   0   2   2   2   2   2   0   0   0   0   2   2   2   2   2   2   0   2   0   0   2   0   2   2   2   2   2   2   2   2   0   0   0   0   0   0   0   0   0   2   0   0   2   2   2   2   2   2   0   0   2   0   0   0   0   0   0   2   0   0   2   2   2   2   0   0   2   0   0   0   2   0   2   0   2   0   0   0   2   2   2   0   2   0   2   2   0   0   2   0   0   0   2   0   0   2   2   0   2   0   2   0   0   0   2   0   2   2   2   0   0   2   2   2   2   0   2   2   0   2   2   2   0   2   2   2   0   0   0   2   2   0   2   0   0   2   2   2   2   2   0   2   0   0   0   0   0   2   2   0   2   0   2   0   0   2   2   0   0   0   0   0   0   0   0   0   2   0   2   2   0   0   2   2   2   2   0   2   0   0   2   0   2   0   0   0   0   2   0   0   2   2   2
 MK-3-3                 2   2   2   0   0   0   2   0   0   2   2   2   2   0   0   0   0   2   2   2   2   2   2   0   2   0   2   2   0   0   2   2   2   2   2   0   0   0   2   0   0   0   0   0   0   0   2   0   0   2   2   2   2   2   2   0   0   2   0   0   0   0   0   0   2   0   0   2   2   0   2   0   0   2   0   0   0   2   0   2   0   2   0   0   0   0   2   2   0   2   0   2   2   0   0   2   0   0   0   2   0   0   0   2   2   2   2   2   0   0   2   2   2   2   2   2   0   0   2   2   2   2   0   2   2   0   0   2   2   0   2   2   2   0   0   0   2   0   0   2   0   0   2   2   2   2   2   0   2   2   0   0   0   0   2   0   0   2   0   2   0   0   2   2   0   0   0   0   0   0   0   0   0   2   0   2   2   0   0   2   2   2   2   0   2   0   0   2   0   2   0   0   0   0   2   0   0   2   2   2
 MK-3-4                 0   2   2   0   0   0   2   0   0   0   2   2   2   0   0   2   0   2   2   2   2   2   2   0   2   0   2   2   0   0   2   2   2   2   2   0   0   0   2   0   0   0   0   0   0   0   2   0   0   2   2   2   2   2   2   0   2   2   0   0   0   0   0   0   2   0   0   2   2   0   2   0   0   2   0   0   0   2   0   2   0   2   0   2   2   0   2   2   0   2   0   2   2   0   2   2   0   0   0   2   2   0   0   2   2   2   2   2   2   0   2   0   2   2   2   2   0   0   0   2   2   2   0   2   2   0   0   2   2   0   2   0   2   0   0   0   2   0   0   2   0   0   2   2   2   2   2   0   0   2   0   0   0   0   2   0   2   0   0   2   2   0   2   2   0   0   0   0   0   2   0   0   0   2   0   2   2   0   0   2   2   2   2   0   2   0   0   2   0   2   0   2   0   0   2   0   0   2   2   2
 MK-3-5                 0   2   2   0   2   0   2   2   0   0   2   2   2   0   0   2   0   2   2   2   2   0   2   0   2   0   2   2   0   0   2   0   2   2   0   2   0   0   2   0   0   0   0   0   0   0   2   0   0   2   2   2   2   2   2   0   2   2   0   0   0   0   2   0   2   0   0   2   2   0   2   0   0   2   0   0   0   2   0   2   0   2   0   2   2   0   2   2   0   2   0   2   2   0   2   2   2   0   0   2   2   0   0   2   2   0   0   2   2   0   2   2   2   2   0   2   0   0   0   2   0   2   0   2   0   0   0   2   2   0   2   0   2   0   0   0   2   0   0   2   0   2   2   2   2   2   2   0   0   2   0   0   0   0   2   0   2   0   0   2   0   2   2   2   0   0   0   0   0   2   0   0   0   2   0   2   2   0   0   2   2   2   2   0   2   0   0   2   0   2   0   2   2   0   2   0   0   2   2   2
 MK-3-6                 0   2   2   0   2   0   2   2   0   0   2   2   2   0   0   2   0   2   2   2   2   0   2   0   2   0   2   2   0   0   2   2   2   2   0   2   0   0   2   0   0   0   0   0   0   0   2   0   2   2   0   2   0   2   2   0   2   2   2   0   0   0   2   0   2   0   0   2   2   2   2   0   0   2   0   0   0   2   2   0   0   2   0   2   2   0   2   2   0   2   0   2   2   0   2   2   2   0   0   2   2   0   2   0   2   0   0   2   0   0   2   2   2   2   2   2   0   0   2   2   0   2   0   2   0   2   0   2   2   0   2   0   2   0   0   0   2   0   0   2   0   2   2   2   2   2   2   0   0   2   0   0   0   0   2   0   2   0   0   2   0   2   2   2   2   0   0   0   0   2   0   0   0   2   0   2   2   0   0   2   2   2   2   0   2   0   0   2   0   0   0   2   2   0   2   0   0   2   2   2
 MK-3-7                 0   0   2   0   0   0   2   0   0   0   2   2   2   0   0   2   0   0   2   0   2   0   2   0   2   0   2   2   0   0   2   2   2   2   0   2   2   0   2   2   0   0   0   0   0   2   2   0   2   2   0   2   0   2   2   0   2   2   2   0   0   0   2   0   2   0   0   2   2   2   2   0   0   2   0   0   0   2   2   0   2   2   0   2   2   2   2   2   0   2   0   0   2   0   2   2   2   2   0   2   2   0   2   0   2   0   0   2   0   0   0   2   2   2   2   2   0   0   2   0   0   2   2   2   0   2   0   2   2   0   2   0   2   0   0   0   2   0   0   2   0   2   2   2   2   2   2   0   0   0   0   0   0   0   2   0   2   0   0   2   0   2   2   2   2   0   0   0   0   2   0   0   0   2   2   2   0   0   0   2   2   2   2   0   2   0   0   2   0   0   0   0   2   0   2   0   0   2   0   2
 MK-3-8                 2   0   2   0   0   0   2   0   0   0   2   2   2   0   0   2   0   0   2   0   2   0   2   0   2   0   2   2   0   0   2   2   2   2   0   2   2   0   2   2   0   0   2   0   0   2   0   0   2   2   0   2   2   2   2   2   2   2   2   0   0   0   2   0   2   2   0   2   2   2   2   0   0   2   2   0   0   2   2   2   2   0   2   2   2   2   2   2   0   2   0   0   2   0   2   0   0   2   0   0   2   0   2   0   2   0   0   2   2   0   0   2   2   2   2   2   0   0   2   0   2   2   2   2   2   0   0   2   2   2   0   0   2   0   0   2   2   0   0   2   0   2   2   2   2   2   2   0   0   0   0   2   0   0   2   0   2   0   0   2   0   2   0   2   2   0   0   0   0   2   0   0   0   0   2   2   0   2   0   2   2   2   2   2   2   0   0   2   0   0   0   0   2   0   2   0   0   2   0   2
 MK-3-9                 2   0   2   0   0   0   2   0   0   0   2   2   2   0   0   2   0   0   0   0   2   0   2   0   0   0   2   2   0   0   2   2   2   2   0   0   2   0   2   2   0   0   2   0   0   2   0   0   2   2   2   2   2   2   2   0   2   0   2   0   2   0   2   0   2   2   0   2   2   0   2   0   0   2   2   0   2   2   2   2   2   0   2   2   2   2   2   2   0   2   0   0   2   0   2   0   2   2   0   0   2   0   2   0   0   0   0   2   2   0   0   2   2   2   2   2   0   0   2   0   2   2   2   2   2   2   0   2   0   2   0   0   2   0   0   2   2   0   2   2   0   2   2   2   2   2   0   0   0   0   0   2   0   0   2   0   2   0   0   2   0   0   0   2   2   0   0   0   0   2   0   2   2   0   0   2   0   0   0   2   2   2   2   2   2   0   0   2   0   0   0   0   2   0   0   2   0   2   0   2
 MK-3-10                2   0   0   0   0   0   2   0   0   0   2   2   2   0   0   2   0   0   0   0   2   2   2   2   0   0   2   2   0   0   0   2   2   0   0   0   0   0   2   2   0   0   2   0   0   2   0   0   2   2   2   2   0   2   2   0   2   0   0   0   2   0   2   0   2   2   0   2   2   0   2   0   0   0   2   0   2   2   2   2   2   0   2   2   2   2   2   2   0   2   2   0   2   0   2   0   2   2   0   0   2   0   2   0   0   0   0   2   2   0   0   2   2   2   0   2   2   0   0   0   2   0   2   2   2   2   0   2   2   2   2   0   0   0   0   2   2   0   2   2   0   2   2   2   2   2   0   0   0   0   0   2   0   0   2   0   2   0   0   2   0   0   2   2   2   0   0   0   0   2   2   2   2   0   0   2   0   0   0   2   2   2   2   2   2   0   0   2   0   0   0   0   2   0   2   2   0   2   0   2
 MK-3-11                2   0   2   0   0   0   2   0   2   0   2   2   0   0   0   2   2   0   0   0   2   2   2   2   0   0   2   2   0   0   0   0   2   0   0   0   0   0   2   2   0   0   2   0   0   2   0   0   2   2   2   2   0   2   2   0   2   0   0   0   2   0   2   0   2   2   2   2   2   0   2   0   0   0   2   0   2   2   2   2   2   0   2   0   2   2   2   2   0   2   2   0   2   0   2   0   0   2   0   0   2   2   0   0   0   0   0   2   2   0   0   2   2   2   0   2   2   0   0   0   2   0   2   2   2   2   0   2   2   2   2   0   0   0   2   2   2   2   2   2   0   2   2   2   2   2   0   0   0   2   0   2   0   0   2   0   2   0   0   2   0   0   2   2   2   0   0   0   0   2   2   0   2   0   0   0   0   0   0   2   2   2   2   2   2   0   0   2   2   0   0   2   2   0   2   2   0   2   0   2
 MK-3-12                2   0   2   0   0   0   2   2   0   0   0   2   0   0   0   2   2   0   0   0   2   2   2   2   0   0   2   2   0   0   0   0   2   2   0   0   0   0   2   0   0   2   2   0   0   0   0   0   2   2   2   2   0   2   2   0   0   0   0   2   2   0   2   0   2   0   2   2   2   0   0   0   0   0   2   0   2   2   2   2   0   0   2   0   2   2   2   2   0   2   2   0   2   0   2   0   0   2   0   0   2   2   0   0   0   0   2   2   2   0   2   2   2   2   0   2   2   0   0   0   2   0   2   2   2   2   0   2   2   2   2   0   0   0   2   2   2   0   2   2   0   2   2   2   2   2   0   0   0   2   0   0   0   2   2   0   2   2   0   2   0   0   2   2   2   0   0   0   0   2   2   0   2   0   0   0   0   2   0   2   2   2   2   2   2   0   0   2   2   0   0   2   0   2   2   2   0   2   0   2
 MK-3-13                2   0   2   0   0   0   2   2   0   0   0   2   0   0   0   2   2   0   0   0   2   2   2   2   0   0   2   0   2   0   0   0   2   2   0   0   0   0   2   0   0   2   2   2   0   0   0   2   2   2   2   2   0   2   2   0   0   0   0   2   0   0   2   0   2   0   2   2   2   0   0   0   0   0   2   0   2   2   2   2   0   0   2   0   2   2   2   2   0   2   2   0   2   0   2   0   0   2   0   0   2   2   2   0   0   0   2   2   2   0   2   2   2   2   0   2   2   0   0   0   2   0   2   2   2   2   0   2   2   2   2   0   0   2   2   2   2   0   2   2   0   2   0   2   0   2   0   0   0   2   0   0   0   2   2   0   2   2   0   2   0   2   2   2   2   0   0   0   0   2   2   0   2   0   0   0   0   2   0   2   2   2   2   2   2   0   0   2   2   0   0   2   0   2   2   2   0   2   0   2
 MK-3-14                2   0   2   2   0   0   2   2   0   0   0   2   0   0   0   2   2   0   2   0   2   2   2   2   0   0   2   0   2   0   0   0   2   2   0   0   0   0   2   0   2   2   2   2   0   0   0   2   0   2   2   2   0   0   2   0   2   0   0   0   0   2   2   0   2   0   2   2   2   0   0   0   0   0   2   0   2   2   2   0   0   0   2   0   2   2   2   2   2   0   2   0   2   0   2   0   0   2   0   0   2   2   2   0   0   0   2   0   2   0   2   2   2   2   0   2   0   0   0   0   2   0   2   2   2   2   0   2   0   2   2   0   0   2   2   2   2   0   2   2   0   2   0   2   0   2   0   0   0   2   0   0   0   2   2   0   2   2   0   2   0   2   0   2   2   0   0   0   0   2   2   0   2   0   2   0   0   2   0   2   2   2   2   0   2   2   0   2   2   0   2   2   2   2   0   2   0   2   0   2
 MK-3-15                2   0   2   2   0   0   2   2   0   0   0   2   0   0   0   2   2   0   2   0   2   0   2   2   0   0   0   0   2   0   0   2   2   2   2   0   0   0   2   0   2   2   2   2   0   0   0   2   0   2   2   2   0   0   2   0   2   0   0   0   0   2   2   0   2   0   2   2   0   0   0   0   0   0   2   0   2   0   2   0   2   0   2   0   2   2   2   2   0   0   2   0   2   0   2   0   0   2   0   0   2   2   2   2   0   0   2   0   2   0   2   2   2   0   2   0   2   0   0   0   2   0   2   2   2   2   0   2   0   2   2   0   0   0   2   2   2   0   2   2   0   2   0   2   2   2   0   0   0   2   0   0   0   2   2   0   2   2   0   2   0   2   0   2   2   0   0   0   0   0   2   0   2   0   2   0   0   2   0   0   2   2   2   0   2   2   0   2   0   0   2   2   2   2   0   2   0   2   0   2
 MK-3-16                0   0   2   0   0   2   2   2   0   0   0   2   0   0   0   2   2   0   2   0   2   2   2   2   0   0   0   0   2   0   0   2   2   0   2   0   0   0   2   2   2   2   2   2   0   2   2   0   0   0   2   2   0   0   2   0   2   0   0   0   0   2   2   0   2   0   2   2   0   0   0   2   0   0   2   0   2   0   2   2   2   0   2   0   2   2   2   2   0   0   2   0   2   0   2   0   0   2   0   0   2   2   0   2   2   0   0   2   2   0   2   2   2   0   2   0   0   0   0   2   2   0   2   2   0   2   0   2   0   2   2   0   0   0   2   0   2   0   2   2   0   2   0   2   2   2   0   0   0   2   0   2   0   2   2   0   2   2   0   2   0   2   0   2   2   0   0   0   0   0   2   0   2   2   2   0   0   2   0   0   0   0   2   2   2   2   0   2   0   2   2   2   2   0   0   2   0   2   0   2
 MK-4-1                 2   2   0   2   2   2   0   0   0   0   0   2   2   0   0   2   2   0   0   0   0   0   2   2   0   2   0   2   0   2   0   2   2   2   2   0   2   0   2   0   2   0   0   2   0   2   2   2   0   2   2   0   0   2   0   0   2   0   0   2   2   2   2   2   0   0   2   2   2   2   0   0   2   2   0   2   0   0   2   0   0   2   0   0   2   2   0   2   2   0   0   2   0   2   0   0   0   2   2   2   2   2   2   2   0   2   0   0   2   0   0   2   2   0   2   2   2   2   2   2   0   2   2   0   0   0   2   0   0   2   2   2   2   2   2   0   2   2   2   2   0   0   0   2   2   2   0   2   2   0   0   0   2   0   0   0   2   0   2   0   0   2   2   2   0   2   0   2   0   0   2   2   0   0   0   0   0   2   0   2   2   2   2   0   2   0   0   2   0   2   2   0   0   0   0   0   2   2   0   0
 MK-4-2                 2   2   0   2   2   2   0   0   0   0   0   2   2   0   0   2   2   0   0   0   0   2   2   2   2   2   0   2   0   2   0   2   2   2   2   0   2   0   2   0   2   0   0   2   2   2   2   2   0   2   2   0   0   2   0   0   2   0   0   2   2   2   2   2   0   0   2   2   2   2   0   2   2   2   0   2   0   0   2   0   0   2   2   0   0   2   0   2   2   0   0   2   0   2   0   0   0   2   2   2   2   2   2   0   2   2   0   0   2   0   0   2   2   0   0   2   2   2   2   0   0   2   2   0   0   0   2   0   0   2   2   2   2   0   0   0   2   2   2   2   0   0   0   2   2   2   0   2   2   0   0   0   2   0   0   0   2   0   2   0   0   2   2   2   0   2   0   2   0   0   2   2   0   0   0   0   0   0   0   2   2   2   2   0   2   0   0   2   0   2   2   0   0   0   0   0   2   2   0   0
 MK-4-3                 2   2   2   2   2   0   0   0   0   0   0   2   2   0   0   2   2   0   0   0   0   2   2   2   2   2   0   2   0   2   0   2   0   2   2   0   2   0   2   0   2   0   0   2   2   2   2   2   0   2   2   0   0   2   0   0   2   0   0   2   2   0   2   0   0   0   2   2   0   2   0   2   2   2   0   2   0   0   2   0   0   2   2   0   0   2   0   2   2   0   0   2   0   2   0   0   0   2   2   2   2   2   2   0   2   2   0   0   2   0   0   2   2   0   2   2   2   2   2   0   0   2   0   0   0   0   2   0   0   2   2   2   2   0   0   0   2   2   2   2   0   0   0   2   2   2   0   2   2   0   0   0   2   0   0   0   2   0   2   0   0   2   2   2   0   2   0   2   0   0   2   2   0   0   0   0   0   2   0   2   2   2   2   0   2   0   0   2   0   2   2   0   0   0   0   0   2   2   0   0
 MK-4-4                 2   2   2   2   2   0   0   0   0   2   0   2   2   0   0   2   0   0   0   0   0   2   2   2   2   2   0   2   0   2   0   2   0   2   2   0   0   0   2   0   2   0   0   2   2   2   2   2   0   2   2   0   0   2   0   0   2   0   0   2   2   0   2   0   0   0   2   2   0   2   2   2   2   2   0   2   0   0   2   0   0   2   2   0   0   2   0   2   2   0   0   2   0   2   0   0   0   2   2   2   0   2   2   0   2   2   0   0   2   0   0   2   2   0   2   2   2   2   2   0   0   2   0   0   0   0   2   0   0   0   2   2   2   0   0   0   2   2   2   2   0   0   0   2   0   2   0   2   0   0   0   0   2   0   0   0   2   0   2   0   0   2   2   2   0   2   0   2   0   0   2   2   2   0   0   0   0   2   0   2   2   2   0   0   2   0   0   0   0   2   2   0   0   0   2   0   2   0   0   0
 MK-4-5                 2   2   2   2   0   0   0   0   0   2   0   2   2   0   0   2   2   0   0   0   0   0   2   2   2   2   0   2   0   2   2   2   0   2   2   2   2   0   2   2   2   0   0   2   0   2   2   2   0   2   2   0   0   2   0   0   2   0   0   2   2   0   2   0   0   0   2   2   0   2   2   2   2   2   0   2   0   0   2   0   0   2   2   0   0   2   2   0   2   0   0   0   0   2   0   0   2   2   2   2   0   2   2   0   2   2   0   0   2   0   0   2   2   0   2   2   2   2   2   0   0   2   0   0   2   0   2   0   0   0   2   2   2   0   0   0   2   2   2   2   0   0   0   2   0   0   0   2   0   0   0   0   2   0   0   0   2   0   2   0   0   0   2   2   2   2   2   2   0   0   2   0   2   0   0   2   0   2   0   2   2   2   0   0   2   0   0   0   0   2   2   0   0   0   0   0   2   0   0   0
 MK-4-6                 2   2   2   2   0   0   2   0   2   2   0   2   2   0   0   2   2   0   0   2   0   0   2   0   2   2   0   2   0   2   2   2   0   2   2   2   2   0   2   2   2   0   0   2   0   2   2   2   0   2   2   0   0   2   0   0   0   0   0   0   0   0   2   0   0   0   2   2   0   2   2   2   2   0   0   2   0   0   0   2   0   2   2   2   0   2   2   0   2   0   0   0   0   2   2   0   2   2   2   2   0   2   2   0   2   2   0   0   2   0   0   2   2   0   2   2   2   2   2   0   0   2   0   0   2   0   2   0   0   0   2   2   2   0   0   0   2   2   2   2   0   0   2   2   0   0   0   2   0   0   0   0   2   0   0   0   2   0   2   0   0   2   2   2   2   2   2   2   0   0   2   0   2   0   0   2   2   2   0   0   2   2   0   2   2   0   0   0   2   2   2   0   0   0   0   0   2   0   2   0
 MK-4-7                 2   2   2   2   0   2   0   0   2   2   2   2   2   0   0   2   2   0   0   2   0   0   2   0   2   2   0   2   0   2   2   2   0   2   2   2   2   0   2   2   2   0   0   2   0   2   2   2   0   2   2   0   0   2   0   0   0   0   0   2   0   0   2   0   0   0   2   2   0   2   0   2   2   2   0   2   0   0   0   2   0   2   2   2   0   2   2   0   2   0   0   2   0   2   2   0   2   2   0   2   0   2   2   0   2   2   0   0   0   0   0   2   2   0   2   2   2   2   2   0   0   2   0   0   2   0   2   0   0   0   2   2   2   0   0   0   2   0   2   2   2   0   2   2   0   0   0   2   0   0   0   0   2   0   0   0   2   0   2   0   0   2   2   0   2   2   2   2   0   0   2   0   2   2   0   2   2   2   0   0   2   2   0   2   2   0   2   0   2   2   2   2   0   0   0   0   2   0   2   0
 MK-4-8                 2   2   2   2   0   2   0   0   2   0   2   2   2   0   0   2   2   0   0   0   0   0   2   0   2   2   0   2   0   2   2   2   0   2   2   2   2   0   2   2   2   0   2   0   0   2   2   0   0   2   2   0   0   0   0   0   0   0   0   2   0   0   2   0   0   0   2   2   0   2   0   2   2   2   2   2   0   0   0   2   0   2   0   2   0   2   2   2   2   0   0   2   0   2   2   0   2   2   0   2   0   2   2   0   2   2   0   0   0   0   2   2   2   0   2   2   2   0   2   2   0   2   0   0   2   0   2   0   0   0   2   2   0   0   0   0   2   0   2   2   2   0   2   2   0   0   0   2   0   0   2   0   2   0   0   0   0   0   2   0   0   2   2   0   0   2   0   2   0   0   2   2   2   2   0   0   2   0   0   0   2   2   0   2   2   2   2   0   2   2   2   2   0   0   2   0   2   0   2   0
 MK-4-9                 2   2   0   2   0   2   0   0   2   0   0   2   2   0   0   2   2   0   0   0   0   0   2   0   2   2   0   2   2   2   2   2   0   2   0   2   2   0   2   2   2   0   2   0   0   2   2   2   0   2   2   0   0   2   0   0   0   0   0   2   0   0   2   0   0   0   2   2   0   2   0   2   2   2   2   2   0   0   2   2   2   0   2   2   0   2   2   2   2   0   2   2   0   2   2   0   2   2   0   2   0   2   2   2   2   0   0   0   0   0   2   2   2   0   2   2   2   0   2   2   0   2   0   0   2   0   2   0   0   0   2   2   0   0   0   0   2   0   2   2   2   0   2   2   0   0   0   2   0   0   2   0   2   2   2   0   0   0   2   2   0   2   2   0   0   2   0   2   0   0   2   2   0   2   0   0   0   0   0   0   2   0   0   2   2   2   2   0   2   2   2   2   0   0   2   0   2   2   2   0
 MK-4-10                2   2   0   2   0   2   0   0   2   0   2   2   2   0   0   2   2   0   2   0   0   0   0   0   2   2   0   2   2   2   2   0   2   2   0   2   2   0   2   2   2   0   0   0   0   2   2   2   0   2   2   0   0   2   0   0   0   0   0   2   0   0   2   0   0   0   2   2   0   2   0   0   2   2   2   2   0   2   0   2   2   0   0   2   0   2   2   2   2   0   2   0   0   2   2   0   2   0   0   2   0   2   2   2   2   0   0   0   0   2   2   0   2   0   2   2   2   0   2   2   0   2   0   0   2   0   0   0   0   0   2   2   0   0   0   0   2   0   2   2   2   0   2   2   0   0   0   2   0   0   2   0   2   2   2   0   0   0   2   2   0   2   2   0   0   2   0   2   0   2   2   2   0   2   0   0   0   0   0   0   2   0   0   2   0   2   2   0   2   2   2   2   0   0   2   0   2   2   2   0
 MK-4-11                2   2   0   2   0   2   0   0   2   0   2   2   2   0   0   2   2   0   2   0   0   0   0   2   2   2   0   2   2   2   2   0   2   2   2   2   2   0   2   2   2   0   0   0   2   0   2   2   0   2   2   0   0   0   0   0   0   0   0   2   0   2   2   0   0   0   2   2   0   2   0   0   2   2   2   2   0   2   0   2   2   0   0   2   0   2   2   0   2   0   2   0   0   2   2   0   2   0   0   2   0   2   2   2   2   0   0   0   0   2   2   0   2   0   2   0   2   0   2   2   0   2   2   0   0   0   0   0   0   0   2   2   0   0   0   0   2   0   2   2   2   0   0   2   0   0   0   2   0   0   2   0   2   2   2   0   0   0   0   2   0   2   2   0   0   2   0   2   0   2   0   2   2   2   0   0   2   0   0   0   2   0   0   2   0   0   2   0   2   0   0   2   2   0   2   0   2   2   2   0
 MK-4-12                2   2   0   2   0   2   0   0   2   0   2   2   2   0   2   2   2   0   2   0   0   0   0   2   2   2   0   2   0   2   2   2   0   2   2   2   2   0   0   2   2   0   0   0   2   0   2   2   0   2   2   0   0   0   0   0   0   0   0   2   0   2   2   0   0   0   2   2   0   2   0   0   2   2   2   2   0   2   0   2   2   0   0   2   0   2   2   0   2   0   2   0   0   2   2   2   2   0   0   2   0   2   2   0   2   0   0   0   0   2   2   0   2   2   2   0   2   0   2   2   0   2   2   0   0   0   0   0   0   0   2   2   0   0   0   0   2   0   2   2   2   0   0   2   0   0   0   2   0   0   2   0   2   2   2   0   0   0   0   2   0   2   2   0   0   2   0   2   2   2   0   0   2   2   0   2   2   0   0   0   2   0   0   2   0   0   0   0   2   0   0   2   2   0   2   0   2   2   2   0
 MK-4-13                2   2   0   2   0   2   0   0   2   0   2   2   2   0   2   2   2   0   2   0   0   0   0   2   2   2   0   2   0   2   2   2   0   2   2   2   2   0   0   2   2   0   0   0   2   0   0   2   2   2   2   0   0   0   0   0   0   0   0   2   0   0   2   0   0   0   2   0   0   2   2   0   2   2   2   2   0   2   0   0   2   0   0   2   0   2   2   0   2   0   2   0   0   2   2   2   2   0   0   2   0   2   2   0   2   0   0   0   0   2   2   0   2   2   2   0   2   0   2   2   0   2   2   0   0   0   0   0   0   0   2   2   0   0   0   0   2   0   2   2   2   0   0   2   0   0   0   2   2   0   2   0   2   2   2   0   0   0   0   2   0   2   2   0   2   2   0   2   2   2   0   0   2   2   0   2   2   0   0   0   2   0   0   2   0   0   2   0   2   0   0   2   2   0   2   0   2   2   2   0
 MK-4-14                0   2   0   2   0   2   0   0   2   0   2   2   2   0   0   2   2   0   2   0   0   0   0   2   2   2   0   2   0   0   2   2   0   2   2   2   2   0   2   2   2   0   0   0   2   0   0   2   2   2   2   2   0   0   0   0   0   0   0   2   0   0   0   0   0   0   2   2   0   2   2   2   2   2   2   2   0   2   2   0   2   0   0   0   0   2   2   0   2   0   2   0   0   2   2   2   2   0   0   2   0   2   0   0   2   0   0   0   0   2   2   0   2   2   2   0   2   0   2   2   0   0   2   0   0   0   0   0   0   0   2   2   0   0   0   0   2   0   2   2   2   0   0   2   0   0   0   2   2   0   2   0   2   2   2   0   0   0   0   2   0   2   2   0   2   2   0   2   2   2   0   0   2   2   0   0   2   0   0   0   2   2   0   2   0   0   2   0   2   0   0   2   2   0   2   0   2   2   2   0
 MK-4-15                0   2   0   2   0   2   0   0   2   0   2   2   2   0   0   2   2   0   0   0   0   0   0   2   2   2   0   2   0   0   2   2   0   2   2   2   2   2   2   2   2   0   0   0   2   0   0   2   0   2   2   2   0   2   0   0   0   0   0   2   0   0   0   0   0   0   2   2   2   2   2   2   2   2   2   2   0   2   2   0   2   2   0   0   0   2   2   2   2   2   2   0   0   2   2   2   2   0   0   2   0   2   0   0   2   0   0   0   0   2   2   0   2   2   2   0   2   0   2   2   0   0   2   2   0   0   0   0   0   0   2   2   2   0   0   0   2   0   2   2   0   0   0   2   0   0   0   2   2   0   0   2   2   2   2   0   0   0   0   2   0   2   2   0   2   0   0   2   2   0   2   0   2   2   0   0   2   0   0   2   2   2   0   2   0   0   2   0   2   0   0   2   2   0   2   0   2   2   2   0
 MK-4-16                0   2   0   2   0   2   0   0   2   0   2   2   2   0   0   2   2   0   2   0   0   0   0   2   2   2   0   2   0   0   2   2   0   2   2   2   2   2   2   0   0   0   0   2   2   0   0   2   0   2   2   2   0   2   0   0   0   0   0   2   0   0   0   0   0   0   2   2   2   2   2   2   2   2   2   0   0   2   2   0   2   2   0   0   0   2   2   2   2   2   2   0   0   2   2   2   2   0   0   2   0   2   0   0   2   0   0   0   0   2   2   0   2   2   2   0   0   0   2   2   0   0   2   2   0   2   2   0   0   0   2   2   2   2   0   2   2   2   2   2   0   0   0   2   0   0   0   2   0   0   0   2   2   2   2   0   0   0   2   2   0   2   2   0   2   0   2   2   2   0   2   0   2   2   0   0   2   0   2   2   2   2   2   2   0   0   2   0   2   0   0   2   0   0   2   0   2   2   2   0
 MK-5-1                 2   2   2   0   0   2   0   0   0   2   0   2   2   0   0   0   2   2   0   0   0   0   2   2   2   0   0   2   0   0   2   0   0   2   2   2   2   0   2   0   2   0   2   0   2   2   2   0   2   0   0   0   0   2   2   2   0   2   0   0   2   2   2   0   2   0   0   0   0   2   0   2   0   2   2   0   2   0   2   2   0   2   0   2   0   0   2   2   2   0   0   0   2   2   0   0   2   2   0   0   2   2   2   0   0   2   2   2   0   0   2   0   0   2   0   0   2   0   2   0   2   0   2   0   0   2   2   2   0   0   2   2   0   0   0   2   0   2   2   2   2   2   0   2   2   0   2   0   0   0   0   2   2   0   0   2   2   0   2   2   0   0   0   2   2   2   2   0   2   2   2   2   0   0   0   0   0   0   0   0   2   2   0   2   2   2   0   2   2   2   2   2   2   0   2   0   0   2   0   2
 MK-5-2                 2   2   2   0   0   2   0   0   0   2   0   2   2   0   0   0   0   2   0   0   0   0   2   2   2   0   0   2   0   2   2   0   2   2   2   2   2   0   2   0   2   0   2   0   2   2   2   0   2   0   0   0   0   2   2   2   0   2   0   0   2   2   2   2   0   0   0   0   0   2   0   2   0   2   2   2   2   0   2   2   0   0   2   0   0   0   2   0   2   0   0   0   2   2   2   0   0   2   0   0   0   2   2   0   0   2   2   0   0   0   2   0   0   2   0   0   2   0   2   0   0   0   2   0   0   0   2   2   2   0   2   2   0   0   0   2   0   2   2   2   2   2   2   2   0   0   2   0   0   0   0   2   2   0   0   2   2   0   0   2   0   2   0   2   2   2   2   0   2   2   2   2   0   0   2   0   0   0   0   0   2   2   0   2   2   2   0   2   2   2   2   2   0   0   2   0   0   2   0   2
 MK-5-3                 2   2   0   0   0   2   0   0   0   0   0   2   2   0   0   0   0   2   0   0   0   0   2   2   2   0   0   2   2   2   2   0   0   2   2   2   0   0   2   0   2   0   2   2   2   2   2   2   2   0   0   0   0   2   2   2   0   2   0   0   2   2   2   2   2   0   0   0   0   2   0   2   0   2   2   2   2   0   2   2   0   0   2   0   0   0   2   0   2   0   0   0   2   2   2   0   0   2   0   2   0   2   0   0   0   2   2   0   0   0   2   0   0   0   0   0   2   0   2   0   0   0   2   0   0   0   2   2   2   0   2   2   0   0   0   2   0   2   2   0   2   2   2   2   0   0   0   0   2   2   0   2   2   0   0   2   2   0   0   2   0   0   0   0   2   2   2   0   0   2   0   2   0   0   2   0   0   0   0   0   2   2   0   2   2   2   0   2   0   2   2   2   0   0   2   0   0   2   0   2
 MK-5-4                 2   2   0   0   0   2   2   0   0   0   0   2   2   0   2   0   0   2   0   0   0   0   2   2   2   0   0   0   2   2   2   0   0   2   2   0   0   0   0   0   2   2   2   2   0   2   2   2   2   2   0   2   0   2   2   2   0   2   0   0   2   0   2   2   2   0   2   0   0   2   0   2   0   2   2   2   2   2   2   2   0   2   2   0   0   0   0   0   2   0   0   0   2   2   2   0   0   2   0   2   0   2   0   0   0   0   2   0   2   0   2   0   0   0   0   2   2   0   2   2   0   0   2   0   0   0   2   2   0   0   2   2   0   0   0   2   0   2   2   0   2   2   2   2   0   0   0   2   2   2   2   2   2   0   0   2   2   0   0   2   0   0   0   0   2   2   2   0   0   2   0   2   0   0   2   0   0   0   0   0   2   2   0   2   2   2   0   2   0   2   2   0   0   2   2   0   0   2   0   2
 MK-5-5                 2   2   0   0   0   2   2   0   0   0   0   2   2   0   2   0   0   2   0   0   0   0   0   0   2   0   0   0   2   0   0   0   0   2   2   0   0   0   0   0   2   2   2   2   2   2   2   0   2   0   2   2   0   2   2   2   0   2   0   0   2   2   2   2   2   0   2   0   0   2   0   2   0   2   2   2   2   2   2   2   0   2   2   0   0   0   2   0   2   0   2   0   2   2   2   2   0   2   2   2   0   2   0   0   0   0   2   0   2   0   2   0   0   0   0   2   2   0   2   2   0   0   2   0   2   0   2   2   0   0   2   2   0   0   0   2   0   2   2   0   0   2   2   2   0   0   0   2   2   2   2   2   2   0   0   2   2   0   0   2   0   0   0   0   2   2   2   2   0   2   0   2   0   0   2   0   0   0   0   0   2   2   0   2   2   2   0   0   0   2   2   0   0   0   2   0   0   2   0   2
 MK-5-6                 2   2   0   0   0   2   2   0   0   2   0   2   2   0   2   0   0   2   0   0   0   0   0   0   2   0   0   0   0   0   0   0   0   2   2   0   0   0   0   0   2   2   0   2   2   2   2   0   2   0   2   2   2   2   2   2   0   2   0   0   2   2   2   2   2   0   2   0   0   2   0   2   0   2   0   2   2   2   2   2   0   2   2   0   0   0   2   0   2   0   2   0   2   2   2   2   0   2   2   2   0   2   0   0   0   0   2   0   2   0   2   2   0   0   0   2   0   0   2   2   0   0   2   0   2   0   2   2   0   0   2   2   0   0   0   0   0   2   0   0   0   2   2   2   0   0   0   2   2   2   2   0   2   0   0   2   2   0   0   2   0   0   0   0   2   2   2   2   2   2   0   2   0   0   2   0   0   0   0   0   2   2   0   2   2   2   0   0   0   2   2   0   0   0   2   0   0   2   0   2
 MK-5-7                 2   2   2   0   0   2   0   0   0   2   0   2   2   0   2   0   0   2   2   0   0   0   0   0   0   0   0   0   0   0   0   0   0   2   2   0   0   0   0   0   2   2   0   2   2   2   0   2   2   0   2   0   2   2   2   2   0   2   0   0   2   2   2   2   0   0   2   0   0   2   0   2   0   2   0   2   2   2   0   2   0   2   2   0   0   0   2   0   2   0   2   0   2   2   2   2   0   2   2   2   0   2   0   0   0   0   2   0   2   0   2   2   0   0   0   2   0   0   2   2   0   0   2   0   2   0   2   2   0   0   0   2   0   0   0   0   0   2   0   0   0   2   2   2   0   0   0   2   2   2   2   0   2   0   0   0   2   0   2   0   0   0   0   0   2   2   2   2   2   2   0   2   0   2   2   0   0   0   0   0   2   2   0   2   0   2   0   0   0   2   2   0   0   0   2   0   0   2   0   2
 MK-5-8                 2   2   2   0   0   2   0   0   0   2   0   2   2   0   2   0   2   2   2   0   0   0   0   0   0   0   0   0   0   0   0   0   0   2   2   0   0   0   0   0   2   2   0   2   2   2   2   2   2   0   2   0   2   0   0   2   0   2   0   0   2   2   2   2   2   0   2   0   0   2   0   2   0   2   0   2   2   2   0   0   2   2   2   0   0   0   2   0   2   0   2   0   2   2   2   2   0   2   2   2   0   0   0   0   0   0   2   0   2   0   0   2   0   0   2   2   0   0   2   2   2   0   2   0   2   0   2   2   0   0   0   2   0   0   0   0   0   2   0   0   0   2   2   2   0   0   0   2   2   2   2   0   2   0   0   0   2   0   2   0   0   0   2   2   2   2   0   2   2   2   0   2   0   2   2   0   0   0   0   0   2   2   2   2   0   2   0   0   0   0   2   0   0   2   0   0   0   2   0   2
 MK-5-9                 2   0   2   0   0   2   0   0   0   2   0   2   2   0   2   0   2   2   2   0   0   0   0   0   0   0   2   0   0   0   0   0   0   2   2   0   0   0   0   2   2   2   0   2   0   2   2   2   0   0   2   0   2   0   0   2   0   2   2   0   2   2   2   2   2   0   2   0   0   2   0   2   0   2   2   2   2   2   0   0   2   2   2   0   0   0   2   0   2   0   2   0   2   2   0   2   0   2   2   2   0   0   2   0   2   0   2   0   2   0   0   2   2   0   2   0   0   0   0   2   2   0   2   0   2   0   2   2   0   0   0   2   0   0   0   0   0   2   0   0   0   2   2   2   0   0   0   2   2   2   2   0   2   0   0   0   2   0   2   0   0   0   2   2   2   2   0   2   2   2   0   2   0   2   0   2   0   0   0   0   2   2   2   2   0   2   0   0   0   0   2   0   0   2   0   0   0   2   0   0
 MK-5-10                2   0   2   0   0   2   0   0   0   2   0   2   2   0   2   0   2   2   2   0   0   2   0   0   2   0   2   0   0   0   0   2   0   2   2   0   0   0   0   2   2   2   0   2   2   2   2   2   0   0   2   0   2   0   0   2   0   2   2   0   2   2   0   0   2   0   2   0   0   2   0   2   0   2   2   2   2   2   0   0   2   2   2   2   0   0   0   2   2   0   2   0   2   2   0   2   0   2   2   2   0   0   2   0   2   0   2   0   2   0   0   2   2   0   2   0   0   0   0   2   2   0   2   0   2   0   2   2   0   0   0   2   0   0   0   0   0   0   0   0   0   2   2   2   0   0   0   2   2   2   2   0   2   0   0   0   2   0   2   0   0   0   2   2   2   0   0   2   2   2   0   2   0   2   0   2   0   0   2   2   2   2   2   2   0   2   0   2   0   0   2   0   0   2   0   0   2   2   0   0
 MK-5-11                2   0   0   0   2   2   0   0   0   2   0   2   2   0   2   0   2   2   2   0   0   2   0   0   2   2   2   0   0   0   0   2   0   2   2   0   0   0   0   0   2   2   0   2   2   2   2   2   0   0   2   0   2   0   0   2   0   2   2   0   2   2   0   0   2   0   2   0   0   2   0   2   0   0   2   2   2   2   0   2   0   2   0   2   0   0   0   2   2   0   2   0   2   2   0   2   0   2   2   0   0   0   2   0   2   0   2   0   2   0   0   2   0   0   2   0   0   2   0   2   2   0   2   2   2   0   2   2   0   0   0   2   0   0   2   0   0   0   0   0   0   2   2   2   0   0   0   2   2   2   2   0   2   0   0   0   2   0   2   0   0   0   2   2   2   0   2   2   2   2   0   2   0   2   0   2   0   0   2   2   2   2   2   2   0   2   0   2   0   0   2   0   0   2   2   0   0   2   0   0
 MK-5-12                0   0   0   0   2   2   0   0   0   2   0   2   2   0   2   0   2   2   2   0   0   2   0   0   2   0   2   0   0   2   0   2   0   2   2   0   0   0   0   0   0   2   0   2   2   2   2   2   0   0   2   0   2   0   0   2   0   2   2   0   2   0   0   0   2   0   2   0   0   2   0   2   0   0   2   2   2   2   0   2   2   2   0   2   0   0   0   2   2   0   2   0   2   2   0   2   0   2   2   0   0   2   2   2   0   0   2   2   2   0   0   2   0   0   2   0   0   2   0   2   2   0   2   2   2   0   2   2   0   0   0   2   0   0   2   0   0   0   0   0   0   2   2   2   0   0   0   2   0   2   2   0   0   0   0   0   2   0   2   0   0   0   2   2   2   0   0   2   2   2   2   2   0   2   0   2   0   0   2   2   2   2   2   2   0   2   0   2   0   0   2   0   0   2   2   0   0   2   0   0
 MK-5-13                2   0   0   0   2   2   0   0   0   2   0   2   0   2   2   0   2   2   2   0   0   2   0   0   2   0   2   0   0   2   0   2   0   2   2   0   0   0   0   0   0   2   0   2   2   2   2   2   0   0   2   2   2   2   2   2   0   2   2   0   2   0   0   0   2   0   2   0   0   2   0   2   0   2   2   2   2   2   0   2   2   2   0   2   0   0   0   2   2   0   2   0   2   2   0   2   0   0   2   0   0   2   0   2   2   0   2   2   2   0   0   2   0   0   2   0   0   2   0   2   2   0   2   2   2   0   2   2   0   0   0   2   0   0   2   0   0   0   0   0   0   2   2   2   0   0   0   0   0   2   0   0   0   0   0   0   2   0   2   0   0   0   2   2   2   0   0   2   2   2   2   2   0   2   0   2   2   0   0   2   2   2   2   2   0   0   0   2   0   0   2   2   0   2   2   0   0   2   0   0
 MK-5-14                2   0   0   0   2   2   0   0   0   2   0   2   0   2   2   0   0   2   2   0   0   2   0   0   2   0   0   0   0   2   0   2   0   2   2   0   2   0   0   0   0   2   0   2   2   2   2   0   0   0   0   2   2   2   0   2   0   2   2   0   2   0   0   0   2   0   2   0   0   2   0   2   0   2   2   2   2   2   0   2   2   2   0   2   0   0   0   2   2   2   2   0   2   2   0   2   0   0   2   0   0   2   0   2   2   2   2   2   2   0   0   0   0   0   2   0   0   2   0   2   2   0   2   2   2   0   2   0   0   0   0   2   0   0   2   0   0   0   0   0   0   0   2   2   0   0   0   2   0   2   0   0   0   0   0   0   0   0   2   0   0   0   2   2   2   0   0   2   2   0   2   2   0   2   0   2   2   0   0   2   2   2   2   2   0   0   0   2   2   0   2   2   0   2   2   0   0   2   0   0
 MK-5-15                2   2   0   0   2   0   0   0   0   2   0   2   2   2   2   0   0   2   0   0   0   2   0   0   2   0   0   0   2   2   0   2   2   2   2   0   0   0   0   0   0   2   0   2   2   2   2   0   0   0   0   2   2   2   0   2   0   2   2   2   2   0   0   0   2   2   2   0   0   2   0   2   0   2   2   2   2   2   0   2   2   2   0   2   0   0   0   2   2   2   0   0   2   2   2   2   0   0   2   2   0   2   0   2   2   0   2   2   2   0   0   0   0   0   0   0   0   2   0   2   2   0   2   2   2   0   2   0   0   0   0   2   0   0   2   0   0   0   0   0   0   0   2   2   0   0   0   2   0   0   0   0   0   0   0   0   0   0   2   0   0   0   2   2   2   0   0   2   2   0   2   2   2   2   0   2   2   0   0   0   2   2   2   2   0   0   0   2   2   0   2   2   0   2   2   0   0   0   0   2
 MK-5-16                2   2   0   2   2   0   0   0   0   2   0   2   2   2   2   0   0   2   0   0   0   2   0   0   2   0   0   0   2   2   0   2   2   2   0   2   0   0   0   0   0   0   0   2   2   2   2   0   0   2   0   2   2   2   0   0   0   2   0   2   2   0   0   0   2   2   2   0   0   2   0   2   0   2   2   0   2   2   0   2   2   2   0   2   0   0   0   2   2   2   2   0   2   2   2   2   0   0   0   0   0   2   0   0   0   0   2   2   2   0   0   0   0   0   0   0   0   2   0   2   0   0   2   2   2   0   2   0   0   0   0   2   0   0   2   0   0   0   0   0   0   0   0   2   0   0   0   2   0   0   0   0   0   0   0   2   0   0   2   0   0   0   2   2   0   0   0   2   2   0   2   2   2   2   0   0   2   0   0   0   0   0   2   2   0   0   0   2   2   0   2   2   0   0   2   0   0   0   0   2
 MK-6-1                 0   2   0   2   0   0   2   0   0   0   2   0   0   2   0   0   2   2   0   2   2   0   2   2   2   2   2   0   2   0   0   0   0   2   2   0   0   0   2   2   0   2   0   0   2   2   0   2   0   0   2   0   2   0   2   2   2   2   2   2   2   0   0   2   0   0   0   2   2   0   0   2   0   0   0   2   2   0   2   2   0   0   0   2   2   0   2   2   2   0   2   0   2   2   2   2   2   2   2   2   0   0   2   0   2   0   0   0   2   0   2   2   0   0   2   2   0   2   2   0   0   0   2   0   2   0   2   0   2   2   0   0   2   2   2   0   0   2   2   2   0   0   0   0   0   0   0   0   2   0   0   0   0   0   0   2   2   2   2   2   2   0   0   2   0   0   2   2   2   2   2   0   0   2   2   0   2   2   2   2   2   0   0   0   0   0   2   2   0   2   0   2   0   2   0   0   0   2   2   0
 MK-6-2                 0   2   0   2   0   0   2   0   0   0   0   0   0   2   0   0   2   2   2   2   2   2   0   2   2   2   2   0   2   0   0   0   0   2   2   0   0   2   2   2   0   2   0   0   2   2   0   2   0   0   2   0   2   0   2   2   2   2   2   2   2   0   0   2   0   0   0   2   2   0   0   2   0   0   0   2   2   0   2   2   0   0   0   2   2   0   2   2   2   0   2   0   2   2   2   2   2   2   2   2   0   0   2   0   0   2   0   0   2   0   2   2   0   0   2   2   2   0   2   0   0   0   2   0   2   0   2   0   2   2   0   0   2   2   2   0   0   2   2   0   0   0   0   0   0   0   0   0   2   0   0   0   0   0   0   2   2   2   2   2   2   0   0   2   0   0   2   2   2   2   0   0   0   2   2   0   2   2   2   2   2   0   0   0   0   0   2   2   0   2   0   2   2   2   0   0   0   2   2   0
 MK-6-3                 0   2   2   2   0   0   2   0   0   0   0   2   0   2   0   0   2   2   2   2   2   0   0   2   2   2   2   0   2   0   0   0   0   2   2   2   0   0   2   2   2   2   0   0   0   2   0   2   0   0   2   0   2   0   2   2   2   2   2   2   2   0   0   2   0   0   0   2   2   0   0   0   0   0   0   2   2   0   0   2   0   0   2   2   2   2   2   2   2   0   2   0   2   2   2   2   2   2   2   2   0   0   2   0   0   2   0   0   2   0   2   2   0   0   2   2   2   0   2   2   0   0   2   0   2   2   2   0   0   2   0   2   2   2   2   0   0   2   2   0   0   0   0   0   0   0   0   0   2   0   0   0   0   0   0   2   2   2   2   2   2   0   0   2   0   0   2   2   2   2   0   0   0   2   2   0   0   2   2   2   2   0   0   0   0   0   2   2   0   2   0   2   2   2   0   0   0   2   2   0
 MK-6-4                 0   2   2   2   0   0   2   0   0   2   0   2   0   2   0   0   2   2   2   2   2   0   2   2   2   0   2   0   2   0   0   0   0   0   2   2   0   0   2   2   0   2   0   0   0   0   0   2   0   0   2   0   2   0   2   2   2   2   2   2   2   0   0   2   0   0   0   2   2   0   0   0   0   2   0   2   2   0   0   2   0   0   2   2   2   2   2   2   2   0   2   0   2   2   2   2   2   2   2   2   0   0   2   0   0   2   2   0   2   0   2   2   0   0   2   2   2   0   0   2   0   2   2   0   2   2   2   0   0   2   0   2   0   2   0   0   0   2   2   0   0   0   0   0   0   0   0   0   2   0   0   0   0   2   0   2   2   2   2   2   2   0   0   0   0   0   2   2   2   2   0   0   0   2   2   0   0   2   2   2   0   0   0   0   0   0   2   2   0   0   0   0   2   2   0   0   0   2   2   0
 MK-6-5                 0   2   2   2   0   0   2   0   0   0   0   2   0   2   2   0   2   2   2   0   2   2   2   2   2   0   2   0   2   0   0   0   0   2   2   2   0   0   2   2   0   2   0   0   0   0   2   2   0   0   2   0   2   2   2   2   0   2   2   0   2   0   0   2   0   0   0   2   2   0   0   0   0   2   0   2   2   0   0   2   0   0   2   2   2   2   2   2   2   0   2   0   2   2   2   2   2   2   2   2   0   0   0   0   0   2   2   0   2   0   2   2   0   0   2   2   2   0   0   2   0   2   2   0   2   2   2   0   0   2   0   2   2   2   2   0   0   0   2   0   0   2   0   0   0   0   0   0   2   0   0   0   0   2   0   2   2   2   2   2   2   0   0   0   0   0   2   2   2   2   0   0   0   2   2   0   0   0   2   2   0   0   0   2   2   0   2   2   0   0   0   0   2   2   2   0   0   2   0   0
 MK-6-6                 0   2   2   2   0   0   2   0   0   0   2   2   0   2   2   0   0   2   2   0   2   2   2   2   2   0   2   0   2   0   0   0   0   2   2   2   0   0   2   2   0   2   0   0   0   0   2   2   0   0   2   0   2   2   2   2   2   2   2   0   2   0   2   2   0   0   0   2   2   0   0   0   0   2   0   2   0   0   0   2   0   0   2   2   2   2   2   2   2   0   2   0   2   2   2   2   2   2   2   2   0   0   2   0   0   2   2   0   2   0   2   2   0   0   2   2   2   0   0   2   0   2   2   2   0   2   2   0   2   2   0   2   2   2   2   0   0   0   2   0   0   2   0   0   0   0   0   0   2   0   0   0   0   2   0   2   2   2   2   2   2   0   0   0   0   0   2   2   2   2   0   0   0   2   2   0   0   0   2   0   0   0   0   2   2   0   2   2   0   0   0   0   2   2   2   0   0   2   0   0
 MK-6-7                 0   2   2   2   0   0   2   0   0   0   2   2   0   0   2   0   0   2   2   0   2   2   2   2   2   0   2   0   2   0   0   0   0   2   2   2   0   0   2   2   0   2   0   0   0   0   2   0   0   0   2   0   2   2   2   2   2   2   2   0   0   0   2   2   0   2   0   2   2   0   0   0   0   0   2   2   0   0   0   2   0   0   0   2   2   2   2   2   2   0   2   0   2   2   2   0   2   2   2   0   0   0   2   0   0   2   2   0   2   0   0   2   0   0   2   2   2   2   2   2   0   2   2   2   0   2   2   0   2   2   0   2   2   2   2   0   0   0   2   0   2   2   0   0   0   0   0   0   2   0   0   0   0   2   0   2   0   0   2   2   2   0   2   0   0   0   2   2   2   2   0   0   0   2   2   0   2   0   2   0   0   0   0   2   2   0   2   2   0   0   0   0   2   2   2   0   0   2   0   0
 MK-6-8                 0   2   0   2   0   0   2   2   0   0   2   2   2   0   2   0   0   2   2   0   2   2   2   2   0   0   2   2   0   0   2   0   0   2   2   0   0   0   2   2   0   2   0   0   0   0   2   0   0   0   2   0   2   2   2   0   2   2   2   0   0   0   2   2   0   0   0   2   2   2   0   0   0   0   2   2   0   0   0   0   0   0   2   0   2   2   2   2   2   0   2   0   2   2   2   0   2   0   2   0   0   0   2   0   0   2   0   0   2   0   0   2   0   0   2   2   2   2   2   2   0   2   2   2   0   2   2   0   2   2   0   2   2   2   2   0   0   0   2   0   2   2   0   0   0   0   0   0   2   0   0   0   0   0   2   2   0   0   2   2   2   0   2   0   0   0   2   0   2   0   0   0   0   2   2   0   2   2   0   2   0   0   0   2   2   0   2   2   0   0   0   0   2   2   2   0   0   2   0   2
 MK-6-9                 0   2   0   0   0   0   2   2   0   0   2   2   2   0   2   0   0   2   0   0   2   2   2   2   0   0   2   2   0   0   2   0   0   2   2   0   0   0   2   2   0   2   0   0   0   0   2   0   0   2   2   0   2   0   2   2   2   2   2   0   0   0   2   2   0   0   0   2   2   0   0   0   0   0   2   2   2   0   0   0   0   0   2   0   2   2   2   2   2   0   2   0   2   2   2   0   2   0   2   2   0   2   2   0   0   2   0   0   2   0   0   2   0   0   2   2   2   2   2   2   0   2   2   2   2   2   2   0   2   2   0   2   2   2   2   0   0   0   2   2   2   2   0   0   0   0   0   0   0   0   0   0   0   0   2   2   0   0   2   2   2   0   2   2   0   0   2   0   2   2   0   0   0   2   2   0   2   2   0   2   0   0   0   2   2   0   2   2   0   0   0   0   0   2   2   0   0   0   0   2
 MK-6-10                0   2   0   0   0   0   2   0   0   0   2   2   2   0   0   0   0   2   0   0   2   2   0   0   0   0   2   0   2   0   2   0   2   2   2   0   0   0   2   2   0   2   2   0   0   0   2   0   0   2   2   0   2   0   2   2   2   2   2   2   0   0   2   2   0   0   0   2   2   0   0   0   0   0   2   2   2   0   0   0   0   0   2   0   2   2   2   0   2   0   2   0   2   2   2   0   2   0   2   2   0   2   2   0   0   2   0   0   2   0   0   2   0   2   2   2   2   2   2   0   0   2   2   2   2   2   2   0   2   2   0   2   2   2   2   0   0   0   2   2   2   2   0   0   2   0   0   0   0   0   0   0   0   0   2   2   0   0   2   2   2   0   2   2   0   2   2   0   2   2   0   0   0   2   2   0   2   2   0   2   0   0   0   2   2   0   2   2   0   0   0   0   0   2   2   0   0   0   0   2
 MK-6-11                0   2   0   0   0   0   2   0   0   0   2   2   2   0   0   0   0   2   0   0   2   2   0   0   0   0   2   0   2   0   2   0   2   0   2   0   0   0   2   0   0   2   2   0   0   0   2   0   0   2   2   0   2   0   2   2   0   2   2   2   2   0   2   2   0   2   0   2   2   2   0   0   0   0   2   2   2   0   0   0   2   0   2   0   2   2   2   0   2   0   2   0   2   2   0   0   0   0   2   0   2   2   2   0   0   2   0   0   2   0   0   2   0   2   2   2   2   2   2   0   0   2   2   2   2   2   2   2   2   0   0   2   2   2   2   0   0   0   2   2   2   2   0   0   0   0   0   0   0   0   0   0   0   0   2   2   2   0   2   2   2   0   2   2   0   2   2   0   2   2   0   0   0   2   0   0   2   0   0   2   2   0   0   2   2   0   2   2   0   0   0   0   0   2   2   0   0   0   0   2
 MK-6-12                0   2   0   0   0   0   2   0   0   0   2   2   2   2   0   0   0   2   0   0   2   2   0   0   0   0   2   0   2   0   2   0   2   0   2   0   2   0   2   0   0   2   2   0   0   0   2   0   0   0   2   0   2   0   0   2   0   2   2   2   0   0   2   2   0   2   0   2   2   2   0   0   0   0   2   2   2   0   0   0   2   0   2   0   0   2   2   0   2   0   2   0   2   2   0   0   0   0   2   0   2   2   2   0   0   2   0   0   2   0   0   2   2   2   2   2   2   2   2   0   0   2   2   2   2   2   0   2   2   0   0   2   2   2   2   0   0   0   2   2   2   0   0   0   0   0   2   2   0   0   0   0   0   0   2   2   2   0   2   2   2   0   2   2   0   2   2   2   2   2   0   0   0   2   0   0   2   0   0   2   2   0   0   2   2   0   2   2   0   0   0   0   0   2   2   0   2   0   0   2
 MK-6-13                0   2   0   0   0   0   2   0   0   0   2   2   2   2   2   0   0   2   0   0   2   2   2   0   0   0   2   0   2   0   2   0   2   0   2   0   2   0   2   0   0   2   2   0   0   0   2   0   0   0   2   0   2   0   0   2   0   2   2   2   0   0   2   2   0   2   0   2   2   2   0   0   0   0   2   2   2   0   0   2   0   2   2   0   0   2   2   0   2   0   2   2   2   2   0   0   0   0   2   0   0   0   0   0   0   2   0   0   2   0   0   2   2   2   2   2   2   2   2   0   0   2   2   2   2   2   2   0   2   2   0   2   2   2   2   0   0   0   2   2   2   0   0   2   0   0   2   2   0   0   0   0   0   0   2   2   2   0   2   2   0   0   2   2   0   2   2   2   2   2   0   0   0   2   0   0   2   0   0   2   2   0   0   2   2   2   2   2   0   0   0   0   0   2   2   0   2   0   0   2
 MK-6-14                0   2   2   0   0   0   2   0   0   0   0   2   2   2   2   0   0   2   0   0   2   2   2   2   0   2   2   0   2   0   2   0   2   2   2   2   2   0   2   0   0   2   2   0   0   2   2   0   0   0   2   0   2   0   0   2   0   2   2   2   0   0   2   2   0   0   0   2   2   0   0   0   0   0   2   2   2   0   0   2   0   2   2   0   0   2   2   0   2   0   2   2   2   2   0   0   0   0   2   0   0   0   2   0   0   2   0   0   2   0   0   2   2   2   2   2   2   2   2   0   0   2   2   2   2   2   2   0   2   2   0   2   2   2   2   0   0   0   2   2   2   0   0   2   0   0   2   2   0   2   0   0   0   0   2   2   2   2   2   2   0   0   2   2   0   2   2   2   2   2   0   0   0   2   0   0   2   0   0   2   0   0   0   2   2   2   2   2   0   0   0   0   2   2   2   0   2   0   0   2
 MK-6-15                0   2   2   0   0   2   2   0   0   0   0   2   2   2   2   0   0   0   0   0   2   2   2   2   0   2   0   0   2   0   2   0   2   2   2   0   2   0   2   2   0   2   2   2   0   2   2   0   0   0   2   2   2   0   0   2   0   2   2   2   0   2   2   2   0   0   0   2   2   0   0   0   0   0   2   2   2   0   0   2   0   2   2   0   0   2   2   0   2   0   0   2   2   2   0   2   0   0   2   2   0   0   2   0   0   2   0   0   2   0   0   2   2   2   2   2   2   2   2   0   0   2   2   2   2   2   2   0   0   2   0   2   2   2   2   0   0   0   2   2   2   0   0   2   0   0   2   2   0   2   0   0   0   0   2   2   2   2   2   2   0   0   2   0   0   2   2   2   2   2   0   0   0   2   0   0   0   0   0   2   0   0   0   2   2   2   2   2   0   2   0   0   0   2   2   0   2   2   0   2
 MK-6-16                2   2   2   0   0   2   2   0   2   2   0   2   2   2   2   0   0   0   0   0   2   0   0   2   0   2   2   0   2   0   2   0   2   2   2   0   2   0   2   2   0   2   2   2   0   2   2   0   0   0   2   2   2   0   0   2   0   2   2   2   0   2   2   2   0   0   0   2   2   0   0   0   0   2   2   2   2   0   0   2   0   2   2   2   0   2   2   2   2   0   0   2   2   2   0   2   0   0   2   2   0   0   0   0   0   2   0   0   2   0   0   2   2   2   2   2   2   2   2   0   0   2   2   2   2   2   2   0   0   2   2   2   2   0   2   0   0   0   2   2   2   2   0   2   0   0   2   2   0   2   0   0   0   0   2   2   2   0   2   2   0   0   0   0   0   2   2   2   2   2   0   0   0   2   2   0   0   0   0   2   0   0   0   2   2   2   2   2   0   2   0   0   0   2   2   0   0   2   2   2
 
!****************************************** Phenotypic Data **********************************************************
!-100.0 is resevred for missing phenotype
SimulatedTrait1        12.5911   19.2195   11.8887   16.2175   18.0854   16.3554   14.4898   13.6161   13.4022   12.2664   14.9644   11.0144   10.8509   13.7992   17.7936   15.0214   13.5548   15.4338   17.0687   12.1020   13.4446   10.7688   13.9688    7.7635   15.8390   13.8258   17.7548   16.1517   16.7749   15.8465   14.4870   14.0374   12.2776   12.1616   15.6921   13.5862   13.0791   13.1936   10.6669   12.4216   10.9046   15.4932   16.7591   14.6269   16.4154   15.9360   11.5668   12.7557   11.7993   12.6434   16.5280   15.1533   15.0989   17.7681   13.0153   17.4938   13.1531   11.6286   12.0284    8.4440   19.5371   11.5099   17.0135    6.8165   15.9150   11.6198   11.3631   18.5061   16.1252   17.9555   17.9341   20.2204   14.7486   10.2594   11.5746   21.0904   13.0461   13.6511   11.0108   11.2045   20.1789   15.7351   16.2652   16.5898   11.4345   13.2626   15.6469   16.8304   17.7507   16.8332   16.9411   11.3261   12.7149   11.0890   19.9411   13.8513   14.7486   16.9804   20.3297   12.6766   16.4051   12.5424   16.5016   13.0245   14.0660   11.9654   20.6884   18.7030   11.6232   14.4903   18.4186   12.7566   17.0606   16.2415   10.9971   13.7543   17.8914   16.4510   12.4665   13.1961   16.2131   16.5277   13.1087   12.7202   15.1519   19.9828   18.0862   15.8911   14.1205   14.8505   10.9966   14.0174   10.8043   13.2689   16.8991   11.6849   12.8477   13.8081   16.8940   13.6297   17.8678   14.6052   17.8629   14.2515   18.8763   15.5922   18.1864   11.9064   13.5587   15.8570   18.0605   11.3045   10.6799   17.2092   15.5183   11.8538   22.6209   12.0415   10.4916   14.6446   10.6388   17.2670    8.1670   10.1520   13.2059   11.9055    8.8044   14.0740   12.4658   11.9511   14.7957   19.3553   14.3725   11.3302   14.2855   15.2765   14.2451   11.0194   14.9277   19.5296    9.6582   10.1368   11.1757   11.4414   14.0177   18.0884   18.5493   15.7976   14.4208   18.0662   13.6781   16.9402   20.0474   18.9118   10.2557   10.3060   15.9790   14.9133   10.6521   13.1525
SimulatedTrait2        10.2663    7.2465   11.4929   11.4563    7.5711   10.4212    9.7334   10.3284    9.5508    8.7204    8.7724   10.8699   10.5516   11.5194    7.8944   10.1315   10.7029    8.8633   12.0173   10.6198    9.3590    9.1218   11.4500   11.6034   11.5521    8.0089    9.2350   11.6128   11.4277   10.4251    7.2805    8.2837    7.2396    9.4938    9.2006   11.3403    9.4558    9.0850    9.7074    8.8100    8.1598   10.3437   11.0600    8.2822   11.5413   11.2932    8.4656    7.7224   11.3319    9.4181    9.1537   11.4361   10.0823   10.3045   11.1833    8.2708   10.8603   11.7212    6.6041    9.4347    9.5598   11.9458   10.1799   11.9745    9.3629    9.5282   11.5973    9.2900   12.1765    9.7511   11.1946    9.9742    9.6581   10.7119   11.8658   10.4198   11.6355   12.7448    8.9261    9.9295   10.7674    9.0919    8.5124   11.8013    8.7768    8.7560    8.3141   10.8580   11.4958   10.6847   11.0650   10.8108   10.6669   11.8214    9.5574    8.3621   11.1377   10.2034    7.7948    8.3063   10.2588    9.4180   12.1320   10.3181   10.5284   10.5380   11.9869    9.1441   10.8381   13.0624    9.3305   11.4705    8.5804    9.6699    9.9350    9.0666    8.7080   12.1701   13.5599    6.2876    7.6925    9.9406   12.2655   10.9778   12.4147   10.3151   12.1498   11.4015    6.4586   12.0990   10.3481    8.8194   11.2170   10.0776   10.5239    8.6013   11.1201   11.1924   10.2320    9.8487   10.4797   10.7672   12.9324   12.0795   11.2869    6.2488    9.3541    8.4353    7.1527   11.9374    8.8196   11.1780   10.9542   12.5694   11.7372   10.3787    7.9755    8.4783   10.1089    9.1636   10.0679    8.2956    6.6873   11.8865    9.8064    9.1852   12.5103   12.1140    8.4374   10.5156    9.0888   10.9823   11.6217    8.0531   12.7854   11.6939    9.6284   10.1780    8.6741    9.5335   10.6674    7.7739    8.0000   10.4193   10.2936   11.9795   11.6546    8.1164   10.9961    5.2716   11.2767   12.1182   11.6922   11.4744   10.5752    8.5782   11.7250    8.7350   10.1158   10.6679
 
