# Supplementary material for: Inclusive Composite Interval Mapping of QTL by Environment Interactions in Biparental Populations
Source: PLoS One. 2015 Jul 10;10(7):e0132414. doi: 10.1371/journal.pone.0132414 (PMC4498613; doi:10.1371/journal.pone.0132414)
Supplement: S4 File — (ZIP) [file pone.0132414.s004.zip › H=0.1/L1/run_00057.met]

!**********************Note: lines staring with "!" are remarks and will be ignored in the program********************
!*********************************General Information**********************************
!Assuming F1 = P1 x P2, populations available in QTL IciMapping are: 
!  1, P1BC1F1 = P1 x F1, the first backcrossing where P1 is used as the recurrent parent;
!  2, P2BC1F1 = P2 x F1, the first backcrossing where P2 is used as the recurrent parent;
!  3, F1DH, F1-derived doubled haploids; 
!  4, RIL or F1RIL, recombination inbred lines through the repeated selfing of F1;
!  5, P1BC1RIL, recombination inbred lines through the repeated selfing of P1BC1F1;
!  6, P2BC1RIL, recombination inbred lines through the repeated selfing of P2BC1F1;
!  7, F2, the selfing generation of F1;
!  8, F3, the selfing generation of F2;
!  9, P1BC2F1, the second backcrossing where P1 is used as the recurrent parent; 
! 10, P2BC2F1, the second backcrossing where P2 is used as the recurrent parent;
! 11, P1BC2RIL, recombination inred lines through the repeated selfing of P1BC2F1; 
! 12, P2BC2RIL, recombination inred lines through the repeated selfing of P2BC2F1; 
! 13, P1BC1F2, the selfing generation of P1BC1F1; 
! 14, P2BC1F2, the selfing generation of P2BC1F1; 
! 15, P1BC2F2, the selfing generation of P1BC2F1; 
! 16, P2BC2F2, the selfing generation of P2BC2F1; 
! 17, P1BC1DH, P1BC1F1-derived doubled haploids; 
! 18, P2BC1DH, P2BC1F1-derived doubled haploids; 
! 19, P1BC2DH, P1BC2F1-derived doubled haploids; 
! 20, P2BC2DH, P2BC2F1-derived doubled haploids; 
   3      !Mapping Population (see remarks above)
   2      !Mapping Function (1 for Kosambi; 2 for Haldane; 3 for Morgan)
   2      !Marker Space Type (1 for intervals; 2 for positions)
   1      !Marker Space Unit(1 for centiMorgans; 2 for Morgan)
   6      !Number of Chromosomes (or Linkage Groups)
 200      !Size of the mapping population
   2      !Number of environments
 
!***************************************** Chromosomes and Linkage Maps **********************************************
!Chromosome                 NumMarkers
-CH1                        16
-CH2                        16
-CH3                        16
-CH4                        16
-CH5                        16
-CH6                        16
!Linkage map (Marker name followed by position or the interval length)
 MK-1-1                1     0.000
 MK-1-2                1    10.000
 MK-1-3                1    20.000
 MK-1-4                1    30.000
 MK-1-5                1    40.000
 MK-1-6                1    50.000
 MK-1-7                1    60.000
 MK-1-8                1    70.000
 MK-1-9                1    80.000
 MK-1-10               1    90.000
 MK-1-11               1   100.000
 MK-1-12               1   110.000
 MK-1-13               1   120.000
 MK-1-14               1   130.000
 MK-1-15               1   140.000
 MK-1-16               1   150.000
 MK-2-1                2     0.000
 MK-2-2                2    10.000
 MK-2-3                2    20.000
 MK-2-4                2    30.000
 MK-2-5                2    40.000
 MK-2-6                2    50.000
 MK-2-7                2    60.000
 MK-2-8                2    70.000
 MK-2-9                2    80.000
 MK-2-10               2    90.000
 MK-2-11               2   100.000
 MK-2-12               2   110.000
 MK-2-13               2   120.000
 MK-2-14               2   130.000
 MK-2-15               2   140.000
 MK-2-16               2   150.000
 MK-3-1                3     0.000
 MK-3-2                3    10.000
 MK-3-3                3    20.000
 MK-3-4                3    30.000
 MK-3-5                3    40.000
 MK-3-6                3    50.000
 MK-3-7                3    60.000
 MK-3-8                3    70.000
 MK-3-9                3    80.000
 MK-3-10               3    90.000
 MK-3-11               3   100.000
 MK-3-12               3   110.000
 MK-3-13               3   120.000
 MK-3-14               3   130.000
 MK-3-15               3   140.000
 MK-3-16               3   150.000
 MK-4-1                4     0.000
 MK-4-2                4    10.000
 MK-4-3                4    20.000
 MK-4-4                4    30.000
 MK-4-5                4    40.000
 MK-4-6                4    50.000
 MK-4-7                4    60.000
 MK-4-8                4    70.000
 MK-4-9                4    80.000
 MK-4-10               4    90.000
 MK-4-11               4   100.000
 MK-4-12               4   110.000
 MK-4-13               4   120.000
 MK-4-14               4   130.000
 MK-4-15               4   140.000
 MK-4-16               4   150.000
 MK-5-1                5     0.000
 MK-5-2                5    10.000
 MK-5-3                5    20.000
 MK-5-4                5    30.000
 MK-5-5                5    40.000
 MK-5-6                5    50.000
 MK-5-7                5    60.000
 MK-5-8                5    70.000
 MK-5-9                5    80.000
 MK-5-10               5    90.000
 MK-5-11               5   100.000
 MK-5-12               5   110.000
 MK-5-13               5   120.000
 MK-5-14               5   130.000
 MK-5-15               5   140.000
 MK-5-16               5   150.000
 MK-6-1                6     0.000
 MK-6-2                6    10.000
 MK-6-3                6    20.000
 MK-6-4                6    30.000
 MK-6-5                6    40.000
 MK-6-6                6    50.000
 MK-6-7                6    60.000
 MK-6-8                6    70.000
 MK-6-9                6    80.000
 MK-6-10               6    90.000
 MK-6-11               6   100.000
 MK-6-12               6   110.000
 MK-6-13               6   120.000
 MK-6-14               6   130.000
 MK-6-15               6   140.000
 MK-6-16               6   150.000
!*********************************** Marker Types ********************************************************************
!Co-dominant marker: When heterozygote F1 is present, P1 is coded as 2, F1 is coded as 1, and P2 is coded as 0; Otherwise, P1 is coded as 2, and P2 is coded as 0. 
!Dominant marker: When heterozygote F1 is present, P1 and F1 are coded as 12, and P2 is coded as 0; Otherwise, P1 is coded as 2, and P2 is coded as 0.  
!Recessive markers: When heterozygote F1 is present, P1 is coded as 2, and F1 and P2 are coded as 10; Otherwise, P1 is coded as 2, and P2 is coded as 0. 
!Missing marker is coded as -1. 
 MK-1-1                 0   0   0   0   0   2   2   0   0   2   2   0   0   0   2   0   2   0   0   0   2   0   2   2   2   0   0   2   2   0   2   0   0   0   2   0   0   2   0   2   0   0   0   2   2   2   2   0   2   0   2   2   2   0   2   2   0   2   2   0   2   0   0   2   0   0   2   0   0   0   0   2   2   2   0   0   2   2   0   2   2   2   0   0   0   0   0   2   0   2   0   0   0   2   0   2   0   0   0   0   2   2   0   2   0   0   0   0   2   0   2   0   2   0   0   2   2   2   2   0   2   2   2   2   2   2   2   2   2   2   2   2   2   0   0   0   2   2   2   0   0   0   2   2   0   2   0   0   0   2   2   0   0   2   0   2   2   2   0   2   0   0   2   2   0   2   0   2   2   0   2   2   2   2   0   0   2   2   0   2   2   0   0   0   2   0   0   0   2   2   2   2   0   2   2   2   2   2   0   0
 MK-1-2                 0   0   0   0   0   2   2   0   0   2   2   0   0   0   2   0   2   0   0   0   2   0   2   2   2   0   0   2   0   0   2   0   0   2   2   0   0   2   0   2   0   2   2   2   2   0   0   0   2   0   2   2   2   0   2   2   0   2   2   0   2   0   0   2   0   0   0   0   0   0   0   2   2   2   0   0   2   2   0   2   2   2   0   0   0   2   0   2   0   2   0   0   0   2   0   2   0   0   0   0   2   2   0   2   0   0   0   0   2   0   2   0   2   0   0   2   2   2   2   0   2   2   2   2   2   2   2   2   2   0   2   2   2   2   0   0   2   2   2   0   0   0   2   2   0   2   0   0   0   2   2   0   0   2   0   2   2   2   0   2   0   0   2   2   0   2   0   2   2   0   0   2   2   2   0   0   2   0   0   2   0   0   0   0   2   0   0   0   2   2   2   2   0   0   2   2   2   2   2   2
 MK-1-3                 0   0   0   0   0   0   2   0   0   2   2   0   0   0   2   0   2   0   0   0   2   0   2   2   2   0   0   2   0   0   2   0   0   2   2   0   0   0   0   2   0   2   2   2   2   0   0   0   2   0   2   2   2   0   2   2   0   2   2   0   0   0   0   2   0   0   0   0   0   0   0   2   2   2   0   0   0   0   0   2   2   2   0   0   0   0   0   2   0   2   0   0   0   2   0   2   2   0   0   2   2   2   0   2   0   0   0   0   2   2   2   0   2   2   0   2   2   2   2   0   2   2   2   0   2   2   0   2   2   0   2   2   2   2   0   2   2   2   0   0   0   0   2   2   0   2   0   0   0   2   2   0   0   2   2   2   2   0   0   2   0   0   2   2   0   2   2   2   2   0   0   2   2   2   0   0   2   0   2   2   0   0   0   0   2   0   0   0   2   2   2   2   0   0   2   2   2   2   2   2
 MK-1-4                 0   0   0   0   0   0   2   0   0   2   2   0   0   0   2   0   2   0   0   0   2   0   2   2   2   0   0   2   0   0   2   0   0   2   2   0   0   0   0   2   0   2   2   2   2   0   0   2   0   0   2   2   2   0   2   2   2   2   2   0   0   0   0   2   0   0   0   0   0   0   0   2   2   2   0   0   2   0   0   2   2   2   0   0   2   0   0   2   0   2   0   0   0   2   0   2   2   0   0   2   2   2   0   2   0   0   0   0   2   2   2   0   2   2   0   2   2   2   0   2   0   2   2   0   2   2   0   2   0   0   2   2   2   2   0   2   2   2   0   0   0   0   2   2   0   2   0   0   0   2   2   0   0   2   2   2   2   0   0   2   0   0   2   2   0   2   2   2   2   0   0   2   2   2   0   0   2   0   2   2   2   0   0   0   2   0   0   0   0   2   2   2   0   0   2   2   2   2   2   2
 MK-1-5                 0   0   0   0   0   0   2   0   0   2   2   0   0   0   2   0   2   0   0   0   2   0   2   2   2   0   0   2   0   0   0   0   0   2   2   0   0   2   0   2   0   2   2   2   2   0   0   2   0   0   0   2   2   0   2   0   2   2   2   0   0   2   0   2   0   0   2   0   0   2   0   2   2   2   0   0   2   0   2   0   2   2   0   0   2   0   0   2   0   2   0   0   0   2   0   2   2   0   2   2   2   2   0   2   0   0   2   2   2   2   2   0   2   2   2   2   2   2   0   2   0   0   2   0   2   2   2   0   0   0   2   2   2   2   2   2   2   2   2   0   0   0   2   2   2   2   0   0   0   0   2   2   0   2   2   0   2   0   0   0   0   0   2   2   0   2   2   2   2   2   0   2   2   2   2   0   2   0   0   2   2   0   0   0   2   0   0   0   0   2   0   2   0   2   2   2   2   2   2   2
 MK-1-6                 0   0   0   0   0   0   2   0   0   2   2   0   0   0   2   0   2   2   0   0   2   2   2   2   2   0   0   2   0   0   0   2   0   2   0   0   0   2   2   2   0   2   2   2   2   0   0   2   0   0   0   2   2   0   2   0   2   2   2   0   0   0   0   2   0   0   2   0   0   2   0   2   0   2   0   0   0   0   2   0   2   2   0   0   2   0   0   2   0   2   0   0   0   0   0   2   2   2   2   0   2   2   0   2   0   0   2   2   2   2   2   0   2   2   2   2   2   2   0   2   0   2   2   0   2   2   2   0   0   0   2   2   2   0   2   2   2   0   2   0   0   0   2   0   2   2   2   0   0   0   2   2   0   2   2   0   2   0   0   0   0   0   0   0   2   2   2   2   2   2   0   2   2   2   2   0   2   0   0   2   2   0   0   0   2   0   0   0   0   2   0   2   0   2   2   2   2   0   2   2
 MK-1-7                 0   0   0   0   0   0   2   0   0   2   2   0   0   0   2   0   2   2   0   0   2   2   2   2   2   0   0   2   0   0   0   2   2   2   0   2   0   2   2   2   0   2   2   2   2   0   0   2   0   0   0   2   2   0   2   0   2   2   2   0   0   0   0   2   0   0   2   2   2   2   0   2   0   2   0   0   0   0   2   2   2   2   0   0   2   0   0   2   0   2   0   0   0   0   0   2   2   2   2   0   2   2   0   2   0   2   2   2   2   2   2   0   2   2   2   2   2   2   0   2   2   2   2   0   2   2   2   0   2   0   2   2   2   0   2   2   2   0   2   0   0   0   2   0   2   2   2   0   2   0   2   2   0   2   2   0   2   0   0   0   2   0   0   2   2   2   2   2   2   2   0   2   2   2   2   0   2   0   0   2   2   2   0   0   2   0   0   0   0   2   0   2   0   0   2   2   2   0   2   2
 MK-1-8                 0   0   0   0   0   0   2   0   0   2   2   0   0   2   2   0   0   2   0   0   2   2   2   2   2   0   0   2   0   0   0   2   2   2   0   2   0   2   2   2   0   2   2   2   2   0   0   2   2   0   0   2   2   0   2   0   2   2   0   0   0   0   0   2   2   0   0   2   2   2   0   2   0   2   0   0   0   2   2   2   2   2   0   0   2   0   0   2   0   2   0   0   0   0   0   2   2   2   2   0   0   2   0   2   0   2   2   2   2   2   2   0   2   2   2   2   2   2   0   2   2   2   2   0   2   2   2   0   2   0   0   2   2   0   2   2   2   0   2   0   0   0   2   0   2   2   2   0   0   0   2   0   0   2   2   2   2   0   2   0   2   0   0   0   2   2   2   2   2   2   0   2   2   2   2   0   2   0   0   2   2   2   0   2   2   2   0   2   0   2   0   2   0   2   2   2   2   0   2   2
 MK-1-9                 0   0   0   0   0   0   2   0   0   0   2   0   0   2   2   0   0   2   0   0   2   2   2   2   2   2   0   2   0   0   0   2   2   0   0   2   0   2   2   2   0   2   2   2   2   0   0   2   0   0   2   2   2   0   0   0   2   2   2   0   0   0   0   2   2   0   0   2   2   2   0   2   0   2   2   0   0   2   2   2   2   2   0   0   2   0   0   2   0   2   0   0   0   0   0   2   2   2   2   0   0   2   2   0   0   2   2   2   2   2   0   0   2   2   2   2   2   2   0   2   2   2   2   0   2   2   2   0   2   0   0   2   2   0   2   2   2   0   2   0   0   0   2   0   2   2   2   0   0   0   2   0   2   2   2   2   2   0   2   0   2   0   0   0   2   0   2   2   2   2   0   2   2   2   2   0   2   0   2   2   2   2   0   2   2   2   2   2   0   2   0   2   0   2   0   0   2   0   2   2
 MK-1-10                0   2   0   0   0   0   2   2   0   0   2   0   0   2   2   0   0   2   0   0   2   2   2   0   2   2   0   2   0   0   2   2   2   0   0   2   2   2   2   2   2   2   2   2   2   0   0   2   0   0   2   2   2   0   0   2   0   2   2   2   0   0   0   2   2   0   0   2   2   2   0   2   0   2   2   2   0   2   2   2   0   2   0   0   2   0   0   0   0   2   0   0   0   0   0   2   2   2   2   0   0   0   2   0   0   2   2   2   2   2   0   0   2   2   0   2   2   2   0   2   2   2   2   0   2   2   2   0   2   0   0   2   2   0   2   2   2   0   2   0   0   0   2   0   2   2   2   0   0   0   2   0   2   2   2   2   2   0   0   0   2   2   0   0   2   0   2   2   0   2   0   2   2   0   2   0   2   0   2   2   2   0   0   0   2   2   2   2   0   2   0   2   0   2   0   0   2   0   2   2
 MK-1-11                2   2   0   0   2   2   2   2   0   0   0   0   0   2   2   0   0   2   0   0   2   2   2   0   2   2   0   2   0   0   2   2   0   0   0   2   2   2   2   2   2   2   2   2   2   0   0   2   0   0   2   2   2   0   0   2   0   2   2   2   0   0   0   2   2   0   0   0   2   2   0   2   0   2   2   2   0   2   2   2   2   0   0   0   2   0   0   0   0   2   0   0   0   0   0   2   0   2   2   0   0   0   2   0   0   2   0   2   2   2   0   0   2   2   0   0   2   2   0   2   2   2   2   0   2   2   2   0   2   0   0   2   2   0   2   2   2   0   2   0   0   0   2   0   2   2   2   0   0   0   2   0   2   2   2   2   2   0   0   2   2   2   0   0   2   0   2   2   0   2   0   0   2   0   0   0   2   0   2   2   2   0   0   0   2   2   2   2   0   2   0   2   0   2   0   0   2   0   2   2
 MK-1-12                2   2   0   0   2   2   2   2   0   0   0   0   0   0   2   0   0   0   0   0   2   2   0   2   2   2   0   2   0   0   2   0   0   2   2   2   2   2   2   0   2   2   0   2   2   0   0   2   0   2   2   2   0   0   0   2   0   2   2   2   0   0   0   2   2   0   0   0   2   2   0   2   0   2   2   2   0   2   2   2   2   2   0   0   2   0   0   0   0   2   0   2   0   0   0   2   2   2   2   0   0   0   2   0   0   2   2   2   2   2   0   0   2   2   0   0   2   2   0   2   0   2   2   0   2   0   2   0   0   0   0   2   2   0   2   2   2   0   2   0   0   0   2   2   2   2   2   0   0   0   2   0   2   2   2   2   2   0   0   2   2   2   0   0   2   0   2   2   0   2   0   0   2   0   0   0   2   0   2   2   2   0   0   2   2   0   2   2   0   2   0   2   0   2   0   0   2   0   2   2
 MK-1-13                2   2   2   0   2   2   2   2   2   0   0   2   0   0   2   0   0   0   0   0   2   2   0   2   2   2   0   2   0   0   0   0   0   2   2   2   2   2   2   0   2   2   2   2   2   0   0   2   0   2   2   2   0   0   0   2   0   2   2   2   2   0   0   0   2   0   0   0   2   2   0   2   0   2   2   2   0   2   2   0   0   2   0   0   2   0   2   0   0   2   0   2   0   0   0   2   2   2   2   0   0   0   2   0   0   2   2   2   2   2   0   0   2   2   2   0   2   2   0   2   0   2   2   0   2   0   2   0   0   2   0   2   2   2   2   2   2   0   2   2   0   0   2   2   2   2   2   0   2   0   2   0   2   2   2   0   2   0   0   2   0   2   0   0   2   0   0   2   0   2   0   0   2   0   0   0   2   2   2   2   0   0   0   2   2   0   2   0   0   2   0   2   0   0   0   0   2   0   2   2
 MK-1-14                2   2   2   2   2   2   2   2   2   0   0   2   0   0   2   0   2   0   0   0   2   2   0   0   0   2   0   2   0   0   0   2   2   2   2   2   2   2   2   0   2   2   2   2   2   0   0   2   0   2   2   2   0   0   0   2   0   2   2   2   2   0   0   0   2   0   0   0   2   2   0   0   0   2   2   2   0   2   2   2   0   2   0   0   2   0   2   2   0   2   0   2   0   0   0   2   2   2   2   0   0   0   2   0   0   2   2   2   2   2   0   0   2   2   2   0   2   2   0   2   0   2   2   0   0   0   2   2   0   0   0   2   2   2   2   2   2   0   2   2   0   0   2   2   2   2   2   0   2   0   0   0   2   2   2   0   2   0   0   2   2   2   0   0   2   2   0   2   0   2   0   2   2   0   0   0   2   2   0   2   0   0   0   2   2   0   2   0   0   2   0   2   0   0   0   0   2   2   2   2
 MK-1-15                2   2   2   2   2   2   2   2   0   2   0   2   0   0   2   0   2   2   0   0   2   2   0   0   2   2   0   2   0   0   0   2   2   2   2   2   2   2   2   0   2   2   2   2   2   0   0   2   0   2   2   2   0   0   0   2   0   2   2   2   2   0   0   0   2   0   0   2   2   2   0   0   0   2   2   2   2   2   2   2   0   2   0   0   0   0   2   2   0   2   0   0   0   0   0   2   2   2   2   0   2   0   2   0   0   2   2   2   2   2   0   0   2   2   2   0   2   2   0   2   0   2   2   0   0   0   2   2   0   0   0   2   2   2   2   2   2   0   2   2   0   0   2   2   2   2   2   2   2   0   0   0   2   2   2   0   2   0   0   2   2   2   0   0   2   2   0   2   0   2   0   2   2   2   0   0   2   2   0   2   0   2   2   2   2   0   2   0   0   2   0   2   0   0   0   0   2   2   2   2
 MK-1-16                2   2   2   2   2   2   2   2   0   2   0   2   0   0   0   0   2   2   0   0   0   2   0   2   2   2   0   2   0   0   0   2   2   2   2   2   2   2   2   0   2   2   2   2   2   0   0   2   0   2   2   2   0   0   0   2   2   2   2   2   2   2   0   0   2   0   0   2   2   2   0   0   0   2   0   2   2   0   2   2   0   0   2   0   0   2   2   2   0   0   0   0   0   0   0   2   0   2   2   2   2   0   2   0   0   2   0   2   0   2   0   0   2   2   2   0   2   2   0   2   2   2   2   0   0   0   2   2   0   2   0   2   2   2   2   2   2   2   2   2   0   0   0   2   2   2   2   0   0   0   0   0   2   2   2   0   2   0   0   2   2   2   2   0   2   2   0   0   0   2   2   2   2   2   0   0   2   2   0   2   0   2   2   0   2   0   2   0   0   2   0   2   0   0   0   0   2   2   2   2
 MK-2-1                 2   2   2   2   0   2   2   2   2   0   0   0   2   2   2   0   2   2   2   2   0   2   0   0   0   2   0   2   2   0   0   0   2   0   2   0   0   0   2   0   2   2   2   2   0   2   0   0   0   0   2   0   2   0   0   0   0   2   2   2   0   2   0   2   2   0   2   2   2   0   0   2   0   2   0   0   2   0   2   0   2   2   2   0   0   0   0   0   2   0   0   0   0   0   0   0   0   2   2   0   0   0   0   2   2   0   0   2   2   0   2   2   2   0   2   0   2   2   0   0   2   2   2   2   2   0   0   0   0   2   0   0   0   2   0   0   0   2   2   0   0   2   2   0   0   0   2   2   0   2   0   0   2   2   2   0   0   2   0   0   0   0   0   0   2   2   0   0   2   0   2   0   0   2   2   2   2   2   0   2   0   2   0   0   2   2   0   0   0   0   0   0   0   0   0   2   0   0   2   2
 MK-2-2                 2   2   2   2   0   2   2   2   2   0   0   0   2   0   2   0   2   2   2   2   0   2   2   0   0   2   0   2   2   0   0   0   2   0   2   0   0   0   0   0   0   2   2   2   0   2   0   0   0   0   2   0   2   0   0   0   0   2   2   2   2   2   0   2   0   0   2   2   2   0   0   0   0   2   0   0   2   0   2   0   2   0   2   0   0   0   0   0   2   0   2   0   0   0   0   0   0   2   2   0   0   0   0   2   2   0   0   2   2   0   2   2   2   2   2   0   0   2   0   0   2   2   2   0   2   0   0   0   0   2   0   0   0   2   2   0   0   2   2   0   0   2   2   0   0   0   2   2   0   2   2   0   2   2   2   0   0   2   0   0   0   2   0   0   2   2   0   0   2   0   2   0   0   2   2   2   2   2   0   2   0   2   0   0   2   2   0   0   0   0   0   0   0   0   0   2   0   0   2   2
 MK-2-3                 2   2   0   2   0   2   2   2   2   0   2   0   2   0   2   0   2   2   2   2   0   2   2   0   0   2   0   2   2   0   0   0   2   2   2   0   0   0   0   0   0   0   2   2   0   2   0   0   0   0   2   0   2   0   0   0   0   2   2   2   2   2   0   2   0   0   0   2   0   0   0   0   0   2   0   0   2   2   2   0   2   0   2   0   0   0   0   0   2   0   0   0   0   0   0   0   0   0   2   0   2   0   0   2   2   0   0   2   2   0   2   2   2   2   2   0   0   2   0   0   2   2   2   0   2   0   0   0   0   2   0   0   0   2   2   0   0   2   2   0   0   2   0   0   0   0   2   2   0   2   2   0   2   2   2   0   0   2   0   0   0   2   0   2   0   2   0   0   2   0   2   0   0   2   2   2   2   2   0   2   0   2   0   0   2   2   0   2   0   0   0   0   0   0   0   0   0   0   2   2
 MK-2-4                 2   2   0   2   0   2   2   2   2   0   2   0   2   0   2   0   2   2   2   2   0   2   2   0   2   2   0   2   2   0   0   2   2   2   2   0   0   0   0   0   0   0   2   2   0   2   0   0   0   0   2   0   2   0   0   0   0   0   2   2   2   2   0   2   0   2   2   2   0   0   0   0   0   2   0   0   2   2   2   0   2   0   0   2   0   0   0   0   2   0   0   0   0   0   0   0   0   0   0   0   2   0   0   2   2   0   0   2   2   0   2   2   2   0   2   0   0   2   0   0   2   2   2   0   2   2   0   0   2   2   0   0   0   2   2   0   0   2   2   0   0   2   0   0   0   0   0   0   0   2   2   0   2   2   2   0   0   0   0   0   0   2   2   2   0   2   0   0   2   0   2   0   0   2   2   0   0   2   0   2   0   0   0   0   2   2   0   2   0   0   0   0   0   0   0   0   0   0   2   2
 MK-2-5                 2   2   0   2   0   2   2   2   2   0   2   0   2   0   2   0   0   2   0   2   2   2   2   0   2   2   2   2   2   0   0   2   2   2   2   0   0   0   0   0   0   0   2   2   0   2   0   0   0   2   2   0   2   0   0   0   0   0   0   2   0   2   0   2   0   2   2   2   0   2   2   0   0   2   0   0   2   2   2   0   2   0   0   0   2   0   0   0   2   0   0   0   0   0   0   0   0   0   0   0   2   0   0   2   0   0   0   2   2   0   0   2   2   0   2   0   0   2   2   0   2   0   2   0   2   2   0   0   2   2   0   0   0   2   2   0   0   2   0   0   0   2   0   0   0   0   0   0   0   2   2   2   2   2   2   0   2   0   0   0   0   2   2   2   0   2   0   0   2   0   2   0   0   2   2   0   2   2   2   2   0   0   2   0   2   2   0   2   0   0   0   0   0   0   0   0   0   0   0   2
 MK-2-6                 0   2   0   2   0   2   2   2   2   0   2   0   0   0   2   0   2   2   0   2   2   2   2   0   0   2   2   2   0   0   0   2   2   2   2   0   0   0   0   0   0   0   2   2   0   2   0   0   2   2   2   0   2   2   0   0   2   0   0   2   0   2   0   2   0   2   2   2   0   2   2   0   2   2   2   0   2   2   2   0   2   0   0   0   0   0   0   0   2   0   0   0   0   0   0   0   0   0   0   0   2   0   0   2   0   0   0   2   2   0   2   2   2   0   2   2   0   2   2   0   2   0   2   0   0   2   0   0   2   0   0   0   0   2   2   0   0   0   0   0   0   2   0   0   0   0   0   0   0   2   0   2   2   2   2   0   2   0   0   0   0   2   2   2   0   2   0   0   2   0   2   0   0   2   2   0   2   2   2   2   0   0   2   0   2   2   0   2   0   0   0   0   0   0   2   0   2   0   0   2
 MK-2-7                 0   2   0   2   0   2   0   2   2   0   2   0   0   0   2   0   2   2   0   2   2   2   2   0   0   2   2   2   0   2   0   2   2   2   2   0   0   0   0   0   0   0   2   2   0   0   0   0   2   0   2   0   0   2   0   0   2   0   0   2   0   0   0   2   0   2   0   2   0   2   2   0   2   2   2   0   2   2   2   0   2   0   2   0   0   0   0   0   2   2   0   0   0   0   0   2   0   2   0   0   2   0   0   2   0   0   0   2   2   0   2   2   2   0   2   2   0   2   2   0   2   0   2   2   0   2   0   0   2   0   0   0   0   2   2   0   0   0   0   0   0   0   0   0   0   0   0   0   0   2   0   0   2   2   2   0   2   0   0   0   0   2   2   2   0   2   0   0   2   0   2   0   0   2   2   0   2   2   2   2   0   0   2   0   0   2   0   2   0   0   0   0   0   0   2   0   2   0   0   2
 MK-2-8                 0   2   0   2   0   2   0   0   2   0   2   0   0   0   2   0   2   2   2   2   2   2   2   0   0   2   2   2   0   2   0   2   2   2   2   0   0   2   0   0   0   0   2   2   0   0   0   0   2   0   2   0   0   2   0   0   0   0   0   2   0   0   0   2   0   2   0   2   2   2   2   0   2   2   2   0   2   2   2   0   2   0   2   0   0   0   2   0   0   2   0   0   0   0   0   2   0   2   0   0   0   0   0   2   0   0   0   2   2   0   2   2   2   0   2   2   0   2   2   0   2   2   2   2   0   2   0   0   2   0   2   0   0   2   2   0   0   0   0   0   0   0   0   0   0   0   0   0   0   2   0   0   2   0   2   0   2   0   0   0   0   2   2   2   0   2   0   0   2   0   2   0   0   2   2   0   2   2   2   2   0   0   0   0   0   2   0   2   0   0   0   0   0   0   2   0   2   0   0   2
 MK-2-9                 0   2   0   2   0   0   0   0   0   0   2   0   0   2   2   0   2   2   2   2   2   0   2   0   0   2   0   2   0   2   0   2   2   2   2   0   0   2   0   0   0   0   2   2   0   0   0   0   2   0   2   0   0   2   0   0   0   0   0   0   0   0   2   0   0   2   0   2   2   2   0   0   2   2   2   0   2   2   2   0   2   0   2   0   2   2   2   0   0   0   0   0   0   0   0   2   0   2   2   2   0   0   0   2   0   0   0   2   2   2   2   2   2   0   2   2   0   0   2   0   2   2   2   2   0   2   0   0   2   0   2   0   0   2   2   0   0   2   0   0   0   0   0   0   0   0   2   0   0   2   0   0   2   0   2   0   2   0   0   0   0   2   2   2   0   2   0   0   2   0   2   2   2   2   2   2   2   2   2   2   0   0   0   0   0   2   0   0   2   0   2   0   0   0   2   2   2   2   0   2
 MK-2-10                0   0   0   2   0   0   0   0   0   0   0   0   0   2   0   0   2   2   2   2   2   0   0   2   0   0   0   2   0   2   0   0   2   2   2   0   0   2   0   0   0   0   2   2   0   2   0   0   2   0   0   0   0   0   0   0   0   0   0   0   0   0   2   0   0   2   0   2   0   2   0   2   2   2   2   0   2   2   2   0   2   0   2   2   2   2   2   0   0   0   0   0   0   0   0   2   0   2   2   2   0   0   2   2   2   0   0   2   2   2   2   0   2   0   2   2   0   2   2   0   2   2   2   2   2   2   0   0   2   0   2   2   0   2   2   0   0   2   2   0   0   0   0   0   0   0   2   0   0   2   0   0   2   0   2   0   2   0   0   0   0   2   2   2   0   2   0   0   2   0   2   2   2   2   2   2   2   2   2   2   0   0   0   0   0   2   0   0   2   0   0   2   0   0   2   2   0   2   0   2
 MK-2-11                0   0   0   2   0   0   2   2   0   0   0   0   0   2   0   0   2   2   2   2   2   2   0   2   0   0   0   2   0   2   0   0   0   2   2   0   0   2   0   0   0   0   2   2   0   2   2   0   2   0   0   0   0   0   0   0   0   0   0   0   0   0   2   0   0   2   0   2   2   2   0   2   2   2   2   0   2   2   2   0   0   0   2   2   2   2   2   0   0   0   0   0   0   0   0   2   0   2   2   2   0   0   2   2   2   0   0   2   2   2   2   0   2   0   2   2   0   2   2   0   2   0   2   2   2   2   0   0   2   0   2   2   0   0   2   0   0   2   2   0   0   0   0   0   0   0   2   0   0   2   0   0   2   0   2   0   0   0   0   0   0   2   2   2   0   2   0   0   0   0   0   2   2   0   2   2   2   2   0   2   0   0   0   0   0   2   0   0   2   0   2   2   2   0   2   2   0   2   0   0
 MK-2-12                2   0   0   2   0   0   2   2   0   0   0   0   0   2   0   0   2   2   2   2   2   2   0   2   0   0   0   2   0   2   0   0   0   2   2   0   0   2   0   2   0   0   0   2   0   2   0   0   2   0   0   0   0   2   0   0   0   0   0   0   0   0   0   0   0   2   0   2   2   2   0   2   2   2   2   0   2   2   2   0   0   2   2   2   2   2   2   0   0   0   0   0   0   0   0   2   0   2   2   2   0   0   2   2   2   0   0   2   0   2   2   2   2   0   2   2   2   2   2   0   2   0   2   2   2   2   2   0   2   0   2   2   0   0   0   0   0   2   2   0   0   0   0   0   2   0   2   0   0   2   0   0   2   2   2   0   0   0   2   0   0   2   0   2   0   2   0   0   0   2   0   2   2   0   2   2   2   0   0   2   0   0   0   0   0   2   0   0   2   0   2   2   2   0   2   2   0   2   0   0
 MK-2-13                2   0   0   2   0   0   2   2   0   2   2   0   0   2   0   0   2   2   2   2   2   2   0   2   0   0   0   2   0   2   0   0   0   2   2   0   0   2   0   2   0   0   0   2   0   2   0   0   2   0   0   0   0   0   0   0   0   0   0   0   0   0   0   0   0   2   0   2   2   2   0   2   2   2   2   0   2   2   2   0   0   2   2   2   2   2   2   0   0   0   0   0   0   0   0   0   0   2   2   2   0   0   2   2   2   0   0   2   2   2   0   2   2   0   2   2   0   2   2   0   2   0   2   2   2   2   2   2   2   0   0   2   0   0   0   0   0   2   2   0   0   0   0   0   2   0   2   0   0   2   0   0   2   0   2   0   0   0   0   0   2   2   0   2   0   0   0   0   0   2   0   2   2   0   2   2   2   0   0   2   0   0   0   2   0   0   0   2   2   0   2   2   2   0   2   2   0   2   0   0
 MK-2-14                2   0   2   2   0   0   2   2   2   2   2   0   2   2   0   2   2   2   2   2   2   2   0   2   0   0   0   2   0   2   0   0   0   2   2   2   0   2   0   2   0   0   0   2   0   2   0   0   0   0   0   0   0   0   0   0   0   0   0   2   0   0   0   0   0   2   0   2   2   2   0   2   2   2   2   0   2   2   2   0   0   2   2   2   0   2   2   0   0   0   2   0   0   0   0   2   0   2   2   2   0   0   2   2   2   0   2   2   0   0   0   2   2   0   2   2   0   2   2   0   2   0   2   2   2   0   2   2   2   0   0   2   0   0   0   2   0   2   0   0   0   2   2   0   2   0   2   0   0   2   0   0   2   0   2   0   0   0   0   0   2   0   0   2   0   0   0   0   0   2   0   2   2   2   2   2   2   0   2   2   2   0   0   2   0   2   0   2   0   0   2   2   2   0   2   2   0   2   0   0
 MK-2-15                2   2   0   2   0   0   2   2   2   2   2   0   2   2   0   2   0   2   2   2   2   2   0   2   0   2   0   2   0   2   0   0   0   0   2   0   0   2   0   2   0   2   0   2   0   2   0   0   0   0   0   0   0   2   2   2   0   2   0   2   0   0   2   0   0   2   0   2   2   2   0   2   2   2   0   0   2   2   2   0   0   0   2   2   0   2   2   0   0   0   2   0   0   2   2   2   0   2   2   2   0   0   2   2   2   0   2   2   0   0   0   2   2   0   2   2   0   0   2   0   2   0   2   2   2   0   2   2   2   0   0   2   0   0   0   2   0   2   2   0   2   2   2   0   2   0   2   0   0   2   0   0   2   0   2   0   0   0   0   0   2   0   2   2   0   0   0   0   0   2   0   2   2   2   2   0   2   0   2   2   2   0   0   2   0   2   2   2   0   0   2   2   2   0   0   2   0   2   0   0
 MK-2-16                2   2   0   2   2   0   2   2   2   2   2   0   2   2   0   2   0   2   2   2   2   2   0   2   0   2   0   2   0   2   2   0   0   0   2   0   0   2   2   2   0   2   0   2   2   2   2   0   0   0   0   2   0   2   2   2   0   2   0   2   0   0   2   0   0   2   0   2   2   2   0   2   0   2   0   0   2   2   2   0   0   0   2   2   0   2   2   0   0   2   2   0   0   2   2   2   0   2   2   2   2   0   2   2   2   0   2   2   0   0   0   2   2   0   2   2   2   0   2   2   2   2   2   2   2   0   2   2   2   0   0   2   0   2   0   2   2   2   2   0   0   2   0   0   2   0   2   0   0   2   2   0   2   0   2   0   0   0   0   0   2   0   2   2   0   0   0   0   2   2   0   2   2   0   2   0   2   0   2   2   2   0   0   2   0   2   2   2   0   0   2   2   2   0   0   2   0   2   0   0
 MK-3-1                 0   2   2   0   0   0   0   0   0   2   0   0   0   0   2   0   0   0   2   0   2   0   2   2   2   2   0   2   0   2   0   0   0   2   0   2   2   2   2   0   0   0   0   0   0   0   0   2   2   0   0   0   0   2   0   0   0   2   2   0   2   0   0   2   0   2   0   2   0   0   2   0   0   0   2   2   0   0   2   2   2   2   2   0   2   0   0   0   0   2   2   0   0   2   2   0   2   2   0   0   0   2   2   0   2   2   2   2   0   2   2   0   0   0   0   2   0   2   0   2   2   0   0   2   2   2   2   2   0   2   0   0   2   2   0   2   0   2   0   2   2   0   0   2   0   0   2   2   0   2   0   2   2   0   0   0   0   2   0   0   2   2   0   2   2   0   0   2   0   0   2   0   0   2   2   0   0   0   2   0   0   0   0   2   0   2   0   2   2   2   2   2   2   0   0   2   2   0   2   0
 MK-3-2                 0   2   2   0   0   0   2   0   0   2   0   0   0   0   2   0   0   0   2   0   2   0   2   2   2   2   0   2   0   2   0   0   0   2   0   2   2   2   2   0   0   0   0   0   0   0   0   0   2   2   0   0   0   2   0   0   2   2   2   0   2   0   0   2   2   2   0   2   2   0   2   0   0   2   2   2   0   0   2   2   2   2   2   0   2   0   2   2   0   2   2   0   0   2   0   0   2   2   0   2   0   2   2   0   2   2   2   2   0   2   2   0   0   2   0   2   0   2   0   2   2   0   0   0   2   2   2   2   0   2   0   0   2   2   0   2   0   2   0   2   2   0   0   2   0   2   0   2   0   2   0   2   2   0   0   0   0   2   2   0   2   0   0   2   2   0   0   2   0   0   2   0   0   2   2   0   0   2   0   0   0   0   0   2   0   2   0   2   0   2   2   2   2   0   0   2   0   0   2   0
 MK-3-3                 0   0   2   0   0   2   2   0   0   2   0   0   0   0   2   0   2   2   2   2   2   0   2   2   2   2   0   2   0   2   0   0   0   2   0   2   2   2   2   0   0   0   0   0   0   0   0   0   0   2   0   0   0   2   0   0   2   2   2   2   2   0   0   2   2   2   0   2   2   0   2   0   0   2   2   2   0   0   2   2   0   2   2   0   2   0   2   2   0   2   2   0   0   2   0   0   2   2   0   2   0   2   2   0   2   2   2   2   0   2   0   0   0   2   0   0   0   2   0   2   2   0   0   0   2   0   2   2   0   2   0   0   0   2   0   2   0   2   0   2   2   0   2   2   0   2   0   2   0   0   0   2   2   0   2   0   0   2   2   0   2   0   0   2   2   0   0   0   0   0   0   0   0   0   2   0   0   2   0   0   0   0   0   2   0   2   0   0   0   2   2   2   2   0   0   2   0   2   2   0
 MK-3-4                 0   0   2   0   0   2   2   0   0   2   0   0   2   0   2   0   2   2   2   2   2   0   0   2   2   2   0   2   0   2   0   0   0   0   2   2   2   2   2   0   0   0   0   2   0   0   0   0   0   2   0   0   0   2   0   0   2   2   2   2   2   0   0   2   2   0   0   2   2   0   2   0   0   2   2   2   0   0   2   2   0   2   0   0   2   0   2   2   0   2   2   0   0   0   0   0   2   2   0   2   0   2   0   2   2   2   2   2   0   2   0   0   0   2   0   0   0   2   0   0   2   0   0   0   2   0   2   2   0   2   0   0   0   2   0   2   0   2   0   2   2   0   2   2   0   2   0   2   0   0   0   0   2   0   2   0   2   2   2   0   2   2   0   2   2   0   0   0   0   0   0   0   0   0   2   0   0   0   0   2   0   0   0   2   0   2   0   0   0   2   2   2   2   0   0   2   0   2   2   0
 MK-3-5                 0   0   2   0   0   2   2   0   0   2   0   0   2   0   2   0   2   2   2   2   2   0   0   2   2   2   0   0   0   2   0   0   0   0   2   2   2   2   2   0   0   0   0   2   0   0   0   0   0   2   0   0   0   2   0   0   2   2   2   2   2   0   2   2   0   0   0   2   0   2   2   0   0   2   2   0   0   0   0   2   0   2   2   2   2   0   2   2   0   0   2   0   2   0   0   0   2   0   0   2   0   2   0   2   2   2   2   2   0   2   0   0   0   2   0   0   0   2   0   0   2   0   0   0   0   0   2   2   0   2   0   0   0   2   0   2   0   2   0   2   2   0   2   2   0   2   0   2   0   0   2   0   2   0   2   0   0   2   2   0   2   2   0   2   2   0   0   0   0   0   2   0   0   0   2   0   0   0   0   0   0   0   0   2   0   0   0   0   0   0   2   2   2   0   0   2   0   2   2   0
 MK-3-6                 0   0   2   0   0   0   2   0   0   2   0   0   2   0   2   0   2   2   2   2   2   0   0   2   2   2   0   0   0   2   0   0   0   0   2   2   0   2   2   0   0   0   0   2   0   0   0   0   0   0   0   0   0   2   0   0   2   2   2   2   2   0   2   2   0   0   0   2   2   2   2   0   0   2   2   0   0   0   0   2   0   2   2   2   2   0   2   2   0   0   2   0   2   0   2   0   2   0   0   2   0   2   0   2   2   2   2   2   0   2   0   0   0   2   0   2   0   0   2   0   2   0   2   0   0   0   2   2   0   2   2   0   0   2   0   2   0   2   0   2   2   0   2   2   0   0   0   2   0   0   2   0   2   0   2   0   0   2   0   0   2   2   0   0   2   0   2   0   0   0   2   0   0   0   2   0   2   0   0   0   0   0   0   2   0   0   0   0   0   0   2   2   2   0   2   2   0   2   2   0
 MK-3-7                 0   0   2   0   0   0   2   0   0   2   0   0   2   0   2   2   2   2   2   2   2   0   0   2   2   2   0   0   0   2   0   0   0   0   2   2   2   2   2   0   0   0   0   2   0   0   0   0   0   0   0   0   0   2   0   0   2   2   2   2   2   2   0   2   0   0   0   2   0   2   2   0   0   2   2   0   0   0   0   2   2   2   2   0   2   0   2   2   0   0   2   0   2   0   2   0   2   0   0   2   0   2   0   2   2   0   2   2   0   2   2   0   2   2   0   2   0   0   2   0   2   0   2   0   0   0   2   2   0   2   2   2   0   0   0   2   0   2   0   2   2   0   2   2   0   0   0   2   2   0   2   2   2   0   2   2   2   2   0   0   2   2   0   0   2   0   2   0   2   0   2   0   2   0   2   0   2   2   0   2   0   0   0   2   0   0   0   0   0   0   2   2   2   0   2   2   0   2   2   0
 MK-3-8                 0   2   2   0   0   0   2   0   0   2   0   0   2   0   2   2   2   2   2   2   2   0   0   2   2   2   0   0   0   2   2   0   0   0   2   2   2   2   2   0   0   0   0   2   0   0   0   0   0   0   0   0   0   2   0   0   2   2   0   2   2   2   0   0   0   0   0   2   0   2   2   0   0   2   2   0   0   0   0   2   2   2   2   0   2   0   2   2   0   0   2   0   2   0   2   2   2   2   0   2   0   2   0   2   2   0   2   2   0   2   0   0   2   2   0   2   0   0   2   0   0   0   2   0   0   2   2   2   0   2   2   2   0   0   0   2   0   2   0   2   2   0   2   2   0   0   0   2   2   0   2   2   2   0   2   2   0   2   2   0   2   2   0   0   2   0   2   0   2   0   2   0   2   0   2   0   2   2   0   2   0   0   0   0   2   0   0   0   2   0   2   0   2   0   2   2   0   2   2   0
 MK-3-9                 0   2   2   0   0   0   2   0   0   2   2   0   2   0   2   2   2   2   2   2   2   0   0   2   2   2   0   0   0   2   2   0   0   0   2   2   2   2   2   0   0   0   0   2   0   0   0   0   0   0   0   0   0   2   0   0   2   2   0   2   2   2   0   2   0   0   0   2   0   2   2   0   0   2   2   0   0   0   0   0   2   2   2   0   2   2   2   2   0   0   2   0   2   0   2   2   2   2   0   2   0   2   2   2   2   0   2   2   0   2   2   0   2   2   0   2   0   0   2   0   0   0   2   2   0   2   2   2   2   2   2   2   0   0   0   2   0   2   0   2   2   0   2   2   0   0   0   2   0   0   2   2   2   0   2   2   0   2   0   0   2   2   0   0   2   0   2   0   2   0   2   0   2   0   2   0   2   2   0   2   0   0   2   0   2   0   0   0   2   0   2   0   2   0   2   2   0   2   2   0
 MK-3-10                0   2   2   0   0   0   2   0   0   2   2   0   2   0   0   2   2   2   2   2   2   0   2   2   2   2   0   0   0   2   2   0   0   0   2   2   2   2   2   2   0   2   0   2   0   0   0   0   0   0   0   0   0   2   0   0   2   2   0   2   2   2   0   2   0   0   0   2   0   2   2   0   0   2   2   2   0   0   0   0   0   2   2   0   2   2   2   0   0   0   2   2   2   0   2   2   2   2   0   2   0   2   2   2   2   0   2   2   0   2   2   0   2   2   2   2   2   0   2   0   0   0   2   2   0   2   2   0   2   2   2   2   0   2   0   2   0   0   0   2   2   2   2   2   0   0   0   2   0   2   2   2   2   0   2   2   0   2   0   2   2   2   0   0   2   0   2   0   2   0   2   0   0   0   2   0   2   2   0   2   0   0   2   2   2   0   0   0   2   0   0   0   2   2   2   2   2   0   2   0
 MK-3-11                0   2   2   2   0   2   2   0   0   2   0   0   2   0   0   2   0   2   2   2   2   0   2   2   2   2   0   0   2   2   2   0   0   0   2   2   2   2   2   2   0   2   0   2   0   0   0   0   0   0   0   0   0   2   0   0   2   2   0   2   2   2   2   2   0   0   0   2   0   2   2   0   0   2   2   2   2   0   0   0   0   2   2   0   2   2   0   0   0   0   2   2   2   0   2   2   2   2   0   2   0   2   2   2   2   0   2   2   0   2   2   0   2   2   2   2   2   0   2   0   0   0   2   2   0   2   0   0   2   2   2   2   0   2   2   2   0   0   0   2   0   2   2   2   0   0   2   0   0   2   2   2   2   0   2   2   0   0   0   2   2   2   0   0   2   0   2   0   2   0   2   0   2   0   2   0   2   2   0   2   2   0   2   2   2   0   0   0   2   0   0   0   2   2   2   2   2   0   2   0
 MK-3-12                0   2   2   2   0   0   2   0   0   2   0   0   2   0   0   2   0   2   2   2   2   0   2   2   2   2   0   2   2   2   2   0   2   0   2   0   2   2   2   2   0   2   2   2   0   0   0   0   0   0   0   0   0   2   0   0   2   2   0   2   2   2   2   2   0   0   0   2   2   2   2   0   0   2   2   2   0   0   0   0   0   0   0   0   2   2   0   0   2   0   2   2   0   0   2   2   2   2   0   2   0   2   2   2   2   2   2   2   0   2   0   0   2   2   2   2   2   0   2   0   0   0   2   2   0   2   0   2   2   2   2   2   0   2   2   2   0   0   0   2   0   2   2   2   0   0   2   0   0   2   2   2   2   0   2   2   0   0   0   2   2   2   0   0   2   0   2   0   2   0   0   0   2   0   2   0   2   2   0   2   2   0   2   2   2   0   0   0   2   0   0   0   2   2   2   2   2   0   2   0
 MK-3-13                0   2   2   0   0   0   2   2   0   2   0   0   2   0   0   2   0   2   2   2   2   0   2   0   2   2   0   2   2   2   2   0   2   0   2   0   2   2   2   2   2   2   2   0   0   0   0   0   0   0   0   0   0   2   0   0   2   2   0   2   2   2   2   0   0   0   0   2   0   2   2   0   0   2   2   2   0   0   0   0   0   0   0   0   2   2   2   0   0   0   2   2   0   0   2   2   2   2   2   2   0   2   2   2   2   2   2   2   0   2   2   0   2   2   0   2   2   0   2   0   0   2   2   2   0   2   0   0   2   2   2   2   0   2   2   2   0   2   2   0   0   2   2   2   0   2   2   0   0   0   2   2   2   0   2   2   0   0   0   2   0   2   0   0   2   0   0   0   2   0   0   0   2   0   2   0   2   2   0   2   2   0   2   2   0   2   0   0   2   0   0   0   2   2   2   2   2   0   0   0
 MK-3-14                2   2   2   0   0   0   2   2   0   2   0   0   2   0   0   2   0   2   2   2   2   0   2   0   2   2   0   2   2   2   2   0   2   2   2   0   2   2   0   2   2   2   2   0   0   0   0   0   0   0   2   0   0   2   0   0   2   2   0   2   0   2   2   0   0   0   0   2   0   2   2   0   0   2   2   0   0   0   0   0   0   0   0   0   2   2   2   0   0   0   2   2   0   0   2   2   2   2   2   2   0   2   2   2   2   2   2   2   0   2   2   0   2   2   2   2   2   0   2   0   0   2   2   2   0   2   0   0   2   2   2   2   0   2   2   2   0   2   2   0   0   2   2   2   0   0   2   0   0   0   0   2   2   0   2   2   0   0   2   2   0   2   0   0   2   0   0   0   2   0   0   0   2   0   2   2   2   2   2   2   2   0   2   2   0   2   0   2   2   0   0   0   2   2   2   2   2   0   0   0
 MK-3-15                2   2   2   0   0   0   2   2   0   0   0   0   2   0   0   0   0   2   2   2   2   0   2   0   2   2   0   0   2   2   2   0   2   0   2   0   2   2   0   2   2   2   2   0   0   0   0   0   0   0   2   0   0   0   0   0   2   2   0   2   0   2   2   0   0   0   0   2   2   2   2   0   0   2   2   0   0   0   0   0   2   0   0   0   2   0   2   0   0   0   2   2   0   0   2   2   2   2   2   2   0   0   2   2   2   2   2   2   0   2   2   0   2   2   2   2   0   0   2   0   0   2   2   2   0   2   0   0   2   2   2   2   0   2   2   2   0   2   2   0   0   2   2   0   0   0   2   0   0   0   0   2   2   2   0   2   0   0   2   2   0   2   0   0   2   0   0   0   2   0   0   0   2   0   2   2   2   2   2   2   2   0   2   2   0   2   0   2   2   0   0   0   2   0   2   2   2   0   0   0
 MK-3-16                2   2   2   0   0   0   2   0   0   0   0   2   2   0   0   0   0   2   2   2   2   0   2   0   0   2   0   0   2   2   2   0   2   0   2   0   2   2   0   2   2   2   2   0   0   0   2   0   0   0   2   0   0   0   0   0   2   2   0   2   0   2   2   0   0   0   0   2   2   2   2   0   0   2   2   0   0   0   0   0   2   0   0   0   2   2   2   0   0   0   2   2   0   0   2   2   2   2   2   2   0   0   2   2   0   0   2   2   0   2   2   0   2   2   2   0   0   0   0   2   0   2   2   2   0   2   0   0   2   0   2   0   0   2   2   2   0   2   0   0   0   2   2   0   0   0   2   0   0   0   0   2   2   2   0   2   2   0   2   2   0   2   0   0   2   2   2   0   2   0   0   0   2   0   2   2   2   2   2   2   0   0   2   2   0   2   0   2   2   0   0   0   2   0   2   0   2   0   0   0
 MK-4-1                 0   2   2   0   0   0   2   0   0   0   2   0   2   0   2   0   0   2   0   0   2   2   2   0   0   2   2   0   0   2   2   2   2   2   0   0   0   0   0   0   2   2   2   0   2   0   0   0   0   0   0   0   2   0   0   2   0   2   0   2   2   0   0   0   2   2   2   2   2   2   0   0   2   0   0   2   2   2   2   0   2   2   2   2   0   2   2   0   2   2   0   2   0   2   0   0   0   2   0   0   2   0   0   2   0   2   0   0   0   2   0   0   0   0   2   0   2   0   0   2   2   0   0   0   0   0   2   2   2   2   2   0   0   2   0   2   0   2   2   2   0   0   0   0   0   2   0   0   2   0   0   0   2   0   0   2   0   2   0   2   0   0   0   0   0   2   2   2   0   2   2   0   0   2   0   2   2   2   2   2   0   0   2   0   2   2   0   0   2   2   2   0   2   2   0   2   0   2   2   0
 MK-4-2                 0   0   2   0   0   2   2   0   2   0   2   0   2   0   2   0   2   2   0   0   2   2   2   0   0   2   2   0   0   2   2   2   2   0   0   0   0   0   0   0   2   2   2   0   2   0   2   0   0   0   0   2   0   0   0   0   0   2   2   2   2   0   0   0   2   2   0   2   2   2   0   0   2   0   0   2   2   2   2   0   2   2   2   2   0   2   0   0   2   2   0   0   0   2   0   0   0   0   0   0   2   0   0   2   0   2   0   0   0   2   2   0   0   2   2   0   2   0   0   2   2   0   2   0   2   0   2   2   2   2   2   0   0   2   0   2   0   2   2   2   0   0   0   0   0   2   0   0   2   0   2   0   2   0   0   2   0   2   0   2   0   0   0   0   0   2   2   2   0   2   2   0   0   2   0   2   2   2   2   2   0   0   2   0   2   2   0   0   2   2   2   0   2   2   0   2   0   2   2   0
 MK-4-3                 0   0   2   0   0   0   2   0   0   0   2   0   0   0   2   0   2   2   0   0   2   2   2   0   0   2   2   0   0   2   2   2   2   0   0   2   0   0   0   0   2   2   2   0   2   0   2   0   0   0   0   2   0   0   0   0   0   2   2   2   2   0   0   0   2   2   0   2   2   2   2   0   0   0   0   2   2   2   2   2   2   2   2   2   0   2   0   0   2   2   0   0   0   2   0   0   0   0   0   0   2   0   0   2   0   2   0   0   0   2   2   0   0   2   2   0   2   0   0   2   2   2   2   0   2   0   2   2   2   2   2   0   0   2   0   2   0   2   2   2   0   0   0   0   2   2   2   0   2   0   2   0   0   0   0   2   0   2   0   2   0   0   0   0   0   2   2   2   0   2   2   0   0   2   0   2   2   2   2   2   0   0   2   0   2   2   0   0   2   2   2   0   2   2   0   2   0   2   2   0
 MK-4-4                 0   0   2   0   0   0   2   0   0   0   0   0   0   0   2   0   2   2   0   0   2   2   2   0   0   2   2   0   0   2   0   2   0   0   2   2   0   0   0   0   2   2   2   0   2   0   2   0   0   0   0   2   0   0   0   0   0   2   2   2   2   0   0   0   2   2   0   2   2   2   2   0   0   0   2   2   2   2   0   2   2   0   0   2   0   2   2   0   2   2   0   0   0   2   0   0   0   0   2   0   2   0   0   2   0   2   0   0   0   2   2   0   0   2   2   0   2   0   0   2   2   2   2   0   0   0   2   2   2   2   2   0   0   2   0   2   0   2   2   2   0   0   0   0   2   2   2   0   2   0   2   0   0   0   0   2   0   2   0   0   0   0   0   0   0   2   2   2   0   2   2   0   0   2   0   2   2   2   2   2   0   2   2   0   2   2   2   0   2   2   2   0   2   0   0   2   0   2   2   0
 MK-4-5                 0   2   0   0   2   0   2   0   0   0   0   2   0   0   0   0   0   2   0   0   2   2   2   0   0   2   2   0   0   2   0   0   0   2   2   2   0   0   0   0   2   2   2   2   2   0   2   0   0   0   0   0   0   0   0   0   0   2   2   2   0   0   0   0   2   2   0   2   2   2   2   0   0   0   2   2   2   2   0   2   0   0   0   2   0   2   2   0   2   0   0   0   0   0   0   0   2   0   2   0   2   0   0   2   0   2   0   0   0   0   2   0   0   2   2   0   2   0   0   2   2   2   2   0   0   0   0   2   0   2   2   0   0   2   0   2   0   2   0   2   0   0   0   0   2   2   2   0   2   2   2   0   2   2   0   2   0   2   2   0   0   0   0   0   0   2   2   2   0   0   0   0   0   2   0   2   2   2   0   2   0   2   2   0   2   2   2   0   2   2   0   0   2   0   0   2   2   2   2   0
 MK-4-6                 0   2   0   0   2   0   2   0   0   0   0   2   0   2   0   0   0   2   0   0   2   2   2   0   0   2   2   0   0   2   2   2   0   2   2   2   0   0   0   0   2   2   2   2   2   0   2   0   2   2   0   0   2   0   0   0   2   2   2   2   0   0   0   0   2   2   0   2   2   2   2   0   0   0   2   0   2   2   0   2   0   0   0   2   0   2   2   0   2   0   0   0   0   0   0   0   2   0   2   0   2   0   2   0   0   0   0   0   0   0   2   0   2   2   2   0   2   0   0   2   2   2   2   2   0   0   0   2   0   2   2   0   0   2   0   2   0   2   0   2   0   0   0   0   2   2   2   0   2   2   2   0   0   0   0   2   0   2   2   0   0   0   0   0   0   0   2   2   0   0   0   0   2   2   0   0   2   2   0   2   0   2   2   0   2   0   2   2   0   2   0   2   0   0   0   2   2   2   2   0
 MK-4-7                 0   0   0   0   2   0   2   2   0   2   2   2   0   2   2   0   0   2   0   0   2   2   2   2   0   2   2   0   2   2   2   2   0   2   2   2   2   0   0   2   2   2   2   2   2   0   2   0   2   2   2   0   2   0   0   0   2   2   2   2   0   0   0   0   2   2   0   0   2   2   2   2   0   0   2   0   2   2   0   2   0   0   0   2   0   2   2   0   2   0   0   0   0   0   2   0   2   0   2   0   2   2   2   0   0   0   0   0   0   0   2   0   2   2   2   0   2   0   0   2   2   2   2   2   0   0   0   2   0   0   2   0   0   2   0   0   0   2   0   2   0   0   0   0   2   2   0   0   2   2   2   0   0   0   0   2   0   2   2   0   0   0   0   0   0   0   2   2   0   0   0   2   2   2   0   0   2   2   0   2   0   2   2   0   2   0   2   2   0   2   0   2   0   0   0   2   2   2   2   0
 MK-4-8                 0   0   0   0   2   0   2   2   0   2   2   2   0   2   2   0   0   0   0   0   2   2   2   2   2   2   2   0   2   2   2   0   0   2   2   2   2   0   2   2   2   2   2   2   2   2   0   0   2   2   0   0   2   0   0   0   2   2   2   2   0   0   0   0   0   2   0   0   2   2   2   2   0   0   2   0   2   2   0   2   0   0   0   2   0   2   2   0   2   0   0   0   0   0   2   0   2   0   2   0   2   2   2   0   0   2   0   0   0   0   2   0   2   2   2   0   2   0   2   2   2   2   2   2   2   0   0   2   0   0   2   0   0   2   0   0   0   2   0   2   0   0   0   0   2   2   0   0   2   2   2   0   0   0   0   2   0   2   2   0   0   0   0   0   0   0   2   2   0   0   0   2   0   2   0   0   2   0   0   2   0   2   2   0   2   0   2   2   0   2   0   2   0   0   0   2   2   2   2   0
 MK-4-9                 0   2   0   0   2   0   2   2   0   2   0   2   2   0   2   0   0   0   0   0   2   2   2   2   0   2   2   0   2   2   2   0   0   2   2   2   2   0   0   0   2   2   2   2   2   0   0   2   2   2   0   0   2   0   0   2   2   2   2   2   0   0   0   0   0   2   0   0   2   2   2   2   0   0   2   0   2   2   0   2   0   0   0   2   0   2   2   0   2   0   2   0   0   0   2   0   2   0   2   0   2   2   2   2   0   2   0   0   0   0   2   0   2   2   2   0   2   0   2   2   2   2   2   2   2   0   0   2   0   0   2   0   0   2   0   0   0   2   0   2   0   0   2   0   2   2   0   2   2   0   2   0   0   0   0   2   0   2   2   0   0   0   0   0   0   0   2   2   0   0   0   2   0   2   0   0   2   0   0   2   0   2   2   0   2   0   2   2   0   2   0   2   0   2   0   2   2   2   2   0
 MK-4-10                0   2   0   0   2   2   2   2   0   0   0   2   2   0   2   0   0   0   0   0   2   0   2   2   0   0   2   0   2   0   2   0   0   2   2   2   0   0   0   0   2   2   0   2   2   0   0   2   2   2   0   0   2   2   0   2   2   2   2   2   0   0   0   0   0   2   0   0   2   2   2   0   0   0   2   0   2   2   2   2   0   0   0   2   0   2   2   0   2   0   2   0   0   0   2   0   2   0   0   0   2   2   2   2   0   2   0   0   0   0   2   0   2   2   2   2   2   0   2   2   0   2   2   2   2   0   0   2   0   0   2   0   0   2   0   0   0   2   0   2   0   0   2   0   2   2   0   2   2   0   2   0   0   0   0   2   0   2   2   0   0   2   0   0   0   0   2   2   0   0   0   2   2   2   0   0   2   0   0   2   0   2   2   0   2   0   2   2   0   0   0   2   2   0   0   0   2   2   2   2
 MK-4-11                0   2   2   0   2   0   2   2   0   0   0   2   2   0   2   0   0   0   0   0   2   0   2   2   0   0   2   0   2   0   2   0   0   2   2   2   0   0   0   0   2   2   0   2   2   0   0   2   2   2   0   0   2   2   0   0   2   2   0   2   0   0   0   0   0   2   0   0   2   2   2   0   0   2   2   0   0   2   2   2   0   0   0   2   0   2   2   0   2   0   2   0   2   0   2   2   2   0   0   0   0   2   2   2   0   2   2   0   0   2   2   2   2   2   2   2   2   0   2   2   0   2   2   2   2   0   0   2   0   0   2   0   2   2   0   0   0   2   0   2   0   0   2   0   2   2   0   2   2   0   2   0   0   0   0   2   0   2   2   0   0   2   0   0   0   0   2   2   2   0   0   2   2   2   0   0   2   0   0   2   0   2   2   0   2   0   2   2   0   0   0   2   2   2   0   0   2   2   2   2
 MK-4-12                0   2   2   0   2   0   2   0   0   0   0   2   2   0   2   0   0   0   0   0   2   0   2   2   0   0   2   0   2   0   2   0   0   2   2   2   0   0   0   0   2   2   0   2   2   0   0   2   2   0   0   0   0   2   0   0   2   2   0   2   0   2   0   0   0   2   0   0   2   2   2   0   0   2   0   0   0   2   2   2   0   0   0   2   0   2   0   0   0   0   2   0   2   0   2   2   2   0   0   2   0   2   2   2   0   2   2   0   0   2   2   2   2   0   0   2   2   0   2   2   0   2   2   2   2   2   0   2   0   0   2   2   2   2   0   0   0   2   0   2   0   0   2   0   2   2   0   2   2   0   2   2   0   0   0   2   0   2   2   0   0   0   0   0   0   0   2   2   2   0   0   2   2   2   0   0   2   2   0   0   0   2   2   0   2   0   2   2   0   0   0   2   2   0   0   0   2   2   2   2
 MK-4-13                0   2   0   0   2   0   2   0   0   0   0   2   2   0   2   0   0   0   0   0   2   0   2   2   0   0   2   0   2   0   2   0   0   2   2   0   0   0   0   0   2   2   0   2   0   2   0   2   2   0   0   0   0   2   0   0   2   2   2   2   0   2   0   2   0   0   0   0   2   2   2   0   0   2   0   0   2   2   0   2   0   0   0   2   0   0   0   0   0   0   2   0   2   0   2   2   2   0   0   2   0   2   0   2   0   2   2   0   0   2   0   2   0   0   2   0   2   0   2   2   0   2   0   2   2   2   0   2   0   0   2   0   0   2   2   2   0   2   0   2   0   0   2   0   2   2   0   2   2   0   2   0   0   0   0   2   0   2   2   2   0   0   2   0   0   0   2   2   2   0   0   2   2   2   2   0   2   2   0   0   0   2   2   0   2   0   2   2   2   0   0   2   2   0   0   0   2   2   0   2
 MK-4-14                0   2   0   0   2   0   2   0   0   0   0   2   2   0   2   0   0   0   0   0   2   0   2   2   0   0   2   0   2   0   2   0   2   2   2   0   0   0   2   0   2   2   2   2   0   2   2   2   2   0   2   0   0   2   0   0   2   0   2   2   0   2   0   2   0   0   2   0   2   0   2   0   0   2   0   2   2   2   0   0   0   0   0   0   0   0   0   0   0   0   2   0   2   0   2   2   2   0   0   2   0   2   0   2   0   2   2   0   0   2   0   0   0   0   2   0   0   0   2   2   0   2   0   2   2   2   0   2   2   0   2   0   0   2   2   2   0   2   0   2   0   0   2   0   2   2   2   2   2   0   2   0   0   0   0   2   2   0   2   0   0   0   2   0   0   0   2   2   2   0   0   2   2   2   2   0   2   2   0   0   0   0   2   0   2   0   2   2   2   2   0   2   2   2   2   0   2   2   2   2
 MK-4-15                0   2   0   0   2   0   2   0   0   0   0   2   0   0   0   0   0   0   0   0   2   0   2   2   0   0   2   0   0   0   2   0   2   2   2   0   0   0   2   2   2   2   2   2   0   2   2   2   2   0   0   0   0   2   0   0   2   0   2   2   0   2   0   2   0   0   2   2   2   2   2   0   2   2   0   0   2   2   0   0   0   0   0   0   0   0   0   0   0   0   2   0   2   0   2   2   2   0   0   2   0   2   0   2   0   2   2   0   2   2   0   0   0   0   2   2   0   0   2   2   0   2   0   2   2   2   0   2   2   0   2   0   0   2   2   2   0   2   0   2   0   0   2   0   2   2   2   2   2   0   2   0   0   0   0   2   2   0   2   0   2   0   2   0   2   0   2   2   2   0   0   2   2   2   2   0   2   2   0   0   0   0   0   0   2   0   2   2   2   2   0   0   2   2   0   0   2   2   0   2
 MK-4-16                0   2   2   0   0   0   2   0   2   0   0   2   0   0   0   0   0   0   0   0   2   0   2   2   2   0   2   0   0   0   2   0   2   2   2   0   0   0   2   2   2   2   2   2   0   2   2   2   2   0   0   2   0   2   0   2   2   0   2   2   0   2   0   2   0   0   2   2   2   2   2   0   2   2   2   0   2   2   0   0   0   0   0   0   0   0   0   2   0   0   2   0   2   0   2   2   2   0   0   2   0   2   0   0   0   2   2   0   2   2   0   0   2   0   2   2   2   0   2   2   0   2   2   2   2   2   0   2   2   0   2   0   0   0   2   2   0   2   0   2   0   0   2   0   2   2   2   2   2   0   2   0   0   0   0   2   2   0   2   0   2   0   2   0   0   0   2   2   2   0   0   2   0   2   2   0   2   2   0   0   0   0   0   0   0   0   2   2   2   2   0   0   2   2   0   0   2   2   0   2
 MK-5-1                 0   0   2   2   0   0   0   0   2   2   2   0   2   2   2   2   0   2   2   0   0   0   0   2   0   0   0   0   0   2   0   2   2   0   2   0   0   2   2   0   0   0   0   2   0   2   0   0   0   0   2   0   2   0   2   0   0   2   0   0   2   2   2   0   2   2   2   0   0   0   2   2   0   0   0   2   0   2   2   2   2   2   2   2   2   2   0   2   0   2   2   0   2   2   2   0   2   0   0   0   2   2   0   2   0   2   0   2   0   2   0   0   0   2   2   0   2   0   2   2   2   0   2   2   0   0   0   0   2   2   0   2   0   0   2   2   0   2   2   0   0   0   2   0   2   0   2   0   0   0   2   0   2   0   0   0   0   2   2   0   2   2   2   2   0   2   0   0   0   2   2   2   2   0   2   0   0   0   2   0   2   0   0   0   0   2   0   2   0   2   2   2   2   2   0   2   2   0   0   0
 MK-5-2                 0   0   2   2   0   0   0   0   2   2   2   0   2   2   2   2   0   2   2   0   0   0   0   2   0   0   0   0   0   2   0   2   0   0   2   0   0   2   2   0   0   0   0   2   0   2   0   0   0   0   2   0   2   0   2   0   0   2   0   0   2   2   2   0   2   2   2   0   0   0   2   2   0   0   0   2   0   2   2   2   2   2   2   2   2   2   0   2   0   2   2   0   2   2   2   0   2   0   2   0   2   2   0   2   0   2   0   2   0   2   0   0   0   2   2   0   2   0   2   0   2   0   2   2   0   0   0   0   2   2   0   2   0   0   2   2   0   2   2   0   0   2   2   0   2   0   2   0   0   0   2   0   2   0   0   0   0   2   2   0   2   2   2   2   0   2   0   0   0   2   2   2   2   0   2   0   0   0   2   0   2   0   0   0   0   2   0   2   0   2   2   0   2   2   0   2   2   0   0   0
 MK-5-3                 0   0   0   2   0   0   0   0   2   2   2   0   2   2   2   2   0   2   2   0   0   0   0   2   0   0   0   0   0   2   0   2   0   0   2   0   0   2   2   0   0   0   0   2   0   2   0   0   0   0   2   0   2   0   2   0   0   2   2   0   2   2   2   0   2   2   2   0   0   0   2   2   0   0   0   2   0   2   2   2   2   2   2   2   2   2   0   2   0   2   2   0   2   2   2   0   2   0   2   0   0   2   0   2   0   2   0   2   0   2   0   0   0   2   2   0   2   0   2   0   2   0   2   2   0   0   0   2   0   2   0   2   0   0   2   2   0   2   2   0   2   2   2   0   2   0   2   0   0   0   2   2   2   0   0   0   0   2   2   0   2   2   2   2   0   2   0   0   0   2   2   2   2   0   0   0   0   0   0   0   2   0   2   0   0   2   0   2   0   2   2   0   2   2   0   2   2   0   0   0
 MK-5-4                 0   0   0   2   0   0   0   0   0   2   2   0   2   2   2   0   2   2   2   2   0   0   0   2   0   0   0   0   2   2   0   2   0   0   2   0   0   2   2   0   0   0   0   2   0   0   0   0   0   0   2   0   2   0   2   0   0   2   0   0   2   2   2   0   2   2   2   0   0   2   2   2   0   0   0   2   2   0   2   2   2   0   2   2   2   2   0   0   2   0   2   0   0   2   2   0   2   2   2   0   0   2   0   0   0   0   0   2   0   2   0   0   0   2   2   2   2   0   2   0   2   0   2   2   0   0   0   2   0   0   0   2   0   0   2   2   0   2   2   0   2   2   2   0   0   0   2   0   0   0   2   2   2   0   0   0   0   2   2   2   2   0   2   2   2   2   0   0   2   2   2   0   2   0   2   0   2   2   0   0   2   0   2   0   0   2   0   2   0   2   2   0   2   2   0   2   0   0   2   0
 MK-5-5                 2   0   0   2   0   0   0   0   0   2   2   0   2   2   2   0   2   2   2   2   0   0   0   2   0   0   0   2   2   2   0   2   2   0   2   0   0   2   2   0   0   0   0   0   0   0   0   0   0   0   2   0   2   2   2   0   0   0   0   0   2   2   2   0   2   2   2   0   0   2   0   2   0   0   2   2   2   0   2   2   2   0   2   2   2   2   0   0   2   0   2   0   0   2   2   0   2   2   2   0   0   0   0   0   0   0   0   2   2   2   2   2   0   2   2   2   2   0   2   0   2   0   2   2   0   0   0   0   0   0   0   2   2   0   2   2   0   2   2   0   2   2   2   0   0   0   2   0   0   0   2   2   2   0   2   0   2   2   2   2   2   0   2   2   2   2   0   0   2   0   0   0   2   0   2   0   2   0   0   0   2   0   2   0   0   2   0   2   0   2   2   0   2   0   0   2   2   0   2   0
 MK-5-6                 2   0   0   2   0   0   0   2   0   2   2   0   2   2   2   0   2   2   2   2   0   0   0   2   0   0   0   2   2   2   0   2   2   0   2   0   0   2   2   0   0   0   0   0   0   2   0   0   0   0   2   0   2   2   2   0   0   0   0   0   2   2   2   2   2   2   2   0   0   2   0   0   2   0   2   2   2   0   2   2   0   0   2   2   2   2   0   0   2   0   2   0   0   2   2   0   2   2   2   0   0   0   0   0   0   0   0   2   2   2   2   0   0   2   2   2   2   0   2   0   2   0   2   2   0   0   0   0   0   0   0   2   2   0   2   2   0   2   2   0   2   2   2   2   0   0   2   0   0   0   2   2   2   0   2   0   2   2   2   2   2   0   2   2   2   2   0   0   2   0   0   0   2   0   2   0   2   0   0   0   2   0   2   0   0   2   0   2   0   2   2   0   2   0   0   2   2   0   2   0
 MK-5-7                 2   0   0   2   0   0   2   2   0   2   2   0   2   2   2   0   2   2   2   2   2   0   0   2   0   0   0   2   2   2   0   2   2   0   2   0   0   2   2   0   0   2   2   0   0   2   0   0   2   0   2   0   2   2   0   0   0   0   0   0   2   2   2   2   2   2   0   0   0   0   0   0   2   0   2   2   2   0   2   2   0   0   2   2   2   2   0   0   2   0   2   0   0   2   2   0   2   2   2   0   0   2   0   0   0   0   0   2   2   2   2   0   0   2   2   2   2   0   2   2   2   0   0   2   0   0   0   0   0   0   0   2   2   2   0   2   0   0   2   0   2   2   2   2   0   0   2   2   0   0   2   2   2   0   2   0   2   2   2   2   0   0   2   2   2   2   0   0   2   0   0   0   2   0   2   0   2   0   0   0   2   0   2   0   0   2   0   2   0   0   2   0   0   0   0   2   2   0   2   0
 MK-5-8                 2   0   0   2   0   0   2   2   0   2   2   0   2   2   2   2   2   2   2   2   2   0   0   2   0   0   0   2   2   2   0   2   2   0   2   0   2   2   2   0   0   2   2   0   0   2   0   0   2   0   2   0   2   2   0   0   0   0   0   0   2   2   2   2   2   2   0   0   2   0   0   0   2   0   2   2   2   0   2   2   0   0   2   2   2   2   2   0   2   0   2   0   0   2   2   0   2   2   2   0   0   2   0   2   0   0   0   2   2   2   2   0   0   2   2   2   2   0   2   2   2   0   0   2   0   0   2   0   0   0   0   2   2   2   0   2   0   0   2   0   2   0   2   2   0   0   2   2   0   0   2   2   2   0   2   0   2   2   2   2   0   0   2   2   2   2   0   0   2   0   0   0   2   0   2   0   2   0   0   0   0   0   2   0   0   2   0   2   0   0   2   0   0   0   0   2   2   0   2   0
 MK-5-9                 2   0   0   2   0   2   2   2   0   2   2   0   2   2   0   2   0   2   2   2   2   0   0   2   0   0   0   2   0   2   0   2   2   0   2   0   2   2   2   2   0   2   2   0   0   2   0   2   2   0   2   2   2   2   0   0   0   0   0   0   2   2   2   2   2   2   0   0   2   0   0   0   2   0   2   2   2   0   2   2   0   0   2   2   2   2   2   0   2   0   2   0   0   2   0   0   0   2   2   0   0   2   0   2   0   0   0   2   2   2   0   0   0   2   2   2   2   0   2   2   2   0   0   2   0   2   2   0   0   0   0   2   2   2   0   2   0   2   2   0   2   0   2   2   0   0   2   2   0   0   0   2   2   0   2   0   2   2   2   2   0   0   2   2   2   2   2   0   0   0   2   0   2   0   2   0   2   0   0   0   0   0   2   0   0   2   0   2   0   0   2   0   2   0   0   2   2   0   2   2
 MK-5-10                2   0   0   2   0   2   2   2   0   2   2   0   2   2   0   2   0   2   2   2   2   0   0   2   0   0   0   2   0   2   0   2   2   0   2   0   2   0   2   2   0   2   0   0   0   2   0   2   2   0   2   2   2   2   0   0   2   0   0   0   2   2   2   2   2   0   0   0   2   0   0   0   2   0   2   0   2   0   2   0   2   0   0   2   2   2   2   0   2   0   2   0   0   2   0   2   0   2   2   0   0   2   0   2   2   0   0   2   2   2   0   0   0   2   2   2   2   0   0   0   0   0   0   2   2   2   0   0   0   0   0   2   2   2   0   2   0   2   2   0   0   0   2   2   0   0   2   2   0   0   0   2   2   0   2   0   2   2   2   0   0   2   2   2   2   2   2   0   0   0   2   0   2   2   2   0   2   0   0   0   0   0   2   0   0   2   2   2   0   2   0   2   2   0   0   2   2   0   2   2
 MK-5-11                2   0   0   2   0   2   2   2   0   2   2   0   2   2   0   2   0   2   2   2   2   0   0   2   0   0   0   2   0   2   0   0   2   0   2   2   2   0   2   2   0   2   2   0   2   2   0   2   2   0   2   2   2   2   0   0   2   0   2   0   2   2   2   2   2   0   0   0   2   0   0   0   2   0   2   0   2   0   2   2   2   0   0   2   2   2   2   0   2   0   2   0   0   2   0   2   0   2   2   0   0   2   2   2   2   0   0   2   2   2   0   0   0   2   2   2   2   0   0   0   0   0   0   2   2   2   0   0   0   0   0   2   2   2   0   2   0   2   2   0   0   0   2   0   0   0   2   2   0   0   0   2   2   0   2   0   2   2   2   0   0   2   2   2   2   2   2   0   0   2   2   0   2   2   2   0   2   0   0   0   0   0   0   2   0   2   0   2   0   2   0   2   2   0   0   2   2   0   2   2
 MK-5-12                2   0   0   2   0   2   2   2   0   2   2   0   2   2   0   2   0   2   0   2   0   0   0   2   0   0   2   2   0   2   0   0   0   0   2   0   2   2   2   2   0   2   2   0   2   0   0   2   2   0   2   2   2   2   0   0   2   0   2   0   2   2   2   2   2   0   0   0   2   0   0   0   2   0   2   0   2   0   2   2   2   0   0   2   2   2   2   0   2   0   2   0   0   2   0   2   0   2   2   0   0   2   2   2   2   0   0   2   2   2   0   0   2   2   2   2   2   0   0   0   0   0   0   2   2   2   0   0   0   0   0   2   2   2   0   2   0   2   2   0   0   0   2   0   0   0   2   2   0   0   0   2   2   0   2   0   0   2   2   2   0   2   2   2   2   2   2   2   0   2   2   0   2   2   2   0   2   0   0   0   2   0   0   2   0   2   0   2   0   2   0   2   2   0   0   2   2   0   2   2
 MK-5-13                2   0   0   2   0   2   2   2   0   0   2   0   2   2   2   0   0   2   0   0   0   0   0   2   0   0   2   2   0   2   0   0   0   0   2   0   2   2   2   2   2   2   0   0   2   0   0   2   2   0   2   2   2   2   0   0   2   0   2   0   2   2   2   2   2   0   0   0   2   0   2   0   2   2   2   0   0   0   2   2   2   0   0   0   2   2   2   0   2   0   2   0   0   2   0   2   0   2   2   0   0   2   2   2   2   0   0   2   0   2   0   2   2   0   2   2   2   0   0   0   0   0   2   2   2   2   0   0   0   0   0   2   2   2   0   2   0   2   2   0   2   0   2   0   0   0   2   2   0   0   2   2   2   0   2   0   2   0   2   0   0   2   2   2   2   2   2   2   0   2   2   0   2   2   2   2   2   0   0   0   2   0   0   2   0   2   0   2   2   2   0   2   0   0   0   2   2   0   2   2
 MK-5-14                2   0   0   2   0   2   2   0   0   0   2   0   2   2   2   0   0   2   0   0   0   0   0   2   0   0   2   2   0   2   0   0   0   0   0   0   2   2   2   2   2   2   0   0   2   0   0   2   2   0   2   2   2   2   0   0   2   0   2   0   0   2   2   0   2   0   0   0   2   0   2   0   2   2   2   0   0   0   2   2   0   0   0   0   0   2   2   0   2   0   2   0   0   0   0   2   0   0   2   0   0   2   0   2   2   0   0   2   0   0   2   2   2   0   2   2   2   2   0   0   0   0   2   2   2   2   0   0   2   2   0   2   2   2   0   2   2   2   2   0   2   0   2   0   2   0   2   2   0   0   2   2   2   0   2   0   2   0   2   0   0   0   2   0   2   2   2   2   0   0   2   0   2   2   2   2   2   0   0   0   2   0   0   2   0   2   0   2   2   2   0   2   0   0   0   2   2   0   2   2
 MK-5-15                2   0   0   2   0   2   2   2   0   0   2   0   2   2   2   2   2   2   0   0   0   0   0   2   0   0   2   2   0   2   0   2   0   0   0   0   2   2   2   2   2   2   0   0   0   0   0   2   2   0   2   2   0   2   0   2   0   0   2   0   0   2   2   2   2   0   0   0   2   0   2   0   2   2   2   0   0   0   2   2   0   0   0   0   0   2   2   0   2   0   2   2   0   0   0   2   0   0   2   0   0   2   0   2   2   0   0   0   0   0   2   2   2   0   2   2   2   2   0   0   0   0   2   2   2   0   0   0   2   2   0   2   2   2   0   2   0   2   2   0   2   2   2   0   2   0   2   2   0   0   2   2   2   0   2   0   2   0   2   0   0   0   2   0   2   0   2   2   0   0   0   0   2   2   2   2   2   0   0   0   2   0   0   0   2   2   0   2   2   2   0   2   0   0   0   0   2   0   2   2
 MK-5-16                2   0   2   2   0   2   2   2   2   0   0   0   2   2   2   2   2   2   0   0   0   0   0   0   0   0   2   0   0   2   0   2   0   0   0   0   2   2   2   2   2   2   0   0   0   2   0   2   2   0   2   2   0   2   0   2   2   0   2   0   0   2   2   2   2   0   0   0   2   0   2   0   2   2   2   0   0   2   2   2   0   0   0   0   0   2   2   0   2   0   2   2   0   2   2   2   0   0   2   0   0   2   0   2   2   0   0   0   0   0   2   2   2   0   2   2   2   2   0   2   0   0   2   2   2   0   0   0   2   2   0   2   2   0   0   2   0   2   2   0   2   2   2   0   0   2   2   2   0   0   2   2   2   0   0   0   2   0   0   0   2   0   2   0   2   0   2   2   0   0   0   0   2   2   2   2   2   0   0   0   2   0   0   0   0   2   0   2   2   2   0   2   0   0   0   0   2   0   2   2
 MK-6-1                 2   0   0   0   0   2   2   0   2   0   2   2   0   0   2   0   0   0   2   2   2   2   0   0   2   2   2   2   2   2   0   2   2   0   0   2   0   0   0   2   0   2   0   0   2   0   2   0   2   0   2   0   0   2   2   2   2   2   2   2   2   0   0   0   2   0   0   0   0   0   2   0   2   0   2   0   0   2   0   0   2   2   2   0   0   2   0   0   2   2   0   0   2   0   2   2   0   0   2   2   2   0   2   0   2   0   2   2   0   2   0   2   0   2   2   0   0   0   2   2   0   0   2   0   0   0   2   2   2   0   0   0   2   0   0   2   2   0   2   2   2   2   0   0   2   2   0   0   0   2   0   0   2   0   2   0   2   2   2   0   0   2   2   2   2   0   2   2   2   2   2   0   2   2   0   2   2   2   0   2   0   2   0   2   0   0   2   2   0   0   0   2   0   2   2   2   2   0   2   2
 MK-6-2                 2   0   0   0   0   2   2   0   2   0   2   2   0   0   2   0   0   0   2   2   2   2   0   0   2   2   2   2   2   2   0   2   2   0   0   2   0   0   0   2   0   2   0   0   2   2   2   0   2   0   0   0   0   0   2   2   2   2   2   2   2   0   0   0   2   0   0   0   0   0   2   0   2   0   2   0   0   2   0   0   2   2   0   0   0   2   0   2   2   2   0   0   2   0   2   0   0   0   2   2   2   0   2   0   0   0   2   2   2   2   0   2   0   2   2   0   0   2   2   2   0   0   2   0   0   2   2   2   2   0   0   0   2   0   0   0   2   0   2   2   0   2   0   2   2   2   0   0   0   0   0   0   2   0   2   0   2   2   2   0   0   2   0   2   2   0   2   2   2   2   2   0   2   2   0   2   0   2   0   2   0   2   0   2   0   0   2   2   0   0   0   2   0   2   2   2   2   0   2   2
 MK-6-3                 0   0   0   0   0   2   2   0   2   0   2   2   0   0   0   0   2   0   2   2   2   0   0   0   2   2   2   2   2   0   0   2   2   0   0   2   2   0   0   2   0   2   0   0   2   2   2   0   2   0   0   0   2   0   2   2   2   2   2   2   0   0   0   0   2   0   0   0   0   2   2   0   2   2   2   0   0   2   0   0   2   0   0   0   0   2   2   2   2   2   0   0   2   0   2   0   0   0   2   2   2   0   2   0   0   0   2   2   2   2   0   2   0   2   2   0   0   0   2   2   0   2   2   0   0   2   2   2   2   0   0   0   2   0   0   0   2   0   2   2   0   2   0   2   2   2   0   2   0   0   0   0   2   0   2   0   2   2   2   0   0   2   0   2   2   0   2   2   2   2   2   0   2   2   0   0   0   2   0   2   0   2   0   2   0   0   2   2   0   0   0   2   0   2   2   2   2   0   2   2
 MK-6-4                 2   0   0   0   0   2   2   0   2   0   2   2   0   0   0   0   2   0   2   2   2   0   2   2   2   2   2   2   2   0   0   2   2   0   0   2   2   0   0   2   0   2   0   2   2   2   2   2   2   0   0   0   2   0   2   2   2   2   2   2   0   0   2   0   2   0   2   0   0   2   2   0   0   2   2   0   0   2   0   0   2   0   0   0   0   2   0   2   2   2   0   0   2   0   2   0   0   0   2   2   2   2   2   0   0   0   2   2   2   2   0   2   0   2   2   0   0   0   0   2   0   2   2   0   0   2   2   2   2   0   0   0   2   0   0   0   2   0   2   2   0   2   0   2   2   2   0   2   0   0   2   0   2   0   2   0   2   2   2   0   0   2   0   2   0   0   2   2   2   2   2   0   2   2   0   0   0   2   0   2   0   2   0   2   0   0   2   2   0   2   0   2   0   0   2   2   2   2   2   2
 MK-6-5                 0   0   0   0   2   2   2   0   2   0   2   2   0   2   0   0   2   0   2   0   2   0   2   2   2   2   0   2   2   0   0   2   2   0   0   0   2   0   2   0   0   2   0   2   2   2   2   2   2   0   0   0   2   0   2   2   0   2   2   2   0   2   2   0   2   0   2   0   0   2   2   0   0   2   2   0   2   2   0   0   2   0   0   0   0   2   0   2   2   2   0   0   2   0   2   0   0   0   2   0   2   2   2   0   0   0   2   2   0   2   0   2   0   2   2   0   0   0   0   2   0   2   2   2   0   2   2   0   2   0   0   0   2   0   2   0   2   0   2   0   2   2   2   2   2   2   0   2   0   0   0   0   2   0   2   0   2   0   2   0   0   2   0   2   0   0   2   2   2   0   0   0   2   2   0   0   0   2   0   2   0   2   0   2   2   0   2   2   2   2   0   0   0   0   2   2   2   2   2   2
 MK-6-6                 0   0   0   0   2   2   2   0   2   0   2   2   2   2   0   2   2   0   2   0   0   0   2   2   0   2   0   2   2   0   0   2   2   0   0   0   2   0   2   0   0   2   0   2   2   0   2   0   2   0   0   0   2   0   2   2   0   2   2   2   0   2   0   0   2   0   2   0   0   0   2   0   0   2   2   0   2   2   0   0   2   0   0   0   2   2   0   0   2   2   0   0   0   0   2   0   0   0   2   0   2   2   2   0   2   0   2   2   0   2   2   2   0   2   2   0   0   0   2   2   0   2   2   2   0   2   2   0   2   0   0   2   2   0   2   2   2   0   2   0   2   0   2   2   2   2   0   2   0   0   0   0   2   0   2   0   0   0   2   0   0   2   0   2   0   0   2   2   2   0   0   0   0   2   2   2   0   2   0   2   0   2   0   2   2   0   2   2   2   2   0   0   0   0   0   2   2   2   2   2
 MK-6-7                 0   0   0   0   2   2   0   0   2   0   2   2   2   2   2   2   2   0   2   0   0   0   2   2   0   2   0   2   2   2   0   2   2   0   0   0   2   0   2   0   0   2   0   0   2   0   2   0   2   2   0   0   2   0   0   2   2   2   2   2   0   2   0   0   2   0   2   0   0   0   2   0   0   2   2   0   0   2   0   0   2   0   0   0   2   2   0   0   0   2   0   0   0   0   2   0   0   0   2   0   2   2   2   0   2   0   2   2   0   0   2   2   0   2   2   0   2   0   2   2   2   2   2   2   2   2   2   0   2   0   0   0   2   0   2   2   2   2   2   0   2   0   2   2   2   2   0   2   0   0   0   0   2   0   2   0   0   0   2   0   0   2   0   2   0   0   2   0   2   2   0   0   0   2   2   2   0   2   0   2   0   2   0   2   2   2   2   2   0   2   0   0   0   0   0   0   2   2   2   2
 MK-6-8                 0   0   0   0   2   2   0   0   2   0   2   2   2   2   2   2   2   0   0   0   0   0   2   2   0   2   0   2   2   2   0   2   2   0   0   0   2   0   2   0   0   2   0   0   2   0   2   0   0   2   0   0   2   0   0   2   2   2   2   2   0   2   0   0   2   2   2   0   0   0   2   0   0   2   2   0   0   2   0   0   2   0   0   0   2   2   0   0   0   2   0   0   0   0   2   0   0   0   2   0   2   2   2   0   2   0   2   2   0   0   2   2   0   2   0   0   2   0   2   0   2   2   2   2   2   0   2   0   2   0   0   0   0   0   2   2   2   2   2   0   2   0   2   2   2   2   0   2   0   0   0   0   2   0   2   0   0   0   2   0   0   2   0   0   0   0   2   0   2   2   0   0   0   2   2   2   0   2   2   2   0   2   0   2   2   0   2   2   0   2   0   0   0   0   0   0   2   2   2   2
 MK-6-9                 0   0   0   0   2   2   0   0   2   2   2   0   2   2   2   2   2   0   0   0   0   0   2   2   0   2   0   2   2   2   0   2   2   0   0   0   2   0   2   0   0   2   0   0   2   0   2   0   0   2   2   0   2   0   0   2   0   2   2   2   0   2   0   0   2   0   2   2   0   0   2   0   2   2   2   0   0   2   2   0   2   0   0   0   2   2   0   0   2   2   0   0   0   0   2   0   0   0   2   0   2   2   2   0   2   0   2   2   0   0   2   2   0   2   0   0   2   0   2   0   2   2   2   2   2   0   0   0   2   0   0   0   0   2   2   2   2   2   2   0   2   0   0   2   2   2   0   2   0   0   0   0   2   0   2   0   0   2   2   0   0   2   0   0   0   0   2   0   0   2   2   0   0   2   2   2   0   2   2   2   0   2   0   2   2   0   0   2   0   2   0   0   0   0   0   2   2   2   2   2
 MK-6-10                0   0   0   0   2   2   0   0   2   2   2   0   2   2   2   2   2   0   0   0   0   2   0   2   0   2   0   2   2   2   0   2   2   0   2   2   2   0   2   0   0   2   0   0   2   2   2   0   0   2   0   0   0   0   0   2   0   2   2   2   0   2   0   0   2   0   2   2   2   0   2   0   2   2   2   0   0   2   2   0   2   0   0   0   2   2   2   0   2   2   0   0   0   0   2   0   0   0   2   0   2   2   0   0   2   0   2   2   0   0   2   2   0   2   0   0   2   0   2   0   2   2   2   0   2   2   0   0   2   0   0   0   0   0   2   2   2   2   2   0   2   0   0   2   2   2   0   2   0   0   0   0   2   0   2   0   0   2   2   2   0   2   0   0   0   0   2   0   0   2   2   0   0   2   2   2   0   2   2   2   0   2   0   2   2   0   2   2   2   2   0   0   0   0   0   2   2   2   2   2
 MK-6-11                0   0   0   0   2   2   0   0   0   2   2   0   2   2   2   2   2   0   0   0   0   2   0   2   0   2   0   2   0   0   0   2   2   0   2   2   2   0   2   0   0   2   0   0   2   0   2   0   0   0   0   0   0   0   2   2   0   2   2   2   0   2   0   0   2   0   2   2   2   0   2   0   0   2   2   0   0   2   0   0   2   2   0   0   2   2   2   0   2   2   0   0   0   0   2   0   0   0   2   0   2   2   0   0   2   0   2   2   0   0   2   2   2   2   2   0   2   0   2   0   2   0   2   0   2   2   0   0   2   0   0   0   0   0   2   2   2   0   0   0   2   0   0   2   2   2   0   2   0   0   0   0   2   0   2   0   0   2   2   2   0   2   0   0   0   0   2   0   2   2   0   0   0   2   2   2   0   2   2   2   0   2   0   2   0   0   2   2   2   2   0   0   2   0   0   2   2   2   2   2
 MK-6-12                0   0   0   0   2   2   0   0   0   2   2   0   0   2   0   2   2   0   0   0   0   2   0   2   0   2   2   2   0   0   0   2   2   0   2   2   2   0   2   0   0   2   0   0   2   0   2   0   0   0   0   0   0   0   2   2   0   2   2   2   0   2   0   0   2   0   2   2   2   0   2   0   0   0   2   0   0   2   0   0   2   2   0   0   2   2   2   0   0   2   0   0   0   0   2   0   2   0   2   0   2   2   0   2   0   0   2   2   0   0   2   2   2   2   2   0   2   0   2   2   2   0   2   0   2   2   0   0   2   0   0   0   0   0   2   2   2   0   0   0   2   0   0   2   2   2   0   2   0   0   0   0   2   0   2   0   2   2   2   2   2   2   0   0   0   0   2   2   2   2   0   2   0   2   2   2   0   2   2   2   0   2   0   2   0   0   0   2   2   2   0   0   2   0   0   2   2   2   2   2
 MK-6-13                0   0   0   0   0   2   0   0   0   2   2   0   0   2   0   2   2   0   0   0   0   2   0   2   0   2   2   2   0   0   0   2   2   0   0   2   2   0   0   0   0   0   0   0   2   0   0   0   0   0   0   0   0   0   2   2   2   2   2   2   0   2   0   0   2   2   2   2   0   0   2   0   0   0   2   0   0   2   0   0   2   2   0   0   2   2   2   2   0   2   0   0   0   0   2   0   2   0   2   0   2   2   0   0   0   0   0   0   0   2   2   2   2   2   2   0   2   0   2   2   2   0   2   0   2   2   0   0   2   0   0   0   0   2   2   2   2   0   0   2   2   0   0   0   2   2   0   2   0   0   0   0   2   2   2   0   2   2   2   2   0   2   0   0   0   0   2   2   2   0   0   0   0   2   2   2   0   2   2   2   0   0   0   2   0   0   0   2   2   2   2   0   2   0   0   0   2   2   2   2
 MK-6-14                0   0   0   0   0   2   0   2   0   2   2   0   2   2   0   2   2   0   0   0   0   2   2   2   0   2   2   2   2   0   0   2   2   0   0   2   2   0   0   0   2   0   0   0   2   0   0   0   0   0   0   0   0   0   0   0   2   2   2   0   0   2   0   0   2   0   2   2   0   0   2   0   0   0   2   0   0   2   0   0   2   2   0   0   2   2   2   2   0   2   2   2   0   0   2   0   0   0   2   0   2   2   0   0   0   0   0   2   0   2   2   2   2   2   2   0   2   0   2   2   2   0   2   0   2   2   0   0   2   0   0   0   0   2   2   2   2   0   0   2   2   0   0   0   2   2   0   2   0   0   0   0   2   2   2   0   2   2   2   2   0   2   0   0   0   0   2   2   2   0   0   0   0   2   2   2   0   2   2   2   0   0   0   2   0   2   0   2   2   2   2   0   0   2   0   0   2   2   2   2
 MK-6-15                0   0   0   0   0   0   0   0   0   2   2   0   2   2   0   2   2   0   0   0   0   2   2   2   2   2   2   2   2   0   0   2   2   2   0   2   2   0   0   0   2   0   0   0   2   0   0   0   0   0   2   0   0   0   0   0   2   2   0   0   0   2   0   0   2   0   2   2   0   0   2   0   0   0   2   0   0   2   0   0   2   2   0   0   0   0   2   2   0   2   2   2   0   2   2   0   2   0   2   0   2   2   0   0   0   0   0   2   0   2   2   2   0   2   2   0   2   0   2   2   2   2   2   0   2   2   0   0   2   2   0   0   0   2   2   2   2   0   0   2   2   0   0   0   2   2   0   2   0   0   0   0   2   2   2   0   2   2   2   2   0   2   0   0   0   0   2   2   2   0   0   0   0   2   2   2   0   2   2   2   0   0   0   2   0   2   0   2   2   0   2   0   0   2   0   2   2   0   2   2
 MK-6-16                0   0   0   0   0   0   0   0   0   2   2   0   2   2   0   2   2   0   2   0   2   2   2   2   2   2   2   2   2   2   0   2   2   2   0   2   2   0   0   0   2   0   0   0   2   0   0   2   0   0   2   0   0   0   2   0   2   2   0   0   2   2   0   0   2   0   2   2   0   0   2   0   0   0   2   0   0   2   0   0   2   2   0   0   0   0   2   2   0   2   2   2   0   2   2   0   2   0   2   0   2   2   0   0   0   0   0   2   0   2   2   2   0   2   2   0   2   0   2   2   2   2   2   0   2   2   0   0   2   2   0   0   0   2   2   2   2   2   0   2   2   0   0   0   2   2   0   2   0   0   0   0   0   2   2   0   2   2   2   2   2   2   0   0   0   0   2   2   2   0   0   0   2   2   2   2   0   2   2   2   0   0   0   0   0   2   0   2   0   2   2   0   0   2   0   2   2   0   2   2
 
!****************************************** Phenotypic Data **********************************************************
!-100.0 is resevred for missing phenotype
SimulatedTrait1        16.4405   15.3693   15.4786   17.9857   13.9712   13.2013   18.1104   13.9080   14.2345   16.7310   12.5308   14.0943   14.5567   10.3025   15.1630   12.8274   17.1762   15.9159   13.3849   10.3957   17.3146   17.1356   18.1871   12.4004   14.9539   16.8180   17.1334   19.8499   13.5850   14.2345   15.7141   17.1158    7.0487   16.6766   17.2760   14.7915    9.5540   13.2812   16.1656   13.3247   13.7445   15.7307   16.5254   21.0639   18.6760   12.1715   11.9511   15.5205   15.2290   12.9018   14.3507   18.6522   12.3283   14.1340   18.5098   16.2715   13.2012   15.8772   17.0618   13.8971   17.5331   13.2374   14.0287   13.2895   13.3742   15.9742   10.8585   12.6121   11.0423   15.7951   13.5523   19.3949   12.9359   13.0818   15.5504   16.7561   17.5068   11.4802   11.6913   15.0316   14.8363   16.8890   18.0717   10.1379   18.9171   18.2688   12.8684   13.3083   18.8214   16.0353   14.7644   14.9617   22.8346   17.8820   12.4018   18.8069   15.5862   17.7608   11.2116   12.2959   15.0969   16.6673   10.2206   14.2271   16.2911   10.0097   14.3267   11.6157   15.7607   10.8958   13.5206   11.0468   17.5872   17.0139   15.4595   19.4672   17.2270   12.1540   12.2388   22.9790   22.3370   18.6396   14.5643   12.5658   19.2281   14.4675   18.1915   15.5428   12.5698   13.2477   16.1478   17.0546   16.4031   17.6388   16.4736   16.8393   20.4182   12.8582   11.4498   16.4108   11.8072   17.3084   10.9706   10.3239   17.0406   13.4588   13.0990   11.8733   19.2191   13.0412   13.4719   11.6914   13.4581   18.2847   16.2816   15.4609   13.9717   13.9568   15.6326   16.2468   17.1967   12.0683   12.4108   13.7702   12.6678   11.8419   14.8622   12.0717   17.4565    9.5384   12.6282   16.3555   15.6087   14.9713   16.1239   15.1143   12.3058   10.8840   10.3056   15.9423   15.2311   13.0767   12.7342   16.4634   19.5311   15.6998   18.6603   14.8019   16.9861   16.6537   10.9039   18.5424   16.0721   16.8896   14.6138   13.6241   12.1350   10.1562   19.7274   11.6783
SimulatedTrait2         9.2782    9.7387   10.7001    8.2141   10.2911   12.0290    8.9501   10.0739   10.6802   10.9014    8.0560    8.5825    8.7960    9.9377   10.1182    8.1108    9.0043    8.7540   10.1160    8.9481    6.6825   10.3503    9.1924    9.2005    7.6207    8.2494    8.5674   10.4015    7.3814    8.7914    9.2973   10.4000    8.4506    7.1313    6.5093   13.6320    7.8558   12.8518    9.5322    6.4356    8.9900    6.7303   10.4794    7.3350   11.0555    9.7846    9.1099   10.3103   11.0028   13.1119    8.9897   10.3426    9.5799    9.5827    7.7229    9.9774    8.5048    7.9899    9.1186   12.4316    9.1343   11.6620   10.6843    8.7999   11.7280   11.6862   11.9913    9.7134    9.8025    9.5273   12.8080    9.1298    7.4801   10.1717   10.6213   10.0490    7.6733   12.3951   10.5794    8.2648    8.4411    6.2090   13.9113    8.5600    7.2979   10.1233   11.1393   10.3720   11.6378    9.5687    9.3986   11.6604   11.1267   11.0428    9.4650    8.1569    9.9570    9.2303    9.7985    9.1830    8.9585   11.8812    9.9637   12.6936   11.2794   10.4730   10.6927   10.8463    7.7435    8.9815    9.7108    9.2346   10.0902   10.8290    9.2957   10.6349   11.6466    9.1105   11.7381   10.4522   10.5487   10.3456    9.7357   10.4449   12.6803   10.9816   12.7973    9.7666   11.9933    9.4169    9.0125   10.5545    8.1489   11.9394   12.5248    9.4824   10.9313   10.5524    9.5051   11.7598    9.1088    8.3306    8.3049    9.9241    8.8880   10.6205    9.3345    8.8015   11.7951   10.4534    8.8290    9.9776    8.5000    8.8926   10.8516   10.1219    8.9844    9.3811   11.8836   11.0248   10.5499    9.9580   10.9814   10.8660    7.6416   12.0143    9.7711    9.6137   10.4831   10.1313   11.3214   11.1085    7.8655    8.6072   12.1175   10.7115   10.7630    7.3913    7.9543   11.4075    9.9346   11.2593   11.4691   10.4479    7.7586   10.7458   11.4829   11.1409   11.8011    9.1170    9.4781    9.5648   13.5284    9.0987    9.8883   10.4616    8.9265    9.7035    7.0574   11.3833
 
