# Supplementary material for: Inclusive Composite Interval Mapping of QTL by Environment Interactions in Biparental Populations
Source: PLoS One. 2015 Jul 10;10(7):e0132414. doi: 10.1371/journal.pone.0132414 (PMC4498613; doi:10.1371/journal.pone.0132414)
Supplement: S4 File — (ZIP) [file pone.0132414.s004.zip › H=0.1/L1/run_00059.met]

!**********************Note: lines staring with "!" are remarks and will be ignored in the program********************
!*********************************General Information**********************************
!Assuming F1 = P1 x P2, populations available in QTL IciMapping are: 
!  1, P1BC1F1 = P1 x F1, the first backcrossing where P1 is used as the recurrent parent;
!  2, P2BC1F1 = P2 x F1, the first backcrossing where P2 is used as the recurrent parent;
!  3, F1DH, F1-derived doubled haploids; 
!  4, RIL or F1RIL, recombination inbred lines through the repeated selfing of F1;
!  5, P1BC1RIL, recombination inbred lines through the repeated selfing of P1BC1F1;
!  6, P2BC1RIL, recombination inbred lines through the repeated selfing of P2BC1F1;
!  7, F2, the selfing generation of F1;
!  8, F3, the selfing generation of F2;
!  9, P1BC2F1, the second backcrossing where P1 is used as the recurrent parent; 
! 10, P2BC2F1, the second backcrossing where P2 is used as the recurrent parent;
! 11, P1BC2RIL, recombination inred lines through the repeated selfing of P1BC2F1; 
! 12, P2BC2RIL, recombination inred lines through the repeated selfing of P2BC2F1; 
! 13, P1BC1F2, the selfing generation of P1BC1F1; 
! 14, P2BC1F2, the selfing generation of P2BC1F1; 
! 15, P1BC2F2, the selfing generation of P1BC2F1; 
! 16, P2BC2F2, the selfing generation of P2BC2F1; 
! 17, P1BC1DH, P1BC1F1-derived doubled haploids; 
! 18, P2BC1DH, P2BC1F1-derived doubled haploids; 
! 19, P1BC2DH, P1BC2F1-derived doubled haploids; 
! 20, P2BC2DH, P2BC2F1-derived doubled haploids; 
   3      !Mapping Population (see remarks above)
   2      !Mapping Function (1 for Kosambi; 2 for Haldane; 3 for Morgan)
   2      !Marker Space Type (1 for intervals; 2 for positions)
   1      !Marker Space Unit(1 for centiMorgans; 2 for Morgan)
   6      !Number of Chromosomes (or Linkage Groups)
 200      !Size of the mapping population
   2      !Number of environments
 
!***************************************** Chromosomes and Linkage Maps **********************************************
!Chromosome                 NumMarkers
-CH1                        16
-CH2                        16
-CH3                        16
-CH4                        16
-CH5                        16
-CH6                        16
!Linkage map (Marker name followed by position or the interval length)
 MK-1-1                1     0.000
 MK-1-2                1    10.000
 MK-1-3                1    20.000
 MK-1-4                1    30.000
 MK-1-5                1    40.000
 MK-1-6                1    50.000
 MK-1-7                1    60.000
 MK-1-8                1    70.000
 MK-1-9                1    80.000
 MK-1-10               1    90.000
 MK-1-11               1   100.000
 MK-1-12               1   110.000
 MK-1-13               1   120.000
 MK-1-14               1   130.000
 MK-1-15               1   140.000
 MK-1-16               1   150.000
 MK-2-1                2     0.000
 MK-2-2                2    10.000
 MK-2-3                2    20.000
 MK-2-4                2    30.000
 MK-2-5                2    40.000
 MK-2-6                2    50.000
 MK-2-7                2    60.000
 MK-2-8                2    70.000
 MK-2-9                2    80.000
 MK-2-10               2    90.000
 MK-2-11               2   100.000
 MK-2-12               2   110.000
 MK-2-13               2   120.000
 MK-2-14               2   130.000
 MK-2-15               2   140.000
 MK-2-16               2   150.000
 MK-3-1                3     0.000
 MK-3-2                3    10.000
 MK-3-3                3    20.000
 MK-3-4                3    30.000
 MK-3-5                3    40.000
 MK-3-6                3    50.000
 MK-3-7                3    60.000
 MK-3-8                3    70.000
 MK-3-9                3    80.000
 MK-3-10               3    90.000
 MK-3-11               3   100.000
 MK-3-12               3   110.000
 MK-3-13               3   120.000
 MK-3-14               3   130.000
 MK-3-15               3   140.000
 MK-3-16               3   150.000
 MK-4-1                4     0.000
 MK-4-2                4    10.000
 MK-4-3                4    20.000
 MK-4-4                4    30.000
 MK-4-5                4    40.000
 MK-4-6                4    50.000
 MK-4-7                4    60.000
 MK-4-8                4    70.000
 MK-4-9                4    80.000
 MK-4-10               4    90.000
 MK-4-11               4   100.000
 MK-4-12               4   110.000
 MK-4-13               4   120.000
 MK-4-14               4   130.000
 MK-4-15               4   140.000
 MK-4-16               4   150.000
 MK-5-1                5     0.000
 MK-5-2                5    10.000
 MK-5-3                5    20.000
 MK-5-4                5    30.000
 MK-5-5                5    40.000
 MK-5-6                5    50.000
 MK-5-7                5    60.000
 MK-5-8                5    70.000
 MK-5-9                5    80.000
 MK-5-10               5    90.000
 MK-5-11               5   100.000
 MK-5-12               5   110.000
 MK-5-13               5   120.000
 MK-5-14               5   130.000
 MK-5-15               5   140.000
 MK-5-16               5   150.000
 MK-6-1                6     0.000
 MK-6-2                6    10.000
 MK-6-3                6    20.000
 MK-6-4                6    30.000
 MK-6-5                6    40.000
 MK-6-6                6    50.000
 MK-6-7                6    60.000
 MK-6-8                6    70.000
 MK-6-9                6    80.000
 MK-6-10               6    90.000
 MK-6-11               6   100.000
 MK-6-12               6   110.000
 MK-6-13               6   120.000
 MK-6-14               6   130.000
 MK-6-15               6   140.000
 MK-6-16               6   150.000
!*********************************** Marker Types ********************************************************************
!Co-dominant marker: When heterozygote F1 is present, P1 is coded as 2, F1 is coded as 1, and P2 is coded as 0; Otherwise, P1 is coded as 2, and P2 is coded as 0. 
!Dominant marker: When heterozygote F1 is present, P1 and F1 are coded as 12, and P2 is coded as 0; Otherwise, P1 is coded as 2, and P2 is coded as 0.  
!Recessive markers: When heterozygote F1 is present, P1 is coded as 2, and F1 and P2 are coded as 10; Otherwise, P1 is coded as 2, and P2 is coded as 0. 
!Missing marker is coded as -1. 
 MK-1-1                 2   2   0   0   0   2   2   0   2   0   2   2   0   2   2   2   2   2   2   0   2   2   0   0   2   2   2   2   2   2   2   2   0   2   0   0   2   0   0   2   0   2   2   2   2   0   2   0   2   0   2   0   0   2   2   0   2   0   2   0   2   2   2   2   2   2   0   0   2   2   0   0   0   2   0   0   0   2   2   0   0   2   2   2   0   0   2   2   2   2   0   0   0   2   0   2   0   2   0   2   2   2   2   2   2   2   0   2   2   2   2   0   0   2   0   2   0   2   0   2   2   0   2   0   2   2   2   2   2   2   2   2   0   0   0   2   0   0   0   0   0   0   0   2   0   2   2   2   0   0   0   0   0   2   2   2   2   2   2   0   0   2   2   2   0   0   0   2   0   2   2   2   2   0   0   2   0   2   0   0   2   2   2   0   2   2   2   0   0   2   0   2   2   2   2   0   2   2   0   2
 MK-1-2                 2   0   0   0   0   2   2   0   2   0   2   2   0   2   2   2   2   2   2   0   0   2   0   0   2   2   2   2   2   2   2   2   0   2   0   0   2   2   0   2   0   2   2   2   2   0   2   2   2   0   2   0   0   2   2   0   2   0   2   0   0   2   2   2   2   2   0   2   2   0   0   0   0   2   0   2   0   2   2   0   0   2   2   2   0   0   0   2   2   2   0   0   0   2   0   2   0   2   0   2   2   0   0   2   2   2   0   0   2   2   2   0   0   2   0   2   0   2   0   2   2   0   2   0   2   2   2   2   2   2   0   0   0   2   0   2   0   0   0   0   2   0   0   2   0   2   2   2   0   0   0   2   0   2   2   2   2   2   2   0   0   2   2   2   0   0   0   2   0   2   2   2   2   0   0   2   0   2   0   0   2   0   2   0   2   0   2   2   0   2   0   2   2   2   2   0   2   2   0   2
 MK-1-3                 2   0   0   0   0   2   2   0   2   0   2   2   0   2   0   2   2   2   2   0   0   2   0   0   2   2   2   2   2   2   2   0   0   2   0   0   2   2   0   2   0   2   2   2   2   2   2   2   2   0   2   0   0   2   2   0   2   0   2   0   0   2   2   2   2   0   0   2   2   0   0   2   0   0   0   2   0   0   2   0   0   2   2   2   0   0   0   2   2   2   0   0   0   2   2   2   0   2   0   2   2   0   0   2   2   0   2   0   2   2   2   0   0   2   0   2   0   2   0   2   2   0   2   0   2   2   2   2   2   2   0   0   0   2   0   2   2   0   0   0   2   0   0   2   2   2   2   2   0   0   0   2   0   2   0   2   2   2   2   0   2   2   2   2   0   0   0   2   0   2   2   2   2   0   2   0   0   2   0   0   2   0   2   0   2   0   0   2   0   2   0   0   2   2   2   0   2   2   0   0
 MK-1-4                 2   0   0   0   0   2   2   0   2   0   2   2   0   2   0   2   0   2   2   0   0   2   0   0   2   2   2   2   0   0   2   0   0   2   0   0   2   2   0   0   0   2   2   2   2   2   2   2   2   0   2   0   0   2   2   0   2   0   2   0   0   2   2   2   2   0   0   0   0   0   0   2   0   0   0   2   0   0   0   0   0   2   2   2   0   0   0   2   2   2   0   0   0   2   0   2   0   2   0   2   2   0   0   2   2   0   0   0   2   2   2   2   0   2   0   2   0   0   0   2   2   0   2   0   2   2   2   2   2   2   0   0   2   2   0   2   2   0   0   0   0   0   0   2   2   0   2   2   0   0   0   2   0   2   0   2   2   2   2   0   2   2   2   2   2   2   0   2   0   0   2   2   2   0   2   0   0   2   0   2   0   0   2   0   2   0   0   2   2   2   0   0   2   2   2   0   2   2   0   0
 MK-1-5                 2   0   0   0   0   2   2   0   2   0   2   2   2   2   0   2   0   2   2   0   0   2   0   0   2   2   2   2   0   0   2   0   0   2   0   0   2   2   0   0   0   2   2   2   2   0   2   2   2   0   2   0   0   2   2   0   2   0   2   0   0   2   2   2   2   0   0   0   0   0   0   2   0   0   2   2   0   2   0   0   0   2   2   2   0   0   0   2   2   2   0   0   0   2   0   2   0   2   0   2   2   0   0   2   2   0   0   0   2   2   2   0   0   2   0   2   0   0   0   2   2   0   2   2   2   2   2   2   2   0   0   0   2   2   2   2   2   0   0   0   0   0   0   2   2   0   2   0   0   0   0   2   0   2   2   0   2   2   0   0   2   2   2   2   2   2   0   2   0   0   2   2   2   0   2   0   0   2   0   2   0   0   2   0   0   0   2   2   2   2   0   0   2   2   2   0   0   2   0   2
 MK-1-6                 0   0   0   0   2   2   2   0   2   0   2   0   2   2   0   2   0   2   2   0   0   2   0   0   2   2   2   2   0   0   2   0   0   2   2   0   2   2   0   0   0   2   2   0   0   0   2   2   2   2   2   0   0   2   2   0   2   0   2   0   0   2   2   2   2   0   0   0   0   0   0   0   0   0   2   2   0   2   0   0   0   2   2   2   0   0   0   2   0   2   2   0   0   2   0   2   0   2   0   2   2   0   0   2   2   0   0   0   2   2   2   0   0   2   0   0   0   0   0   2   2   2   2   0   2   2   2   2   2   0   0   0   2   2   2   2   2   0   0   2   0   0   0   2   2   0   2   2   0   0   0   2   0   2   2   0   2   2   0   0   2   2   2   2   2   2   0   2   0   0   2   2   2   0   2   0   0   2   0   2   0   0   2   0   0   0   2   2   2   2   0   2   2   2   2   0   0   2   0   2
 MK-1-7                 0   0   0   0   0   2   2   0   2   0   2   0   2   2   0   2   0   0   2   0   0   2   0   0   2   2   2   2   0   0   2   0   0   0   0   2   2   2   0   0   0   2   2   0   0   0   2   2   2   2   0   0   0   2   2   0   2   0   0   0   0   2   2   2   2   2   0   0   0   0   0   0   0   0   2   2   0   2   0   0   0   2   0   2   0   0   0   2   0   2   2   0   0   2   0   2   0   2   0   2   2   0   0   2   2   0   0   0   2   2   2   0   0   2   0   0   0   0   0   2   2   2   2   0   2   2   2   2   2   0   0   0   2   2   2   2   2   0   0   2   0   0   0   2   2   0   2   2   0   2   0   2   2   2   2   2   0   2   0   0   2   2   2   2   2   2   0   2   0   0   2   2   2   0   2   0   0   2   0   2   0   2   2   2   0   0   2   2   2   2   2   2   0   2   2   0   0   0   0   2
 MK-1-8                 2   0   0   0   0   2   0   0   2   2   2   0   2   2   0   2   2   0   2   0   0   0   0   2   2   0   2   2   0   0   2   0   0   0   0   0   2   0   0   0   2   2   0   0   0   0   2   2   2   2   0   0   0   0   2   0   2   0   0   0   0   2   2   2   2   2   0   0   0   0   2   0   2   0   2   2   0   0   0   0   0   2   0   2   0   0   0   0   0   2   2   0   0   2   0   2   0   2   2   0   2   0   0   2   2   0   0   0   2   2   2   0   0   2   0   0   0   0   0   0   2   2   2   0   2   2   2   0   2   0   0   0   2   0   2   2   2   0   0   2   2   0   0   2   2   0   2   2   0   2   0   2   2   2   2   2   0   2   0   0   2   2   2   0   2   2   0   2   0   0   2   2   2   0   2   0   0   2   0   2   0   0   0   2   0   0   2   2   2   2   2   2   0   2   2   0   0   0   0   2
 MK-1-9                 2   0   0   0   2   2   0   0   2   2   2   0   2   2   0   2   2   0   2   0   2   0   0   2   2   0   2   2   0   0   2   0   2   0   0   0   2   0   0   0   0   2   0   0   2   0   2   2   2   2   0   0   0   0   2   0   2   0   0   0   0   2   2   2   2   0   0   0   2   0   2   0   2   2   2   2   0   0   0   0   0   2   0   2   0   0   0   0   0   2   2   2   0   2   0   2   0   2   2   0   2   0   0   2   2   0   0   0   2   2   2   0   0   2   0   2   0   0   0   0   2   2   2   2   2   2   2   0   2   0   0   0   2   0   2   2   2   0   0   0   2   0   0   2   2   0   2   0   0   2   0   2   2   2   0   2   0   2   0   0   2   2   2   0   2   2   0   2   0   0   2   2   2   0   2   0   0   2   0   2   0   0   0   2   0   0   2   2   2   2   2   2   0   2   0   2   0   0   0   2
 MK-1-10                2   0   0   2   2   2   0   0   2   0   2   0   2   2   2   2   2   0   2   0   2   0   0   2   2   0   2   2   0   0   2   0   2   0   0   0   2   0   2   0   0   0   0   0   2   2   2   0   2   2   0   2   0   0   2   0   2   0   0   0   0   0   2   2   2   0   0   0   2   0   2   0   2   2   2   2   0   2   0   0   0   0   0   2   0   0   0   0   0   2   2   2   0   2   0   2   0   2   2   0   2   2   2   2   2   0   0   0   2   2   2   0   0   2   0   0   0   0   0   0   2   2   2   2   0   2   2   0   2   0   0   0   2   0   2   2   2   0   0   0   2   0   0   2   2   0   2   0   2   2   0   2   2   2   0   2   0   2   0   0   2   2   2   0   2   2   0   2   2   0   2   2   2   2   2   2   0   2   0   2   0   0   2   2   0   0   0   2   2   2   2   2   0   2   0   2   0   0   0   2
 MK-1-11                2   0   0   2   2   2   0   0   2   2   2   0   2   2   2   2   2   0   2   0   0   2   0   2   0   0   2   2   0   0   2   0   2   0   0   0   2   2   2   0   0   0   0   0   2   2   0   0   2   2   0   2   0   0   2   0   2   0   0   0   0   0   2   2   0   0   0   0   2   0   2   0   2   2   0   2   0   2   0   0   0   0   0   2   0   0   0   2   0   2   0   2   0   2   0   2   0   2   2   0   2   2   2   2   2   0   0   0   2   2   2   0   0   2   0   0   0   0   0   0   2   2   2   2   0   2   2   0   2   0   0   0   0   0   0   2   2   0   0   0   2   2   0   2   2   0   2   0   2   2   0   2   0   2   0   2   0   2   0   0   0   2   2   0   2   2   0   2   2   0   2   2   0   2   2   2   0   2   0   2   0   0   2   2   0   0   0   2   2   2   2   2   2   2   0   2   0   0   0   2
 MK-1-12                2   0   0   2   2   2   0   0   2   0   2   0   2   2   2   2   2   0   2   0   0   2   0   2   0   0   0   2   0   0   2   0   2   0   0   0   2   2   2   0   0   0   0   0   2   2   0   0   2   2   0   2   0   0   2   0   2   0   0   0   0   0   2   2   2   0   0   0   2   0   2   0   2   0   0   2   0   2   0   0   0   0   0   0   0   0   0   0   0   2   2   2   0   2   2   2   0   2   2   0   2   2   2   2   2   0   0   0   2   2   2   0   0   2   0   0   0   0   0   0   2   2   2   2   0   2   2   0   2   0   0   0   0   0   0   2   2   0   2   0   0   0   0   2   2   0   2   0   2   2   0   2   0   2   0   0   0   2   0   0   0   2   2   0   2   2   0   2   2   2   2   0   2   2   2   2   0   2   0   2   0   0   2   2   0   0   0   2   0   2   0   0   2   2   2   2   0   0   0   2
 MK-1-13                2   0   0   2   2   0   0   0   2   0   2   0   0   0   2   2   2   0   2   0   2   2   2   2   2   0   0   0   0   0   2   0   2   2   2   0   2   2   2   0   0   0   0   0   2   2   0   0   2   2   0   2   0   0   2   0   2   2   0   0   0   0   0   0   2   2   0   0   2   0   0   0   2   0   0   2   0   2   0   0   0   0   0   0   0   0   0   0   0   2   2   2   0   2   0   2   0   2   0   0   2   2   2   2   0   0   0   2   2   2   2   0   0   0   0   0   2   0   0   0   0   2   2   2   0   2   2   0   0   0   0   0   0   0   0   0   2   0   2   0   0   0   0   2   2   0   2   0   2   2   0   0   0   2   0   2   2   2   0   0   0   0   2   0   2   0   0   2   2   2   2   2   2   2   2   2   0   2   0   2   0   0   2   2   0   0   0   2   0   2   0   0   0   2   2   2   0   0   0   2
 MK-1-14                2   0   2   2   2   0   0   0   2   0   2   0   0   0   2   2   2   0   2   0   2   2   2   2   2   0   0   0   0   0   2   0   2   2   2   0   2   0   2   0   0   0   0   0   2   2   0   0   2   2   0   0   2   0   2   2   2   2   2   0   0   0   0   0   2   2   0   0   2   0   0   0   2   0   0   2   0   2   0   0   0   0   0   0   0   0   2   0   0   2   2   2   0   2   0   2   0   2   0   0   2   2   2   2   2   0   0   2   2   2   2   0   2   0   0   0   2   0   0   0   0   2   0   2   0   2   2   0   0   2   0   0   0   0   2   0   2   0   2   0   0   0   0   2   2   0   0   0   2   2   0   0   0   2   0   2   2   2   0   0   0   0   2   0   2   0   0   2   2   2   2   2   2   2   2   2   0   2   0   2   0   0   2   2   0   0   0   2   0   0   0   0   0   2   2   2   0   0   0   2
 MK-1-15                2   0   2   2   2   0   0   0   2   0   2   0   0   0   2   2   2   2   2   2   2   2   0   2   2   0   0   0   0   2   2   0   2   2   2   0   0   0   2   0   0   0   0   0   2   0   0   0   2   2   0   0   2   0   2   2   2   2   2   0   0   0   0   0   2   2   0   0   2   0   0   0   2   0   0   2   2   2   0   0   0   0   0   0   0   0   2   0   0   2   2   2   0   2   0   2   0   2   0   0   0   2   2   2   2   0   0   2   2   2   2   0   2   0   0   0   2   0   0   0   0   2   0   2   0   2   2   0   0   2   0   0   0   0   2   2   2   0   2   0   0   0   0   2   2   0   0   0   0   2   0   0   0   0   0   0   2   0   0   0   0   0   2   0   2   0   0   2   0   2   2   0   2   2   2   2   0   0   0   2   0   0   2   2   0   0   0   2   0   0   0   2   0   2   2   2   0   2   0   2
 MK-1-16                0   0   2   2   2   0   0   0   2   0   2   0   0   0   0   2   2   2   2   2   2   2   0   2   2   0   0   0   0   2   2   0   2   2   0   0   0   0   2   0   0   0   0   2   2   2   0   0   0   2   0   0   2   0   0   2   2   2   2   0   2   0   0   0   2   2   0   0   2   0   0   0   2   0   0   0   2   2   0   0   0   0   0   2   0   0   2   0   0   2   2   2   0   2   0   0   0   2   0   0   0   2   2   2   2   0   0   2   2   2   2   2   2   0   0   0   2   0   0   0   2   2   0   2   0   2   2   0   0   2   0   0   0   0   2   2   2   0   2   0   0   0   0   2   2   2   0   0   0   0   0   0   0   0   0   0   2   0   2   0   0   0   2   0   0   0   0   2   0   2   2   0   2   2   2   2   0   0   0   2   0   0   2   2   2   0   0   0   0   0   0   2   0   2   0   2   0   2   0   2
 MK-2-1                 2   2   2   2   2   0   2   2   0   2   0   0   0   2   2   2   2   2   2   0   2   2   2   0   2   0   2   2   0   2   2   0   2   0   2   0   2   0   0   0   2   2   2   2   0   2   2   0   2   0   0   0   2   0   0   2   2   2   0   2   0   0   0   2   0   2   0   0   0   2   2   2   0   2   0   0   2   2   0   2   2   0   0   2   2   0   2   2   0   0   0   0   0   0   0   0   0   0   2   2   0   0   2   2   0   0   2   2   2   0   0   2   0   2   2   0   0   0   0   2   2   0   0   0   0   2   2   0   2   0   2   0   2   2   0   0   0   0   0   2   2   2   0   0   0   2   2   2   2   0   2   2   0   2   2   2   2   0   2   2   2   2   0   2   0   0   2   0   2   0   2   0   2   0   0   0   0   2   0   0   0   2   2   2   0   0   2   0   0   2   0   0   0   2   2   0   2   2   0   2
 MK-2-2                 2   2   2   2   2   0   2   2   0   2   0   0   0   2   2   2   2   2   2   0   2   2   2   0   2   0   2   2   0   2   2   2   2   2   2   0   2   0   0   0   2   2   2   2   0   2   2   0   2   0   0   0   0   0   0   2   2   2   0   2   0   0   0   2   0   0   0   0   0   2   2   2   0   2   0   0   2   0   0   2   2   0   0   2   2   0   2   2   0   0   0   0   0   0   0   0   0   0   2   2   0   0   2   2   0   0   0   2   0   0   0   2   0   2   2   0   0   0   2   2   2   0   0   0   0   0   0   0   2   0   2   0   2   2   0   0   0   0   0   2   2   0   0   0   0   2   0   2   2   0   2   2   0   2   2   2   2   0   2   0   2   2   0   0   0   0   2   0   2   0   0   0   2   2   0   0   0   2   0   0   0   2   0   2   0   0   2   0   0   2   0   0   0   0   2   0   2   2   0   2
 MK-2-3                 2   2   2   2   2   0   2   2   2   2   0   0   0   2   2   2   2   2   2   0   2   2   2   0   0   0   0   2   0   2   2   2   2   2   2   0   2   0   0   0   2   2   2   2   0   2   2   0   2   0   0   0   0   0   0   2   2   2   0   2   0   0   0   0   0   0   0   0   0   2   2   2   0   0   0   0   2   0   0   2   2   2   0   2   2   0   2   2   0   0   0   0   0   0   0   0   0   0   0   2   0   0   0   2   0   0   0   2   0   0   0   2   0   2   2   0   0   0   2   2   2   0   0   0   0   0   0   2   2   0   2   0   2   0   0   0   0   0   0   2   2   0   2   0   0   2   0   2   2   2   2   0   0   2   2   2   2   0   2   0   0   2   0   0   0   0   2   0   2   0   0   0   2   2   0   0   0   2   2   0   0   2   0   2   0   0   2   0   0   2   0   0   0   0   2   2   2   2   0   2
 MK-2-4                 2   2   2   2   2   0   2   2   2   2   0   0   0   2   2   2   0   2   2   0   2   0   2   0   0   0   0   2   0   2   2   2   0   2   2   0   2   0   0   2   2   2   2   2   0   2   0   0   2   0   0   0   0   0   0   2   2   2   0   2   0   0   0   0   0   0   0   0   0   2   2   2   0   0   0   0   2   0   0   2   2   2   2   2   2   2   2   2   0   0   0   0   0   0   2   0   0   0   0   2   2   0   0   2   0   0   0   2   0   0   0   2   0   2   2   0   0   0   2   2   2   0   0   0   0   0   0   2   2   0   2   0   2   0   0   0   0   0   0   2   2   0   2   0   0   2   0   2   0   0   2   0   0   2   2   2   2   0   2   0   2   2   0   0   0   2   2   2   2   0   0   2   2   0   0   0   0   2   2   0   0   2   0   2   0   0   2   0   0   2   2   0   0   0   2   2   2   2   0   2
 MK-2-5                 2   0   2   2   2   0   2   2   2   2   0   0   0   2   2   2   0   2   2   0   2   0   2   0   0   0   0   2   0   2   0   0   2   2   2   0   2   0   0   2   2   2   2   2   0   2   0   0   2   0   2   0   0   0   0   2   2   2   0   2   0   0   0   0   0   0   0   0   0   2   0   2   0   0   0   0   2   0   2   2   2   2   2   2   2   2   2   2   0   0   0   0   0   0   2   0   0   0   0   2   2   0   0   2   2   0   0   2   0   0   0   2   0   2   2   0   0   2   2   2   2   0   0   0   0   0   0   2   2   0   2   0   2   0   0   0   0   0   0   2   0   0   2   0   0   2   0   2   0   0   2   0   0   2   2   2   2   0   2   0   2   2   0   0   0   2   2   2   2   0   0   0   2   0   0   0   0   2   2   0   0   2   0   0   0   0   0   2   0   2   0   0   0   2   0   2   2   2   0   0
 MK-2-6                 2   0   2   2   2   0   2   2   2   2   2   0   0   2   0   2   0   2   2   0   2   0   2   0   0   0   0   2   0   2   0   0   2   2   0   0   2   0   0   2   2   2   2   2   0   2   0   0   2   0   2   0   2   0   0   2   2   2   0   2   0   2   2   0   0   0   0   0   0   2   0   2   0   0   0   0   2   0   2   0   2   2   2   2   2   2   2   2   0   0   0   0   0   0   0   0   0   0   0   2   2   0   0   2   2   0   0   2   0   0   0   2   0   2   0   0   2   2   2   2   2   0   0   0   0   0   0   2   2   0   2   2   2   0   0   0   0   0   0   2   0   0   2   2   2   2   0   2   0   0   2   2   0   2   2   0   0   0   2   0   2   2   0   0   0   0   2   2   2   0   0   0   2   2   0   2   0   2   2   0   0   2   0   0   0   0   0   2   0   2   0   0   0   2   0   2   2   2   0   0
 MK-2-7                 2   0   2   2   2   0   2   0   2   2   2   0   0   0   0   2   0   2   2   0   2   2   2   0   0   0   0   0   0   2   2   2   0   2   0   0   2   0   0   2   2   2   2   0   0   2   0   0   2   0   2   0   2   0   0   2   2   2   0   2   0   0   2   0   0   0   2   0   0   2   2   2   0   0   0   0   2   0   2   0   2   2   2   2   2   0   2   2   0   0   0   0   0   0   0   0   0   0   0   2   2   0   0   2   2   0   0   2   0   0   0   2   0   2   0   0   2   2   2   2   2   0   2   0   0   0   0   0   2   0   2   0   2   0   0   2   0   0   0   2   0   0   2   2   2   2   0   2   0   0   2   2   0   2   2   2   0   0   2   0   2   2   0   0   0   0   2   2   2   0   0   2   2   2   0   0   0   2   2   0   0   2   2   0   2   2   0   2   0   2   0   2   0   2   0   2   2   0   0   0
 MK-2-8                 2   2   2   2   2   0   0   0   2   2   2   0   2   0   0   2   0   2   2   0   2   2   2   0   0   2   0   0   0   2   2   2   2   2   0   0   2   0   0   2   2   2   2   0   0   2   0   0   2   0   2   0   2   0   2   2   0   2   0   0   0   0   2   0   0   0   2   0   0   2   2   2   0   0   0   0   2   0   2   0   2   2   2   2   2   0   0   2   0   0   0   0   0   0   2   0   0   0   0   2   2   0   0   2   2   0   2   2   2   0   0   2   0   2   0   0   2   0   2   2   2   0   2   0   0   0   0   0   2   0   2   0   2   0   0   2   2   0   0   2   2   0   2   2   2   2   0   2   2   0   2   2   0   2   2   2   0   0   2   0   2   2   0   0   2   0   2   2   2   0   0   2   2   2   0   0   0   2   2   0   0   2   2   0   2   2   0   2   0   2   0   2   0   2   0   2   2   0   0   0
 MK-2-9                 2   2   2   2   2   0   0   0   2   2   2   0   2   0   0   2   0   2   2   0   2   2   2   0   0   2   0   0   0   2   2   2   2   2   0   0   2   0   0   2   2   2   2   0   0   2   0   0   2   0   0   0   2   0   2   2   0   0   0   0   0   0   2   0   0   2   2   0   0   2   2   2   0   0   0   0   2   0   2   0   2   2   2   2   2   0   0   2   0   0   0   0   0   0   2   0   0   0   0   2   2   0   0   2   0   0   0   2   2   0   0   2   2   2   2   0   2   0   2   2   2   0   2   0   0   0   0   0   2   0   2   0   2   0   0   2   2   0   0   2   2   0   2   2   2   2   0   2   2   0   2   0   0   2   2   2   0   0   2   0   2   2   0   0   2   0   2   2   2   0   0   2   2   2   0   0   0   2   2   0   0   2   2   0   2   2   0   2   0   2   0   2   0   2   0   2   2   0   0   0
 MK-2-10                2   2   2   2   2   2   0   0   2   0   2   2   2   0   0   2   0   2   2   0   2   2   2   0   0   2   0   0   0   2   2   2   2   2   0   0   2   0   0   2   0   2   2   0   0   2   0   0   2   0   2   0   0   0   2   2   0   0   2   0   0   2   2   0   0   2   2   0   0   2   2   2   0   0   0   0   2   0   2   0   2   2   2   2   2   0   0   2   0   0   0   0   0   0   2   0   2   0   0   2   2   0   0   2   0   0   0   0   2   0   0   0   2   2   0   0   2   2   2   2   2   0   2   0   2   0   0   0   2   0   2   0   0   0   0   2   2   0   0   2   0   0   2   2   2   2   2   2   2   0   2   0   0   2   2   2   0   0   2   0   2   2   0   0   2   0   2   2   2   0   0   2   2   2   0   0   0   2   2   0   0   0   2   0   2   2   0   2   0   0   0   2   0   2   0   2   2   0   2   0
 MK-2-11                0   2   2   2   2   2   0   2   2   0   2   2   2   0   0   2   0   2   2   2   2   2   2   0   0   2   0   2   0   2   2   2   2   0   0   0   2   2   0   2   0   0   2   0   0   2   0   0   2   0   0   0   0   0   0   2   0   0   2   0   0   2   2   0   0   2   2   0   0   2   2   2   0   0   0   0   2   0   2   0   2   2   2   2   2   0   0   2   0   0   0   0   0   0   2   0   2   0   0   2   2   0   0   2   0   0   0   0   2   0   0   2   2   2   0   0   2   2   0   0   2   0   2   0   2   0   2   0   2   0   0   0   0   0   0   2   2   0   0   2   0   0   2   2   2   2   2   2   2   0   2   0   0   2   2   2   0   0   2   2   2   0   0   0   2   0   2   2   2   0   0   2   2   2   0   0   0   2   2   0   0   0   2   0   2   2   0   2   0   0   2   2   0   2   0   2   2   0   2   0
 MK-2-12                0   2   2   2   2   2   2   2   2   0   2   2   2   2   0   2   0   0   2   2   2   2   2   0   0   2   2   2   0   2   2   2   2   0   0   2   2   2   0   2   2   2   2   0   0   2   0   0   2   0   0   2   0   0   0   2   0   0   2   0   0   2   2   0   2   2   2   0   0   2   2   2   0   0   0   0   2   0   2   0   2   2   2   2   2   0   0   2   2   2   0   0   0   0   2   0   2   0   0   2   2   0   0   2   0   0   0   0   2   2   0   2   2   2   2   0   0   2   0   0   2   0   2   0   2   0   2   0   2   0   0   0   0   0   0   2   2   2   0   2   0   0   0   0   2   2   2   2   2   0   0   0   0   2   0   2   0   0   2   2   2   0   0   0   2   0   2   2   2   0   0   2   2   0   0   0   0   2   2   0   0   0   2   0   2   2   0   2   0   0   2   2   0   2   2   0   2   0   2   2
 MK-2-13                0   2   2   2   2   2   2   2   2   0   2   2   2   2   0   2   0   0   0   2   2   2   2   0   0   2   2   2   0   2   0   0   0   0   0   2   0   2   0   2   0   2   2   0   0   2   0   0   2   0   2   2   0   0   0   2   0   0   2   0   0   2   2   0   2   2   2   0   0   2   2   2   0   0   0   0   2   0   2   0   2   2   2   2   2   0   2   0   2   2   0   0   0   2   2   0   0   0   0   2   2   0   0   0   0   0   0   0   2   0   0   2   2   2   2   2   0   2   0   0   0   0   2   2   2   2   2   0   2   0   0   0   2   0   0   2   2   2   0   2   2   0   0   2   2   2   0   2   2   0   0   0   0   2   0   2   0   0   2   2   2   0   0   0   2   0   2   2   2   0   0   2   2   0   0   0   0   2   2   0   0   0   2   0   2   2   0   2   0   0   0   0   0   2   2   0   2   0   2   0
 MK-2-14                2   2   2   2   2   2   2   2   2   0   2   2   2   2   0   2   0   0   0   2   2   0   0   0   0   2   2   0   0   2   2   0   0   0   0   2   0   2   0   2   0   2   2   0   0   2   0   0   2   0   2   2   0   0   0   0   0   0   2   0   0   2   2   0   2   0   2   0   0   2   2   2   0   0   2   0   2   0   2   0   2   2   2   2   2   0   2   0   2   2   0   0   0   2   2   0   2   0   0   2   2   0   0   0   0   0   0   0   2   0   0   2   2   2   2   2   0   2   0   0   0   0   2   2   2   2   2   0   2   0   2   0   2   0   0   2   2   2   0   2   2   2   0   2   2   2   0   2   2   0   0   0   0   2   0   2   0   2   2   2   2   0   0   0   2   0   2   2   2   0   0   2   2   0   0   0   0   2   2   0   0   0   2   0   2   2   0   2   0   0   0   0   2   2   2   0   2   0   2   0
 MK-2-15                2   2   2   2   2   2   2   2   2   2   2   2   2   2   0   2   0   0   0   2   2   0   0   0   0   2   2   0   0   2   2   0   0   0   0   2   0   2   0   2   0   0   2   2   0   2   0   0   2   0   2   2   0   0   0   2   0   0   2   0   0   2   2   0   2   2   2   0   0   2   2   2   0   0   2   0   2   0   2   0   2   2   2   2   2   0   2   0   2   2   0   0   0   2   0   0   2   0   0   2   2   0   0   0   0   0   0   0   2   0   0   2   2   2   2   2   0   2   0   0   0   0   2   2   2   2   2   0   2   0   2   0   2   0   0   2   2   2   0   2   2   2   0   2   2   2   0   2   2   0   0   0   0   2   0   2   0   2   2   2   2   0   0   0   2   0   2   2   2   0   2   2   2   0   0   0   0   2   0   2   0   0   2   0   2   2   0   2   0   0   0   0   2   2   2   0   2   0   2   0
 MK-2-16                2   2   2   2   2   2   2   2   2   2   2   0   2   2   0   2   0   0   0   2   2   0   0   0   0   0   0   0   0   2   2   0   0   0   2   2   0   2   0   2   0   2   2   2   0   2   0   0   0   0   2   2   0   0   0   2   0   2   2   0   0   2   2   0   2   2   2   0   0   2   2   2   0   0   0   0   0   0   0   0   2   2   2   2   2   0   2   0   2   2   0   0   2   2   0   0   0   0   0   2   2   0   0   0   0   0   0   0   2   0   0   2   2   2   2   2   0   2   0   0   2   0   2   2   2   2   2   0   2   0   2   0   2   0   0   2   2   2   0   2   2   0   0   2   2   2   0   2   2   2   0   0   0   2   0   2   0   2   2   2   2   0   0   0   2   0   2   2   2   0   2   2   2   0   0   0   2   2   0   2   2   0   2   0   2   2   0   2   0   0   0   0   2   2   2   0   2   0   2   0
 MK-3-1                 2   0   2   2   0   2   0   2   0   2   2   0   0   0   0   2   0   0   0   2   2   2   0   2   2   0   2   2   0   0   0   0   2   2   0   2   2   2   2   2   2   0   0   0   0   2   0   2   0   2   0   0   0   2   0   0   0   2   2   0   2   2   2   2   0   2   2   2   2   2   2   0   0   0   2   2   2   2   2   2   0   2   0   2   2   2   0   0   0   0   2   0   0   2   0   0   2   0   2   0   0   0   0   2   2   0   0   2   0   2   2   2   0   0   2   2   0   2   2   0   0   2   2   2   0   0   0   0   0   0   0   0   0   0   0   2   2   0   2   0   0   0   0   2   2   2   0   0   2   0   0   2   2   0   0   2   0   0   0   0   0   0   2   0   2   0   0   0   2   0   0   2   0   2   0   2   0   0   2   2   0   0   2   2   2   2   2   2   0   2   0   0   0   2   0   0   0   2   0   2
 MK-3-2                 2   0   0   2   0   2   0   2   0   2   2   0   0   2   0   2   0   2   0   2   2   2   0   2   2   0   2   2   0   0   0   0   2   2   0   2   2   2   2   0   2   0   0   0   0   2   0   2   0   2   0   0   0   2   2   2   0   2   2   0   2   2   0   2   0   2   2   2   2   2   2   0   0   0   2   2   2   2   2   2   0   2   0   2   0   0   0   0   0   0   2   0   0   2   0   0   2   0   2   2   2   0   0   2   2   0   0   0   0   2   2   2   0   0   2   2   0   2   2   0   0   2   2   0   0   0   0   0   2   0   0   0   0   0   0   2   2   0   2   2   0   0   0   2   2   2   0   0   2   0   0   2   2   0   0   2   0   0   0   0   0   0   2   0   0   0   0   2   2   0   0   2   0   2   0   2   0   0   2   2   0   0   2   2   2   2   2   2   0   2   0   0   0   2   0   0   0   2   0   2
 MK-3-3                 2   0   0   2   0   2   0   2   0   0   0   0   0   2   0   2   0   2   0   2   2   2   0   2   2   0   2   2   0   0   0   0   2   2   0   2   2   0   2   0   2   0   2   0   0   2   0   2   0   2   0   0   2   2   2   2   0   2   2   2   2   2   0   0   0   2   2   2   2   2   2   0   0   0   0   2   2   2   2   2   0   2   0   2   0   0   0   0   0   0   2   0   0   2   0   0   2   0   2   2   2   2   0   2   2   0   0   2   0   2   2   0   2   0   2   2   0   2   2   0   0   0   2   0   0   0   0   0   2   0   0   2   0   0   0   2   2   0   2   2   0   0   0   2   2   2   0   0   2   0   2   2   2   2   0   2   0   0   0   0   0   0   0   0   0   0   0   2   2   0   0   2   0   2   0   0   2   0   2   2   0   2   2   2   2   2   2   2   0   2   0   0   0   2   0   0   0   2   0   2
 MK-3-4                 0   0   0   2   0   2   0   2   0   0   0   0   0   2   0   2   0   2   2   2   2   2   0   2   2   0   2   2   0   0   0   0   2   2   0   2   2   0   2   0   2   0   2   0   0   2   0   2   0   2   0   0   2   2   2   2   0   0   0   2   2   2   0   0   0   2   2   2   2   2   2   0   0   0   0   2   2   2   0   2   2   2   0   2   2   0   0   0   0   0   2   0   0   2   0   0   2   2   2   2   2   2   2   2   2   0   0   2   0   0   2   2   2   0   2   2   0   0   2   0   0   0   2   2   0   0   2   0   2   0   0   2   0   0   0   2   2   2   2   2   0   0   0   2   2   2   0   0   2   0   2   2   2   2   0   2   0   0   0   0   0   0   0   0   0   0   0   2   2   0   0   2   0   2   0   0   2   0   2   2   0   2   2   2   2   2   2   2   0   2   2   2   0   2   0   0   0   2   2   2
 MK-3-5                 0   0   2   2   0   2   0   2   0   0   0   0   0   2   0   2   0   2   2   2   2   2   0   2   0   0   2   2   2   0   0   0   2   2   0   2   2   0   2   0   2   0   2   2   2   2   0   0   0   2   0   0   2   2   2   2   0   0   0   2   2   2   0   0   0   2   2   2   2   2   2   0   0   0   0   2   2   2   2   2   0   2   2   2   2   0   0   0   0   0   2   0   0   2   0   0   2   2   2   2   2   2   0   2   2   0   0   2   0   0   2   2   2   0   2   2   0   0   2   0   0   0   2   2   0   2   2   0   2   0   2   2   2   0   0   2   2   2   2   2   0   0   0   2   2   2   0   0   2   2   2   2   2   2   0   0   0   0   0   2   0   0   0   0   0   0   0   0   2   0   0   2   0   2   0   0   2   0   2   2   2   2   2   2   2   2   2   2   0   2   2   0   0   0   0   0   0   2   0   2
 MK-3-6                 0   0   2   2   0   0   0   2   0   0   0   0   2   2   0   2   0   2   2   2   2   2   0   2   0   0   2   2   2   0   0   0   2   2   0   2   2   0   2   0   2   2   2   2   2   2   0   0   0   2   0   0   2   2   2   2   0   0   0   2   2   2   0   0   0   2   2   2   2   2   2   0   0   2   0   2   2   2   2   2   0   2   2   2   2   2   0   0   0   0   2   0   2   2   0   0   2   2   2   2   2   2   0   0   2   0   0   2   0   0   0   2   2   0   2   2   0   2   2   0   2   0   0   2   0   2   2   0   0   0   2   2   2   0   0   2   2   2   2   0   0   0   0   2   2   2   0   0   2   0   2   0   2   2   0   0   0   2   0   2   0   0   0   0   0   0   0   0   2   0   2   2   0   2   0   0   2   0   2   2   2   2   2   0   2   2   2   0   0   2   2   0   0   0   0   2   0   2   0   2
 MK-3-7                 0   0   2   0   0   0   0   2   0   0   0   0   2   2   0   2   0   2   2   2   2   2   0   2   0   0   2   0   2   0   0   0   2   2   0   2   2   2   2   2   2   2   2   2   2   2   0   0   0   0   0   0   2   2   2   2   0   0   0   2   2   2   0   0   0   0   2   0   2   2   2   0   0   2   0   2   0   2   2   2   0   2   2   2   2   2   0   0   0   0   0   0   2   2   0   0   0   2   2   2   2   2   0   0   2   0   0   2   0   0   0   2   2   0   2   2   0   2   0   0   2   0   0   2   0   2   2   0   0   0   2   0   2   0   0   2   2   2   2   0   0   2   0   2   2   2   0   0   2   0   0   0   2   2   0   0   0   2   0   2   0   0   0   0   0   0   0   0   2   0   2   2   0   2   0   0   2   0   2   2   2   2   2   0   2   2   2   0   0   2   2   0   0   2   0   2   0   2   0   2
 MK-3-8                 0   0   2   0   0   0   0   2   2   0   0   0   0   2   0   2   0   0   2   2   2   2   0   2   0   0   2   2   2   0   0   0   2   2   0   2   2   2   2   0   2   2   2   2   2   2   0   0   2   0   0   0   0   2   0   2   0   0   0   2   2   2   0   0   0   0   2   0   2   2   2   2   0   2   0   2   0   2   2   2   0   2   2   2   2   2   0   0   0   0   0   0   2   2   0   0   0   2   2   2   2   2   0   0   2   0   0   2   0   0   0   2   0   0   2   2   0   2   0   0   2   0   0   2   0   2   2   0   0   0   2   0   2   0   0   0   2   2   2   0   2   2   0   0   0   2   0   0   2   0   0   0   2   2   0   0   0   0   0   2   0   0   2   0   0   0   0   0   2   0   0   2   0   2   2   0   2   0   2   0   2   2   2   0   2   2   2   0   0   2   2   0   0   2   0   2   0   2   0   2
 MK-3-9                 0   0   2   0   0   0   0   0   2   0   0   0   2   2   0   2   2   0   2   2   2   2   0   2   0   0   0   2   2   0   0   0   2   2   0   2   2   2   2   0   2   0   2   2   2   2   0   0   2   0   0   0   0   2   0   2   0   0   0   2   2   2   0   2   0   0   2   0   2   2   2   2   0   2   0   2   2   2   2   2   0   2   2   2   2   2   0   0   0   0   0   0   2   2   0   0   0   2   2   2   2   2   0   2   2   0   2   2   0   0   0   2   0   0   2   2   0   2   0   0   0   0   0   2   0   2   2   0   0   0   2   2   2   0   0   0   2   2   2   0   2   2   0   0   0   2   0   0   2   0   0   0   2   2   0   0   0   0   0   2   2   0   2   2   0   0   0   0   2   0   0   2   0   2   2   0   2   0   2   0   2   2   2   0   2   2   2   0   0   2   2   0   0   2   0   2   0   2   0   0
 MK-3-10                0   0   0   0   2   0   0   0   2   0   2   0   2   2   0   2   2   0   2   2   2   2   0   2   0   0   0   0   2   2   0   0   2   2   0   2   2   2   2   0   2   0   2   2   2   2   0   0   2   0   0   0   0   2   0   2   0   0   0   2   0   2   0   2   0   0   2   0   0   2   2   2   2   2   0   2   2   2   2   2   0   0   0   2   2   2   0   0   0   2   0   2   2   2   0   0   0   2   2   2   2   2   0   2   2   0   2   0   0   0   0   2   0   0   2   2   0   2   0   0   0   0   0   2   0   0   0   0   0   0   2   2   2   0   0   0   2   2   2   0   0   0   0   0   0   2   0   0   2   0   0   0   2   2   0   0   0   2   0   2   2   0   2   2   0   0   0   0   2   0   2   2   0   2   2   0   2   0   0   0   2   2   2   2   2   2   2   2   0   2   2   0   0   0   0   0   0   2   0   2
 MK-3-11                0   0   0   0   2   0   2   0   2   0   2   0   2   2   0   2   2   0   2   2   2   2   2   2   0   0   0   0   2   2   0   0   2   2   0   2   2   2   2   0   2   0   2   2   2   2   0   0   2   0   0   0   0   2   0   2   0   0   0   0   0   0   0   2   0   0   2   0   0   0   2   2   2   2   0   2   2   2   2   2   0   0   0   2   2   2   0   0   0   2   0   2   2   2   0   0   0   2   0   2   2   0   0   2   2   0   2   0   0   0   0   2   0   0   2   2   0   2   0   0   0   0   2   2   0   0   0   2   0   2   2   2   2   0   2   0   2   2   2   0   2   0   0   0   0   2   0   0   2   0   0   0   2   2   2   0   0   2   0   2   2   0   2   0   0   2   0   0   2   0   2   2   0   2   2   0   2   0   0   0   0   2   2   2   2   2   0   2   2   2   2   0   0   0   0   0   0   2   0   2
 MK-3-12                0   0   0   0   2   0   2   2   2   0   2   0   2   2   0   2   2   0   2   2   2   2   2   2   0   0   0   0   2   2   0   0   2   2   0   2   2   2   2   0   2   0   2   2   2   2   0   0   2   0   0   0   0   2   0   2   2   0   0   0   0   0   0   2   0   0   2   0   0   0   2   2   2   2   0   2   2   2   2   2   0   0   0   2   2   2   0   0   0   2   0   2   2   2   0   0   0   2   0   2   2   0   0   2   2   0   0   0   0   0   0   2   0   0   2   2   2   2   0   0   0   2   2   2   0   2   0   2   0   2   2   2   2   0   0   2   2   2   2   2   2   0   0   0   0   2   0   0   2   0   0   0   2   2   2   0   0   2   0   2   0   0   2   0   0   2   0   0   2   0   0   2   0   2   2   0   2   0   0   0   0   2   2   2   0   2   0   2   2   2   2   0   0   2   0   0   0   2   0   2
 MK-3-13                0   0   0   0   2   0   2   0   2   2   2   0   2   2   0   2   2   0   2   2   0   2   2   2   0   0   0   0   2   2   0   0   2   2   0   2   2   2   2   0   2   2   2   2   2   2   0   0   2   0   0   0   2   2   0   0   2   0   0   0   0   0   0   2   0   0   2   0   0   0   2   2   2   2   0   2   2   2   2   2   0   0   0   2   2   2   0   0   0   2   0   2   2   2   0   0   0   2   0   0   2   0   0   2   2   0   0   0   0   0   0   2   0   0   2   2   2   2   0   0   0   2   2   2   2   2   0   2   0   2   2   2   0   0   0   0   2   2   2   0   2   0   0   0   0   2   0   0   2   0   0   0   0   2   2   2   0   2   0   2   0   0   2   0   0   2   2   0   2   0   0   2   0   2   2   0   0   0   0   0   0   2   2   0   0   2   0   2   2   2   0   2   0   0   0   2   0   2   0   2
 MK-3-14                0   0   0   0   2   0   2   0   0   2   2   0   2   2   0   2   2   0   2   2   0   2   2   2   0   0   0   0   2   2   0   0   2   2   0   2   2   2   2   0   2   2   2   2   2   2   0   0   2   0   0   0   2   2   0   0   0   0   0   0   0   0   0   2   0   0   2   0   0   0   2   2   2   2   0   2   2   0   2   0   0   0   0   2   2   2   0   2   0   2   0   0   2   2   0   0   0   2   0   0   0   0   0   2   2   0   0   2   0   0   0   2   0   0   2   2   2   2   0   0   0   2   2   2   2   2   0   2   0   2   2   2   2   0   0   0   0   2   2   0   2   2   0   0   0   2   0   0   2   0   0   0   0   2   2   2   0   2   0   2   0   0   2   0   0   2   2   0   2   0   0   2   0   0   2   0   0   0   0   0   0   2   2   0   0   0   0   2   2   2   0   2   0   2   0   2   0   0   0   2
 MK-3-15                0   0   0   0   2   0   2   0   0   2   2   0   2   2   0   2   2   0   2   2   0   2   2   2   0   0   0   0   2   2   0   2   2   2   0   2   2   2   2   0   2   2   2   2   2   2   0   0   2   0   2   0   2   2   0   0   0   0   0   2   0   0   0   2   0   0   2   0   0   0   2   2   2   2   0   2   2   0   2   0   0   2   0   2   2   2   2   2   0   2   0   0   2   2   0   0   0   2   0   0   0   2   0   2   2   0   0   2   0   0   0   2   0   0   2   2   2   2   0   0   0   2   2   2   2   2   0   2   0   2   2   2   2   2   0   2   0   2   2   0   2   2   0   0   0   2   2   0   0   0   0   0   0   2   2   2   0   2   0   2   0   0   2   0   2   2   2   0   2   0   0   2   0   0   2   0   0   0   0   0   0   2   2   0   0   0   0   0   2   2   0   0   2   2   0   2   0   0   0   2
 MK-3-16                0   0   0   0   2   0   2   0   0   2   0   0   2   2   0   2   2   0   2   2   0   2   2   2   0   0   0   0   2   2   0   2   2   2   0   2   2   2   2   0   2   2   2   2   2   2   0   0   2   0   2   0   2   2   0   0   0   0   0   2   0   0   0   2   0   2   2   0   0   0   0   2   2   2   0   2   2   0   2   0   0   2   0   2   2   2   2   2   0   2   0   0   2   2   0   0   0   2   0   0   0   2   0   2   2   0   0   2   0   0   0   2   0   0   2   2   2   2   0   0   0   2   2   2   0   2   0   2   0   2   2   2   2   2   0   2   2   2   2   0   2   2   0   0   0   2   2   0   0   0   0   0   0   2   2   2   0   2   0   2   2   0   2   0   2   2   2   2   2   2   0   2   0   0   2   0   0   0   0   0   0   2   2   0   0   0   0   2   2   2   0   0   2   2   0   2   0   0   0   2
 MK-4-1                 2   0   0   0   2   0   2   2   2   0   2   0   0   0   0   0   2   2   2   0   2   0   0   0   2   0   0   2   2   0   0   0   0   2   2   0   0   0   2   2   2   0   0   0   2   0   2   2   0   0   2   2   2   2   0   2   2   0   0   0   2   0   2   0   2   2   0   0   0   0   0   2   2   0   0   2   0   0   2   2   0   0   0   2   0   2   0   0   0   2   0   2   2   2   2   2   0   0   2   0   0   0   0   2   0   2   0   0   2   2   2   2   2   0   0   2   2   2   2   2   2   0   2   0   0   0   0   2   0   2   2   2   2   0   2   0   0   0   0   2   0   0   0   0   2   2   0   2   2   0   2   0   0   0   2   0   2   0   0   0   0   0   2   2   0   2   0   0   2   0   2   0   2   0   0   0   0   0   0   0   2   2   2   0   2   0   0   2   0   0   2   2   2   0   0   2   0   0   2   0
 MK-4-2                 2   0   0   0   2   0   2   2   2   0   2   0   0   2   0   0   0   2   2   0   0   0   2   0   2   0   0   0   2   0   0   2   0   0   2   0   0   0   2   2   2   0   0   0   2   2   2   2   2   0   2   2   2   2   0   2   2   0   0   0   2   0   2   0   2   0   0   0   0   2   0   2   2   0   0   0   0   0   2   2   0   0   2   2   0   2   0   0   0   2   0   2   2   2   2   2   0   2   2   0   0   0   0   2   0   2   0   0   2   0   2   2   2   0   0   2   2   2   2   2   2   0   2   0   0   0   0   2   0   2   2   2   2   0   2   2   0   0   0   2   0   0   0   0   2   2   0   2   2   0   2   0   0   0   2   0   2   2   0   0   0   0   2   2   0   2   0   0   2   0   2   0   2   0   0   0   0   2   0   0   2   2   2   0   2   0   0   2   0   0   2   2   2   0   0   2   0   0   2   0
 MK-4-3                 2   0   0   0   2   0   2   2   0   0   2   2   0   2   0   0   0   0   2   0   0   0   2   0   2   0   0   0   2   0   0   2   0   0   2   0   0   0   2   2   2   0   0   0   2   2   2   2   2   0   2   2   2   2   0   2   2   0   0   0   2   0   2   0   2   0   0   0   0   2   0   2   2   0   0   0   0   0   2   2   0   0   2   2   2   0   0   2   0   2   0   2   2   2   2   2   0   2   2   0   0   2   0   2   0   2   0   0   2   0   2   2   2   0   0   2   2   2   2   2   2   0   2   0   0   0   2   2   0   2   2   2   2   0   0   2   0   0   0   2   0   0   0   0   2   2   2   2   2   0   2   0   0   0   2   0   2   2   0   0   2   0   2   2   0   2   0   2   2   0   2   0   0   0   0   0   0   2   0   0   2   2   2   0   2   0   0   0   0   0   2   2   2   0   0   2   0   0   2   2
 MK-4-4                 2   0   0   0   0   0   0   2   0   0   2   2   0   2   0   0   0   0   2   0   0   0   2   0   2   0   0   0   0   0   0   2   0   0   2   0   0   0   2   2   2   0   2   0   2   2   2   2   2   0   2   0   2   2   2   2   2   0   0   2   2   0   2   0   2   0   0   2   0   2   0   2   0   0   0   0   0   0   2   2   0   0   0   2   0   0   0   2   0   2   0   2   2   2   2   0   0   2   2   2   0   2   0   2   0   0   0   0   2   0   2   2   2   0   0   2   2   0   2   2   2   0   2   0   0   0   2   2   2   2   2   2   0   0   0   2   0   0   0   2   0   0   0   0   2   2   2   2   2   2   2   0   0   0   2   0   2   2   0   0   2   0   2   2   2   2   0   2   0   0   2   2   0   0   0   0   0   2   0   0   2   2   0   0   2   0   0   0   0   0   2   2   2   0   0   2   0   0   2   2
 MK-4-5                 2   0   0   0   0   0   0   2   0   0   2   2   0   2   0   0   0   0   2   0   0   0   2   0   2   0   2   0   0   0   0   2   0   0   2   0   0   0   2   0   2   0   2   0   2   2   2   2   2   0   2   0   2   2   2   2   2   0   0   2   2   0   2   0   2   0   0   2   0   2   0   2   0   0   0   2   0   0   0   2   0   0   0   2   0   0   0   2   0   2   0   2   2   0   0   0   0   2   2   0   0   2   0   2   0   0   0   0   2   0   2   2   2   0   0   2   2   0   2   2   2   0   2   0   0   0   2   2   2   2   2   2   0   2   0   2   0   0   0   2   0   2   0   0   2   2   2   2   2   2   2   0   0   0   2   0   2   2   0   0   2   0   2   2   2   2   0   0   0   0   2   2   0   0   2   0   0   2   0   0   2   0   0   0   0   0   0   0   0   0   2   2   2   0   0   2   0   0   2   2
 MK-4-6                 2   0   0   0   0   0   0   2   0   0   0   2   0   2   0   0   0   0   2   0   0   0   2   0   2   0   2   0   0   0   0   2   0   0   2   0   0   0   2   0   2   0   2   0   2   2   2   2   2   0   2   0   2   0   2   2   2   0   0   2   2   2   0   0   2   0   0   2   0   2   0   2   0   0   0   2   0   2   0   2   0   0   0   0   0   0   0   2   0   2   0   0   2   0   0   0   2   2   2   0   0   2   0   2   0   2   2   0   2   0   2   2   2   2   0   2   2   0   2   2   2   0   2   0   0   0   2   2   2   2   2   2   0   2   0   2   0   0   0   2   0   0   0   0   2   2   2   2   2   2   2   0   0   0   2   0   2   2   0   0   2   0   2   2   2   2   0   0   2   0   2   2   0   0   2   2   0   2   0   2   2   0   0   0   0   0   0   0   0   0   2   2   2   0   0   2   0   0   2   2
 MK-4-7                 2   0   0   2   0   0   0   2   0   0   0   0   0   2   0   0   2   0   2   0   0   0   2   0   2   0   2   0   0   0   0   2   0   0   2   2   0   0   2   0   2   0   0   0   0   2   2   0   2   0   2   0   2   0   2   0   2   0   0   2   2   2   0   0   2   2   0   2   0   2   0   2   0   0   0   0   0   2   0   2   0   0   0   0   0   0   0   2   0   2   0   0   2   0   0   0   2   2   2   0   0   2   0   2   0   2   2   0   2   0   2   2   2   2   0   2   2   2   2   2   2   0   2   0   0   0   2   2   2   2   2   2   2   2   0   2   0   0   0   2   0   0   2   0   2   2   2   2   2   2   2   0   0   0   2   0   2   2   0   0   2   0   2   2   2   2   0   0   2   0   2   2   0   0   2   2   0   2   0   2   2   2   0   0   0   0   0   0   0   0   2   2   2   0   0   2   0   0   2   0
 MK-4-8                 2   0   0   2   0   2   0   2   0   0   0   0   0   2   0   0   2   0   2   0   0   0   2   0   2   0   2   0   0   0   0   2   2   0   0   2   0   0   2   0   0   0   0   0   0   0   2   0   2   2   2   0   2   0   2   0   2   0   0   2   2   2   2   0   2   2   0   2   0   2   0   2   0   0   0   0   0   2   2   2   0   0   0   0   2   0   0   2   0   2   0   0   2   0   0   0   2   2   2   0   0   0   0   2   0   2   2   0   2   0   0   2   2   2   2   0   2   2   2   2   2   0   2   0   0   0   2   2   2   0   2   2   2   2   0   2   0   0   2   2   0   0   2   0   2   2   2   2   2   2   0   0   0   0   2   0   2   2   0   0   2   2   2   2   2   2   0   0   2   0   2   2   0   0   2   2   0   2   0   2   2   2   0   0   0   2   0   0   0   0   2   2   2   2   0   2   0   0   2   0
 MK-4-9                 2   0   0   2   0   2   0   2   0   0   0   2   0   2   0   2   0   0   2   0   0   0   2   0   2   0   2   0   0   2   0   2   0   0   0   2   0   0   2   0   2   0   0   0   0   2   2   0   2   2   2   0   2   0   2   0   2   0   0   2   2   2   2   0   2   2   0   2   0   2   2   2   0   2   0   0   0   2   2   2   0   0   0   0   2   0   0   2   2   2   0   0   2   0   0   0   2   2   0   0   0   0   0   0   2   0   2   0   2   0   0   2   2   2   2   0   2   2   2   2   2   0   2   0   0   0   2   2   2   0   2   2   2   2   0   2   0   0   2   0   0   0   2   0   2   2   2   2   2   2   0   0   0   0   2   0   2   0   2   0   2   0   2   2   2   2   0   0   2   0   2   2   0   0   0   2   0   2   0   2   2   2   0   0   0   2   2   0   0   0   2   2   2   2   0   2   0   0   2   0
 MK-4-10                2   0   0   2   0   2   0   2   2   0   0   2   0   2   0   2   0   0   2   0   0   0   2   2   2   0   2   0   0   0   0   2   0   0   0   2   0   0   2   0   2   0   0   0   0   0   2   0   2   2   2   0   0   0   2   0   2   0   0   2   2   2   2   0   2   0   0   2   0   2   2   2   0   2   0   0   0   2   2   2   0   0   0   2   2   0   0   2   2   2   0   0   2   0   0   2   2   0   2   0   0   0   0   0   2   2   2   0   2   0   0   2   2   2   2   0   2   2   2   2   2   0   2   2   0   0   2   2   2   0   2   2   2   2   0   2   0   2   2   0   0   0   2   0   2   2   2   2   2   2   0   0   0   2   2   2   2   0   2   0   2   0   2   2   2   2   0   0   0   0   2   2   0   0   0   2   0   2   0   2   2   0   0   0   0   2   2   0   0   0   2   2   2   2   0   2   0   0   2   0
 MK-4-11                2   2   0   0   0   2   0   0   2   0   0   2   0   2   0   2   0   0   2   0   0   0   2   2   2   0   2   0   0   0   0   2   0   0   0   2   0   0   0   0   2   0   0   0   0   0   2   0   2   2   2   0   0   0   2   0   2   0   0   2   2   0   2   0   2   0   0   2   0   2   2   2   0   2   0   0   0   2   2   2   0   0   0   2   2   0   0   2   2   2   0   0   2   0   0   2   2   0   2   0   0   0   0   0   2   0   0   0   2   0   0   0   2   2   2   0   2   2   2   2   2   0   2   2   0   0   2   2   2   0   2   2   2   2   0   2   0   2   2   0   0   2   2   0   2   2   2   2   2   2   0   0   2   2   2   2   2   0   2   0   2   0   2   2   2   2   0   0   0   0   2   0   0   0   0   2   0   2   0   2   2   0   0   0   0   2   2   0   0   0   2   2   2   0   0   2   0   0   2   0
 MK-4-12                2   2   0   0   0   2   0   0   2   0   0   2   0   2   0   2   0   0   2   2   0   0   2   2   2   0   2   0   0   0   0   2   0   0   0   2   0   0   0   0   2   0   0   2   2   0   2   0   2   2   2   0   2   0   2   0   2   0   0   2   2   2   2   0   2   0   0   2   0   2   2   2   0   0   0   0   0   2   2   2   0   0   0   2   0   0   0   2   2   2   0   0   2   0   0   0   2   0   2   0   0   0   0   0   2   0   0   0   2   0   0   0   2   2   2   0   0   2   2   2   2   0   2   2   0   0   2   2   2   0   2   2   2   2   0   2   0   2   2   2   0   0   0   0   2   2   2   0   2   2   0   0   2   2   2   2   2   2   2   0   2   2   2   2   2   2   0   0   0   0   2   0   0   0   0   2   0   2   0   2   2   0   0   0   0   2   2   0   0   0   2   2   2   0   2   2   0   0   2   0
 MK-4-13                2   2   0   0   0   0   0   2   2   0   0   2   0   2   0   2   0   0   2   2   0   0   2   2   0   0   2   0   0   0   0   2   0   0   0   2   0   0   0   0   2   0   0   2   2   0   2   0   2   2   2   0   2   0   2   0   2   0   0   2   2   2   2   0   2   0   0   2   0   2   2   2   0   0   0   0   0   2   2   2   2   0   0   2   0   0   0   2   2   2   0   0   2   0   0   0   2   0   2   0   0   0   0   0   2   0   2   0   2   0   0   0   2   2   2   0   0   0   0   2   0   0   2   2   0   2   2   2   2   0   2   2   2   2   0   2   0   2   2   0   0   0   2   0   2   2   2   0   2   2   0   0   2   2   2   2   2   2   2   0   2   2   2   2   2   2   0   0   0   0   2   0   0   0   0   2   0   2   0   2   2   0   0   0   0   2   2   0   0   0   2   0   2   0   0   2   0   0   2   2
 MK-4-14                2   2   0   0   0   0   0   2   2   2   0   2   0   2   0   0   0   2   2   2   0   0   0   0   0   0   2   2   0   0   0   2   0   0   0   2   0   0   0   0   2   0   0   0   0   0   2   0   2   2   2   2   2   0   2   0   2   0   0   2   2   2   2   0   2   0   2   2   0   2   2   0   0   0   0   0   0   2   2   2   2   0   0   2   0   0   0   2   2   2   0   0   2   0   0   0   2   2   2   0   0   0   0   0   2   0   2   0   2   0   0   0   2   2   2   0   0   2   0   2   0   0   2   2   0   2   2   2   2   0   0   2   2   2   0   2   0   2   2   0   0   0   2   0   2   2   2   0   0   2   0   0   2   2   2   2   2   2   0   0   0   2   2   2   2   2   0   0   0   0   2   0   0   0   0   2   0   2   0   2   2   0   0   0   2   2   2   0   0   0   2   0   2   0   0   2   0   0   2   2
 MK-4-15                2   2   2   0   0   0   0   2   2   2   0   2   0   2   0   0   0   2   2   2   0   0   0   0   0   0   2   2   0   0   0   2   0   0   0   2   0   0   0   0   2   0   0   0   0   0   2   0   2   2   2   2   2   0   2   0   2   0   0   2   2   2   2   0   2   0   2   2   0   2   2   0   0   0   0   0   0   2   2   2   2   2   0   2   0   0   0   2   0   2   0   0   2   0   0   0   2   2   2   0   0   0   0   0   2   0   2   0   2   0   0   2   2   2   2   0   0   2   0   2   0   0   2   2   0   2   2   2   2   0   0   2   0   2   0   2   0   2   0   0   0   0   0   0   2   2   2   0   0   2   0   0   2   2   2   2   2   2   2   0   0   0   2   2   2   2   0   0   2   0   2   0   0   0   0   0   0   2   0   2   2   0   0   0   2   2   2   2   0   0   2   0   2   0   2   2   0   0   2   2
 MK-4-16                2   2   2   0   0   0   0   2   2   2   0   2   2   2   2   0   0   2   2   2   0   0   0   0   0   0   2   2   0   0   0   2   0   0   0   2   0   0   0   2   2   0   0   0   0   0   2   0   2   2   2   2   2   0   2   0   2   0   0   2   2   2   2   0   2   0   2   2   0   2   2   0   0   0   0   0   0   2   2   2   2   2   0   2   0   0   0   2   0   2   0   0   2   0   0   0   2   2   2   0   0   0   0   0   2   2   0   0   2   0   2   2   2   2   2   0   0   2   0   2   0   2   2   2   0   0   2   2   2   0   0   2   0   2   0   2   0   2   0   0   0   0   0   0   2   0   2   0   0   2   2   0   2   2   0   0   2   2   2   0   2   0   2   2   2   2   0   0   2   0   2   0   0   0   0   0   0   2   0   2   2   0   0   0   2   2   2   2   0   0   2   0   2   0   2   2   0   0   2   2
 MK-5-1                 0   0   0   2   0   0   0   2   0   0   0   0   0   2   0   2   2   2   0   0   2   0   2   2   2   0   2   0   2   0   2   2   2   0   0   0   2   0   2   0   2   2   2   0   0   0   0   2   2   2   2   0   0   2   2   0   0   2   2   2   0   2   2   0   0   0   2   2   0   2   0   0   0   2   0   2   0   0   0   0   2   2   2   2   0   0   2   2   2   2   0   2   0   0   2   0   0   0   0   2   0   2   2   2   0   2   2   0   2   2   0   2   2   0   2   0   0   0   2   0   2   0   0   2   2   2   2   0   0   2   0   2   0   0   2   2   0   2   0   2   0   2   0   2   2   0   0   2   2   0   0   0   2   2   2   2   2   0   2   2   0   0   0   2   0   2   2   2   0   0   0   0   2   2   0   2   2   2   0   2   0   0   2   0   0   0   2   0   0   0   2   0   2   0   0   2   0   2   0   2
 MK-5-2                 0   0   0   2   0   0   0   2   0   0   0   0   2   2   0   2   2   2   0   0   2   0   2   2   2   0   2   0   2   0   2   2   2   0   0   0   2   0   0   0   2   2   2   0   0   0   0   2   0   2   2   0   0   2   2   0   0   2   0   2   0   2   2   0   0   0   2   2   0   2   0   0   0   2   2   2   0   2   2   0   2   2   2   2   0   0   0   2   2   0   0   2   0   0   2   0   0   0   0   2   0   2   2   2   0   2   0   0   2   2   0   2   0   2   2   0   0   0   0   0   2   0   0   2   2   2   2   0   0   2   0   0   0   0   0   2   0   2   0   2   0   2   0   2   0   0   0   2   2   0   0   0   2   2   2   2   2   0   2   2   0   2   0   2   0   2   2   2   0   0   0   0   2   2   0   2   2   2   0   2   0   0   2   0   0   0   2   0   0   0   2   0   2   0   0   2   0   2   0   2
 MK-5-3                 0   0   0   2   0   0   0   2   0   0   0   0   2   2   0   2   2   2   0   0   2   0   2   2   2   0   2   0   2   2   2   2   0   0   0   0   2   0   0   0   2   2   2   0   0   2   0   2   0   2   2   0   0   2   2   0   2   2   0   2   0   2   2   0   2   0   2   2   0   2   0   0   0   2   0   2   0   2   0   0   2   2   2   2   0   0   0   2   2   0   0   2   0   0   2   0   0   0   0   2   0   2   2   2   2   2   0   0   2   2   0   2   0   2   2   2   0   2   2   0   2   0   0   2   2   2   0   0   0   2   0   0   0   0   0   2   0   2   0   2   0   2   0   2   0   0   0   2   2   0   0   0   2   2   2   0   2   0   2   2   0   2   0   2   2   2   2   0   0   0   0   0   0   2   0   2   2   2   0   2   0   0   0   0   0   0   2   0   0   0   2   0   0   0   0   2   0   2   0   2
 MK-5-4                 0   0   0   2   0   2   0   2   2   0   0   0   2   2   0   2   2   2   2   0   2   0   2   2   2   0   2   0   2   2   2   2   0   0   0   0   2   0   0   0   2   2   2   2   0   2   0   2   0   2   2   0   0   2   2   0   2   2   0   2   0   2   2   0   2   0   2   2   0   0   0   2   0   2   0   2   0   2   0   0   2   2   2   2   0   0   0   2   2   0   0   2   0   0   2   0   0   0   0   2   0   0   2   2   2   2   0   0   2   2   0   2   0   2   0   2   0   2   2   0   2   0   0   2   2   2   0   0   0   2   0   2   0   0   0   2   0   2   0   2   0   2   2   2   0   0   0   2   2   2   0   0   2   2   2   0   2   0   2   2   0   2   2   2   2   2   0   0   0   0   0   0   0   0   0   2   2   2   0   2   0   0   0   0   0   0   2   0   0   0   2   0   0   0   0   2   2   2   0   2
 MK-5-5                 0   0   0   2   2   2   0   2   2   0   0   0   2   2   0   2   2   2   2   0   2   0   2   2   2   0   0   0   2   2   2   2   0   0   0   0   2   0   0   0   2   2   2   2   2   2   0   2   0   2   0   0   0   0   2   0   2   2   0   2   2   2   2   0   2   0   2   2   2   0   0   2   2   2   0   2   0   2   0   0   0   2   2   2   0   0   2   2   2   2   0   2   0   0   2   0   0   0   0   2   0   0   2   2   2   2   0   0   2   2   0   2   0   2   0   0   0   2   2   0   2   0   0   2   2   2   0   0   0   2   0   2   0   0   0   2   0   2   2   0   0   2   2   0   0   0   0   2   2   2   0   0   2   0   2   0   2   0   2   2   0   2   2   2   2   2   0   2   0   0   0   0   0   0   0   2   2   2   2   0   0   0   0   0   0   2   2   0   0   0   2   0   0   0   0   2   2   2   0   2
 MK-5-6                 0   0   0   2   2   2   0   2   2   0   0   0   2   2   0   2   0   2   2   0   2   0   2   2   2   0   0   0   0   2   2   2   0   0   0   0   2   0   0   0   2   2   2   2   2   2   0   2   0   0   0   0   0   0   0   0   2   2   0   2   2   2   0   0   2   0   0   2   2   0   0   2   2   2   0   2   0   2   0   0   0   2   2   2   0   0   2   2   2   2   0   0   0   0   2   0   2   0   0   2   0   0   2   2   2   2   0   0   2   2   0   2   0   2   0   0   0   2   2   0   2   0   0   2   2   2   0   0   0   2   0   0   0   0   0   2   0   2   2   0   0   2   2   0   0   0   0   2   2   2   0   0   2   0   0   0   2   0   2   2   0   2   2   2   2   2   0   2   0   0   0   0   2   2   0   2   0   2   2   2   0   0   2   0   0   2   2   0   0   0   2   0   0   0   0   2   2   0   0   2
 MK-5-7                 2   0   2   2   2   2   0   0   2   2   0   0   2   2   0   0   0   2   2   0   2   0   2   0   2   0   0   0   0   2   2   2   0   0   0   0   2   0   0   0   0   2   2   0   2   2   0   2   2   0   0   0   0   0   0   0   2   2   0   2   2   2   0   0   2   0   0   2   2   0   0   2   2   0   0   2   0   0   0   2   0   2   2   2   0   0   2   2   2   0   0   0   0   0   2   0   2   0   0   2   0   0   2   2   2   2   0   0   2   0   0   2   2   2   0   0   0   2   2   0   2   0   0   2   2   0   0   0   0   2   0   0   2   0   0   2   0   2   2   0   0   2   2   0   0   0   0   2   2   2   0   0   2   0   0   0   2   0   2   2   0   2   2   2   2   2   0   2   2   0   0   0   0   2   2   0   0   2   2   2   0   0   2   0   0   0   2   0   0   2   2   0   0   0   0   2   2   0   2   2
 MK-5-8                 2   0   0   2   2   2   0   0   2   2   0   0   2   2   0   2   0   2   2   0   2   0   2   0   2   0   0   0   0   2   2   2   0   2   2   0   2   0   0   0   2   2   2   0   0   0   0   2   2   0   2   0   0   0   0   0   2   2   0   0   2   2   0   2   2   0   0   2   2   0   0   2   2   0   0   2   0   0   2   2   0   2   2   2   0   0   0   2   2   0   0   0   0   0   2   0   2   0   0   2   0   0   2   2   2   2   0   0   0   0   0   2   2   2   0   0   0   2   2   0   2   2   2   2   2   0   0   0   0   2   0   0   2   0   0   2   0   2   2   0   0   2   2   2   0   0   0   2   2   2   0   0   2   0   0   0   2   0   2   2   0   2   2   2   2   2   0   2   2   0   0   2   0   2   2   0   0   2   2   2   0   0   2   0   0   2   2   0   2   2   2   0   0   2   0   2   2   0   2   2
 MK-5-9                 2   0   0   2   2   2   0   0   2   2   0   0   0   2   0   2   2   2   2   0   2   2   0   0   2   0   0   0   0   2   2   2   0   2   2   2   2   0   0   0   2   2   2   0   0   0   0   2   2   0   2   0   0   0   0   0   2   2   0   0   2   2   0   2   0   0   0   2   2   2   0   2   2   0   0   2   0   0   2   2   0   2   2   2   0   0   0   2   2   0   0   0   0   0   0   0   2   0   0   0   0   0   2   2   2   2   0   0   0   0   0   2   2   2   0   0   0   2   2   0   2   2   2   2   2   0   0   2   0   2   0   0   2   0   0   2   0   2   2   2   0   2   0   2   0   0   0   0   2   2   0   0   2   0   0   0   2   0   2   2   0   2   2   2   2   2   0   2   0   0   0   0   0   2   2   0   0   2   2   2   0   0   2   0   0   2   2   0   2   2   2   0   0   2   0   2   2   0   0   0
 MK-5-10                0   0   0   2   2   2   0   0   2   2   0   2   0   2   2   0   2   0   2   0   2   2   2   0   2   0   0   0   0   2   2   2   0   0   2   2   2   0   0   0   2   0   2   0   0   0   0   2   2   2   2   2   0   0   0   0   2   2   0   0   2   2   0   2   2   0   0   2   2   2   0   0   2   0   0   0   0   0   2   2   0   2   2   2   2   0   0   2   2   2   2   0   0   2   0   0   2   0   0   0   0   0   2   2   2   0   0   0   0   0   0   2   2   2   0   0   0   2   2   0   2   2   2   2   2   0   0   2   0   2   0   0   0   0   2   2   0   2   0   2   2   2   0   2   0   0   0   0   2   2   0   2   2   0   2   0   2   0   2   2   0   2   2   2   2   2   0   2   0   0   2   0   0   2   2   0   2   2   2   2   0   0   2   0   0   2   2   0   2   2   2   0   0   2   0   0   0   0   0   0
 MK-5-11                0   0   2   2   2   2   0   0   2   0   0   2   0   2   2   0   2   2   2   0   2   2   2   0   2   0   0   0   2   2   2   0   0   2   2   2   2   0   0   0   2   0   2   0   0   0   0   2   2   2   2   2   0   0   0   2   0   2   0   0   2   2   2   0   2   0   0   2   2   2   0   0   2   0   0   0   0   0   2   2   0   2   2   2   2   0   0   2   2   2   2   0   0   2   2   0   0   0   0   0   0   0   2   2   2   0   0   0   0   0   0   2   2   2   0   0   0   2   2   0   2   2   2   2   0   0   0   2   0   2   0   2   0   0   2   2   0   2   2   2   0   2   0   2   0   0   0   0   2   0   2   2   2   0   2   0   2   0   2   2   0   2   2   2   2   2   0   2   0   0   2   0   0   2   0   0   2   2   2   2   0   2   2   0   0   2   2   0   2   2   2   0   0   0   0   2   0   0   0   0
 MK-5-12                0   0   0   0   2   2   0   0   2   0   0   2   2   2   2   0   2   2   2   0   2   2   0   0   2   0   0   0   2   2   2   0   0   2   0   2   2   0   0   0   2   0   2   0   0   0   0   2   2   2   0   2   0   0   0   2   0   2   2   0   2   2   2   0   2   0   0   2   2   2   0   0   2   2   0   0   0   0   2   0   0   2   2   2   2   0   0   2   2   2   2   0   0   2   0   0   0   0   0   0   0   2   2   2   0   0   0   0   0   0   2   2   0   2   0   0   0   2   2   0   2   2   0   2   0   0   0   2   0   2   0   2   2   0   2   2   0   2   2   0   0   2   0   0   0   0   0   2   0   0   2   2   2   0   2   0   2   2   0   2   0   2   2   0   2   2   0   2   0   0   2   0   0   2   0   0   2   2   2   2   0   2   0   0   0   2   2   0   2   2   2   0   0   0   0   2   0   0   0   2
 MK-5-13                0   0   0   2   2   2   0   0   0   0   0   2   2   2   0   0   2   2   0   0   2   2   2   0   2   0   0   0   2   2   2   0   0   2   0   2   2   2   2   0   2   0   2   0   0   0   0   2   2   2   0   2   0   0   0   2   0   2   2   0   2   2   2   0   0   0   0   0   2   2   0   2   0   2   0   2   0   0   2   0   0   2   2   2   2   0   0   2   0   2   2   0   0   0   0   0   0   0   0   0   0   2   2   2   0   0   2   0   0   0   2   2   0   2   0   0   0   2   2   0   2   2   0   2   0   0   0   2   0   2   0   2   2   0   2   2   0   2   2   0   0   2   0   0   0   2   0   2   0   0   2   2   2   2   2   0   2   2   0   2   0   2   2   0   0   0   0   0   0   0   2   0   0   2   0   0   2   2   2   2   0   2   0   0   0   2   0   2   2   2   2   0   0   0   0   2   2   0   0   2
 MK-5-14                0   0   0   2   2   2   0   0   0   0   0   2   2   2   0   2   2   2   0   0   2   2   0   0   2   0   0   0   2   2   2   0   0   2   0   2   2   2   2   0   2   0   2   0   0   0   0   2   2   2   0   2   0   0   0   0   0   0   2   0   2   2   2   0   0   0   0   0   2   2   0   2   0   2   0   2   0   0   2   0   0   2   2   2   2   2   0   2   0   2   2   0   0   0   0   0   0   0   0   0   0   2   2   2   0   0   2   0   0   0   2   2   0   2   0   0   0   2   2   0   2   2   0   2   2   2   0   2   0   2   0   2   2   0   2   2   0   2   2   0   0   2   0   0   0   2   0   2   0   0   2   2   2   2   2   0   2   2   0   2   2   2   2   0   0   0   0   0   0   0   2   0   0   2   0   0   2   2   2   2   0   2   0   0   0   2   0   2   2   2   0   0   0   0   0   2   0   0   0   0
 MK-5-15                0   0   0   2   2   0   0   0   0   0   0   0   2   2   0   2   2   2   0   0   2   2   0   0   2   0   0   0   2   2   2   0   0   2   0   2   2   2   2   0   2   0   2   2   0   0   0   2   2   2   0   2   0   0   0   2   0   0   2   0   2   2   2   0   0   0   0   2   2   2   2   2   0   2   0   2   0   0   2   0   0   2   2   2   2   2   0   2   0   2   2   2   0   0   0   0   0   0   0   0   2   2   2   2   0   0   2   0   0   0   2   2   0   0   0   0   0   2   0   0   2   2   0   2   2   2   0   2   0   2   0   2   2   0   0   2   0   2   0   0   0   2   0   0   0   2   0   2   0   0   2   2   0   2   2   0   2   2   0   2   2   2   2   0   0   0   0   0   0   0   2   0   0   2   0   0   0   2   2   0   0   2   0   0   0   2   0   2   2   0   0   2   2   0   0   0   0   2   0   0
 MK-5-16                0   0   0   2   2   2   0   0   0   0   0   0   2   0   0   2   2   2   0   0   2   2   0   0   2   2   0   2   2   2   2   0   2   2   0   2   2   2   0   0   2   0   2   0   0   2   0   2   2   2   0   2   0   0   0   2   0   0   2   2   2   2   2   0   0   0   0   2   2   2   2   2   0   2   0   2   0   0   2   0   0   2   0   0   2   2   0   2   0   2   2   2   0   0   0   0   0   0   0   0   2   2   2   2   0   0   0   0   0   0   2   2   0   0   0   2   0   2   0   0   2   2   0   2   2   2   0   2   0   2   0   0   2   0   0   2   0   2   2   0   0   2   0   0   0   0   0   2   0   0   2   2   0   2   2   0   2   2   0   0   2   2   2   0   0   0   0   0   0   0   2   0   0   2   0   2   0   2   2   0   0   2   0   0   0   2   0   2   2   2   0   2   0   0   0   0   0   2   0   0
 MK-6-1                 2   0   2   0   0   0   0   0   0   0   0   0   0   0   0   0   0   2   0   0   2   2   0   0   0   0   0   2   2   2   2   0   2   2   2   0   2   0   0   0   2   0   2   0   0   2   2   0   0   0   2   2   0   2   2   0   0   0   0   0   2   0   2   2   2   0   0   2   2   0   0   2   0   0   0   0   2   0   0   0   0   0   2   0   2   2   0   2   2   0   2   0   0   0   2   0   2   2   0   0   0   2   2   2   2   0   0   2   0   0   0   0   0   2   0   0   0   0   2   2   2   0   0   2   2   2   2   0   2   0   0   0   0   2   0   2   0   0   2   0   0   0   2   0   2   2   2   0   0   0   2   2   2   2   0   2   2   2   2   2   0   2   2   0   2   2   0   0   0   2   0   0   0   0   2   2   0   2   2   2   0   0   0   0   2   0   0   0   0   0   2   0   0   2   0   2   0   2   0   0
 MK-6-2                 2   0   2   0   0   0   0   0   0   0   0   0   0   0   0   0   0   0   0   0   2   2   0   0   0   0   0   2   2   2   2   0   2   2   2   0   2   0   0   0   2   0   0   0   0   2   2   0   0   0   2   2   0   2   0   0   0   0   0   0   2   0   2   2   2   0   0   2   2   0   0   2   0   0   0   0   2   0   0   0   0   0   2   0   2   2   0   2   2   0   2   0   0   0   2   0   2   2   0   0   0   2   0   2   2   2   0   2   0   0   0   0   0   2   0   0   0   2   2   0   2   0   0   2   2   2   2   2   2   0   0   0   2   2   0   2   0   0   0   0   0   0   2   0   2   0   2   0   0   0   2   2   2   2   0   2   2   2   2   2   0   2   2   0   2   2   0   0   0   2   0   2   0   0   2   2   0   0   2   2   0   0   0   0   2   0   0   0   0   2   2   0   0   2   0   0   0   2   0   0
 MK-6-3                 2   0   2   2   0   0   0   0   0   0   0   0   0   0   0   0   0   0   0   0   2   2   0   2   0   0   0   2   2   2   2   0   0   2   2   0   2   0   0   0   2   0   0   2   0   2   2   0   0   0   2   2   0   2   0   0   0   0   0   2   2   0   2   2   0   0   0   2   2   0   2   2   0   0   0   0   2   0   0   0   0   0   2   0   2   2   0   2   2   0   2   0   0   0   2   0   2   2   0   0   0   2   0   2   2   2   0   0   0   0   0   0   0   2   0   0   0   2   2   0   2   0   0   2   2   2   2   0   2   0   0   0   2   2   0   2   0   0   0   0   0   0   2   2   2   0   0   2   0   0   2   2   2   2   0   2   2   2   2   2   0   2   2   2   2   2   2   0   0   2   0   2   0   2   2   2   0   0   2   2   0   0   0   0   2   2   2   0   0   2   2   0   0   2   0   0   0   2   0   0
 MK-6-4                 2   0   2   2   0   0   2   0   0   0   0   0   0   0   0   0   0   2   0   0   2   2   0   2   0   0   0   0   2   2   2   0   0   2   2   0   2   0   0   0   2   0   0   2   0   2   2   0   0   0   2   2   0   2   0   0   0   0   0   0   2   0   2   2   2   0   0   2   2   0   2   2   0   0   0   0   2   0   0   0   0   0   2   0   2   2   0   0   2   0   2   2   0   0   2   2   2   2   0   0   0   2   0   2   2   2   0   0   2   0   0   0   0   2   0   0   0   2   2   0   2   2   0   2   2   2   2   0   2   0   2   0   2   2   0   2   0   0   0   2   0   0   2   2   2   0   0   0   0   0   2   2   2   2   0   2   2   2   2   2   0   2   2   0   2   2   2   0   0   2   0   2   0   2   2   2   0   0   2   2   0   0   0   0   0   2   2   0   0   2   2   0   0   2   0   0   0   2   0   0
 MK-6-5                 2   0   2   2   0   0   2   0   0   0   2   0   0   0   0   0   0   2   0   0   2   0   0   2   0   0   0   0   2   2   2   0   0   2   0   0   2   0   0   0   2   0   0   2   0   2   2   0   0   0   2   2   0   2   0   0   0   0   2   0   2   0   2   2   2   0   0   2   2   0   2   2   0   0   0   0   2   0   2   0   0   0   2   0   2   2   0   0   2   0   2   2   0   0   2   2   2   2   2   0   0   2   0   0   2   2   0   0   2   0   0   0   0   2   0   0   0   2   2   0   2   2   0   2   2   2   2   2   2   0   2   0   2   2   0   0   0   0   0   0   0   0   2   2   0   0   0   0   0   0   2   2   0   2   0   2   2   2   2   0   2   2   2   0   2   2   0   0   0   2   0   2   0   2   2   2   0   0   2   0   0   0   0   0   0   2   0   0   0   2   2   0   0   2   0   0   0   2   0   0
 MK-6-6                 2   0   2   2   0   0   2   0   2   2   2   0   0   0   0   0   0   2   0   0   2   0   0   2   0   0   0   0   2   2   2   0   0   2   0   0   2   0   0   0   2   0   0   2   0   2   2   0   0   0   2   2   0   2   0   0   0   0   2   0   2   0   2   2   2   0   0   2   2   0   2   0   0   0   0   0   2   0   2   0   0   0   2   0   2   2   2   0   2   0   0   2   0   0   2   2   0   2   2   0   0   2   0   0   2   2   0   0   2   0   0   0   0   2   0   0   0   2   0   0   2   2   0   2   2   2   0   2   2   0   2   0   2   2   2   0   0   0   0   0   0   2   2   2   0   0   2   0   0   0   2   2   0   2   0   2   2   2   2   0   2   2   2   0   0   2   0   0   0   2   0   2   0   2   2   2   0   0   2   0   0   0   0   0   0   2   0   0   0   2   2   0   0   0   0   0   2   2   0   0
 MK-6-7                 2   0   0   2   0   0   2   0   2   2   2   0   0   0   0   0   0   2   0   0   2   0   0   2   0   0   0   0   0   2   2   0   0   2   0   0   2   0   0   2   0   0   0   2   0   2   2   2   0   0   2   2   0   2   0   0   0   0   2   0   2   0   2   2   2   0   0   2   2   0   2   0   0   0   0   0   2   0   2   0   0   0   2   0   2   2   2   0   2   0   0   2   0   0   2   2   0   2   0   0   0   2   0   0   2   2   2   0   2   0   0   0   0   2   0   0   0   2   0   0   2   2   0   2   2   2   0   2   2   0   2   0   2   2   2   0   0   0   0   0   0   2   2   2   0   0   2   0   2   0   2   2   0   2   0   2   0   2   2   0   2   2   2   0   0   2   0   0   0   2   0   2   0   2   2   2   0   0   2   0   2   0   0   0   0   2   0   0   0   2   2   0   0   0   0   0   2   2   0   0
 MK-6-8                 0   0   0   2   0   0   2   0   2   2   2   2   0   0   0   0   0   2   0   0   2   0   0   2   2   0   0   0   0   2   2   2   0   2   0   0   2   0   0   2   0   0   0   2   0   0   2   2   0   0   2   2   0   2   0   0   0   0   2   0   2   0   2   2   2   0   2   2   0   0   2   0   2   0   0   0   2   0   2   0   0   0   2   0   2   2   2   0   2   0   0   2   0   0   2   2   0   2   0   0   0   2   0   0   2   2   2   0   2   0   0   0   2   2   0   0   0   2   0   0   2   2   0   2   0   2   0   2   2   0   2   0   2   2   2   0   0   0   0   0   0   2   2   2   0   0   2   0   2   0   2   2   0   2   0   2   0   2   2   0   2   2   0   0   0   2   2   0   2   2   0   2   0   2   2   2   0   0   2   0   2   0   0   0   2   2   0   2   0   2   2   0   0   0   0   0   2   2   0   0
 MK-6-9                 0   0   0   2   2   0   2   0   2   0   2   2   2   0   0   0   0   0   0   0   2   0   0   2   2   0   0   0   0   0   2   2   0   2   0   0   2   0   0   0   0   0   0   2   0   0   2   2   0   0   2   2   0   2   0   0   0   0   2   0   2   0   2   2   0   0   2   2   0   0   2   0   2   0   0   0   2   0   2   0   0   0   2   0   2   2   2   2   2   2   0   2   2   0   2   0   2   2   0   0   0   2   0   0   2   2   2   0   2   0   0   0   2   2   2   0   0   2   0   0   2   2   0   2   2   0   0   2   2   2   2   2   0   2   2   0   2   0   0   0   0   2   2   2   0   0   2   2   2   0   2   2   0   2   2   2   2   2   2   0   2   2   0   0   0   2   2   2   0   2   0   2   0   2   2   2   0   0   2   0   2   0   0   0   2   2   0   2   0   2   2   0   0   0   0   0   2   2   0   0
 MK-6-10                0   0   2   2   2   0   2   0   2   0   2   2   2   0   0   0   0   0   0   0   2   0   0   2   2   0   0   0   0   0   2   2   0   0   0   0   2   2   0   2   0   0   0   2   0   0   2   2   0   0   2   2   0   2   0   0   0   0   2   0   2   2   0   2   2   0   2   2   0   0   2   0   2   0   0   0   2   0   2   0   0   0   2   0   2   2   2   2   2   2   0   2   2   0   2   0   2   2   0   0   0   2   0   0   2   2   0   0   2   0   0   0   2   0   2   0   0   2   0   0   2   2   0   2   0   0   0   2   2   2   2   2   0   2   2   0   2   0   0   0   0   2   2   2   0   0   2   0   2   2   0   2   2   2   2   2   2   2   2   0   2   2   0   0   0   2   2   2   0   2   0   0   0   2   2   2   0   0   2   0   2   0   0   0   2   2   0   2   0   2   2   2   0   0   2   0   0   2   0   0
 MK-6-11                0   0   2   2   2   0   2   2   2   0   2   2   2   0   0   0   0   0   0   0   0   0   0   2   2   0   0   0   0   0   2   2   0   0   0   0   2   2   2   2   0   0   0   2   0   0   2   2   0   0   2   2   0   2   0   0   0   0   2   0   2   2   0   0   2   2   2   2   0   0   2   0   2   2   0   0   2   0   2   0   0   2   2   0   2   2   2   2   2   2   0   2   2   0   2   0   2   2   2   0   0   0   0   0   2   2   0   0   2   0   0   0   2   0   2   0   0   2   0   0   2   2   0   0   0   0   0   2   2   2   2   2   0   2   2   0   2   0   0   0   0   0   2   2   2   0   0   0   2   2   0   2   2   2   2   2   2   2   2   0   2   2   0   0   0   2   2   2   0   2   2   0   0   2   2   2   0   0   0   0   0   2   0   0   2   2   0   2   0   2   2   2   0   0   2   0   0   2   0   0
 MK-6-12                0   0   2   2   2   0   2   2   2   2   2   2   2   0   0   0   0   0   0   0   0   0   0   2   2   0   0   0   0   0   2   2   0   0   0   0   2   2   2   2   0   0   0   2   0   0   2   2   0   2   2   2   2   2   2   0   0   0   2   0   2   2   0   0   2   2   2   2   0   0   2   0   2   2   0   0   2   0   2   0   0   2   0   0   2   2   0   2   2   2   0   2   2   0   2   0   2   2   2   0   0   0   0   0   2   2   0   0   2   0   0   0   2   0   2   0   0   2   0   0   2   2   0   0   0   0   0   2   2   2   2   0   0   2   2   0   2   0   0   0   0   0   2   2   2   0   0   0   2   2   0   2   2   0   2   2   2   2   2   0   2   2   0   0   0   2   2   2   0   2   2   0   0   2   0   2   0   0   0   0   0   2   0   0   2   2   0   2   2   2   2   2   0   0   2   0   0   2   0   0
 MK-6-13                0   0   2   2   2   0   2   2   2   0   2   2   2   0   0   2   0   0   0   0   0   0   0   2   2   0   0   0   0   0   2   2   0   2   0   0   2   2   2   2   0   0   0   2   0   0   2   2   0   2   2   2   2   2   2   0   0   0   2   0   2   2   0   0   2   2   0   2   0   0   2   0   2   2   0   0   2   0   2   0   0   2   0   0   2   2   0   2   2   2   0   2   2   0   2   2   2   2   2   0   2   0   0   0   0   2   0   0   2   0   0   0   2   0   2   0   0   2   0   0   2   2   0   0   0   0   0   2   2   2   2   0   2   2   2   0   2   0   0   0   0   0   2   2   0   0   0   0   2   2   0   2   2   0   2   0   2   2   0   0   2   2   0   2   0   2   2   2   0   2   2   0   0   2   2   2   0   0   0   0   0   2   0   0   2   2   0   2   2   2   2   0   0   0   2   0   0   2   0   0
 MK-6-14                0   0   0   2   2   0   2   2   2   0   2   2   2   0   0   2   0   0   0   0   0   0   0   2   2   0   0   0   0   0   2   2   2   2   0   0   2   2   2   2   0   2   0   0   0   0   2   2   0   2   2   0   2   2   2   0   0   0   0   0   0   2   0   2   2   2   0   2   0   0   2   0   2   2   0   0   2   0   0   0   0   2   0   0   2   2   0   2   2   2   0   2   2   0   2   2   2   2   2   0   2   0   0   0   0   2   0   0   2   0   0   0   2   0   2   0   0   2   0   0   2   2   0   0   0   0   0   2   2   0   2   0   2   2   2   0   2   2   0   0   0   0   2   2   0   0   0   0   2   2   0   2   2   0   2   0   2   2   0   0   2   2   2   2   0   2   2   2   0   2   2   0   0   2   2   2   2   0   0   0   0   2   0   0   2   2   0   2   2   2   2   0   0   0   2   0   0   2   0   2
 MK-6-15                0   0   0   2   2   0   2   0   2   0   2   2   2   0   0   2   0   0   0   0   0   2   0   2   2   0   0   0   0   0   2   2   2   2   0   0   2   2   2   2   0   2   0   0   0   0   2   2   0   0   2   0   2   2   2   0   2   0   0   0   0   2   0   2   2   2   0   2   0   0   2   0   2   2   0   0   2   0   0   0   0   2   0   0   2   2   0   2   2   2   0   0   2   0   2   2   2   2   2   0   2   0   0   0   0   2   0   0   2   0   0   2   2   2   2   0   0   2   2   0   2   2   0   0   0   0   0   2   2   0   2   0   2   0   2   2   2   2   0   0   0   0   2   2   0   0   0   0   2   2   0   2   2   0   0   0   2   2   0   0   2   2   2   2   2   2   2   2   0   2   2   0   0   0   2   2   2   0   0   0   2   2   0   0   2   2   0   2   2   2   2   0   0   0   0   0   0   2   2   2
 MK-6-16                0   0   0   2   2   0   0   0   2   0   2   2   2   0   0   2   0   0   0   0   0   2   0   2   2   0   0   0   0   0   2   2   2   2   0   0   2   2   2   2   0   2   0   0   0   0   2   2   0   0   2   0   2   2   2   0   2   0   0   0   0   2   0   0   2   2   0   2   0   2   2   0   2   2   0   2   2   0   2   0   0   0   0   2   2   2   0   2   2   2   0   0   2   0   2   2   2   2   2   0   2   0   0   0   2   2   0   0   2   0   0   2   0   2   2   0   0   2   2   0   2   2   0   0   2   0   0   2   2   0   2   0   2   0   2   2   2   2   0   0   0   0   0   2   0   0   0   0   2   2   0   2   2   0   0   0   2   2   2   0   2   2   2   0   2   2   2   2   0   2   2   0   0   0   2   2   2   0   0   2   2   2   0   0   2   2   0   2   0   2   2   0   0   0   0   0   0   2   2   2
 
!****************************************** Phenotypic Data **********************************************************
!-100.0 is resevred for missing phenotype
SimulatedTrait1        17.1227   13.0608   20.9605   15.7237   11.6846   14.0427   17.0549   15.8483   17.2192   13.1248   16.2260   15.6842   17.9904   15.2685   13.4756   13.2042   18.7968   17.6233   13.9817   10.2657   12.3980   12.0880   14.7568   12.1938   16.8468   12.3102   15.9982   13.5602   12.9299   16.2140   17.3603   11.3282   14.2720   18.4413   12.5736   11.7738   21.0538   11.0780   17.5196   10.3430   15.5981   18.1047   18.9483   11.2671   15.8777   11.9164   14.9914   12.9004   22.9410   15.7111   15.0906   12.5292   15.5055   14.7755   14.2124   15.2897   15.1749   15.4301   18.6806   16.0112    8.7497   22.2143   19.8840   18.2673   16.9067   15.1168   10.7852   10.8544   14.0374   15.3750   10.3134   12.9258   15.5753   16.7180   15.8347   13.5101   14.1027   14.8905   15.0944   12.1172   14.6181   19.2420    9.3599   15.3726   10.5242   13.3816   13.4689   15.8746   16.6267   14.0344   15.5587   13.4369   14.3899   12.3437   13.1752   19.0877    9.5829   17.3581   14.5287   19.1176    9.7446    9.8625    9.4328   19.0503   17.9241   17.1035   13.4929   16.5977   14.3171   13.3107   17.0462   14.2383   11.4672   14.0067   16.5857   17.4157   15.7949   15.0992   11.5778   15.6783    9.9665   13.9602   20.4083   16.5389   17.4386   11.0230   16.2628   16.2528   13.2630   11.7335   13.0420   11.8751   14.3528   17.9997   12.8157   10.3170   12.1289   16.0047   15.3347   19.7039   13.2394   13.3125   12.9032   13.6699   13.5034   16.6751   20.0263   13.9341   14.3694   15.1986    6.8170   15.7554   14.0653   16.6779   19.2461   17.4257   14.1315   11.6964   18.4903   12.6135   18.1891   17.6038   17.3707   19.8729   15.9078   15.6657   12.1494   14.6366   11.9824   22.6149    8.5982   15.0871   16.7027   13.3045   18.5279   12.7504   10.5493   14.6589   13.8549   17.7584   18.3358   11.0562   16.7148   13.2483   15.8580   10.3811   16.9141   21.1335   11.3928   13.3062   12.3129   16.4141   17.4897   15.6388   13.4662   13.7962   13.6392   12.9626   16.1390   11.4698
SimulatedTrait2        11.3503    8.1888   10.0519   10.5589    9.0259    7.7824    6.8661   11.4481    8.9290    9.0755    9.0109    8.0470   12.9494    9.9877   10.0612   10.0226    7.4544   10.4469    8.3246    7.8325    8.9700   10.8226    9.8548    9.9868    7.6429    8.3075    9.2356    9.9960    9.6391   11.4160    9.5428   11.2466   12.3021    7.8567    9.8884    9.6794    8.5600    9.8236   12.7693    9.9344    9.0865   10.2010    8.3277    9.9549    8.7785    8.7788    7.8588    8.5000   11.0735   12.1272    6.8408   13.6071    9.8603   10.0683    6.1818   10.9257    8.8718   12.6627   11.6639    9.8171    9.9410    9.4187    9.2480   10.2540    9.5001    9.7298   11.3914    7.7808   12.9606   10.5525    8.1267    8.3034    8.8129   10.8815    9.4519    8.5530   10.2601   11.6271    7.2366   12.9130   11.3302   13.3917   10.3412   11.5774   10.4673   11.5678   10.0471    7.1123    8.1891    8.4995   10.0852   15.4697   10.6174    8.0250   10.4872   10.7977   13.7235    9.4635   11.5602   10.0039   10.2047   12.8520    6.9601    9.9094    9.4715   12.1568    9.8988   12.3658   11.1733   11.3614    9.8046    8.3510   12.3858   10.5644    9.6697    9.7128   11.9109   13.5601    9.6165    8.0649    6.4972    9.9587   10.9633   10.6671   11.0515    9.0530    9.8487    9.8200   10.3301    8.4081   10.9381   11.1578   10.2046   10.8282   11.8288    8.0648   10.1060    9.8922   11.4136   10.0716   13.6521    8.9608    9.6997    9.2231    7.7382    9.5366   10.4071    7.1827    9.2455    9.4822   10.6179    9.8318    9.1940   10.7880    9.3663   10.5658   11.5110   10.9235   10.1929   12.1869   10.3563    8.2237   10.7211   10.4328    7.8371    6.4443    8.7425    8.7902    7.8199   10.9300   11.3716    9.9204    8.3664   12.0622   10.1810   10.0481   10.6927    9.4186   13.6389    8.9466    9.9116   10.8331    9.5878   10.6470    9.7774    9.9984   10.6908    8.1700   10.4918    6.7931   10.1772   10.8803   10.2522   13.5192    7.8908   10.0687   10.1135    9.1855   12.2790    8.6385
 
