# Supplementary material for: Inclusive Composite Interval Mapping of QTL by Environment Interactions in Biparental Populations
Source: PLoS One. 2015 Jul 10;10(7):e0132414. doi: 10.1371/journal.pone.0132414 (PMC4498613; doi:10.1371/journal.pone.0132414)
Supplement: S4 File — (ZIP) [file pone.0132414.s004.zip › H=0.1/L1/run_00060.met]

!**********************Note: lines staring with "!" are remarks and will be ignored in the program********************
!*********************************General Information**********************************
!Assuming F1 = P1 x P2, populations available in QTL IciMapping are: 
!  1, P1BC1F1 = P1 x F1, the first backcrossing where P1 is used as the recurrent parent;
!  2, P2BC1F1 = P2 x F1, the first backcrossing where P2 is used as the recurrent parent;
!  3, F1DH, F1-derived doubled haploids; 
!  4, RIL or F1RIL, recombination inbred lines through the repeated selfing of F1;
!  5, P1BC1RIL, recombination inbred lines through the repeated selfing of P1BC1F1;
!  6, P2BC1RIL, recombination inbred lines through the repeated selfing of P2BC1F1;
!  7, F2, the selfing generation of F1;
!  8, F3, the selfing generation of F2;
!  9, P1BC2F1, the second backcrossing where P1 is used as the recurrent parent; 
! 10, P2BC2F1, the second backcrossing where P2 is used as the recurrent parent;
! 11, P1BC2RIL, recombination inred lines through the repeated selfing of P1BC2F1; 
! 12, P2BC2RIL, recombination inred lines through the repeated selfing of P2BC2F1; 
! 13, P1BC1F2, the selfing generation of P1BC1F1; 
! 14, P2BC1F2, the selfing generation of P2BC1F1; 
! 15, P1BC2F2, the selfing generation of P1BC2F1; 
! 16, P2BC2F2, the selfing generation of P2BC2F1; 
! 17, P1BC1DH, P1BC1F1-derived doubled haploids; 
! 18, P2BC1DH, P2BC1F1-derived doubled haploids; 
! 19, P1BC2DH, P1BC2F1-derived doubled haploids; 
! 20, P2BC2DH, P2BC2F1-derived doubled haploids; 
   3      !Mapping Population (see remarks above)
   2      !Mapping Function (1 for Kosambi; 2 for Haldane; 3 for Morgan)
   2      !Marker Space Type (1 for intervals; 2 for positions)
   1      !Marker Space Unit(1 for centiMorgans; 2 for Morgan)
   6      !Number of Chromosomes (or Linkage Groups)
 200      !Size of the mapping population
   2      !Number of environments
 
!***************************************** Chromosomes and Linkage Maps **********************************************
!Chromosome                 NumMarkers
-CH1                        16
-CH2                        16
-CH3                        16
-CH4                        16
-CH5                        16
-CH6                        16
!Linkage map (Marker name followed by position or the interval length)
 MK-1-1                1     0.000
 MK-1-2                1    10.000
 MK-1-3                1    20.000
 MK-1-4                1    30.000
 MK-1-5                1    40.000
 MK-1-6                1    50.000
 MK-1-7                1    60.000
 MK-1-8                1    70.000
 MK-1-9                1    80.000
 MK-1-10               1    90.000
 MK-1-11               1   100.000
 MK-1-12               1   110.000
 MK-1-13               1   120.000
 MK-1-14               1   130.000
 MK-1-15               1   140.000
 MK-1-16               1   150.000
 MK-2-1                2     0.000
 MK-2-2                2    10.000
 MK-2-3                2    20.000
 MK-2-4                2    30.000
 MK-2-5                2    40.000
 MK-2-6                2    50.000
 MK-2-7                2    60.000
 MK-2-8                2    70.000
 MK-2-9                2    80.000
 MK-2-10               2    90.000
 MK-2-11               2   100.000
 MK-2-12               2   110.000
 MK-2-13               2   120.000
 MK-2-14               2   130.000
 MK-2-15               2   140.000
 MK-2-16               2   150.000
 MK-3-1                3     0.000
 MK-3-2                3    10.000
 MK-3-3                3    20.000
 MK-3-4                3    30.000
 MK-3-5                3    40.000
 MK-3-6                3    50.000
 MK-3-7                3    60.000
 MK-3-8                3    70.000
 MK-3-9                3    80.000
 MK-3-10               3    90.000
 MK-3-11               3   100.000
 MK-3-12               3   110.000
 MK-3-13               3   120.000
 MK-3-14               3   130.000
 MK-3-15               3   140.000
 MK-3-16               3   150.000
 MK-4-1                4     0.000
 MK-4-2                4    10.000
 MK-4-3                4    20.000
 MK-4-4                4    30.000
 MK-4-5                4    40.000
 MK-4-6                4    50.000
 MK-4-7                4    60.000
 MK-4-8                4    70.000
 MK-4-9                4    80.000
 MK-4-10               4    90.000
 MK-4-11               4   100.000
 MK-4-12               4   110.000
 MK-4-13               4   120.000
 MK-4-14               4   130.000
 MK-4-15               4   140.000
 MK-4-16               4   150.000
 MK-5-1                5     0.000
 MK-5-2                5    10.000
 MK-5-3                5    20.000
 MK-5-4                5    30.000
 MK-5-5                5    40.000
 MK-5-6                5    50.000
 MK-5-7                5    60.000
 MK-5-8                5    70.000
 MK-5-9                5    80.000
 MK-5-10               5    90.000
 MK-5-11               5   100.000
 MK-5-12               5   110.000
 MK-5-13               5   120.000
 MK-5-14               5   130.000
 MK-5-15               5   140.000
 MK-5-16               5   150.000
 MK-6-1                6     0.000
 MK-6-2                6    10.000
 MK-6-3                6    20.000
 MK-6-4                6    30.000
 MK-6-5                6    40.000
 MK-6-6                6    50.000
 MK-6-7                6    60.000
 MK-6-8                6    70.000
 MK-6-9                6    80.000
 MK-6-10               6    90.000
 MK-6-11               6   100.000
 MK-6-12               6   110.000
 MK-6-13               6   120.000
 MK-6-14               6   130.000
 MK-6-15               6   140.000
 MK-6-16               6   150.000
!*********************************** Marker Types ********************************************************************
!Co-dominant marker: When heterozygote F1 is present, P1 is coded as 2, F1 is coded as 1, and P2 is coded as 0; Otherwise, P1 is coded as 2, and P2 is coded as 0. 
!Dominant marker: When heterozygote F1 is present, P1 and F1 are coded as 12, and P2 is coded as 0; Otherwise, P1 is coded as 2, and P2 is coded as 0.  
!Recessive markers: When heterozygote F1 is present, P1 is coded as 2, and F1 and P2 are coded as 10; Otherwise, P1 is coded as 2, and P2 is coded as 0. 
!Missing marker is coded as -1. 
 MK-1-1                 0   0   2   0   2   2   0   2   0   2   0   0   0   0   2   0   2   2   2   2   2   2   0   2   0   2   2   0   2   2   2   0   2   2   0   2   0   0   2   0   0   0   2   2   2   2   2   0   0   0   2   2   0   0   0   2   0   2   2   2   2   2   0   0   0   0   0   0   0   0   2   0   0   0   0   2   0   0   0   2   0   0   2   0   0   0   0   2   2   0   0   2   0   2   0   2   0   0   2   2   2   0   0   2   2   0   0   0   0   0   2   2   2   0   2   0   2   0   0   0   0   2   0   0   0   0   0   2   0   0   0   2   0   2   0   2   2   2   0   2   2   0   2   2   2   0   0   2   0   0   2   0   2   2   2   0   0   0   2   0   0   0   2   0   2   2   0   2   2   2   2   0   2   0   0   2   2   0   2   2   0   0   2   2   0   2   2   2   2   0   2   2   2   0   0   0   2   0   0   0
 MK-1-2                 0   0   2   2   2   2   0   2   2   2   0   0   0   0   2   0   0   2   0   0   2   2   0   2   0   2   2   0   2   2   2   0   2   2   0   2   0   0   2   0   0   0   2   2   2   2   2   0   0   0   2   2   0   0   0   2   0   2   2   0   2   2   0   0   0   0   0   0   2   0   2   0   0   2   0   2   0   0   2   2   0   0   2   0   0   0   0   2   2   0   0   0   0   2   0   2   0   0   2   2   2   0   0   2   2   0   0   0   0   0   2   2   2   0   2   0   2   0   0   0   0   2   0   0   0   0   2   2   0   0   0   2   0   2   0   2   2   2   0   2   2   0   2   2   2   0   0   2   0   0   2   0   2   2   2   0   0   0   2   0   0   0   2   0   2   2   2   2   2   2   2   2   2   0   0   0   2   0   2   2   0   2   0   2   0   2   2   2   2   0   2   2   2   0   0   0   2   0   2   0
 MK-1-3                 0   0   2   2   0   2   0   2   2   2   0   0   0   0   2   0   0   2   0   0   2   2   2   2   0   2   2   0   2   2   2   0   2   2   0   2   0   0   2   0   0   0   2   2   2   2   0   0   0   0   2   2   2   0   0   2   0   2   2   0   2   2   0   0   0   0   0   0   2   0   2   0   2   2   0   2   0   0   2   2   0   0   2   0   0   0   0   2   2   0   0   0   2   2   0   2   0   0   0   2   2   0   0   0   2   0   0   0   2   2   2   2   2   0   0   0   2   0   0   0   0   2   0   0   0   0   0   2   0   0   0   2   0   2   0   2   2   2   2   0   2   0   2   2   2   0   0   2   0   0   2   0   2   2   0   0   0   0   2   0   2   0   2   0   2   2   2   2   2   2   2   2   2   0   0   0   2   0   2   2   0   2   0   2   0   2   0   2   2   0   2   2   2   0   0   2   2   0   2   0
 MK-1-4                 2   0   0   2   0   2   0   0   2   2   0   0   0   0   2   0   0   2   0   0   2   2   0   0   0   2   2   0   2   2   2   0   0   2   0   2   0   0   2   0   0   0   2   2   2   0   0   2   0   0   2   2   0   0   0   2   0   0   2   2   2   2   0   0   0   0   0   0   2   0   2   0   2   2   0   2   2   0   2   0   0   0   2   0   0   0   0   2   2   0   0   0   0   2   0   2   0   0   0   2   2   0   0   0   2   0   0   0   2   2   2   2   2   0   0   0   2   0   0   0   0   2   0   0   0   0   0   2   2   0   2   0   0   2   0   2   2   2   2   0   2   2   2   0   2   0   0   2   0   0   0   0   2   2   2   0   0   0   2   0   2   0   2   2   2   2   2   2   2   2   2   2   2   0   0   2   2   0   2   2   0   2   0   2   0   2   0   2   2   2   2   2   2   0   0   2   2   0   2   0
 MK-1-5                 2   0   0   2   0   2   0   0   2   2   0   0   0   0   2   0   0   2   0   0   2   0   0   2   0   2   2   0   2   0   2   0   0   2   0   2   0   0   2   0   0   0   2   2   2   0   0   2   0   0   2   2   0   0   0   2   0   2   2   2   2   2   0   0   0   0   0   0   2   2   2   0   2   2   0   2   2   0   0   0   0   0   2   0   0   0   0   0   2   0   2   0   0   2   2   2   0   2   0   2   2   0   0   0   2   0   0   0   2   2   2   2   2   0   0   2   2   0   2   0   0   2   0   0   0   0   0   0   2   0   0   0   0   2   0   2   2   2   2   0   2   2   2   0   2   0   0   2   0   2   0   0   2   2   2   0   0   0   2   0   2   0   2   0   2   2   2   0   2   2   0   2   2   2   0   2   2   0   2   2   0   2   0   2   0   2   0   2   2   2   2   2   2   0   0   2   2   0   2   2
 MK-1-6                 2   0   0   0   0   2   0   0   2   2   0   0   0   0   2   0   0   2   0   0   2   0   0   2   0   2   2   0   2   0   2   2   0   2   0   2   0   0   2   0   0   2   2   2   2   0   0   2   0   0   0   2   0   0   0   2   0   2   2   2   2   2   0   2   0   0   2   2   2   2   2   0   2   2   0   2   2   0   0   0   0   0   2   0   0   0   0   0   2   0   2   0   0   2   2   2   0   0   0   2   2   0   0   0   0   0   0   0   2   0   0   2   2   2   0   2   2   0   2   0   0   2   0   0   0   0   0   0   2   0   0   0   0   2   0   2   2   2   2   0   2   2   0   0   0   0   0   2   2   0   0   0   2   2   2   0   0   0   2   0   2   0   2   0   2   2   2   0   2   2   0   2   2   2   0   2   2   0   2   2   0   2   0   2   2   2   0   0   2   2   2   2   2   0   0   2   2   0   2   2
 MK-1-7                 2   0   0   0   0   2   0   0   2   0   0   0   0   0   2   0   0   2   0   2   2   0   0   2   0   2   2   0   2   0   2   2   0   0   0   2   0   0   2   0   0   2   2   2   2   0   0   0   0   0   2   2   2   0   0   2   0   2   2   2   2   2   0   2   0   0   2   2   2   2   2   0   2   2   0   0   2   2   0   2   2   2   2   0   0   0   0   0   2   0   2   0   0   2   2   2   0   0   0   2   0   0   0   0   0   0   0   0   2   0   0   2   0   2   0   2   2   0   2   2   0   2   0   0   2   0   0   0   2   0   0   0   0   2   0   2   2   0   2   0   2   2   0   0   0   0   0   2   0   0   2   0   2   2   2   0   0   0   2   0   2   0   2   0   2   2   2   0   2   2   0   0   2   2   0   2   0   2   2   2   0   2   0   0   2   2   0   0   2   2   2   2   2   0   0   2   2   0   2   2
 MK-1-8                 2   0   0   0   0   0   0   0   0   0   0   0   0   0   2   0   2   2   0   2   2   0   0   2   0   2   2   0   2   0   2   2   0   0   0   2   0   0   2   0   2   2   2   2   2   0   0   0   0   0   2   2   2   0   0   2   0   2   2   2   2   2   0   2   0   0   2   2   2   2   2   0   2   2   0   0   2   2   0   2   2   2   2   0   2   0   0   0   2   0   2   0   0   0   2   2   0   0   0   2   0   0   0   0   0   0   0   0   2   0   0   2   2   2   0   2   2   0   2   2   0   2   0   0   2   0   0   0   2   0   0   0   0   2   0   2   2   0   2   0   2   2   0   0   0   2   2   2   0   0   2   0   2   2   2   2   0   0   2   0   2   0   2   0   2   2   2   0   2   2   0   0   0   2   0   2   0   2   2   2   0   2   0   0   2   2   0   0   2   2   2   2   2   0   0   2   2   2   2   2
 MK-1-9                 2   2   0   0   0   0   0   0   2   0   0   2   0   2   2   0   2   2   2   2   2   0   2   2   2   2   2   0   2   0   2   2   0   0   0   2   0   0   0   2   0   2   2   2   2   0   0   2   0   2   0   2   2   0   0   2   0   2   2   2   2   2   2   2   0   0   0   2   2   2   2   0   2   2   0   0   2   2   0   2   2   2   2   0   2   0   2   0   2   0   2   0   0   0   2   2   2   0   0   2   0   0   0   0   0   0   0   2   2   2   0   2   2   2   2   2   2   0   2   2   0   2   0   0   2   0   0   0   2   2   0   0   0   2   0   0   2   0   2   0   2   0   0   0   0   0   0   2   0   0   2   0   2   2   2   2   0   0   2   0   2   0   2   0   2   2   2   0   2   2   0   0   0   2   0   2   0   2   2   2   0   2   0   0   2   2   2   2   2   2   2   2   2   0   0   2   2   2   2   2
 MK-1-10                2   2   2   0   0   0   0   0   2   0   0   2   0   2   2   0   2   2   2   2   2   2   0   2   2   2   2   0   2   0   2   2   2   0   0   2   0   0   0   2   0   2   2   2   2   0   0   2   0   2   0   2   2   0   0   2   0   2   0   0   2   2   2   2   0   2   2   2   2   2   2   0   2   2   0   0   2   2   0   0   2   2   2   2   2   0   0   0   2   2   2   0   0   0   2   2   2   0   0   2   0   0   0   0   0   0   2   2   2   2   0   2   2   2   2   2   0   0   2   0   0   0   0   0   2   0   0   0   2   2   0   0   0   2   0   0   2   0   2   2   2   0   0   0   0   0   0   0   0   0   2   0   2   2   0   2   0   0   2   0   2   0   2   0   0   0   2   0   2   2   0   0   0   2   0   2   0   2   2   2   0   2   0   0   2   0   2   2   2   2   2   2   2   0   0   2   0   2   2   0
 MK-1-11                2   2   2   0   0   0   0   0   2   0   0   2   0   2   2   0   2   2   2   2   2   2   0   2   2   2   2   0   2   0   2   2   2   0   0   2   0   0   0   2   2   2   2   2   2   2   0   2   0   2   0   2   2   0   0   2   0   0   0   0   2   2   2   2   0   2   2   2   2   2   0   0   2   2   2   0   2   2   0   0   2   2   0   2   2   0   0   0   2   2   2   0   0   0   2   0   2   0   2   0   0   0   0   0   0   2   2   2   2   2   2   2   2   2   2   2   0   0   2   0   0   0   0   0   2   0   0   0   2   2   0   0   0   2   0   0   2   0   2   2   2   0   0   0   0   0   0   0   0   0   2   0   2   2   0   2   0   0   2   0   2   0   2   0   2   0   2   0   2   2   0   0   0   2   0   2   0   2   2   2   0   2   0   0   2   0   2   2   0   2   2   2   2   0   0   2   0   2   0   2
 MK-1-12                2   2   2   0   0   0   0   0   2   2   0   2   2   2   2   0   2   2   2   2   2   2   0   2   2   2   0   0   2   0   2   2   2   0   0   2   0   0   2   2   0   2   2   2   2   2   0   2   0   2   0   2   2   0   0   2   2   2   0   0   2   2   2   0   0   2   2   2   2   2   0   0   2   2   2   0   2   2   0   0   0   2   0   2   2   0   0   0   2   0   2   0   0   0   2   0   2   0   2   0   0   0   0   2   0   2   2   2   2   2   2   2   2   2   0   2   0   0   2   0   0   0   0   0   2   0   0   0   2   2   0   0   0   2   0   0   2   0   2   2   2   0   0   0   0   0   0   0   0   0   2   0   2   2   0   2   0   0   2   0   2   0   2   0   2   2   2   0   2   2   0   0   2   0   0   2   0   2   2   2   0   2   0   2   2   0   2   2   0   2   2   2   2   0   0   2   0   2   2   2
 MK-1-13                0   2   2   0   0   0   0   0   2   2   0   2   2   2   2   0   2   2   2   2   2   2   0   2   2   2   0   0   2   0   2   2   2   2   0   2   0   0   2   0   0   2   2   2   2   2   0   2   0   2   2   2   2   0   0   2   2   2   2   0   0   2   2   0   0   2   2   2   2   2   0   0   2   2   2   0   2   2   0   0   0   0   0   2   2   0   0   0   2   0   2   0   0   0   0   0   2   0   2   0   0   0   0   2   0   2   0   2   2   2   2   2   2   2   0   2   0   0   2   0   0   0   0   0   2   0   0   0   2   2   0   0   0   2   2   0   2   0   2   0   0   0   0   0   0   0   0   0   0   0   2   0   2   2   0   2   0   2   2   0   2   0   0   0   2   2   2   0   2   2   0   0   2   0   0   2   0   2   2   2   0   2   0   2   2   0   2   2   0   2   2   0   2   0   0   2   0   0   2   2
 MK-1-14                0   2   2   0   0   0   0   0   2   2   2   2   2   2   2   2   2   2   2   2   2   2   0   2   2   2   0   0   2   0   2   2   2   2   0   0   0   0   0   0   0   2   2   2   0   2   0   2   0   2   2   2   2   0   0   2   2   2   2   0   0   2   2   0   0   2   0   2   2   2   2   0   2   2   2   0   2   2   0   0   0   2   0   0   2   0   0   0   2   0   2   0   0   0   0   2   2   0   2   2   0   0   2   2   0   2   0   2   2   2   2   0   2   2   0   2   0   2   0   0   0   0   0   0   2   0   0   0   2   2   0   0   0   2   2   2   2   0   2   0   2   0   0   2   0   0   0   0   0   0   0   0   2   2   0   2   0   2   2   0   2   0   0   0   0   2   2   0   2   2   0   0   2   0   0   0   0   2   2   2   0   0   0   2   2   0   2   2   0   2   2   0   2   0   0   2   0   0   2   2
 MK-1-15                0   2   2   0   2   0   0   0   2   2   2   2   2   0   2   2   2   2   2   2   2   2   0   2   2   2   0   0   2   0   0   2   2   0   0   0   0   0   0   0   0   2   2   2   0   2   2   2   0   2   2   2   2   0   0   2   2   2   0   0   0   2   2   0   2   2   0   2   2   2   0   0   2   2   2   0   2   2   0   0   0   2   0   0   0   0   0   0   2   0   2   0   0   0   0   2   2   0   0   2   0   0   2   2   0   2   0   2   2   2   2   0   2   2   0   2   0   2   0   0   0   2   0   0   2   0   0   0   2   2   0   2   0   2   2   0   2   0   2   0   2   0   0   0   0   0   0   0   0   2   0   0   2   2   0   2   0   2   2   0   2   0   0   0   0   2   2   2   2   2   2   0   2   0   0   0   0   2   2   2   0   0   0   2   2   0   2   2   0   2   2   2   2   0   0   2   0   0   2   2
 MK-1-16                2   2   0   0   2   0   0   0   2   2   2   2   2   0   2   2   2   2   2   2   2   2   2   2   2   2   0   0   2   0   0   2   2   0   0   0   0   0   0   0   2   2   2   2   2   2   2   2   0   2   2   2   0   0   0   2   2   2   2   2   0   2   0   0   2   2   2   2   2   2   0   0   2   2   2   0   2   2   0   0   0   2   0   0   0   0   0   0   2   0   2   0   0   0   0   2   2   0   2   2   0   0   2   2   0   2   0   2   2   2   2   0   2   2   0   2   0   2   0   0   0   0   0   0   2   0   0   0   2   2   0   2   0   2   2   0   2   0   2   0   2   0   0   0   0   0   0   2   0   2   0   0   2   2   0   2   0   2   2   0   2   0   0   0   0   2   2   2   2   2   2   0   2   0   0   0   0   2   2   2   0   0   0   2   2   0   0   2   0   2   2   2   2   0   0   2   0   0   2   2
 MK-2-1                 2   0   0   2   0   2   0   0   2   0   0   0   0   0   2   0   2   2   0   0   2   2   0   0   0   0   0   0   2   0   0   0   2   2   0   2   2   0   2   0   0   2   0   0   0   2   2   0   0   0   2   0   2   0   2   0   2   0   2   2   0   2   0   2   0   2   2   0   2   2   0   0   2   2   2   0   2   0   0   0   0   0   2   2   2   2   0   2   0   0   2   2   2   0   0   0   0   2   2   2   0   0   0   2   2   0   0   0   2   0   2   0   0   0   0   0   0   0   0   2   0   2   2   0   0   0   0   0   0   2   0   0   2   2   2   2   2   0   2   0   2   0   2   0   2   2   0   2   2   0   2   0   2   0   2   2   2   0   2   2   2   2   0   2   0   0   0   0   0   2   2   2   0   0   2   2   0   2   0   2   0   0   2   2   2   2   0   0   2   0   0   0   0   0   0   0   0   2   0   2
 MK-2-2                 2   2   0   2   0   2   0   0   2   0   0   0   0   0   2   0   2   2   0   0   2   0   0   0   0   0   0   0   2   0   0   0   0   0   2   2   2   0   2   0   0   2   0   0   0   2   0   0   0   0   2   0   2   0   2   0   2   0   2   2   0   2   0   2   0   2   2   0   2   2   0   2   2   2   2   0   0   0   0   0   0   0   2   2   0   2   0   2   0   0   2   2   0   0   0   0   0   2   2   0   2   0   0   2   2   0   2   0   2   0   2   0   0   0   0   0   0   0   0   2   0   2   2   0   0   0   0   0   0   2   0   0   2   2   2   2   2   2   0   0   2   0   2   0   2   2   0   2   2   0   2   0   2   0   2   2   2   0   2   2   0   2   0   2   0   0   2   0   0   0   2   2   0   0   2   2   0   2   0   2   2   0   2   0   2   2   0   0   2   0   0   0   0   2   2   2   0   2   0   0
 MK-2-3                 2   2   0   2   0   2   2   0   2   0   0   0   0   0   2   0   2   2   0   0   2   0   0   0   0   0   0   0   2   0   2   0   0   2   2   2   2   0   2   2   0   2   0   0   0   2   0   0   0   0   2   0   2   0   0   0   2   0   0   2   0   2   0   2   0   2   2   0   2   2   0   2   2   2   2   0   0   0   0   0   0   0   2   0   2   2   0   2   0   0   2   2   0   2   0   0   2   2   2   0   2   0   2   2   2   0   2   0   0   0   2   0   0   0   0   0   0   0   0   0   0   2   2   0   0   0   0   2   0   2   0   0   0   2   2   2   2   2   0   0   2   0   0   0   2   2   0   2   2   0   2   0   2   0   2   2   2   0   2   2   0   2   0   2   0   0   2   2   0   0   2   2   0   0   2   2   2   2   0   2   2   0   2   0   2   2   0   0   0   0   0   0   0   2   0   2   0   2   0   0
 MK-2-4                 0   2   0   2   0   2   2   0   2   0   0   0   0   0   0   0   0   2   2   2   2   0   0   0   0   0   0   0   2   0   0   0   0   2   2   2   2   2   2   2   0   2   0   0   0   2   2   0   0   0   2   0   0   0   0   0   2   0   0   0   0   2   0   2   0   2   2   2   2   2   0   2   2   2   2   0   0   0   0   0   0   0   2   0   2   2   0   0   0   0   2   2   0   2   0   0   2   2   0   0   2   0   2   2   2   0   2   0   0   2   2   0   0   0   0   0   2   0   0   0   0   2   2   0   0   0   0   2   0   2   0   0   0   2   2   2   2   2   0   2   2   2   0   2   2   2   0   2   2   0   2   0   2   0   2   2   2   0   2   2   0   2   0   2   0   0   2   2   0   0   2   0   2   0   2   2   2   2   0   2   2   0   2   0   2   2   0   0   0   0   0   0   0   2   0   2   0   2   0   0
 MK-2-5                 0   2   0   2   0   2   2   0   2   0   0   0   0   0   0   0   0   2   2   2   2   2   0   0   0   0   2   0   2   0   0   0   0   2   2   2   2   2   2   2   0   2   0   0   0   2   0   0   0   2   2   0   0   0   0   0   2   2   0   0   0   2   0   2   2   2   2   2   2   0   0   2   2   0   2   2   0   0   0   0   0   2   2   0   2   2   0   0   0   2   2   2   0   2   0   0   2   2   0   0   2   0   2   2   2   0   2   0   0   2   2   0   0   0   0   0   0   0   0   0   2   2   2   0   0   0   2   2   0   2   0   0   0   0   2   2   2   2   2   0   2   0   0   2   2   2   2   2   2   0   2   0   2   0   2   2   0   0   2   2   0   2   0   2   0   0   2   2   0   0   0   0   2   0   2   2   2   2   2   2   2   0   2   0   2   0   2   0   0   0   0   0   0   2   0   2   0   2   0   0
 MK-2-6                 2   2   0   2   0   0   2   0   2   0   0   0   0   0   0   0   0   2   2   0   2   2   2   0   0   0   2   0   2   0   0   0   2   2   2   0   2   2   2   2   0   2   0   0   0   2   2   0   0   2   2   0   0   0   0   0   2   2   2   2   2   2   2   2   2   2   0   2   2   0   0   2   0   0   2   0   0   0   0   0   0   2   2   0   2   2   0   0   0   2   2   2   0   2   0   0   2   2   0   0   2   0   2   2   2   0   2   0   0   2   2   0   0   2   0   0   0   0   0   0   2   2   2   2   0   0   2   2   0   2   0   0   0   0   0   2   2   2   2   2   2   0   0   2   2   2   2   2   0   0   2   0   0   0   2   2   2   0   0   2   0   2   0   2   0   0   2   2   0   0   0   0   2   0   2   2   0   2   2   0   2   0   2   0   0   0   2   0   0   0   0   0   2   0   0   2   2   2   0   0
 MK-2-7                 2   2   0   2   0   0   2   0   2   0   0   0   2   0   0   0   0   2   2   0   2   0   2   0   0   0   2   0   2   0   0   2   2   0   2   0   2   0   2   2   0   2   0   0   0   2   2   0   0   2   2   0   0   2   0   0   2   2   2   2   2   0   2   2   2   2   0   2   0   0   0   2   0   0   2   0   0   0   0   0   0   2   2   0   2   2   0   0   0   2   2   2   0   2   0   0   2   2   0   2   2   0   2   2   2   0   2   0   0   2   2   0   0   2   0   0   0   0   0   2   2   2   2   2   0   0   2   2   0   2   0   0   2   0   0   0   2   2   2   2   2   0   0   2   2   0   2   2   2   0   2   2   2   0   2   2   2   0   0   2   0   2   0   0   2   2   0   0   0   2   0   0   2   0   2   2   0   2   2   0   2   0   2   0   0   0   2   0   0   0   0   0   2   0   0   2   2   0   2   0
 MK-2-8                 2   2   0   2   0   0   2   0   2   0   0   0   2   0   0   0   0   2   2   0   2   2   2   0   0   0   2   0   2   2   0   2   0   0   2   0   2   2   2   2   0   2   0   0   0   2   2   0   0   0   2   0   0   2   0   0   2   2   2   2   0   2   2   2   2   2   0   2   0   0   2   2   0   2   2   0   0   0   0   0   0   2   2   0   2   2   0   0   0   2   2   2   2   2   0   0   2   0   0   2   2   0   2   2   2   0   2   0   0   2   2   0   0   2   0   0   0   0   2   0   2   2   2   2   0   0   2   2   0   2   0   0   2   0   0   0   2   2   2   2   2   2   0   2   2   0   2   2   2   0   2   2   2   0   2   2   2   2   0   2   2   2   2   2   2   2   0   0   0   0   0   0   2   0   2   2   0   2   2   2   2   2   2   0   0   0   2   0   0   0   0   0   2   0   0   2   2   0   2   2
 MK-2-9                 2   2   0   2   0   0   2   2   2   0   0   0   2   0   0   0   0   2   2   0   2   2   2   0   0   0   2   0   2   2   0   2   2   0   2   0   2   2   2   2   0   0   0   2   0   2   2   0   0   0   2   0   0   2   0   0   2   2   2   2   0   2   2   2   2   2   0   2   0   0   2   2   2   2   2   0   0   0   0   0   0   2   2   2   2   2   0   0   0   2   2   2   2   2   0   0   0   0   0   2   2   0   2   2   2   0   2   0   0   2   2   0   0   2   0   0   0   0   2   0   2   2   2   2   0   0   2   2   0   2   0   2   2   0   0   0   2   2   2   2   2   0   0   2   2   0   0   2   2   2   0   2   2   0   2   2   0   2   0   2   2   2   2   2   2   2   0   0   0   0   0   2   2   0   2   2   0   2   2   2   2   2   2   0   0   0   2   0   0   0   0   2   2   0   0   2   2   0   2   2
 MK-2-10                2   2   0   0   0   0   2   0   2   0   0   0   2   0   0   0   0   2   2   0   2   2   0   2   0   0   2   0   2   0   0   2   2   0   2   0   2   2   2   2   0   0   0   2   0   2   2   0   0   0   2   0   0   2   0   0   2   2   2   2   0   2   2   2   2   2   0   2   0   0   2   2   2   2   2   0   2   0   0   0   0   2   0   2   2   2   0   0   2   2   2   2   2   2   0   0   0   0   0   0   2   0   2   2   2   0   2   0   0   0   0   0   0   2   2   0   0   0   2   0   2   2   2   2   0   0   0   2   0   2   2   2   2   0   0   0   2   2   2   2   2   0   0   2   2   0   0   2   2   2   0   0   0   2   2   2   0   2   0   2   2   2   2   2   2   2   0   0   0   0   0   2   2   0   2   0   0   0   2   2   2   2   2   0   0   0   0   0   0   0   0   2   0   0   0   2   2   0   2   0
 MK-2-11                2   2   0   0   0   0   2   0   2   0   0   0   2   2   0   0   0   2   2   0   2   2   0   2   0   0   2   0   0   0   0   2   2   0   2   0   2   2   2   2   0   0   0   2   0   2   0   0   0   0   2   0   0   2   0   0   2   2   2   2   0   2   2   2   2   2   0   2   0   0   2   2   2   2   2   0   2   0   0   0   0   2   0   2   2   0   0   0   2   2   2   0   2   2   0   0   0   2   2   0   2   0   2   2   2   0   2   0   0   0   0   0   0   2   2   0   0   0   2   0   2   2   2   2   0   0   0   2   2   2   2   2   2   0   0   0   2   2   2   2   2   0   0   2   2   0   0   0   2   2   0   0   0   2   2   2   0   2   0   2   2   2   2   2   2   2   0   0   0   0   0   2   2   0   2   2   2   0   2   2   2   2   0   0   0   0   0   0   0   0   0   2   0   0   0   2   2   0   0   0
 MK-2-12                2   2   0   0   0   0   2   0   2   2   0   0   2   2   2   0   0   2   0   0   2   2   0   2   0   0   2   0   0   0   0   2   2   0   2   0   2   0   2   2   0   0   0   2   0   2   0   0   0   0   2   2   0   0   0   0   2   2   0   2   0   2   2   2   2   2   0   2   0   0   2   2   2   2   2   0   2   0   0   0   0   2   0   2   2   0   0   2   2   2   2   0   2   2   0   2   0   2   2   0   2   0   2   2   2   0   2   0   0   0   0   0   0   2   2   0   0   0   2   0   2   2   0   2   2   0   2   2   2   2   2   2   2   0   0   0   2   2   2   2   2   0   0   2   2   0   0   0   2   2   0   0   0   0   2   0   0   0   0   2   2   2   2   0   2   2   2   0   0   2   0   2   2   0   2   2   2   0   2   2   2   2   0   0   0   0   0   0   0   0   0   2   0   0   0   2   0   2   0   0
 MK-2-13                2   2   0   0   0   0   2   0   2   2   0   0   2   0   2   0   0   2   0   0   2   2   0   2   0   0   2   0   0   0   0   2   0   0   2   0   2   0   2   2   0   0   0   2   0   2   0   0   0   0   0   2   0   0   0   0   2   2   0   2   0   2   2   2   2   2   2   2   0   0   2   2   2   2   2   0   2   0   2   0   0   0   0   2   2   0   0   0   2   2   2   0   2   2   0   2   0   2   2   0   0   0   0   2   2   2   2   0   0   0   0   0   0   2   2   0   0   0   2   0   2   2   0   2   2   0   2   2   0   2   0   2   2   0   0   0   0   2   2   2   2   0   0   2   2   0   0   0   2   2   0   0   0   0   2   0   0   0   0   2   2   2   2   0   2   2   2   0   2   2   0   2   2   2   2   2   2   0   2   2   2   2   2   0   0   0   0   0   0   0   0   2   0   0   0   2   0   2   0   0
 MK-2-14                2   2   0   0   0   2   2   0   2   2   0   0   2   0   2   0   0   2   0   0   2   2   0   2   0   2   0   2   0   2   0   2   0   0   2   2   2   0   2   2   0   0   2   2   0   2   0   2   0   0   0   2   2   2   0   0   2   2   0   2   2   2   2   2   2   2   2   2   0   0   2   2   2   2   2   0   2   0   2   0   0   0   0   2   2   0   2   2   2   2   2   0   2   2   0   2   0   2   2   0   0   0   0   2   0   2   2   0   2   0   0   0   0   2   2   0   0   0   2   0   2   2   0   2   2   0   2   2   0   2   0   2   2   0   0   0   0   2   2   2   2   0   0   0   2   0   0   0   2   2   0   0   0   0   0   0   0   0   0   2   0   2   2   0   2   2   2   0   2   2   0   0   2   2   2   2   2   2   2   2   2   2   2   0   0   0   0   0   0   0   0   2   0   0   0   2   0   2   0   0
 MK-2-15                2   2   0   0   0   2   2   0   2   2   0   0   2   0   2   0   0   2   0   0   2   2   0   2   0   2   0   2   0   2   0   2   2   0   0   2   2   2   2   2   0   2   2   2   0   2   0   2   0   0   0   2   2   2   2   2   2   2   0   2   2   2   2   2   2   2   2   2   0   0   2   0   0   2   0   0   2   0   2   0   0   0   0   0   2   0   2   0   2   2   2   0   2   2   0   2   0   2   2   0   0   0   0   0   0   0   2   0   2   0   0   0   0   0   2   0   0   0   2   0   2   2   0   2   2   2   2   2   0   0   0   2   2   0   0   0   0   2   2   2   2   0   0   0   2   0   0   0   2   2   0   0   0   0   0   0   0   0   0   2   0   2   2   0   2   2   2   0   2   2   0   0   2   2   2   2   2   2   2   2   2   2   2   0   0   0   0   2   0   0   0   2   2   0   0   2   0   2   0   0
 MK-2-16                2   2   2   2   0   2   2   0   2   0   0   0   2   0   2   0   0   2   0   0   2   2   0   0   2   2   0   2   0   0   0   2   2   0   0   0   2   2   2   2   0   2   2   2   2   2   0   2   0   0   0   2   2   2   2   2   2   2   0   2   2   2   2   2   2   2   2   2   2   0   2   0   0   2   0   0   2   0   2   0   0   0   0   0   2   0   2   2   2   2   2   0   2   2   0   2   0   2   2   0   0   0   0   2   0   0   2   0   2   0   0   0   0   0   2   0   0   0   2   0   2   2   0   2   0   2   2   2   0   2   2   2   2   0   0   0   2   2   2   2   2   0   0   0   2   0   0   0   0   0   0   0   2   0   0   0   0   0   0   0   0   2   2   0   2   2   2   0   2   2   0   0   2   0   2   2   2   2   2   2   2   0   2   0   0   0   0   2   0   0   0   2   2   0   2   0   0   2   0   0
 MK-3-1                 0   0   0   2   2   2   0   2   0   0   0   0   2   2   2   0   2   2   2   0   0   0   2   0   0   2   0   2   0   0   2   0   2   0   0   2   2   0   2   2   2   2   2   2   2   2   0   0   2   2   2   2   2   2   2   2   0   2   0   0   2   2   2   2   0   2   0   0   0   0   0   0   2   2   2   2   2   2   0   2   0   2   2   2   0   0   2   2   0   0   0   0   2   2   2   0   0   0   0   0   0   0   2   0   0   0   2   0   2   2   0   0   2   0   2   0   2   0   0   0   2   2   2   0   2   2   2   0   2   0   0   2   0   2   2   0   2   2   2   0   2   2   2   0   2   0   2   2   0   0   2   2   0   0   0   0   2   0   2   0   0   0   0   0   2   2   2   2   0   2   2   2   0   0   0   0   2   2   0   0   2   0   0   2   2   0   2   0   2   2   2   0   0   2   0   0   2   0   0   2
 MK-3-2                 0   0   0   2   0   2   0   2   0   0   0   0   2   2   2   0   2   2   2   0   0   0   2   0   0   2   0   2   0   0   0   0   2   0   0   2   2   0   2   2   2   2   2   2   2   2   0   0   2   2   2   2   2   2   2   2   0   2   0   0   2   0   2   2   2   0   0   0   0   0   2   2   2   2   2   2   2   2   0   2   0   2   2   2   0   2   2   2   0   0   2   0   0   2   2   0   0   0   0   0   0   0   2   0   0   0   2   0   0   2   0   0   2   0   2   0   2   0   0   0   2   2   2   0   2   2   2   0   2   0   0   0   0   2   2   0   0   2   2   0   2   0   2   0   2   0   0   2   0   0   2   2   0   0   0   0   2   0   2   2   0   0   0   0   2   2   2   2   2   2   2   2   0   0   2   0   2   2   0   0   2   0   0   2   2   0   2   0   2   2   2   2   0   2   0   0   2   0   0   2
 MK-3-3                 0   0   0   2   0   2   0   2   0   0   0   0   0   2   2   0   2   0   2   0   0   2   2   0   0   2   0   2   0   0   0   0   2   0   0   2   2   0   2   2   2   2   2   2   0   2   0   2   2   2   2   2   0   2   2   2   0   2   0   0   2   0   2   2   2   0   0   0   0   0   2   2   2   2   2   2   2   2   0   2   0   2   2   2   0   2   2   2   0   0   2   0   0   0   2   0   0   0   0   0   0   2   2   0   0   0   2   0   0   2   0   0   2   0   2   0   2   0   0   0   2   2   2   0   2   2   2   0   2   0   0   0   0   2   2   0   0   2   2   0   2   0   2   0   2   2   0   0   0   0   2   2   0   0   0   0   2   0   2   2   0   0   0   0   2   2   2   2   2   2   2   2   0   0   2   0   2   2   0   0   2   0   2   2   2   0   2   2   2   2   2   2   0   2   0   0   0   0   0   2
 MK-3-4                 2   0   0   2   0   2   2   2   0   0   0   0   0   2   2   0   2   2   2   0   0   2   2   0   0   2   0   2   0   0   0   0   2   0   0   2   2   0   2   2   2   2   2   2   0   2   2   2   2   2   2   2   0   2   2   2   0   2   0   0   2   0   2   2   2   0   0   0   2   0   2   2   2   2   2   2   2   0   0   2   0   2   2   0   0   2   2   2   0   0   2   2   0   2   2   2   2   0   0   0   0   2   2   0   0   0   2   0   0   2   0   2   2   0   0   2   2   0   0   0   2   2   2   2   2   2   2   0   2   0   0   0   0   2   2   0   0   2   2   0   2   0   2   0   2   2   2   0   0   0   2   2   0   0   0   0   0   0   2   0   0   0   0   2   2   2   2   2   2   2   2   2   0   0   2   0   2   2   0   0   2   0   2   2   0   0   2   2   2   2   0   2   0   2   0   0   0   0   0   2
 MK-3-5                 2   0   2   2   0   2   2   2   0   2   0   0   0   0   2   0   2   2   2   0   0   2   2   0   0   2   0   2   0   2   0   0   2   0   0   2   2   0   2   0   2   2   2   2   0   2   2   2   2   2   2   2   0   2   2   2   0   2   0   0   2   0   2   2   2   0   0   0   0   0   2   2   2   2   2   2   0   2   0   0   0   2   2   2   2   2   2   2   0   0   0   2   0   2   2   2   2   0   0   0   2   2   2   2   0   0   2   0   0   2   0   2   2   0   0   2   2   0   0   0   0   2   2   2   2   2   0   2   2   0   0   0   0   2   2   0   0   2   0   0   2   0   2   2   2   2   0   0   0   2   2   2   0   0   0   0   0   0   2   0   0   0   0   2   2   0   2   2   2   2   2   2   0   0   0   0   2   2   0   0   2   0   2   2   0   0   2   2   2   2   0   2   0   2   0   0   0   0   0   2
 MK-3-6                 2   2   2   2   2   2   0   2   0   2   0   0   0   0   2   0   2   2   2   0   0   0   2   0   2   2   0   2   0   2   0   0   2   0   0   2   2   0   2   0   2   2   2   2   0   2   2   2   2   0   2   2   0   2   2   2   0   2   0   0   2   0   2   2   2   2   0   0   0   0   2   2   2   2   2   2   0   0   0   2   0   0   2   2   2   0   2   2   0   0   0   2   0   2   2   2   2   0   0   0   2   0   2   2   0   0   2   0   0   2   0   2   2   0   0   2   2   0   0   0   0   2   2   2   2   2   0   2   2   0   0   0   0   2   2   0   0   2   2   0   2   0   2   2   2   2   0   0   0   2   2   2   0   0   0   0   0   0   2   0   2   0   0   2   2   0   2   2   2   2   0   0   0   0   0   0   2   2   0   0   2   0   2   2   0   0   2   2   2   2   0   0   0   0   0   0   0   2   0   2
 MK-3-7                 2   2   0   2   2   0   0   0   0   2   0   2   0   0   2   0   2   2   2   2   0   0   2   0   2   2   0   0   0   2   2   0   2   0   0   0   2   0   0   0   2   2   2   2   0   2   0   2   2   0   2   2   0   2   2   2   2   2   0   0   2   0   2   2   2   2   2   0   0   0   2   2   2   2   0   2   0   0   0   0   0   0   2   0   2   2   2   2   0   0   0   2   0   2   2   2   2   0   0   2   2   0   2   0   0   0   2   0   0   2   0   2   2   0   0   0   2   0   0   0   0   2   2   2   2   2   0   2   2   0   0   0   0   0   2   0   0   2   2   0   2   2   0   2   2   2   0   0   0   2   2   0   0   0   2   0   0   0   2   0   2   0   0   2   2   0   2   2   2   2   0   0   0   0   0   0   2   2   0   0   2   0   2   2   0   0   2   2   2   2   0   0   0   0   0   0   0   2   0   2
 MK-3-8                 2   2   0   2   2   0   0   0   0   2   0   2   0   0   2   0   2   2   2   0   2   0   2   0   2   2   0   2   0   0   2   0   2   0   0   0   2   0   0   0   2   2   2   2   0   2   0   2   2   0   2   2   0   2   2   2   2   2   0   2   2   0   2   2   2   2   2   2   0   0   2   2   2   2   0   2   2   0   0   0   0   0   2   0   2   2   2   2   0   0   0   2   0   2   2   2   2   0   0   2   0   0   0   0   0   0   2   0   0   2   0   2   2   0   0   0   2   0   0   0   0   2   2   0   0   2   0   2   2   0   2   0   0   0   2   0   0   0   2   0   2   2   0   2   2   2   0   0   0   2   2   0   0   0   2   0   0   0   2   0   2   0   0   2   0   0   2   2   2   2   0   0   0   0   0   0   2   2   2   0   2   0   2   2   0   0   2   2   0   2   0   0   0   0   0   0   0   2   0   2
 MK-3-9                 2   2   0   2   2   2   0   0   0   2   0   2   0   0   2   0   2   2   2   0   2   0   2   0   2   2   0   2   0   0   2   0   2   2   0   0   2   2   0   0   2   2   2   2   0   0   0   2   2   0   2   2   0   2   2   2   2   2   2   2   2   0   2   2   2   2   2   0   0   0   2   2   2   2   0   2   2   0   0   0   0   0   2   2   2   2   0   0   0   0   0   2   0   2   2   2   2   0   0   2   0   0   0   0   0   0   2   0   0   2   0   2   2   0   0   0   2   0   0   0   0   2   0   0   0   2   0   2   2   0   2   0   0   0   2   0   2   0   2   0   2   2   0   2   2   2   0   2   0   2   0   0   0   0   2   0   0   0   2   0   2   0   2   2   0   0   2   2   2   2   0   0   0   0   0   0   2   2   2   2   2   0   2   2   2   0   2   2   0   2   0   0   0   0   0   2   0   2   0   2
 MK-3-10                2   2   2   2   2   0   0   0   0   2   0   2   0   0   2   0   2   2   2   0   2   0   2   0   2   2   0   2   0   0   0   2   2   2   0   0   2   2   0   0   2   2   2   2   0   0   0   2   2   0   0   2   0   0   2   2   2   0   2   2   2   0   2   2   2   2   2   0   0   0   2   2   2   2   0   2   2   0   0   0   0   0   2   2   2   2   0   2   0   0   2   2   0   0   2   2   2   0   0   2   0   0   2   0   2   0   0   0   0   2   0   2   2   0   2   0   2   0   0   0   0   2   0   0   0   2   0   2   2   0   2   0   0   0   2   0   2   0   2   0   2   2   0   2   2   2   0   2   0   2   2   0   2   0   2   2   2   0   2   2   2   0   2   2   0   0   2   2   2   2   0   0   0   0   0   0   2   2   2   2   2   0   2   2   2   0   2   2   0   2   0   0   0   0   0   2   0   2   0   2
 MK-3-11                2   2   2   2   2   0   0   0   0   2   0   2   2   0   2   0   0   2   2   0   2   0   2   0   2   2   0   2   0   0   0   2   2   2   0   0   2   2   0   0   2   2   2   2   0   0   0   2   2   0   0   2   0   0   2   2   2   0   2   2   2   0   2   2   2   2   2   0   0   0   2   2   2   2   0   2   2   2   0   0   0   0   2   2   2   2   2   2   0   0   2   2   2   0   2   0   2   0   0   2   0   2   2   0   0   0   0   0   0   2   0   2   2   0   2   0   2   0   0   2   0   2   0   0   0   2   0   2   0   0   2   0   0   0   2   0   2   0   2   0   0   2   2   2   2   2   2   2   0   2   2   0   2   0   2   2   2   0   2   2   2   0   2   2   0   0   2   2   0   2   0   0   0   0   0   0   2   2   2   2   2   0   0   2   2   0   2   2   0   2   0   0   0   0   0   2   0   2   0   2
 MK-3-12                2   2   2   2   2   0   0   0   0   0   0   0   2   0   2   2   0   2   2   0   2   0   2   0   2   0   0   2   0   0   0   2   2   2   0   0   2   2   0   0   2   2   0   2   0   2   0   2   2   0   0   2   0   0   2   2   2   0   2   2   2   0   2   2   2   2   2   0   0   0   2   2   2   2   2   2   2   2   0   2   0   2   2   2   2   2   2   2   0   0   2   2   2   0   2   0   2   2   0   2   0   2   2   0   0   2   2   0   0   2   0   2   2   0   2   0   2   0   0   0   0   2   0   0   0   2   2   2   0   0   2   0   0   0   2   0   2   0   0   0   0   2   2   2   2   2   2   2   0   2   2   0   2   0   2   2   2   0   0   2   2   0   2   2   0   0   2   2   0   2   0   2   0   0   2   0   2   2   2   2   0   0   0   2   2   0   2   2   0   2   0   0   0   0   0   2   2   2   0   2
 MK-3-13                2   2   2   0   2   0   0   0   0   2   2   0   2   0   2   2   0   0   2   0   2   0   2   2   2   0   0   2   0   0   0   0   2   2   0   0   2   2   0   0   2   2   0   2   0   2   0   0   0   0   0   2   0   0   2   2   2   0   2   2   2   0   2   2   2   2   2   0   0   0   2   2   0   0   2   2   2   2   0   2   0   2   2   2   2   2   0   2   0   0   2   2   2   0   2   0   2   2   0   2   0   2   2   2   0   2   2   0   0   2   0   2   2   0   0   0   2   0   0   0   0   2   0   0   0   2   2   0   0   0   2   0   0   0   2   2   2   0   0   0   0   2   2   2   2   2   2   2   0   2   2   0   2   0   2   2   2   0   0   2   2   0   2   2   0   0   2   2   2   2   0   2   2   0   2   0   2   2   2   2   0   0   0   2   2   0   2   2   2   2   0   0   0   0   0   2   2   0   0   2
 MK-3-14                2   0   2   0   2   0   0   0   0   2   0   0   2   0   2   2   0   2   2   0   2   0   2   2   2   0   0   2   0   0   0   0   2   2   0   0   2   0   0   0   2   2   0   2   0   2   0   0   0   0   0   2   0   0   2   2   2   0   2   2   2   2   2   2   2   2   2   0   0   0   2   2   0   0   2   2   2   2   0   2   0   2   2   2   2   2   0   2   0   0   2   2   2   2   2   0   2   2   0   2   0   2   2   2   0   2   2   0   0   2   0   2   2   0   0   0   2   2   0   0   0   2   0   0   0   2   2   0   0   0   2   0   0   0   2   2   2   0   0   0   0   2   2   2   2   2   2   2   0   2   0   0   2   0   2   2   2   0   0   2   2   0   2   2   0   0   2   2   2   2   0   2   2   0   2   0   2   2   2   2   0   0   2   2   0   0   2   2   2   2   0   0   0   0   0   2   2   0   0   2
 MK-3-15                2   0   2   0   2   0   0   0   0   2   0   0   2   0   2   2   0   2   2   0   2   0   2   2   2   0   0   2   0   0   0   0   2   2   0   0   2   0   0   0   2   2   0   0   0   2   0   0   0   0   0   2   0   0   2   2   2   0   2   2   2   2   2   0   2   2   2   0   0   0   2   2   0   0   2   2   2   2   0   2   0   0   2   2   2   0   0   2   0   0   2   0   2   2   0   0   2   2   0   2   0   2   2   2   0   2   2   0   0   2   0   0   2   0   0   0   2   2   0   0   0   2   0   0   0   2   2   0   0   0   2   0   0   0   2   2   2   0   0   0   0   2   2   0   2   2   2   2   0   2   0   0   2   0   2   2   2   0   0   2   2   0   2   2   2   0   2   2   2   2   2   0   2   2   2   0   2   2   0   2   0   0   2   2   0   0   2   2   2   2   0   0   0   0   0   2   2   0   2   2
 MK-3-16                2   0   2   0   2   0   0   0   0   2   0   0   2   0   2   2   0   2   2   0   2   0   2   2   2   0   0   2   0   0   0   0   2   2   0   0   2   0   0   0   2   2   0   0   0   2   2   0   0   0   0   2   0   0   2   2   2   0   2   2   2   2   2   2   2   2   0   0   2   0   2   2   0   0   0   2   0   2   0   2   0   0   2   2   2   2   0   2   2   0   2   0   0   2   0   0   2   0   0   2   0   2   2   2   0   2   2   2   0   2   0   0   2   0   0   0   0   2   0   0   2   2   0   0   0   2   0   0   0   2   2   0   0   0   2   2   2   0   0   0   0   2   0   0   0   2   2   2   0   2   0   0   2   0   2   2   2   0   0   0   2   0   2   2   2   0   2   2   2   2   2   0   2   2   2   0   2   2   2   2   2   0   2   0   0   0   2   2   2   2   0   0   0   0   0   2   2   0   2   2
 MK-4-1                 0   2   2   2   0   0   0   2   2   0   0   0   2   2   0   2   2   0   0   0   2   0   2   0   2   0   0   0   2   0   0   2   0   2   2   0   0   0   0   0   0   2   0   0   0   2   0   2   2   0   2   0   2   0   0   0   2   2   2   0   0   2   2   0   0   2   2   2   2   2   2   2   0   2   2   0   0   2   0   2   0   0   0   0   0   2   2   0   0   2   2   2   0   2   2   0   2   0   0   2   0   0   0   2   2   0   0   2   0   2   2   0   0   0   0   2   0   2   0   2   2   2   0   2   2   0   0   2   2   0   2   0   2   0   2   2   0   0   2   2   0   2   2   2   2   2   2   2   2   0   2   2   0   2   0   0   2   0   0   0   2   2   2   0   0   0   2   0   2   0   0   2   0   0   0   2   0   2   0   2   2   2   2   2   2   0   0   2   2   2   2   2   2   2   2   2   0   0   0   0
 MK-4-2                 0   2   2   2   0   0   0   0   2   0   0   0   2   0   0   2   2   0   0   0   2   0   2   0   2   0   0   0   0   0   0   2   0   0   2   0   0   0   0   0   0   2   0   0   0   2   0   2   2   0   2   0   2   0   0   0   2   2   2   0   0   0   2   0   2   2   2   2   2   2   2   2   0   2   2   0   0   2   0   2   0   2   0   0   0   2   2   0   0   0   2   2   0   2   2   0   2   2   2   2   0   0   0   2   2   0   0   0   0   2   2   0   0   0   0   2   0   2   2   2   2   2   0   2   2   0   0   2   2   0   2   0   2   0   2   2   0   0   2   2   0   2   2   2   0   2   2   2   2   0   2   2   0   2   0   0   2   0   0   0   2   0   2   0   0   0   2   0   2   0   0   0   0   0   2   2   0   2   0   2   2   2   2   2   2   0   0   2   2   2   2   2   2   0   2   2   0   0   0   0
 MK-4-3                 0   0   2   2   0   0   0   0   2   0   2   2   2   2   0   2   2   2   2   0   2   2   2   0   2   0   0   0   0   0   0   2   0   0   2   0   2   0   0   0   0   2   0   0   0   2   0   2   2   0   2   0   2   2   2   0   0   0   2   0   0   0   0   0   2   2   2   2   2   2   2   2   0   0   2   0   0   2   0   2   0   2   0   2   0   2   2   0   0   0   2   2   0   2   2   0   2   2   2   2   0   0   0   2   2   0   2   0   0   2   2   0   0   0   2   2   0   2   2   0   2   2   0   2   0   0   0   2   2   0   2   0   2   0   2   2   0   0   2   0   0   0   2   2   0   2   2   2   2   0   2   2   2   2   0   0   2   0   0   0   2   2   2   0   0   0   2   2   2   0   0   0   0   0   2   2   0   2   2   0   2   2   2   2   2   2   0   0   2   2   0   2   0   0   2   2   0   0   0   0
 MK-4-4                 0   0   2   2   0   0   0   0   0   0   2   2   2   2   0   2   2   2   2   0   0   2   2   2   2   0   2   0   0   0   0   0   0   0   2   2   2   0   0   0   0   2   0   0   0   2   0   2   2   0   2   0   2   2   2   0   0   0   2   0   0   0   0   0   2   2   2   2   2   2   2   2   0   0   2   0   0   2   0   2   0   2   0   2   0   2   2   0   0   2   2   2   2   2   2   0   2   2   2   2   0   0   0   2   2   0   2   0   0   2   0   0   2   0   2   2   0   2   2   0   2   2   0   2   0   0   0   2   2   0   0   2   2   0   2   2   0   0   2   0   0   0   2   2   0   2   2   2   2   0   2   2   2   2   0   0   2   0   0   0   2   2   2   0   0   2   2   2   2   0   0   0   0   0   2   2   0   2   0   0   2   2   2   2   2   2   0   0   2   2   0   2   0   0   2   2   0   0   2   0
 MK-4-5                 0   0   2   2   0   0   0   0   0   0   2   2   2   2   0   2   2   2   0   0   0   2   2   2   2   0   2   0   0   0   2   0   0   0   2   2   2   0   0   0   0   0   0   0   0   2   0   2   2   0   2   0   2   2   2   0   0   0   2   0   0   0   0   0   2   2   2   2   2   2   2   0   0   0   2   0   0   2   0   2   0   2   0   2   0   2   2   0   0   2   2   2   2   2   2   0   2   2   2   2   0   0   0   2   2   0   2   0   2   2   0   0   2   0   2   2   0   2   2   2   2   2   0   2   0   0   0   2   2   2   0   2   2   0   2   2   0   0   2   0   0   2   2   2   0   2   2   2   2   0   2   0   2   2   0   0   2   2   0   0   2   2   2   0   0   2   2   0   2   0   0   0   0   0   0   2   0   2   2   2   2   2   2   2   2   2   0   0   2   2   0   2   2   0   2   2   0   0   2   0
 MK-4-6                 0   0   2   2   0   0   0   0   0   0   0   2   2   2   0   2   0   2   0   0   0   2   2   2   2   0   2   2   0   0   0   0   0   2   2   2   2   0   0   0   0   0   0   2   0   2   0   2   2   0   2   0   2   0   2   0   0   0   2   0   0   0   0   0   2   2   2   2   2   2   2   0   0   0   2   0   0   2   0   2   2   2   0   2   0   2   2   0   0   2   0   2   2   2   2   0   2   2   2   2   0   0   0   2   2   0   2   2   2   0   0   0   2   0   2   2   0   2   2   2   2   2   0   2   0   0   0   2   2   2   0   2   2   0   2   2   0   0   2   0   0   2   2   2   0   2   2   2   0   0   2   0   2   2   0   0   2   2   0   0   2   2   2   2   0   2   2   0   2   0   0   0   0   0   0   2   0   2   2   2   2   0   2   2   2   2   0   0   2   2   0   2   2   0   2   2   0   0   2   0
 MK-4-7                 0   0   2   2   0   0   0   0   0   0   0   0   0   2   0   2   0   2   0   2   0   0   2   0   0   0   2   2   0   0   0   0   0   2   2   2   2   0   0   0   0   0   0   2   0   2   0   2   2   0   2   0   2   2   2   0   0   0   2   0   0   0   0   0   2   2   0   2   2   2   2   0   0   0   2   0   0   2   0   2   0   2   2   0   0   2   2   0   0   2   0   2   2   2   0   0   2   2   2   0   0   0   0   2   2   0   2   2   2   2   0   0   2   0   2   2   0   2   2   2   2   2   2   2   0   0   0   2   2   2   0   2   2   0   2   2   0   0   2   0   0   2   2   2   0   2   2   2   0   0   2   0   2   2   0   0   2   2   0   0   2   2   2   2   0   2   2   0   2   0   0   0   0   0   0   2   0   2   0   0   2   0   2   2   2   2   0   0   0   2   0   2   2   0   2   2   0   2   2   0
 MK-4-8                 0   0   2   2   0   0   0   0   0   0   0   0   0   2   2   2   0   2   0   2   0   0   2   0   0   0   2   2   0   0   0   0   0   2   2   2   2   0   0   0   0   0   0   2   2   2   0   2   2   0   2   0   2   2   2   2   0   0   2   0   0   0   0   0   2   2   0   2   2   2   0   0   2   2   2   0   0   0   0   2   0   2   2   0   0   2   2   2   2   2   0   2   2   0   0   0   2   2   2   0   0   0   0   2   2   0   0   2   2   2   0   0   2   0   2   2   0   2   2   2   2   2   2   2   0   0   0   2   0   2   0   2   2   0   2   2   0   0   0   0   0   2   0   2   0   2   2   2   0   0   2   0   2   2   0   0   2   2   0   0   2   2   2   2   0   2   2   2   2   0   0   0   0   2   0   2   0   2   0   0   2   0   2   2   0   2   0   0   0   2   0   2   0   0   2   2   0   2   2   0
 MK-4-9                 0   0   2   2   0   0   0   0   0   2   0   0   0   2   2   2   0   2   0   2   0   0   2   0   0   0   2   0   0   2   0   2   0   2   2   2   2   0   0   0   0   0   0   0   2   2   0   2   2   0   2   2   2   0   2   2   0   0   2   0   0   0   0   0   2   2   0   2   2   2   0   0   2   2   2   0   2   0   2   2   0   2   2   0   0   2   2   2   2   2   0   2   2   0   0   2   2   2   2   0   0   0   0   2   2   0   0   2   2   2   0   0   2   0   2   2   2   2   2   0   2   2   2   0   0   2   0   2   0   2   0   2   2   0   2   2   0   2   0   0   0   2   0   2   0   2   2   2   0   0   2   0   2   2   0   0   2   2   0   0   2   2   2   0   0   2   2   2   2   0   0   0   0   2   0   2   0   2   0   0   2   2   2   2   0   2   0   0   2   2   0   2   2   0   2   2   0   2   2   0
 MK-4-10                0   0   2   2   0   0   0   0   0   2   0   0   0   2   2   2   0   2   0   2   2   0   2   0   0   0   2   0   0   2   0   0   0   2   2   2   2   0   0   0   0   0   0   0   2   2   0   2   2   0   2   2   2   0   2   2   0   0   2   0   0   0   0   0   2   2   0   2   0   0   0   0   2   2   2   0   2   0   2   2   0   2   2   0   0   2   2   2   2   2   0   2   2   0   0   2   2   2   2   2   0   0   0   0   2   0   0   2   2   2   0   0   2   0   2   2   2   2   2   0   2   2   2   0   0   2   2   2   0   2   0   2   2   0   2   2   0   2   0   0   0   2   0   2   0   2   2   2   0   0   2   0   2   2   2   2   2   2   0   0   2   2   2   2   0   2   2   2   2   0   0   0   0   2   0   2   0   2   0   0   2   2   2   2   0   2   0   0   2   2   0   2   2   0   2   2   0   2   2   0
 MK-4-11                2   0   2   2   0   0   2   2   0   0   0   0   0   2   2   2   2   2   0   2   2   0   2   0   0   0   2   0   0   2   0   0   0   2   2   2   2   0   0   0   0   0   0   0   2   2   0   2   0   0   2   0   2   0   0   2   0   0   2   0   0   0   0   0   2   2   0   2   0   0   0   0   2   2   0   0   0   0   2   0   0   2   2   2   0   2   2   2   2   2   0   2   2   0   0   0   0   2   2   2   2   0   0   0   2   0   0   0   2   2   0   0   2   0   0   2   2   2   2   0   2   2   2   0   0   2   2   0   0   2   0   2   2   0   2   2   0   2   0   0   0   2   0   2   0   2   2   2   0   0   2   0   2   2   2   2   2   2   0   0   2   2   2   2   0   2   2   2   2   0   2   0   0   2   0   2   2   2   0   0   2   0   2   2   0   2   0   0   0   2   0   2   2   0   2   2   0   2   2   0
 MK-4-12                2   0   2   2   0   0   2   2   0   0   0   0   0   2   2   2   2   2   0   2   2   0   2   0   0   0   2   0   0   2   0   0   0   2   2   2   2   0   0   0   0   0   2   0   2   2   0   2   0   0   2   0   2   0   0   2   0   0   2   0   0   0   0   0   2   2   0   2   0   0   0   0   2   2   0   0   0   0   2   0   0   2   2   2   0   2   2   2   2   2   2   2   2   0   0   0   0   0   2   2   0   0   0   0   2   0   0   0   2   2   0   0   2   0   0   2   0   2   0   2   2   2   2   0   0   0   2   0   0   2   0   2   2   0   2   2   0   2   0   0   0   2   0   2   0   2   2   2   0   2   2   0   2   2   2   2   2   2   0   0   2   2   2   2   0   2   2   2   2   0   2   0   0   2   0   0   2   0   0   0   2   0   0   2   0   2   0   2   0   2   0   2   2   0   2   2   0   2   2   0
 MK-4-13                2   0   2   0   0   0   2   2   0   0   0   0   0   2   2   2   2   0   2   2   2   0   2   0   0   0   2   0   0   2   0   0   0   2   2   2   0   0   0   0   0   0   2   0   2   2   0   0   0   0   2   2   2   0   0   0   0   0   2   0   0   0   0   0   2   2   0   2   0   2   0   0   2   2   0   0   2   0   0   0   2   2   2   2   0   0   2   2   2   2   2   0   2   0   0   0   0   0   2   2   0   0   0   0   2   0   0   0   2   2   0   0   2   0   0   2   0   0   0   2   2   2   2   0   0   0   2   0   0   2   2   2   2   0   0   2   0   2   0   0   0   0   0   2   0   2   2   0   0   2   2   0   0   2   2   0   2   2   0   0   2   2   2   2   0   2   2   2   2   0   2   0   0   2   0   0   2   0   0   0   2   0   0   2   0   2   0   2   0   2   2   2   0   0   2   2   0   2   2   0
 MK-4-14                2   0   2   0   0   0   2   2   0   0   0   0   0   0   2   2   2   2   2   2   2   0   2   0   0   0   0   0   2   2   0   2   0   2   2   2   0   0   0   0   0   0   2   0   2   2   0   0   0   0   2   0   2   0   0   0   2   0   2   0   0   0   0   0   2   2   0   2   0   2   0   0   2   2   0   0   2   2   0   0   2   2   2   2   0   0   2   2   2   2   2   0   2   0   0   0   0   0   2   2   0   0   0   0   2   0   0   2   2   2   0   0   2   0   0   2   2   0   0   0   0   2   2   0   0   0   2   2   0   0   2   2   2   0   0   2   0   2   0   0   0   0   0   2   0   2   2   2   0   2   2   0   0   0   2   0   2   2   0   0   2   2   2   2   0   0   2   2   2   0   2   0   0   2   0   0   0   0   0   0   2   0   0   2   0   2   0   2   0   2   2   2   2   0   2   2   0   2   2   0
 MK-4-15                0   0   2   0   0   0   2   2   0   0   2   0   0   0   2   2   2   2   2   2   2   0   0   0   0   0   0   0   0   2   0   2   0   2   2   2   0   0   0   0   0   0   2   0   2   2   0   0   0   0   2   0   2   0   0   0   2   2   2   2   0   0   0   0   2   2   0   2   0   2   0   0   2   2   0   0   2   2   0   0   0   2   2   2   0   0   2   2   2   2   2   0   2   0   0   0   0   0   2   0   0   0   0   0   2   0   0   2   2   2   0   0   2   0   0   2   2   0   0   0   2   2   2   0   0   0   0   2   0   0   2   2   2   0   0   2   0   2   0   0   0   0   0   2   0   2   2   2   0   0   2   0   0   0   2   0   2   2   0   0   2   2   2   2   0   2   2   2   2   0   2   0   0   2   0   0   0   0   0   0   2   0   0   2   0   2   0   2   0   2   2   0   2   0   2   2   0   2   2   0
 MK-4-16                0   0   2   0   0   0   2   2   2   0   2   0   0   0   2   2   2   2   2   2   2   0   0   0   0   0   0   0   0   0   0   2   0   2   2   2   0   0   0   0   0   0   2   0   2   2   0   0   2   0   2   0   2   0   0   0   2   2   2   2   0   0   0   0   2   2   2   2   0   2   0   0   2   2   0   0   2   2   0   2   0   2   2   2   0   0   2   2   2   2   2   0   2   0   0   2   0   0   2   0   0   2   0   2   2   0   0   2   2   2   0   0   0   0   0   2   0   0   0   0   2   0   2   0   0   0   0   0   0   0   2   2   2   0   0   2   0   2   0   0   2   0   0   2   0   2   2   2   0   2   2   0   0   0   2   0   2   2   0   0   2   0   2   2   0   2   2   2   2   0   2   0   0   2   0   0   0   0   0   0   2   0   0   2   0   2   0   2   0   2   2   2   2   0   2   2   0   2   2   2
 MK-5-1                 0   2   0   2   0   2   0   0   0   2   0   2   0   0   2   2   0   2   2   2   2   0   2   2   0   0   0   2   2   0   2   2   0   0   2   0   2   0   0   2   2   0   2   0   2   2   2   2   0   2   2   2   0   2   2   2   0   0   2   0   2   2   0   0   0   0   2   2   0   0   2   2   2   0   0   2   0   0   0   2   2   0   0   0   0   0   0   2   2   0   2   2   0   0   0   0   2   2   0   0   0   2   0   2   2   2   0   0   0   2   0   2   0   0   0   0   2   0   0   2   2   0   2   2   0   2   0   0   0   0   0   0   2   0   2   0   0   0   2   0   0   0   0   2   0   0   2   2   0   2   0   0   0   2   0   2   0   2   0   0   2   0   0   2   0   0   2   0   2   2   2   0   0   2   0   0   0   2   2   0   0   0   2   2   0   2   0   2   0   0   0   0   2   0   0   2   0   2   2   2
 MK-5-2                 0   2   0   2   0   2   0   0   0   2   0   2   0   0   2   2   0   0   2   2   2   0   2   2   0   0   0   2   2   0   0   2   2   0   2   0   2   0   0   0   2   0   2   0   0   2   2   2   0   2   2   2   0   2   2   2   0   2   0   0   2   2   0   0   0   0   2   2   0   0   2   2   2   0   0   2   0   0   0   0   2   0   0   0   2   2   0   2   2   0   2   2   2   0   0   0   2   2   0   0   0   2   2   2   2   2   0   0   0   2   0   2   0   0   0   0   2   0   0   2   2   0   0   2   0   2   0   0   0   0   0   0   0   0   0   0   0   0   2   0   2   2   0   2   0   0   2   2   0   2   0   0   0   2   0   0   0   2   0   2   2   0   0   2   0   0   2   0   2   0   2   0   0   2   0   0   0   2   2   0   0   0   0   2   0   2   0   2   0   0   0   0   2   0   0   2   0   0   2   2
 MK-5-3                 0   2   0   2   0   0   0   0   0   2   0   2   0   0   2   2   0   0   2   2   2   0   2   2   0   0   0   2   2   0   0   2   2   0   2   0   2   0   2   0   0   0   0   0   0   2   2   2   0   2   2   2   0   2   2   2   0   2   0   0   2   2   0   2   2   0   2   2   0   0   2   2   2   2   0   2   0   0   0   0   2   0   0   0   2   2   0   2   2   0   2   2   2   0   0   0   2   2   0   0   0   2   2   2   2   2   2   0   0   2   0   2   0   0   0   0   2   0   0   2   2   2   0   2   0   2   0   0   0   0   0   0   0   0   0   0   0   0   0   0   2   2   0   2   2   0   2   2   0   2   0   0   2   0   0   0   0   0   0   2   2   0   0   2   0   0   2   0   2   0   2   2   0   2   0   0   0   2   2   0   2   2   0   2   0   2   0   2   0   0   0   2   2   0   0   2   0   0   2   2
 MK-5-4                 0   2   0   2   0   0   0   0   0   2   0   2   0   0   2   2   0   0   0   2   2   2   2   0   0   0   0   2   0   0   0   2   2   2   2   0   2   0   2   0   0   0   0   0   0   0   2   2   0   0   2   2   0   2   2   2   0   2   0   0   2   2   0   2   2   0   2   2   2   0   2   2   2   2   0   0   0   0   0   0   0   0   0   0   2   2   0   2   2   2   2   2   2   0   2   0   2   2   0   0   2   2   2   2   2   2   2   0   0   2   0   2   2   0   0   0   2   0   0   2   2   2   0   2   0   2   0   0   0   0   0   2   2   0   0   0   2   0   0   0   2   2   0   2   2   0   0   2   0   2   0   0   2   0   0   0   0   0   0   2   2   0   0   2   0   0   2   0   2   0   2   2   0   0   0   2   0   2   2   2   2   0   0   2   0   2   0   2   0   0   0   2   0   0   0   2   0   0   2   2
 MK-5-5                 0   2   0   2   0   0   0   0   0   2   0   2   0   0   2   2   2   0   0   2   2   2   2   0   0   0   0   2   0   0   0   2   2   2   2   0   2   0   2   0   0   0   0   2   0   0   0   0   2   0   2   2   0   2   2   2   0   2   0   0   2   2   0   0   2   0   2   2   2   0   2   2   0   0   0   0   0   0   2   0   0   0   0   0   0   2   0   2   2   2   2   2   2   0   2   0   2   2   0   2   2   2   2   2   2   2   2   0   0   2   0   2   2   0   0   0   2   0   0   2   2   2   2   2   0   2   2   2   0   0   0   2   0   2   0   0   2   0   0   0   2   2   0   2   2   0   0   2   0   2   0   0   2   0   0   0   0   0   0   2   2   0   0   2   0   2   2   2   2   0   0   2   0   0   0   2   0   2   2   2   0   0   0   2   0   2   0   2   0   0   0   2   0   0   0   2   0   0   0   2
 MK-5-6                 0   2   2   2   0   0   0   0   0   2   0   2   0   0   2   2   2   0   0   2   2   2   2   0   0   2   0   2   0   0   0   2   2   2   2   0   2   0   2   2   0   0   0   2   0   0   0   0   2   0   2   2   0   0   2   2   0   2   0   0   2   2   0   0   2   0   2   2   2   0   2   2   0   0   2   0   0   0   2   0   0   0   0   0   2   2   0   2   0   2   2   2   2   0   2   0   2   2   0   2   2   2   2   2   2   2   2   0   0   2   0   2   2   0   0   0   2   0   0   2   2   0   2   2   0   2   2   2   0   0   0   2   0   0   0   0   2   0   0   0   2   2   0   2   2   0   0   0   2   2   0   0   0   0   2   0   0   0   0   2   2   0   0   2   0   2   2   2   2   0   0   2   0   0   2   2   0   2   2   2   0   0   0   2   0   2   0   2   0   0   0   2   0   0   0   2   0   0   0   2
 MK-5-7                 0   2   2   2   0   0   0   0   0   2   0   2   0   0   2   2   2   0   0   2   2   2   2   0   0   2   0   2   0   0   0   2   2   2   2   0   2   0   0   2   0   0   0   2   2   0   0   0   2   0   0   0   0   0   2   2   0   0   0   0   2   2   2   0   2   0   2   2   2   0   0   0   0   0   2   2   0   0   2   0   0   0   0   0   2   2   0   2   0   2   2   2   2   0   2   0   2   2   0   2   2   2   2   2   2   2   0   2   0   2   0   2   2   0   0   0   2   0   0   2   2   0   2   2   0   2   2   2   0   2   0   2   0   0   0   0   2   0   0   0   2   2   0   2   2   2   2   0   2   2   0   0   0   0   2   0   0   0   0   2   2   0   0   2   0   2   0   2   2   0   0   2   0   0   2   2   0   2   2   2   0   0   0   0   2   2   0   2   0   2   0   2   0   0   0   2   0   0   0   2
 MK-5-8                 0   2   2   2   0   0   0   0   0   2   0   2   0   0   2   2   2   0   0   2   2   2   0   0   0   2   0   2   0   0   0   2   2   2   2   0   2   0   0   2   0   0   0   2   2   0   0   0   2   0   0   0   0   0   2   2   0   0   0   0   2   2   2   0   2   0   2   2   2   0   0   2   0   2   2   2   0   0   2   0   0   0   2   0   0   2   0   2   0   2   2   2   2   0   2   0   2   2   0   2   2   2   2   2   0   2   0   2   2   2   0   2   2   0   0   0   2   0   0   2   2   0   2   2   0   2   2   2   0   2   0   2   0   2   0   0   2   0   0   0   2   2   0   2   2   2   2   0   0   2   0   0   0   0   2   0   2   0   0   2   2   0   0   2   0   2   2   2   2   2   0   2   0   0   0   2   0   2   2   0   0   0   0   0   2   2   0   2   0   2   0   2   0   2   0   2   0   0   0   2
 MK-5-9                 2   2   2   2   2   0   0   2   0   2   0   2   2   0   2   2   2   2   2   2   2   0   2   2   0   2   0   2   0   0   0   2   2   2   2   0   2   0   0   2   0   0   0   2   2   0   0   2   2   0   0   0   0   2   2   2   0   0   0   0   2   2   0   0   2   0   2   2   2   0   0   2   0   2   2   2   0   0   2   2   0   0   2   0   0   2   0   2   0   2   0   2   2   0   2   0   2   2   0   2   2   2   2   2   0   2   0   2   2   2   0   2   2   0   2   0   2   0   0   2   2   0   2   2   2   2   2   2   0   2   2   2   0   2   2   0   2   0   0   0   2   2   0   2   2   2   2   0   0   2   0   0   0   2   2   0   2   0   0   2   2   0   0   2   0   2   0   2   2   2   0   2   0   0   0   2   2   2   2   0   0   0   2   0   0   2   0   2   0   2   0   2   0   2   2   2   0   0   0   2
 MK-5-10                0   2   2   2   0   0   0   2   0   2   0   2   2   0   2   2   2   2   2   2   2   2   2   2   0   2   0   2   0   0   0   2   2   2   2   0   2   0   0   2   0   0   0   2   2   0   0   2   2   2   0   0   0   2   2   2   0   0   0   0   2   2   0   0   2   2   2   2   2   0   0   2   2   2   2   2   0   2   2   2   0   0   2   0   0   2   0   2   0   2   2   2   0   0   2   0   2   2   0   2   2   2   2   2   0   2   0   2   0   2   0   2   2   0   2   0   0   0   2   2   2   2   2   2   2   2   2   2   0   2   2   2   0   2   2   0   2   2   0   0   2   2   0   2   2   2   2   0   0   2   0   0   0   2   2   0   2   0   2   2   2   0   2   2   0   2   0   2   2   2   0   2   0   0   0   2   2   2   2   0   0   0   2   0   0   2   0   2   0   2   0   2   0   2   2   2   0   0   0   2
 MK-5-11                0   2   2   2   0   0   0   2   0   2   0   2   2   0   0   2   2   2   2   2   2   2   2   2   0   2   0   0   0   0   0   2   0   0   2   0   2   0   0   2   0   0   0   2   2   0   0   2   2   2   2   0   0   2   0   2   0   0   0   0   2   2   0   0   2   2   2   2   0   0   0   2   2   2   2   2   0   2   2   2   0   0   0   0   0   2   0   2   2   2   2   2   0   0   0   0   0   2   0   2   2   2   2   0   0   2   0   2   0   2   0   2   2   0   2   0   0   0   2   2   2   2   2   2   2   2   2   2   0   2   2   2   2   2   2   0   2   2   0   0   2   0   0   2   2   2   2   0   0   2   0   0   0   2   2   0   2   0   0   2   2   0   2   0   2   2   0   2   2   2   0   0   0   0   0   2   2   2   2   0   0   2   2   0   0   2   0   2   0   2   0   2   0   2   2   2   0   0   0   2
 MK-5-12                0   2   2   2   0   2   0   2   0   2   0   2   2   0   0   0   2   2   2   2   2   2   2   2   0   2   0   0   0   2   0   2   0   0   2   0   2   0   2   2   0   0   2   2   2   0   0   2   2   2   2   0   0   2   0   2   0   0   2   0   2   2   0   0   2   2   0   2   0   0   0   2   0   2   2   2   2   2   0   2   0   0   0   0   2   2   0   2   2   2   2   2   0   2   0   0   0   2   0   2   2   2   2   2   0   2   2   2   0   2   0   2   2   2   2   0   0   0   2   2   0   2   2   2   2   2   2   0   0   2   2   2   2   2   2   0   2   2   0   0   0   0   0   2   0   0   2   0   0   2   0   0   0   2   2   0   2   0   0   2   2   0   2   0   2   2   0   2   2   0   0   0   0   0   0   0   2   2   2   0   0   2   2   0   0   2   0   2   0   2   0   2   0   2   0   2   0   0   0   2
 MK-5-13                0   2   2   2   0   2   0   2   0   0   0   2   2   0   0   2   2   2   2   2   2   2   2   2   0   2   0   0   0   0   0   2   0   0   2   0   2   0   2   2   2   0   2   2   0   0   0   2   2   2   2   0   0   2   0   2   0   0   2   0   2   2   0   0   2   0   0   0   0   0   0   2   0   2   2   2   2   2   0   2   0   0   0   2   2   2   0   2   2   2   2   2   0   2   0   0   0   2   0   2   2   2   2   2   0   2   2   2   0   0   0   2   2   2   2   2   0   0   2   2   2   2   2   2   2   2   2   0   0   2   2   2   2   2   2   0   2   2   0   0   0   0   0   0   0   0   2   0   0   2   0   0   0   2   2   0   2   0   2   2   2   0   2   0   2   2   0   2   2   0   0   0   0   0   0   0   2   2   2   0   0   2   2   0   0   0   0   2   0   2   0   2   0   0   0   2   0   0   0   2
 MK-5-14                0   2   2   0   2   2   0   2   2   0   0   2   2   2   0   2   2   2   2   2   2   0   2   2   0   2   0   0   0   0   0   2   0   0   2   0   2   0   2   2   2   0   2   2   0   0   0   0   2   2   2   0   0   2   0   2   0   0   2   0   2   0   0   0   2   0   0   0   0   0   0   2   0   2   0   2   2   2   0   2   0   0   2   2   2   2   0   2   2   2   2   2   0   2   0   0   0   2   0   2   2   2   2   2   0   2   2   2   0   0   0   2   2   2   0   2   0   0   2   2   0   2   2   2   2   0   2   0   0   0   2   2   0   0   2   0   2   2   0   0   0   0   0   0   0   0   2   0   0   2   2   2   0   2   2   0   2   0   2   2   2   0   2   0   2   2   0   2   2   0   0   0   0   0   0   0   2   2   0   0   0   2   2   2   0   0   0   2   0   2   0   0   0   0   2   2   0   0   2   2
 MK-5-15                0   2   2   0   2   2   0   2   2   0   0   2   2   2   0   0   2   2   2   2   0   0   2   2   0   2   0   0   2   0   2   2   0   0   0   0   2   0   2   2   2   0   2   2   0   0   0   0   2   2   0   0   0   2   0   2   0   2   2   0   2   0   0   0   2   0   2   0   0   0   0   2   0   2   2   2   2   2   0   2   0   0   2   2   2   2   0   2   2   2   2   2   2   2   0   0   0   0   0   2   2   2   2   2   0   2   2   2   0   0   0   2   0   2   0   2   0   0   2   2   0   2   2   2   2   0   2   0   0   0   2   2   0   2   2   0   2   2   0   0   0   2   0   0   2   0   2   0   0   2   2   2   0   2   2   0   2   0   2   2   2   2   2   0   2   2   0   2   0   0   0   0   0   0   0   0   2   0   0   0   0   2   2   2   0   0   0   2   0   2   0   0   0   0   0   2   0   0   2   2
 MK-5-16                0   2   2   0   0   2   2   2   2   0   0   2   2   2   0   0   2   2   2   2   0   0   2   2   0   2   0   0   0   0   2   2   0   2   0   2   2   0   0   0   2   0   2   2   0   0   0   0   2   2   0   0   0   2   2   2   0   2   2   0   2   0   0   0   2   0   2   0   0   0   0   2   0   2   0   2   2   2   0   2   0   0   2   2   2   2   0   2   2   2   2   0   2   2   0   0   0   0   0   2   2   2   2   2   0   2   2   2   0   0   0   2   0   2   0   2   0   0   2   2   0   2   2   2   2   0   0   0   0   0   2   2   0   2   2   0   2   2   2   2   0   2   0   0   2   0   2   0   0   2   2   2   0   0   2   0   2   0   2   2   2   2   2   0   2   2   0   2   0   0   0   0   0   0   0   0   2   0   0   0   0   2   0   2   0   0   0   2   0   2   0   0   0   2   0   2   2   2   2   2
 MK-6-1                 2   2   2   0   0   0   2   2   2   0   2   2   0   2   0   2   0   2   2   0   2   2   0   2   0   2   0   2   2   0   0   0   2   2   2   0   2   2   2   0   2   2   0   0   2   2   0   0   2   0   2   0   0   0   0   2   2   2   0   2   0   2   0   2   0   0   2   0   0   2   2   0   2   0   0   0   0   0   2   0   0   2   2   2   0   2   0   0   2   0   0   2   2   0   0   0   0   2   0   0   2   2   0   0   0   0   2   0   0   2   2   2   2   2   2   0   2   0   2   2   2   2   2   0   2   2   0   2   2   2   0   0   2   0   2   0   0   2   2   2   0   0   0   2   0   0   2   0   2   0   2   2   0   0   0   0   2   2   2   0   2   2   0   2   0   2   2   0   0   2   0   2   2   0   0   0   2   2   2   2   0   2   0   2   2   2   2   0   2   0   0   2   2   0   0   2   2   0   2   2
 MK-6-2                 2   2   0   0   0   0   2   2   2   0   2   2   0   2   0   2   0   2   2   0   2   2   0   2   0   2   0   2   2   0   0   0   2   2   2   0   2   2   2   0   2   2   0   0   2   2   0   0   2   0   2   0   0   0   0   2   2   2   0   2   0   2   0   0   0   0   0   0   0   2   2   0   2   0   0   0   0   0   2   0   0   2   2   2   2   2   2   0   2   0   0   2   2   0   0   0   0   2   0   2   2   2   2   0   0   0   2   0   0   2   2   2   2   2   2   0   2   0   2   2   2   2   2   0   2   2   0   2   2   2   0   0   2   0   2   0   2   2   2   2   0   0   0   2   0   0   2   0   2   0   2   2   0   2   0   0   2   2   2   0   2   2   0   2   0   0   2   0   0   2   0   2   2   0   2   2   2   2   2   0   0   2   0   2   2   2   2   0   2   0   0   0   0   0   0   2   2   0   2   2
 MK-6-3                 2   2   0   0   0   0   2   2   2   2   2   2   0   2   0   2   0   2   2   0   2   2   0   2   0   2   0   2   2   0   0   0   2   2   2   0   2   2   2   0   2   2   2   0   2   2   0   0   2   2   2   0   0   0   0   2   2   2   2   2   0   2   0   0   0   0   0   0   2   2   2   0   2   0   0   0   2   0   2   0   0   2   2   2   2   2   2   0   2   0   0   2   2   0   0   0   0   2   0   2   2   2   2   0   2   0   2   0   0   2   2   2   2   2   2   0   2   0   2   2   2   2   2   0   2   2   0   2   2   2   0   0   2   0   2   0   2   2   2   2   0   0   0   0   0   0   2   0   2   0   2   2   0   2   0   0   2   2   2   0   2   2   0   2   0   0   2   0   0   2   0   2   0   0   2   2   2   2   2   0   0   2   0   2   2   2   2   0   2   0   0   0   2   0   0   2   2   0   2   2
 MK-6-4                 2   2   2   2   0   0   2   2   2   2   2   0   0   2   2   2   0   2   0   0   2   2   0   2   0   2   0   2   0   0   0   0   2   2   2   0   2   0   2   0   0   2   2   0   2   2   0   0   2   2   2   0   0   0   0   2   2   2   2   2   2   0   0   0   0   0   0   0   2   2   2   0   2   0   0   0   0   0   2   0   0   2   2   2   0   0   2   0   2   0   0   2   2   0   0   0   0   2   0   2   2   2   2   0   2   2   2   0   0   2   2   2   2   2   2   0   2   0   0   2   2   2   2   0   2   2   0   2   2   0   0   0   2   0   2   0   0   2   2   0   0   0   0   0   0   0   2   2   2   0   2   0   0   2   0   0   2   2   0   0   0   2   0   2   0   0   2   0   0   0   0   2   0   0   2   2   2   2   2   0   0   2   0   2   2   2   2   0   2   2   0   0   0   0   0   2   2   0   2   0
 MK-6-5                 2   2   0   2   0   0   2   2   2   2   2   0   0   2   2   2   0   2   0   2   2   2   0   2   0   2   0   2   0   0   0   0   2   0   2   0   2   0   2   0   0   0   2   0   2   2   0   0   2   0   2   0   0   0   0   2   2   0   2   0   0   0   2   0   0   0   0   0   2   2   2   0   2   0   0   0   0   0   2   0   0   2   2   2   0   0   2   0   2   0   0   2   0   2   0   0   0   2   0   2   0   2   2   0   2   2   2   0   0   2   2   2   2   2   2   0   2   0   0   2   2   2   2   0   0   2   0   2   0   0   0   0   2   2   2   0   0   2   2   0   2   0   0   0   0   2   2   2   2   0   2   0   0   2   0   0   2   2   0   0   0   2   0   2   0   0   2   0   0   0   0   2   0   0   2   2   2   2   2   0   0   2   0   2   2   2   2   0   2   2   0   0   0   0   0   2   2   0   2   0
 MK-6-6                 2   2   2   2   0   0   2   2   2   2   2   0   0   2   2   2   0   2   0   2   2   2   2   2   0   2   0   2   0   0   0   0   2   0   2   2   2   0   2   0   0   0   2   0   2   2   0   0   2   2   2   0   0   0   0   2   2   2   2   0   0   0   2   0   2   2   0   0   2   2   2   0   2   0   0   0   0   0   2   0   0   2   2   2   0   0   0   0   2   0   0   0   0   2   0   0   0   2   0   2   0   2   2   0   2   2   2   0   0   2   2   2   2   2   2   0   2   0   0   2   2   2   0   0   0   2   0   2   0   0   0   0   2   2   2   0   0   2   2   2   2   0   0   0   0   2   2   2   0   2   2   0   0   2   0   0   2   2   0   0   0   2   0   2   0   0   2   0   0   0   0   2   0   0   2   2   2   2   2   0   0   2   0   2   2   2   2   0   2   2   0   0   0   0   0   2   2   0   2   2
 MK-6-7                 2   0   2   2   0   0   2   2   2   2   2   0   0   2   2   2   0   2   0   2   2   2   0   2   0   2   0   2   0   0   0   0   2   0   2   2   2   0   2   0   2   0   2   0   2   0   0   0   2   2   2   0   2   0   0   2   2   2   2   0   0   2   2   0   2   2   0   0   2   2   2   2   2   0   0   2   0   0   2   0   0   2   2   2   0   0   0   0   2   0   0   0   0   2   0   0   0   2   0   2   0   2   2   0   2   0   2   0   0   2   2   2   2   2   2   0   2   0   0   2   2   0   0   0   0   2   0   2   2   0   0   0   2   2   2   0   0   0   2   2   2   0   0   0   0   2   2   0   0   2   0   0   0   2   2   0   0   2   0   0   0   0   0   2   0   0   2   0   0   0   0   2   0   0   2   0   2   2   0   0   0   2   0   2   2   2   2   0   0   2   0   0   0   0   0   0   2   0   2   2
 MK-6-8                 0   0   2   0   0   0   2   2   0   2   2   0   0   2   2   2   0   2   0   2   2   2   0   2   0   2   0   2   0   0   0   0   0   0   2   2   0   0   2   2   2   0   2   0   2   0   0   0   2   2   2   0   2   0   0   2   2   2   2   0   0   2   2   0   2   2   0   0   2   2   2   2   0   0   0   2   0   0   2   0   0   2   2   2   0   0   0   0   2   0   0   0   0   2   2   0   0   2   0   2   0   0   0   0   2   0   2   0   0   2   2   2   2   2   2   0   2   0   2   2   2   0   0   0   0   2   0   2   2   0   0   0   2   2   2   0   2   0   2   2   2   0   0   0   0   0   2   2   0   2   0   0   0   2   2   0   0   2   0   0   0   2   0   0   0   0   2   0   0   0   0   2   0   0   2   0   2   2   0   0   0   2   0   2   2   2   2   0   0   2   0   0   0   0   0   0   2   0   0   2
 MK-6-9                 2   0   2   0   0   0   2   2   0   2   2   0   0   2   0   2   0   2   0   2   2   2   0   2   0   2   0   2   0   0   2   0   0   0   2   2   0   0   2   2   0   0   2   0   2   0   2   0   2   2   2   0   2   2   0   2   2   2   2   0   0   2   2   0   2   2   0   0   2   2   2   2   0   0   0   2   0   0   2   0   0   2   0   2   0   0   0   0   2   0   0   0   2   2   2   0   0   2   0   2   2   0   0   0   2   0   2   0   2   2   2   2   2   2   0   0   2   0   2   2   2   0   0   0   0   2   0   0   2   0   0   0   2   2   2   0   2   0   2   2   2   0   0   0   0   0   2   0   0   2   0   0   0   0   2   0   0   2   0   0   0   2   0   0   0   0   2   0   0   0   0   2   0   0   2   0   2   2   0   0   0   0   0   2   2   2   2   0   0   2   0   0   0   2   0   0   2   0   0   2
 MK-6-10                2   0   2   0   0   0   0   2   0   2   2   2   0   2   0   2   0   2   0   2   2   2   0   2   0   2   0   0   0   0   2   0   0   0   2   2   0   0   0   2   0   0   2   0   0   0   2   0   2   2   2   0   2   2   0   2   2   0   2   2   0   2   2   0   2   0   0   0   2   0   0   2   0   0   0   2   0   0   2   0   0   2   0   2   0   0   0   0   2   0   2   0   2   2   2   0   0   2   0   2   2   2   0   0   2   0   2   0   2   2   2   2   0   2   0   0   2   0   2   2   2   0   0   0   0   2   2   0   0   0   0   0   2   2   2   0   2   0   2   2   2   0   0   0   0   0   2   2   0   2   0   0   0   0   2   0   0   2   0   2   0   2   0   0   0   0   2   0   0   0   0   2   0   0   2   2   2   2   0   0   0   0   0   2   2   2   2   0   0   2   0   0   2   2   0   2   0   0   0   2
 MK-6-11                2   0   2   0   0   0   0   2   0   2   2   2   0   2   0   2   0   2   0   2   2   2   0   2   0   2   0   0   0   0   2   0   0   0   0   2   0   0   0   2   0   0   2   0   0   0   0   0   2   2   0   0   2   2   0   2   2   0   2   2   2   2   2   0   0   0   0   0   0   0   0   2   0   2   0   2   0   0   2   2   0   2   0   2   0   0   2   0   2   0   2   0   2   2   2   0   2   2   0   2   2   2   0   0   2   0   2   0   0   2   2   2   0   2   0   0   2   0   2   2   0   0   0   0   0   2   2   0   0   0   0   0   2   2   2   0   2   0   2   2   0   0   0   0   2   0   2   2   0   2   2   0   0   0   2   0   0   2   0   2   0   2   0   2   0   0   2   0   0   0   0   2   2   0   2   2   2   2   0   0   0   0   0   2   2   2   2   0   0   0   0   0   2   2   2   2   0   2   0   0
 MK-6-12                2   0   2   2   0   0   0   2   0   2   2   2   0   2   0   2   0   2   0   2   2   2   0   0   0   2   0   0   0   0   2   0   0   0   0   2   0   0   2   2   0   0   2   0   0   0   2   0   2   2   0   0   2   2   0   2   2   0   2   2   0   2   2   0   0   0   0   0   0   0   0   2   0   0   0   2   0   0   2   2   0   2   2   2   0   0   2   2   2   0   2   0   2   2   2   0   2   2   0   2   2   2   0   0   2   0   2   0   0   2   2   2   0   2   0   0   2   0   2   2   0   0   0   2   0   2   2   0   0   0   0   0   2   2   2   0   0   0   2   2   0   0   0   0   2   0   2   2   0   2   2   0   0   0   2   0   0   2   0   2   0   2   0   2   0   0   2   2   0   0   0   2   2   0   2   2   2   2   0   0   0   2   0   2   0   2   2   0   0   0   0   0   2   2   2   2   0   2   0   0
 MK-6-13                2   0   2   2   0   0   0   2   0   2   2   2   0   2   0   2   0   2   2   0   2   2   0   0   0   2   0   0   0   0   2   0   0   2   0   2   0   0   2   2   0   0   2   0   0   0   2   0   2   2   0   0   2   2   0   2   2   0   2   2   2   2   2   0   0   0   0   0   0   2   0   2   0   0   2   2   0   0   0   2   0   2   2   2   0   0   2   2   2   0   2   0   2   2   2   2   2   0   2   2   0   2   0   0   2   0   2   0   0   2   2   2   0   2   0   0   2   0   2   2   2   0   0   0   0   2   2   0   0   0   0   0   2   2   0   0   0   0   0   2   0   0   0   0   2   0   2   2   0   2   2   0   0   0   2   0   0   2   0   0   0   2   0   2   0   0   2   2   0   0   0   2   2   0   2   2   2   2   0   0   0   2   0   2   0   2   2   0   0   2   0   0   2   2   2   2   0   0   0   0
 MK-6-14                2   0   2   2   0   0   0   2   0   2   2   2   0   2   0   2   0   2   2   0   2   2   0   0   0   2   0   0   2   0   2   0   0   2   0   2   0   0   2   2   0   0   2   0   0   0   2   0   2   2   0   0   2   2   0   2   2   0   2   2   2   2   2   0   2   0   0   0   0   2   0   2   0   0   0   2   0   0   0   2   0   2   2   2   0   2   2   2   2   0   0   0   2   0   2   2   2   0   2   2   0   2   0   0   2   2   2   0   0   2   2   2   2   2   0   0   2   0   2   2   2   0   0   2   0   2   2   0   0   0   0   0   2   2   2   0   0   0   0   2   0   0   2   0   2   0   2   2   0   2   2   0   0   0   2   0   0   2   0   0   0   2   0   2   0   0   2   2   0   0   0   2   2   0   2   0   2   2   0   2   0   2   0   2   0   2   2   0   0   2   2   0   2   2   2   2   0   0   0   0
 MK-6-15                2   0   2   2   0   0   2   2   0   0   2   2   0   2   0   0   0   2   2   0   2   2   0   0   0   2   0   0   2   2   2   0   0   2   0   2   0   0   2   2   0   2   2   0   0   2   2   0   2   2   0   0   2   2   0   0   2   0   2   2   2   2   2   2   2   0   0   0   0   2   0   2   0   0   0   0   0   2   0   2   2   2   2   2   0   2   2   2   2   0   0   0   2   0   2   2   2   0   2   2   0   2   0   0   2   2   2   0   0   0   2   2   0   2   0   0   2   0   2   2   2   0   0   2   0   2   2   0   0   0   0   0   2   2   2   0   0   0   0   2   0   0   2   0   2   0   2   2   0   2   2   0   0   0   2   0   0   2   0   0   0   0   0   2   0   0   2   2   0   0   0   0   2   2   2   0   0   0   0   0   0   2   0   2   0   2   2   0   2   2   2   2   2   2   2   2   0   0   0   0
 MK-6-16                2   0   2   2   0   0   2   2   0   0   2   2   0   2   0   0   0   2   2   0   2   2   2   0   0   2   0   0   2   2   2   0   0   2   2   2   0   0   2   2   0   2   2   0   0   2   2   0   2   2   0   0   2   2   2   0   2   0   2   2   2   2   2   2   2   2   0   0   0   2   0   0   0   0   0   0   0   2   0   2   2   2   2   2   0   2   2   2   2   0   0   2   0   0   2   2   0   0   2   2   0   2   0   0   2   2   0   0   0   0   2   2   0   2   0   0   2   0   0   2   2   0   0   2   0   2   2   0   2   0   0   0   2   2   2   0   0   0   2   2   0   0   2   0   2   0   2   2   0   2   2   0   0   0   2   0   0   2   2   0   0   2   0   2   0   0   2   2   0   0   0   0   2   2   2   0   0   0   0   0   0   2   2   2   0   2   2   0   2   2   2   2   2   2   0   2   2   0   0   0
 
!****************************************** Phenotypic Data **********************************************************
!-100.0 is resevred for missing phenotype
SimulatedTrait1        14.4354   15.3480   13.7749   15.4401   11.4834   16.9601   11.4352   19.4471   10.7473   17.2024   13.8737   14.3400   14.4101    8.8589   14.4515   17.3906   15.3202   18.4378   15.4033   12.6241   16.4122   17.5366   14.3317   15.8863   12.5993   22.2545   14.2209   11.5377   15.5238   14.5127   17.0222   20.0504   12.1717   14.2456   16.7061   15.4051   10.8509   18.1610   13.0893   17.5864   13.3862   11.7619   18.8466   12.8799   11.0976   12.4891   12.4502   15.6989   15.3862   12.2599   13.2000   16.6219   18.7507   13.4202   12.8325   12.4899   16.3894   17.8897   13.8402   14.5053   15.6003   17.8135   16.0479   13.8425   13.4327   14.4599   16.9034   12.6393   13.6859   14.8602   10.1823   15.3155   17.6573   18.7426   10.1378   21.6375   15.6114   12.0262   13.8605   14.2700   16.3684   10.0946   10.0574    8.6020    9.0468   16.5627   12.2399   13.2806   13.2854   11.2625   17.8177   16.6456   15.6187   15.4984   12.2476   12.3705   12.6603   11.1103   15.7203   19.4626   12.4900   12.5983   18.7203   11.2139   14.5703   12.5314   13.8323   13.5039   17.2196   15.8657   19.0345   17.5688   15.4286   14.8835   11.6778   13.4269   17.7786   14.0785   11.3160   11.2061   12.8228   16.7121   13.7178   16.5652   13.1256   13.2501   13.2750   18.2450   16.9589    6.0363   16.8135   15.1120   14.3681   13.0732   17.3770   19.4065   19.9792   12.7554   14.8897   10.6757   19.9276   18.0043   13.8318   15.6759   21.3238   14.5049   15.5323   16.8550   17.8663   15.8800   17.2813   12.9984   15.4699   18.1811   16.0329   10.0165   15.6397   13.4088   16.6914    9.5488   15.4703   12.0053   14.9647   13.2536   15.4147   15.8376   15.8613   11.0002   18.5325    8.8290   13.0205   17.8123   20.2687   11.8640   11.0776   12.7575   12.1830   11.0741   19.3674   12.4166   15.2518   17.9069   15.9972   12.9440   15.1278   16.4532   17.6776   13.6917   17.9725   16.8163   15.7017   20.3816   18.3729   13.9328    9.4418   18.6047   18.1972   14.6040   16.0813   19.1751
SimulatedTrait2         9.6632   10.6801   10.2362    8.7295   10.5788   11.2563    9.7038    9.3507    7.6120    7.4080    9.7675    7.6402   11.0244   11.0436   11.7041   11.3799   11.4466    8.2738   13.8382   10.1970   11.1038    9.7457    9.1071    8.3512    9.2722    7.6205    9.2734   10.7762    8.9411   12.5396   11.0718    9.9687   11.2496    9.4397    9.9736    8.9443    8.4050    8.6877    8.2144   11.8209   11.4125    9.1930    9.3593   10.2967    8.9305    8.2466   11.8944   11.4446   12.5101    7.9002   11.7459    7.9978   10.2349   10.6454   12.6630    9.7140   11.4357    7.4599   10.1554   11.5559   10.7551   10.2263    8.7044   10.4837   10.6554   10.8461    8.1552   10.6052    8.7440   10.7576    8.0595   12.1780   12.1560   11.3411   10.5631   11.3983    8.0333   10.6360   10.4516   10.4788    8.4762    8.6312   11.7205    8.3400    9.5302   10.6788   10.4900   10.6403   10.6959    9.2103   11.1917   10.3975    8.3520    6.4031   11.7703   10.9302   11.2562   11.9696   10.6793   10.0538   10.6198    7.5186   11.0733    9.7060    9.8857    8.3493   13.4038    9.6834    9.6282    9.0053    7.5852    9.7363   11.0068   10.8258   10.0797   11.7561    9.7640   11.6747   10.6430   11.2216   10.1229    9.1397   11.2426    8.0144    8.2060    9.6734   11.4186    9.5247   10.0116   13.7054    8.3423   11.9360   11.5138    9.3993   10.9576   10.2953    9.0665    8.8191   10.7881   10.3408   10.9926   11.0247    9.2696    7.7435   11.0280   10.8587   10.5701   11.5285   10.9133    7.4754    8.8177   10.7343    9.8675    8.6539   10.6661   12.6873   10.1870   10.4151    8.9198   11.0121   11.6708    7.9728   10.1528   13.8409    9.1807    8.2006   10.6027   10.7341   10.3634    7.7923   11.2844   11.5277    6.9448   12.4169   14.0332    9.5166    9.4488    9.5124    7.8388    6.8054   10.2894   10.0629    9.1489    7.8457    9.7914   11.0274   10.0128   11.5025    6.8072   11.4240   10.3364    8.3844    8.9125   11.4220   10.3422    7.6831    7.0553    9.2708   11.4679    9.5816
 
