# Supplementary material for: Inclusive Composite Interval Mapping of QTL by Environment Interactions in Biparental Populations
Source: PLoS One. 2015 Jul 10;10(7):e0132414. doi: 10.1371/journal.pone.0132414 (PMC4498613; doi:10.1371/journal.pone.0132414)
Supplement: S4 File — (ZIP) [file pone.0132414.s004.zip › H=0.1/L1/run_00061.met]

!**********************Note: lines staring with "!" are remarks and will be ignored in the program********************
!*********************************General Information**********************************
!Assuming F1 = P1 x P2, populations available in QTL IciMapping are: 
!  1, P1BC1F1 = P1 x F1, the first backcrossing where P1 is used as the recurrent parent;
!  2, P2BC1F1 = P2 x F1, the first backcrossing where P2 is used as the recurrent parent;
!  3, F1DH, F1-derived doubled haploids; 
!  4, RIL or F1RIL, recombination inbred lines through the repeated selfing of F1;
!  5, P1BC1RIL, recombination inbred lines through the repeated selfing of P1BC1F1;
!  6, P2BC1RIL, recombination inbred lines through the repeated selfing of P2BC1F1;
!  7, F2, the selfing generation of F1;
!  8, F3, the selfing generation of F2;
!  9, P1BC2F1, the second backcrossing where P1 is used as the recurrent parent; 
! 10, P2BC2F1, the second backcrossing where P2 is used as the recurrent parent;
! 11, P1BC2RIL, recombination inred lines through the repeated selfing of P1BC2F1; 
! 12, P2BC2RIL, recombination inred lines through the repeated selfing of P2BC2F1; 
! 13, P1BC1F2, the selfing generation of P1BC1F1; 
! 14, P2BC1F2, the selfing generation of P2BC1F1; 
! 15, P1BC2F2, the selfing generation of P1BC2F1; 
! 16, P2BC2F2, the selfing generation of P2BC2F1; 
! 17, P1BC1DH, P1BC1F1-derived doubled haploids; 
! 18, P2BC1DH, P2BC1F1-derived doubled haploids; 
! 19, P1BC2DH, P1BC2F1-derived doubled haploids; 
! 20, P2BC2DH, P2BC2F1-derived doubled haploids; 
   3      !Mapping Population (see remarks above)
   2      !Mapping Function (1 for Kosambi; 2 for Haldane; 3 for Morgan)
   2      !Marker Space Type (1 for intervals; 2 for positions)
   1      !Marker Space Unit(1 for centiMorgans; 2 for Morgan)
   6      !Number of Chromosomes (or Linkage Groups)
 200      !Size of the mapping population
   2      !Number of environments
 
!***************************************** Chromosomes and Linkage Maps **********************************************
!Chromosome                 NumMarkers
-CH1                        16
-CH2                        16
-CH3                        16
-CH4                        16
-CH5                        16
-CH6                        16
!Linkage map (Marker name followed by position or the interval length)
 MK-1-1                1     0.000
 MK-1-2                1    10.000
 MK-1-3                1    20.000
 MK-1-4                1    30.000
 MK-1-5                1    40.000
 MK-1-6                1    50.000
 MK-1-7                1    60.000
 MK-1-8                1    70.000
 MK-1-9                1    80.000
 MK-1-10               1    90.000
 MK-1-11               1   100.000
 MK-1-12               1   110.000
 MK-1-13               1   120.000
 MK-1-14               1   130.000
 MK-1-15               1   140.000
 MK-1-16               1   150.000
 MK-2-1                2     0.000
 MK-2-2                2    10.000
 MK-2-3                2    20.000
 MK-2-4                2    30.000
 MK-2-5                2    40.000
 MK-2-6                2    50.000
 MK-2-7                2    60.000
 MK-2-8                2    70.000
 MK-2-9                2    80.000
 MK-2-10               2    90.000
 MK-2-11               2   100.000
 MK-2-12               2   110.000
 MK-2-13               2   120.000
 MK-2-14               2   130.000
 MK-2-15               2   140.000
 MK-2-16               2   150.000
 MK-3-1                3     0.000
 MK-3-2                3    10.000
 MK-3-3                3    20.000
 MK-3-4                3    30.000
 MK-3-5                3    40.000
 MK-3-6                3    50.000
 MK-3-7                3    60.000
 MK-3-8                3    70.000
 MK-3-9                3    80.000
 MK-3-10               3    90.000
 MK-3-11               3   100.000
 MK-3-12               3   110.000
 MK-3-13               3   120.000
 MK-3-14               3   130.000
 MK-3-15               3   140.000
 MK-3-16               3   150.000
 MK-4-1                4     0.000
 MK-4-2                4    10.000
 MK-4-3                4    20.000
 MK-4-4                4    30.000
 MK-4-5                4    40.000
 MK-4-6                4    50.000
 MK-4-7                4    60.000
 MK-4-8                4    70.000
 MK-4-9                4    80.000
 MK-4-10               4    90.000
 MK-4-11               4   100.000
 MK-4-12               4   110.000
 MK-4-13               4   120.000
 MK-4-14               4   130.000
 MK-4-15               4   140.000
 MK-4-16               4   150.000
 MK-5-1                5     0.000
 MK-5-2                5    10.000
 MK-5-3                5    20.000
 MK-5-4                5    30.000
 MK-5-5                5    40.000
 MK-5-6                5    50.000
 MK-5-7                5    60.000
 MK-5-8                5    70.000
 MK-5-9                5    80.000
 MK-5-10               5    90.000
 MK-5-11               5   100.000
 MK-5-12               5   110.000
 MK-5-13               5   120.000
 MK-5-14               5   130.000
 MK-5-15               5   140.000
 MK-5-16               5   150.000
 MK-6-1                6     0.000
 MK-6-2                6    10.000
 MK-6-3                6    20.000
 MK-6-4                6    30.000
 MK-6-5                6    40.000
 MK-6-6                6    50.000
 MK-6-7                6    60.000
 MK-6-8                6    70.000
 MK-6-9                6    80.000
 MK-6-10               6    90.000
 MK-6-11               6   100.000
 MK-6-12               6   110.000
 MK-6-13               6   120.000
 MK-6-14               6   130.000
 MK-6-15               6   140.000
 MK-6-16               6   150.000
!*********************************** Marker Types ********************************************************************
!Co-dominant marker: When heterozygote F1 is present, P1 is coded as 2, F1 is coded as 1, and P2 is coded as 0; Otherwise, P1 is coded as 2, and P2 is coded as 0. 
!Dominant marker: When heterozygote F1 is present, P1 and F1 are coded as 12, and P2 is coded as 0; Otherwise, P1 is coded as 2, and P2 is coded as 0.  
!Recessive markers: When heterozygote F1 is present, P1 is coded as 2, and F1 and P2 are coded as 10; Otherwise, P1 is coded as 2, and P2 is coded as 0. 
!Missing marker is coded as -1. 
 MK-1-1                 2   2   0   2   2   2   0   0   0   2   0   2   2   2   0   2   0   0   2   2   0   2   2   2   0   0   2   0   2   2   2   0   2   2   0   2   0   0   2   0   2   0   0   2   2   2   2   0   2   2   2   0   2   0   2   0   0   2   0   2   2   2   0   2   0   2   0   0   2   2   2   0   2   2   0   0   0   0   2   2   0   0   0   2   2   0   2   0   0   0   0   0   0   0   2   2   0   0   0   0   2   2   2   2   0   0   0   0   2   0   2   0   0   2   2   0   0   2   0   2   2   0   2   2   0   2   0   2   0   0   0   2   2   0   0   0   2   0   0   0   2   0   0   2   0   0   0   2   2   2   0   2   2   0   0   0   2   2   0   2   0   2   0   0   0   0   2   0   2   2   0   2   0   0   2   2   0   2   2   0   0   0   2   2   2   0   0   2   0   2   2   2   2   0   2   0   2   0   2   0
 MK-1-2                 2   2   0   0   0   2   0   0   0   2   0   2   2   2   0   2   0   0   0   2   0   2   2   2   0   0   2   0   2   2   2   0   0   2   0   2   0   0   2   0   2   0   0   2   2   2   2   0   2   2   2   0   0   0   2   0   0   2   0   2   2   2   0   2   0   2   0   0   2   2   2   0   0   2   0   0   2   2   2   2   0   0   0   2   2   0   2   0   2   0   0   0   0   0   2   2   0   0   0   0   2   2   2   2   0   0   0   0   2   0   0   0   0   2   2   0   0   2   0   2   0   0   2   2   0   2   0   2   0   2   0   0   2   0   0   0   0   0   0   0   2   0   0   2   0   0   0   2   0   2   2   2   2   0   0   0   2   2   0   2   0   2   0   0   0   0   2   0   2   0   0   2   0   0   2   2   0   2   2   0   0   0   2   2   2   0   0   2   0   2   2   2   2   0   2   0   2   2   2   0
 MK-1-3                 2   2   0   0   0   0   2   0   0   2   0   2   2   2   0   2   0   0   0   2   0   2   2   2   0   0   2   0   0   2   2   0   0   2   0   2   0   0   2   0   2   0   0   2   2   2   2   0   0   2   2   0   0   0   2   0   0   2   0   2   2   2   0   2   0   2   0   0   2   2   2   0   0   2   0   0   0   0   2   2   0   0   0   2   2   0   2   2   2   0   0   0   0   0   2   2   0   0   0   0   2   0   2   2   0   0   0   0   2   0   0   0   0   2   2   0   0   2   0   2   0   0   0   2   0   0   0   2   0   2   0   0   2   2   0   0   0   2   0   0   2   0   0   2   0   0   0   2   0   2   2   2   2   0   0   0   2   2   0   2   0   2   2   0   0   0   2   0   2   0   0   2   0   0   2   2   0   2   2   0   0   0   2   0   2   0   0   2   0   2   2   2   2   0   2   2   2   2   2   0
 MK-1-4                 2   2   0   2   0   0   2   0   0   2   0   2   2   2   0   2   2   0   0   0   0   2   2   2   0   0   2   0   0   2   2   0   0   2   0   0   0   0   2   0   2   0   0   2   2   2   2   0   0   2   2   0   0   2   2   0   0   2   0   2   2   2   0   2   0   2   0   0   0   2   2   0   0   2   0   0   0   0   2   2   2   2   0   2   2   0   2   2   2   0   0   0   0   0   2   0   0   0   2   0   2   0   2   2   0   0   0   0   2   0   0   0   0   2   0   2   0   2   0   2   0   0   0   2   0   0   0   2   0   2   0   0   2   2   2   2   0   0   0   2   2   0   0   2   0   0   0   2   0   2   2   2   2   0   2   0   2   0   2   2   0   2   2   2   0   0   2   2   2   0   0   2   0   0   2   2   0   2   2   0   0   0   2   2   0   0   0   2   0   2   0   2   2   2   2   2   2   2   2   0
 MK-1-5                 2   2   0   2   0   2   2   0   0   2   0   2   2   2   2   2   2   0   0   0   0   2   2   2   0   0   2   0   0   2   2   0   0   2   0   0   2   0   2   0   2   0   0   0   2   2   2   0   0   2   2   0   0   2   2   0   0   2   0   2   2   0   0   2   0   2   0   0   0   2   0   0   0   2   0   2   0   0   2   2   2   2   0   2   2   0   2   2   2   0   0   2   0   2   2   0   0   0   0   0   2   0   2   2   0   0   0   0   2   0   0   0   0   2   2   2   0   2   0   2   0   0   0   2   0   0   0   2   0   2   0   0   2   2   2   2   0   0   0   0   2   0   0   2   0   0   0   2   0   2   2   2   2   0   2   0   2   2   2   2   0   2   2   2   2   0   2   2   2   0   0   2   0   0   2   0   0   2   2   0   0   0   2   2   0   0   0   2   2   2   0   2   2   2   2   2   2   2   2   0
 MK-1-6                 2   2   2   2   2   2   2   0   0   2   0   0   2   2   2   2   2   0   0   0   0   2   0   0   0   0   2   0   2   2   2   0   0   2   0   0   2   0   2   0   2   0   0   0   2   2   0   0   0   2   2   0   0   2   2   0   0   2   0   2   2   0   0   2   0   2   0   0   0   2   0   0   0   2   0   2   0   0   2   2   2   0   0   2   2   0   2   2   2   2   0   2   0   2   2   0   0   0   2   0   2   0   2   2   0   0   0   0   2   0   0   2   0   2   2   2   0   2   0   2   2   0   0   2   0   0   0   2   0   2   0   0   2   2   2   2   0   0   0   0   2   2   0   2   2   0   2   2   0   2   2   2   2   0   2   0   2   2   0   2   0   2   2   2   2   0   2   2   2   0   0   2   0   0   0   0   0   2   2   2   0   0   2   2   2   0   0   2   0   2   2   2   2   2   2   2   2   2   2   2
 MK-1-7                 2   2   2   2   2   2   2   0   0   0   0   0   2   2   2   2   0   0   0   0   0   2   0   0   0   0   2   0   2   2   2   0   2   2   0   0   2   0   2   0   2   0   0   0   2   2   2   0   0   2   2   0   2   2   2   0   0   2   0   2   2   0   0   2   0   2   0   0   0   2   0   0   0   2   2   0   0   0   2   2   2   2   2   2   2   0   2   2   2   2   0   2   0   2   2   0   0   0   2   0   2   0   2   2   0   0   0   0   2   0   0   2   0   0   2   2   0   2   0   2   2   0   0   2   0   0   0   2   0   2   0   0   2   2   2   2   0   0   0   0   2   2   0   2   2   0   2   2   0   2   2   2   2   0   2   2   2   2   0   2   2   2   2   0   2   0   2   2   2   0   0   2   0   0   0   0   0   2   2   2   0   0   0   2   2   0   0   2   0   2   2   2   2   2   2   2   2   2   2   2
 MK-1-8                 2   2   2   2   2   2   2   0   0   0   0   0   2   2   2   2   0   0   0   0   0   0   0   0   0   0   2   0   2   2   2   0   2   2   0   0   2   0   2   2   2   0   0   0   2   2   2   0   2   2   2   0   2   0   2   0   0   2   0   2   2   0   0   2   0   2   0   0   0   2   0   0   0   2   2   0   2   0   2   2   2   2   2   2   2   0   2   2   0   2   0   2   0   2   2   0   0   2   2   0   2   0   2   2   0   0   0   0   0   0   0   2   0   0   2   2   0   2   0   2   2   0   0   2   0   2   0   2   0   2   0   0   2   2   2   2   0   0   0   0   2   2   0   2   2   0   2   2   0   2   2   2   2   0   2   2   2   2   0   2   2   2   2   2   0   0   0   2   2   0   0   2   0   0   0   0   0   2   2   0   0   2   2   0   2   0   0   2   0   2   2   2   2   2   2   2   2   0   2   2
 MK-1-9                 2   2   2   2   2   2   2   0   0   0   0   0   2   2   2   2   0   0   0   0   0   0   0   0   0   0   2   0   2   2   2   0   2   2   0   0   2   0   2   2   2   0   0   0   2   2   2   0   2   2   2   0   2   0   2   0   2   2   0   2   0   0   0   2   0   2   0   0   0   0   0   0   0   2   2   0   2   0   2   2   2   0   2   2   2   0   2   2   0   2   0   0   0   2   2   0   0   2   2   0   2   0   2   2   0   0   0   0   0   0   0   2   0   0   0   2   0   2   0   2   2   0   0   2   0   2   0   2   0   2   0   0   2   2   2   2   0   2   0   2   2   2   0   2   2   0   2   2   0   2   2   2   2   0   2   2   2   2   0   2   2   2   2   2   0   0   2   2   2   0   0   2   0   0   0   0   0   2   2   0   0   2   2   2   2   0   0   2   0   2   2   2   2   0   2   2   2   2   2   2
 MK-1-10                2   2   2   2   2   2   2   0   0   0   0   0   2   2   2   2   0   0   0   0   0   0   0   0   0   0   2   0   2   2   2   0   2   2   0   0   2   0   2   0   2   0   0   0   2   2   2   0   2   2   2   0   2   2   2   0   2   2   0   0   0   0   0   2   0   2   0   0   0   0   2   0   0   2   2   0   2   0   2   2   0   0   0   2   0   0   2   2   0   2   0   0   0   2   2   0   0   2   2   0   2   0   2   2   0   0   0   0   0   0   0   0   0   0   0   2   0   2   0   2   2   0   0   2   0   2   0   2   0   2   0   2   2   2   2   2   0   2   0   2   2   2   0   2   2   0   2   2   2   2   2   2   2   0   2   2   2   2   0   2   2   2   2   2   0   0   2   2   2   2   0   2   0   0   0   0   0   2   2   0   0   2   2   2   2   0   0   0   0   2   2   0   2   0   2   2   2   2   2   2
 MK-1-11                2   2   2   2   2   2   2   0   0   2   0   0   2   2   2   2   0   0   0   0   0   0   0   2   0   0   2   0   2   2   2   0   2   2   0   0   2   0   2   0   2   0   2   0   2   0   2   0   2   2   2   0   2   2   2   0   2   2   0   0   0   0   0   2   0   2   0   2   0   0   2   0   0   2   2   0   2   0   2   0   0   2   0   2   0   0   2   2   0   2   0   0   0   2   2   0   0   2   2   0   2   0   2   2   0   0   2   0   2   0   0   0   0   0   0   2   2   2   0   2   2   0   0   2   0   2   0   2   0   0   0   2   2   2   2   2   0   2   0   2   2   2   0   2   2   0   2   0   2   2   2   2   2   0   2   2   2   2   0   0   2   2   2   2   0   0   2   2   2   2   0   2   2   0   0   0   0   2   2   0   2   2   2   2   2   0   0   0   0   2   2   0   2   0   0   2   0   2   2   2
 MK-1-12                0   0   2   2   2   2   2   2   0   0   0   0   2   2   2   2   0   0   0   0   0   0   0   2   0   0   2   0   2   2   2   0   2   2   0   0   0   0   2   0   2   0   2   0   2   0   2   0   2   2   2   0   2   2   2   0   2   2   0   0   0   0   0   2   0   2   0   2   2   0   2   0   0   2   2   0   0   0   2   0   0   2   0   2   0   0   2   2   0   2   0   0   0   2   0   0   0   2   0   0   2   0   2   2   0   0   0   0   2   0   0   0   0   0   0   2   2   0   0   2   2   0   0   2   0   2   0   2   0   0   0   2   2   2   2   2   0   2   0   2   0   2   0   0   2   0   2   0   2   2   2   2   2   2   2   2   2   0   0   0   2   2   2   2   0   0   2   2   2   0   0   2   2   0   0   2   0   2   2   0   2   2   2   2   2   0   0   0   2   2   2   0   2   0   0   2   0   2   2   2
 MK-1-13                0   0   2   2   2   2   2   2   0   0   0   0   2   2   2   2   0   0   0   0   0   0   0   2   0   0   2   0   2   2   2   0   2   2   0   0   0   2   2   0   2   0   2   0   2   0   0   0   2   2   2   0   2   2   2   0   2   2   0   0   0   0   0   2   0   2   0   2   2   0   2   0   0   2   2   0   2   0   2   0   0   2   0   2   0   0   2   2   0   2   2   0   0   2   0   0   0   2   0   0   2   0   2   2   0   0   0   2   2   2   0   0   0   0   0   2   0   0   0   2   2   0   0   2   0   2   0   2   0   0   0   2   2   0   2   2   0   2   0   2   0   2   0   0   2   0   2   0   2   2   0   2   2   2   2   2   2   0   0   0   2   2   2   2   0   0   2   2   2   0   0   2   2   0   0   2   0   2   2   0   2   2   2   2   2   0   0   0   2   0   2   0   2   0   0   2   0   2   2   2
 MK-1-14                0   2   2   2   2   2   2   2   0   0   0   0   2   2   2   2   0   0   0   0   0   2   0   2   0   0   2   0   2   2   2   0   2   2   0   0   0   2   2   2   2   0   2   0   2   0   0   0   2   2   2   0   2   2   2   0   2   2   0   0   0   0   0   2   0   2   2   2   2   0   2   0   0   2   2   0   2   0   2   0   0   2   2   2   0   0   2   0   0   2   2   0   0   0   2   0   0   2   0   0   2   0   2   2   0   0   0   2   2   0   0   0   0   2   0   2   2   2   0   2   2   0   0   0   0   2   0   0   0   0   0   0   2   0   2   2   0   2   0   2   0   2   0   0   2   0   0   0   2   2   0   0   2   2   2   2   2   0   0   2   2   2   0   2   2   2   2   2   2   0   0   2   2   2   0   2   0   0   2   0   2   2   2   2   2   0   0   2   2   0   2   0   2   0   0   2   0   2   0   2
 MK-1-15                0   0   2   2   2   2   2   2   0   0   0   0   2   2   2   2   0   0   0   0   0   2   0   2   0   0   0   0   2   2   2   0   0   2   0   0   0   2   2   2   0   0   2   0   2   0   0   2   2   2   2   2   2   2   2   0   2   2   0   0   0   0   0   2   0   2   2   2   2   0   2   0   0   2   2   0   0   2   2   0   0   0   2   2   0   0   2   0   0   2   2   0   0   0   2   2   0   2   0   0   2   0   2   2   0   0   0   2   2   0   0   0   0   2   2   0   2   2   0   2   2   0   2   0   0   2   0   0   0   2   0   0   2   0   0   2   0   2   0   2   0   2   0   0   2   0   0   0   2   2   0   0   2   2   2   2   2   0   0   2   2   2   0   2   2   0   2   2   2   0   0   2   2   2   0   0   0   0   2   0   2   2   2   2   2   2   2   2   2   0   2   0   2   0   0   2   0   2   0   2
 MK-1-16                0   0   2   0   2   2   2   2   0   2   0   0   2   2   2   2   0   0   0   0   0   2   0   2   0   2   0   0   2   0   2   0   0   2   0   0   0   2   2   2   0   2   2   0   2   0   0   2   2   2   2   2   2   0   2   0   2   2   0   0   0   0   0   2   0   2   0   0   2   0   2   0   0   2   2   0   0   0   2   0   0   0   2   2   0   0   2   0   0   2   2   0   0   0   2   2   0   2   0   0   2   0   2   2   0   0   0   2   0   0   0   0   0   2   2   0   2   2   0   2   0   0   2   0   0   2   0   0   0   2   0   0   2   0   0   2   0   2   2   2   0   2   0   2   2   0   0   0   2   2   0   0   2   0   2   2   2   0   2   2   2   2   0   0   2   0   2   0   2   2   0   2   2   2   0   0   0   0   2   0   2   2   2   2   0   2   0   0   2   0   2   0   2   0   2   2   2   2   2   2
 MK-2-1                 0   2   2   2   0   0   2   0   2   0   0   2   2   0   2   2   0   0   0   0   0   2   2   2   0   0   0   0   2   2   0   0   2   0   2   2   0   2   0   2   0   2   2   0   0   0   2   2   2   0   2   2   2   2   2   0   2   2   2   2   2   0   2   2   0   0   2   0   2   0   2   2   0   0   2   0   2   2   2   0   2   0   0   2   0   2   0   0   2   0   0   0   2   0   2   2   2   2   2   0   2   2   2   0   0   0   0   0   0   0   0   0   0   0   0   2   0   0   2   0   2   0   0   0   0   0   2   0   2   2   0   2   0   2   0   0   2   2   0   0   2   0   2   2   2   2   2   0   0   2   2   0   0   0   0   0   0   2   2   2   2   0   2   2   0   0   2   0   0   2   2   0   2   2   2   0   2   0   2   0   2   2   0   2   0   0   0   2   0   0   0   0   2   0   2   0   2   0   2   0
 MK-2-2                 0   2   0   2   0   0   2   0   2   0   0   2   2   0   2   2   0   0   0   0   0   2   2   2   0   2   0   0   2   2   2   0   2   0   2   2   0   2   0   2   2   2   2   0   0   0   2   2   2   0   2   2   2   2   0   0   0   2   2   2   2   0   2   2   0   2   2   0   2   0   2   0   0   0   2   0   2   2   2   0   2   2   0   2   0   2   0   0   2   0   0   0   2   0   2   2   2   2   2   0   2   2   2   0   0   0   0   0   2   0   0   0   0   0   0   2   0   0   2   0   2   0   0   0   0   0   2   0   2   2   0   2   0   0   0   0   2   2   0   0   2   0   2   2   2   2   2   0   0   2   2   0   0   0   0   0   0   2   2   2   2   0   2   2   0   0   2   2   0   2   2   0   2   2   2   0   2   0   0   0   2   2   0   2   0   0   0   2   0   0   0   0   2   0   2   0   2   0   2   0
 MK-2-3                 0   2   0   2   0   0   2   0   2   0   0   2   2   0   2   2   0   0   0   0   0   2   2   2   0   2   0   0   2   2   2   0   2   0   2   2   0   2   0   2   2   2   2   0   0   0   2   2   2   0   2   2   2   2   0   0   0   0   2   2   2   0   2   2   0   2   2   0   2   0   2   0   0   0   2   0   0   2   2   0   2   2   0   2   0   2   0   2   0   0   0   0   2   2   2   2   2   2   2   0   0   2   2   0   0   0   0   0   2   0   0   0   0   0   0   0   2   0   2   0   2   0   0   0   0   0   2   0   2   2   0   0   0   2   0   0   2   2   0   0   2   0   2   2   2   2   2   0   0   0   2   2   2   0   0   0   0   2   0   2   2   0   2   2   0   0   2   2   0   2   2   0   2   2   2   0   2   0   0   0   2   2   0   0   0   0   0   2   0   0   0   0   2   0   0   0   2   0   2   0
 MK-2-4                 0   2   0   2   0   2   2   0   2   0   0   2   2   0   2   2   0   0   0   0   0   0   2   2   0   0   0   0   2   2   2   0   2   0   0   2   0   2   0   2   2   2   2   0   0   0   2   2   2   0   2   2   2   2   0   0   0   0   2   2   2   2   2   2   0   2   2   0   2   0   2   0   0   0   2   0   0   2   2   0   2   2   0   2   0   2   0   2   0   0   0   0   2   2   2   2   0   2   2   2   0   2   2   0   0   0   0   0   2   0   0   0   0   0   0   0   2   0   2   0   2   0   0   0   0   2   2   0   2   0   0   0   0   2   0   2   2   2   0   0   2   0   2   2   2   2   2   0   0   0   2   0   2   2   0   0   0   2   2   2   2   0   2   2   0   0   2   2   0   2   2   0   2   2   2   0   2   0   0   2   2   2   0   0   0   0   0   2   0   2   0   0   2   0   0   0   2   0   0   0
 MK-2-5                 0   2   2   0   0   0   2   0   2   0   0   2   2   0   2   2   0   0   0   0   0   0   2   2   0   0   0   0   2   2   2   2   0   2   0   2   2   2   2   2   2   2   2   0   0   0   2   2   2   0   2   2   2   2   0   0   0   0   2   2   2   2   2   2   0   2   2   2   2   0   2   0   0   0   2   0   2   2   2   0   2   2   0   0   2   2   0   2   0   0   0   2   0   0   2   2   0   2   2   2   2   2   2   0   0   0   0   0   2   0   0   0   2   0   0   0   2   0   2   0   2   0   0   0   0   2   2   2   2   2   0   0   0   2   0   2   2   2   0   0   2   0   2   2   2   2   2   0   0   0   2   0   2   2   0   0   0   2   0   2   2   0   2   0   0   0   2   2   0   2   2   2   2   2   0   2   2   0   0   2   2   2   0   0   0   0   2   0   0   2   0   0   2   0   0   0   2   2   0   0
 MK-2-6                 0   2   2   0   2   2   2   0   2   0   0   0   2   2   2   0   0   0   0   0   0   0   2   0   0   0   0   0   2   2   2   2   0   2   0   0   0   0   2   2   2   2   2   0   2   0   2   2   2   0   2   2   2   2   0   0   2   0   2   2   0   2   0   2   0   2   2   2   2   2   2   0   0   0   2   0   2   2   2   0   2   2   0   0   2   2   0   2   0   0   0   2   0   0   2   2   0   2   2   2   2   2   2   0   0   0   0   2   2   0   0   0   2   0   0   0   2   0   0   0   2   0   0   0   0   2   2   2   2   0   0   0   0   2   0   2   2   2   0   0   2   0   2   0   2   2   2   0   0   0   2   0   2   2   0   0   0   2   2   0   2   0   2   2   0   0   2   2   0   2   2   2   2   2   0   2   2   0   0   2   2   2   0   2   0   0   2   0   0   2   0   0   2   0   0   2   2   0   0   0
 MK-2-7                 0   0   0   0   2   2   2   0   2   0   0   0   2   2   2   0   2   0   0   0   0   0   2   0   0   0   2   0   2   2   2   2   0   2   2   0   0   2   2   2   2   2   2   0   2   2   2   2   2   0   2   2   2   2   2   0   2   0   2   2   0   2   0   2   0   2   2   2   2   2   2   0   0   0   2   0   2   2   2   0   2   2   0   2   2   2   0   0   0   0   0   2   0   0   2   2   0   2   2   2   0   2   2   0   0   0   0   2   2   0   2   0   0   0   0   0   0   0   0   0   0   0   0   0   0   2   2   2   2   0   0   0   0   2   0   2   2   2   0   0   2   0   2   0   2   2   2   0   0   0   2   0   2   2   0   0   0   2   2   0   2   0   2   2   0   0   2   2   0   2   2   2   2   2   0   0   2   0   0   2   2   2   2   2   0   0   2   0   0   2   0   2   2   0   0   2   2   0   0   0
 MK-2-8                 0   0   0   0   2   2   2   0   2   0   0   2   2   2   0   0   2   0   0   0   0   0   2   0   0   0   2   0   2   2   2   2   0   2   0   0   0   2   2   2   2   2   2   0   2   2   0   2   2   0   2   2   2   2   2   0   2   0   2   2   0   0   0   2   0   2   0   0   0   2   2   0   0   0   2   2   2   0   2   0   2   2   0   2   2   2   0   0   0   0   0   2   0   0   2   2   2   2   2   2   0   2   2   0   0   0   0   0   2   0   2   0   0   0   0   0   0   0   0   0   0   0   2   0   0   2   2   2   2   0   0   0   0   2   0   2   2   2   0   0   2   0   2   0   0   2   2   0   0   0   2   0   2   2   0   0   0   2   2   0   2   0   0   2   0   0   2   2   0   2   2   2   2   2   0   0   2   0   0   2   2   2   0   2   0   0   2   0   0   2   0   2   2   0   0   0   2   0   2   0
 MK-2-9                 0   0   0   0   0   2   2   0   2   0   0   2   2   2   2   0   2   0   0   0   0   0   2   0   2   0   0   0   2   2   2   2   0   2   0   0   0   2   2   2   2   0   0   0   2   2   2   2   2   0   2   2   2   2   2   0   2   2   2   2   0   0   0   0   0   2   0   0   0   2   2   2   0   0   2   2   2   0   2   0   2   2   0   2   2   2   2   0   0   0   0   2   0   0   2   2   2   2   2   2   0   2   2   0   0   0   0   0   2   0   2   0   2   0   0   2   0   0   0   0   0   0   2   0   2   2   2   2   2   0   0   0   2   2   0   2   2   2   0   0   2   2   2   0   0   2   2   0   0   0   2   2   2   2   0   0   0   2   2   2   2   0   0   2   2   0   2   2   0   2   2   2   2   2   0   0   2   0   0   2   2   2   0   2   0   0   2   2   2   0   0   0   2   0   0   0   2   0   2   0
 MK-2-10                0   0   0   0   0   0   2   0   2   0   0   2   2   0   2   0   2   0   0   0   0   0   2   0   2   0   0   0   2   2   2   2   0   0   2   0   2   2   2   2   2   0   0   0   2   2   2   2   2   0   2   2   2   2   2   2   2   2   2   2   0   0   0   0   0   2   0   0   0   2   0   2   2   0   2   2   2   0   2   0   2   2   0   2   2   2   2   0   0   2   0   2   0   2   2   2   2   2   2   2   0   2   2   0   2   0   0   0   2   0   2   0   2   0   0   2   0   0   0   0   0   0   2   0   2   2   2   2   2   0   0   0   2   2   2   2   2   2   0   0   2   2   2   0   0   2   2   0   0   0   2   2   0   2   0   0   0   2   2   0   2   0   2   2   2   0   2   0   0   2   2   2   2   2   0   2   2   0   0   2   2   2   0   2   0   0   2   2   2   0   0   0   2   0   0   0   2   0   0   0
 MK-2-11                0   0   0   0   0   0   2   0   2   0   0   2   2   0   2   2   0   0   0   2   0   0   2   0   2   0   0   0   2   2   2   2   0   0   2   0   2   2   2   2   2   0   0   0   2   2   2   2   2   0   2   2   2   2   2   0   2   2   2   2   0   0   0   0   0   2   0   0   0   2   0   2   2   0   2   2   2   0   2   0   0   2   0   2   0   2   2   0   0   2   0   2   2   2   2   2   2   2   2   2   0   2   2   0   2   0   0   0   2   0   0   0   2   0   0   2   0   0   0   0   2   0   2   0   2   0   2   2   2   2   0   0   2   2   2   2   2   2   0   2   2   2   2   0   0   2   2   0   0   0   2   2   0   2   0   0   0   2   2   0   0   0   2   2   2   0   2   0   2   0   2   0   0   2   0   2   2   0   0   2   2   2   0   2   0   0   2   2   2   0   0   0   0   0   0   0   2   0   0   0
 MK-2-12                0   0   0   0   0   2   2   0   2   0   0   2   2   0   2   2   0   0   0   2   0   0   2   0   2   2   0   0   2   2   2   2   0   0   2   0   2   2   2   0   0   0   0   0   2   2   2   0   2   0   2   2   2   2   2   0   2   2   2   2   0   0   0   0   0   2   0   0   0   0   0   2   2   0   2   2   0   0   2   0   0   2   0   2   0   2   2   0   0   2   2   2   2   2   2   2   0   2   2   2   0   2   2   0   2   0   0   0   2   0   0   0   2   2   0   2   0   0   0   0   2   2   2   0   2   0   2   2   2   0   0   2   2   2   2   2   2   0   0   0   2   2   2   0   0   2   2   2   0   0   0   2   0   0   0   2   2   2   2   0   0   0   2   2   2   0   2   0   2   2   2   2   0   0   0   2   2   0   0   2   2   0   0   2   2   0   2   2   0   0   0   0   0   0   0   0   2   0   0   2
 MK-2-13                0   0   0   0   0   2   2   0   2   0   0   2   2   0   2   2   0   0   0   2   0   0   2   0   2   2   0   0   2   2   2   2   0   0   2   0   2   2   2   0   0   0   0   0   2   2   2   0   2   0   2   2   2   2   2   0   2   2   2   2   0   2   0   0   2   2   0   0   0   0   0   2   2   0   2   2   2   0   2   0   0   2   0   2   0   2   2   0   0   2   2   2   2   2   2   2   0   2   0   2   0   2   2   0   2   0   0   0   0   0   0   2   2   2   0   2   0   0   0   2   2   2   2   0   2   0   2   2   2   0   0   2   2   2   2   2   2   0   0   0   2   2   2   0   0   2   0   2   0   0   0   2   0   0   0   2   2   2   2   0   2   2   0   0   2   0   2   0   2   2   2   2   2   0   0   2   2   0   0   2   2   0   0   2   2   0   2   2   2   2   0   0   0   0   0   0   2   0   0   2
 MK-2-14                0   0   2   0   0   2   2   0   2   0   0   0   2   0   2   2   0   0   0   2   0   0   2   0   2   2   0   0   2   2   2   2   2   0   2   2   2   2   2   0   0   0   0   0   2   2   2   0   2   0   2   2   2   0   2   0   2   2   2   2   0   2   0   0   2   2   0   0   2   0   0   2   2   2   2   2   2   0   2   0   2   0   0   2   0   2   0   0   0   2   2   2   2   2   2   0   2   2   0   2   0   2   2   0   2   0   0   0   0   2   0   2   2   2   0   2   0   0   0   2   2   2   2   0   2   0   2   2   2   0   0   2   2   2   2   2   2   0   0   0   2   2   2   0   0   2   0   0   0   0   0   2   0   0   0   0   0   2   2   0   2   2   0   0   2   0   2   0   2   2   0   2   2   0   0   2   2   0   0   2   2   0   0   2   2   0   2   2   0   2   0   0   0   0   0   0   2   0   0   2
 MK-2-15                0   0   2   0   0   2   2   0   2   0   0   0   2   0   2   2   0   0   0   0   0   0   2   0   2   2   0   0   2   2   0   2   2   0   2   2   2   2   0   0   0   0   2   2   2   2   2   0   2   2   2   2   2   0   2   0   2   2   0   2   0   2   0   0   2   2   0   0   2   0   0   2   2   2   2   2   2   0   2   0   2   0   0   2   0   2   0   0   0   0   2   2   2   2   2   0   2   2   0   2   0   2   2   0   2   0   0   0   0   2   0   2   2   2   0   2   0   0   2   2   2   2   2   0   2   0   2   2   2   2   0   2   2   2   0   2   2   0   0   0   2   2   2   0   0   2   0   0   0   0   0   2   0   0   0   2   0   0   0   0   0   2   0   0   2   0   2   2   2   2   0   2   2   0   0   2   0   0   0   2   2   0   0   2   2   0   2   2   0   2   0   0   0   0   0   0   2   0   0   2
 MK-2-16                0   0   2   0   0   0   0   0   2   0   0   0   2   0   2   2   0   2   0   0   0   0   2   0   2   0   0   0   0   2   0   2   2   0   2   2   2   2   0   0   0   0   2   2   2   2   0   0   2   0   2   2   2   0   2   0   2   2   0   2   0   2   0   0   2   2   0   0   2   0   0   0   2   2   2   2   2   2   2   0   2   0   0   2   2   2   0   0   0   0   2   2   2   2   2   0   2   2   0   2   0   2   2   0   2   0   0   0   0   2   0   2   2   2   0   2   0   0   2   2   2   0   2   0   2   0   2   2   2   2   2   2   2   2   0   2   2   0   0   0   2   2   2   0   0   2   0   0   0   0   0   2   0   0   0   2   0   0   0   0   0   2   0   0   2   0   2   2   2   2   0   2   2   0   0   2   0   0   0   2   2   0   0   2   2   0   2   2   0   2   0   0   2   0   0   0   2   0   0   2
 MK-3-1                 2   0   0   0   0   2   2   2   0   0   0   2   2   2   2   2   0   2   2   0   2   0   2   0   2   0   2   0   0   2   2   0   2   0   0   2   2   2   0   2   2   0   0   2   0   2   2   0   0   0   2   2   0   2   2   2   0   0   0   2   0   2   0   0   0   2   2   2   0   0   0   0   2   2   0   0   0   2   0   0   2   2   0   2   0   2   2   0   2   2   0   2   2   2   2   2   2   2   2   2   2   2   2   2   2   2   2   0   0   0   2   0   2   0   2   2   2   0   0   2   2   0   2   2   2   2   0   0   2   0   2   0   2   2   2   2   2   0   2   0   0   2   2   0   2   0   0   0   0   0   2   2   2   2   0   2   0   0   0   0   0   0   0   0   2   2   2   0   2   2   2   0   0   0   0   2   2   2   0   0   2   0   0   2   2   2   0   2   0   0   0   0   2   0   0   0   0   2   0   0
 MK-3-2                 2   2   2   0   0   2   2   2   0   0   0   2   2   2   0   2   0   2   2   0   2   0   2   0   2   0   2   0   0   2   2   2   2   0   0   2   2   2   2   2   2   0   0   2   0   2   0   0   0   0   2   2   0   2   2   2   0   0   0   2   0   2   0   0   0   2   0   2   0   0   2   0   2   2   0   0   0   2   0   2   2   2   0   0   0   2   2   0   2   2   0   2   2   2   2   2   2   2   2   2   2   2   2   2   2   0   2   0   0   0   2   2   0   0   2   0   2   0   0   2   2   0   2   2   2   2   0   0   2   0   2   0   2   2   0   2   0   0   2   0   0   2   2   0   2   0   0   0   0   0   2   2   2   2   0   2   2   0   0   2   0   0   2   0   2   2   2   2   2   2   2   0   2   0   0   2   2   2   0   0   2   0   2   2   2   2   0   2   0   0   0   0   2   0   0   0   0   2   2   2
 MK-3-3                 2   2   2   0   0   2   2   2   2   0   0   2   2   2   0   2   0   2   2   2   0   0   2   2   2   0   0   0   0   2   2   2   2   0   0   2   2   2   2   2   2   0   0   2   0   2   2   0   0   0   2   0   0   2   0   2   0   0   0   2   2   2   2   0   0   2   0   2   0   0   2   2   2   2   0   0   0   2   0   2   2   2   0   0   0   2   0   0   2   0   0   2   2   2   2   2   2   2   2   2   2   2   2   2   2   0   2   0   0   0   2   2   0   0   2   0   2   0   0   2   2   0   2   0   2   2   0   0   2   2   2   0   2   0   0   0   0   0   2   2   2   2   0   0   2   0   2   0   0   0   2   2   2   2   0   2   0   0   0   2   0   0   2   0   2   2   2   2   2   2   2   0   2   0   0   2   2   2   0   0   0   0   2   0   0   0   0   2   0   0   0   0   2   0   0   0   0   2   2   0
 MK-3-4                 2   2   2   0   0   2   2   2   2   0   0   2   2   2   0   0   0   2   2   2   0   0   2   2   2   0   0   0   0   2   2   0   2   0   0   2   2   2   2   2   2   0   0   2   0   0   2   0   0   0   2   0   0   2   2   2   0   0   0   2   0   2   0   0   0   2   0   2   0   0   2   2   2   2   0   0   0   2   0   2   2   2   2   0   0   2   0   0   2   0   0   2   2   2   2   0   2   2   0   2   2   2   0   2   2   0   2   0   2   0   0   2   0   0   2   2   2   0   0   2   2   0   0   0   0   2   0   0   2   2   2   0   2   0   0   0   0   0   2   2   2   2   0   0   0   2   2   0   0   0   2   2   2   2   0   2   0   0   0   2   0   0   2   0   2   2   2   2   2   2   2   0   2   0   0   2   0   2   2   0   0   0   2   0   2   0   0   2   0   0   0   0   2   0   0   0   0   2   2   2
 MK-3-5                 2   2   2   0   0   2   2   2   2   0   0   2   2   0   0   0   0   2   0   2   0   2   2   2   2   2   0   0   0   2   2   0   0   2   2   2   2   2   0   2   2   0   0   2   0   0   2   0   0   0   2   0   0   0   2   2   0   0   0   2   2   2   0   0   0   2   0   2   0   0   0   2   2   2   0   0   0   2   0   2   0   2   2   0   0   0   0   0   2   0   0   2   2   2   2   0   2   2   0   2   2   2   0   2   2   0   0   0   2   0   0   2   0   0   2   2   2   0   0   2   2   2   0   2   0   2   0   0   2   0   2   0   2   0   0   0   0   2   2   0   2   2   0   0   0   2   0   2   2   0   2   2   2   2   0   2   0   0   0   2   0   0   2   2   0   2   2   2   2   2   0   0   2   0   0   2   0   2   2   0   0   0   2   0   2   0   0   2   0   0   0   0   2   0   0   0   0   2   2   2
 MK-3-6                 2   0   2   0   0   0   2   2   0   0   0   2   2   0   0   0   0   2   0   2   0   2   2   2   2   2   0   0   0   0   2   0   0   2   2   2   2   2   0   2   2   0   2   2   0   0   2   0   0   0   2   0   0   0   0   2   0   0   2   2   2   2   0   0   0   2   0   2   0   0   0   2   2   0   0   0   0   2   0   2   0   2   2   0   0   0   0   0   2   0   0   2   2   2   2   0   2   2   0   2   0   2   0   2   2   0   0   0   2   0   0   2   0   0   2   2   2   0   0   2   2   2   0   2   0   2   0   0   2   2   2   0   2   0   0   0   0   0   2   0   2   2   0   0   0   2   0   2   2   0   2   2   2   2   0   2   0   0   0   2   0   0   0   2   0   2   0   2   2   2   0   0   2   2   0   0   0   2   2   0   0   0   0   0   0   0   0   2   0   0   0   0   2   0   0   0   0   2   0   2
 MK-3-7                 2   0   2   0   0   0   2   2   0   0   0   2   2   2   0   0   0   2   0   2   0   2   2   2   2   2   0   2   0   0   2   0   0   0   2   2   2   2   0   2   2   0   2   2   2   0   2   0   0   0   2   0   0   0   0   2   0   0   0   2   2   2   0   0   0   0   0   2   0   0   0   2   2   0   2   0   2   2   0   2   0   2   0   0   0   2   2   0   2   0   0   2   2   2   2   0   2   2   0   2   0   2   0   2   2   0   0   0   2   2   0   2   0   0   2   0   2   0   0   2   2   2   0   2   0   2   0   0   2   2   2   0   2   0   0   2   0   0   2   0   2   2   2   0   0   2   0   2   2   0   2   2   0   2   0   2   0   0   0   2   0   2   0   2   0   2   0   2   2   2   0   0   2   2   0   0   0   2   2   0   0   0   0   0   0   0   0   2   0   0   0   0   2   2   0   0   0   0   2   2
 MK-3-8                 2   0   2   0   0   0   2   2   0   0   0   2   2   2   0   0   0   2   0   2   2   2   2   2   2   2   0   2   0   0   2   2   0   0   2   2   2   2   0   2   2   0   2   2   0   0   2   0   0   0   2   2   0   0   0   2   2   0   0   2   2   2   0   0   0   0   0   2   2   0   0   2   2   0   2   0   2   2   0   0   0   0   0   0   0   2   0   0   2   0   0   2   2   2   2   0   2   2   2   2   0   2   0   2   2   0   0   0   2   2   0   2   0   0   2   0   2   0   0   2   2   2   0   2   0   2   0   0   2   2   2   0   2   0   0   2   0   0   2   0   2   2   2   0   0   2   0   2   2   0   2   2   0   2   0   2   0   0   0   2   0   2   0   2   0   2   2   2   2   2   0   2   2   2   0   2   0   2   2   0   0   0   0   0   0   0   0   2   0   0   0   0   2   2   0   0   0   0   0   2
 MK-3-9                 2   2   2   2   0   0   0   2   0   0   0   2   2   2   0   0   0   2   0   2   0   2   2   2   2   0   0   0   0   0   2   2   0   0   2   2   2   2   0   2   2   0   2   2   2   0   2   0   0   0   2   2   0   0   0   2   2   0   0   2   2   2   0   0   0   0   0   2   2   0   0   2   2   0   2   0   2   2   0   2   0   0   0   0   0   2   0   0   2   0   0   2   0   2   2   0   2   2   0   2   0   0   0   2   2   0   0   0   0   2   0   2   0   0   2   0   2   0   0   2   2   2   0   2   2   2   0   0   2   2   2   0   2   0   0   2   0   0   2   0   2   2   2   0   0   2   0   2   2   2   2   2   0   2   0   2   0   0   0   2   0   2   0   2   0   2   2   2   2   2   0   2   2   0   0   2   0   2   0   0   0   0   0   0   0   2   0   2   2   0   0   0   2   2   0   0   0   0   0   0
 MK-3-10                0   2   2   2   0   2   0   2   0   0   0   2   0   2   0   0   0   2   0   0   0   0   2   2   2   0   0   0   0   0   2   2   0   0   2   2   2   2   0   0   2   0   0   2   2   2   2   0   0   0   2   2   0   0   0   2   2   0   0   2   2   2   0   2   0   0   0   0   2   0   0   2   2   0   2   0   0   2   0   2   0   0   0   0   0   2   0   0   2   0   0   2   0   2   2   0   2   2   0   2   0   0   0   2   2   0   0   0   0   2   0   2   2   2   2   0   2   0   0   2   2   2   0   2   2   2   0   0   2   2   2   2   2   0   0   0   0   0   2   0   2   2   2   0   0   2   0   0   2   2   0   2   0   2   0   2   0   0   0   2   0   2   0   2   0   0   2   2   2   2   0   2   2   0   0   2   0   2   2   0   0   0   0   0   0   2   0   2   2   2   0   0   2   2   0   0   0   0   0   0
 MK-3-11                0   2   2   2   0   2   0   2   0   0   0   2   0   0   0   0   0   2   0   0   2   0   2   2   2   0   0   0   2   0   2   0   0   0   2   2   2   2   0   0   2   0   0   2   2   2   2   0   0   0   2   2   0   0   0   2   2   0   0   2   2   2   0   2   0   0   0   0   2   0   0   2   2   0   0   0   0   2   0   2   0   0   0   0   2   2   0   0   2   0   0   2   0   2   2   0   2   2   0   2   0   0   0   2   2   2   0   0   0   2   0   2   2   2   2   0   2   0   0   2   2   2   0   2   2   2   0   2   2   2   2   2   2   0   0   2   0   0   2   0   2   2   2   0   0   2   0   0   0   2   0   0   2   2   0   2   0   0   0   2   0   2   0   2   0   2   2   2   2   2   0   2   2   0   0   2   0   2   2   2   0   0   0   0   0   2   0   2   2   2   0   0   2   2   0   0   0   0   0   0
 MK-3-12                0   2   2   2   0   2   0   2   0   0   0   2   0   0   0   0   0   0   0   0   2   0   2   2   0   0   0   0   2   0   2   0   0   0   2   2   2   2   0   0   2   0   0   2   2   2   2   0   2   2   2   2   0   0   0   2   2   0   0   2   0   0   2   2   2   0   0   0   2   0   0   2   2   0   0   0   0   2   0   2   0   0   0   0   2   2   0   0   2   0   0   2   0   2   2   2   2   2   0   2   0   0   0   2   2   2   2   0   0   2   0   2   2   2   2   0   2   2   0   2   2   2   0   2   2   0   0   2   2   2   0   0   2   0   0   2   0   0   2   0   2   2   2   0   0   0   0   0   0   2   0   0   2   2   0   2   0   0   2   2   0   2   0   2   0   2   2   2   2   2   0   2   0   2   0   2   0   2   2   2   0   0   0   0   0   2   0   2   2   2   0   0   2   0   0   0   0   2   0   0
 MK-3-13                0   2   2   2   0   2   0   2   0   0   0   2   0   0   0   0   0   0   0   0   2   0   2   2   0   0   0   0   2   0   2   0   0   0   2   2   2   2   2   0   2   0   2   2   2   2   2   0   2   2   0   2   0   0   0   2   2   0   0   2   0   0   2   2   2   0   0   0   2   0   0   2   2   0   2   0   0   0   0   2   0   0   0   2   2   2   0   0   2   0   0   2   0   2   2   2   2   2   0   2   0   0   0   2   0   2   0   2   0   2   0   2   2   2   2   0   2   2   0   0   2   2   0   2   2   2   2   2   0   2   0   0   2   0   0   2   0   0   2   0   2   2   2   0   0   0   0   0   0   2   0   0   2   2   0   2   0   0   2   2   0   2   0   0   0   2   2   2   2   2   0   2   0   2   0   2   0   2   2   2   0   0   0   0   0   2   0   0   2   2   0   0   2   0   0   0   0   2   0   0
 MK-3-14                0   2   2   2   0   2   0   2   0   0   0   0   0   2   0   0   0   0   0   0   2   2   2   2   0   0   0   0   2   0   2   0   0   0   0   2   2   2   0   2   2   0   0   2   0   2   0   0   2   2   0   2   0   0   0   2   2   0   0   2   0   0   2   0   2   0   0   0   2   0   0   2   2   0   2   0   0   0   0   2   0   0   0   2   2   2   0   0   2   0   0   2   0   2   2   2   2   2   0   0   0   0   2   2   0   2   0   2   0   2   2   2   0   2   0   0   2   2   2   0   2   2   0   2   2   2   2   2   0   2   0   0   2   0   0   2   2   0   2   0   2   2   2   0   0   0   0   0   0   2   0   0   2   2   2   2   0   0   2   2   0   2   0   0   0   2   2   2   2   2   0   2   0   0   0   2   0   2   2   0   0   2   0   0   0   2   0   0   2   0   0   0   2   0   0   0   0   2   0   0
 MK-3-15                0   2   2   2   0   2   0   2   2   2   0   0   0   2   0   0   0   2   0   0   2   2   2   2   0   0   0   0   2   0   2   0   0   0   0   2   2   2   0   2   2   0   0   2   2   2   0   0   2   2   0   2   0   0   0   2   2   2   0   0   0   0   2   0   2   0   0   0   2   0   0   2   2   0   2   0   0   2   0   2   0   0   0   2   2   2   0   0   2   0   0   2   0   2   2   2   2   2   0   0   0   0   2   2   0   2   0   2   0   2   2   2   2   2   0   0   2   2   2   0   2   2   0   0   2   2   2   0   0   2   0   0   2   0   0   2   2   0   2   0   2   2   2   0   0   0   0   0   0   2   0   0   0   2   0   2   0   0   0   2   0   2   0   0   0   2   2   2   0   2   0   2   0   0   0   2   0   2   0   0   0   2   0   0   0   2   0   2   2   0   0   0   2   2   0   0   0   2   0   0
 MK-3-16                0   2   2   2   0   2   0   2   2   2   0   0   0   2   0   0   0   2   0   0   2   2   2   2   0   0   0   0   2   0   2   0   0   0   0   2   2   2   0   2   2   0   0   2   2   2   0   0   2   2   0   2   0   0   0   2   2   2   2   2   0   0   2   0   2   0   0   0   0   0   0   2   0   0   2   0   0   2   0   2   0   0   2   2   2   2   0   0   2   0   0   2   0   2   2   2   2   2   0   0   0   0   2   2   0   2   0   2   0   2   2   2   0   2   0   0   2   2   2   0   2   2   0   2   2   2   2   0   0   2   0   0   2   0   0   2   2   0   2   0   2   2   2   0   2   0   0   2   0   2   0   0   0   2   0   2   0   0   0   2   0   2   0   0   0   2   2   2   0   2   0   2   0   0   0   2   0   2   0   0   0   2   0   2   0   2   0   0   2   0   0   0   2   2   0   0   0   2   0   0
 MK-4-1                 2   0   0   0   2   0   2   0   0   0   0   0   2   0   0   0   2   0   0   0   0   0   0   2   0   2   0   2   2   0   0   2   0   0   2   0   0   2   2   0   2   2   2   2   2   2   0   0   2   2   0   0   2   2   2   2   0   0   2   2   2   2   0   2   2   0   0   0   2   2   2   0   2   0   0   0   2   2   0   2   0   0   0   2   0   2   2   0   0   0   0   0   0   2   2   2   0   2   0   0   0   0   2   0   0   2   0   0   2   0   2   0   0   2   2   0   0   0   2   2   2   0   2   2   2   2   2   2   2   0   0   0   2   2   2   2   0   0   2   2   0   0   0   2   2   2   0   0   2   2   0   0   0   2   2   0   0   0   2   0   0   2   0   0   0   0   2   0   0   0   0   0   0   2   0   0   2   0   2   2   2   0   0   2   0   2   0   2   2   0   0   2   2   2   2   0   0   2   0   2
 MK-4-2                 2   0   0   0   2   0   2   0   0   0   0   0   2   2   0   0   2   0   0   0   0   0   0   2   0   2   0   2   2   0   0   0   0   0   2   0   2   2   2   0   2   2   2   2   2   2   2   0   2   2   0   0   2   2   2   2   0   0   2   2   2   2   0   2   0   0   0   2   2   2   2   0   2   2   0   0   2   2   0   2   0   0   0   2   0   0   2   0   0   0   0   0   0   2   2   2   0   2   0   0   0   0   2   0   0   2   0   0   2   0   2   0   0   2   2   0   2   0   2   0   0   0   2   2   2   2   2   0   2   0   0   0   2   2   2   2   0   0   2   2   0   0   0   2   2   2   2   0   0   2   0   0   0   2   0   0   0   0   2   0   0   2   0   0   0   0   2   0   0   0   0   0   0   2   0   0   2   0   2   2   2   0   0   2   0   2   0   2   2   0   0   2   2   2   2   0   0   2   0   2
 MK-4-3                 2   0   0   0   2   0   2   0   0   0   0   0   2   2   0   0   2   0   0   2   0   2   0   2   0   2   0   2   0   0   0   0   0   2   2   0   2   2   2   2   2   2   2   2   2   2   2   0   2   2   0   0   2   2   2   2   0   0   2   2   2   2   2   0   0   0   0   2   2   2   2   0   2   2   0   0   2   2   2   2   0   0   0   2   0   0   0   0   0   0   0   0   2   2   2   2   0   2   0   0   0   0   2   0   0   2   0   0   2   0   0   0   0   0   2   0   0   0   2   2   0   0   2   2   2   2   2   0   2   0   0   0   2   2   2   2   0   0   2   2   0   0   0   2   2   2   2   0   2   2   0   0   0   2   0   0   2   0   2   0   0   2   0   0   0   0   2   0   0   2   0   0   0   0   0   0   2   0   2   2   2   0   0   2   0   2   0   2   2   0   0   2   2   2   2   0   0   2   0   2
 MK-4-4                 2   0   0   0   2   0   2   0   0   2   0   0   2   2   0   0   2   2   0   2   0   2   2   2   0   2   0   2   2   0   2   0   0   2   2   0   2   2   2   2   2   2   2   2   2   2   2   2   2   2   0   0   2   2   2   2   0   0   2   2   0   2   2   0   0   0   2   0   2   2   2   0   2   2   0   0   2   2   2   2   2   0   0   2   0   0   0   0   0   0   0   0   2   2   2   2   0   2   0   0   0   0   2   0   0   2   0   0   2   0   0   0   0   0   2   0   0   0   2   2   0   0   2   2   2   2   2   0   2   0   0   0   2   2   2   2   2   0   2   2   0   0   2   2   2   2   2   0   2   2   0   0   0   2   0   2   2   0   2   2   0   2   0   0   0   0   2   0   0   2   0   0   0   0   0   0   2   0   0   2   2   0   0   2   0   2   0   2   2   0   2   2   2   2   2   0   0   2   0   2
 MK-4-5                 2   2   0   0   0   2   2   0   0   2   0   0   2   2   0   0   2   0   2   2   0   2   2   2   0   2   0   2   2   0   2   0   0   2   2   0   2   2   2   2   2   0   2   2   2   2   0   2   2   2   0   0   2   2   2   2   0   0   2   2   0   2   0   0   0   2   2   0   2   2   2   0   2   2   0   0   2   2   2   2   2   0   0   2   0   0   0   0   0   0   0   0   2   2   2   2   0   2   0   0   0   0   2   0   0   2   0   0   2   0   0   0   0   0   2   0   0   0   2   2   0   0   2   2   2   2   2   0   2   0   2   0   2   2   2   2   2   0   2   0   0   0   2   2   2   2   2   0   2   2   0   0   0   2   2   0   0   0   2   2   0   2   0   0   0   0   2   0   0   2   0   0   0   0   0   0   2   0   0   0   2   0   0   2   0   2   0   2   0   0   2   0   2   2   2   2   0   2   0   2
 MK-4-6                 2   2   0   0   0   2   2   0   0   2   0   0   2   2   0   0   2   0   2   2   0   2   2   2   0   2   0   2   2   0   2   0   0   0   2   0   0   0   2   2   2   0   2   2   2   2   0   0   2   2   0   0   2   0   2   2   0   0   2   2   0   2   2   0   0   2   2   2   2   2   2   0   2   2   2   0   2   2   2   2   2   0   0   0   0   0   0   0   0   0   0   0   2   2   2   2   0   2   0   0   0   0   2   0   0   2   2   0   2   0   0   0   0   0   2   0   0   0   2   2   0   0   2   2   2   2   2   0   2   0   2   0   2   0   2   2   2   0   2   0   2   0   2   0   2   2   2   0   2   2   0   0   0   2   2   0   0   0   2   2   0   2   0   0   0   0   2   0   0   2   2   0   2   0   0   0   0   0   0   0   2   0   0   2   0   0   0   2   0   0   2   0   0   2   2   2   0   2   2   2
 MK-4-7                 2   2   0   0   0   0   2   0   0   2   0   0   2   0   0   0   2   0   2   2   0   2   2   2   0   2   0   2   2   2   0   0   0   0   2   0   0   0   2   2   2   2   2   2   2   0   0   0   2   0   0   0   2   0   2   2   0   0   2   2   0   2   2   0   0   2   2   2   2   2   2   0   2   0   2   2   2   2   2   2   2   0   0   0   0   0   0   0   0   0   0   0   2   0   0   2   0   2   0   0   2   0   2   0   2   2   0   0   2   2   0   0   0   0   2   0   0   0   2   0   0   0   2   2   2   2   2   0   2   0   2   0   2   0   2   2   2   0   2   0   2   2   2   0   2   2   2   0   2   2   0   0   0   2   2   0   0   0   2   2   0   0   0   0   0   0   2   0   2   2   2   0   2   0   0   0   0   0   0   0   2   2   0   2   0   0   0   2   0   0   2   0   0   2   2   2   0   2   2   2
 MK-4-8                 2   2   0   2   2   0   2   0   0   0   2   0   2   0   2   0   2   0   2   2   0   2   0   2   0   2   0   2   2   2   0   0   0   0   2   0   0   0   2   2   0   2   2   2   2   0   0   0   2   0   0   0   2   0   2   2   0   0   2   2   0   2   2   2   0   2   2   2   2   2   2   0   2   0   2   2   2   2   2   2   2   0   0   0   0   0   0   0   0   0   0   2   2   0   0   2   0   2   0   0   2   0   2   2   2   2   0   0   2   2   0   0   0   0   2   0   2   0   0   0   0   0   2   2   0   2   2   0   2   0   2   0   0   0   2   0   2   0   2   0   2   2   2   0   2   2   2   0   2   2   0   0   0   2   2   0   0   0   2   2   0   2   2   0   0   0   2   0   2   2   2   0   2   0   2   0   0   2   0   0   2   2   0   2   0   0   0   2   0   0   2   2   0   2   2   2   0   2   2   2
 MK-4-9                 2   2   0   2   2   0   2   0   0   0   2   0   0   0   2   0   2   0   2   2   0   2   0   2   0   0   0   2   2   2   0   0   0   0   2   0   0   0   2   2   0   2   2   2   2   0   0   0   0   0   0   0   2   0   0   2   0   0   2   2   0   2   2   2   2   2   2   2   2   0   2   0   2   0   2   2   2   2   2   2   2   0   0   0   0   0   0   0   0   0   2   0   2   0   0   2   0   2   0   2   2   0   0   2   2   2   0   0   2   2   0   2   2   0   0   0   2   0   2   0   0   0   2   2   0   2   2   0   2   0   2   0   0   0   2   0   2   2   2   0   0   2   2   0   2   0   2   0   2   2   0   0   0   2   2   0   0   0   2   2   0   2   2   0   0   0   0   0   2   2   2   0   2   0   2   2   0   0   0   0   2   0   0   2   0   0   0   2   0   0   2   2   0   2   2   2   0   2   2   2
 MK-4-10                2   2   0   0   2   0   2   0   0   0   2   0   0   0   2   0   2   0   2   2   0   2   0   2   0   0   2   2   2   2   2   0   0   0   2   0   0   0   2   2   0   2   2   2   2   0   0   0   2   0   0   0   2   0   2   2   0   0   2   2   0   2   2   2   2   2   2   2   2   0   2   2   2   0   2   2   2   2   2   2   2   0   0   2   2   2   2   2   0   0   2   0   2   0   0   2   0   2   0   2   2   0   2   2   2   2   0   0   2   2   0   0   2   0   0   0   2   0   2   0   0   0   2   2   2   0   0   0   2   0   2   2   0   0   2   0   2   2   2   0   0   2   2   2   2   0   2   0   2   2   0   0   0   2   0   0   0   2   2   2   0   2   2   0   2   0   0   0   2   2   2   0   2   2   2   2   0   0   0   0   2   2   0   2   0   0   0   2   0   0   2   2   0   2   0   2   0   2   2   2
 MK-4-11                2   2   0   0   2   0   2   0   0   0   0   0   0   0   2   2   0   2   2   2   0   2   0   0   0   0   2   2   2   0   2   0   0   0   2   0   2   0   2   2   0   2   2   2   2   0   0   0   2   0   0   0   2   0   2   2   0   0   2   2   0   2   2   2   2   2   2   2   2   2   2   2   2   0   2   2   2   2   2   2   2   2   0   2   2   0   2   2   2   0   2   0   2   0   0   0   0   2   0   2   2   0   0   2   2   2   0   0   2   2   0   0   2   0   0   0   2   0   2   0   2   0   2   2   2   0   0   0   2   0   2   2   0   0   0   0   2   2   2   0   0   2   2   2   2   0   2   0   2   2   0   0   0   2   0   0   0   2   2   2   0   2   2   0   0   0   0   0   2   2   2   2   0   2   2   2   0   0   0   0   2   2   0   2   0   0   0   2   0   0   2   2   0   2   0   2   0   2   2   2
 MK-4-12                2   0   0   0   2   0   2   0   0   0   0   0   0   0   2   2   0   2   2   2   0   2   0   0   0   2   2   2   2   0   2   0   0   2   2   2   2   0   2   2   0   2   0   2   2   0   0   0   0   0   0   0   2   0   2   2   0   0   2   2   0   2   2   2   0   0   2   2   2   2   2   2   2   0   2   2   2   2   2   2   2   2   0   2   2   0   2   2   0   0   2   2   0   0   0   0   0   2   2   2   2   0   0   2   2   0   0   0   2   2   0   0   2   0   0   0   2   0   0   0   2   0   2   2   2   0   0   0   2   0   0   2   0   0   0   0   2   2   2   0   0   2   2   2   0   0   2   2   2   0   0   0   0   2   0   0   0   2   2   2   2   2   2   0   0   0   0   0   2   2   2   2   0   2   2   2   0   0   0   0   2   2   0   2   0   0   0   2   0   0   2   2   0   2   0   0   0   2   2   2
 MK-4-13                2   0   0   0   2   0   2   0   0   2   0   0   0   0   2   2   2   0   2   2   0   0   0   0   0   2   0   2   2   0   2   0   0   2   2   2   2   0   2   2   0   2   0   2   2   0   0   0   0   0   0   0   2   2   2   2   0   0   2   2   0   2   2   2   0   0   2   2   2   2   2   2   0   2   2   2   2   2   2   2   2   2   0   2   2   0   2   2   0   0   2   2   0   0   0   0   2   2   2   2   0   0   0   2   2   0   0   0   0   0   0   0   2   0   0   2   2   0   0   0   2   2   2   2   2   0   0   0   2   0   0   2   0   0   0   0   2   2   2   0   0   2   2   2   0   0   2   2   2   0   0   0   0   2   0   0   0   2   2   2   2   2   2   0   0   0   0   0   2   2   2   2   0   2   2   2   0   0   0   2   2   2   0   2   0   0   0   2   0   0   0   2   2   2   0   0   0   2   2   2
 MK-4-14                2   2   0   0   2   0   2   0   0   2   0   0   0   0   2   0   2   0   2   2   0   0   0   2   0   2   0   2   2   0   2   0   0   0   2   2   0   0   2   2   0   2   0   0   2   0   0   0   2   0   0   0   2   2   2   2   0   0   0   2   2   2   2   2   0   0   2   2   2   2   2   2   0   2   2   2   2   2   2   2   2   2   0   2   2   0   2   0   2   0   0   2   0   0   2   0   2   2   2   2   0   0   0   2   2   0   0   0   0   0   0   0   2   0   0   2   2   0   0   2   2   2   2   2   2   0   0   0   2   0   0   2   0   0   0   0   2   2   2   0   2   2   2   2   0   0   2   2   2   0   0   0   0   2   0   0   0   2   2   2   2   0   2   0   0   0   0   0   2   2   2   2   0   2   2   2   0   0   0   2   2   2   0   2   0   0   0   2   0   0   0   2   2   2   0   0   0   2   2   2
 MK-4-15                2   2   0   0   2   0   2   0   0   2   0   0   0   2   2   0   2   0   2   2   0   0   0   2   0   2   2   0   2   0   2   2   0   0   2   2   0   0   2   2   0   2   0   0   0   0   0   0   2   0   0   0   2   2   2   2   0   2   0   2   2   2   2   2   0   0   2   2   2   2   2   2   0   2   2   2   2   2   2   2   2   2   0   2   2   0   2   0   2   0   0   2   0   0   2   0   2   2   2   2   0   0   0   2   0   2   0   0   0   2   0   2   2   0   0   0   2   0   0   2   2   2   2   2   2   2   0   0   2   0   0   2   0   0   0   0   0   2   2   0   0   2   2   0   0   0   2   2   2   0   0   0   0   2   0   0   0   2   2   2   2   0   2   0   0   0   0   0   2   2   2   2   0   2   2   2   0   0   0   2   2   2   0   2   0   2   0   2   0   0   0   2   2   0   0   0   0   2   2   2
 MK-4-16                2   0   0   0   2   0   2   0   0   2   0   0   0   2   2   2   2   0   2   2   0   0   0   0   0   2   2   0   2   0   2   2   0   0   2   2   0   0   2   0   2   2   0   2   0   0   0   0   2   0   0   0   2   2   2   2   0   2   0   0   2   2   2   2   0   0   2   2   2   2   2   2   0   2   2   2   2   2   2   2   2   2   0   2   2   0   2   0   2   0   0   0   0   0   0   0   2   2   2   2   0   0   0   2   0   2   0   0   0   2   0   2   0   0   0   0   2   2   0   2   2   2   2   2   2   0   0   0   2   0   0   0   0   0   0   0   0   2   2   0   0   2   2   0   0   0   2   2   2   0   0   0   0   2   0   0   0   0   2   2   2   0   2   0   2   0   0   2   2   2   2   0   0   2   2   2   0   0   0   0   2   2   0   2   0   2   0   2   0   0   0   2   2   2   0   2   0   2   2   2
 MK-5-1                 0   0   0   0   0   0   2   2   2   2   2   2   2   2   2   2   2   2   2   0   2   0   2   0   0   0   2   2   0   2   0   0   0   2   0   2   0   2   0   0   2   2   0   2   2   2   0   2   0   2   2   2   2   2   0   0   0   0   0   0   0   0   0   0   0   0   2   0   0   0   2   0   2   0   0   2   2   2   0   2   2   2   2   0   2   0   0   0   2   0   0   2   0   2   2   0   0   0   0   0   2   2   2   0   0   2   0   0   2   2   2   0   0   2   0   0   0   0   2   0   2   0   0   0   2   0   2   2   2   2   2   0   0   2   2   0   2   2   2   2   2   0   2   0   0   0   0   2   2   0   2   2   0   2   2   2   0   2   2   2   2   2   0   2   0   2   2   2   0   0   0   0   0   0   0   2   2   0   2   0   2   2   0   2   2   2   2   0   2   2   2   2   0   2   0   2   0   2   2   0
 MK-5-2                 0   0   0   0   0   0   2   2   2   2   2   2   2   2   2   2   2   2   2   0   2   0   2   0   0   0   2   2   0   0   0   0   2   2   0   2   0   2   0   0   2   0   0   2   2   2   2   2   0   2   0   0   2   0   0   0   0   2   0   2   2   0   0   0   0   0   2   0   0   0   2   0   2   0   0   0   2   2   0   2   2   2   2   0   2   0   0   0   2   0   0   2   0   2   2   0   0   0   0   0   2   2   2   0   0   2   0   0   0   2   2   0   0   2   0   0   0   0   2   0   2   0   2   0   2   0   2   0   2   0   2   0   0   2   0   0   0   2   2   2   2   0   2   2   0   0   0   2   2   0   2   2   0   2   2   2   0   2   2   2   2   2   0   2   0   2   0   2   0   0   0   0   0   0   0   0   2   0   2   0   2   0   0   2   0   2   0   0   0   0   2   2   0   0   0   2   0   2   2   0
 MK-5-3                 0   0   0   0   0   0   2   2   2   0   2   2   2   2   2   0   2   2   2   0   2   0   2   0   0   0   2   2   0   0   0   0   2   2   0   2   0   2   0   0   2   0   0   2   2   2   0   2   2   2   0   2   2   0   0   0   0   2   0   2   0   0   0   0   0   0   2   0   0   0   2   0   2   0   2   0   2   2   0   0   2   2   2   0   2   0   0   0   2   0   0   2   0   2   2   0   2   0   0   0   0   2   2   0   0   2   0   0   0   2   2   0   0   2   0   0   0   0   2   0   2   0   2   0   2   0   2   0   2   0   2   0   0   2   0   0   0   2   2   2   2   0   2   2   0   0   0   2   2   0   2   2   0   2   0   2   0   2   2   2   2   2   0   2   0   2   0   2   0   0   0   2   0   0   0   0   2   2   2   0   2   0   0   2   0   2   0   2   0   0   2   2   2   0   0   2   0   2   2   0
 MK-5-4                 0   0   0   0   0   0   2   2   2   2   2   2   2   2   2   0   2   2   2   2   2   0   2   0   0   0   0   0   0   0   0   0   2   2   0   2   2   2   0   0   2   2   0   2   2   2   0   2   2   2   0   2   2   0   0   0   0   2   0   2   2   2   0   0   0   0   2   0   0   0   2   0   2   2   2   0   2   2   0   0   2   2   2   0   2   0   0   2   2   0   0   2   0   2   2   0   2   0   0   0   0   2   0   0   2   2   0   0   0   2   2   0   0   2   0   0   0   0   2   0   2   0   2   0   2   0   0   0   2   0   0   0   0   2   0   0   0   2   2   2   2   0   2   2   0   2   0   0   2   0   2   2   0   2   0   2   0   2   2   2   0   2   0   2   0   2   0   2   0   0   0   0   2   0   0   0   2   2   2   0   2   0   0   2   0   2   0   2   0   0   2   2   2   0   0   2   0   2   2   0
 MK-5-5                 0   0   0   0   0   0   2   2   2   0   2   2   2   2   2   0   2   0   2   2   2   2   2   0   0   0   0   0   0   0   0   0   2   2   0   0   2   2   0   0   2   2   0   2   0   2   0   2   2   2   0   2   2   0   0   0   0   2   0   2   2   2   0   0   0   0   2   0   0   0   2   0   2   2   2   0   2   2   0   0   2   2   2   0   2   0   0   2   2   0   0   2   0   0   2   2   0   0   0   0   0   2   0   0   2   2   0   0   0   2   2   0   0   0   0   0   0   0   2   0   0   0   2   0   2   0   0   0   2   0   2   0   0   2   0   0   0   2   2   2   2   2   2   2   2   2   0   0   2   0   2   2   0   2   0   2   0   2   2   2   0   2   0   2   2   2   0   2   0   0   0   2   2   0   0   0   2   0   2   0   0   0   0   0   2   2   0   2   0   0   2   2   2   0   0   2   0   2   0   0
 MK-5-6                 0   0   0   0   0   0   2   2   0   0   2   0   2   2   2   0   2   0   2   2   0   2   2   0   0   0   0   0   0   0   0   0   2   2   0   0   2   2   0   0   2   2   0   2   0   2   0   0   2   2   0   2   2   0   0   0   0   2   0   2   2   2   0   0   0   0   2   2   0   0   2   0   2   2   2   0   2   0   0   0   2   2   2   0   2   0   0   0   2   0   2   2   2   0   2   2   0   0   0   0   0   2   0   0   2   2   0   0   0   2   2   0   0   0   2   0   0   0   2   0   2   0   2   0   2   0   0   0   2   0   2   0   0   2   0   0   0   2   2   2   2   2   2   2   2   2   0   2   2   0   2   2   0   2   0   2   0   2   0   2   0   2   0   2   2   2   0   2   0   0   0   0   2   0   0   0   2   2   2   2   0   0   0   2   2   2   0   2   0   0   0   2   2   0   0   2   0   2   0   0
 MK-5-7                 0   0   0   0   0   2   2   2   2   0   2   0   2   2   2   0   2   0   2   2   0   2   2   0   0   2   0   0   0   0   0   0   2   2   0   0   2   0   0   0   0   2   0   2   0   2   0   0   2   2   0   2   2   0   0   0   0   2   0   2   2   2   0   0   0   0   2   2   0   0   2   2   0   2   2   0   2   0   0   0   2   2   2   0   2   0   0   0   2   0   0   2   2   0   2   0   0   2   0   0   0   2   0   0   2   2   0   0   0   2   2   0   0   0   2   0   0   0   2   0   2   0   2   0   2   0   2   0   2   0   2   0   0   2   0   0   0   2   2   2   2   0   2   2   2   2   0   2   0   0   2   2   0   2   0   2   0   2   0   2   0   2   0   2   2   2   0   2   0   0   0   0   2   0   0   0   2   2   2   2   0   0   0   2   2   2   0   2   0   0   0   0   2   0   0   2   0   2   0   0
 MK-5-8                 0   0   0   2   0   2   0   2   2   2   2   0   2   2   2   0   2   0   2   0   0   2   2   0   0   2   2   2   0   0   0   0   2   2   0   0   2   0   0   0   0   0   0   2   0   2   0   0   2   2   0   2   2   0   0   0   0   2   0   2   2   2   2   2   2   0   2   2   0   0   2   2   0   2   0   0   2   0   0   0   2   2   2   0   2   0   0   0   2   0   0   0   2   0   2   0   0   0   0   0   0   0   0   0   2   2   0   0   0   2   2   0   0   0   2   0   0   0   2   0   2   0   2   0   2   0   2   0   2   0   2   0   0   2   0   0   0   2   2   2   2   0   2   2   2   2   0   2   0   0   2   2   0   2   0   2   0   2   0   2   0   2   0   2   2   2   2   2   0   0   0   0   2   0   0   0   2   2   0   2   0   0   0   2   2   0   0   2   0   0   0   2   2   0   0   2   0   2   2   0
 MK-5-9                 0   0   0   2   0   2   0   2   2   2   2   0   2   2   2   0   2   0   2   0   0   2   2   0   0   2   2   2   2   2   0   0   0   2   2   0   2   0   0   0   0   0   0   2   0   2   0   0   2   2   0   2   2   0   0   0   0   2   0   0   2   2   0   2   2   0   2   2   0   0   0   2   0   2   0   0   2   2   0   0   2   2   2   0   2   0   0   0   2   0   0   0   2   0   2   0   0   0   0   0   0   0   0   0   2   2   0   0   0   2   2   0   2   0   2   0   0   0   2   0   2   0   2   0   2   0   0   0   2   0   2   0   0   2   0   0   0   2   2   0   2   0   2   2   2   2   0   2   0   0   2   2   2   2   0   0   0   2   0   2   0   2   0   0   2   0   2   2   0   0   0   2   2   0   2   0   2   2   0   0   0   0   2   2   2   0   0   2   0   0   0   2   2   0   0   2   0   2   2   0
 MK-5-10                0   0   0   2   0   2   0   2   2   2   2   0   2   2   0   0   0   0   2   0   0   2   2   0   0   2   2   2   2   2   0   0   2   2   2   0   2   0   0   0   0   0   0   2   0   2   0   0   2   2   0   2   2   0   0   0   0   2   2   0   2   2   0   2   2   0   2   2   0   0   0   2   0   2   0   0   2   0   0   0   2   2   0   0   2   2   0   0   2   2   0   0   2   2   0   0   0   0   0   0   2   0   0   0   0   2   0   0   0   2   2   0   2   0   2   0   0   0   2   2   2   0   2   0   2   2   0   0   2   0   0   0   0   2   0   0   0   2   2   0   2   0   2   2   2   2   0   0   2   0   2   2   2   0   0   0   0   2   0   2   0   2   0   0   2   0   2   2   0   0   0   2   2   0   0   2   2   2   0   0   0   0   2   2   2   0   0   2   0   0   2   0   2   0   0   2   0   2   0   0
 MK-5-11                0   2   0   2   0   2   0   2   2   2   2   0   2   2   0   0   0   0   2   0   0   0   2   2   0   2   2   2   2   2   0   2   2   0   2   0   2   0   2   0   0   0   0   2   0   2   0   0   2   2   2   0   2   0   0   0   0   2   2   0   0   0   0   2   2   0   2   2   0   2   0   2   0   0   0   0   2   0   0   0   2   2   0   0   2   2   0   0   2   2   0   0   2   2   0   0   2   0   0   0   2   0   0   0   0   2   0   0   0   2   2   0   2   0   0   0   0   0   2   2   2   0   2   0   2   2   0   0   2   2   0   2   0   2   0   0   0   2   2   2   2   0   2   2   0   2   2   2   2   0   2   2   2   0   0   0   0   2   0   0   2   2   0   2   0   0   2   2   0   0   2   2   2   0   0   2   2   2   0   0   0   0   2   2   2   0   0   2   0   0   2   0   2   0   0   2   0   2   0   0
 MK-5-12                0   0   0   2   0   2   0   2   2   2   0   0   2   2   0   0   0   2   2   0   0   0   2   2   0   2   2   0   2   2   0   2   2   0   2   0   2   0   2   0   0   2   0   2   0   2   0   0   0   2   2   0   2   0   0   0   0   2   2   0   0   0   0   0   0   2   2   2   0   2   0   2   0   0   0   0   2   0   0   0   2   2   2   0   0   2   0   0   2   2   0   2   2   2   0   0   2   2   0   2   2   0   0   0   0   2   0   0   0   2   2   2   2   0   0   0   0   0   2   2   0   0   2   0   2   2   0   2   2   2   0   2   0   2   0   0   0   2   2   2   2   2   2   2   0   2   2   2   2   0   2   2   2   0   0   0   0   2   0   0   2   2   0   2   0   0   2   0   0   0   2   2   2   2   0   0   0   2   0   0   0   0   2   2   2   0   0   2   0   2   2   0   2   0   0   2   0   2   0   0
 MK-5-13                0   0   0   2   0   2   0   2   2   2   0   2   2   2   0   0   0   2   0   0   0   0   2   2   0   2   2   0   2   2   0   2   2   0   2   2   2   0   2   0   0   2   0   2   2   2   0   0   0   0   2   0   0   0   0   0   0   2   2   0   0   0   0   0   0   2   2   2   0   2   0   2   0   0   2   0   2   0   0   0   2   2   2   0   0   2   0   0   2   2   0   2   0   0   0   0   2   2   2   2   2   0   0   0   0   2   0   0   0   2   2   2   2   0   0   0   0   0   2   2   0   0   2   0   2   2   0   2   2   2   0   2   0   2   0   0   2   2   2   2   0   2   2   2   0   2   2   2   0   0   2   2   2   0   0   0   0   2   0   2   2   2   0   2   0   0   0   0   2   2   2   2   2   2   0   0   0   2   0   0   0   0   2   2   2   0   0   2   0   2   2   0   2   2   0   2   0   2   0   0
 MK-5-14                0   0   0   2   0   2   0   2   2   2   0   2   2   2   0   0   2   2   0   2   0   0   2   2   0   2   2   2   0   2   0   2   2   2   2   0   2   0   2   0   0   2   2   2   2   2   0   0   0   2   2   0   0   0   0   0   0   2   2   0   0   0   0   0   0   2   0   2   0   2   2   2   2   0   2   0   2   0   0   0   2   2   2   0   0   2   0   0   2   2   2   0   0   0   0   0   2   2   2   2   2   0   0   0   0   2   0   0   0   2   2   2   2   0   0   0   0   0   2   2   0   0   2   0   2   2   0   2   0   2   0   2   0   2   0   0   2   2   2   2   0   2   2   2   0   2   2   2   0   0   2   2   2   0   0   0   0   2   0   2   2   2   0   0   0   0   0   0   2   2   2   2   2   2   0   2   0   2   0   0   2   0   2   2   2   0   0   2   2   2   2   0   2   2   0   2   0   2   0   0
 MK-5-15                0   0   0   2   0   2   0   2   2   2   0   2   2   2   0   0   2   2   0   2   0   0   2   2   0   2   2   2   0   2   0   2   2   2   2   0   2   0   2   0   0   2   2   2   2   2   0   0   2   2   2   0   0   0   0   2   0   2   2   0   0   0   0   0   0   2   0   2   0   2   2   2   2   0   2   0   2   0   0   0   2   0   2   0   2   2   0   0   2   0   2   0   0   0   0   0   2   2   2   2   2   0   0   0   2   2   0   0   0   2   2   2   2   0   0   0   0   0   2   2   0   0   2   0   2   2   0   2   0   2   0   2   0   2   0   0   2   2   2   2   0   2   2   2   0   2   2   2   0   0   2   2   2   0   0   0   0   2   0   2   0   2   0   2   0   2   0   0   2   2   2   2   0   2   0   2   0   2   0   0   2   0   2   2   2   0   0   2   2   2   2   0   2   2   0   2   2   2   0   0
 MK-5-16                2   0   0   2   0   2   0   2   2   2   0   2   2   2   2   0   2   2   0   2   2   0   2   2   0   2   2   2   0   2   0   2   2   2   0   2   2   0   2   2   0   2   2   2   2   0   0   0   2   2   2   0   0   0   0   2   0   2   0   0   0   0   0   0   0   2   0   2   0   2   2   2   2   0   2   0   2   0   0   0   2   0   2   0   2   2   0   0   2   0   0   0   0   0   0   0   2   2   2   2   2   0   0   0   2   2   0   0   0   2   2   2   2   0   0   2   2   0   2   2   0   0   2   0   2   2   0   2   0   2   0   2   0   2   0   0   2   0   2   0   0   2   2   2   0   2   2   2   0   0   2   2   2   0   0   0   0   2   0   2   0   2   0   2   0   0   0   0   2   0   2   0   2   2   0   2   0   2   0   2   2   0   2   2   2   0   0   2   2   2   2   0   2   2   0   2   2   2   0   2
 MK-6-1                 0   0   2   0   0   2   0   2   2   2   0   2   0   0   2   2   0   0   2   2   0   0   2   2   2   0   2   0   0   0   0   0   2   2   0   0   0   0   2   0   2   0   0   2   0   2   0   2   0   2   2   0   0   2   0   0   0   2   0   0   0   2   0   2   0   0   0   2   0   0   2   2   0   0   2   0   0   0   2   0   2   2   2   2   2   2   2   0   0   0   0   2   2   2   2   0   0   2   2   2   2   2   2   0   0   2   0   0   0   2   0   2   2   0   2   2   0   0   2   2   0   0   2   2   0   0   2   0   0   0   0   2   2   2   2   0   2   2   2   0   0   2   2   0   0   0   0   2   2   2   2   0   0   0   2   2   0   0   2   2   2   0   2   2   0   2   0   0   0   0   2   2   0   2   0   0   2   0   0   0   0   2   2   2   0   0   2   0   0   2   2   2   0   0   2   2   2   2   2   2
 MK-6-2                 2   0   2   0   0   0   0   2   2   2   0   2   0   0   2   2   0   0   2   2   0   0   2   2   2   0   2   0   0   0   0   0   2   2   0   0   0   0   2   0   2   0   0   2   0   2   0   2   0   2   2   0   0   2   0   0   0   2   0   0   0   2   0   2   0   0   0   2   0   0   2   2   0   0   2   2   0   0   2   0   2   2   2   2   2   2   2   0   0   0   0   2   2   2   2   0   0   2   2   2   2   2   2   0   0   2   0   0   0   2   0   0   2   0   2   2   0   0   2   2   0   0   2   2   0   0   2   0   2   2   0   2   2   2   0   0   2   2   2   0   0   2   2   0   0   0   0   2   2   2   2   0   0   0   2   0   0   2   0   2   2   0   2   2   0   2   0   0   0   0   2   2   0   2   0   0   2   0   0   0   0   2   2   2   0   0   0   0   0   2   2   2   0   0   2   2   2   2   2   2
 MK-6-3                 2   0   2   0   0   0   0   2   2   2   0   2   0   0   2   2   0   0   0   0   0   0   2   2   2   0   2   0   0   0   0   0   2   2   0   2   0   0   2   0   2   0   0   2   0   2   0   2   0   2   0   0   0   2   2   0   0   2   0   0   0   2   0   2   0   0   0   0   0   0   0   2   0   0   2   2   2   0   2   0   2   2   2   2   2   2   2   0   0   0   0   2   2   2   2   2   0   2   2   2   2   2   2   0   0   2   0   2   0   2   0   2   2   0   2   2   0   0   2   2   0   2   2   2   0   0   2   0   2   2   0   0   2   2   0   2   2   2   2   0   0   2   0   0   0   0   0   2   2   2   2   0   0   0   0   0   0   2   0   2   2   0   2   0   0   0   0   0   2   0   2   2   0   2   0   0   2   0   0   0   0   2   2   2   0   0   2   2   0   2   0   2   0   0   2   2   2   2   2   2
 MK-6-4                 0   0   2   0   0   0   2   2   2   2   2   2   0   0   2   2   2   0   0   2   2   0   2   2   2   0   2   0   0   0   0   0   2   2   0   2   0   0   2   0   2   0   0   0   0   2   0   0   0   2   0   0   0   2   2   0   0   2   0   0   0   2   0   2   0   0   0   0   2   0   2   2   0   0   0   2   2   0   2   0   2   2   2   2   2   2   2   2   2   0   0   2   2   2   2   2   0   2   2   2   2   2   2   0   0   2   0   2   0   2   0   2   2   2   2   2   0   0   2   2   0   0   2   2   0   2   2   0   2   2   0   0   2   2   0   2   2   2   2   0   0   2   0   0   0   2   0   2   2   0   2   0   0   0   0   0   0   2   0   2   2   0   2   0   0   0   0   0   2   2   2   2   0   2   0   0   2   0   0   0   0   2   2   2   0   0   2   0   0   2   0   0   0   0   0   2   0   2   2   2
 MK-6-5                 0   2   2   0   0   0   2   2   2   2   2   2   0   0   2   2   2   0   0   2   2   0   2   0   2   0   2   2   0   0   0   0   2   0   0   2   0   2   2   0   2   0   0   0   0   2   0   0   0   2   0   0   0   0   2   0   2   0   0   0   0   2   2   2   0   0   0   0   0   0   2   2   0   0   0   2   2   0   2   0   0   2   2   0   2   2   2   2   2   0   0   2   2   2   2   2   0   2   2   2   2   2   2   0   2   2   0   2   0   2   0   2   2   2   2   2   0   0   2   2   0   0   2   2   0   2   2   0   2   2   0   0   2   2   0   2   2   2   2   0   0   2   0   0   0   0   0   2   2   0   2   0   0   0   0   0   0   2   0   2   0   0   2   0   0   0   0   2   2   2   2   2   2   2   0   0   2   0   0   0   0   2   2   2   0   0   2   0   0   0   2   0   0   0   0   2   0   2   2   2
 MK-6-6                 0   2   0   0   0   2   2   2   2   2   2   2   0   0   0   2   2   0   0   2   2   0   2   0   2   0   2   2   0   0   0   0   2   0   0   2   0   2   2   0   2   0   0   0   0   2   0   0   0   2   0   0   0   0   2   0   0   0   0   0   0   0   0   2   0   0   0   0   0   0   2   2   0   0   0   2   2   0   2   0   0   2   0   0   2   2   2   2   2   0   0   2   2   2   2   2   0   2   2   2   2   2   2   0   2   0   0   0   0   2   0   0   2   2   0   2   0   0   2   2   0   0   2   2   0   2   2   0   2   2   0   0   0   2   0   2   2   2   2   0   0   2   0   0   0   0   0   2   2   0   2   0   0   0   0   0   0   0   0   2   2   0   2   2   0   0   0   2   2   0   2   2   2   2   0   0   2   0   0   2   0   2   0   2   0   0   2   0   2   0   2   0   0   0   0   2   0   0   2   0
 MK-6-7                 0   2   0   2   0   2   2   2   2   2   2   2   0   0   0   2   2   0   2   2   0   2   2   0   2   0   2   2   0   0   0   0   2   0   0   2   0   2   2   0   2   0   0   0   0   0   0   0   0   2   2   0   0   0   0   0   0   0   0   0   0   0   0   2   0   0   0   0   0   0   2   2   0   0   0   2   2   0   2   0   2   2   0   0   2   2   0   2   2   0   0   2   2   0   2   0   0   2   2   2   2   2   2   0   2   0   0   0   0   2   0   0   2   2   0   2   0   0   2   2   0   0   2   0   0   2   2   0   2   2   2   2   0   2   0   2   2   0   2   0   2   2   0   0   0   0   0   2   2   0   2   0   0   0   0   0   0   0   0   2   2   0   2   2   0   0   2   0   2   0   0   2   2   2   0   0   2   0   0   2   0   2   0   2   0   2   2   0   2   0   2   0   0   0   0   2   0   0   2   2
 MK-6-8                 0   2   0   2   0   2   2   0   2   2   0   2   0   0   0   2   2   0   2   2   0   2   2   0   2   0   2   2   0   0   0   0   0   0   0   2   0   2   2   0   2   0   0   2   0   0   0   0   0   2   2   0   0   0   0   0   0   0   0   0   0   0   2   2   2   0   0   0   0   0   2   2   0   0   0   2   2   2   2   0   2   2   0   0   2   2   0   2   2   0   0   2   0   0   2   0   0   2   0   2   2   2   2   0   2   2   0   0   0   2   0   2   2   2   0   2   0   0   2   2   0   0   2   0   0   2   2   0   2   2   2   2   0   0   0   2   2   0   2   0   2   2   0   0   0   0   0   2   2   0   2   0   0   0   0   0   0   0   0   2   2   0   2   2   0   0   2   0   2   0   0   2   2   2   2   0   2   0   0   2   0   2   0   2   0   2   2   0   2   0   2   0   0   2   0   0   0   0   2   2
 MK-6-9                 0   2   0   2   0   2   2   2   2   2   0   2   0   0   0   2   2   0   2   2   0   2   2   0   0   0   2   2   2   0   0   2   0   0   0   2   0   2   2   0   2   0   0   2   0   0   0   0   0   2   2   0   0   0   0   0   2   0   0   0   0   0   2   2   2   0   0   0   0   0   2   2   0   2   0   2   2   2   2   0   0   2   0   0   2   2   0   2   0   0   0   2   0   0   2   0   0   2   0   2   0   2   0   0   2   2   2   0   0   2   0   2   2   2   0   2   0   0   2   2   0   0   2   0   0   0   2   0   2   2   2   2   0   2   0   2   2   0   2   0   2   0   0   0   0   0   0   2   2   0   0   0   2   0   0   2   0   0   0   2   2   0   2   0   2   0   2   0   2   0   0   2   2   2   2   0   2   0   0   0   0   2   0   2   0   2   2   0   2   0   2   0   0   2   0   0   0   0   2   2
 MK-6-10                0   2   0   2   0   2   2   2   0   2   0   2   0   0   0   2   2   2   2   2   0   2   2   0   0   0   2   2   2   2   0   2   0   0   0   2   0   2   2   0   2   0   0   2   0   0   0   2   0   2   2   0   0   0   0   0   2   0   0   0   0   0   2   2   2   0   0   0   0   0   2   2   0   2   0   2   2   2   2   0   0   0   0   0   2   2   0   2   0   0   0   2   0   0   2   0   0   0   0   2   0   2   0   0   0   2   2   0   0   2   0   2   2   2   0   0   0   0   2   2   2   0   2   0   2   0   2   0   0   2   2   2   0   2   0   2   2   0   2   0   2   0   0   0   0   0   0   2   2   0   0   0   2   0   0   2   0   0   0   2   2   0   2   0   2   2   2   2   2   0   0   2   0   2   2   0   2   0   0   0   0   2   0   2   0   2   0   0   2   0   2   0   0   2   0   0   0   0   2   2
 MK-6-11                0   2   0   2   0   2   2   2   0   2   0   2   0   0   0   0   2   2   2   2   0   2   2   2   0   0   2   2   2   2   0   2   0   0   0   2   0   2   2   0   2   0   0   2   0   0   0   2   0   2   2   0   0   0   0   0   2   0   0   0   0   0   0   2   2   0   0   0   0   0   2   2   0   2   2   2   2   2   2   0   0   0   0   0   2   2   2   0   0   0   0   2   0   2   2   0   0   0   2   2   0   2   0   0   0   2   2   0   0   2   0   2   2   2   0   0   0   0   2   2   2   2   2   0   2   0   2   0   2   2   2   2   0   2   0   2   0   0   2   0   2   0   0   0   0   0   0   2   2   0   0   0   2   0   0   2   0   0   0   2   2   0   2   2   2   0   2   2   2   0   0   0   0   2   2   0   0   0   0   0   0   2   0   0   0   2   0   2   2   0   2   0   0   2   0   0   0   0   2   2
 MK-6-12                0   2   0   0   0   2   2   2   0   2   0   2   2   0   0   2   2   2   2   2   0   0   2   2   0   0   2   2   2   2   0   2   0   0   0   2   0   2   2   0   2   0   0   2   0   2   0   2   0   2   2   0   0   0   0   0   2   0   0   0   0   2   0   0   2   0   0   0   0   0   2   2   0   2   2   0   2   2   2   0   0   0   0   0   2   0   2   0   0   0   0   2   0   2   2   0   0   0   2   2   0   2   0   0   0   2   0   0   0   2   0   2   2   2   0   0   0   0   0   2   2   2   2   0   2   0   2   0   2   2   2   2   0   2   0   2   0   0   0   0   2   0   0   0   0   0   0   0   2   2   0   0   2   0   0   2   0   0   0   2   0   0   2   2   2   0   2   2   2   0   0   2   0   2   2   0   0   0   0   0   0   2   0   0   0   2   0   2   2   0   2   0   2   2   0   0   0   0   2   2
 MK-6-13                0   2   0   0   0   2   2   0   0   2   0   2   2   0   0   2   2   2   2   2   0   0   0   2   0   0   2   2   2   2   0   2   2   0   0   2   0   2   2   0   2   0   0   2   0   2   2   2   0   2   2   0   0   0   0   0   2   2   0   0   0   2   0   0   2   0   0   0   0   0   0   0   0   2   2   0   2   2   0   0   0   0   0   0   2   0   2   0   0   0   0   2   0   2   2   0   0   0   2   2   0   2   0   0   0   2   0   0   0   2   0   2   2   0   0   0   0   0   0   2   2   2   2   0   2   0   2   0   2   2   2   0   0   2   0   2   0   0   0   2   2   0   2   0   0   0   0   0   0   2   0   0   2   0   0   0   0   0   0   2   0   0   2   2   2   0   2   2   2   0   0   2   0   0   0   0   0   0   0   0   0   2   0   0   0   0   0   2   2   0   2   0   2   2   0   0   0   0   2   2
 MK-6-14                0   2   0   0   0   2   2   0   0   2   0   2   0   0   0   2   2   2   2   2   0   0   0   2   0   0   2   0   2   2   0   2   2   0   0   0   0   0   0   0   2   0   0   2   0   2   2   2   0   2   2   0   0   0   0   0   2   2   0   0   0   2   0   0   0   0   0   0   0   0   0   0   0   2   2   0   2   2   0   2   0   0   0   0   2   0   2   0   0   0   0   2   0   2   2   0   0   0   2   2   0   2   0   0   0   0   0   2   0   2   0   2   2   0   0   0   0   0   0   2   2   2   2   0   2   0   2   2   2   2   2   0   0   2   0   2   0   0   0   2   2   0   2   0   2   0   0   0   0   2   0   0   2   0   0   0   0   0   0   2   0   0   2   2   2   0   2   2   2   0   0   2   0   0   0   2   0   0   0   0   0   2   0   0   0   2   0   2   2   0   2   0   2   2   0   0   0   2   2   2
 MK-6-15                0   2   0   2   0   0   2   0   0   2   0   2   0   0   0   2   2   2   2   2   0   2   0   2   0   0   2   0   2   2   0   2   0   0   0   0   0   0   0   2   2   0   0   2   0   2   2   2   0   2   2   0   0   0   0   0   2   2   0   0   0   2   0   0   0   0   0   0   0   0   0   0   2   2   2   0   2   0   0   2   0   0   0   0   2   0   2   0   0   0   0   2   0   2   2   0   0   0   2   2   0   2   2   2   0   0   0   2   0   2   0   2   2   0   0   0   0   0   0   2   2   2   2   0   2   0   2   2   2   2   2   0   0   2   0   0   0   0   0   2   0   0   2   2   2   0   0   0   0   2   0   0   2   0   0   2   0   0   0   2   0   0   2   2   2   0   2   2   2   0   0   2   0   0   0   2   0   0   0   2   0   2   0   0   0   2   0   2   2   0   2   0   2   2   2   0   0   2   2   2
 MK-6-16                0   2   0   2   0   0   2   0   0   2   0   2   0   0   0   0   2   0   2   2   2   2   0   2   0   0   2   0   2   2   0   0   0   0   0   0   0   2   0   2   2   0   2   2   0   2   2   2   0   2   2   0   2   0   0   0   2   2   0   0   0   2   2   0   0   0   0   0   0   0   0   0   2   2   0   0   2   0   2   2   0   0   0   0   2   0   2   0   0   0   0   2   0   2   2   0   0   0   2   2   2   2   2   2   0   2   0   2   0   2   2   2   2   0   0   0   0   0   0   2   2   2   2   0   0   0   2   2   2   2   2   0   0   2   0   0   0   2   0   2   0   0   2   2   2   0   0   0   0   0   2   0   2   0   2   2   0   0   0   2   0   0   2   2   2   0   2   2   2   0   0   2   0   0   0   2   0   0   0   2   0   0   0   0   2   2   0   2   2   0   2   0   2   2   2   0   0   0   2   2
 
!****************************************** Phenotypic Data **********************************************************
!-100.0 is resevred for missing phenotype
SimulatedTrait1        18.2049   18.9345   16.6719    8.9011   13.1166   15.5724   15.2527   14.5703   15.0589   19.4540   15.1764   15.4126   15.7563    7.8366   18.2842   15.4380   13.5436   12.8055   12.9117   10.9509   14.1035   13.8428   18.5009   11.8060   16.0769   17.6481   12.4772   14.5731   14.2527   17.4285   17.9876   17.3266   17.0481   12.2685   11.0042   14.0943   12.9151   16.5640   11.4017   10.2969   14.8385   13.2990   10.6576   16.4754   19.1313   13.7264   10.8660   14.4367   14.0462   16.3250   15.9569   13.0553   11.9117   14.5795   12.7302   14.6883   10.4977   21.9583   19.6933   12.2964   17.0058   15.8015   14.7818   14.3699   16.2878   14.0115   17.0903   16.1773   15.9779   17.3470   18.9234   14.1569   16.7337   17.5761   14.3846   14.0375   12.7507    9.7405   16.1080   15.1538   15.8964   10.5014   11.9959   14.3466   17.1302   11.3611   16.4430   12.6529   13.2857   15.3093   13.4086   16.9107   15.5945   13.8648   19.1699   14.4486   15.7908   12.6428   16.8228   15.8752   13.7337   13.5077   16.7340   14.6514   15.2693   13.4765   13.2020   16.0938   18.3268   15.5258   12.5935   18.3074   13.0131   15.5913   14.0229   17.7034   12.9134   14.5189   10.8402   12.9743   12.8559   11.7600   12.4392   11.8557   12.0131   17.9242   11.5414   15.3026   15.1438   21.7178   19.8140   13.4733   19.1364   15.1468   16.0151   15.0282   16.8164   16.6357   15.7031   14.6421   18.8280   16.9862   14.7888   17.2541   10.8267   15.0768   13.4951   14.2255   12.6644   11.4050   19.9725   15.2754   24.0068   12.9949   15.0802   15.9403   13.3361   16.1141   15.2404   13.5649   15.4701   14.6936   15.2269   14.5858   16.9716    6.9258   15.9856   10.5346   17.2157   14.3378   11.3808   14.1256   16.6189   14.3483   17.9835   15.7514   15.2358   15.9809   14.6522   15.9367   10.7367   16.3443   18.9663   20.9996   19.2121   17.7310   16.4415   14.9799   18.7341   13.9936   12.4890   16.4367   14.7393   13.9549   14.6353   14.2273   13.5518   18.4428   19.2636   13.7539
SimulatedTrait2        10.9980   10.0058    9.7862    8.9761   10.4495   10.7319    9.0086   11.0738   10.6154   11.8755   13.1727   11.0189   10.0335    9.5408   11.7530    7.2065   12.1761    9.2023   11.4976   10.1055    9.9343    9.1749   10.6561    7.6634    9.3878    9.2876    9.6383    9.6130   12.0408    6.7576    9.7909   10.6644   10.9712    6.6183   10.9927    7.4045   10.9210    8.9112   10.5988   10.4492    9.8382   10.1622   10.4095    8.0744   11.6739    9.9963   12.1582   13.3073   11.7186    7.8737   12.9293    8.6216    9.9553    7.0085   11.9351   10.0789   12.2902   11.5769   12.9239    6.3218    8.1058   11.5570   10.0607    9.4080   10.8286    9.7835    9.0085   10.0030    9.8451   11.3612    9.4216    9.2026   11.0083    9.6998   12.6145   13.1441   12.6524   11.3986   10.3419    5.2168   10.6649   11.4766    7.0584   10.0146    8.7823   11.3112   10.7696    7.5483    7.1959    7.9106   11.6429   10.0569    9.0215   11.6598   12.3722   15.2625   10.9811    9.6492   10.7907   12.8321    8.2367   11.9319    9.6481   10.5448   14.6023   12.0974    9.0712    9.3828    8.0793   11.0571    8.7498   10.5317    8.5857    7.8230    8.8412   10.7580   12.0011   10.3529    8.3730    9.3303   13.1246    9.9810   11.1049    8.8270    5.9460   10.5944   11.2459   10.7284   10.5771    7.7089   10.4288   11.2599    8.7781   11.3537    8.4323   12.5871    8.6967    7.4208   12.1016   10.4569   11.3116   11.6149    8.6112    8.2860   10.2314   11.6952    9.5318   11.5148   11.7431    8.7085    9.1251    9.7968    6.5051   11.3647    8.8896    8.4943    9.1695    8.2442    9.4177    8.3137    7.9563   11.1503   10.2557   10.5565   11.0444   12.1451   11.0062   12.1459    9.5949   11.7278    8.8630    8.2947   12.1441   10.4776    9.7426    7.3113    7.7340   10.8244    9.2996   11.2289    8.1508    8.8540   10.0220   10.3576    6.6162   11.7662   10.6008   10.9410   14.5687    9.8764    9.3274    9.7734   11.4377   12.0503    8.7063    8.9905    8.6068    9.9603    7.9447    8.5300
 
