# Supplementary material for: Inclusive Composite Interval Mapping of QTL by Environment Interactions in Biparental Populations
Source: PLoS One. 2015 Jul 10;10(7):e0132414. doi: 10.1371/journal.pone.0132414 (PMC4498613; doi:10.1371/journal.pone.0132414)
Supplement: S4 File — (ZIP) [file pone.0132414.s004.zip › H=0.1/L1/run_00062.met]

!**********************Note: lines staring with "!" are remarks and will be ignored in the program********************
!*********************************General Information**********************************
!Assuming F1 = P1 x P2, populations available in QTL IciMapping are: 
!  1, P1BC1F1 = P1 x F1, the first backcrossing where P1 is used as the recurrent parent;
!  2, P2BC1F1 = P2 x F1, the first backcrossing where P2 is used as the recurrent parent;
!  3, F1DH, F1-derived doubled haploids; 
!  4, RIL or F1RIL, recombination inbred lines through the repeated selfing of F1;
!  5, P1BC1RIL, recombination inbred lines through the repeated selfing of P1BC1F1;
!  6, P2BC1RIL, recombination inbred lines through the repeated selfing of P2BC1F1;
!  7, F2, the selfing generation of F1;
!  8, F3, the selfing generation of F2;
!  9, P1BC2F1, the second backcrossing where P1 is used as the recurrent parent; 
! 10, P2BC2F1, the second backcrossing where P2 is used as the recurrent parent;
! 11, P1BC2RIL, recombination inred lines through the repeated selfing of P1BC2F1; 
! 12, P2BC2RIL, recombination inred lines through the repeated selfing of P2BC2F1; 
! 13, P1BC1F2, the selfing generation of P1BC1F1; 
! 14, P2BC1F2, the selfing generation of P2BC1F1; 
! 15, P1BC2F2, the selfing generation of P1BC2F1; 
! 16, P2BC2F2, the selfing generation of P2BC2F1; 
! 17, P1BC1DH, P1BC1F1-derived doubled haploids; 
! 18, P2BC1DH, P2BC1F1-derived doubled haploids; 
! 19, P1BC2DH, P1BC2F1-derived doubled haploids; 
! 20, P2BC2DH, P2BC2F1-derived doubled haploids; 
   3      !Mapping Population (see remarks above)
   2      !Mapping Function (1 for Kosambi; 2 for Haldane; 3 for Morgan)
   2      !Marker Space Type (1 for intervals; 2 for positions)
   1      !Marker Space Unit(1 for centiMorgans; 2 for Morgan)
   6      !Number of Chromosomes (or Linkage Groups)
 200      !Size of the mapping population
   2      !Number of environments
 
!***************************************** Chromosomes and Linkage Maps **********************************************
!Chromosome                 NumMarkers
-CH1                        16
-CH2                        16
-CH3                        16
-CH4                        16
-CH5                        16
-CH6                        16
!Linkage map (Marker name followed by position or the interval length)
 MK-1-1                1     0.000
 MK-1-2                1    10.000
 MK-1-3                1    20.000
 MK-1-4                1    30.000
 MK-1-5                1    40.000
 MK-1-6                1    50.000
 MK-1-7                1    60.000
 MK-1-8                1    70.000
 MK-1-9                1    80.000
 MK-1-10               1    90.000
 MK-1-11               1   100.000
 MK-1-12               1   110.000
 MK-1-13               1   120.000
 MK-1-14               1   130.000
 MK-1-15               1   140.000
 MK-1-16               1   150.000
 MK-2-1                2     0.000
 MK-2-2                2    10.000
 MK-2-3                2    20.000
 MK-2-4                2    30.000
 MK-2-5                2    40.000
 MK-2-6                2    50.000
 MK-2-7                2    60.000
 MK-2-8                2    70.000
 MK-2-9                2    80.000
 MK-2-10               2    90.000
 MK-2-11               2   100.000
 MK-2-12               2   110.000
 MK-2-13               2   120.000
 MK-2-14               2   130.000
 MK-2-15               2   140.000
 MK-2-16               2   150.000
 MK-3-1                3     0.000
 MK-3-2                3    10.000
 MK-3-3                3    20.000
 MK-3-4                3    30.000
 MK-3-5                3    40.000
 MK-3-6                3    50.000
 MK-3-7                3    60.000
 MK-3-8                3    70.000
 MK-3-9                3    80.000
 MK-3-10               3    90.000
 MK-3-11               3   100.000
 MK-3-12               3   110.000
 MK-3-13               3   120.000
 MK-3-14               3   130.000
 MK-3-15               3   140.000
 MK-3-16               3   150.000
 MK-4-1                4     0.000
 MK-4-2                4    10.000
 MK-4-3                4    20.000
 MK-4-4                4    30.000
 MK-4-5                4    40.000
 MK-4-6                4    50.000
 MK-4-7                4    60.000
 MK-4-8                4    70.000
 MK-4-9                4    80.000
 MK-4-10               4    90.000
 MK-4-11               4   100.000
 MK-4-12               4   110.000
 MK-4-13               4   120.000
 MK-4-14               4   130.000
 MK-4-15               4   140.000
 MK-4-16               4   150.000
 MK-5-1                5     0.000
 MK-5-2                5    10.000
 MK-5-3                5    20.000
 MK-5-4                5    30.000
 MK-5-5                5    40.000
 MK-5-6                5    50.000
 MK-5-7                5    60.000
 MK-5-8                5    70.000
 MK-5-9                5    80.000
 MK-5-10               5    90.000
 MK-5-11               5   100.000
 MK-5-12               5   110.000
 MK-5-13               5   120.000
 MK-5-14               5   130.000
 MK-5-15               5   140.000
 MK-5-16               5   150.000
 MK-6-1                6     0.000
 MK-6-2                6    10.000
 MK-6-3                6    20.000
 MK-6-4                6    30.000
 MK-6-5                6    40.000
 MK-6-6                6    50.000
 MK-6-7                6    60.000
 MK-6-8                6    70.000
 MK-6-9                6    80.000
 MK-6-10               6    90.000
 MK-6-11               6   100.000
 MK-6-12               6   110.000
 MK-6-13               6   120.000
 MK-6-14               6   130.000
 MK-6-15               6   140.000
 MK-6-16               6   150.000
!*********************************** Marker Types ********************************************************************
!Co-dominant marker: When heterozygote F1 is present, P1 is coded as 2, F1 is coded as 1, and P2 is coded as 0; Otherwise, P1 is coded as 2, and P2 is coded as 0. 
!Dominant marker: When heterozygote F1 is present, P1 and F1 are coded as 12, and P2 is coded as 0; Otherwise, P1 is coded as 2, and P2 is coded as 0.  
!Recessive markers: When heterozygote F1 is present, P1 is coded as 2, and F1 and P2 are coded as 10; Otherwise, P1 is coded as 2, and P2 is coded as 0. 
!Missing marker is coded as -1. 
 MK-1-1                 2   2   2   2   0   2   0   2   2   2   2   2   2   0   2   2   2   2   0   2   2   0   2   2   0   0   0   2   0   2   2   0   0   0   0   2   2   2   2   0   0   0   2   2   0   0   0   2   2   0   0   2   2   2   0   2   0   2   2   2   0   2   2   2   0   2   2   2   0   0   0   2   0   2   0   2   2   2   0   2   2   2   2   0   2   2   2   0   0   0   2   0   2   0   0   0   2   0   0   2   2   0   2   0   0   2   2   2   0   0   0   2   2   0   2   2   2   2   0   2   0   0   0   2   0   0   2   0   0   2   0   0   2   2   0   0   2   0   2   0   0   0   0   2   0   2   0   0   2   2   0   2   2   0   0   2   2   2   2   2   0   0   0   0   2   2   2   2   2   0   2   2   0   0   2   0   0   0   0   0   0   0   0   0   0   2   2   0   0   0   2   2   2   0   2   0   2   0   2   0
 MK-1-2                 2   2   2   0   0   2   0   2   2   2   2   2   2   0   2   2   2   2   0   2   2   0   2   2   0   0   0   2   2   2   2   0   0   0   0   2   2   2   2   0   0   0   2   2   0   0   0   2   2   0   0   2   2   0   0   0   0   2   2   2   0   2   2   0   0   2   2   2   0   0   0   2   0   2   0   2   2   2   2   0   2   2   0   0   2   2   2   0   0   0   2   0   2   0   0   0   0   0   0   2   0   0   2   2   0   2   2   2   0   0   0   2   2   0   2   0   2   2   0   2   0   0   0   2   0   0   2   0   0   2   0   0   2   2   0   0   2   0   2   0   0   0   0   2   0   2   0   0   2   0   0   2   2   0   0   2   2   2   2   0   0   0   0   0   2   2   2   2   0   0   2   2   0   0   2   0   0   0   0   0   0   0   0   0   0   2   2   2   2   0   0   2   2   0   0   0   2   0   2   0
 MK-1-3                 2   2   2   0   0   2   0   2   2   2   2   2   2   2   2   2   2   0   0   2   2   0   2   2   0   0   0   2   0   2   0   0   2   2   0   2   2   2   2   0   0   0   2   0   0   0   0   2   2   0   0   0   2   0   0   0   0   2   2   2   0   2   2   0   0   2   2   0   0   0   0   2   0   2   0   2   2   0   2   0   2   2   0   0   2   2   2   2   0   0   2   0   2   2   0   0   0   0   2   2   0   0   2   2   0   2   2   2   2   0   0   2   2   0   2   0   2   2   0   2   0   0   0   2   0   2   2   2   0   2   0   0   2   2   0   0   2   2   2   0   0   0   0   2   0   2   2   0   2   0   0   2   2   2   0   2   2   2   0   0   0   0   0   0   2   0   2   2   0   0   2   2   0   0   0   0   0   0   0   0   0   2   0   2   0   2   2   2   2   0   0   2   2   0   0   0   2   2   2   0
 MK-1-4                 2   2   2   0   0   2   0   2   2   0   0   2   0   2   2   2   2   0   0   2   2   0   2   2   0   0   0   2   0   2   2   0   0   2   0   2   2   2   2   0   0   0   2   0   0   0   0   2   2   2   0   0   2   0   0   0   0   2   2   2   0   2   2   0   0   2   2   0   0   0   0   2   0   2   0   2   2   0   2   0   2   2   0   0   2   2   2   2   0   0   2   0   2   2   0   0   0   0   2   2   0   0   2   2   0   2   2   2   2   2   0   2   2   0   2   0   2   2   0   2   0   2   0   2   0   0   0   2   0   2   0   2   2   2   0   0   2   2   2   0   2   0   0   2   0   2   2   0   2   0   0   2   2   2   0   2   2   2   2   0   0   0   0   0   2   0   2   2   0   0   2   2   0   0   2   0   0   0   0   0   0   2   0   2   0   2   2   2   2   0   0   2   2   0   0   0   2   2   2   2
 MK-1-5                 2   2   2   0   0   2   0   2   2   0   0   2   0   2   2   2   2   0   0   2   2   0   2   2   0   0   2   2   0   2   2   0   0   2   0   2   2   2   2   0   0   0   2   0   0   0   0   2   2   2   0   0   2   0   0   0   0   2   2   2   0   2   2   0   0   2   0   0   0   0   0   0   0   2   2   2   2   0   2   0   2   2   0   0   2   2   2   2   0   0   2   0   2   2   0   0   0   0   2   2   0   0   2   2   0   2   2   2   2   2   0   2   2   0   0   0   2   2   0   2   0   2   0   0   0   0   0   0   0   2   0   2   2   2   0   0   2   2   2   0   2   2   0   2   0   2   0   0   2   0   2   2   2   0   0   0   2   2   2   0   0   0   0   0   2   0   2   2   0   0   2   2   0   0   2   0   0   0   0   0   0   2   0   2   0   2   2   2   2   0   0   2   2   0   0   0   2   2   2   2
 MK-1-6                 2   2   2   0   0   2   0   2   2   0   0   2   0   0   2   2   0   0   0   2   2   0   2   2   0   0   2   2   0   2   2   2   0   2   0   2   2   2   2   0   0   0   2   2   0   0   0   2   2   2   0   0   2   0   2   0   0   2   2   2   0   2   2   0   0   2   0   0   0   0   0   0   0   2   0   2   2   0   2   0   2   2   0   0   2   0   2   2   0   2   2   0   2   2   0   0   0   2   2   2   2   0   2   2   0   2   0   2   2   2   0   2   2   0   0   2   2   2   0   2   0   2   0   0   0   0   0   0   0   2   0   2   2   2   0   0   2   2   2   0   0   0   0   0   0   2   0   0   2   0   2   2   0   0   0   2   2   2   2   0   0   2   0   0   2   2   2   2   0   0   2   2   0   0   2   0   2   0   0   0   0   2   0   2   0   0   2   2   2   0   2   2   2   0   0   0   2   2   2   2
 MK-1-7                 2   2   2   0   0   2   0   2   2   2   0   2   0   0   2   2   0   0   0   2   2   0   2   2   0   2   2   2   0   2   2   2   0   2   0   2   0   0   2   0   0   0   0   2   0   0   0   2   2   2   2   0   2   0   2   0   0   2   2   2   0   2   2   0   0   2   0   0   0   0   2   0   0   2   0   2   0   0   2   2   2   2   0   0   2   0   2   2   0   2   2   0   2   2   0   0   0   2   0   2   2   0   2   2   0   2   0   0   2   2   2   2   2   0   2   2   2   2   0   2   0   2   0   0   0   0   0   0   0   2   0   2   2   2   0   0   2   2   2   0   0   0   0   2   0   2   0   0   2   0   2   2   0   0   0   2   2   2   2   0   0   2   0   0   2   2   2   2   0   0   2   0   0   0   2   0   2   0   0   0   0   2   0   2   0   2   2   2   2   0   2   2   2   0   0   0   2   2   2   2
 MK-1-8                 2   2   2   0   0   2   0   2   2   2   0   2   0   0   0   2   0   0   0   2   2   0   2   2   2   0   2   2   0   0   2   2   0   0   2   2   0   0   2   0   0   0   0   2   0   0   2   0   2   2   2   2   2   0   2   0   0   2   2   0   0   2   2   0   0   2   0   0   2   0   2   0   0   2   0   2   0   0   2   2   2   2   0   0   2   0   2   2   0   2   2   0   2   2   0   2   2   2   0   2   2   2   2   2   2   2   0   0   2   2   2   2   2   0   2   2   2   2   0   2   0   2   0   0   0   0   0   0   0   2   2   2   2   2   0   0   2   2   2   2   0   2   2   2   0   2   0   0   2   0   2   2   2   0   0   2   2   2   2   0   0   2   0   0   2   2   2   2   0   0   2   0   0   0   2   0   2   0   0   0   0   2   0   2   2   2   2   2   2   0   2   2   2   0   2   0   2   0   2   0
 MK-1-9                 2   2   2   0   0   0   0   2   2   2   2   2   0   0   0   2   0   0   0   2   2   0   2   2   2   0   2   2   0   0   2   2   0   0   2   2   0   0   2   0   0   0   0   2   0   0   2   0   2   2   2   2   2   0   2   0   2   2   2   0   0   2   2   0   2   2   0   0   2   0   2   0   0   2   0   2   2   0   2   2   2   2   0   0   2   0   2   2   2   2   2   0   2   2   0   2   2   2   0   2   2   2   0   2   2   2   0   0   2   2   2   2   2   0   2   2   2   2   0   2   0   2   0   0   0   0   0   0   0   2   2   2   2   2   0   0   2   2   2   2   0   2   2   2   0   2   0   0   2   0   0   2   0   0   0   0   2   2   2   0   0   2   0   0   2   2   2   2   0   0   2   0   2   0   2   0   2   0   0   0   0   2   2   2   2   2   2   2   2   0   2   2   2   0   2   0   2   0   2   0
 MK-1-10                2   0   2   0   0   0   0   2   2   2   2   2   0   0   0   2   0   0   0   2   2   0   0   2   2   0   2   2   0   2   2   2   0   0   2   2   0   0   2   0   0   0   2   2   0   0   2   0   2   2   2   2   2   0   2   2   2   2   2   0   0   2   2   0   2   0   0   2   2   0   2   0   0   2   0   0   2   0   2   2   2   2   0   0   2   0   2   2   2   2   2   0   2   2   0   2   2   2   0   2   2   2   0   2   2   2   0   0   2   0   2   0   2   0   2   2   2   2   0   2   0   2   0   0   0   0   0   2   0   2   2   2   2   2   2   0   0   2   2   2   0   2   2   2   0   2   0   0   2   0   0   2   0   0   0   2   2   2   2   0   0   2   0   2   2   2   2   2   0   0   0   0   2   0   2   0   2   0   0   0   0   2   2   2   2   2   2   2   2   0   2   2   2   0   2   0   2   2   2   0
 MK-1-11                2   0   2   0   0   0   0   2   2   2   0   2   0   0   0   2   0   0   0   0   2   0   0   0   2   0   2   2   0   2   2   0   0   0   2   2   0   0   0   0   0   0   2   2   0   0   2   0   2   2   2   2   2   0   2   2   2   0   2   0   0   2   2   0   2   0   0   2   2   0   0   0   0   2   0   0   2   0   2   2   2   2   0   0   2   2   2   2   2   2   2   0   2   2   0   2   2   2   0   2   2   2   0   2   2   2   0   0   2   0   2   0   2   0   2   2   2   2   0   2   0   0   0   0   0   0   2   2   0   2   2   2   2   0   2   0   0   2   2   2   0   2   0   2   0   2   0   0   2   2   0   2   2   0   0   2   2   2   2   0   0   2   0   2   2   2   2   0   0   2   0   0   2   0   2   0   2   0   0   0   0   2   2   2   2   2   2   2   2   0   0   2   2   0   2   0   2   0   2   0
 MK-1-12                2   0   2   0   2   0   0   2   2   2   0   2   0   2   0   2   0   0   0   0   2   0   2   0   2   0   2   2   0   2   2   0   0   0   0   2   0   0   0   2   0   0   2   0   0   0   0   0   2   2   2   2   2   2   2   2   0   0   2   0   0   2   2   0   2   0   0   2   2   0   0   0   0   2   0   0   2   0   2   2   2   2   0   0   2   2   2   2   2   2   2   0   2   2   0   2   0   2   0   0   0   2   0   2   2   2   0   0   2   0   2   2   2   0   2   2   2   2   0   2   0   0   0   0   0   0   2   0   0   0   2   2   2   0   0   2   0   2   2   2   0   2   0   2   0   2   0   0   2   2   0   2   2   0   0   2   0   2   2   0   0   2   0   2   2   2   2   0   0   2   0   0   2   0   2   0   0   0   0   2   0   2   2   0   2   2   0   2   2   0   0   2   2   0   2   0   2   0   2   0
 MK-1-13                2   0   2   0   2   0   0   2   2   2   0   0   0   2   0   2   0   0   0   0   2   0   2   0   2   0   2   2   0   2   2   0   2   0   0   2   0   0   0   2   0   0   2   0   0   0   0   0   2   2   2   2   0   2   2   0   0   0   2   0   2   2   2   0   2   0   0   2   2   0   0   0   0   2   0   0   2   0   2   2   0   2   0   0   2   2   2   2   2   2   2   0   2   2   0   2   0   2   0   2   0   2   0   2   2   2   0   0   2   0   0   0   2   0   2   2   2   2   0   2   0   0   2   0   0   0   2   2   0   0   2   0   2   0   0   2   0   2   2   2   0   2   0   2   0   2   0   0   2   2   0   2   0   0   0   2   0   2   0   0   0   2   0   2   2   2   2   0   0   0   0   0   2   0   2   0   0   0   0   2   2   2   2   0   2   2   0   2   2   0   0   2   2   0   2   0   2   0   2   0
 MK-1-14                2   0   2   0   2   0   0   2   2   2   0   0   0   2   0   2   0   0   0   0   2   2   2   0   2   0   2   2   0   2   2   0   2   0   0   2   0   0   0   2   2   0   2   0   0   0   2   0   2   2   0   2   0   2   0   0   0   2   2   0   2   2   0   0   0   0   0   0   2   0   0   0   0   2   0   0   2   0   2   2   0   2   0   0   2   2   2   2   2   2   2   0   2   2   0   2   0   2   0   2   0   2   0   0   2   2   0   0   2   0   0   0   2   0   2   2   2   2   0   2   0   0   2   0   0   0   2   2   0   0   2   0   2   0   0   2   0   2   2   2   0   2   0   2   0   0   0   0   0   2   0   2   0   0   0   2   0   2   0   0   0   2   0   2   0   2   2   0   0   0   0   0   2   0   2   0   0   0   2   2   2   2   0   0   2   2   0   2   2   0   0   2   2   0   2   0   2   0   2   0
 MK-1-15                2   0   2   0   2   0   0   2   2   2   0   0   0   2   2   0   0   0   0   0   2   2   2   0   0   0   2   0   2   0   2   0   2   0   0   2   0   0   0   2   2   0   2   0   0   0   2   2   2   2   0   2   0   2   0   0   0   2   2   0   2   2   0   0   0   0   0   0   2   0   0   0   2   0   0   0   2   0   2   2   0   2   0   0   2   2   2   2   0   2   2   0   2   2   0   2   0   2   0   2   0   2   0   0   2   2   0   0   2   0   0   0   2   0   2   2   2   2   0   2   0   0   2   0   0   0   2   2   0   0   2   0   2   0   0   0   0   2   2   2   0   2   0   2   0   0   0   0   0   0   0   2   0   0   0   2   0   2   0   2   0   0   0   2   0   2   0   0   0   0   0   0   2   0   2   2   0   0   2   2   2   2   0   0   0   2   0   2   2   0   0   2   2   0   2   0   2   0   2   0
 MK-1-16                2   0   2   0   2   0   2   2   0   2   0   0   0   0   2   0   0   2   0   0   2   2   2   0   0   0   2   0   2   0   0   0   2   0   0   2   0   0   0   2   2   0   2   0   0   0   2   2   2   2   0   2   0   2   0   0   0   0   2   0   2   2   0   0   0   0   0   0   2   0   0   0   2   0   2   0   2   0   2   2   0   2   0   2   2   2   2   0   0   2   2   0   0   2   0   2   0   2   0   2   0   2   0   0   2   2   0   2   2   2   0   0   2   0   0   2   2   2   0   0   0   0   2   0   0   0   2   2   0   0   2   0   2   0   0   0   0   2   2   2   0   0   0   0   0   2   0   0   0   0   0   2   0   0   0   2   0   2   0   2   0   0   0   2   0   2   2   0   0   0   0   0   2   0   2   2   0   0   2   2   2   2   0   2   0   2   0   0   2   0   0   2   2   0   2   0   2   0   2   0
 MK-2-1                 0   0   0   2   0   2   2   2   2   0   2   2   2   0   2   2   0   0   2   0   2   2   2   2   0   0   2   2   2   0   2   2   0   0   2   0   0   2   2   0   0   0   2   0   0   0   2   2   2   0   0   0   2   0   2   2   0   2   2   0   2   0   2   0   2   2   0   2   0   0   0   0   2   0   0   0   2   0   2   2   2   2   0   0   2   0   0   0   0   2   0   2   2   0   0   2   0   2   0   0   0   0   2   0   2   0   0   2   0   0   0   0   2   2   0   0   2   2   0   0   2   0   2   0   2   0   0   0   0   2   2   0   2   2   2   2   0   2   2   0   0   0   2   0   2   0   2   2   0   2   2   2   0   2   2   0   2   0   0   0   0   0   2   0   0   2   0   2   2   2   0   2   0   2   0   2   0   0   2   2   0   0   2   0   2   2   2   0   0   2   0   2   2   0   2   0   2   2   0   2
 MK-2-2                 2   0   0   2   0   2   2   2   2   0   2   2   0   0   2   2   0   0   2   0   2   2   2   2   0   0   2   2   2   0   2   2   0   0   2   0   0   2   2   2   0   0   2   0   0   0   2   2   2   0   0   2   2   0   2   2   0   2   2   0   2   2   2   0   2   0   0   2   0   0   0   0   2   0   0   0   2   0   2   2   2   2   0   0   2   0   0   0   0   2   0   2   2   2   0   2   0   2   0   0   0   0   2   0   2   0   0   2   0   0   0   0   2   2   0   0   2   2   0   2   2   0   0   0   2   0   0   0   0   2   2   0   2   2   2   2   0   2   2   0   0   0   2   0   2   0   0   2   0   2   2   2   2   2   2   0   2   0   0   0   0   0   2   0   0   2   2   2   2   0   0   2   0   2   0   2   0   0   2   2   0   0   2   0   2   2   2   0   0   2   0   2   2   0   2   0   0   0   2   2
 MK-2-3                 2   0   0   2   0   0   2   2   2   0   2   2   0   0   0   2   2   0   2   0   2   0   2   2   0   0   2   2   2   0   2   2   0   0   0   0   0   2   2   2   0   0   2   0   2   0   2   2   2   0   0   2   2   0   2   2   0   2   0   0   2   2   2   0   2   0   0   2   0   0   0   0   2   0   0   0   2   0   2   0   2   2   2   0   2   0   0   0   0   2   0   2   2   2   0   0   0   2   0   0   0   0   2   0   2   0   0   2   0   0   0   0   2   2   0   0   2   2   0   2   0   0   0   0   2   0   0   0   0   0   0   2   2   2   2   0   0   2   2   0   2   0   2   0   2   0   0   0   0   2   2   2   2   2   2   0   0   0   0   0   0   0   2   0   0   2   2   0   2   2   0   2   0   2   0   0   0   0   2   2   0   0   2   0   2   0   2   2   0   2   2   2   2   2   2   0   0   0   2   2
 MK-2-4                 2   2   0   0   0   0   2   2   0   0   2   2   0   0   0   2   2   0   2   0   2   0   2   2   0   0   2   0   2   0   2   2   0   0   0   0   0   2   2   2   0   0   2   0   0   0   2   2   2   0   0   2   2   0   2   2   0   2   0   0   2   2   2   0   2   0   0   2   0   0   0   0   2   0   0   0   2   0   2   0   2   2   2   0   2   0   0   0   0   2   0   2   2   2   0   0   0   2   0   0   0   0   2   0   2   0   0   2   0   0   2   0   2   2   0   0   2   2   0   0   0   0   0   0   2   0   0   0   0   0   0   2   2   2   2   0   0   2   0   2   2   0   0   0   2   0   0   0   0   2   2   2   2   2   2   0   0   0   0   2   0   0   2   0   0   2   2   0   2   2   0   2   0   2   0   0   0   0   2   2   0   0   2   0   2   0   2   2   0   2   2   2   2   2   2   0   0   0   2   2
 MK-2-5                 2   2   0   0   0   0   0   2   2   0   2   2   0   0   0   2   2   0   2   0   2   2   2   2   0   2   2   0   2   0   0   2   0   0   0   0   0   0   2   2   0   0   2   0   0   0   2   2   2   0   0   2   2   0   0   2   0   2   0   0   2   2   2   0   2   0   0   2   0   0   0   0   2   2   0   2   2   0   2   0   2   2   2   0   2   0   0   2   0   2   2   2   2   2   0   0   0   2   0   2   0   0   2   0   2   0   0   0   0   0   2   0   2   2   0   0   2   2   0   2   0   2   2   0   2   0   0   0   0   0   0   2   2   2   2   0   0   2   0   2   2   0   0   0   2   0   0   0   0   2   2   2   2   2   2   0   0   0   0   2   0   0   2   2   0   2   2   0   0   2   0   2   0   2   0   0   0   0   2   2   0   0   2   0   2   0   0   2   0   2   2   2   2   2   2   0   0   0   2   2
 MK-2-6                 2   2   0   0   0   0   0   2   2   0   2   2   0   2   0   2   2   0   2   0   2   2   2   2   0   2   2   0   2   0   2   2   0   0   0   0   0   0   0   2   0   2   2   2   0   0   2   2   2   0   0   2   2   0   0   2   0   2   0   0   2   2   2   0   2   0   0   2   0   0   0   0   2   2   0   2   2   0   2   0   0   2   2   0   2   2   0   2   0   0   2   0   2   0   0   0   0   2   0   2   0   0   0   0   2   0   0   0   0   0   2   0   2   2   0   0   2   2   0   2   0   2   2   0   2   0   0   0   0   0   0   2   2   2   2   0   0   0   0   2   2   0   0   0   2   0   0   0   0   2   2   2   2   0   2   0   0   0   0   2   0   2   2   2   0   2   2   0   0   2   0   2   0   2   2   0   0   0   2   2   0   0   2   0   2   0   0   2   0   0   2   2   2   2   2   0   0   0   0   2
 MK-2-7                 2   0   2   0   0   0   0   0   0   0   2   2   0   2   0   2   2   0   2   0   2   2   2   2   0   2   2   0   2   0   2   2   0   0   0   0   0   0   0   2   0   2   2   2   0   0   2   2   2   0   0   2   2   0   0   2   0   0   0   0   2   2   2   0   2   0   0   2   0   0   0   0   2   2   0   2   2   2   2   0   0   2   2   2   2   2   0   2   2   0   2   0   2   0   0   0   0   2   0   2   0   0   2   2   2   2   0   0   0   0   2   0   2   2   0   0   0   2   0   2   0   2   2   2   2   0   0   0   0   0   0   2   2   2   2   0   0   0   0   2   2   0   0   0   2   2   0   2   0   2   2   2   2   0   2   0   0   0   0   2   0   2   2   2   0   2   2   0   0   2   0   2   0   2   2   0   0   0   2   2   2   0   2   0   2   0   0   2   0   0   2   2   2   0   2   0   0   0   0   2
 MK-2-8                 2   0   2   0   0   0   0   0   0   0   2   2   0   2   0   2   2   0   2   0   2   2   2   2   2   2   2   0   2   0   2   2   0   0   0   0   0   0   0   2   0   2   2   2   0   0   2   2   0   0   0   2   2   0   0   2   0   0   0   2   2   2   2   0   2   2   0   2   0   0   0   2   0   2   2   2   2   2   2   0   0   2   2   2   2   2   0   2   2   0   2   0   2   0   0   0   0   2   0   2   0   0   2   2   0   2   0   0   0   0   2   0   2   2   0   0   0   2   0   2   2   2   2   2   2   0   0   0   2   0   0   2   2   2   2   0   0   0   0   0   2   0   0   0   2   2   0   2   0   2   2   2   2   0   2   0   0   0   0   2   0   2   2   2   0   2   2   0   0   0   0   2   0   2   2   2   0   0   2   0   2   0   2   0   2   0   0   2   0   0   2   2   2   2   2   0   0   0   2   2
 MK-2-9                 2   0   0   0   0   0   0   0   2   0   0   2   0   2   0   2   2   0   2   0   2   2   2   2   2   2   2   2   2   0   2   2   0   0   2   0   0   0   0   0   2   2   2   2   0   0   2   2   0   0   0   2   2   0   0   0   0   0   0   2   2   2   2   0   2   2   0   2   0   2   0   2   0   2   2   2   2   2   2   0   0   2   2   2   2   2   0   2   2   0   0   2   2   0   0   0   2   2   0   2   0   0   2   2   0   2   0   0   0   0   2   0   2   2   0   0   0   2   0   0   2   2   2   2   2   0   0   0   2   0   0   2   2   2   2   0   0   0   0   0   2   0   0   0   2   2   0   2   2   2   2   2   2   0   2   0   0   0   0   2   0   2   2   2   0   2   2   0   0   0   0   2   0   2   2   2   0   0   2   0   2   0   0   0   2   0   0   2   0   0   0   2   2   2   2   0   0   0   2   2
 MK-2-10                2   0   0   2   2   0   0   0   2   0   0   2   0   2   0   2   2   0   2   0   2   2   2   2   2   2   2   2   2   0   2   0   0   0   2   0   0   0   0   0   2   0   2   2   0   0   0   2   0   0   0   2   2   0   0   0   0   0   0   2   2   2   2   0   2   2   0   2   0   2   0   2   0   2   2   2   0   2   2   0   0   2   2   2   2   2   0   0   2   0   0   2   2   0   0   0   2   2   2   2   0   0   2   2   0   0   0   0   0   0   2   0   2   2   2   0   2   2   0   0   0   2   2   2   2   0   0   0   2   0   0   2   2   2   2   0   0   0   0   0   2   0   2   0   0   2   2   2   2   2   2   2   2   0   2   0   0   0   0   2   2   2   2   2   0   2   2   0   0   0   0   2   0   2   2   2   0   2   2   0   2   0   0   0   2   0   0   2   0   0   0   2   2   2   0   2   0   0   2   2
 MK-2-11                2   0   0   2   2   0   2   0   2   0   0   2   0   0   2   2   2   0   2   0   2   2   2   2   2   2   2   2   2   0   2   0   0   0   2   0   0   2   0   0   2   0   2   2   0   0   0   2   0   0   0   2   2   0   0   0   0   0   0   2   2   2   2   0   2   2   0   0   0   2   0   2   0   2   2   2   0   2   2   0   0   2   2   2   2   2   2   0   2   2   0   2   2   0   0   2   2   2   2   2   0   0   2   2   0   0   0   0   0   0   2   0   2   2   2   0   2   2   0   0   0   2   2   2   2   0   0   0   2   0   0   2   0   0   2   0   0   0   0   0   2   0   2   0   0   2   2   2   2   2   2   2   2   0   2   0   0   0   2   2   2   2   2   2   0   2   2   0   0   0   2   0   0   2   2   0   0   2   2   0   2   0   0   0   2   0   0   2   0   0   0   2   2   2   0   2   0   0   2   2
 MK-2-12                2   0   0   2   2   0   0   2   2   0   2   2   0   0   0   2   2   0   2   0   2   2   2   2   2   2   2   2   2   0   2   0   0   0   2   0   0   0   0   0   2   0   2   2   0   0   0   2   0   0   0   2   2   0   0   0   0   0   0   2   2   2   2   0   2   2   0   0   0   2   2   2   0   2   2   0   0   0   2   0   0   2   2   2   2   2   2   0   2   2   0   2   2   0   0   2   2   2   2   2   0   0   2   2   0   0   0   0   2   0   2   0   2   2   2   0   2   2   0   0   0   0   2   2   2   0   0   0   2   0   0   2   0   0   0   0   0   0   0   0   2   0   2   0   0   2   2   0   2   2   0   2   2   0   2   0   0   0   2   2   2   2   2   2   0   2   2   0   0   0   2   0   0   2   2   0   0   0   2   0   2   0   0   0   2   0   0   2   0   0   0   2   0   2   0   2   0   0   2   2
 MK-2-13                2   0   0   2   2   2   0   2   2   0   2   2   0   0   2   2   2   0   2   0   2   2   2   2   2   2   2   2   0   0   0   0   0   0   0   0   0   2   0   2   2   2   2   2   2   2   0   2   0   0   0   0   2   0   0   0   0   0   2   2   2   2   2   0   2   2   0   0   0   2   2   2   0   0   2   0   0   0   2   0   0   2   2   2   2   2   2   0   2   2   0   2   2   0   0   2   2   2   2   2   0   0   2   2   0   0   0   0   2   0   2   2   2   2   2   0   0   2   2   0   0   0   2   2   0   0   0   0   2   0   0   2   0   0   0   0   0   0   0   0   0   2   2   0   0   2   2   0   0   2   0   0   2   0   2   0   0   0   2   2   2   2   0   2   2   2   2   2   0   0   2   0   0   2   0   0   0   0   2   0   2   0   0   0   2   0   0   2   0   2   0   2   0   2   0   2   0   0   2   2
 MK-2-14                2   0   2   2   2   2   0   2   2   0   0   2   0   0   2   2   2   0   2   0   2   2   2   2   2   2   2   2   0   0   0   0   0   0   0   0   0   2   0   0   2   2   2   2   2   2   0   2   0   0   0   0   0   0   0   0   0   0   2   2   2   2   2   0   2   2   0   0   0   2   2   2   0   0   2   0   0   0   2   0   0   2   2   2   2   2   2   2   2   2   0   0   0   2   0   2   2   2   0   2   0   0   2   2   0   0   0   0   2   0   2   2   2   2   2   0   0   2   2   0   0   0   2   2   0   0   0   0   2   0   0   2   0   0   0   0   0   0   0   0   0   2   2   2   0   2   2   0   0   2   0   0   2   0   2   0   2   0   2   2   2   2   0   2   2   2   2   2   0   2   2   0   0   2   0   0   0   0   2   0   2   0   0   0   2   0   0   2   0   2   0   2   0   2   0   2   0   0   2   2
 MK-2-15                2   0   2   2   2   2   0   0   2   0   0   2   0   0   2   2   0   0   0   0   2   2   2   2   2   2   2   2   0   0   0   0   0   0   0   0   0   2   0   0   2   2   2   2   2   2   0   2   0   2   0   0   0   0   2   0   0   0   2   2   2   2   2   0   2   2   2   0   0   2   2   2   0   0   2   0   2   0   2   0   0   2   2   2   0   2   0   0   2   0   0   0   0   2   0   2   2   2   0   2   0   0   2   2   0   2   0   0   2   0   2   0   2   2   2   2   2   0   2   0   0   0   0   2   0   0   0   0   0   0   0   2   0   0   0   0   0   0   0   0   0   2   2   2   0   2   2   2   0   2   0   0   2   0   2   0   2   2   2   2   2   2   0   2   2   2   2   2   0   2   2   2   0   2   0   0   0   0   2   0   2   0   0   0   2   0   2   2   0   2   0   0   0   2   0   2   0   0   2   2
 MK-2-16                2   2   2   2   2   0   0   0   2   0   0   2   0   0   2   2   0   0   0   0   2   2   2   2   2   2   2   2   0   0   0   0   0   0   0   0   0   2   0   0   2   2   2   2   2   2   0   2   0   2   0   0   0   2   2   0   0   2   2   2   2   2   2   0   0   0   2   0   0   2   2   2   0   0   2   0   2   0   2   0   0   2   2   2   0   2   0   0   2   0   0   0   2   2   0   2   2   2   0   2   0   0   2   2   0   2   0   0   2   0   2   2   2   2   2   2   0   0   2   0   2   0   0   0   0   0   0   0   0   0   0   2   0   0   0   0   0   0   0   0   0   2   0   2   0   0   2   2   0   2   0   0   2   0   2   0   2   2   0   0   2   2   0   2   2   2   2   0   2   2   2   2   0   2   0   0   0   0   0   0   2   0   0   0   2   0   2   2   0   2   0   0   0   2   0   2   0   0   2   2
 MK-3-1                 0   2   0   0   0   0   2   0   2   0   2   0   0   2   0   0   0   2   0   0   0   0   0   2   2   2   2   0   2   0   0   2   2   0   2   2   0   2   0   0   0   2   0   2   2   2   0   2   2   0   2   0   0   0   0   2   2   0   2   0   2   0   0   2   0   0   0   0   2   2   2   0   2   2   0   2   0   2   2   0   2   2   2   0   2   0   0   2   2   2   0   2   2   0   0   0   0   0   0   0   0   2   2   2   2   0   0   2   2   0   0   0   0   0   0   0   2   2   2   2   2   2   0   2   0   2   2   0   0   0   0   2   2   2   2   0   2   0   0   0   2   2   0   2   0   2   0   2   0   0   2   0   2   2   0   0   2   0   2   2   0   2   2   0   2   0   0   2   2   0   2   2   0   2   2   2   2   0   2   0   2   0   2   0   2   0   0   2   0   0   2   0   0   0   2   2   2   2   0   0
 MK-3-2                 0   2   0   0   2   2   2   0   2   0   0   0   0   2   0   0   0   2   0   0   0   0   0   2   2   2   2   0   2   0   0   2   2   0   2   2   0   2   0   2   0   2   0   2   2   2   2   2   2   0   2   0   0   2   0   2   2   0   2   0   2   0   2   2   0   0   0   0   2   2   2   0   2   2   0   2   0   2   2   2   2   2   2   0   2   0   0   2   0   2   2   2   2   0   0   0   0   0   0   0   0   2   2   2   2   0   0   2   2   0   0   0   0   0   0   0   2   2   2   0   2   2   0   2   0   2   2   0   0   0   0   2   2   2   2   0   2   0   0   0   2   2   0   2   0   2   0   2   0   0   2   0   2   2   0   0   2   0   2   2   0   2   2   0   2   0   0   2   2   0   2   2   2   0   2   2   2   0   2   0   2   0   2   0   2   0   0   2   0   0   2   0   0   0   2   2   0   2   0   0
 MK-3-3                 0   2   0   0   2   2   2   0   2   0   0   0   0   2   0   0   0   2   0   0   0   0   0   2   2   2   2   0   2   0   0   2   2   0   2   2   0   2   0   2   0   2   0   2   0   2   2   2   2   0   2   0   0   2   0   2   2   0   2   0   2   0   2   2   0   0   0   0   2   2   0   0   2   2   0   2   0   2   2   2   2   2   0   0   2   0   0   2   0   2   2   2   2   0   0   0   0   0   0   0   2   2   2   2   2   0   0   2   2   0   0   0   0   2   0   0   2   2   2   0   2   2   0   2   0   2   2   0   0   0   0   2   2   2   2   0   2   0   0   0   2   2   0   0   0   2   0   2   0   0   2   0   2   2   0   0   2   0   2   0   0   2   2   0   2   0   0   2   2   0   2   2   2   0   2   2   2   0   2   0   2   0   2   0   2   0   0   2   0   0   2   0   0   0   2   2   2   2   0   0
 MK-3-4                 0   2   0   0   2   2   2   0   2   0   2   0   0   2   0   0   0   2   0   0   0   0   0   0   2   2   2   0   2   0   0   2   2   0   2   2   0   0   0   0   2   0   0   2   2   2   2   2   2   0   2   0   0   2   0   0   2   0   2   0   2   2   2   2   0   0   0   0   2   2   0   0   2   2   2   2   0   2   0   2   2   2   0   0   2   0   0   0   0   2   2   2   2   0   2   0   0   0   0   0   2   2   2   2   0   0   0   2   2   0   0   0   0   2   2   0   2   2   2   0   2   2   0   2   0   2   2   0   0   0   0   2   2   2   2   0   2   0   0   0   2   2   0   0   0   0   0   2   0   0   2   0   2   2   0   0   2   0   2   0   0   2   2   0   2   0   0   2   2   0   2   2   2   0   0   2   2   0   2   0   2   0   2   0   2   0   0   2   0   0   2   0   0   0   2   2   2   2   0   0
 MK-3-5                 0   2   0   0   2   2   0   0   2   0   2   0   0   2   0   0   0   0   0   0   0   0   0   0   2   2   2   0   2   0   0   0   2   0   2   2   0   0   0   0   2   0   0   2   2   2   2   2   2   0   0   0   0   2   0   0   2   0   2   0   2   2   2   2   0   0   0   0   0   2   0   0   2   2   2   0   0   2   0   2   2   2   0   0   2   0   0   0   0   0   2   2   2   0   2   0   0   0   2   0   2   2   2   0   0   0   0   2   0   0   0   0   0   2   2   2   2   2   2   0   2   2   0   0   0   2   2   2   0   0   0   2   2   2   2   0   2   2   2   0   2   2   0   0   0   0   0   2   0   0   2   0   2   2   0   0   2   0   2   0   0   2   0   0   2   0   0   2   2   0   2   2   2   0   0   2   2   0   2   0   2   0   2   0   2   0   0   2   0   0   2   0   2   0   2   2   2   2   2   0
 MK-3-6                 0   0   2   0   2   2   0   2   2   0   2   0   0   2   0   0   2   0   0   0   0   0   0   0   2   2   2   0   0   0   2   0   2   0   2   2   2   0   0   0   2   0   0   2   2   2   2   2   2   2   0   0   0   0   0   0   2   0   2   0   2   2   2   2   0   0   0   0   0   2   0   0   2   2   2   0   0   0   0   2   2   2   0   0   0   0   0   0   0   0   0   2   2   0   2   2   0   0   2   0   2   2   2   0   0   0   0   2   0   0   0   0   2   2   2   2   2   2   2   0   0   2   0   0   0   2   2   2   0   0   0   2   0   2   2   0   0   2   2   0   2   2   0   0   0   0   0   2   2   0   0   0   2   2   2   2   2   0   2   0   0   2   0   0   0   0   0   2   2   0   2   2   2   0   0   2   2   2   0   0   2   0   2   0   2   0   0   2   0   0   0   0   2   0   2   2   2   2   2   0
 MK-3-7                 0   0   2   0   2   2   0   2   2   2   2   0   0   2   0   0   2   0   0   0   0   0   0   0   2   2   2   0   0   2   2   0   2   0   2   2   2   0   0   0   2   0   0   2   2   2   2   2   2   2   0   0   0   2   0   2   0   0   2   0   2   2   2   2   0   0   0   2   0   0   0   0   2   2   2   0   0   0   0   2   2   2   0   0   0   0   0   0   0   0   0   2   2   0   2   2   0   0   2   0   2   2   2   0   0   0   0   2   0   0   0   0   2   2   2   0   2   2   2   0   0   2   0   0   0   2   2   2   0   0   0   2   0   2   2   0   2   2   2   0   2   2   0   0   0   0   0   2   0   0   0   0   2   2   2   2   2   0   2   0   0   2   0   2   0   0   0   2   2   0   2   2   2   0   0   2   2   0   0   0   2   0   0   0   2   2   0   2   0   0   0   0   2   0   0   2   2   2   2   0
 MK-3-8                 0   0   2   0   2   2   0   2   2   2   2   0   0   2   0   0   0   0   0   0   0   0   0   0   2   2   2   0   0   2   2   2   2   0   2   2   2   0   0   0   2   0   0   2   2   2   0   2   2   2   0   2   0   2   0   2   0   0   2   0   0   2   2   2   0   0   0   2   0   0   0   0   2   2   2   0   0   0   0   2   2   0   0   0   0   0   0   0   0   0   0   2   2   0   2   2   0   0   2   0   2   2   2   0   0   0   0   2   0   0   0   0   0   0   2   0   2   2   2   0   0   2   0   0   0   2   2   2   0   0   0   2   0   2   2   0   2   2   0   0   2   2   0   2   0   0   0   2   0   0   2   0   2   2   2   2   2   0   2   0   0   2   0   2   0   0   0   0   2   0   2   0   2   0   0   2   0   0   0   0   2   0   0   0   2   0   0   2   2   0   0   0   2   2   0   2   2   2   2   0
 MK-3-9                 0   0   2   0   2   2   0   2   2   2   2   2   0   2   0   0   2   0   2   0   0   0   0   0   2   2   2   0   0   2   2   2   2   0   2   2   2   0   0   0   2   0   0   2   2   2   0   2   2   2   0   0   0   2   0   2   0   2   0   0   2   0   2   2   0   0   0   2   2   0   0   0   2   2   2   0   0   2   0   2   0   0   0   0   0   0   0   0   0   0   0   2   2   0   0   2   0   0   2   0   2   0   2   0   0   0   0   2   0   0   2   0   0   2   0   0   2   2   2   0   0   0   0   0   0   2   2   2   0   0   0   2   0   2   2   0   2   2   0   0   2   2   0   2   0   0   0   2   0   0   2   0   2   2   0   2   2   0   2   0   0   2   2   2   2   0   0   0   2   0   2   0   2   0   0   2   0   0   0   0   2   0   0   0   2   0   0   2   2   0   0   0   2   2   0   2   2   2   2   0
 MK-3-10                0   0   2   0   2   2   0   2   2   2   2   2   0   0   0   2   0   0   2   0   2   0   0   0   2   2   2   0   0   2   2   2   0   0   0   2   2   2   0   2   0   0   0   2   2   2   0   2   2   2   0   0   0   2   0   2   0   2   2   0   2   2   2   2   0   0   0   2   2   0   0   0   2   2   2   0   0   2   0   2   0   0   0   0   0   0   0   0   0   0   0   2   0   0   0   2   0   2   2   0   2   0   0   0   0   0   0   2   0   0   2   0   2   2   0   0   2   2   0   0   0   0   2   0   0   2   2   2   0   0   0   2   0   2   2   0   2   2   0   0   2   2   0   2   0   2   0   2   0   0   2   0   2   2   0   2   2   0   2   0   0   2   2   2   2   2   0   0   2   0   0   0   2   0   0   2   0   0   0   0   2   0   0   0   2   0   0   2   2   0   0   0   0   0   0   2   2   2   2   0
 MK-3-11                0   0   0   0   2   0   0   0   2   2   2   2   0   0   0   2   0   0   2   0   2   0   0   0   2   2   2   0   0   2   2   2   0   2   0   2   2   2   0   2   2   0   0   0   2   2   0   2   0   2   0   2   0   2   0   2   0   2   2   2   2   0   2   2   0   0   0   2   2   0   0   0   2   2   2   0   0   0   0   2   0   0   0   0   0   0   0   0   0   0   0   2   0   0   0   2   0   2   2   0   2   0   0   0   0   0   0   2   0   0   2   2   2   2   0   0   2   2   0   0   0   0   2   0   0   2   2   2   0   0   0   2   0   2   2   0   2   2   0   0   2   2   0   2   0   2   0   2   0   0   2   0   2   2   0   2   0   0   2   0   0   2   2   2   2   0   0   0   2   0   0   0   2   0   0   2   0   0   0   0   2   0   0   0   2   0   0   2   2   0   0   0   0   0   0   2   2   2   2   0
 MK-3-12                0   0   0   0   2   2   0   0   2   2   2   2   2   0   0   2   0   0   2   0   2   0   0   2   2   2   2   0   0   2   2   2   0   2   0   2   2   2   0   2   2   0   0   0   2   2   0   2   0   2   0   2   0   0   0   2   0   2   2   2   2   0   2   2   0   2   0   2   2   0   0   0   2   2   2   0   0   0   0   2   0   0   0   0   0   0   0   0   0   0   0   0   0   0   0   2   0   2   2   0   2   2   0   0   2   0   2   2   0   0   2   2   2   2   0   0   2   2   0   0   0   0   2   0   0   2   0   2   0   0   0   0   0   2   0   0   2   2   0   0   2   2   0   2   0   2   0   2   0   2   2   0   2   2   0   2   0   0   2   0   0   2   2   2   2   0   0   0   2   0   0   0   2   0   0   2   0   0   0   2   2   0   0   2   2   0   0   0   2   0   0   2   0   0   0   2   2   2   0   2
 MK-3-13                0   0   2   0   2   0   0   0   0   2   2   2   2   0   0   2   0   2   2   0   2   0   0   2   2   2   2   0   0   2   0   2   2   2   0   2   2   0   0   2   2   0   0   2   2   0   2   2   0   2   0   2   0   0   0   2   0   0   2   2   2   2   2   2   0   2   0   0   2   2   0   0   2   2   2   0   0   0   0   2   0   0   0   0   0   0   0   0   0   0   0   0   0   0   0   2   0   2   2   0   0   2   0   0   2   2   2   2   0   0   2   0   2   2   0   0   2   2   2   0   0   2   2   2   0   2   0   2   0   0   0   0   0   2   0   0   2   2   0   0   2   2   0   2   2   2   0   2   0   2   2   0   2   2   0   2   0   0   2   2   0   2   2   2   2   0   0   0   2   0   0   0   2   0   2   2   2   0   2   2   2   0   0   2   0   0   0   0   2   0   0   2   0   0   0   2   2   2   0   2
 MK-3-14                0   0   2   0   2   0   0   2   0   2   2   2   2   0   0   2   0   2   2   0   2   0   0   2   2   2   2   0   0   2   0   2   2   2   0   2   0   2   0   2   2   2   0   2   2   2   2   0   0   2   0   2   0   0   0   2   0   0   2   2   2   2   2   2   0   2   0   0   2   2   0   0   2   2   2   0   0   0   0   2   0   0   2   0   0   0   0   0   0   0   0   0   0   2   0   0   0   2   2   0   0   2   0   0   2   2   2   2   0   0   2   0   2   2   0   0   2   2   2   0   0   0   2   2   0   2   0   2   0   0   0   0   0   2   0   0   2   2   0   0   2   2   0   2   2   2   0   2   0   0   2   0   2   2   2   2   0   0   0   2   0   2   2   2   2   2   0   0   2   0   0   0   2   0   2   2   2   0   2   2   2   0   0   2   2   0   0   0   2   0   0   0   0   0   0   2   2   2   0   2
 MK-3-15                0   0   2   0   2   0   0   2   0   2   2   2   2   0   0   2   0   2   2   0   2   2   0   2   2   2   2   0   0   2   0   2   2   2   0   2   0   2   0   2   2   2   0   2   2   2   2   0   0   2   0   2   0   2   0   2   0   0   2   2   2   0   2   2   0   2   2   0   0   2   0   0   0   2   2   0   0   0   0   2   0   0   2   0   0   2   0   0   0   0   0   0   0   2   0   0   0   2   2   0   0   0   2   0   2   2   2   2   0   0   2   0   2   2   0   0   2   2   0   0   0   0   2   2   0   2   0   2   0   0   0   0   2   2   0   0   2   0   0   0   2   2   0   2   2   2   0   2   0   0   2   2   2   0   2   2   0   0   0   2   0   2   2   2   2   2   0   0   2   2   0   0   2   0   0   2   2   0   2   2   2   0   0   2   2   0   0   0   2   0   0   0   0   0   0   2   2   2   0   2
 MK-3-16                0   0   2   0   2   0   0   2   0   2   2   2   2   0   0   2   0   2   2   0   2   2   0   2   2   2   2   0   0   2   0   2   2   2   0   2   0   2   0   2   2   2   0   2   2   2   2   0   0   2   0   2   0   0   0   2   0   0   2   2   2   2   2   2   0   2   2   0   0   2   0   0   0   2   2   2   0   0   0   2   0   2   2   0   0   2   0   0   0   0   0   0   0   2   0   0   0   2   2   0   0   0   2   0   2   2   2   2   0   0   2   0   2   0   0   0   2   2   0   0   0   0   2   2   0   2   0   2   0   0   0   0   2   2   0   0   2   2   0   2   2   2   0   2   2   2   0   0   0   2   2   2   2   0   2   2   0   0   0   2   0   2   2   2   2   0   2   0   2   2   0   0   0   0   0   2   2   0   0   2   0   0   0   2   2   0   0   0   2   0   0   0   0   0   0   0   2   2   0   2
 MK-4-1                 0   2   0   2   2   0   0   0   0   2   0   2   2   0   0   0   2   2   0   0   2   0   0   0   2   2   2   2   2   0   2   2   2   2   0   0   0   2   0   0   0   0   2   2   0   2   2   2   2   0   2   0   2   0   2   0   2   2   0   2   2   2   2   0   0   0   0   2   2   0   0   2   2   2   2   2   0   2   2   0   2   2   2   2   0   2   0   2   0   2   0   0   0   0   0   2   2   2   2   0   0   0   0   0   2   0   0   2   0   0   2   2   2   2   0   2   2   0   2   2   0   2   0   0   2   2   0   2   2   2   0   2   0   2   2   0   0   0   0   2   2   0   2   0   2   0   2   2   0   2   0   2   0   0   0   0   0   2   2   2   2   0   0   2   2   2   2   2   2   0   0   2   0   2   0   0   2   2   0   0   0   0   0   0   2   0   2   0   0   2   2   2   2   2   2   2   0   2   2   0
 MK-4-2                 0   2   0   2   0   0   0   0   0   2   0   2   2   0   0   0   2   2   0   0   2   2   0   0   2   2   2   2   0   0   2   2   2   2   0   0   0   2   0   2   0   0   2   2   0   2   2   2   2   0   2   0   2   0   2   0   2   2   0   2   2   2   2   0   0   0   0   2   2   0   0   2   2   2   2   2   0   2   2   0   2   2   0   2   0   2   0   2   0   0   0   0   0   2   0   2   2   2   2   0   0   0   0   0   0   0   2   2   0   0   2   2   2   0   2   0   2   0   2   2   0   2   0   0   2   2   0   2   2   2   0   2   0   2   2   0   0   0   0   2   2   0   2   0   2   0   2   2   0   2   0   2   0   0   0   0   0   2   2   2   2   0   0   0   0   2   0   2   2   0   0   2   0   0   0   0   0   2   2   2   0   2   0   0   2   0   2   0   0   2   2   2   2   2   2   2   0   0   0   2
 MK-4-3                 0   2   0   2   2   0   0   0   0   2   0   2   2   0   0   0   2   0   2   0   2   2   0   0   0   2   2   2   0   0   2   2   2   2   0   2   0   2   0   2   0   2   2   2   0   2   2   2   2   0   2   0   2   0   2   0   2   2   0   2   2   2   2   0   0   0   0   2   2   0   2   2   2   2   2   2   0   2   2   0   2   2   0   2   0   0   0   2   0   0   0   0   0   2   0   2   2   2   2   0   0   0   0   0   0   2   2   2   0   0   2   2   2   0   2   0   2   0   2   2   0   2   0   0   2   2   0   2   2   2   0   2   0   2   2   0   0   0   0   0   2   2   2   0   2   0   2   2   0   2   0   2   0   2   0   0   0   2   2   2   0   0   0   0   0   2   0   2   2   0   0   2   0   0   0   0   0   2   2   2   0   2   0   0   2   0   2   0   0   2   2   2   2   2   2   0   2   2   0   2
 MK-4-4                 0   2   0   2   2   0   0   0   0   2   0   2   2   0   2   0   2   0   2   0   0   2   2   0   0   2   2   2   2   0   2   0   2   2   0   2   2   2   0   2   0   2   2   2   0   2   2   2   2   0   2   0   2   0   2   0   2   2   0   2   2   2   2   0   0   0   0   2   2   0   2   0   2   2   2   2   0   2   2   0   2   2   0   2   0   0   0   2   0   0   0   0   0   2   0   2   2   2   2   0   2   2   0   0   0   2   2   2   0   0   2   2   2   0   2   0   2   0   2   2   0   2   0   0   2   2   0   2   2   2   0   2   0   2   2   0   2   0   0   0   0   2   2   0   2   0   2   2   2   2   0   2   0   2   0   0   0   2   2   2   0   0   0   0   0   2   0   2   2   0   0   2   0   0   0   0   0   2   2   2   2   2   0   0   2   0   2   0   0   2   2   2   0   2   2   0   2   0   0   0
 MK-4-5                 0   2   2   2   2   0   0   0   0   2   0   2   2   0   2   0   2   0   2   0   0   0   2   0   0   2   2   2   2   0   2   0   2   2   0   2   2   2   0   2   0   2   2   2   0   2   2   0   2   0   2   0   2   0   2   0   2   2   0   2   2   2   2   0   0   0   2   2   2   0   0   0   2   2   2   2   0   2   0   0   0   2   0   2   0   0   0   2   0   0   0   0   0   2   0   2   2   2   2   0   2   2   0   0   0   0   0   2   0   0   2   2   2   0   2   0   2   0   2   2   0   2   0   2   2   2   0   0   2   2   0   2   0   2   2   0   2   2   0   0   0   2   2   0   2   0   2   2   2   2   0   2   0   2   0   0   0   2   2   0   0   0   0   2   0   2   0   2   2   0   0   2   0   0   0   0   0   2   2   2   2   2   0   0   2   0   2   0   0   2   2   2   0   0   2   2   2   0   0   0
 MK-4-6                 0   2   2   0   2   0   0   0   0   2   0   2   2   0   2   0   2   0   2   0   0   0   0   0   2   2   2   0   2   0   2   0   2   2   0   2   2   2   0   2   0   0   2   2   0   2   2   0   2   0   2   0   0   2   2   0   0   2   0   2   0   2   2   0   2   0   2   2   2   0   0   0   2   2   2   2   0   2   0   0   0   2   0   2   0   0   0   2   0   0   2   0   0   2   2   2   2   2   2   0   2   2   0   0   0   0   2   0   0   0   2   2   2   0   2   0   2   0   0   2   0   2   0   2   2   2   0   0   2   2   0   2   0   2   2   0   2   2   0   0   0   2   2   0   2   0   2   2   2   2   0   2   2   2   0   0   0   2   2   0   0   0   0   2   0   2   0   2   2   0   0   2   0   0   0   0   0   2   2   2   2   2   0   0   2   0   2   0   0   2   2   0   0   0   2   2   2   2   0   0
 MK-4-7                 0   2   2   0   2   0   0   0   0   2   0   2   2   2   2   0   2   2   2   0   0   0   0   0   0   2   2   0   0   0   2   0   2   2   0   2   2   2   0   2   0   2   2   2   0   2   2   2   2   0   2   0   0   2   0   0   2   2   0   2   0   2   2   0   2   0   2   2   2   0   0   0   2   2   2   2   0   2   0   0   0   2   0   2   0   0   2   2   2   0   2   0   0   2   2   2   0   2   2   0   2   2   0   0   0   0   2   0   0   0   2   2   2   0   2   0   2   0   0   2   0   2   0   2   2   2   0   0   2   2   0   2   0   2   2   2   2   2   0   0   0   2   2   0   0   2   2   2   2   2   0   2   2   2   0   0   0   2   2   2   0   0   0   2   0   2   0   2   2   0   0   2   0   0   0   2   2   2   0   2   2   2   0   0   2   0   2   0   0   2   2   0   0   0   2   2   2   2   0   0
 MK-4-8                 0   2   2   0   2   0   0   0   0   2   0   2   2   2   2   0   2   2   2   0   2   0   0   0   0   2   2   0   0   0   2   0   2   2   0   2   0   2   2   2   0   2   2   2   0   2   2   2   2   0   2   0   0   2   0   0   2   0   2   2   0   2   2   0   2   0   2   2   2   0   0   2   2   2   2   2   0   0   0   0   0   2   0   2   0   0   2   2   2   0   2   2   0   2   2   2   0   2   2   0   0   2   0   0   0   0   0   0   0   0   2   2   2   0   2   0   2   0   0   2   0   2   0   2   2   2   0   0   2   0   2   2   2   2   2   2   2   2   0   0   0   2   2   0   0   0   2   2   2   2   0   2   2   2   0   0   0   0   2   2   0   0   2   0   0   2   0   2   2   0   0   2   0   0   0   2   0   2   0   2   2   2   0   0   2   2   2   0   0   2   2   0   0   0   2   2   2   2   0   0
 MK-4-9                 0   2   2   0   2   2   0   0   0   2   0   2   2   2   2   0   2   2   2   2   2   2   0   0   2   2   2   0   0   0   0   0   2   2   0   2   2   2   2   2   0   2   2   2   0   2   2   2   0   0   2   0   0   2   0   2   0   0   2   2   0   2   2   0   2   0   2   2   2   0   0   2   2   0   2   2   0   0   0   0   2   2   0   2   0   0   2   2   0   0   2   2   0   2   2   2   2   2   2   0   0   2   0   2   0   0   0   0   0   2   2   2   2   2   2   0   2   0   0   2   0   2   0   2   2   2   0   0   2   0   2   2   2   2   2   2   2   2   0   0   0   2   2   0   0   0   2   2   2   2   0   0   2   2   0   0   0   0   2   0   0   0   2   0   0   2   0   2   2   0   0   2   0   0   0   0   0   2   0   2   2   2   0   0   2   2   2   0   0   2   0   0   0   0   2   0   2   2   0   0
 MK-4-10                0   2   0   0   2   2   0   0   2   2   0   2   2   2   2   0   2   2   2   2   2   2   0   0   2   2   2   0   0   0   2   0   2   2   2   2   2   2   0   2   0   2   0   2   0   2   2   2   0   0   2   0   0   2   0   2   0   0   2   2   0   0   0   0   2   0   2   2   2   2   0   2   2   0   2   2   0   0   0   0   2   2   2   2   2   0   2   2   0   0   2   2   0   2   0   2   2   2   2   0   0   2   0   2   2   0   0   0   0   2   2   2   2   2   2   0   2   0   0   2   0   2   0   2   2   2   0   0   2   0   2   2   2   2   2   2   2   0   0   0   0   2   2   0   2   0   2   2   2   2   0   2   2   2   2   0   0   0   2   0   2   2   2   0   0   2   0   2   2   0   2   2   2   2   0   0   0   2   0   2   2   2   0   0   0   2   2   0   0   2   0   0   0   2   2   0   2   2   0   0
 MK-4-11                0   2   0   0   2   2   0   0   2   2   0   2   2   2   2   0   2   2   2   2   2   2   0   0   2   2   2   0   0   0   2   0   2   2   2   0   2   2   0   2   2   2   0   2   0   2   2   2   0   0   2   0   0   2   0   2   0   0   2   0   0   0   0   0   2   0   2   2   2   2   0   2   2   0   2   2   0   0   0   0   2   2   2   2   2   2   2   2   0   0   2   2   0   2   0   2   2   2   2   0   0   2   0   2   2   0   0   2   2   2   2   2   2   2   2   2   2   0   0   2   0   0   2   2   2   2   0   0   2   0   2   2   2   2   2   2   0   0   0   0   2   2   2   0   2   0   2   2   2   2   2   2   2   2   2   0   0   0   2   0   2   2   2   0   0   2   0   2   2   0   2   2   2   2   0   0   0   2   0   2   2   2   0   2   0   2   2   0   0   2   0   0   0   0   2   0   2   2   0   0
 MK-4-12                0   2   0   2   2   2   0   0   2   2   0   2   2   2   2   2   2   2   2   2   2   2   0   0   2   2   2   0   0   0   2   0   2   2   2   0   2   0   2   2   2   2   0   2   0   2   2   2   0   0   2   0   0   2   0   2   0   0   2   0   0   0   2   0   2   0   2   2   2   2   0   2   2   0   2   2   0   0   0   0   2   2   2   2   2   2   2   2   0   0   2   2   0   2   0   2   2   2   2   0   0   0   0   2   0   0   0   2   2   2   2   2   2   2   2   2   2   0   0   2   0   0   2   2   2   2   0   0   2   2   2   2   2   2   2   0   0   0   0   0   2   2   2   0   2   0   2   2   0   2   2   2   2   2   2   0   0   0   0   0   2   2   2   0   0   2   0   0   2   0   2   2   2   2   0   0   2   2   0   2   2   2   0   2   0   0   2   0   2   2   0   2   2   0   2   0   2   2   0   2
 MK-4-13                0   2   0   2   2   2   2   0   2   0   0   2   0   2   2   2   2   2   2   0   2   2   0   0   2   2   2   0   0   0   2   0   2   2   2   0   2   0   2   2   2   2   0   2   0   2   2   2   0   0   0   0   0   2   0   2   0   0   2   0   0   0   2   0   2   2   0   2   2   2   0   2   2   0   2   2   2   0   0   0   2   0   2   2   0   2   2   0   0   0   0   2   0   2   0   2   2   2   2   2   0   0   0   2   2   0   0   2   2   2   2   2   0   2   2   2   2   0   0   2   0   0   2   2   0   2   0   0   2   2   2   2   2   2   2   0   0   0   0   2   2   2   2   0   0   0   2   2   0   2   2   2   2   0   2   0   0   0   0   0   2   2   2   0   0   2   0   0   2   0   2   2   2   2   0   2   2   0   0   2   2   2   0   2   0   0   2   0   2   2   0   2   0   0   2   0   2   2   0   0
 MK-4-14                0   0   2   2   0   0   2   0   2   0   0   0   0   2   2   2   0   2   2   0   2   2   0   0   2   2   2   0   0   0   2   0   2   0   2   0   2   0   2   2   2   2   0   0   0   2   2   2   2   0   0   2   0   2   0   0   0   0   2   0   0   0   2   0   2   2   0   2   2   2   0   2   2   2   2   2   2   0   0   0   2   0   2   2   0   2   2   0   0   0   0   0   0   0   0   2   2   2   2   2   2   0   0   2   2   0   0   2   2   2   2   2   0   2   2   2   2   0   0   2   0   0   0   2   0   2   2   0   2   2   2   2   2   2   2   2   0   0   0   2   2   2   2   0   0   0   2   2   0   2   2   2   2   2   2   0   0   0   0   0   2   2   2   0   0   2   0   2   2   0   2   2   2   2   0   0   2   0   0   2   2   2   0   2   0   0   2   0   2   2   2   2   0   0   2   0   2   2   0   0
 MK-4-15                0   0   2   2   0   0   0   2   0   0   0   0   0   2   2   2   0   2   2   0   2   2   0   0   0   2   2   2   0   0   2   2   2   0   2   0   2   0   2   2   2   2   0   0   0   2   2   2   2   0   2   2   0   2   0   0   2   0   0   0   0   0   2   0   2   2   0   2   0   2   0   2   2   2   0   2   2   0   0   0   2   0   2   0   0   2   2   0   0   0   0   0   0   0   0   2   2   2   2   2   2   0   0   2   2   0   0   0   2   2   2   2   0   2   2   2   2   2   0   2   0   2   0   2   0   2   2   0   2   2   2   2   2   2   2   2   2   0   0   2   2   2   0   2   0   0   2   2   0   2   2   2   2   0   2   0   0   0   0   0   2   2   2   0   0   2   0   2   2   0   2   2   2   2   0   0   2   0   0   2   2   2   0   2   0   0   2   0   2   0   2   2   0   0   2   0   0   2   0   0
 MK-4-16                0   0   2   2   2   0   0   2   0   0   0   0   0   2   2   2   0   2   2   2   2   2   0   0   0   2   2   2   0   0   2   2   2   0   0   0   2   0   2   2   0   2   0   0   0   2   0   0   2   0   2   2   0   2   0   0   2   2   0   0   0   0   2   0   2   2   0   2   2   2   0   2   2   2   0   2   2   0   0   0   2   0   2   0   2   2   2   0   0   0   2   0   0   0   0   2   2   0   2   2   2   0   0   2   2   0   0   2   2   2   2   2   0   2   2   2   2   2   0   0   0   2   0   2   0   2   2   0   2   2   2   2   2   2   2   2   2   0   0   2   2   2   0   2   0   0   2   2   0   0   2   2   2   0   2   0   0   2   2   0   2   2   2   0   0   2   0   0   2   0   2   2   2   2   0   0   2   0   0   2   2   2   0   2   0   0   2   0   2   0   2   2   0   0   2   0   0   2   0   2
 MK-5-1                 0   0   2   2   0   2   2   0   2   0   0   0   2   0   0   0   2   2   0   0   2   0   2   0   0   2   0   2   2   2   0   0   0   0   0   0   0   2   2   0   0   0   0   0   2   0   2   2   0   2   0   0   2   2   2   2   2   2   2   2   0   0   2   0   2   2   2   2   0   0   2   0   2   0   0   0   2   2   2   0   0   2   2   2   0   0   2   2   2   2   0   0   2   0   2   2   0   2   0   0   2   0   2   0   0   0   2   0   0   0   2   2   0   2   0   0   0   2   2   2   2   2   2   0   0   2   2   0   2   0   0   0   2   2   2   0   0   0   2   0   2   2   2   2   2   0   0   0   2   0   2   2   2   0   0   2   2   2   2   0   0   2   0   2   0   0   0   0   2   0   0   2   0   0   0   2   0   0   0   2   0   2   0   0   0   0   0   0   2   0   0   0   0   2   2   0   2   2   0   0
 MK-5-2                 0   2   2   2   0   2   2   2   2   0   2   0   2   0   2   0   2   2   2   0   2   0   2   0   0   2   0   2   2   2   0   0   0   0   0   0   0   2   2   0   0   0   0   0   2   0   0   2   0   2   0   0   2   2   2   2   2   2   2   0   0   0   2   0   2   2   2   2   0   0   2   0   2   0   0   0   2   2   2   0   0   2   2   2   2   0   2   2   2   2   0   0   2   0   2   2   0   2   0   0   2   2   2   0   0   0   2   2   0   2   2   2   0   2   2   0   0   2   2   2   2   2   0   0   0   2   2   0   2   2   0   0   2   2   2   0   0   0   2   0   2   2   0   2   2   0   0   0   2   2   2   2   0   0   0   2   2   2   0   0   0   2   0   2   0   0   0   0   0   0   0   2   2   0   0   2   0   0   0   2   0   2   0   0   0   0   0   0   2   0   0   0   0   2   2   0   2   2   0   0
 MK-5-3                 2   2   2   0   0   0   2   2   2   0   2   0   2   0   2   0   2   2   2   0   2   0   2   0   0   2   0   2   2   2   0   0   0   0   2   0   0   2   2   0   0   0   2   2   2   0   0   2   0   2   0   0   2   2   2   2   2   0   2   0   2   0   2   0   2   0   2   2   0   0   2   0   2   0   0   0   2   2   2   0   0   2   2   2   2   0   2   2   2   2   0   0   0   0   2   2   0   2   0   0   2   2   0   0   0   0   2   2   0   2   2   2   0   2   2   0   0   2   0   0   2   2   0   0   0   2   2   0   2   2   0   0   2   2   0   0   0   0   2   0   0   2   0   2   2   0   0   2   2   2   2   0   2   0   0   2   2   2   0   0   0   2   0   2   0   0   0   0   0   0   0   2   0   0   0   2   0   0   0   2   0   2   0   0   0   0   2   0   2   0   0   0   0   2   2   0   2   2   0   0
 MK-5-4                 2   2   2   0   0   0   2   2   2   0   0   0   2   0   2   0   2   2   0   0   0   0   2   0   0   2   0   2   2   2   0   2   0   0   2   0   0   2   2   0   0   0   0   2   2   0   0   2   0   0   0   0   2   2   2   2   2   0   0   0   2   0   2   0   2   0   2   2   0   0   2   0   2   0   0   0   2   2   0   0   0   2   2   2   2   0   2   2   2   2   0   0   0   0   2   0   0   2   0   0   2   2   0   0   0   0   2   2   0   2   2   2   0   2   2   2   2   2   0   0   2   2   0   0   0   2   2   0   2   2   0   0   2   2   0   0   0   0   2   0   0   2   0   2   2   0   0   2   2   2   0   0   2   0   0   2   2   2   0   0   0   2   0   2   0   0   0   0   0   0   0   2   2   0   0   2   0   0   2   2   0   2   0   0   0   0   2   0   2   0   0   0   2   2   2   0   2   2   0   0
 MK-5-5                 2   2   2   0   0   0   2   2   0   0   0   0   2   0   2   0   2   2   2   0   0   0   2   0   2   2   0   2   2   0   0   2   2   0   2   2   0   0   0   0   0   2   0   2   2   2   0   2   2   0   0   0   2   2   2   2   2   0   0   0   0   0   2   0   2   0   2   2   0   0   2   0   2   0   2   0   0   2   0   2   0   2   2   2   2   0   2   2   0   2   0   0   0   0   0   2   0   2   0   0   2   2   0   0   2   0   2   2   0   2   2   2   0   2   2   2   2   2   0   0   2   2   0   0   0   2   2   0   2   2   0   0   2   2   0   0   0   0   2   0   0   2   0   2   0   0   0   2   2   2   0   2   2   0   0   0   2   0   0   0   0   2   0   2   0   0   0   2   0   0   0   2   2   0   0   2   0   0   2   2   0   2   0   0   0   2   2   0   0   0   0   0   2   2   2   0   2   2   0   0
 MK-5-6                 2   2   2   0   0   0   2   2   0   0   0   0   0   0   2   0   2   2   2   0   0   0   2   0   2   2   0   2   2   0   2   2   2   0   2   2   0   0   0   2   0   2   0   2   2   2   0   2   0   0   0   0   2   2   2   2   2   0   0   0   0   2   2   0   2   0   2   2   0   0   2   0   2   0   2   0   0   2   2   2   0   2   2   0   2   0   2   0   0   2   0   0   0   0   0   2   0   2   0   0   2   2   0   0   2   0   2   0   0   2   2   2   0   0   2   2   2   2   0   0   2   0   2   0   0   2   2   0   2   0   0   0   2   2   0   0   0   0   2   0   0   2   0   0   0   0   0   2   2   2   0   2   2   0   0   2   0   2   0   0   0   2   2   2   0   0   0   2   2   0   0   2   2   0   0   2   0   0   2   2   0   2   0   0   0   2   2   0   0   0   0   0   2   0   2   0   2   2   2   0
 MK-5-7                 2   2   2   0   0   2   2   2   0   0   0   0   0   0   2   0   2   2   0   2   0   0   2   0   2   2   0   2   2   0   2   2   2   0   2   2   0   0   0   2   0   2   0   2   2   0   0   2   0   0   0   0   0   2   2   2   2   2   0   0   0   2   2   0   2   0   2   2   0   0   2   0   2   0   2   0   2   2   2   2   0   2   2   0   2   0   2   2   0   2   0   2   0   0   0   2   0   2   0   0   2   2   0   0   2   0   2   0   0   0   2   2   0   0   2   0   0   2   0   0   2   0   2   0   0   2   2   0   2   0   0   0   2   2   0   0   0   0   2   0   2   2   2   2   0   0   0   2   2   2   0   2   2   0   2   2   0   2   0   0   0   2   2   2   2   0   2   2   2   0   0   2   2   0   0   2   0   0   2   0   0   2   0   0   0   2   2   0   0   2   0   0   2   2   2   0   2   2   2   0
 MK-5-8                 2   2   2   0   2   2   2   2   2   0   0   0   2   0   2   0   2   2   0   2   0   0   2   0   2   2   0   2   2   0   2   2   2   0   2   2   0   0   0   2   0   2   0   2   2   0   0   2   0   0   0   0   0   2   2   2   2   2   0   0   0   2   2   0   2   0   2   2   0   0   2   0   2   0   2   0   2   2   2   2   0   2   2   0   0   0   0   0   0   2   0   2   0   0   2   0   0   0   0   0   2   2   0   0   2   0   2   0   0   2   2   2   0   0   2   0   0   2   0   0   2   0   2   0   0   2   2   0   2   0   0   0   2   2   0   0   0   0   2   0   2   2   2   2   0   0   0   0   2   2   0   2   2   0   2   2   0   2   0   0   0   0   2   0   2   0   0   2   2   0   0   0   0   0   0   2   0   0   2   0   0   2   0   0   0   2   2   0   0   2   0   0   2   2   2   0   2   2   2   0
 MK-5-9                 2   2   2   0   2   2   2   2   2   0   0   0   2   0   2   0   2   2   0   2   0   0   2   0   2   0   0   2   2   2   2   2   2   0   2   2   0   2   2   2   0   2   0   2   2   0   0   0   0   0   0   0   0   2   2   2   2   2   0   0   0   2   0   0   2   0   2   2   0   0   2   0   2   0   2   0   2   2   2   2   0   2   2   0   0   0   0   2   0   0   0   2   2   0   2   0   0   0   0   0   2   2   0   0   2   0   2   0   0   2   2   2   0   0   0   0   0   2   0   2   2   0   0   0   0   2   2   2   2   0   0   0   2   2   0   2   0   0   2   0   2   2   0   2   0   0   0   0   2   2   0   2   2   0   2   2   0   2   0   0   0   0   2   0   2   0   0   2   2   0   0   0   0   0   0   2   0   0   2   0   0   2   2   0   0   2   2   0   0   2   0   0   2   2   2   0   2   2   2   0
 MK-5-10                2   2   2   0   0   0   0   2   2   0   0   0   0   0   0   2   2   2   0   2   0   0   2   0   2   0   0   2   2   2   2   2   2   0   2   2   2   2   2   2   0   2   2   2   2   0   0   0   2   0   0   0   0   2   2   2   2   2   0   0   0   2   0   0   2   2   2   2   0   0   2   0   0   0   2   0   2   2   2   2   0   0   2   0   0   0   0   2   0   0   0   2   2   2   2   0   0   0   2   0   2   2   0   0   2   0   2   0   0   2   2   2   0   0   2   0   0   2   0   2   2   0   0   0   0   2   2   2   2   0   0   0   2   2   0   0   0   0   2   0   2   2   0   0   0   0   0   0   2   0   0   2   2   0   2   2   0   2   0   0   0   0   2   0   0   2   0   2   2   0   0   0   0   0   0   2   0   0   2   0   0   2   2   2   0   0   2   0   0   2   0   0   2   2   2   0   2   2   2   0
 MK-5-11                2   2   0   0   0   0   2   2   0   0   0   0   0   0   0   2   2   2   0   2   0   0   2   0   2   2   0   2   2   2   2   2   2   0   2   2   2   2   2   2   0   2   2   2   2   0   0   0   2   2   2   2   0   2   2   2   2   2   0   0   0   2   0   0   2   2   2   2   0   0   2   0   0   0   2   0   2   2   2   2   0   0   2   0   0   2   0   2   2   0   0   2   2   2   2   0   0   2   2   0   0   2   0   0   2   0   2   0   2   2   2   2   0   0   2   0   0   0   0   2   2   0   0   0   0   2   2   2   2   0   0   0   2   2   0   0   0   2   2   0   2   2   0   0   0   0   0   0   2   0   0   0   2   0   2   2   0   2   0   0   0   0   2   0   0   2   2   2   2   0   0   0   0   0   0   2   0   0   2   0   0   2   2   2   0   0   2   0   0   2   0   0   2   0   2   0   2   2   2   0
 MK-5-12                2   2   0   0   0   0   2   2   0   0   0   0   0   0   0   2   2   0   0   2   0   0   2   0   2   0   0   2   2   2   2   2   2   0   2   2   2   2   0   2   0   2   2   2   2   0   0   0   2   2   2   2   0   2   2   0   2   2   2   0   0   2   0   0   2   2   2   2   0   0   2   0   2   0   2   0   2   2   2   2   0   0   2   0   0   0   0   2   2   0   0   2   2   2   2   0   0   2   0   0   0   0   0   0   2   0   2   0   0   2   2   2   0   0   2   0   0   0   0   2   2   0   2   0   2   2   2   2   2   0   0   0   2   2   0   0   0   2   2   0   2   2   0   0   0   0   0   0   0   0   0   2   2   0   2   0   0   2   0   0   0   2   2   0   0   2   0   2   2   0   0   0   0   0   0   0   0   0   0   2   0   2   0   2   0   0   2   0   0   2   0   0   2   0   2   0   2   2   2   0
 MK-5-13                0   2   0   2   0   0   2   2   0   0   0   0   0   0   0   2   2   0   0   2   0   0   2   0   2   0   0   2   2   2   2   2   2   0   2   2   2   2   0   2   2   2   2   2   2   0   0   0   2   2   2   2   0   2   2   0   2   2   2   0   0   0   0   0   2   2   2   2   2   0   2   2   2   0   2   0   2   2   2   2   0   0   2   2   0   2   0   2   2   0   0   2   2   2   2   0   0   2   0   0   0   0   0   0   2   0   2   0   0   2   2   2   0   0   2   0   2   0   0   2   2   0   2   2   0   2   2   2   2   0   0   0   2   2   0   0   0   0   2   0   2   2   0   0   0   0   0   0   0   0   0   0   2   0   2   0   2   0   0   0   0   0   2   0   0   2   0   2   2   0   2   0   0   0   0   0   0   2   0   2   0   2   0   2   0   0   2   0   0   2   2   0   0   0   2   0   2   2   2   0
 MK-5-14                0   2   0   2   0   0   2   2   0   0   0   0   0   0   0   2   2   2   0   2   0   0   2   0   2   0   0   2   2   2   2   2   2   0   2   0   2   2   0   2   2   2   0   2   2   0   0   0   2   2   2   2   0   2   2   0   2   2   2   0   0   0   0   0   2   2   2   2   2   0   2   2   2   0   2   0   2   2   2   2   0   0   2   2   0   2   0   2   2   0   0   2   2   0   2   0   0   2   0   0   0   0   2   0   2   0   2   0   0   2   2   2   0   0   2   0   2   0   0   0   0   0   2   2   0   0   2   2   2   0   0   0   2   2   0   0   0   0   2   0   2   0   2   0   0   0   0   0   0   0   2   0   2   0   2   0   2   0   2   0   0   0   2   0   2   2   0   2   2   0   2   0   0   0   0   0   0   2   0   2   2   2   0   2   2   0   0   0   2   2   2   2   0   0   2   0   2   2   2   0
 MK-5-15                0   2   0   0   0   0   2   2   0   2   0   0   0   0   2   2   2   2   0   2   0   0   2   0   2   0   0   2   2   2   2   2   0   2   2   0   2   0   0   2   2   2   0   2   2   2   0   2   2   2   2   2   0   2   2   0   0   2   2   0   0   0   0   0   0   2   2   2   2   0   2   2   2   0   2   0   2   2   2   2   0   0   2   2   0   2   0   0   2   0   0   2   2   0   2   2   0   2   0   0   0   0   0   0   2   0   2   0   0   2   0   2   0   0   2   0   2   0   2   0   0   0   2   2   0   0   2   0   2   0   0   0   2   0   0   0   2   0   2   0   0   0   2   0   0   0   0   0   0   0   2   0   2   0   2   0   2   0   2   0   0   0   0   0   2   2   0   2   2   0   2   0   0   2   0   0   0   2   0   2   2   0   0   2   2   0   0   0   2   2   2   2   0   0   2   0   2   0   2   0
 MK-5-16                0   2   0   0   0   0   2   2   0   2   0   0   0   0   2   2   0   2   0   2   0   0   0   0   2   0   0   2   2   2   2   2   0   2   0   0   2   0   0   2   2   2   0   2   2   0   0   2   2   2   2   2   0   2   2   0   2   2   2   0   0   0   0   2   0   2   2   2   2   0   2   2   2   2   2   2   2   0   2   0   0   0   2   2   0   2   0   0   2   0   2   2   2   0   2   2   2   2   0   0   0   0   0   0   0   0   2   0   0   2   0   2   0   0   2   0   2   0   2   0   0   0   2   2   0   2   2   0   2   0   0   0   2   0   0   0   2   0   2   2   0   0   2   0   0   0   0   0   2   0   2   0   2   0   2   0   2   0   2   0   2   2   2   0   2   2   0   2   2   0   2   0   0   2   0   0   0   2   0   2   2   0   0   2   2   0   0   0   2   2   2   2   2   0   2   0   2   0   2   0
 MK-6-1                 2   2   2   0   0   2   0   2   0   0   0   0   2   2   0   0   2   0   0   0   0   0   0   0   0   0   2   0   0   0   0   2   2   2   0   0   2   2   0   2   0   0   0   2   0   2   2   0   0   0   0   0   2   2   2   0   0   2   0   0   0   2   0   0   0   2   0   2   0   0   2   0   2   2   0   0   2   0   2   0   0   0   0   2   0   0   0   2   0   0   0   2   0   0   0   0   2   2   2   0   2   2   2   0   0   0   2   2   0   2   2   0   0   0   2   2   0   0   2   2   0   0   2   2   0   2   0   2   0   2   0   2   0   2   2   0   2   0   0   2   0   2   2   2   2   0   2   0   2   0   2   2   0   0   0   0   0   0   2   2   2   0   0   0   0   2   0   0   2   2   0   0   2   0   2   0   0   0   0   2   0   2   2   0   2   0   0   0   0   0   2   0   2   0   0   0   0   2   2   2
 MK-6-2                 2   2   2   0   0   2   0   2   0   0   2   2   2   2   0   0   2   0   0   0   0   0   0   2   0   0   2   0   0   0   0   2   2   2   0   0   2   2   0   2   0   0   0   2   2   2   2   0   0   0   0   0   2   2   2   0   0   2   0   0   0   2   0   0   0   2   0   2   0   0   2   0   2   2   0   0   2   0   2   0   0   0   0   2   0   0   0   2   0   0   0   2   0   0   0   0   2   2   2   0   2   2   2   0   0   0   2   2   0   2   2   0   0   0   2   2   0   0   2   0   0   0   2   2   0   2   0   2   0   2   0   2   0   2   2   0   2   2   0   2   0   0   2   2   2   0   2   2   2   0   2   2   0   0   0   0   0   0   2   0   2   0   2   0   0   2   0   0   2   2   0   0   2   0   2   0   0   0   0   2   0   2   2   0   2   0   2   0   0   0   2   0   2   0   0   2   0   2   2   2
 MK-6-3                 2   2   2   0   0   2   0   2   0   0   2   2   2   2   0   0   2   0   0   2   0   0   0   2   0   2   2   0   0   0   0   2   2   2   0   0   2   2   0   2   0   0   0   2   2   2   2   0   0   0   2   0   2   0   2   0   0   2   0   0   0   2   0   0   0   2   0   2   0   2   2   0   2   2   0   0   2   0   2   0   0   0   0   2   0   2   0   2   0   0   0   2   0   0   0   0   2   2   2   0   2   2   2   2   0   0   2   0   0   2   2   0   0   0   2   2   0   0   0   0   0   0   2   2   0   2   0   2   0   2   0   2   0   2   2   0   2   2   0   2   0   0   2   2   2   0   0   2   2   0   2   2   0   0   0   0   0   0   2   0   2   0   2   0   0   2   0   0   2   2   0   0   2   2   2   0   0   0   0   2   2   0   2   0   0   0   2   0   0   0   2   2   2   0   0   2   0   2   2   2
 MK-6-4                 2   2   2   0   0   2   2   2   2   0   2   2   2   2   0   0   2   0   0   0   0   0   0   2   0   2   2   0   0   0   0   0   2   2   0   0   2   0   0   2   0   0   0   2   2   2   2   0   0   0   2   0   0   0   2   0   0   2   0   2   0   2   0   2   2   2   0   0   0   2   2   0   2   2   0   2   2   0   2   0   0   0   0   2   0   2   2   2   0   0   0   2   2   0   0   0   2   0   2   0   0   2   2   2   0   0   2   2   0   2   2   0   0   0   0   2   0   0   0   0   0   0   2   2   0   2   0   2   0   2   0   0   0   2   2   2   2   2   0   2   0   0   2   2   2   0   0   2   2   0   2   2   0   0   0   0   0   0   2   0   2   0   2   0   0   2   0   0   2   2   0   0   2   2   2   0   0   0   0   2   2   0   2   0   0   0   0   0   2   0   2   2   2   0   0   2   0   2   2   2
 MK-6-5                 2   2   2   0   0   2   2   2   0   2   2   2   2   2   0   0   2   0   0   0   0   0   0   2   0   2   2   0   0   0   0   0   2   2   0   0   2   0   0   2   0   0   2   2   2   2   2   0   0   2   2   0   0   0   2   0   0   2   0   2   0   0   0   2   2   2   0   0   0   2   2   0   2   2   0   2   2   2   2   0   0   0   0   2   0   2   2   2   0   0   0   2   2   0   0   0   0   0   2   0   0   2   2   2   0   0   2   2   0   2   2   0   0   0   0   2   0   0   0   0   0   0   2   2   0   2   0   2   0   2   0   0   0   2   2   2   2   2   0   2   0   0   2   2   2   0   0   0   2   2   2   2   0   0   0   0   0   0   2   0   2   0   2   0   2   2   0   0   2   2   0   0   2   0   0   0   0   0   2   2   2   0   2   0   0   0   0   0   2   0   2   2   2   0   0   2   0   2   2   2
 MK-6-6                 2   2   2   0   0   2   2   2   0   2   0   2   2   2   0   0   2   0   0   0   0   2   0   2   0   2   2   0   0   0   0   0   2   0   0   0   2   0   0   2   0   0   2   2   2   2   2   2   0   2   2   0   0   0   2   0   0   2   0   2   0   0   0   2   2   2   0   0   0   0   2   0   2   2   0   2   2   2   2   0   0   0   0   0   0   2   2   2   0   0   0   2   0   0   0   0   0   0   2   0   0   2   2   0   0   0   2   2   0   2   2   0   0   2   0   2   0   0   0   0   0   0   2   2   0   2   0   2   0   2   0   0   0   0   2   2   0   2   0   2   0   0   2   2   2   0   0   0   0   2   2   2   0   0   0   2   0   0   2   0   2   0   2   0   2   2   0   0   2   2   0   0   2   0   0   0   0   0   2   2   2   0   2   0   0   0   0   0   2   0   2   2   2   0   0   2   0   2   2   2
 MK-6-7                 2   2   2   0   0   2   2   2   0   2   0   2   2   0   0   0   2   0   2   0   0   2   0   2   0   2   2   2   0   2   0   0   0   0   0   0   2   0   0   2   0   0   2   2   2   2   2   2   0   2   2   2   0   2   2   0   0   2   0   2   0   0   2   2   2   2   0   0   0   0   2   0   2   2   0   2   0   2   2   0   0   0   0   0   0   2   2   2   0   2   2   2   0   0   0   0   0   0   0   0   0   2   0   0   0   0   2   2   2   2   2   2   0   2   0   2   0   0   0   0   0   0   2   0   0   2   0   2   2   2   0   0   0   0   2   2   0   2   0   2   2   0   2   2   0   0   0   0   0   2   2   2   0   0   2   2   0   0   2   0   2   0   2   0   2   2   0   0   2   2   0   0   2   0   0   0   0   0   2   2   2   0   2   0   0   2   0   0   2   0   2   0   2   0   0   2   0   2   2   2
 MK-6-8                 2   2   2   0   0   2   2   2   0   2   2   2   2   0   0   0   2   0   2   0   0   2   0   2   0   2   2   2   0   2   0   0   0   0   0   0   2   0   0   2   0   0   2   2   2   0   2   2   0   2   2   2   0   2   0   0   0   2   2   2   0   0   2   2   2   2   0   0   0   0   2   0   2   2   0   2   0   2   2   0   2   0   0   0   0   2   2   2   0   2   2   2   0   0   0   2   0   0   0   0   0   2   0   0   0   0   2   2   2   2   2   2   0   2   0   0   0   0   0   0   0   0   2   0   0   2   0   2   2   2   0   0   2   0   2   2   0   2   0   2   2   0   2   2   2   2   0   0   0   2   2   2   0   0   2   2   2   0   2   0   2   0   2   0   2   2   0   0   2   2   0   0   2   2   0   2   0   2   2   2   2   0   2   0   0   2   2   0   2   0   2   0   2   2   0   2   2   2   2   0
 MK-6-9                 0   2   2   0   0   2   2   2   0   2   2   2   2   0   2   0   2   0   2   0   0   2   0   2   0   2   2   2   0   2   0   0   2   0   0   0   0   0   0   2   0   0   2   2   2   0   2   2   0   2   2   2   0   2   0   2   0   2   0   2   0   0   2   0   2   2   0   0   0   0   2   0   2   2   0   2   0   2   0   0   2   0   0   0   0   2   2   0   0   2   2   2   0   0   0   2   0   0   0   0   0   2   0   0   0   0   0   0   2   2   0   2   0   2   0   0   0   0   0   0   0   0   2   0   0   2   0   2   0   0   0   0   2   0   2   2   2   0   0   2   0   0   2   2   2   0   0   0   0   2   2   2   0   0   2   2   2   0   2   0   2   0   2   0   2   0   0   0   2   2   0   0   2   2   0   2   0   2   2   2   2   0   2   0   0   2   2   0   0   0   2   0   2   2   0   2   2   2   2   0
 MK-6-10                0   0   2   0   2   2   2   2   0   2   2   2   2   0   2   0   2   2   2   2   2   2   0   2   0   2   2   2   0   2   2   0   2   0   0   0   0   0   0   2   0   0   2   2   0   0   2   2   0   2   2   2   0   2   0   2   0   2   0   2   0   0   2   0   2   2   2   0   0   0   0   0   2   2   0   2   0   2   0   0   2   0   0   0   0   2   2   0   0   2   2   2   0   0   0   2   0   0   0   0   0   0   0   0   0   0   0   0   2   2   0   2   0   2   0   0   0   0   0   0   0   0   2   0   0   2   0   2   0   0   0   0   2   0   0   2   2   0   0   2   0   0   2   2   2   0   0   0   0   2   2   2   0   0   2   0   2   0   2   0   2   0   2   0   2   0   0   0   2   0   0   2   2   2   0   2   0   2   2   2   2   0   2   2   0   2   2   0   0   0   2   0   2   2   0   2   2   2   2   0
 MK-6-11                0   0   2   0   2   2   2   2   2   2   2   2   2   2   2   0   0   2   2   2   2   2   0   2   0   2   2   2   0   2   2   0   2   0   0   0   0   0   0   2   0   0   2   0   0   0   2   2   0   2   2   2   0   2   0   0   0   2   0   2   2   0   2   0   2   2   2   0   0   0   0   0   2   2   2   2   0   2   0   0   2   0   0   0   0   2   2   0   0   2   2   2   0   0   0   2   0   0   0   0   0   0   0   0   0   0   0   0   2   2   0   2   0   2   0   2   0   0   0   0   0   0   2   0   0   2   0   2   0   0   2   0   2   0   0   2   2   0   0   2   0   0   0   2   2   0   0   0   0   0   2   2   2   0   2   2   2   0   0   0   2   0   2   0   2   0   0   0   2   0   0   2   2   2   0   2   0   2   0   2   2   0   2   2   0   0   2   0   0   0   2   0   2   2   0   2   2   2   2   0
 MK-6-12                0   0   2   0   2   2   2   2   2   2   2   2   2   2   2   0   0   2   2   2   2   0   0   2   0   2   2   2   0   2   2   0   2   0   0   0   0   0   0   2   0   0   2   0   0   0   2   2   0   2   2   2   0   2   0   0   0   2   0   2   2   0   2   0   2   0   2   0   0   2   0   0   2   2   0   2   2   2   0   2   2   0   0   0   0   2   2   0   0   2   2   2   0   0   0   2   0   0   0   2   0   2   0   0   0   0   0   0   2   2   2   2   0   2   0   2   0   0   0   0   0   0   0   0   0   2   0   2   0   0   2   0   2   2   0   2   2   0   0   2   0   0   0   0   2   0   0   0   0   0   2   2   2   0   2   2   2   2   0   0   0   0   0   2   2   0   0   0   0   0   0   0   2   2   0   2   0   2   0   2   2   0   2   2   0   0   2   0   0   2   2   0   0   2   2   2   2   2   2   0
 MK-6-13                0   0   2   0   2   2   2   2   2   2   2   2   2   0   2   0   2   2   2   0   2   0   0   2   0   2   2   2   0   2   0   0   2   0   0   0   0   0   0   0   0   0   2   0   0   0   0   2   0   2   2   2   0   0   0   0   0   2   0   2   2   0   2   0   2   0   2   0   0   2   2   0   2   2   0   2   2   2   0   2   2   0   0   2   0   2   2   0   0   2   2   2   2   0   0   2   0   0   0   2   0   2   0   0   0   0   0   0   2   2   2   2   0   2   0   2   0   0   2   2   0   0   0   0   0   2   0   2   0   0   2   0   2   2   0   2   2   0   0   2   2   2   2   0   2   2   0   0   0   0   0   2   2   0   2   2   2   2   0   0   0   2   0   2   2   0   0   0   0   0   0   0   2   2   2   2   0   2   0   2   2   0   2   2   0   0   2   0   0   2   2   0   0   0   2   2   2   2   2   0
 MK-6-14                2   0   2   0   2   2   2   2   0   2   2   2   2   0   2   0   2   2   2   0   2   0   0   2   0   2   2   2   0   2   0   0   2   0   0   0   0   0   2   0   0   0   2   0   0   0   0   2   0   2   2   0   0   0   0   0   0   2   0   2   2   0   2   0   2   0   2   0   0   2   2   0   2   2   0   2   2   2   0   2   2   0   0   2   0   2   2   0   0   2   2   2   2   0   0   2   0   0   0   2   0   2   0   0   0   0   0   0   2   2   2   2   0   2   0   2   0   0   2   2   0   0   0   0   0   2   0   2   0   0   2   0   2   2   0   2   0   0   0   2   2   2   2   0   2   2   0   2   0   0   0   2   2   0   2   2   2   2   0   2   0   2   0   2   2   0   0   0   0   0   0   0   2   2   2   2   0   2   0   2   2   0   2   2   0   0   2   2   0   0   2   0   0   0   2   2   2   2   2   0
 MK-6-15                0   0   2   0   2   2   2   2   0   2   2   2   2   0   0   0   2   2   0   0   2   0   0   2   0   2   2   2   2   2   0   0   2   0   2   0   0   2   2   0   0   0   2   0   0   0   0   2   0   0   0   0   0   0   0   0   0   0   0   2   0   2   2   0   2   0   2   0   0   2   2   0   2   2   0   2   2   2   0   2   2   0   0   2   0   2   2   0   0   2   2   2   2   0   0   2   0   0   0   2   0   2   2   0   0   0   0   0   2   2   2   2   0   2   0   2   0   0   2   2   0   0   0   0   0   2   0   2   0   0   0   0   2   2   0   2   0   0   0   2   2   2   2   0   0   2   0   2   0   0   2   2   2   0   2   2   2   2   0   2   0   2   0   2   2   0   0   0   0   0   0   0   2   2   0   2   0   2   2   2   2   0   2   2   0   0   2   2   0   0   2   0   0   0   2   2   2   2   2   0
 MK-6-16                0   0   2   0   2   2   2   2   0   2   2   2   2   0   0   0   2   2   0   0   2   0   0   2   0   2   2   0   2   2   0   0   2   0   0   0   0   2   2   0   0   0   2   0   0   0   0   2   0   0   0   0   0   0   0   0   0   0   0   2   0   2   2   0   2   0   2   0   0   2   2   0   2   2   0   2   2   2   0   2   2   0   0   2   2   2   2   0   0   2   2   2   2   0   0   2   0   0   0   2   0   2   2   0   0   0   0   0   2   2   2   2   0   2   0   0   0   0   2   2   0   0   0   0   0   2   2   2   2   2   0   0   2   2   0   2   0   0   0   2   2   2   2   0   0   2   0   2   0   0   2   2   2   0   2   2   2   2   0   2   0   2   0   2   2   2   0   0   0   0   0   0   2   2   0   2   0   2   0   2   2   0   2   2   0   0   0   2   0   0   2   0   0   0   2   2   2   2   2   2
 
!****************************************** Phenotypic Data **********************************************************
!-100.0 is resevred for missing phenotype
SimulatedTrait1        13.5957   15.7064   19.7054   17.0090   14.4996   18.4322   10.3342   17.6224   19.6624   12.9696   13.3331   17.4531   12.3333   16.6238   15.1535   14.5820   19.7937   11.3556   16.7622   14.9147   16.9064   17.0956   16.1651   18.1065   12.1899   15.3941   15.4830   14.1869   13.4915   12.2995   15.6179   18.1663   13.3024   16.9490   21.7933   14.2685   19.1572   18.1810   14.3688   13.6098   13.4029   12.4902   14.6375   11.3923   12.1576   15.7800    9.3429   17.8163   17.1567   16.3541   15.3970   11.6716   16.3188   17.9278   15.8607    6.9007   16.5046   11.8880   12.8863   13.7380   13.6299   11.7396   15.7583   20.0386   16.0768   17.6489   16.8885   14.4264   14.8690   13.6389   14.2992   12.4486   14.3083    9.9262   14.8740   18.8499   14.5025   15.9353   20.1880   13.3963   16.3881   15.5673   13.2958   20.1778   15.4470   13.5055   16.3960   10.9635   13.9483   13.9950   14.6690   18.9797   12.5737   19.8104   15.5075    9.9110   13.2375   16.0429   14.1420   15.4305   12.6427   15.1732   16.8105   12.6065   16.9441   13.9734   16.8156   14.5816   20.1078   18.3332   18.8885   16.2995   11.8927   12.7223   19.7892   12.4936   14.5420   13.8910   13.1850   19.0918   11.2826   20.4148   14.8713   20.2511   15.6274   16.5635    9.8526   18.0114    8.6774   17.3595   14.8742   13.7655   14.3869   13.7066   13.0306   15.3052   14.9315   11.7796   21.4123   10.7701   11.1716   15.0748   12.8987   19.7262   11.9003   16.0354   17.5539   14.7319   11.9538   11.7734   16.5721   12.6742   10.0639   13.7552   14.7662    8.8302   13.6449   17.4004   16.1853   13.7164   10.5341   12.8752   14.6999   11.9063   12.2935   13.8113   15.9698   17.0878   12.9038   12.3542   14.2599   14.2920   10.1475   14.3662   19.0507   15.3571   15.0791   16.0620   19.4190   16.0654   11.6753   13.9945   13.3354   19.1076   10.4074   12.9022   17.8754   17.0147   16.4346   10.2157   17.9115   22.9573   15.4901   13.1554   14.0017   13.0911   17.8040   14.2644   12.3733    9.8402
SimulatedTrait2        10.4067    9.4438   12.5414   11.9039   11.1394    9.2436    9.2034   11.1503    8.2471    8.1318   10.4201    9.0804    8.2718    9.5476    8.8576    8.2544    8.4163    7.5829   10.4998    8.7177    9.0854   11.0272   10.4276   10.0333   10.4906    8.6845    9.4944    8.9621   10.4005    9.1430   11.1769   11.2971   11.3055    9.7176   10.2318   10.0940    8.3598   10.5919    8.2846    9.4392    9.3966    9.6928   10.0411    9.7023   12.8208   10.2871   11.0009    6.9148    8.6819    9.0260   10.9994    9.9233   10.1475   12.0299   11.4051   10.8206   10.6197    6.9772    9.3155    8.2247    6.7687   11.9086   10.5000   10.7879   10.7794   10.4298   10.4320    9.8033    9.5704   10.8132   11.4506   10.2019   12.5217   12.2464   12.9964    8.6546   10.0647   12.2028    8.1603    9.4563   11.5467    8.8848   12.0879   10.7839    8.3173    9.3939   10.9480    9.8191   11.5943    9.7468    7.9709    9.9094   10.4982    8.8849   13.4708    8.0989    8.8176   11.4448   10.8400    9.3674   11.3507   10.6697   10.2873    9.5473   10.0302   11.2073   11.0301    8.3542    9.2532   11.0025   13.1559    9.8984    9.4904   11.5183    6.9649   10.4046    9.0633    8.9771    9.9086    7.0683   12.4063    9.2223   13.1584   11.1513   10.7809    9.7459   10.1289    9.6153    8.5292   10.2091    8.9753    7.9962   11.0488    8.4612    9.4116   11.8142   10.6943    9.5419    9.7583   10.9068   10.2036    9.1604    8.6458   10.4930   12.0431    8.9403    5.8496   11.0184    9.0448   12.1319   10.8217   10.4126    8.3705   11.7435   12.6282    9.4216   11.2741   10.0952    9.7051    9.7507    8.6133   10.8787   10.5972   11.4533   11.4366   12.5048   10.7028   11.3776    9.2122   10.4824    7.3086    6.4406    8.2182   12.9069   13.9097    9.9500   10.0109   10.2479    9.4472   12.1567   11.9337    8.7037   10.4799    9.5311    9.5142   10.7937   12.9791    6.7829    8.0387    7.2734   12.1006   10.7657    9.4609   10.5625   11.1048   11.0637    9.1622    9.7216   10.0544   10.9875
 
