# Supplementary material for: Inclusive Composite Interval Mapping of QTL by Environment Interactions in Biparental Populations
Source: PLoS One. 2015 Jul 10;10(7):e0132414. doi: 10.1371/journal.pone.0132414 (PMC4498613; doi:10.1371/journal.pone.0132414)
Supplement: S4 File — (ZIP) [file pone.0132414.s004.zip › H=0.1/L1/run_00063.met]

!**********************Note: lines staring with "!" are remarks and will be ignored in the program********************
!*********************************General Information**********************************
!Assuming F1 = P1 x P2, populations available in QTL IciMapping are: 
!  1, P1BC1F1 = P1 x F1, the first backcrossing where P1 is used as the recurrent parent;
!  2, P2BC1F1 = P2 x F1, the first backcrossing where P2 is used as the recurrent parent;
!  3, F1DH, F1-derived doubled haploids; 
!  4, RIL or F1RIL, recombination inbred lines through the repeated selfing of F1;
!  5, P1BC1RIL, recombination inbred lines through the repeated selfing of P1BC1F1;
!  6, P2BC1RIL, recombination inbred lines through the repeated selfing of P2BC1F1;
!  7, F2, the selfing generation of F1;
!  8, F3, the selfing generation of F2;
!  9, P1BC2F1, the second backcrossing where P1 is used as the recurrent parent; 
! 10, P2BC2F1, the second backcrossing where P2 is used as the recurrent parent;
! 11, P1BC2RIL, recombination inred lines through the repeated selfing of P1BC2F1; 
! 12, P2BC2RIL, recombination inred lines through the repeated selfing of P2BC2F1; 
! 13, P1BC1F2, the selfing generation of P1BC1F1; 
! 14, P2BC1F2, the selfing generation of P2BC1F1; 
! 15, P1BC2F2, the selfing generation of P1BC2F1; 
! 16, P2BC2F2, the selfing generation of P2BC2F1; 
! 17, P1BC1DH, P1BC1F1-derived doubled haploids; 
! 18, P2BC1DH, P2BC1F1-derived doubled haploids; 
! 19, P1BC2DH, P1BC2F1-derived doubled haploids; 
! 20, P2BC2DH, P2BC2F1-derived doubled haploids; 
   3      !Mapping Population (see remarks above)
   2      !Mapping Function (1 for Kosambi; 2 for Haldane; 3 for Morgan)
   2      !Marker Space Type (1 for intervals; 2 for positions)
   1      !Marker Space Unit(1 for centiMorgans; 2 for Morgan)
   6      !Number of Chromosomes (or Linkage Groups)
 200      !Size of the mapping population
   2      !Number of environments
 
!***************************************** Chromosomes and Linkage Maps **********************************************
!Chromosome                 NumMarkers
-CH1                        16
-CH2                        16
-CH3                        16
-CH4                        16
-CH5                        16
-CH6                        16
!Linkage map (Marker name followed by position or the interval length)
 MK-1-1                1     0.000
 MK-1-2                1    10.000
 MK-1-3                1    20.000
 MK-1-4                1    30.000
 MK-1-5                1    40.000
 MK-1-6                1    50.000
 MK-1-7                1    60.000
 MK-1-8                1    70.000
 MK-1-9                1    80.000
 MK-1-10               1    90.000
 MK-1-11               1   100.000
 MK-1-12               1   110.000
 MK-1-13               1   120.000
 MK-1-14               1   130.000
 MK-1-15               1   140.000
 MK-1-16               1   150.000
 MK-2-1                2     0.000
 MK-2-2                2    10.000
 MK-2-3                2    20.000
 MK-2-4                2    30.000
 MK-2-5                2    40.000
 MK-2-6                2    50.000
 MK-2-7                2    60.000
 MK-2-8                2    70.000
 MK-2-9                2    80.000
 MK-2-10               2    90.000
 MK-2-11               2   100.000
 MK-2-12               2   110.000
 MK-2-13               2   120.000
 MK-2-14               2   130.000
 MK-2-15               2   140.000
 MK-2-16               2   150.000
 MK-3-1                3     0.000
 MK-3-2                3    10.000
 MK-3-3                3    20.000
 MK-3-4                3    30.000
 MK-3-5                3    40.000
 MK-3-6                3    50.000
 MK-3-7                3    60.000
 MK-3-8                3    70.000
 MK-3-9                3    80.000
 MK-3-10               3    90.000
 MK-3-11               3   100.000
 MK-3-12               3   110.000
 MK-3-13               3   120.000
 MK-3-14               3   130.000
 MK-3-15               3   140.000
 MK-3-16               3   150.000
 MK-4-1                4     0.000
 MK-4-2                4    10.000
 MK-4-3                4    20.000
 MK-4-4                4    30.000
 MK-4-5                4    40.000
 MK-4-6                4    50.000
 MK-4-7                4    60.000
 MK-4-8                4    70.000
 MK-4-9                4    80.000
 MK-4-10               4    90.000
 MK-4-11               4   100.000
 MK-4-12               4   110.000
 MK-4-13               4   120.000
 MK-4-14               4   130.000
 MK-4-15               4   140.000
 MK-4-16               4   150.000
 MK-5-1                5     0.000
 MK-5-2                5    10.000
 MK-5-3                5    20.000
 MK-5-4                5    30.000
 MK-5-5                5    40.000
 MK-5-6                5    50.000
 MK-5-7                5    60.000
 MK-5-8                5    70.000
 MK-5-9                5    80.000
 MK-5-10               5    90.000
 MK-5-11               5   100.000
 MK-5-12               5   110.000
 MK-5-13               5   120.000
 MK-5-14               5   130.000
 MK-5-15               5   140.000
 MK-5-16               5   150.000
 MK-6-1                6     0.000
 MK-6-2                6    10.000
 MK-6-3                6    20.000
 MK-6-4                6    30.000
 MK-6-5                6    40.000
 MK-6-6                6    50.000
 MK-6-7                6    60.000
 MK-6-8                6    70.000
 MK-6-9                6    80.000
 MK-6-10               6    90.000
 MK-6-11               6   100.000
 MK-6-12               6   110.000
 MK-6-13               6   120.000
 MK-6-14               6   130.000
 MK-6-15               6   140.000
 MK-6-16               6   150.000
!*********************************** Marker Types ********************************************************************
!Co-dominant marker: When heterozygote F1 is present, P1 is coded as 2, F1 is coded as 1, and P2 is coded as 0; Otherwise, P1 is coded as 2, and P2 is coded as 0. 
!Dominant marker: When heterozygote F1 is present, P1 and F1 are coded as 12, and P2 is coded as 0; Otherwise, P1 is coded as 2, and P2 is coded as 0.  
!Recessive markers: When heterozygote F1 is present, P1 is coded as 2, and F1 and P2 are coded as 10; Otherwise, P1 is coded as 2, and P2 is coded as 0. 
!Missing marker is coded as -1. 
 MK-1-1                 0   2   0   2   0   0   0   2   2   2   0   2   0   2   0   0   2   2   0   2   2   0   0   2   0   0   2   0   2   0   2   2   0   0   0   0   0   2   2   2   0   0   0   0   0   0   2   2   2   0   0   2   0   0   0   0   0   0   2   0   0   2   0   2   2   0   0   2   0   2   0   0   0   2   2   0   2   2   0   2   2   0   2   2   2   0   2   2   0   2   2   2   0   0   0   0   0   2   2   2   0   2   0   2   2   2   2   2   0   2   2   2   0   2   2   2   0   0   0   2   0   0   2   0   0   0   0   2   2   0   0   0   2   0   0   2   2   0   0   2   0   2   0   0   0   2   2   0   0   2   0   0   0   0   2   0   2   0   2   2   0   0   0   2   2   0   0   2   0   0   0   0   2   2   0   0   0   0   2   2   0   0   0   0   0   0   2   0   0   2   2   0   0   2   0   0   2   2   2   0
 MK-1-2                 0   2   0   2   0   0   0   2   2   2   0   2   0   0   0   2   2   2   0   2   2   0   0   2   0   0   2   0   2   0   2   2   0   0   0   0   0   2   2   2   0   0   0   0   0   0   2   2   2   0   0   2   0   0   0   2   0   0   2   0   0   2   0   0   2   0   0   2   0   0   0   2   0   0   0   0   2   2   0   2   2   0   2   2   2   0   2   2   0   2   0   2   0   0   0   0   2   2   0   2   0   2   0   2   2   2   2   2   0   2   2   2   0   2   2   2   0   0   0   2   0   0   2   0   0   0   0   2   0   2   0   0   2   0   0   2   2   0   0   2   0   2   0   0   2   2   2   0   0   2   0   0   0   0   2   0   0   0   2   2   2   0   0   0   2   0   0   2   0   0   0   0   2   2   0   0   2   0   2   2   0   0   0   0   0   0   2   2   0   2   2   0   0   2   0   2   2   2   2   0
 MK-1-3                 0   2   0   2   0   0   0   2   0   2   0   2   0   0   0   0   2   2   0   2   2   0   0   2   0   0   2   0   2   2   2   2   0   0   0   2   0   2   2   2   2   0   0   0   0   0   2   2   2   0   0   0   2   0   0   2   0   0   2   0   0   2   0   0   2   0   0   2   0   2   0   2   0   2   0   0   2   2   2   2   2   0   2   2   2   0   2   2   0   2   0   2   0   0   0   2   2   0   0   0   0   2   0   0   2   2   2   2   0   2   2   2   0   0   2   2   0   0   0   2   0   0   2   0   0   0   0   2   0   2   0   0   2   0   0   2   0   0   0   2   0   2   0   2   2   2   2   0   0   2   0   0   0   0   2   0   0   2   2   2   2   0   0   0   2   0   2   2   0   0   0   2   2   2   0   0   2   0   2   2   0   0   0   0   0   0   2   2   0   2   2   0   0   2   0   2   2   2   2   0
 MK-1-4                 0   0   0   2   0   0   0   2   0   2   0   2   0   0   0   0   2   2   0   0   2   0   0   2   0   0   2   2   2   2   2   2   0   0   0   2   0   2   2   2   2   0   0   0   0   2   2   0   2   0   0   0   2   0   0   2   0   0   2   0   0   2   0   0   2   0   0   2   2   2   2   0   0   2   0   0   2   2   2   2   2   0   2   2   2   0   2   2   0   2   0   2   0   2   0   2   2   0   0   0   0   2   0   0   2   2   2   2   0   2   2   2   0   0   2   2   0   0   0   2   0   0   2   0   0   0   0   2   0   2   2   0   2   0   0   2   2   0   0   2   0   2   0   2   2   2   2   0   2   0   0   0   0   0   2   0   0   2   0   2   2   0   0   0   2   0   2   2   0   0   2   2   2   2   0   0   2   0   2   2   0   0   0   0   0   0   2   2   0   0   0   0   0   2   0   0   2   2   2   0
 MK-1-5                 0   0   0   2   2   0   0   2   2   2   2   2   0   0   0   0   2   2   0   0   2   0   0   2   0   0   2   0   2   2   2   2   0   0   0   2   0   2   0   2   0   0   0   0   0   2   0   0   2   0   0   0   2   0   0   2   0   0   2   0   0   2   0   0   2   0   0   2   2   2   2   0   0   2   0   0   2   2   2   2   2   0   2   2   2   0   2   2   0   2   0   2   0   2   0   0   0   2   0   0   0   2   0   0   2   2   2   2   0   2   2   0   0   0   2   2   0   0   0   2   0   0   2   2   2   0   0   2   0   2   2   0   2   0   0   0   2   0   0   2   0   2   0   2   2   2   2   0   2   0   0   0   0   0   2   2   0   2   0   2   2   0   2   0   2   0   2   2   0   0   2   2   2   2   0   0   2   0   2   2   0   0   0   0   0   0   2   2   0   0   0   0   0   2   0   0   2   2   2   0
 MK-1-6                 0   0   0   2   0   2   0   0   0   2   2   2   0   0   2   0   2   2   2   0   2   0   0   2   0   0   2   0   2   2   2   2   0   0   0   2   0   0   0   2   0   0   0   0   0   2   0   0   2   0   0   0   2   0   0   2   2   0   2   0   0   2   0   0   2   0   0   2   2   2   0   0   2   2   0   0   2   2   2   2   2   0   2   2   2   2   0   2   0   0   0   2   0   2   0   0   0   2   0   0   0   2   0   0   2   2   2   0   0   2   2   0   0   0   2   2   0   0   0   0   0   0   2   2   2   0   0   0   0   2   2   0   2   0   0   0   2   0   2   2   0   2   0   0   2   2   0   0   2   0   0   0   0   0   2   2   0   2   0   2   2   0   2   0   2   0   2   2   2   0   2   2   2   2   0   2   2   0   2   2   0   0   0   0   0   0   0   2   0   0   0   0   0   0   0   0   2   2   2   0
 MK-1-7                 0   0   0   2   0   2   0   0   0   2   2   2   0   0   2   0   0   2   2   2   2   0   0   2   0   0   2   0   2   2   2   2   0   0   0   2   0   0   0   2   0   0   0   0   2   2   0   0   2   0   0   0   2   0   0   2   2   0   2   0   0   0   0   0   0   0   0   0   2   2   0   0   2   2   0   0   2   2   2   0   2   2   2   2   2   2   0   2   0   0   0   2   0   2   0   0   2   2   0   0   0   2   0   0   2   2   2   0   0   2   2   0   0   0   2   2   0   2   0   0   0   0   2   2   2   0   2   0   0   2   2   0   2   0   0   0   2   0   2   2   0   2   2   0   0   2   0   0   0   0   0   0   0   0   2   2   0   2   0   2   0   0   2   0   2   0   2   2   2   0   2   2   2   2   0   2   0   0   2   2   0   0   0   2   0   0   0   2   0   0   0   0   0   2   0   0   2   2   2   0
 MK-1-8                 0   0   2   2   0   2   2   0   0   2   2   2   0   0   2   2   0   0   2   0   2   0   0   2   0   0   2   0   2   2   2   2   0   0   0   2   0   0   0   2   0   0   0   0   2   2   0   0   2   0   2   0   2   0   0   0   2   0   2   0   0   0   2   0   0   0   0   0   0   2   0   0   2   2   0   0   0   2   2   0   2   2   2   2   2   2   0   2   0   0   2   2   0   0   2   0   2   2   0   2   2   2   0   0   2   2   0   2   0   2   2   0   0   0   2   0   0   2   0   0   0   0   2   2   2   0   2   0   0   2   2   0   2   0   0   0   2   0   2   2   2   2   2   0   0   2   0   0   0   0   2   0   0   0   2   2   0   2   0   2   0   0   2   0   2   0   2   2   2   0   2   2   2   2   2   2   0   0   2   2   0   0   0   2   0   0   0   2   0   0   0   0   0   2   2   2   2   0   2   0
 MK-1-9                 0   0   2   2   0   2   2   0   0   2   2   2   0   0   2   2   0   0   2   2   2   0   0   2   2   0   2   0   2   2   2   2   0   0   2   2   0   0   0   2   0   0   0   0   2   2   0   0   2   0   2   0   2   0   0   0   2   2   2   0   0   0   2   0   0   0   0   0   0   2   0   0   2   0   0   0   0   0   0   0   2   2   2   2   2   2   0   2   0   0   2   2   0   0   2   0   2   2   0   2   2   2   0   2   2   2   0   2   0   2   2   0   0   2   2   0   0   2   0   2   0   0   2   2   2   0   2   0   0   2   2   2   2   0   0   0   2   0   2   2   2   2   2   0   0   2   0   0   0   0   0   0   0   0   2   2   0   2   0   2   0   0   2   2   2   0   2   2   2   0   2   2   2   2   2   2   2   0   2   2   0   0   0   2   0   0   0   2   0   0   0   0   0   2   2   2   0   0   2   0
 MK-1-10                2   0   2   2   0   2   2   0   0   2   2   2   0   0   2   2   0   0   0   2   2   0   0   2   2   2   2   0   2   2   2   2   0   0   2   0   0   0   2   2   0   0   0   0   2   2   2   0   2   0   2   0   2   0   0   2   2   2   2   2   0   2   2   0   0   2   0   0   0   2   0   2   2   0   0   0   0   0   0   0   2   2   0   2   2   2   0   2   0   0   2   2   0   0   2   0   2   2   0   2   2   2   0   2   2   2   0   2   0   2   2   0   0   2   2   0   0   2   0   2   0   2   2   2   2   0   2   0   0   2   2   2   2   0   0   0   2   0   2   2   2   0   2   0   0   2   0   0   0   0   0   0   0   0   2   2   0   2   0   2   0   0   2   2   2   0   2   2   2   0   2   2   2   2   2   2   0   0   2   2   0   0   0   2   0   0   0   2   0   0   0   0   0   2   2   2   0   0   2   0
 MK-1-11                2   0   2   2   0   2   2   0   0   2   2   2   0   0   2   2   0   0   0   2   2   0   2   2   0   2   0   0   2   2   2   2   0   0   2   0   0   0   2   2   0   2   0   0   0   2   2   0   0   0   2   0   0   0   0   2   2   2   2   0   0   2   2   0   0   2   0   0   0   2   0   2   2   0   0   0   0   2   0   0   2   2   0   2   2   2   0   2   0   0   2   2   0   0   2   0   2   2   0   2   0   2   0   2   2   2   0   2   0   2   2   0   0   2   2   2   0   2   0   2   0   2   2   2   2   0   2   0   0   2   2   2   2   0   0   0   2   0   2   2   2   0   0   0   0   2   0   0   0   0   0   0   0   0   2   0   0   0   0   2   0   0   2   2   2   0   2   2   2   0   2   2   2   2   2   2   0   0   2   2   0   0   0   2   0   0   0   2   0   0   0   0   0   0   2   2   0   0   2   0
 MK-1-12                2   0   2   2   0   2   2   0   0   2   2   2   0   0   2   2   0   0   0   2   2   0   2   2   0   2   0   0   2   2   2   2   0   0   2   2   0   0   2   2   0   2   0   0   2   2   2   0   0   0   2   0   0   0   0   2   2   2   0   0   0   0   2   0   0   2   0   0   0   2   0   0   2   0   0   0   0   0   0   0   2   2   0   2   2   2   2   2   0   2   0   2   0   0   0   0   2   2   0   2   0   2   0   2   2   2   0   2   0   2   2   0   0   2   2   2   0   2   0   2   0   2   2   2   2   0   2   0   0   2   2   2   0   0   0   0   2   0   2   2   2   0   0   0   0   2   0   2   0   0   0   0   0   0   2   0   2   0   0   2   0   0   2   2   2   0   2   0   2   0   2   2   2   2   2   2   0   0   2   2   0   0   0   2   0   0   0   2   0   0   0   0   0   0   2   2   0   0   2   2
 MK-1-13                2   0   2   2   0   2   0   0   0   2   2   2   0   0   2   2   0   0   2   2   2   2   2   2   0   2   0   0   2   2   2   2   0   0   2   0   0   0   2   2   0   2   0   0   2   2   2   0   0   0   2   0   0   0   0   2   2   2   0   0   0   0   2   0   0   2   0   0   0   2   0   0   2   0   0   0   0   0   0   0   2   2   0   2   2   2   2   2   0   2   0   2   2   0   0   0   2   2   0   2   0   2   2   2   0   2   0   0   0   2   2   0   0   2   2   2   0   2   0   2   0   2   2   2   2   2   2   0   0   2   2   2   0   0   0   0   2   0   2   2   2   0   0   2   0   2   0   2   0   0   0   0   0   0   2   0   2   0   0   2   0   0   2   0   2   0   2   0   2   0   2   2   2   2   2   2   0   0   2   2   0   0   0   2   0   0   0   2   0   0   0   0   0   0   2   2   0   0   2   2
 MK-1-14                2   0   0   2   0   2   0   0   0   2   2   2   0   0   2   2   0   0   0   0   2   2   2   2   0   2   0   0   2   2   2   0   0   0   2   0   0   0   2   2   0   2   0   0   2   2   0   0   0   0   2   0   0   0   0   2   2   2   0   0   0   0   2   2   0   2   0   0   0   0   0   0   2   0   0   0   0   0   0   0   2   2   0   0   2   2   0   2   0   2   0   0   2   0   0   0   2   2   0   2   0   2   2   2   0   2   0   0   0   2   2   0   0   2   0   2   0   2   0   2   0   2   0   2   2   2   2   0   0   2   2   2   0   0   0   0   2   2   2   2   2   0   0   0   0   2   0   0   0   0   0   0   0   0   2   0   2   2   0   0   0   0   2   0   2   0   2   0   2   0   2   2   0   2   2   2   2   2   2   2   0   0   0   2   0   0   0   0   0   0   0   0   0   0   2   2   0   0   2   0
 MK-1-15                2   0   0   2   0   2   0   0   0   2   2   2   2   0   2   2   0   0   0   0   2   2   2   2   0   2   0   0   2   2   0   0   0   0   2   0   0   0   2   2   0   2   0   0   2   2   0   0   2   0   2   0   2   0   0   2   2   2   0   0   0   0   2   2   0   2   0   2   2   0   0   2   2   0   0   0   0   0   0   0   2   2   0   0   2   2   0   0   0   2   2   0   2   0   0   0   2   2   0   2   0   2   2   2   0   2   0   0   0   2   2   0   0   2   0   2   0   2   0   2   0   2   0   2   2   2   2   0   0   2   2   2   0   0   2   0   0   2   2   0   2   0   0   0   0   2   0   0   0   0   0   0   0   0   2   0   2   0   0   0   0   0   0   0   2   0   2   0   2   0   2   2   0   2   2   2   2   2   0   2   0   0   0   2   0   0   0   0   0   0   0   0   2   0   2   2   0   0   2   2
 MK-1-16                2   2   0   2   0   2   0   2   2   2   2   0   2   0   2   2   0   2   0   0   2   2   2   2   0   2   0   0   2   2   0   0   0   0   2   0   2   0   2   2   0   2   0   0   2   2   0   0   2   0   2   0   2   0   0   2   2   2   0   0   0   0   0   2   0   2   0   2   2   0   0   2   2   2   0   0   0   0   0   0   2   2   0   0   2   2   0   0   0   0   2   2   2   0   0   0   2   2   0   2   0   2   2   2   0   0   0   0   0   2   2   0   0   2   0   0   0   2   0   2   0   2   0   2   2   2   2   0   0   2   2   2   0   0   2   0   0   2   0   0   2   0   0   0   0   0   0   2   0   0   0   0   0   0   2   2   2   0   0   0   0   2   0   0   2   0   0   2   2   0   2   0   0   2   2   2   2   2   0   2   0   0   0   2   0   0   2   0   0   0   0   0   2   0   2   2   0   0   2   2
 MK-2-1                 0   2   2   0   0   2   0   0   2   0   2   0   0   0   2   2   2   0   0   0   0   0   0   0   2   0   0   0   0   0   0   0   0   0   0   2   2   0   0   2   2   2   2   0   2   0   2   0   2   2   0   2   2   0   2   0   0   0   2   0   2   2   0   0   2   0   0   0   0   2   2   2   0   0   2   2   0   2   2   2   2   2   0   2   0   0   0   0   2   2   2   0   0   0   2   0   0   2   0   2   0   2   0   2   2   2   0   0   2   0   0   2   2   2   2   0   2   2   2   2   2   0   2   0   2   0   0   2   2   0   0   2   2   0   0   0   0   2   0   2   2   2   0   2   0   2   0   0   2   2   0   2   2   0   0   2   2   2   0   2   0   2   2   0   0   0   0   2   2   2   2   0   2   0   2   0   2   0   0   0   0   0   2   2   0   0   0   2   0   0   0   0   0   0   0   2   2   2   2   0
 MK-2-2                 0   2   2   0   0   2   0   0   2   0   2   0   0   0   2   2   2   0   0   0   0   0   0   0   2   0   0   0   0   0   0   0   0   0   0   2   2   0   2   2   2   2   2   2   2   0   2   0   2   2   0   2   2   0   2   0   0   0   2   0   2   2   0   0   2   0   0   0   0   2   2   2   0   0   2   0   2   0   2   2   2   2   0   2   0   0   0   0   2   2   2   0   0   0   2   0   0   2   0   2   0   0   0   2   0   2   0   0   2   0   2   2   2   2   2   0   2   2   2   2   2   0   2   0   2   0   0   2   0   0   0   2   2   0   0   0   0   2   0   0   2   2   0   2   0   2   0   0   2   2   0   2   2   0   0   2   0   2   0   2   0   2   2   0   0   2   0   2   2   2   2   0   2   0   2   0   2   0   0   0   0   0   2   2   0   0   0   2   0   0   0   0   0   0   0   2   2   2   0   0
 MK-2-3                 0   2   2   0   0   2   0   0   2   2   2   0   0   0   2   2   2   0   0   0   0   0   0   0   2   0   0   0   0   0   0   0   2   0   0   2   2   0   2   2   2   2   2   2   2   0   2   0   2   2   0   2   0   0   0   0   0   0   2   0   2   2   0   0   2   0   0   0   0   2   2   2   0   0   2   0   2   0   2   2   2   2   0   2   0   0   0   0   2   2   2   0   2   0   2   2   0   2   0   2   0   0   0   2   0   2   2   0   2   0   2   2   2   2   2   0   2   2   2   2   2   0   2   0   2   0   0   2   2   0   0   0   0   0   0   0   0   2   0   0   2   2   0   2   0   2   0   2   2   2   0   2   2   0   2   2   0   2   0   0   0   2   2   0   0   2   0   2   0   2   2   0   2   0   2   2   2   0   0   0   0   0   2   2   0   0   0   2   0   0   0   0   0   0   0   0   2   0   0   0
 MK-2-4                 0   2   2   0   0   2   0   0   2   2   2   0   2   0   2   2   2   0   0   0   0   0   0   0   2   0   2   0   0   0   0   0   0   0   0   2   2   0   2   2   2   0   2   0   2   0   2   0   2   2   0   2   0   0   0   0   0   0   2   0   2   2   0   0   2   0   0   0   2   2   2   2   0   0   0   0   2   0   2   2   0   2   0   2   0   0   0   0   2   2   2   0   2   0   2   2   0   2   2   2   0   0   0   0   0   2   0   0   2   0   2   2   2   0   2   0   2   2   2   2   2   0   2   0   2   0   0   2   2   0   0   0   0   0   0   0   0   2   2   0   2   2   0   2   0   2   0   2   2   2   0   2   2   0   2   2   0   2   0   0   0   0   2   0   0   2   0   2   0   2   2   0   2   0   2   2   2   0   2   2   0   0   2   2   0   0   2   2   0   0   0   0   0   0   0   0   2   0   0   0
 MK-2-5                 0   2   2   0   0   2   0   0   2   2   2   0   2   0   2   2   2   0   0   0   0   2   0   2   2   0   2   2   0   0   2   0   0   0   0   0   2   0   2   2   2   0   2   0   2   2   2   0   2   2   2   2   0   0   0   0   0   0   2   0   2   2   0   0   2   2   2   0   2   2   2   2   0   0   0   0   2   0   2   2   0   2   0   2   2   0   0   0   2   2   2   0   2   0   2   2   0   2   2   2   0   0   0   0   0   2   0   0   2   2   2   2   2   0   2   0   2   2   2   2   2   0   2   0   0   0   0   2   2   0   0   0   2   0   0   0   0   2   2   0   2   2   0   2   0   2   0   2   2   0   0   0   2   0   2   2   0   2   0   0   0   0   2   0   0   2   0   2   0   2   2   0   2   0   2   0   2   0   2   2   0   0   2   0   0   0   2   2   0   0   0   0   0   0   0   0   0   0   0   0
 MK-2-6                 0   2   2   0   2   2   0   0   2   2   2   0   2   0   2   2   2   0   0   0   0   2   0   2   2   0   2   2   0   0   2   0   2   0   0   2   2   0   2   2   2   0   0   0   2   0   2   0   2   2   2   2   0   0   0   0   0   0   2   0   2   2   0   0   2   2   2   0   2   2   2   2   0   0   0   0   2   0   2   2   0   2   0   2   0   0   0   0   2   2   2   0   2   0   2   2   0   2   2   2   0   0   0   0   0   2   0   0   0   2   0   2   2   0   2   0   2   2   2   2   2   2   2   0   0   0   0   0   2   0   0   0   2   0   0   0   0   2   2   0   2   2   0   0   0   2   0   2   2   0   2   0   2   0   2   2   0   2   0   0   0   0   2   2   0   2   0   2   2   2   2   0   2   0   2   0   2   0   2   2   0   0   2   0   0   0   2   2   0   0   0   0   0   0   0   0   0   0   0   0
 MK-2-7                 0   2   2   0   2   2   0   0   2   2   2   2   2   0   2   2   2   0   0   0   0   2   0   2   2   0   2   2   0   0   2   0   2   0   0   2   2   0   2   0   2   2   0   0   2   0   2   0   2   2   0   2   0   0   0   0   0   0   2   0   2   2   0   0   2   2   2   0   0   2   2   2   0   0   0   0   2   0   2   2   0   0   2   2   0   0   0   0   2   2   2   0   2   2   2   2   0   2   2   2   0   0   0   0   0   2   0   0   0   2   0   2   2   0   2   0   2   2   2   2   2   2   2   0   0   0   0   0   2   0   0   0   0   0   0   0   0   2   2   0   2   2   0   2   0   2   0   2   2   0   2   0   2   0   2   2   0   2   0   0   0   0   2   2   0   2   0   2   2   0   2   0   2   0   2   0   2   0   2   2   0   0   2   0   0   0   2   2   0   2   2   0   0   0   0   0   0   0   0   2
 MK-2-8                 0   0   2   0   2   2   0   0   2   2   2   0   2   0   2   2   2   2   0   0   0   2   2   2   2   2   2   2   0   0   2   0   2   0   0   2   0   0   2   0   2   2   0   0   2   0   2   0   2   2   2   2   0   0   2   0   0   0   2   0   2   0   0   0   2   2   2   0   0   2   2   2   0   0   0   0   2   0   2   0   0   0   2   2   0   0   0   0   2   2   2   0   2   2   0   2   2   2   2   2   2   0   0   0   0   0   0   0   0   2   0   2   2   0   2   2   2   2   2   2   2   2   0   0   0   2   2   0   2   0   0   0   0   0   0   0   0   2   2   0   2   2   0   2   0   2   2   2   2   0   2   2   2   0   2   0   0   2   0   0   0   0   2   2   0   2   0   0   2   0   2   0   2   0   2   0   2   0   2   2   0   0   2   0   0   0   0   2   0   2   2   0   0   0   0   2   0   0   0   2
 MK-2-9                 0   0   0   0   2   2   0   0   2   2   2   0   2   0   2   2   2   2   0   0   0   0   0   2   2   2   2   2   0   0   2   0   2   0   0   2   0   0   2   0   2   2   0   2   2   0   2   0   2   2   2   2   0   0   2   0   0   0   2   0   2   0   0   0   2   2   2   0   2   2   2   2   0   0   2   0   0   0   2   0   0   0   2   2   0   0   0   0   2   2   2   0   2   2   0   0   2   2   2   2   2   0   2   0   2   0   0   0   0   2   0   2   2   0   2   2   2   2   2   2   2   2   0   0   0   2   2   2   2   0   0   0   0   2   0   0   0   2   2   0   2   2   0   2   0   2   2   2   2   0   2   2   2   0   2   0   0   0   2   0   0   0   2   2   0   2   0   0   0   0   2   0   2   0   2   0   2   0   2   2   0   0   2   0   0   0   0   2   0   2   2   0   0   0   0   2   0   0   0   2
 MK-2-10                0   0   0   0   0   2   0   0   0   2   2   0   2   0   2   2   2   2   0   2   0   0   0   2   2   0   2   0   0   0   2   0   2   2   0   2   0   0   2   0   2   2   0   2   2   0   2   0   2   2   2   2   0   0   2   0   0   0   2   0   0   0   0   0   2   2   0   0   2   0   2   2   0   0   2   0   0   0   2   2   2   0   2   2   0   0   0   0   2   2   2   2   2   2   0   0   2   2   2   2   2   0   2   0   2   0   0   0   0   2   0   2   2   0   0   2   2   2   2   2   2   2   0   2   0   2   2   2   2   0   0   0   0   2   0   0   0   2   2   0   2   2   0   2   0   2   0   2   2   0   2   2   2   0   2   0   0   0   2   0   0   0   2   2   0   2   0   0   0   2   2   0   2   0   2   0   0   0   2   2   2   0   2   0   0   0   0   2   0   2   2   0   0   0   0   2   2   0   0   2
 MK-2-11                0   0   0   0   2   2   0   0   0   2   2   0   2   0   2   2   2   2   0   2   0   0   0   2   2   0   2   0   0   0   2   0   2   2   0   0   0   0   2   0   2   2   0   2   2   0   2   0   2   2   0   2   0   0   2   0   0   0   2   2   0   0   0   0   2   2   0   0   2   0   2   2   0   0   2   0   0   0   2   2   2   0   2   2   0   2   0   0   2   2   2   2   2   2   0   0   2   2   0   2   0   0   2   0   2   0   0   0   0   2   0   2   2   0   0   2   0   2   2   2   2   2   0   2   0   2   2   2   2   0   0   0   0   2   0   0   0   2   2   0   2   2   0   2   0   2   0   2   2   0   2   2   2   0   2   0   0   0   2   2   0   0   2   2   0   2   0   0   0   2   2   0   2   0   2   0   2   0   2   0   2   0   2   0   0   0   0   2   0   2   2   0   2   0   0   2   2   0   0   2
 MK-2-12                2   0   0   0   2   2   0   0   0   2   2   0   0   0   2   2   2   2   0   2   0   0   0   2   2   0   2   0   0   0   2   0   2   2   0   2   0   0   2   0   2   2   0   2   2   2   0   0   2   2   2   2   0   0   2   0   0   0   2   2   0   0   0   0   2   0   0   0   0   0   2   2   0   0   0   2   0   0   2   2   2   0   2   2   0   2   0   0   2   2   2   2   2   2   0   0   2   2   2   2   0   0   2   2   2   0   0   0   0   2   0   2   0   0   0   2   0   2   2   2   2   2   0   2   0   2   2   2   2   0   0   0   2   2   0   0   0   2   0   0   2   2   0   2   2   2   0   2   2   0   2   0   2   2   2   0   0   0   0   2   2   2   2   2   0   2   0   0   0   2   2   0   2   2   2   0   2   0   2   0   2   0   2   0   0   0   2   2   0   2   2   0   2   0   0   2   2   0   0   2
 MK-2-13                2   0   0   0   2   2   0   0   2   2   2   0   0   0   2   2   2   0   0   0   2   0   0   2   2   0   2   0   0   0   2   0   2   2   0   2   0   0   2   0   2   2   0   2   2   2   0   0   2   2   2   2   0   0   2   0   0   2   0   0   0   0   0   0   0   0   0   0   0   0   2   2   0   0   0   2   0   0   2   2   2   0   2   0   0   2   2   0   2   2   2   0   2   2   0   0   2   2   2   2   0   0   2   2   2   0   0   0   0   2   0   2   0   0   0   2   0   2   2   2   2   2   0   2   0   2   2   2   2   0   0   0   2   2   0   2   0   2   0   0   2   2   0   0   2   2   0   2   2   0   2   0   2   0   2   0   0   0   0   2   2   2   2   2   2   2   0   0   0   2   2   0   2   2   0   0   2   0   2   2   0   0   2   0   0   0   2   2   0   0   2   2   2   0   0   2   2   0   0   2
 MK-2-14                2   0   0   0   2   2   0   0   2   2   2   2   0   0   2   2   2   0   0   0   2   0   0   2   2   0   2   0   2   0   2   2   2   2   0   2   0   2   0   0   0   2   0   2   2   2   0   0   2   2   2   2   0   0   2   0   0   2   0   0   0   0   0   0   0   0   0   0   0   0   2   2   0   0   0   2   0   0   2   2   2   0   0   2   0   2   2   0   0   2   2   0   2   2   0   0   2   2   2   2   0   0   2   2   2   0   0   0   2   2   0   2   0   0   0   2   0   2   0   2   2   2   0   2   0   2   2   2   2   0   0   0   2   2   0   2   0   2   0   0   2   2   0   0   2   2   0   2   2   0   2   0   2   0   2   0   0   0   0   2   2   0   0   2   0   2   0   0   0   2   2   0   2   2   0   0   2   0   2   2   0   2   2   0   2   2   2   2   0   2   2   2   2   0   0   2   2   2   0   2
 MK-2-15                2   0   0   0   2   2   0   0   2   2   2   2   0   0   2   2   2   0   0   0   2   2   0   2   2   0   2   0   2   0   2   2   2   2   0   0   0   2   0   0   0   2   0   2   2   2   0   0   2   2   2   2   0   0   2   0   0   2   0   0   0   0   0   0   0   0   2   0   0   0   2   2   0   0   0   2   2   0   2   2   2   0   0   2   0   2   2   0   0   2   0   0   2   2   0   2   2   2   2   2   0   0   2   2   2   0   0   0   2   2   0   2   0   0   0   2   0   2   0   2   2   2   0   2   0   2   2   2   2   0   0   2   2   2   0   2   0   2   0   0   2   2   0   0   2   2   0   2   0   0   2   0   2   0   2   0   0   2   0   2   2   0   0   0   0   2   0   0   0   2   2   0   2   2   0   0   2   2   2   0   0   2   2   0   2   2   2   2   0   2   2   2   2   0   0   0   2   0   0   2
 MK-2-16                2   0   0   0   2   2   0   0   2   2   2   2   0   0   2   2   2   0   0   0   2   0   0   2   2   0   0   0   2   0   0   2   2   2   0   2   0   2   0   0   0   2   0   2   2   2   0   0   2   0   2   2   2   0   2   0   0   2   2   0   0   2   0   2   0   0   2   0   0   0   2   2   2   0   0   2   2   0   2   2   2   0   0   0   2   2   2   0   0   2   0   0   2   2   0   2   0   2   2   2   0   0   2   2   0   0   0   0   0   2   0   2   2   0   0   0   0   2   0   0   2   2   0   2   0   2   2   0   0   0   0   2   2   2   2   2   0   2   0   0   2   2   2   0   2   2   0   2   0   0   2   0   2   0   2   0   0   2   0   2   2   2   0   0   0   2   0   0   0   2   2   0   2   2   0   0   2   2   2   0   0   2   0   0   2   2   2   2   0   2   0   2   2   0   0   0   2   0   0   2
 MK-3-1                 0   0   2   0   2   2   0   2   2   0   2   0   0   2   2   0   2   0   0   0   0   2   2   2   2   0   0   0   0   2   2   0   2   2   2   2   0   2   0   0   2   2   0   0   0   0   2   0   2   0   2   0   2   0   2   0   0   0   0   2   0   2   2   2   0   0   0   0   2   2   2   2   0   0   2   0   0   0   0   0   2   0   0   2   0   2   0   2   2   0   2   2   2   2   0   0   2   0   0   0   2   2   2   2   2   2   2   0   2   2   0   0   0   0   2   0   0   2   0   0   2   2   2   2   2   0   2   0   0   0   2   0   2   0   0   0   0   2   0   2   2   2   0   2   2   0   0   2   0   2   0   2   2   0   0   0   2   2   2   2   2   2   0   0   2   2   2   2   2   0   2   0   0   2   2   2   0   2   2   0   2   0   2   0   2   0   0   2   2   0   0   2   0   2   0   0   0   2   0   0
 MK-3-2                 0   0   0   0   2   2   0   2   2   0   2   0   0   2   2   0   2   0   0   0   0   2   2   2   2   0   0   0   0   2   0   0   2   2   2   2   0   2   0   0   2   2   0   2   0   0   2   0   2   0   2   0   2   0   2   2   0   0   0   2   0   2   2   0   0   2   0   0   2   2   2   2   0   0   2   2   0   2   0   0   0   0   0   2   0   2   2   2   0   2   2   2   2   2   0   0   2   0   0   0   2   2   2   2   2   2   2   2   2   2   0   0   0   0   2   0   0   0   0   0   2   2   2   2   2   0   2   0   0   0   2   0   2   0   0   0   0   2   0   2   2   2   0   2   2   0   0   2   0   2   0   2   2   0   0   0   2   2   2   0   2   2   2   2   2   2   2   2   2   2   2   0   0   2   2   2   0   2   2   0   2   0   2   0   2   0   2   2   2   0   0   2   0   2   0   0   0   2   0   0
 MK-3-3                 0   0   2   0   2   2   0   2   2   0   2   0   0   2   2   0   2   2   2   0   0   2   2   2   2   2   0   0   0   2   0   0   2   2   2   2   0   2   0   0   2   2   0   2   0   0   2   0   2   0   2   2   2   0   2   2   0   0   0   2   0   2   2   0   0   2   0   2   2   2   2   2   2   0   2   2   2   2   0   0   2   0   0   2   0   2   2   2   0   2   0   2   0   2   0   0   2   0   0   0   2   2   2   2   2   2   2   2   2   2   0   0   0   0   2   0   0   0   0   0   2   2   2   2   2   0   2   0   0   0   2   0   2   2   0   0   0   0   0   2   2   2   0   2   2   0   0   0   0   2   0   2   2   0   0   0   2   2   2   0   2   2   2   2   2   2   2   2   2   0   2   2   0   2   2   2   0   2   2   0   2   0   2   0   2   2   2   2   2   0   0   2   0   2   0   0   0   2   0   0
 MK-3-4                 0   0   2   0   2   0   0   2   2   0   2   0   0   0   2   0   2   2   2   0   0   2   2   2   2   2   0   0   0   2   0   0   2   0   2   2   0   2   0   0   2   2   2   2   0   0   2   0   2   0   2   0   2   0   2   2   0   0   0   2   0   2   2   0   0   2   0   2   2   2   0   2   2   0   2   2   2   2   0   0   2   2   0   2   0   2   2   0   0   2   0   2   0   2   0   0   2   0   0   0   2   2   0   2   2   2   2   2   2   2   0   0   2   0   2   0   0   0   0   0   2   2   2   2   2   0   2   0   0   0   2   0   2   2   0   0   0   0   0   2   2   2   0   2   2   0   0   0   0   2   0   2   2   0   0   0   2   2   2   0   2   2   2   2   2   2   2   2   2   0   2   2   0   2   2   2   0   2   2   0   2   0   2   0   2   0   2   2   2   0   0   2   0   0   0   2   0   2   0   0
 MK-3-5                 0   0   2   0   2   0   0   0   2   0   2   0   0   0   0   0   2   2   2   0   0   2   2   2   2   2   0   0   0   2   0   0   2   0   2   2   0   2   0   0   0   2   2   2   0   0   2   0   2   0   2   2   2   0   2   2   0   0   0   2   0   2   2   2   0   2   0   2   0   2   0   0   2   0   2   0   2   2   0   0   2   0   0   2   0   2   2   0   0   2   0   0   0   2   0   0   2   0   0   0   2   2   0   2   2   2   2   2   2   2   0   0   2   0   2   0   0   0   2   0   2   2   2   2   2   0   2   0   0   0   2   0   0   0   0   0   0   0   0   2   2   2   0   2   2   0   0   0   0   2   0   0   2   0   0   0   2   2   2   0   2   2   2   2   2   2   2   2   2   0   2   2   0   2   2   2   0   2   0   0   2   0   0   2   2   0   2   2   2   0   2   2   2   0   0   2   2   2   2   0
 MK-3-6                 0   0   2   0   2   0   0   0   2   0   2   0   0   0   0   0   2   2   2   0   2   2   2   2   2   2   0   0   0   2   0   0   2   0   2   2   0   2   0   0   0   2   2   2   0   0   2   0   2   0   2   2   2   0   2   2   0   0   0   2   0   2   2   2   0   2   0   2   0   2   0   0   2   2   2   0   2   2   0   2   2   0   0   2   0   2   2   0   0   2   0   0   0   2   0   0   2   0   2   0   2   2   0   2   2   2   2   2   2   2   0   0   2   0   2   0   0   0   2   0   2   2   2   2   2   0   2   0   0   0   2   0   0   0   0   0   0   0   0   0   2   0   0   0   2   0   2   0   0   2   0   0   2   0   0   0   2   2   2   0   2   2   2   2   2   2   2   2   2   0   2   2   0   2   2   2   0   2   0   0   2   0   0   2   2   0   2   2   2   0   2   2   2   0   0   2   2   2   2   0
 MK-3-7                 0   0   2   0   2   0   0   2   2   0   2   0   0   0   0   0   2   2   0   0   2   2   2   2   2   2   0   2   0   0   0   0   2   0   2   2   0   2   0   0   0   2   2   2   2   0   2   0   2   0   2   0   2   0   2   2   0   0   0   0   0   2   2   2   0   2   2   2   0   2   0   0   2   0   2   0   2   2   0   2   2   0   0   2   2   2   2   0   0   2   0   0   0   2   0   0   2   0   2   0   2   2   0   2   2   2   2   2   2   2   0   0   2   2   2   0   0   0   2   0   2   2   2   2   2   0   2   0   0   0   0   0   0   0   0   0   2   0   0   0   2   2   0   0   2   0   2   0   0   2   0   0   2   0   0   0   2   2   2   0   2   2   2   2   2   2   2   2   2   0   2   0   0   2   2   2   0   2   0   0   2   0   0   2   2   2   2   2   2   0   2   2   2   0   0   2   2   2   2   2
 MK-3-8                 2   0   2   0   2   2   0   0   2   0   2   0   0   0   0   0   2   2   0   0   2   2   2   2   2   0   0   2   0   0   0   0   2   0   2   0   0   2   0   0   0   2   2   2   2   0   2   0   0   0   2   0   2   0   2   2   0   0   0   0   0   2   2   0   0   0   0   2   0   2   0   0   2   2   0   0   2   2   0   0   2   0   0   2   2   2   2   0   0   2   0   0   2   2   0   0   2   0   2   0   2   2   0   2   2   2   2   2   2   2   0   0   2   2   2   0   0   0   2   0   2   2   2   2   2   0   2   2   0   0   0   0   0   0   0   0   2   0   0   0   2   2   0   0   2   0   0   0   0   2   0   2   2   0   0   0   0   2   2   0   2   2   0   2   2   2   2   2   2   0   2   0   2   2   2   0   0   0   2   0   2   0   0   2   2   2   2   2   2   0   2   0   2   0   0   2   2   2   2   2
 MK-3-9                 2   0   2   0   2   2   0   0   2   0   2   0   0   0   0   0   2   2   0   0   2   2   2   2   2   0   0   2   0   0   2   0   0   0   2   0   0   2   0   2   0   2   2   2   2   0   2   0   0   0   2   0   2   0   2   2   0   0   0   0   0   2   2   0   0   0   0   2   0   2   0   0   2   2   0   0   2   2   0   0   2   0   0   2   2   2   2   0   0   2   0   0   2   2   0   0   2   0   2   0   2   2   0   0   2   2   0   2   2   0   0   0   0   2   0   0   0   0   2   0   2   0   2   2   2   2   2   2   0   0   0   0   0   0   0   0   2   0   0   2   2   2   0   2   2   0   0   2   0   2   0   2   2   2   0   0   0   2   2   0   2   2   0   2   2   2   2   2   0   0   0   0   2   2   0   0   0   0   2   0   2   0   0   2   2   2   2   2   2   0   2   0   2   0   0   2   2   2   2   2
 MK-3-10                2   0   2   0   2   0   0   0   2   2   2   0   0   0   0   0   2   2   0   0   2   2   0   2   2   2   0   2   0   2   2   0   0   0   2   0   0   2   0   2   0   0   2   2   2   2   2   0   0   0   2   0   2   0   2   2   0   0   0   0   0   2   2   0   0   0   0   0   0   2   0   0   2   2   0   0   0   0   0   0   2   0   0   2   2   2   2   0   0   2   0   0   2   2   0   0   2   0   2   0   2   2   0   0   2   2   0   2   2   0   0   0   0   2   0   0   0   0   2   0   2   0   2   2   2   2   2   2   2   0   2   0   0   0   0   0   2   0   0   2   2   2   0   0   2   0   0   2   0   2   0   2   2   2   0   0   0   2   2   0   2   2   0   2   2   2   2   2   0   0   0   0   2   0   0   0   0   0   2   0   2   0   0   2   2   2   2   2   2   2   2   2   2   0   0   2   2   2   2   2
 MK-3-11                2   0   2   0   2   0   0   2   2   2   2   0   0   0   0   2   2   2   0   0   2   0   0   2   2   2   0   2   2   0   2   2   0   0   2   2   0   2   0   2   0   0   2   2   2   0   2   0   2   0   2   0   2   0   2   2   0   0   0   0   0   2   0   0   2   0   0   2   2   2   0   0   2   2   0   2   0   0   0   0   2   0   0   2   2   2   2   0   0   0   0   0   2   2   0   2   2   0   2   0   2   2   0   0   2   2   0   2   2   0   0   0   0   2   0   0   0   2   2   0   2   0   2   2   2   2   2   2   2   0   2   0   0   0   0   0   2   0   2   2   2   2   0   0   2   0   0   2   0   2   0   2   2   2   2   0   0   2   2   0   2   2   2   2   2   0   2   2   0   0   0   0   2   0   2   0   0   0   2   0   2   2   0   2   2   2   0   2   0   2   2   2   2   0   0   2   2   0   2   2
 MK-3-12                2   0   2   0   2   2   0   2   2   2   2   2   0   0   0   2   2   2   2   0   2   0   0   2   2   2   0   2   2   0   2   2   0   0   2   2   0   2   0   2   0   0   2   2   2   0   2   0   2   0   2   0   2   0   2   2   2   0   0   0   0   2   0   2   2   2   0   2   2   0   2   0   2   2   0   2   0   0   0   0   2   0   2   2   0   2   2   0   0   0   0   0   2   2   0   2   2   0   2   0   2   2   0   0   2   2   0   2   2   0   0   0   0   2   0   0   0   2   2   0   2   0   2   2   2   2   2   2   2   2   2   0   0   0   0   0   2   0   2   2   2   0   0   0   2   0   0   2   0   2   0   2   2   2   2   0   0   2   2   0   2   0   2   2   2   2   2   2   0   2   0   2   2   0   2   0   0   0   2   0   2   2   0   0   2   2   0   2   0   2   2   2   2   0   0   2   2   0   2   2
 MK-3-13                2   0   2   0   2   2   0   2   2   2   2   0   0   0   0   2   2   2   2   0   2   0   0   2   2   2   2   2   2   0   0   0   0   0   2   2   0   2   0   0   2   0   2   2   2   0   2   0   2   0   2   0   2   0   2   2   2   0   0   2   0   2   0   2   2   2   0   2   2   0   2   2   2   0   0   2   0   0   0   0   2   0   2   0   0   2   2   0   0   0   0   0   2   2   0   2   2   0   0   0   2   2   0   0   2   2   0   0   2   0   0   0   0   2   0   0   0   2   2   0   2   0   2   2   2   2   2   2   2   2   2   0   0   0   0   0   2   0   2   2   2   0   0   0   2   0   2   2   0   2   0   2   2   2   2   0   0   2   0   0   2   0   2   2   0   2   2   2   0   2   0   2   2   0   2   0   0   0   2   0   2   2   0   0   2   2   0   2   0   2   0   2   2   0   0   2   2   0   2   2
 MK-3-14                2   0   2   0   2   2   0   2   2   2   2   0   0   0   0   2   2   2   0   0   2   0   0   2   2   2   2   2   2   0   0   0   0   0   2   0   0   2   0   0   2   0   2   2   2   0   2   0   2   0   2   0   2   0   2   2   2   0   0   0   0   2   0   2   2   2   0   2   2   2   2   2   2   0   0   2   0   0   0   0   2   0   2   0   0   2   2   0   0   2   0   0   2   2   0   2   2   0   0   0   0   2   0   0   0   2   0   0   2   0   0   0   0   2   0   2   2   2   2   0   2   0   2   0   2   2   2   2   2   2   2   0   0   0   0   0   2   0   2   2   2   0   0   0   2   0   2   2   0   2   0   2   2   2   2   0   0   2   0   2   2   0   2   0   0   2   2   2   0   2   0   2   0   0   2   0   0   0   2   0   2   2   0   0   2   2   0   2   0   2   0   2   2   0   0   2   0   0   2   2
 MK-3-15                2   0   2   0   2   2   0   2   2   2   2   0   0   2   0   2   2   2   0   0   2   0   0   2   2   2   2   2   2   0   2   0   0   0   2   0   0   2   0   0   2   2   2   2   2   0   0   0   2   2   2   0   2   0   2   2   2   0   0   2   0   2   0   2   2   2   0   2   2   0   2   2   2   0   0   2   0   0   0   0   2   0   2   0   0   2   0   0   0   0   0   0   2   2   0   2   2   0   0   0   0   2   0   0   0   2   0   0   2   0   2   0   0   2   0   0   2   2   2   0   2   0   2   0   2   2   2   2   2   2   0   0   0   0   0   0   2   0   2   2   2   0   0   0   2   0   2   0   0   2   0   2   2   2   0   0   0   2   0   2   2   0   2   0   2   2   2   2   0   2   2   2   0   0   0   2   0   0   2   0   2   2   0   0   2   2   0   0   0   2   0   0   0   0   2   2   0   0   2   2
 MK-3-16                0   0   2   0   0   2   0   0   2   2   2   0   0   2   0   2   0   2   0   0   0   0   0   2   2   2   2   2   2   0   2   0   0   0   2   0   0   2   0   0   2   2   2   2   2   0   0   0   0   2   2   2   2   0   2   2   2   0   0   2   0   2   0   0   2   0   0   0   2   0   2   2   2   0   0   2   0   0   0   0   2   0   2   2   0   2   0   0   0   0   0   2   2   2   0   2   0   0   0   0   0   2   0   0   0   2   0   0   2   2   2   0   0   2   0   0   2   2   2   2   2   0   0   0   2   2   2   2   2   2   0   0   2   0   0   0   2   0   2   2   2   0   0   0   2   0   2   0   0   2   0   2   2   2   0   0   0   2   0   2   2   0   0   0   0   0   2   2   0   2   2   2   2   0   0   2   0   2   2   0   2   2   0   0   2   2   0   0   0   2   0   0   0   0   2   2   0   0   2   2
 MK-4-1                 0   0   0   0   0   0   2   2   2   2   0   0   2   2   2   0   2   0   2   2   2   2   2   2   0   0   2   0   0   0   0   0   2   2   2   0   2   0   0   2   0   0   2   0   2   0   2   2   2   0   0   2   0   0   2   0   0   2   2   2   2   0   0   0   2   0   2   0   2   0   2   0   2   2   0   0   2   2   2   0   2   0   0   2   0   2   2   0   2   2   0   0   0   0   2   0   2   0   2   2   0   0   2   0   2   0   0   2   2   0   2   0   2   2   0   0   2   2   2   0   0   0   0   2   2   0   2   0   0   0   2   0   2   0   2   0   0   0   0   0   0   2   2   2   2   2   2   2   2   2   2   0   2   2   2   2   2   2   0   0   0   2   0   0   0   0   0   0   0   0   2   2   0   0   2   0   0   2   0   2   0   2   0   2   2   2   2   0   0   2   2   0   0   2   0   0   0   0   0   0
 MK-4-2                 0   0   0   0   2   0   2   2   2   2   0   0   0   0   2   0   2   0   2   2   2   2   2   2   0   0   2   0   0   0   0   0   2   2   2   0   2   2   0   2   0   0   2   0   2   2   2   2   2   0   0   0   0   0   2   0   0   2   2   2   2   0   0   0   2   0   0   0   2   0   2   0   0   2   2   0   2   2   2   0   2   0   0   2   0   2   2   0   2   2   0   0   0   0   2   0   2   0   2   2   0   0   2   0   2   0   2   2   2   0   0   0   2   0   0   0   2   2   2   0   0   0   0   2   2   0   2   0   0   0   2   0   2   0   2   0   0   0   0   0   0   2   2   2   2   2   2   2   2   2   2   0   2   2   2   2   2   2   0   0   0   2   0   0   0   0   0   0   2   0   2   2   0   0   2   0   0   2   0   2   0   2   0   0   2   2   0   0   0   2   2   0   0   2   0   0   0   0   0   0
 MK-4-3                 0   0   0   0   2   0   2   2   2   0   0   0   0   2   2   0   2   0   2   2   2   2   2   2   0   0   2   2   0   0   0   0   2   0   2   0   2   0   0   2   0   0   2   0   0   2   2   2   2   0   0   0   0   0   2   0   0   2   2   0   0   0   0   0   2   0   0   0   2   2   0   0   0   0   2   0   2   2   2   0   2   0   0   2   0   2   2   0   2   2   2   0   0   0   2   0   2   0   2   2   0   0   2   0   2   0   2   2   2   0   0   0   2   0   0   0   2   2   2   0   0   0   0   2   2   0   2   0   0   0   2   0   2   0   2   0   2   0   2   0   0   0   2   2   0   0   2   2   2   2   2   2   2   2   2   2   0   2   0   0   0   2   0   0   0   0   0   0   2   0   2   2   0   0   0   0   0   0   0   0   0   2   0   0   2   2   0   2   0   2   2   0   0   2   0   0   2   0   0   0
 MK-4-4                 0   0   0   0   0   0   2   2   2   0   0   0   2   2   2   0   0   0   2   2   2   2   2   0   0   0   0   2   0   0   0   0   2   0   2   0   2   0   0   2   0   0   2   0   0   2   2   2   2   0   0   0   0   0   2   0   0   2   2   0   0   0   0   0   2   0   0   0   2   2   0   0   0   0   2   0   2   2   2   2   2   2   0   2   0   2   2   2   2   2   2   0   0   0   2   0   2   0   2   2   2   0   2   0   2   0   2   2   2   0   2   0   2   0   0   0   2   2   2   0   2   0   0   2   2   0   2   0   2   0   2   0   2   0   0   0   2   2   2   0   0   0   2   2   0   0   0   2   2   2   2   2   2   2   2   2   0   2   0   0   0   2   0   2   0   0   0   0   2   0   2   2   2   0   0   0   0   0   0   0   0   2   0   0   2   2   0   2   0   2   2   0   0   2   2   0   0   0   0   2
 MK-4-5                 0   0   2   0   0   0   0   2   2   0   0   0   2   2   2   0   0   0   2   2   2   2   2   0   0   0   0   2   0   0   0   0   2   0   2   0   2   0   0   2   0   0   2   0   0   2   2   2   0   0   0   0   0   0   2   0   0   2   2   0   0   0   0   2   2   0   2   0   2   2   2   2   0   2   0   0   2   2   2   2   2   2   0   2   0   2   2   2   2   2   2   0   0   0   2   0   2   0   2   2   2   0   2   0   2   0   2   2   2   0   2   0   2   0   0   0   2   2   2   0   2   0   0   2   2   0   2   0   0   0   2   0   2   0   0   2   2   2   2   0   2   0   2   2   0   0   0   2   2   2   2   0   2   2   2   2   0   2   0   0   0   2   0   2   0   0   0   0   0   2   2   0   2   0   0   0   0   0   0   0   0   2   0   2   2   2   0   2   0   2   2   0   0   0   2   0   0   0   0   0
 MK-4-6                 0   0   2   0   0   2   0   2   2   0   0   0   2   2   2   0   0   0   2   2   2   2   2   0   0   0   0   2   0   0   0   2   2   0   2   0   2   0   0   2   2   0   2   0   0   2   2   2   0   0   0   2   0   0   2   0   0   2   2   2   0   0   0   2   2   2   2   0   2   2   2   2   2   2   2   0   2   2   2   2   2   2   0   2   0   2   2   2   2   2   2   0   0   0   0   0   2   0   2   0   2   0   2   0   2   0   2   2   2   0   2   0   0   0   0   0   2   2   2   0   2   0   0   2   2   0   0   2   0   0   0   0   2   0   0   2   2   2   2   0   2   2   2   2   0   0   0   2   2   2   2   0   2   2   2   2   0   2   0   0   0   2   0   2   0   0   0   0   0   2   2   0   2   0   0   0   0   0   0   0   0   2   0   2   2   2   0   2   0   0   2   0   2   2   2   2   0   0   0   0
 MK-4-7                 2   2   2   0   2   0   0   2   2   0   0   0   2   2   0   0   0   0   2   2   2   2   2   0   0   0   0   2   0   0   0   2   2   0   2   0   2   0   2   2   2   0   2   0   0   2   2   2   0   0   0   2   0   0   2   0   0   2   2   2   0   0   2   2   2   2   2   0   2   2   2   2   2   2   2   0   2   2   2   2   2   2   0   2   0   2   2   0   2   2   0   0   0   0   0   0   2   0   2   0   2   0   2   0   2   0   2   2   2   0   2   0   0   0   2   0   2   2   2   2   2   0   0   2   2   2   0   2   0   0   0   0   2   0   0   2   2   2   2   2   2   2   2   2   0   0   0   2   2   2   0   0   2   2   2   2   0   2   0   0   0   0   0   2   0   2   0   2   2   2   2   0   0   0   0   0   0   0   0   0   0   2   0   2   2   2   0   2   0   0   2   0   2   2   2   2   0   0   0   0
 MK-4-8                 2   2   0   0   2   2   0   2   2   2   2   0   2   2   0   0   0   0   2   2   2   2   2   0   0   0   0   2   0   0   0   0   2   0   2   2   2   0   2   2   2   0   2   0   0   2   0   2   2   0   0   2   0   0   2   0   0   2   0   2   0   0   2   2   2   2   2   0   2   2   2   2   0   0   2   0   2   2   0   2   2   2   0   2   0   2   2   0   2   0   2   0   0   0   0   0   2   2   2   0   0   0   2   0   2   0   2   2   2   0   2   0   0   0   2   0   2   0   0   2   0   0   0   2   2   2   0   2   0   0   0   0   2   0   0   2   0   2   2   2   2   2   2   2   0   0   0   2   2   2   0   0   0   2   2   2   0   2   0   0   0   0   0   0   0   2   0   2   2   2   2   0   0   0   0   0   0   0   0   0   0   2   0   2   2   2   0   2   0   0   2   0   2   2   2   2   0   0   0   0
 MK-4-9                 2   2   0   0   2   2   0   2   0   2   2   0   2   2   0   0   0   0   2   2   2   2   2   0   0   0   2   2   2   0   0   2   2   0   2   2   2   0   0   2   2   2   2   0   0   0   0   2   2   0   0   2   0   0   2   0   0   2   0   2   0   0   0   2   2   2   2   0   2   2   2   2   0   0   2   0   2   2   0   2   2   2   0   2   0   2   2   0   0   0   0   0   0   0   0   0   0   2   2   0   0   0   2   0   2   0   2   2   0   0   2   0   0   0   2   0   2   2   0   2   0   0   0   2   2   2   2   2   2   0   0   2   2   0   0   2   0   2   2   0   0   2   2   2   0   0   0   2   2   0   0   0   0   2   2   2   0   2   0   0   0   0   0   0   0   2   2   2   2   2   2   0   0   0   0   0   0   0   0   0   0   2   0   2   2   2   0   2   0   0   2   0   2   2   2   2   0   0   0   0
 MK-4-10                2   2   0   2   2   2   0   2   2   2   2   2   2   2   0   0   0   0   2   2   0   2   2   0   2   0   2   2   2   0   0   2   2   0   2   2   2   0   0   2   2   2   2   0   0   2   0   2   2   0   0   2   0   0   2   0   0   2   0   2   0   0   0   2   2   0   0   0   2   0   2   2   2   0   2   0   2   2   0   2   2   2   0   2   0   2   2   0   0   2   0   0   0   0   0   0   0   0   2   0   0   0   2   0   2   0   2   2   0   0   2   0   0   0   2   0   2   2   0   2   2   0   0   2   2   2   2   2   2   0   0   2   2   0   0   2   0   2   2   0   0   2   2   0   0   0   0   2   2   0   0   0   0   2   2   2   0   2   0   0   0   0   0   0   0   2   2   2   2   2   2   0   0   0   0   0   0   0   0   0   0   2   0   2   2   2   0   2   0   2   2   0   2   2   2   2   0   0   0   0
 MK-4-11                2   2   0   2   2   2   0   2   2   2   2   2   2   2   0   0   0   0   2   2   0   2   2   0   2   0   2   2   2   0   0   2   2   2   2   2   2   0   0   2   2   2   2   0   0   2   2   2   2   0   0   2   0   0   2   0   0   2   0   2   2   0   0   2   2   0   2   0   2   0   2   2   0   0   2   2   2   2   0   2   2   2   0   0   0   2   2   0   0   2   0   0   0   0   0   0   0   0   2   0   0   0   0   0   2   0   2   2   0   0   0   0   0   0   2   0   2   2   0   2   2   0   0   2   0   2   2   2   2   0   2   0   2   2   0   2   0   2   2   0   0   2   2   0   0   0   0   2   2   0   2   0   0   2   2   2   0   2   2   0   0   0   0   0   0   0   2   2   2   2   2   0   2   0   0   0   0   0   0   0   0   2   0   2   2   2   0   2   0   2   2   0   2   2   0   2   2   0   0   2
 MK-4-12                2   2   0   2   2   2   0   2   2   2   0   2   2   2   0   0   0   0   2   2   2   0   2   0   2   0   0   2   0   2   0   2   2   2   2   2   2   0   0   2   2   2   2   0   0   2   2   2   2   0   0   2   0   0   2   2   0   2   0   2   2   0   0   2   0   0   2   0   2   2   2   2   0   0   2   2   2   2   0   2   2   2   0   0   0   2   2   0   0   0   0   0   0   0   0   0   0   0   2   0   0   0   0   0   2   2   2   2   0   0   0   0   2   0   2   0   2   2   0   2   2   0   0   2   0   0   2   2   2   0   2   0   2   2   2   2   0   2   2   0   0   2   2   0   0   0   0   2   0   0   2   0   0   2   2   2   0   2   2   0   0   2   0   2   0   0   2   2   2   2   2   0   2   0   0   0   0   0   0   0   0   2   0   2   2   2   0   2   0   2   2   0   2   2   0   2   0   0   0   2
 MK-4-13                2   2   0   2   2   2   0   2   2   2   0   2   2   2   0   0   0   2   2   2   2   0   2   0   2   2   0   2   0   2   0   2   2   2   2   2   2   0   0   2   2   2   2   0   0   2   2   2   0   0   0   2   0   0   2   2   0   2   0   2   2   0   0   2   0   0   2   0   0   2   2   2   0   2   2   2   2   2   0   2   2   2   0   0   2   2   2   0   0   2   0   0   2   0   0   0   0   2   2   2   0   2   2   0   2   2   2   2   0   0   2   0   2   0   0   0   2   2   0   2   2   0   0   2   0   0   2   0   2   0   2   2   2   2   2   2   0   2   0   0   2   2   2   0   0   0   0   2   0   0   2   0   0   2   2   2   0   2   2   0   0   2   0   2   0   0   0   2   2   2   2   0   2   0   0   0   0   0   0   0   0   0   0   2   2   2   0   2   0   0   2   0   0   2   0   2   2   0   0   2
 MK-4-14                2   0   0   2   2   2   0   2   2   2   2   2   2   2   0   0   0   2   2   2   2   0   2   0   2   2   0   2   0   0   0   2   2   2   2   2   2   0   0   2   2   2   2   0   0   2   2   2   0   0   0   2   0   0   2   2   0   2   0   2   2   0   0   2   0   0   2   0   0   2   2   0   0   2   2   2   2   2   0   0   2   2   0   0   2   2   2   0   0   2   0   0   2   0   0   0   0   2   2   2   0   2   2   0   2   2   2   2   0   2   2   0   2   0   0   2   2   2   0   2   2   0   0   2   0   0   2   0   2   0   2   2   2   2   2   2   0   2   0   0   2   2   2   2   0   0   0   2   0   0   2   0   0   2   2   2   0   0   2   0   0   2   0   2   0   2   0   2   2   2   2   0   2   2   0   0   0   0   0   2   0   0   0   2   2   2   0   2   0   2   2   0   0   2   2   2   2   0   0   0
 MK-4-15                2   0   0   2   2   2   2   2   2   2   2   2   2   2   0   0   2   2   2   2   2   0   2   0   2   2   0   2   0   2   2   2   2   0   2   2   2   0   0   2   2   2   2   0   0   2   0   2   0   0   0   2   0   2   2   2   0   2   0   2   2   0   0   2   0   0   2   0   0   2   2   0   0   2   2   2   2   2   2   0   2   2   0   0   2   0   2   0   0   2   0   0   2   2   0   0   0   2   0   2   0   2   2   0   2   2   2   2   0   2   2   0   2   0   0   2   2   2   0   2   2   0   0   2   0   0   2   0   2   0   2   2   2   2   2   2   0   0   0   0   2   2   2   2   0   0   0   2   0   0   2   0   0   2   2   2   0   0   2   2   0   2   0   2   0   2   2   2   2   0   2   0   2   0   0   0   0   0   2   2   0   0   0   2   2   2   0   2   0   2   2   0   0   2   2   2   2   0   0   0
 MK-4-16                2   0   0   0   2   2   2   2   2   2   2   2   2   2   0   0   0   2   2   2   2   0   2   0   2   2   0   0   0   2   2   2   2   2   2   2   0   0   0   2   2   2   2   0   0   2   0   2   2   0   0   2   2   2   2   0   0   2   0   2   2   0   0   2   0   0   2   0   0   2   2   0   0   2   2   0   2   2   2   0   2   2   0   0   0   0   2   0   0   2   0   0   2   2   0   0   0   2   0   2   0   2   2   0   2   2   2   2   0   0   2   0   2   0   0   2   2   2   0   2   2   0   0   2   0   0   2   0   2   0   2   2   2   2   2   2   2   0   0   0   2   2   2   0   0   0   0   2   0   0   2   0   0   2   2   2   0   0   2   2   0   2   0   2   0   2   2   2   2   0   2   0   2   0   0   0   0   0   2   2   0   0   0   2   2   2   0   0   0   2   2   0   0   2   2   2   2   0   0   2
 MK-5-1                 2   0   0   0   2   0   0   0   0   2   2   0   2   2   2   0   0   0   0   2   2   0   0   2   2   2   2   2   0   0   0   0   0   2   2   0   2   0   0   0   0   2   0   2   0   0   0   2   2   0   2   0   2   0   0   0   0   0   0   2   2   2   2   0   2   2   2   0   2   2   2   2   2   0   2   2   0   2   2   2   0   0   0   2   2   2   2   2   2   0   0   0   0   2   2   0   0   2   2   0   2   2   2   2   2   0   2   2   2   0   2   2   2   0   2   2   2   0   0   2   2   2   0   2   0   2   2   0   2   2   2   0   0   2   2   0   2   0   0   2   0   0   0   0   2   0   2   0   2   0   2   0   2   2   0   0   2   0   0   2   2   2   0   2   0   0   2   2   0   2   2   0   2   0   0   2   0   0   0   2   0   0   2   2   2   2   0   0   0   2   0   2   0   0   2   2   0   0   0   2
 MK-5-2                 2   0   0   0   0   0   2   0   0   2   2   0   0   2   2   0   0   0   0   2   2   0   0   2   0   2   2   2   0   0   0   0   0   2   2   0   2   0   0   0   0   2   0   2   0   0   0   2   2   0   2   0   2   0   0   0   0   0   0   2   2   2   2   0   2   2   2   0   2   0   2   0   2   0   2   2   0   2   2   2   0   0   0   2   2   2   2   2   2   0   0   0   0   2   2   0   2   2   2   0   2   2   2   2   2   0   0   0   2   0   2   2   2   0   2   2   2   0   0   2   2   2   0   2   0   2   2   0   2   2   2   0   2   2   2   0   2   0   0   2   0   0   0   0   2   0   2   0   2   0   2   0   2   0   0   0   2   0   0   2   2   2   0   2   0   0   2   2   0   0   2   0   2   0   2   2   0   0   0   2   0   0   2   2   2   2   0   0   0   2   0   2   0   0   2   2   0   0   0   2
 MK-5-3                 2   0   0   0   0   0   2   0   0   2   2   0   0   2   2   0   0   0   0   2   2   0   0   2   0   2   0   2   0   0   0   0   0   2   2   0   2   0   0   0   0   2   0   2   0   0   0   2   2   0   0   0   2   0   0   0   0   0   0   2   2   0   2   0   2   2   2   0   2   0   2   0   2   0   2   2   0   2   2   2   0   0   0   2   2   2   2   2   2   0   2   0   2   2   2   0   2   2   2   0   2   2   2   2   2   0   0   0   2   0   2   2   2   0   2   2   2   0   0   2   2   2   0   0   0   0   2   0   2   2   0   0   2   2   0   0   2   0   0   2   0   0   0   0   2   2   0   0   2   0   2   0   2   0   0   0   2   0   0   2   2   2   0   0   0   0   2   2   2   0   2   0   2   0   2   2   0   0   0   2   2   0   2   2   2   2   0   0   0   2   0   2   0   0   2   2   0   0   0   2
 MK-5-4                 2   2   2   0   0   0   2   0   0   2   2   0   0   2   2   0   0   0   0   2   2   2   2   2   0   0   0   2   0   0   0   0   0   2   2   0   2   0   2   0   0   2   0   2   0   0   0   2   0   0   0   0   2   0   2   0   0   0   0   2   2   0   2   0   0   2   2   0   2   0   2   0   2   0   2   2   0   2   2   2   0   0   0   2   2   2   2   2   2   0   2   0   2   0   0   0   2   2   2   0   2   2   2   0   2   0   0   0   2   0   0   2   2   0   2   2   2   0   0   0   2   2   0   0   0   0   2   0   2   2   0   0   2   2   2   0   2   0   0   2   0   0   0   0   2   2   0   0   2   0   2   0   2   0   2   0   2   0   0   2   2   2   0   0   0   0   2   2   0   0   2   0   2   0   2   0   0   0   0   2   2   0   2   2   2   0   0   0   0   0   0   2   0   0   2   2   0   0   0   2
 MK-5-5                 2   2   2   2   0   0   2   0   0   2   2   0   0   2   2   0   0   2   0   2   2   2   2   2   0   0   0   2   0   0   0   0   0   2   2   0   2   0   2   0   0   2   2   2   0   0   0   2   0   0   0   0   2   0   2   0   0   0   0   2   2   0   2   0   0   2   2   2   2   0   2   0   2   0   2   2   0   2   2   2   0   0   0   2   2   0   2   2   0   2   2   0   2   0   0   0   2   2   0   2   2   2   2   0   2   0   0   0   2   0   0   2   2   2   2   2   2   0   0   0   2   2   0   0   0   2   2   0   2   2   0   0   2   2   2   0   2   0   0   2   0   0   0   0   2   0   0   0   0   0   2   0   2   0   2   0   2   0   0   2   0   2   0   0   0   0   2   2   0   0   2   0   2   0   2   0   0   0   0   2   2   0   2   2   2   0   2   0   2   0   2   2   0   0   2   2   0   0   0   2
 MK-5-6                 2   2   2   2   0   0   2   0   0   2   2   2   2   2   2   0   2   2   0   2   2   2   2   2   0   0   0   2   0   0   0   0   0   2   2   0   2   2   2   2   0   2   2   0   0   0   0   2   0   0   0   0   2   0   2   0   0   0   0   2   2   0   2   0   0   2   2   2   2   0   2   0   2   2   2   2   0   2   0   2   0   0   0   2   2   0   2   2   0   0   0   0   2   0   2   0   2   2   0   2   2   2   2   0   2   0   2   0   2   0   0   2   2   2   2   2   2   2   0   0   2   2   0   0   0   0   2   0   2   2   0   0   2   2   2   0   2   0   0   2   0   0   0   0   2   0   0   0   0   0   2   0   2   0   2   0   2   2   0   2   0   2   0   0   0   0   2   2   0   0   2   0   2   0   2   0   0   0   2   2   2   0   2   2   2   0   2   0   2   0   2   2   0   0   2   2   0   0   0   2
 MK-5-7                 2   2   2   2   0   2   2   0   0   2   2   2   2   2   2   0   2   2   0   2   2   2   2   2   2   0   0   2   0   0   0   0   2   2   2   0   2   2   2   2   0   2   2   0   2   0   0   2   0   0   0   0   2   0   2   0   0   0   0   2   0   0   2   0   0   2   0   2   2   0   2   0   2   2   2   2   0   2   2   2   0   2   0   0   2   2   2   2   0   0   0   0   2   0   2   0   2   2   2   2   2   2   2   0   0   2   2   0   2   0   0   0   0   2   2   2   2   2   0   0   2   2   0   0   0   0   2   2   2   2   0   0   0   2   2   0   2   0   0   2   0   0   0   2   2   0   0   0   0   0   2   0   0   0   2   0   2   2   0   2   0   2   0   0   0   0   2   2   0   0   2   0   2   0   2   0   0   0   2   2   2   0   2   2   2   0   2   2   2   0   2   2   0   0   2   2   0   0   0   2
 MK-5-8                 2   2   2   2   0   0   2   0   0   2   0   0   2   2   2   0   2   2   0   2   2   2   2   2   2   0   0   2   0   0   0   0   2   2   2   0   2   2   0   2   0   0   2   0   2   0   0   2   0   0   0   0   2   0   2   0   0   0   0   2   0   0   0   0   0   2   0   2   0   0   2   0   2   2   2   2   0   2   2   2   0   2   0   0   2   2   2   0   0   0   0   2   2   0   2   0   0   2   2   2   2   2   2   0   0   2   2   0   2   0   0   0   0   2   2   0   2   2   0   0   2   2   0   0   0   0   2   2   2   0   0   0   0   2   2   0   0   0   0   2   0   0   0   2   2   0   0   0   0   0   2   0   0   0   2   0   2   2   0   2   0   2   0   0   0   0   2   2   0   0   2   2   2   2   2   0   0   0   2   2   2   0   2   2   2   0   2   2   2   0   2   2   0   0   2   0   0   0   0   2
 MK-5-9                 2   2   2   2   0   0   2   0   0   2   0   0   2   2   2   0   2   0   0   2   0   2   2   0   2   0   0   2   0   0   0   0   2   2   2   0   0   2   0   2   0   0   2   0   2   0   0   2   0   0   0   0   2   0   0   0   0   0   0   2   0   0   0   0   0   2   0   2   0   0   2   0   0   2   2   2   0   2   2   2   0   2   2   0   2   2   2   2   0   0   0   2   2   0   2   0   0   2   0   2   2   2   2   2   0   2   2   0   0   0   2   0   0   2   2   0   2   2   0   0   0   2   0   0   0   0   2   0   2   0   0   0   0   2   2   0   0   0   0   0   0   0   0   2   0   0   0   0   0   0   0   0   0   0   2   0   2   2   0   2   0   2   0   0   0   0   2   2   0   0   2   2   2   2   2   0   0   0   2   2   2   0   2   2   2   0   2   0   0   0   2   2   0   0   2   2   0   0   0   2
 MK-5-10                2   2   2   2   2   2   2   0   0   2   0   2   2   2   2   0   0   0   0   2   0   0   2   0   0   0   0   2   2   0   0   0   2   2   2   0   0   2   0   2   0   0   0   0   2   0   0   2   0   0   0   0   2   0   0   0   0   0   0   2   0   0   0   2   0   2   0   2   0   0   2   0   0   2   2   2   0   2   2   2   2   2   2   0   2   2   2   2   0   0   2   0   2   0   2   0   0   2   0   2   2   2   0   2   0   2   2   0   0   0   2   0   0   2   2   0   2   2   0   0   0   2   2   0   0   0   2   0   2   0   0   0   0   2   0   0   0   2   2   0   0   0   0   2   0   0   0   0   0   0   0   0   0   2   2   0   2   2   0   2   0   2   0   0   0   0   2   2   0   0   2   2   2   2   2   2   0   2   2   2   2   0   2   2   2   0   2   0   0   0   2   2   0   0   2   2   0   0   0   0
 MK-5-11                2   2   0   2   2   2   2   0   0   2   0   2   2   2   2   0   0   0   0   2   0   0   0   0   0   0   0   0   2   2   2   0   2   2   2   0   0   2   0   2   0   0   2   0   2   0   0   2   0   0   2   0   2   2   0   2   0   0   2   2   0   0   0   2   0   2   2   2   2   0   2   0   0   2   0   2   0   2   2   2   2   2   2   0   2   2   2   2   0   0   2   0   2   2   2   0   0   2   0   2   2   2   0   2   0   2   2   0   0   0   2   0   0   2   2   0   2   2   0   0   0   2   2   0   0   0   2   0   2   0   0   2   0   2   0   0   0   2   2   0   0   0   0   2   0   0   0   0   0   0   0   0   0   2   0   0   2   2   0   2   0   2   0   0   0   0   2   2   0   0   2   2   2   2   2   2   0   2   2   2   2   0   2   2   2   0   0   2   0   0   2   2   2   0   2   2   0   0   0   0
 MK-5-12                2   2   0   2   2   2   2   0   2   0   0   2   2   2   2   0   0   0   0   2   0   0   0   0   0   0   0   0   2   0   2   0   2   2   2   0   0   2   0   2   0   0   2   0   2   0   0   2   0   0   2   0   2   2   0   2   0   0   0   2   0   0   0   2   0   2   2   2   2   0   2   0   0   2   0   2   0   2   2   2   2   2   2   0   0   2   2   2   0   0   2   0   0   2   2   0   2   2   0   2   2   2   0   2   0   0   2   0   0   0   2   0   0   0   2   0   2   2   0   0   0   2   2   0   0   2   0   0   2   0   0   2   0   2   0   0   0   2   2   0   0   2   0   2   0   0   0   2   0   0   2   0   2   2   0   0   2   2   0   2   0   2   0   0   0   0   2   2   0   0   2   2   2   2   2   2   0   2   2   2   2   0   2   2   2   0   0   2   0   0   2   2   0   0   2   2   0   0   0   0
 MK-5-13                2   2   0   2   2   2   2   0   2   0   0   2   2   2   2   0   0   0   0   2   0   0   0   0   0   0   0   0   2   0   2   0   2   0   2   0   0   2   0   2   0   0   2   0   0   0   0   2   0   0   2   0   2   0   0   2   0   0   0   2   0   0   0   2   0   2   2   2   2   0   2   0   0   2   0   2   0   2   2   0   2   2   2   0   0   2   2   2   0   0   2   0   0   0   2   0   2   2   0   2   0   2   0   0   0   0   2   0   0   0   2   0   0   0   2   0   0   2   0   0   2   0   2   0   0   2   0   0   2   0   0   2   0   2   0   0   0   2   2   0   0   2   0   2   0   0   0   2   0   0   2   0   2   0   0   0   2   2   0   2   2   2   0   0   0   0   2   2   0   0   2   2   2   2   2   2   2   2   2   2   2   0   2   2   2   2   0   2   0   2   2   2   0   0   2   2   0   2   0   2
 MK-5-14                2   2   0   2   2   2   2   0   2   2   0   2   2   0   2   0   0   0   0   2   0   0   0   0   0   0   0   0   2   0   2   0   2   0   2   0   0   2   0   2   0   0   2   0   0   0   2   2   0   0   2   0   2   0   0   2   0   2   0   2   0   0   0   2   2   0   2   2   2   0   2   0   0   2   0   2   0   2   2   0   2   2   2   0   0   2   0   2   0   0   2   0   0   0   2   0   2   2   0   2   0   2   0   2   0   0   2   0   0   0   2   0   2   2   2   0   0   2   0   0   2   0   2   0   0   2   0   2   2   0   2   2   0   2   0   0   2   2   2   0   0   2   0   2   0   0   0   2   2   0   2   0   2   0   0   0   2   2   2   2   2   2   0   0   0   0   2   2   0   0   2   2   2   2   2   2   2   2   2   2   2   0   2   2   2   2   0   2   0   2   2   0   0   0   2   2   0   2   0   2
 MK-5-15                2   2   0   2   2   2   2   0   2   0   0   2   0   0   2   0   0   0   0   2   0   0   0   2   0   0   0   2   2   0   2   0   2   0   2   2   0   2   0   2   2   0   2   0   0   0   2   0   0   0   0   0   2   0   0   2   0   2   0   2   0   0   0   2   2   0   2   2   2   2   2   0   2   2   0   2   0   2   2   0   2   0   2   2   0   2   0   2   0   0   2   0   0   0   2   0   2   2   0   2   0   2   0   2   0   0   2   0   0   0   2   0   0   2   2   0   0   2   0   0   2   0   2   2   2   2   0   2   2   0   2   2   0   2   0   0   2   2   0   0   0   2   0   2   0   0   0   2   2   0   2   0   2   0   0   0   2   2   2   2   2   2   0   0   0   0   2   2   0   0   2   2   2   2   2   2   2   2   2   2   2   0   2   2   2   2   0   2   0   2   2   0   0   0   2   2   0   0   0   2
 MK-5-16                2   2   0   2   2   2   2   0   0   0   0   2   0   0   2   0   0   0   0   2   0   0   0   0   0   0   0   2   2   0   2   0   2   0   2   2   0   2   0   0   2   0   2   0   0   0   2   0   0   0   0   2   2   2   0   2   2   2   0   2   0   0   0   2   2   0   0   0   2   2   2   0   2   2   0   2   0   2   2   0   0   0   2   2   0   2   0   2   2   0   2   0   0   0   2   2   2   2   0   0   0   2   2   2   0   0   0   2   0   0   2   0   0   2   2   0   0   2   0   2   2   0   2   2   2   2   0   2   2   0   2   2   0   2   0   0   2   2   0   0   0   2   0   2   0   0   0   2   2   0   0   0   2   0   0   0   2   2   2   2   2   2   0   0   0   0   2   2   0   0   2   0   2   2   2   2   0   2   0   2   2   0   2   2   2   2   0   2   0   2   2   0   2   0   2   2   0   0   0   2
 MK-6-1                 0   0   0   2   0   2   2   2   0   0   2   0   0   0   0   0   2   0   2   0   2   2   2   2   2   2   2   2   2   0   0   0   2   2   0   2   0   0   2   2   2   2   2   2   2   2   2   0   2   2   0   2   2   0   2   0   2   2   0   2   0   0   2   0   2   2   0   2   2   2   2   0   2   0   0   0   0   0   0   0   0   2   0   2   2   2   0   0   0   0   2   0   2   0   2   2   2   0   0   0   2   2   0   2   2   2   2   0   0   2   2   2   2   2   0   0   2   2   2   2   0   0   2   2   2   2   2   2   2   2   2   0   2   2   0   0   0   0   2   0   2   0   2   0   0   2   2   0   0   2   0   2   0   2   2   2   0   0   2   0   2   2   0   2   2   2   2   0   0   2   2   0   0   2   2   2   0   0   2   2   2   0   0   2   0   0   0   0   2   2   2   0   0   2   0   0   2   0   2   2
 MK-6-2                 0   0   0   2   0   2   2   2   2   0   2   0   0   2   0   0   2   0   2   0   0   2   2   2   2   2   2   2   2   0   0   0   2   2   0   2   0   0   2   2   2   2   2   2   2   2   2   0   2   2   0   2   2   0   2   0   2   0   2   2   0   0   2   0   2   2   2   2   2   2   2   0   2   0   0   0   0   0   0   0   2   0   0   2   2   2   0   0   2   0   2   0   2   0   2   0   2   2   0   0   2   2   0   0   2   2   2   0   0   2   2   2   2   2   0   0   0   2   2   2   2   0   2   2   2   2   2   2   2   2   2   0   2   2   0   0   0   0   2   0   2   0   0   0   0   2   2   0   0   2   0   2   0   2   2   2   0   0   2   0   2   2   0   2   2   2   2   0   0   2   2   0   0   2   2   2   0   0   2   2   2   0   0   2   0   0   0   2   2   2   2   0   0   2   0   0   2   0   2   2
 MK-6-3                 2   0   0   2   0   2   2   2   2   0   2   0   0   2   0   0   2   0   2   0   0   0   2   2   2   2   2   2   2   0   0   0   2   2   0   2   0   0   2   2   2   2   2   2   2   2   2   0   2   2   0   2   2   0   0   0   2   2   2   0   0   0   2   0   2   2   2   2   2   2   2   0   2   0   0   0   0   0   0   0   2   0   2   2   2   2   0   2   0   0   2   0   2   0   2   0   2   2   0   0   2   2   2   0   2   2   2   0   0   2   2   2   2   2   0   0   0   2   2   2   2   0   2   2   0   2   2   2   2   2   2   0   2   2   0   0   0   0   2   0   2   0   2   0   0   2   2   0   0   2   0   2   0   2   2   0   0   0   2   0   2   2   0   2   2   2   2   0   0   2   2   0   2   0   2   2   0   2   2   2   2   0   0   2   2   0   0   2   2   2   2   0   0   2   0   0   2   2   2   2
 MK-6-4                 2   0   0   2   0   2   2   2   2   0   0   0   0   0   0   0   2   0   2   0   0   0   0   2   2   2   2   2   2   0   0   0   2   2   0   2   0   0   2   2   2   2   2   2   0   2   2   0   2   2   0   2   2   0   0   0   2   0   2   0   0   0   2   0   2   2   0   2   2   0   2   0   2   0   0   0   0   2   0   0   2   0   2   2   2   2   0   2   0   0   2   0   2   0   2   2   2   2   0   0   2   2   2   0   2   2   2   0   0   2   2   2   2   2   0   0   0   2   2   2   2   0   2   0   0   2   0   2   2   2   2   0   2   0   0   0   0   0   2   2   2   0   2   0   2   0   2   0   2   2   0   2   0   2   2   0   0   0   2   0   2   2   0   2   2   0   2   2   0   2   0   0   2   0   2   2   0   2   2   2   2   0   0   2   2   0   2   2   2   2   2   2   0   2   0   0   0   2   2   2
 MK-6-5                 2   0   2   2   0   2   2   2   2   0   0   0   0   0   0   0   2   0   2   0   0   0   0   2   2   2   2   2   2   0   0   0   2   2   0   2   0   0   2   0   2   2   2   0   0   2   2   0   2   2   0   2   0   0   0   0   2   0   2   0   0   0   0   0   2   2   2   2   2   0   0   0   2   2   0   0   0   2   0   0   2   0   2   2   2   2   0   2   0   0   2   2   2   0   2   2   0   0   0   0   2   2   2   2   0   2   2   0   0   2   2   0   2   2   0   0   0   2   2   2   2   0   0   0   0   2   0   2   2   2   2   0   2   0   2   0   2   0   2   0   2   0   2   0   2   0   2   0   2   2   0   2   0   0   2   0   2   0   2   0   2   2   2   2   2   2   2   2   0   2   0   0   2   0   2   2   0   2   2   2   2   0   0   2   2   0   2   2   2   2   2   2   0   2   0   0   0   2   2   2
 MK-6-6                 2   0   2   2   0   2   0   0   2   2   0   0   0   0   0   0   2   0   2   0   0   0   2   2   2   2   2   2   2   0   0   0   2   2   0   2   0   2   2   0   2   2   2   0   0   2   2   0   2   2   0   2   0   0   0   0   2   0   2   0   0   0   0   0   2   2   2   2   2   0   0   0   2   2   0   0   0   2   0   0   2   0   2   2   2   2   0   2   0   0   2   2   2   0   2   2   0   0   2   0   2   2   2   2   2   2   2   0   0   2   2   0   2   2   0   0   0   0   2   2   2   0   0   0   0   2   0   2   2   2   2   2   2   0   2   0   0   0   2   0   2   0   0   0   2   0   2   0   2   2   0   0   0   0   2   0   2   0   2   0   2   2   2   2   2   2   2   2   0   2   0   0   2   0   2   2   0   2   2   2   2   0   0   2   2   0   2   2   2   2   2   2   0   2   0   0   0   2   2   2
 MK-6-7                 2   0   2   2   0   2   0   0   0   2   2   0   0   0   2   0   2   0   2   0   0   0   2   2   2   2   2   2   2   0   0   0   2   2   0   2   0   0   2   2   2   0   2   0   0   2   2   0   2   2   0   2   0   0   0   0   2   0   2   0   0   0   0   0   2   2   2   2   2   0   2   0   2   2   0   0   0   2   2   0   2   0   2   2   2   2   0   2   0   0   2   2   2   0   2   2   0   0   2   0   2   2   2   2   0   2   2   0   0   2   2   2   0   2   0   2   0   0   2   2   2   0   0   0   0   2   0   2   2   2   2   2   2   0   2   2   0   0   2   0   2   0   0   0   2   2   2   0   2   2   0   0   0   0   2   0   2   0   2   0   2   2   2   2   2   2   2   2   0   2   0   0   2   0   2   2   2   2   2   2   2   0   0   2   2   2   2   2   2   2   2   2   0   2   0   0   0   2   2   2
 MK-6-8                 2   0   2   2   0   0   0   0   0   2   2   0   2   0   2   2   0   0   2   0   0   0   2   2   2   2   2   2   2   2   0   0   0   2   0   2   0   0   2   2   2   0   2   0   0   2   2   0   2   2   0   2   0   0   0   0   0   0   2   0   0   0   0   0   2   2   0   2   2   0   2   0   2   2   0   0   0   0   2   0   2   0   2   2   2   0   0   2   0   0   2   2   2   0   2   2   0   0   2   0   2   2   2   2   0   0   2   2   0   2   2   2   0   2   0   2   0   0   2   2   2   0   0   2   2   2   0   2   2   2   0   2   2   0   2   2   0   0   2   0   2   0   0   0   2   2   2   0   2   2   0   0   0   0   2   0   2   0   2   0   2   2   2   2   2   2   2   2   0   2   0   0   2   0   2   2   2   2   2   2   2   0   0   2   2   2   2   2   2   2   2   2   0   2   0   0   0   2   2   2
 MK-6-9                 2   0   2   2   0   0   0   0   0   2   2   0   2   0   2   0   0   0   2   0   0   0   2   2   2   2   2   2   2   2   0   0   0   2   0   2   0   0   2   2   2   0   2   0   0   2   2   0   2   2   0   2   0   0   0   0   2   0   2   0   0   0   0   0   2   2   0   2   0   0   2   0   2   2   0   0   0   0   2   0   2   0   2   2   2   0   0   2   2   0   2   2   2   2   2   2   0   2   2   0   0   2   2   2   0   2   2   2   0   0   2   2   0   2   0   2   0   0   0   2   2   0   0   2   2   2   0   2   2   2   0   2   2   0   2   2   0   0   2   0   2   0   0   0   2   2   2   0   2   2   0   0   0   0   2   0   2   0   2   0   2   2   0   2   2   2   2   2   0   2   0   0   2   0   2   2   2   2   0   2   2   2   0   2   2   2   2   2   2   0   2   2   0   2   0   0   0   2   2   2
 MK-6-10                2   0   2   2   0   0   0   0   0   2   2   0   2   0   2   0   0   0   2   0   0   0   2   2   2   2   2   2   2   2   0   2   0   2   0   2   0   0   2   2   2   0   0   0   0   2   2   0   2   2   0   2   0   0   0   2   2   0   2   0   2   0   0   0   2   2   0   2   0   0   2   0   2   2   0   0   0   0   2   0   2   0   0   0   2   0   0   2   0   0   2   2   2   0   2   2   0   2   2   2   0   2   2   2   2   2   2   2   2   0   2   2   0   2   0   2   0   0   0   2   2   0   0   2   0   2   0   2   2   2   0   2   2   0   0   2   2   2   2   0   2   0   0   0   2   2   2   0   2   2   0   0   0   0   2   0   2   0   2   2   0   2   0   2   2   2   2   2   0   2   0   0   2   0   0   2   2   2   2   2   2   2   0   2   2   2   2   2   0   0   2   0   0   2   0   0   2   2   2   2
 MK-6-11                2   0   2   2   0   0   0   2   0   2   2   0   2   0   2   0   0   0   2   2   0   2   0   0   2   2   0   2   2   2   0   2   0   2   0   2   2   0   2   2   2   0   0   2   0   2   0   0   2   2   0   2   0   0   0   2   2   0   2   0   2   0   2   2   2   2   0   2   0   0   0   0   2   2   0   2   0   2   2   0   2   0   0   0   2   0   0   2   0   0   2   2   2   0   2   2   2   2   2   2   0   0   2   2   2   2   2   2   2   0   2   2   0   2   0   2   0   0   0   2   2   0   0   2   2   0   0   2   2   2   0   2   2   0   0   2   2   2   2   0   2   0   0   0   2   2   2   0   2   2   0   0   0   0   2   0   2   0   2   0   0   0   0   2   2   2   2   2   0   0   0   0   2   0   0   2   2   2   2   2   2   2   0   2   2   2   2   2   0   0   0   0   0   2   0   0   2   2   0   2
 MK-6-12                2   0   0   2   0   0   0   2   0   2   2   0   2   0   2   0   2   0   2   2   0   2   0   0   2   2   0   0   2   2   0   2   0   0   2   2   2   0   2   0   2   0   0   2   0   2   0   0   2   2   0   2   0   2   0   2   2   0   2   0   2   0   0   2   2   2   0   2   0   2   2   0   0   0   2   2   0   2   2   0   2   0   0   2   2   0   0   2   0   0   2   2   0   0   2   2   2   2   2   2   0   0   2   2   2   0   2   0   2   0   2   2   0   0   0   2   0   0   0   2   2   0   0   2   2   0   0   2   2   2   0   2   2   0   0   2   2   2   2   0   2   2   0   0   2   2   2   0   2   2   0   0   0   0   0   0   2   0   2   0   0   2   0   2   2   2   2   2   0   0   2   0   2   0   0   2   2   0   2   2   2   2   0   2   2   2   2   2   2   2   0   0   2   2   0   2   2   0   0   0
 MK-6-13                2   0   0   0   0   0   0   2   0   2   0   0   2   0   0   0   2   0   2   2   0   2   0   2   2   2   0   0   2   2   2   2   0   0   0   2   2   0   2   0   2   0   0   2   0   0   0   0   2   2   0   2   2   2   0   2   2   0   2   0   2   0   0   2   2   2   0   2   0   2   2   0   0   2   2   2   0   2   2   0   2   0   0   2   2   0   0   2   2   0   2   2   0   0   2   2   2   2   2   2   0   0   0   2   2   0   2   0   2   0   2   2   0   0   0   2   0   0   0   2   2   0   2   2   2   0   0   2   2   2   0   2   2   0   0   0   2   2   2   0   2   2   0   0   2   2   2   0   2   2   0   0   2   0   0   2   2   0   2   0   0   2   0   2   0   2   2   2   0   0   2   0   2   0   0   2   0   0   2   2   2   2   0   2   2   2   2   2   2   2   0   0   2   2   0   2   2   0   0   0
 MK-6-14                2   0   0   0   0   0   0   2   0   2   2   0   2   0   0   0   2   0   2   0   0   2   0   2   2   2   0   0   2   2   2   2   0   0   0   2   0   0   2   0   2   2   2   2   0   0   2   0   2   2   0   2   2   2   0   2   2   0   2   0   2   0   0   2   2   2   0   2   0   2   2   2   0   0   2   2   0   2   2   0   2   0   0   2   2   0   0   2   2   0   2   2   0   0   0   2   2   2   2   2   2   0   0   2   2   2   2   0   2   0   2   2   0   0   0   2   0   0   0   2   2   0   2   2   2   0   0   2   2   2   2   0   2   0   0   0   2   2   2   0   0   2   0   0   2   2   2   0   2   2   0   0   2   0   0   2   2   0   2   0   2   2   0   2   0   2   2   2   0   0   2   0   0   0   0   2   0   0   0   2   2   2   0   2   0   2   2   0   2   2   0   0   2   2   0   0   2   0   0   0
 MK-6-15                2   0   0   0   0   0   0   0   2   2   2   0   2   0   0   0   2   0   0   0   0   2   0   2   2   2   0   0   0   2   2   2   0   0   0   0   0   0   2   0   2   2   2   2   0   0   2   0   2   2   0   2   0   2   0   2   2   0   2   0   2   2   0   2   2   2   0   2   0   2   2   2   0   0   2   2   0   2   2   0   2   0   0   2   2   0   0   2   2   0   2   2   0   0   0   2   2   2   2   2   2   0   0   2   2   2   2   0   2   0   2   0   0   0   0   2   0   0   0   2   0   0   2   2   0   0   0   2   2   2   2   0   2   0   0   0   2   2   2   0   0   2   0   0   2   2   2   0   0   2   0   0   2   0   0   2   2   0   2   0   2   0   0   2   0   2   2   2   0   0   2   0   0   0   0   2   0   0   0   2   2   2   0   0   0   2   2   0   2   2   0   2   2   2   0   0   2   0   0   0
 MK-6-16                2   0   0   0   0   0   0   0   2   2   0   0   2   0   0   0   2   0   0   0   0   2   2   2   2   2   0   0   0   2   2   2   0   2   0   0   0   0   2   0   2   2   2   2   0   0   2   0   2   2   0   2   0   2   0   2   2   0   2   2   2   2   0   2   2   2   0   2   0   2   2   0   0   0   2   2   0   2   2   2   2   0   0   2   2   0   0   2   0   0   0   2   0   2   0   2   2   2   2   2   2   0   0   2   2   2   2   0   0   0   2   0   2   0   0   2   0   0   0   2   2   2   2   0   0   0   0   0   2   2   2   0   0   0   0   2   0   2   2   0   0   2   0   2   2   0   2   0   0   2   0   0   2   0   0   2   2   0   2   0   2   0   0   2   0   2   2   2   0   0   2   0   0   0   2   2   2   0   0   2   0   2   2   0   0   2   2   0   2   2   0   2   2   0   0   0   2   0   0   0
 
!****************************************** Phenotypic Data **********************************************************
!-100.0 is resevred for missing phenotype
SimulatedTrait1        11.0567   21.0737   13.9263   17.4500   11.7163   10.4863   15.5877   12.7671   15.1257   11.0925   16.3244   17.5609   13.6894   13.3966   17.7477   17.6629   14.8649   12.1995   15.6895   14.0828   12.6272   14.9147   11.0152   13.2682   18.4032   14.1316   15.5313   16.2013   17.1673   16.1485   16.7937   18.8256   10.2933   13.0699   14.1985   14.8786   16.1829   14.6704   12.8527   13.0649   16.7989   17.6493   13.8615   12.2278   17.0104   17.6839   15.9174   14.7561   17.6567   18.0118   14.6069   12.1309   10.7695   10.4351   16.1405   13.1842   19.1270   16.3311   17.0849   12.2735   14.8417   13.4746   17.8458   17.9783   17.0356   18.6502   15.1670   14.3205   10.9150   14.9913   13.9633    8.4286   15.8483   13.9352    9.5580   12.6694   14.2779   13.3482   17.0399   17.0045   17.9078   15.3769   17.6909   17.7898   18.9062   15.4682   12.8630   16.5478   11.8547   16.8056   11.9741   17.4726   14.7282   14.6278   15.1115   17.8365   18.2548   17.3043   11.8041   14.1287   14.5127   13.9081    9.8840   13.9533   16.4337   16.9565   18.9759   16.0761   12.9008   17.9665   15.4608   17.3892   18.1879   15.0711   17.8660   19.5985   10.8542   15.9700   16.6510   18.1690   15.6347    9.8383   11.4875   14.2041   19.6922   12.3784   11.3029   15.3564   12.8714   15.9615   12.8932   19.0854   15.9270   16.2318   14.0696   15.6502   14.3399   15.5391   14.5620   17.9321   16.2447   18.5458   13.6396   13.8951   12.0056   11.4486   18.3605   16.6235   12.6154   15.4564   17.1043   15.9082   16.0986   16.8447   16.0739   14.9658   12.1628   21.0897   15.4525   20.4598   15.5315   11.2621   16.3980   12.4316   16.9245    8.6734   20.7781   12.2665   19.6098   17.9650   15.7236   12.8753   11.0301   11.4963   12.6789   13.3508   20.5516   18.8333   13.5054   16.5529   16.2727    9.3726   13.9487   14.9440   13.7015    9.8732   12.2955   17.4781   13.6570   17.2836   13.0992   14.9908    9.2598   14.8617   12.8047   13.7421   15.5195   20.1612   18.4946   17.2313
SimulatedTrait2        10.7210   11.5179   13.7277    9.2191   10.4686   10.4891   10.9070   10.6952   11.9870    7.9522   10.0377   10.1114   11.0802   13.5714   10.8379   11.6193    8.9294    8.9963   12.2787    9.8140    9.9165   12.6486    8.9846    9.9143   11.8384   12.1294    8.1988   10.5938    9.7389    8.9987   11.1490   12.7807   10.1197   11.5742    9.8201   12.3292    9.9123    8.2953    7.7079    9.8374   12.7230   13.1063   11.5709    9.3277    8.3120    9.3980   11.4853   10.5515   10.0162   11.2441    9.3034   11.5632    8.5184   10.9256   11.5951    7.7573   12.4013    8.1001   10.4155   12.7814   10.3950   12.0633   11.3132   12.3851    9.6997   12.2751   11.9682    9.9037   10.4680   10.4098   10.8253    7.2315    9.3323    9.1524   11.5416    9.6508    9.9557   12.1892   12.2964    8.6216   11.4013   12.1614    9.6967    7.0039    9.4752   10.4115    9.6778    9.6316   11.5835   10.5887    9.1825    8.4492   10.7604    9.9643   12.0694    7.9627    8.2090   12.7870   10.7901    7.6066    9.9073    8.4842    8.4690   12.0535    9.8405    9.8732    8.7454   10.3583    8.2948    8.3794    9.5473    8.6327   11.9923    7.6771    8.8040   11.4863    8.9467   12.4757   12.0782    9.7208   10.2024   10.6086    9.3815   11.8857    7.8079    8.2908   11.7229   10.7324    9.0948   11.0696   11.1703   11.3817    8.3871    9.4149    9.9160   10.0002   12.8940    8.5227   10.1081    8.3957   11.1271   12.1842   10.0687    7.3153    7.5044    5.0549    9.0630    8.5232   10.0060   14.0025    9.2887   12.9393   11.5691    9.7649    9.1750   12.4859    7.8655    8.9588   11.8636   10.6797   13.4453   12.6349   10.8404   10.9188   11.2344    9.0551   11.4113   10.1974    8.5996    8.1763    9.7503    8.4233    8.1668    8.0792   11.2321   12.2344    8.6349   10.4931    6.1897    8.6004   11.7113    9.7083   11.6029    7.9624    9.0974   13.8978    8.5437   10.6598    9.2199   10.6359   12.0107   10.1404   12.1469   11.3148    9.4927   11.7596    8.9186    9.3556    9.8209   13.4148
 
