# Supplementary material for: Inclusive Composite Interval Mapping of QTL by Environment Interactions in Biparental Populations
Source: PLoS One. 2015 Jul 10;10(7):e0132414. doi: 10.1371/journal.pone.0132414 (PMC4498613; doi:10.1371/journal.pone.0132414)
Supplement: S4 File — (ZIP) [file pone.0132414.s004.zip › H=0.1/L1/run_00064.met]

!**********************Note: lines staring with "!" are remarks and will be ignored in the program********************
!*********************************General Information**********************************
!Assuming F1 = P1 x P2, populations available in QTL IciMapping are: 
!  1, P1BC1F1 = P1 x F1, the first backcrossing where P1 is used as the recurrent parent;
!  2, P2BC1F1 = P2 x F1, the first backcrossing where P2 is used as the recurrent parent;
!  3, F1DH, F1-derived doubled haploids; 
!  4, RIL or F1RIL, recombination inbred lines through the repeated selfing of F1;
!  5, P1BC1RIL, recombination inbred lines through the repeated selfing of P1BC1F1;
!  6, P2BC1RIL, recombination inbred lines through the repeated selfing of P2BC1F1;
!  7, F2, the selfing generation of F1;
!  8, F3, the selfing generation of F2;
!  9, P1BC2F1, the second backcrossing where P1 is used as the recurrent parent; 
! 10, P2BC2F1, the second backcrossing where P2 is used as the recurrent parent;
! 11, P1BC2RIL, recombination inred lines through the repeated selfing of P1BC2F1; 
! 12, P2BC2RIL, recombination inred lines through the repeated selfing of P2BC2F1; 
! 13, P1BC1F2, the selfing generation of P1BC1F1; 
! 14, P2BC1F2, the selfing generation of P2BC1F1; 
! 15, P1BC2F2, the selfing generation of P1BC2F1; 
! 16, P2BC2F2, the selfing generation of P2BC2F1; 
! 17, P1BC1DH, P1BC1F1-derived doubled haploids; 
! 18, P2BC1DH, P2BC1F1-derived doubled haploids; 
! 19, P1BC2DH, P1BC2F1-derived doubled haploids; 
! 20, P2BC2DH, P2BC2F1-derived doubled haploids; 
   3      !Mapping Population (see remarks above)
   2      !Mapping Function (1 for Kosambi; 2 for Haldane; 3 for Morgan)
   2      !Marker Space Type (1 for intervals; 2 for positions)
   1      !Marker Space Unit(1 for centiMorgans; 2 for Morgan)
   6      !Number of Chromosomes (or Linkage Groups)
 200      !Size of the mapping population
   2      !Number of environments
 
!***************************************** Chromosomes and Linkage Maps **********************************************
!Chromosome                 NumMarkers
-CH1                        16
-CH2                        16
-CH3                        16
-CH4                        16
-CH5                        16
-CH6                        16
!Linkage map (Marker name followed by position or the interval length)
 MK-1-1                1     0.000
 MK-1-2                1    10.000
 MK-1-3                1    20.000
 MK-1-4                1    30.000
 MK-1-5                1    40.000
 MK-1-6                1    50.000
 MK-1-7                1    60.000
 MK-1-8                1    70.000
 MK-1-9                1    80.000
 MK-1-10               1    90.000
 MK-1-11               1   100.000
 MK-1-12               1   110.000
 MK-1-13               1   120.000
 MK-1-14               1   130.000
 MK-1-15               1   140.000
 MK-1-16               1   150.000
 MK-2-1                2     0.000
 MK-2-2                2    10.000
 MK-2-3                2    20.000
 MK-2-4                2    30.000
 MK-2-5                2    40.000
 MK-2-6                2    50.000
 MK-2-7                2    60.000
 MK-2-8                2    70.000
 MK-2-9                2    80.000
 MK-2-10               2    90.000
 MK-2-11               2   100.000
 MK-2-12               2   110.000
 MK-2-13               2   120.000
 MK-2-14               2   130.000
 MK-2-15               2   140.000
 MK-2-16               2   150.000
 MK-3-1                3     0.000
 MK-3-2                3    10.000
 MK-3-3                3    20.000
 MK-3-4                3    30.000
 MK-3-5                3    40.000
 MK-3-6                3    50.000
 MK-3-7                3    60.000
 MK-3-8                3    70.000
 MK-3-9                3    80.000
 MK-3-10               3    90.000
 MK-3-11               3   100.000
 MK-3-12               3   110.000
 MK-3-13               3   120.000
 MK-3-14               3   130.000
 MK-3-15               3   140.000
 MK-3-16               3   150.000
 MK-4-1                4     0.000
 MK-4-2                4    10.000
 MK-4-3                4    20.000
 MK-4-4                4    30.000
 MK-4-5                4    40.000
 MK-4-6                4    50.000
 MK-4-7                4    60.000
 MK-4-8                4    70.000
 MK-4-9                4    80.000
 MK-4-10               4    90.000
 MK-4-11               4   100.000
 MK-4-12               4   110.000
 MK-4-13               4   120.000
 MK-4-14               4   130.000
 MK-4-15               4   140.000
 MK-4-16               4   150.000
 MK-5-1                5     0.000
 MK-5-2                5    10.000
 MK-5-3                5    20.000
 MK-5-4                5    30.000
 MK-5-5                5    40.000
 MK-5-6                5    50.000
 MK-5-7                5    60.000
 MK-5-8                5    70.000
 MK-5-9                5    80.000
 MK-5-10               5    90.000
 MK-5-11               5   100.000
 MK-5-12               5   110.000
 MK-5-13               5   120.000
 MK-5-14               5   130.000
 MK-5-15               5   140.000
 MK-5-16               5   150.000
 MK-6-1                6     0.000
 MK-6-2                6    10.000
 MK-6-3                6    20.000
 MK-6-4                6    30.000
 MK-6-5                6    40.000
 MK-6-6                6    50.000
 MK-6-7                6    60.000
 MK-6-8                6    70.000
 MK-6-9                6    80.000
 MK-6-10               6    90.000
 MK-6-11               6   100.000
 MK-6-12               6   110.000
 MK-6-13               6   120.000
 MK-6-14               6   130.000
 MK-6-15               6   140.000
 MK-6-16               6   150.000
!*********************************** Marker Types ********************************************************************
!Co-dominant marker: When heterozygote F1 is present, P1 is coded as 2, F1 is coded as 1, and P2 is coded as 0; Otherwise, P1 is coded as 2, and P2 is coded as 0. 
!Dominant marker: When heterozygote F1 is present, P1 and F1 are coded as 12, and P2 is coded as 0; Otherwise, P1 is coded as 2, and P2 is coded as 0.  
!Recessive markers: When heterozygote F1 is present, P1 is coded as 2, and F1 and P2 are coded as 10; Otherwise, P1 is coded as 2, and P2 is coded as 0. 
!Missing marker is coded as -1. 
 MK-1-1                 0   0   0   0   0   2   2   2   0   0   0   0   2   0   2   2   0   0   0   0   0   0   2   2   0   0   0   0   2   0   0   0   2   0   2   2   0   0   2   0   0   0   2   2   0   0   2   2   0   0   0   2   2   2   2   0   0   0   0   2   0   2   0   2   0   0   2   0   0   2   0   0   0   2   0   2   2   2   2   2   0   2   0   2   0   2   0   2   2   0   0   2   0   0   0   0   2   0   0   0   2   2   0   0   2   0   2   2   0   2   0   2   2   2   2   0   2   0   0   2   2   2   0   0   2   2   2   0   0   2   2   2   2   0   2   2   2   2   0   2   0   0   0   2   0   2   2   0   0   0   2   0   2   2   0   2   0   0   2   0   0   2   2   0   2   2   0   2   2   0   2   0   0   0   2   0   2   2   2   0   0   0   2   2   2   0   2   0   0   2   2   0   0   0   0   2   0   0   0   0
 MK-1-2                 0   2   0   0   0   0   2   2   0   0   0   0   2   0   2   2   0   0   0   0   0   0   2   2   0   0   0   0   2   0   0   0   2   0   2   2   0   0   2   0   0   0   2   0   2   2   2   2   0   0   0   2   2   2   0   2   0   0   0   2   0   2   2   2   0   0   2   0   0   2   0   0   0   2   0   2   2   2   2   2   2   2   0   2   0   2   0   2   2   0   0   2   0   0   0   0   2   0   0   0   2   2   0   0   2   2   2   2   0   0   0   2   2   2   2   0   2   0   0   2   2   0   0   0   2   0   2   2   0   2   2   2   2   0   2   2   2   2   0   2   0   0   0   2   0   2   2   0   0   0   2   0   2   2   0   2   0   0   2   0   2   2   0   0   2   2   0   2   2   2   2   0   0   0   2   2   2   2   2   0   2   0   2   2   2   0   2   0   0   2   2   0   0   0   0   2   0   0   0   0
 MK-1-3                 0   2   0   0   0   0   2   2   0   0   0   0   2   0   2   2   0   0   0   0   0   0   2   2   0   0   0   0   2   0   2   2   2   0   2   2   0   0   0   0   0   0   2   2   2   2   2   2   0   0   0   2   2   2   0   2   0   0   2   2   0   2   2   2   0   0   2   0   0   2   0   2   0   2   2   0   2   2   2   2   2   2   0   2   0   2   0   0   2   0   0   2   0   0   0   2   2   0   0   0   2   2   0   0   2   2   2   0   0   0   0   0   2   2   2   0   2   2   0   2   2   0   0   0   2   0   2   0   0   0   2   0   2   0   2   0   2   2   0   2   0   0   0   2   2   2   2   0   0   0   2   0   2   2   0   2   0   0   2   0   2   2   0   0   2   2   0   2   2   2   2   0   0   0   2   2   2   2   2   0   2   0   2   2   2   0   2   0   0   2   2   2   0   0   0   2   0   0   0   0
 MK-1-4                 0   2   0   0   0   2   2   2   0   0   0   0   2   0   2   0   0   0   0   2   0   0   2   2   0   0   0   0   2   0   2   0   2   0   2   2   0   0   0   0   0   0   2   2   2   0   2   0   0   0   2   2   2   2   0   2   0   0   2   0   0   2   0   2   0   0   2   0   0   2   0   0   0   2   2   0   2   2   2   2   2   2   0   2   0   2   0   0   2   2   0   2   0   0   0   2   0   0   0   0   2   2   0   0   2   2   2   0   0   0   2   0   2   2   2   0   2   2   0   2   2   0   0   0   2   0   0   2   0   0   2   0   2   0   2   2   2   2   0   0   0   0   0   2   2   2   2   0   0   2   2   0   2   2   0   0   0   0   0   0   2   2   0   0   2   2   0   2   2   2   2   0   2   0   2   2   2   2   2   0   2   0   2   2   2   0   2   0   0   2   2   2   0   0   0   2   0   0   0   0
 MK-1-5                 0   2   0   0   0   2   0   2   0   0   0   0   2   0   2   0   0   2   0   2   0   0   2   2   0   0   0   0   2   0   2   0   2   0   2   2   0   0   0   0   0   2   2   2   0   2   2   0   2   0   2   2   2   2   2   2   0   0   2   0   0   2   0   2   0   0   2   0   0   2   0   0   0   2   2   0   2   2   2   2   2   2   0   2   0   2   0   0   2   2   0   2   0   2   2   2   0   0   0   0   2   2   0   0   2   2   2   0   0   0   0   2   2   2   2   0   2   2   0   2   2   0   0   0   2   0   0   2   0   0   2   0   2   2   2   2   0   2   0   0   0   0   0   2   2   2   2   0   0   2   2   0   2   2   0   0   0   0   0   0   2   2   0   0   2   2   0   2   2   2   0   2   2   0   2   2   2   2   2   0   2   0   2   2   2   0   0   0   0   2   2   0   0   0   2   2   0   0   0   0
 MK-1-6                 0   2   0   0   0   2   0   2   0   0   2   0   2   0   2   0   2   2   0   2   0   0   2   2   0   0   0   0   2   0   2   0   2   0   2   2   0   0   0   0   0   2   2   2   0   2   2   0   2   0   2   2   2   2   2   2   0   0   2   0   0   2   0   0   0   0   2   0   0   2   0   0   0   0   2   0   2   2   2   2   2   2   0   2   0   0   0   0   2   2   0   2   2   2   2   2   0   0   0   0   2   0   0   0   2   2   2   0   2   0   0   2   2   2   2   0   2   2   0   2   2   0   0   0   2   0   0   2   0   0   2   0   2   2   2   2   0   2   0   0   0   0   0   2   2   2   2   2   0   2   2   2   2   2   0   0   0   0   0   0   2   2   0   0   2   2   0   2   2   2   0   2   2   0   2   2   2   2   2   0   2   0   2   2   2   0   0   0   0   2   2   0   0   0   2   2   0   0   0   0
 MK-1-7                 0   2   0   0   0   2   0   2   0   0   2   0   0   2   2   0   2   2   0   2   0   0   2   2   0   0   0   0   2   0   2   0   2   0   2   2   0   0   0   0   0   2   2   2   0   2   0   0   2   0   2   2   2   2   2   2   0   0   2   0   0   0   0   0   0   0   2   2   0   2   0   0   0   0   2   0   2   2   2   2   2   2   0   2   0   0   0   2   2   2   0   2   2   2   2   2   0   0   0   0   2   0   0   0   2   2   2   0   2   0   0   2   2   2   2   0   2   0   0   2   2   0   0   0   2   0   0   2   0   0   2   2   2   2   2   2   0   2   2   2   0   0   2   2   2   2   2   2   2   0   2   2   0   2   0   0   0   0   0   0   2   2   0   0   2   2   2   2   2   2   0   2   2   0   2   2   2   2   2   0   2   0   2   2   2   0   0   0   0   2   2   2   0   0   2   0   0   0   0   0
 MK-1-8                 0   2   0   0   0   2   2   2   0   0   2   0   2   2   2   0   2   2   0   0   0   0   0   2   0   0   0   0   0   0   2   0   2   0   2   2   0   0   0   0   0   2   2   2   0   2   2   0   0   0   0   2   2   2   2   2   0   0   2   0   0   0   0   0   0   0   2   2   0   2   0   0   0   0   2   0   2   2   2   2   2   2   0   2   0   0   0   2   2   2   0   2   2   2   2   2   0   0   0   0   2   0   0   0   2   2   0   0   0   2   0   2   2   2   2   0   2   0   0   2   2   0   0   0   2   0   2   2   0   0   2   0   2   2   0   2   0   2   2   2   2   2   0   2   0   2   2   2   2   0   2   2   0   0   0   0   0   0   2   0   0   2   0   0   2   2   2   2   2   2   0   2   2   0   2   2   2   2   2   0   2   0   2   2   2   0   0   0   0   2   0   2   0   0   2   0   0   0   0   0
 MK-1-9                 0   2   0   2   0   2   2   2   0   0   2   0   0   2   2   0   2   2   0   0   0   0   0   2   0   0   2   0   2   0   2   0   2   0   2   2   0   0   0   0   0   2   2   2   2   2   2   0   0   0   0   2   2   2   0   2   0   0   2   0   0   0   0   0   0   0   2   2   0   2   0   0   0   0   2   0   2   2   2   2   2   2   0   2   0   0   0   0   2   2   0   0   2   2   2   0   0   0   0   0   2   0   0   0   2   2   0   0   0   2   0   2   2   2   2   0   2   0   0   2   0   0   0   0   2   0   2   2   0   0   2   0   2   2   0   2   0   2   2   2   2   2   0   2   0   2   2   2   2   0   2   2   0   0   0   0   0   0   2   0   0   0   0   0   2   2   2   2   2   2   0   2   2   0   2   2   2   2   2   0   2   0   2   2   2   0   0   2   0   2   0   0   2   0   2   0   0   0   0   0
 MK-1-10                0   2   0   2   0   2   2   2   0   0   2   2   0   2   2   0   2   2   0   0   0   2   0   2   0   0   2   0   2   0   2   0   2   0   2   2   2   0   0   0   0   2   2   2   2   2   2   0   0   0   0   2   2   2   2   2   0   0   2   0   0   0   0   0   0   0   2   2   0   2   0   0   0   0   2   0   0   2   2   2   2   2   0   2   0   0   0   2   2   2   0   0   2   0   2   0   0   0   0   0   2   2   0   0   0   2   0   0   0   2   0   2   2   2   2   0   2   0   0   2   0   0   0   0   0   0   0   2   0   0   2   0   2   2   0   2   0   2   2   2   2   2   0   2   0   2   2   2   2   0   2   2   0   0   0   0   0   2   0   0   0   0   0   0   2   2   2   2   2   2   0   2   2   0   2   2   2   2   2   0   2   0   2   2   2   0   0   2   0   2   0   0   2   0   2   0   0   2   0   0
 MK-1-11                2   2   0   2   0   2   2   2   0   0   2   2   0   2   2   0   2   2   0   0   0   2   0   2   0   0   2   0   2   0   0   0   2   0   2   2   2   2   0   0   0   2   0   2   2   2   2   0   0   0   0   2   2   2   2   2   0   0   2   2   0   2   0   0   0   2   2   2   0   2   0   0   0   0   0   0   0   2   2   2   0   2   0   2   0   0   0   2   2   2   0   0   2   0   2   0   0   0   0   0   2   2   0   0   2   2   0   0   0   2   0   2   0   2   2   2   2   0   0   0   0   0   0   0   0   0   0   2   0   0   2   0   2   2   0   2   0   2   0   2   2   0   0   2   0   2   2   2   2   0   2   2   0   0   0   0   0   2   0   0   0   0   0   0   2   2   2   2   2   2   0   2   2   0   2   2   2   2   2   0   2   0   2   0   2   0   0   2   0   2   0   0   2   0   2   0   0   2   0   0
 MK-1-12                2   2   0   2   0   2   2   2   0   0   2   2   0   2   2   2   2   2   0   0   0   2   0   2   0   0   2   0   2   0   0   0   2   0   2   2   2   0   0   0   0   2   0   2   2   2   2   0   0   0   0   2   2   2   2   2   0   0   2   2   0   0   0   0   0   2   2   2   0   2   0   0   0   0   0   2   0   2   2   2   0   2   0   2   0   0   0   2   2   2   0   0   2   0   2   0   2   0   0   0   2   2   0   0   2   2   2   0   0   2   0   2   0   2   2   2   2   0   0   0   0   0   0   0   0   0   0   2   0   2   2   0   2   2   0   2   0   2   0   2   2   0   2   0   0   2   2   2   0   0   2   2   0   0   0   0   0   2   0   0   0   0   0   0   2   2   2   2   2   2   0   2   0   0   2   0   2   2   2   0   2   0   2   0   2   0   0   2   0   2   0   0   2   0   2   2   0   2   0   0
 MK-1-13                2   0   0   2   0   0   2   2   0   0   2   2   0   2   2   2   2   2   0   0   0   2   0   2   0   0   2   0   2   0   0   0   0   0   2   2   2   0   0   0   0   2   0   2   2   2   2   0   0   0   0   2   2   2   2   2   2   0   2   0   0   0   0   0   0   0   2   2   0   2   2   0   0   0   2   2   0   2   2   2   0   2   0   0   0   0   0   2   2   2   2   0   2   0   2   0   2   0   0   2   2   2   0   0   2   2   2   0   0   2   0   2   2   2   2   2   2   0   2   0   2   0   0   0   0   2   0   2   0   2   2   2   2   2   0   2   0   2   0   2   0   0   2   0   0   2   2   2   0   0   2   0   0   0   0   0   0   2   0   0   0   0   2   2   2   2   2   2   2   2   0   2   0   0   2   0   2   2   0   0   2   0   2   0   2   0   0   2   0   2   0   0   2   0   2   2   0   2   0   0
 MK-1-14                2   0   0   2   0   0   2   2   0   2   2   2   0   2   0   2   2   2   0   0   0   0   0   2   0   0   2   2   2   0   0   0   0   0   2   2   2   0   0   0   0   0   0   2   2   2   2   0   0   0   0   2   2   2   2   2   2   0   2   0   0   0   0   0   0   0   2   2   2   2   2   0   0   0   2   2   0   2   2   2   0   0   2   0   0   0   0   2   2   2   2   0   2   0   2   0   2   0   0   2   0   2   0   0   2   2   2   2   0   2   0   0   0   2   0   2   2   0   2   2   2   0   0   0   2   2   0   2   0   2   2   2   2   2   0   2   0   2   0   2   0   0   2   2   0   2   2   2   0   0   2   2   0   0   0   0   0   2   0   0   0   0   2   2   2   2   2   2   2   2   0   2   0   0   2   0   2   2   2   2   2   0   2   0   2   0   0   2   0   2   0   0   2   0   2   2   0   2   0   2
 MK-1-15                2   0   0   2   2   0   2   2   0   2   2   2   0   2   2   2   0   2   0   0   0   0   0   2   0   0   0   0   2   0   0   0   2   0   2   2   2   0   0   0   0   0   0   2   2   2   2   0   0   0   2   2   2   2   2   2   2   0   2   2   0   0   0   0   0   0   2   2   2   2   2   0   0   0   2   2   0   2   2   2   0   2   2   0   0   2   0   2   2   2   2   0   2   0   2   0   2   0   0   2   0   2   0   0   2   2   2   2   0   2   0   0   0   2   0   2   2   0   2   2   2   0   0   0   2   2   2   2   0   0   2   2   2   2   0   2   0   2   0   2   0   0   2   2   2   2   2   2   0   0   2   2   2   0   0   0   0   2   0   0   0   0   2   0   2   2   0   2   0   0   0   2   0   0   2   0   2   2   2   2   2   0   2   2   2   0   0   2   0   2   0   0   2   0   2   0   0   2   0   2
 MK-1-16                2   2   0   2   2   0   0   2   0   2   2   2   0   2   2   2   0   2   0   0   0   0   0   2   0   0   0   2   0   0   0   0   2   0   2   0   2   0   0   0   0   0   0   2   2   2   0   0   0   0   2   2   2   2   2   2   2   0   2   2   0   0   0   0   0   0   2   2   2   2   2   0   0   0   0   2   0   2   2   2   0   2   0   2   0   2   0   2   2   2   2   2   2   2   2   0   2   2   2   0   2   2   0   0   2   2   2   2   0   2   0   0   2   2   0   2   2   0   2   2   2   0   0   0   2   2   2   2   0   0   2   2   2   2   0   2   0   2   0   2   0   0   0   2   2   2   0   2   0   0   0   2   2   0   0   0   0   2   0   0   2   0   2   0   2   2   0   2   0   0   0   2   0   0   2   0   2   2   2   2   2   0   2   2   2   0   0   2   0   2   0   2   2   0   2   0   0   2   0   2
 MK-2-1                 0   2   0   2   2   2   2   0   0   0   2   0   0   0   0   0   0   0   0   0   2   0   0   0   2   0   0   2   0   2   2   2   2   2   2   2   2   2   0   2   0   2   0   2   2   2   0   2   0   2   2   2   2   0   0   2   2   0   2   0   2   2   0   2   2   0   2   0   0   2   0   2   2   2   0   0   2   2   0   2   2   2   0   0   2   0   0   0   2   0   0   2   0   2   0   0   2   0   0   2   0   0   2   0   2   2   2   2   2   0   0   2   2   0   2   2   2   2   0   2   0   2   0   0   2   0   0   2   0   2   2   2   2   2   2   0   2   2   2   2   0   0   2   2   0   0   0   0   0   0   2   0   0   2   0   2   2   0   2   0   0   0   0   2   2   0   2   0   2   0   0   0   0   2   2   0   2   0   0   0   2   0   2   0   2   2   0   2   0   2   2   2   2   0   2   2   0   2   2   2
 MK-2-2                 0   2   0   2   2   2   2   0   0   0   2   0   0   0   0   2   0   0   0   0   2   0   2   2   2   0   0   0   0   2   2   2   2   2   2   2   2   2   0   2   0   2   0   2   2   2   0   2   0   2   2   0   2   0   0   2   2   0   2   2   2   2   0   2   2   2   2   0   0   2   0   2   2   2   0   0   2   2   0   2   2   0   0   0   2   0   0   0   2   2   0   2   0   2   0   0   2   0   0   2   0   2   2   0   2   2   2   2   2   0   0   2   2   0   0   2   2   2   0   2   0   2   0   0   2   2   0   0   0   2   2   2   2   2   2   0   2   2   2   2   0   0   2   2   0   0   0   0   0   0   2   0   0   2   0   2   2   0   2   0   0   0   0   2   2   0   2   0   2   2   0   0   0   2   2   0   2   0   0   0   2   0   0   0   2   2   0   2   0   2   2   2   0   2   2   2   0   2   0   2
 MK-2-3                 0   2   0   2   2   2   2   0   0   0   0   0   0   0   0   2   0   0   0   0   2   2   2   2   2   0   0   0   2   2   2   2   2   2   2   2   2   2   0   2   0   2   0   2   2   2   0   2   0   2   2   0   2   2   0   2   2   0   2   2   0   2   0   2   2   2   2   0   0   2   0   2   2   2   0   0   0   2   0   2   2   0   0   0   2   0   0   0   2   2   2   2   0   0   0   0   2   0   0   2   0   2   2   0   2   2   2   2   0   2   0   2   2   0   0   2   2   2   0   2   0   2   0   0   2   0   0   0   0   2   2   2   2   2   2   0   2   2   2   2   0   2   2   2   0   0   2   0   0   0   0   0   0   2   0   2   2   0   2   0   0   0   0   2   2   0   2   0   2   2   0   0   2   2   2   0   2   0   0   0   2   0   0   0   2   2   0   2   0   2   2   2   0   2   0   2   0   2   0   2
 MK-2-4                 0   2   0   2   2   0   2   0   0   0   0   0   0   0   0   2   0   0   0   0   2   2   2   2   2   0   0   2   2   0   2   2   2   2   0   2   2   2   0   0   0   2   0   2   2   2   0   2   0   2   2   0   2   2   0   2   2   0   2   2   0   2   0   2   2   2   2   2   0   2   0   2   2   2   0   2   2   2   0   2   2   0   2   0   2   0   0   0   2   2   2   2   0   0   2   0   2   0   0   2   0   2   2   0   2   2   2   2   0   2   0   2   2   0   0   2   2   2   0   2   0   2   0   0   2   0   0   2   2   2   2   2   2   2   2   0   2   2   2   2   0   2   2   2   0   0   2   0   0   0   0   2   0   2   0   0   2   0   2   0   0   0   0   2   2   0   2   0   2   2   0   0   2   2   2   2   2   0   0   0   2   0   0   0   2   2   0   2   2   2   2   2   0   2   0   2   0   2   0   2
 MK-2-5                 0   2   0   2   2   0   0   0   0   0   0   2   0   0   0   2   0   0   0   0   2   2   2   2   0   0   0   2   2   0   2   2   2   2   0   2   2   2   0   0   2   2   0   0   2   2   0   2   0   2   2   0   2   2   0   2   2   0   2   2   0   0   0   2   2   2   0   2   0   2   0   2   2   2   0   2   2   2   0   2   2   0   2   0   2   0   0   0   2   2   2   2   0   0   2   0   2   0   0   2   0   2   2   0   2   2   2   2   0   2   0   0   0   0   2   2   2   0   0   2   0   2   0   0   2   2   0   2   2   2   2   0   2   2   2   0   2   2   2   2   0   2   2   2   0   0   2   0   0   0   2   2   2   2   0   0   2   2   2   0   2   0   0   2   2   0   2   0   2   2   0   0   2   2   2   0   2   0   0   2   2   2   0   0   2   2   0   2   2   2   2   2   0   2   0   2   0   2   0   0
 MK-2-6                 0   2   0   2   2   0   0   0   0   0   0   2   0   0   0   2   0   0   0   0   2   2   0   2   0   0   0   2   0   0   2   0   2   2   0   2   2   2   0   0   2   2   2   0   2   2   0   2   0   2   2   0   2   2   0   2   0   0   2   2   0   0   2   2   2   2   0   2   0   0   0   2   2   2   0   2   0   2   0   2   2   0   2   0   2   0   0   0   2   2   2   2   0   0   2   0   2   0   0   2   0   2   2   2   2   2   2   2   0   2   0   0   2   0   2   2   2   0   0   2   0   2   0   2   2   2   0   2   2   2   2   0   2   2   0   0   2   2   2   2   0   2   2   2   0   2   2   2   0   0   2   2   0   2   0   0   2   2   2   0   2   0   0   2   2   0   2   0   2   2   0   0   2   2   2   0   2   0   0   2   2   2   0   2   2   2   0   2   2   2   2   2   0   0   0   2   0   2   0   0
 MK-2-7                 0   2   0   2   2   0   2   0   0   2   2   2   0   0   0   2   0   0   0   0   2   0   0   2   0   0   0   2   0   0   0   0   2   2   0   2   2   2   0   0   2   2   2   0   2   2   0   2   0   0   2   0   2   2   0   2   2   0   2   2   0   0   2   2   2   2   0   2   0   0   2   2   2   2   0   2   2   2   0   2   2   0   2   0   2   0   2   0   0   2   2   2   0   0   2   0   2   0   0   2   0   2   2   2   2   2   2   2   0   2   0   0   2   0   2   2   2   2   0   2   0   2   0   2   2   2   0   2   2   2   2   0   2   2   0   0   2   2   2   2   0   2   2   2   0   2   2   2   2   0   2   2   0   0   0   0   2   2   0   0   2   0   0   2   2   0   2   0   2   2   0   0   2   2   2   0   2   0   2   2   2   2   0   2   2   2   0   2   2   2   2   2   0   0   0   2   0   2   0   0
 MK-2-8                 0   2   0   2   2   0   2   0   0   2   2   2   0   0   0   2   0   0   0   0   2   0   2   2   0   0   0   2   0   0   0   0   2   2   0   2   0   2   0   0   2   2   2   0   2   2   2   0   0   0   2   0   2   0   0   2   2   0   2   2   0   0   2   2   2   2   2   2   0   0   2   2   2   2   0   2   2   0   0   2   2   0   2   0   2   0   2   0   0   2   2   2   0   0   2   0   2   0   0   0   0   2   2   2   2   2   2   2   0   2   0   0   2   0   2   0   2   0   0   2   0   2   0   0   2   2   0   0   2   0   2   0   2   2   0   0   2   2   2   2   0   2   2   2   0   2   2   2   2   0   2   2   2   0   0   0   2   2   2   0   2   0   0   2   2   2   2   2   2   2   0   0   2   2   2   0   2   0   2   2   0   0   0   2   2   2   2   2   2   2   2   2   0   0   0   2   0   2   0   0
 MK-2-9                 2   2   0   2   2   0   2   0   0   2   2   2   0   0   0   2   0   0   0   0   2   0   2   2   2   0   0   0   0   0   0   0   2   2   0   2   0   2   0   0   2   2   2   0   2   2   2   0   0   0   2   0   0   0   0   2   2   0   2   0   0   0   2   2   2   2   2   2   0   0   2   2   2   2   0   2   2   0   0   2   2   0   2   0   0   0   2   0   0   2   2   2   0   0   2   0   2   2   2   0   0   2   2   2   2   2   2   2   0   2   0   0   2   0   2   0   2   0   0   2   0   2   0   0   2   2   0   0   0   0   2   0   0   2   0   0   2   0   2   2   0   0   2   2   0   2   2   2   2   0   2   2   2   0   0   0   2   2   2   0   2   0   0   2   0   2   2   2   2   2   0   0   2   2   2   0   2   0   2   2   0   0   0   2   2   2   2   2   2   2   2   2   0   0   0   2   0   2   0   2
 MK-2-10                2   2   0   2   0   0   2   0   0   2   2   2   0   0   2   2   0   2   0   0   2   0   2   2   2   0   0   0   0   0   0   2   2   2   0   2   0   2   0   0   2   2   2   0   2   2   2   0   2   0   2   0   2   0   0   2   2   0   2   0   0   0   2   0   2   2   0   2   0   0   2   2   2   2   0   0   2   0   0   2   2   0   2   0   0   0   2   0   0   2   2   2   0   0   2   0   2   2   2   2   2   2   2   2   2   2   2   2   0   2   0   0   2   0   2   0   2   0   0   2   0   2   2   0   2   2   0   0   0   0   2   0   0   2   0   0   2   0   2   2   0   0   2   2   0   2   2   2   2   2   2   2   0   0   0   2   2   2   2   0   2   0   0   2   2   2   2   2   0   2   0   0   2   0   2   0   2   0   2   0   0   0   0   2   2   2   2   2   2   2   2   2   0   0   0   2   0   2   0   0
 MK-2-11                2   2   0   0   0   0   2   0   0   2   0   2   0   0   2   2   0   2   0   0   2   0   2   0   2   0   0   0   0   0   0   2   2   2   0   2   0   2   0   0   2   2   2   0   2   2   0   0   2   0   0   0   2   0   0   2   2   0   0   0   0   0   2   0   2   2   0   2   0   0   2   2   2   2   0   0   2   0   0   2   0   0   2   0   0   0   2   0   0   2   2   2   0   0   2   0   2   2   2   2   2   2   2   2   2   2   2   2   0   2   0   0   2   0   0   0   2   0   0   2   0   2   2   0   2   2   0   0   0   0   0   0   2   2   0   0   2   0   2   2   0   2   2   2   2   2   2   2   2   2   2   2   0   0   0   2   2   2   2   2   2   0   0   2   2   0   2   2   0   2   0   2   2   0   2   2   2   0   2   0   0   0   0   2   2   2   2   2   2   2   0   2   0   0   0   2   0   2   0   0
 MK-2-12                2   2   0   0   0   0   2   0   0   2   0   0   0   0   2   0   0   2   0   0   2   0   2   0   2   0   0   0   0   0   0   2   2   2   0   2   0   2   0   0   2   2   2   0   2   2   0   0   2   0   0   0   2   0   0   2   2   0   0   0   0   0   2   0   2   2   0   2   0   0   2   2   2   2   0   0   2   0   0   0   2   2   2   0   0   0   0   0   0   2   2   2   0   0   2   0   2   2   2   2   2   0   2   2   2   2   2   2   0   2   0   0   2   0   0   0   2   0   0   2   0   2   2   0   2   2   0   0   0   0   0   0   2   2   0   0   2   0   2   2   0   2   2   2   0   2   2   2   2   2   2   2   0   0   2   2   2   2   2   2   2   0   0   2   2   0   2   2   0   2   0   0   2   0   2   2   2   0   0   0   0   0   0   2   2   2   2   2   2   2   0   2   0   0   0   2   2   2   0   2
 MK-2-13                2   2   0   0   0   0   2   0   0   2   0   0   0   0   2   0   0   2   0   0   0   0   2   0   2   0   0   0   2   0   0   2   2   2   0   2   0   2   0   0   2   2   2   0   2   2   0   0   2   2   0   0   0   0   0   2   2   0   0   2   0   0   2   0   2   2   0   2   0   0   2   2   2   2   0   0   2   0   0   0   2   2   2   0   0   0   0   0   0   2   2   2   0   0   2   0   2   2   2   2   2   0   2   2   0   2   2   2   0   2   0   0   2   0   0   0   2   0   2   2   0   2   2   0   2   2   0   0   0   0   2   0   2   2   0   0   2   0   2   2   0   2   2   2   0   2   2   2   2   2   2   2   0   0   2   2   2   2   2   2   2   0   0   2   2   0   2   0   0   2   0   0   2   0   2   2   2   0   2   0   0   0   0   2   2   2   2   2   2   2   0   2   2   0   0   2   2   2   0   2
 MK-2-14                2   2   0   2   0   0   2   0   0   2   0   0   0   0   2   2   0   0   0   0   0   0   2   0   2   0   0   0   2   0   2   2   2   2   0   2   0   2   0   2   2   2   2   0   2   2   0   0   2   0   0   0   0   0   0   2   2   0   0   2   0   0   2   0   2   2   0   2   2   2   2   2   0   2   0   0   0   0   0   0   2   2   2   2   0   0   2   2   0   2   2   2   0   0   2   2   2   2   2   2   2   0   2   2   0   2   2   2   0   2   0   0   0   0   0   0   2   2   0   2   2   2   2   0   2   0   0   0   0   0   2   0   2   2   0   0   2   0   2   2   0   2   2   2   0   2   2   2   2   2   2   2   0   0   2   2   2   2   0   2   2   0   0   2   2   0   2   0   2   2   0   0   2   0   2   2   2   0   2   0   0   0   0   2   2   2   2   2   2   2   0   2   2   0   0   2   2   2   0   2
 MK-2-15                2   2   2   0   0   0   2   0   0   2   0   0   2   0   2   2   0   0   0   0   0   0   2   0   2   0   0   0   2   0   2   2   2   2   2   2   0   2   0   2   2   2   2   0   2   2   0   2   0   0   0   0   0   0   0   2   2   2   0   2   0   0   2   0   2   2   0   2   2   0   2   2   0   0   0   0   0   0   0   0   2   2   2   0   0   0   2   2   0   2   2   2   2   0   2   0   2   2   2   2   2   0   2   2   0   2   2   2   0   2   0   2   0   0   0   0   2   2   0   2   0   2   0   0   2   0   0   0   0   0   2   0   2   2   0   0   0   0   2   2   0   2   2   0   0   2   2   2   2   2   2   2   0   0   0   2   2   2   0   2   2   0   0   0   2   2   2   2   2   2   0   0   2   0   2   2   2   0   2   0   0   0   0   0   2   2   2   2   2   2   0   2   2   0   0   2   2   2   0   2
 MK-2-16                2   2   0   0   0   0   2   2   0   2   0   0   0   0   2   2   0   0   0   0   0   0   2   0   2   0   0   0   2   0   0   2   2   2   0   2   0   2   0   2   2   2   2   0   2   2   0   0   0   2   2   0   0   0   0   0   2   2   0   2   0   0   2   0   2   2   2   2   2   0   2   2   0   0   0   0   0   0   0   0   2   2   2   0   2   2   2   2   0   2   2   2   2   0   2   0   2   2   2   2   2   0   2   2   2   2   0   2   0   2   2   2   0   0   0   0   2   2   0   0   0   2   0   0   2   0   0   0   0   0   2   0   2   2   0   0   2   2   0   2   0   2   2   0   0   2   2   2   2   2   2   2   0   0   0   2   2   0   0   2   2   0   0   0   2   2   2   2   2   2   0   0   2   0   2   2   2   0   2   0   0   0   0   0   2   2   2   2   2   2   0   2   2   0   0   2   2   2   0   2
 MK-3-1                 0   0   0   0   2   0   2   0   2   0   2   2   2   2   2   2   0   2   0   2   2   0   0   2   0   2   0   0   2   0   2   0   0   2   0   2   2   2   2   0   2   0   2   0   2   0   2   2   2   2   2   2   0   2   0   2   2   0   0   2   2   2   0   0   2   2   0   0   0   2   0   0   2   0   2   0   0   0   2   2   0   0   2   2   2   2   2   0   2   2   0   2   0   0   0   2   2   0   0   2   2   2   2   2   2   0   0   2   0   2   2   2   0   2   0   0   0   0   0   2   2   2   2   2   2   2   0   2   0   0   0   2   2   0   2   0   0   0   0   0   0   2   0   0   2   2   0   0   0   0   2   0   2   2   0   0   2   2   0   2   0   0   2   2   0   0   0   0   0   0   0   0   2   2   2   2   0   2   2   2   0   0   2   2   0   0   2   2   0   2   0   0   0   2   0   2   2   0   2   0
 MK-3-2                 0   0   0   0   2   0   0   0   2   0   2   2   0   2   2   2   0   2   0   2   2   0   2   2   0   2   0   0   2   0   2   2   0   2   0   2   2   2   0   0   0   0   2   0   2   0   2   2   2   2   2   0   0   0   2   2   2   0   0   2   2   2   0   0   2   0   0   0   0   2   0   0   2   0   2   0   0   0   2   2   0   0   2   2   2   2   2   0   2   2   0   2   0   0   0   2   2   0   0   2   0   2   2   2   2   0   0   2   0   2   2   2   0   2   0   0   0   0   0   2   2   2   2   2   2   2   0   2   0   0   2   0   2   2   2   0   0   0   0   0   0   2   0   0   2   2   0   0   0   0   0   0   0   2   0   0   2   2   0   2   0   0   2   2   0   0   0   0   0   0   0   0   2   2   0   2   0   2   0   2   0   0   0   2   0   0   2   0   2   2   0   0   0   2   0   2   2   0   2   0
 MK-3-3                 0   0   0   0   2   0   0   0   2   0   2   2   0   2   2   0   0   2   0   2   2   0   2   2   0   2   0   0   2   0   2   2   0   2   0   2   2   2   0   0   0   2   0   0   2   2   2   2   0   2   2   0   2   0   2   2   2   0   0   0   2   0   0   0   2   2   0   0   0   2   2   0   2   0   2   0   0   0   0   2   0   0   2   2   2   2   2   0   2   2   0   2   0   0   0   0   2   2   0   2   0   0   2   2   2   0   0   2   2   2   2   2   0   2   2   0   0   2   0   2   2   2   2   2   2   2   0   2   0   0   2   0   2   2   2   0   0   0   0   0   0   2   0   0   2   2   0   0   0   0   2   0   0   2   0   0   0   2   0   2   0   0   2   2   0   0   0   2   0   0   0   0   2   2   0   2   0   2   0   2   0   0   0   2   0   0   2   2   2   2   0   0   2   2   0   0   2   0   2   2
 MK-3-4                 0   0   0   0   2   0   0   0   2   0   2   2   0   2   2   0   0   2   0   2   2   0   2   2   2   2   0   2   2   0   2   2   0   2   0   2   2   2   0   0   0   2   0   2   2   2   2   2   0   2   2   2   2   0   2   2   2   0   2   0   2   0   0   0   2   0   2   0   0   0   2   0   2   0   2   0   2   2   2   2   0   0   2   2   2   2   2   0   0   2   0   2   2   0   0   0   2   2   0   2   0   0   2   2   0   0   0   2   2   2   2   2   0   2   2   0   0   0   2   2   2   2   2   2   2   2   2   2   0   0   2   0   2   2   2   0   0   0   0   0   0   2   0   2   2   2   0   0   0   0   2   0   2   2   0   0   0   2   0   2   0   2   2   2   0   0   0   0   0   0   2   0   2   2   0   2   0   2   0   2   2   0   0   2   2   0   2   2   2   2   0   0   2   2   0   0   0   0   2   2
 MK-3-5                 0   0   0   0   2   0   0   0   2   0   2   0   2   2   2   0   0   2   2   2   2   0   0   2   2   2   0   2   2   0   2   2   0   2   0   2   2   2   0   0   0   2   2   2   2   2   2   2   0   2   2   2   0   0   2   2   2   0   2   0   2   0   0   0   2   0   2   0   0   0   2   0   2   0   2   0   2   2   2   2   2   0   2   2   2   2   2   0   0   2   0   2   2   0   0   0   2   2   0   2   0   0   2   2   0   0   0   0   2   2   2   2   0   2   2   0   0   0   2   2   2   2   2   2   2   2   2   2   0   0   2   0   2   2   2   0   0   0   0   0   0   2   0   2   2   0   0   0   0   0   2   0   2   2   0   0   0   2   0   2   0   2   2   2   0   0   0   0   0   0   2   0   2   2   0   2   0   2   0   2   2   0   0   2   2   0   2   2   2   2   0   2   0   0   0   0   0   0   2   2
 MK-3-6                 0   0   2   0   2   0   0   2   2   2   2   0   2   2   2   0   0   0   2   2   0   0   2   2   2   2   0   2   2   0   2   2   0   2   0   2   2   2   2   0   0   2   2   2   2   2   2   2   2   2   2   0   0   0   2   2   2   0   2   0   2   0   0   2   2   2   2   0   0   0   2   2   2   0   2   0   2   2   2   2   2   0   2   2   2   2   2   0   0   2   0   2   2   2   0   0   2   2   0   2   0   2   2   2   0   0   0   0   2   2   2   2   0   2   2   0   2   0   2   2   2   2   2   2   2   2   2   2   2   0   2   0   0   0   2   0   0   0   0   0   0   2   0   2   2   0   0   0   0   0   0   0   2   0   0   0   0   2   0   2   0   2   2   2   0   0   0   0   0   0   2   0   2   2   0   2   0   2   2   0   2   0   0   2   2   0   0   2   2   2   2   2   0   0   0   0   0   0   2   2
 MK-3-7                 0   0   2   2   2   0   0   2   0   2   2   0   2   2   2   0   0   0   2   2   0   0   2   2   2   2   0   2   0   0   2   2   0   2   0   2   2   0   2   2   0   2   2   2   0   0   2   2   2   2   2   0   0   0   2   2   2   0   2   0   2   0   0   2   2   0   2   2   0   0   2   2   2   0   2   0   2   2   2   2   2   0   2   2   2   0   2   0   0   2   2   2   2   2   2   0   2   2   2   2   0   2   2   2   0   0   0   0   2   2   2   2   0   2   2   0   2   0   2   0   2   2   2   2   2   2   2   2   2   0   2   0   0   0   2   0   0   2   2   0   0   0   0   2   2   0   0   0   0   0   0   0   2   2   0   0   0   2   0   2   0   2   2   2   0   0   0   0   0   0   2   0   2   2   0   2   0   2   2   0   2   0   0   2   2   0   0   2   2   2   2   2   0   0   0   0   0   0   2   2
 MK-3-8                 2   0   2   2   2   0   2   2   0   2   2   0   2   2   2   0   0   0   2   2   0   0   2   2   2   2   0   2   0   0   2   2   0   2   0   2   0   0   2   0   0   2   2   0   0   0   2   2   2   2   0   0   0   0   2   2   2   0   2   0   0   0   0   2   2   0   2   2   0   0   2   2   0   0   2   0   2   2   0   2   2   0   2   2   2   0   2   0   0   2   2   2   2   2   0   0   2   2   2   2   0   2   0   2   0   0   2   2   2   2   2   2   0   2   2   0   2   0   0   0   2   0   2   2   2   2   2   2   2   0   2   0   0   0   2   0   0   2   2   0   0   0   0   2   2   2   0   0   0   0   0   2   2   2   0   0   0   2   0   0   0   2   2   2   0   0   0   2   0   2   2   2   2   2   0   2   0   2   2   0   2   0   0   2   2   0   0   2   2   2   2   2   0   0   0   0   0   2   2   2
 MK-3-9                 2   0   2   2   2   0   2   2   0   2   2   0   2   0   2   0   0   0   2   2   0   0   2   2   2   2   0   2   0   0   2   2   2   0   0   2   2   0   2   2   0   2   2   0   0   0   2   2   2   2   0   0   0   0   2   2   2   0   2   2   0   0   0   2   2   0   2   2   0   0   2   2   0   0   2   0   2   0   0   2   2   0   2   0   2   2   2   0   0   0   0   2   2   2   0   0   2   2   2   2   0   2   0   2   0   0   2   2   2   2   2   2   0   2   2   0   2   0   0   0   2   0   2   2   2   2   2   2   2   0   2   0   0   0   2   0   0   2   2   0   0   0   0   2   2   2   0   0   0   0   0   2   2   2   0   0   0   2   0   0   0   2   2   2   2   0   0   2   0   2   2   2   2   2   0   2   0   2   2   0   2   0   0   2   2   0   0   2   0   2   2   2   0   0   2   0   0   2   2   2
 MK-3-10                2   0   2   2   2   0   2   2   0   2   2   2   2   0   2   2   0   0   2   2   0   0   2   2   2   2   0   0   0   0   0   2   2   0   2   2   2   0   2   2   0   0   2   0   0   0   2   2   2   2   0   2   0   0   2   2   2   0   2   2   0   0   0   2   2   2   2   2   0   0   0   0   0   0   2   0   2   0   0   2   2   0   2   0   2   2   2   0   0   0   0   2   2   0   0   0   2   0   2   2   0   2   0   2   0   0   2   2   2   2   2   2   2   2   2   0   2   0   0   0   2   0   2   2   2   0   2   2   2   0   2   2   0   0   2   0   0   2   2   2   0   0   0   2   2   2   0   0   0   0   0   0   2   2   0   0   0   2   0   0   0   2   2   2   2   0   0   2   0   2   2   2   2   0   0   2   0   2   2   0   2   0   0   2   0   0   0   2   0   2   2   2   0   2   2   0   0   2   2   2
 MK-3-11                2   0   2   2   2   0   2   2   0   2   2   2   2   0   2   2   0   0   2   0   0   0   2   2   2   2   0   0   0   0   0   2   2   0   0   2   2   0   2   2   2   0   2   0   0   0   2   2   2   2   0   2   0   0   2   2   2   0   0   2   0   0   0   2   2   2   2   2   0   0   0   0   0   0   2   0   2   0   0   2   2   0   2   0   2   2   2   0   0   0   2   2   2   0   0   2   0   0   2   2   0   2   0   2   0   0   2   2   2   2   2   2   2   2   2   0   2   0   0   2   2   0   2   2   2   0   2   2   2   0   2   2   0   0   2   0   0   2   2   2   0   0   0   0   2   2   0   0   0   2   0   0   2   2   0   0   0   2   0   0   2   2   2   2   0   0   0   2   0   2   0   2   2   0   0   2   0   2   2   0   2   0   0   2   0   0   0   2   0   2   2   2   0   2   2   0   2   2   2   2
 MK-3-12                2   2   2   2   2   0   2   2   0   2   0   2   2   0   2   2   0   0   2   0   0   0   2   2   2   2   0   0   0   0   0   2   2   0   0   2   2   0   2   2   2   0   0   0   0   0   2   2   2   2   0   2   0   0   2   2   0   0   0   2   0   0   2   2   2   2   2   2   0   0   0   0   2   0   0   0   2   0   0   2   2   0   2   0   2   2   2   0   0   0   2   2   2   0   0   2   0   0   2   2   0   2   0   0   0   2   2   2   2   2   0   2   2   2   2   0   2   0   0   2   2   0   2   2   2   0   2   0   2   0   2   2   0   0   0   0   0   2   2   2   0   0   0   0   2   2   0   0   0   2   0   0   2   0   0   0   0   2   0   0   2   2   2   2   0   0   0   2   0   2   0   2   2   0   0   2   0   2   2   0   2   0   0   2   0   0   0   2   0   2   2   2   2   2   2   0   2   0   2   2
 MK-3-13                2   2   2   2   2   0   2   2   2   2   0   2   2   0   2   2   0   0   2   0   2   0   2   2   2   2   0   2   0   0   0   2   2   0   0   2   2   0   2   2   2   0   0   0   0   0   2   2   2   2   0   2   0   0   2   2   0   0   0   2   0   0   2   2   0   2   2   2   0   0   0   0   2   0   0   0   2   0   0   2   2   0   2   0   2   2   2   0   0   0   2   2   2   0   0   2   2   0   2   2   0   2   0   2   0   2   2   2   2   2   0   2   0   2   2   0   2   0   0   2   0   0   2   2   2   0   2   0   2   2   2   2   0   0   0   2   0   2   2   2   0   0   0   2   2   2   0   0   0   2   0   0   2   0   0   2   0   0   0   0   2   2   2   2   0   2   2   2   0   2   0   2   2   0   0   2   0   0   2   0   2   0   0   2   2   0   0   2   2   2   0   2   2   2   2   0   2   0   2   0
 MK-3-14                2   2   2   2   2   0   2   2   2   2   0   2   2   0   2   0   0   0   2   0   2   0   2   2   2   2   0   2   0   0   0   2   0   0   0   2   0   0   2   2   2   0   0   0   0   0   2   2   2   2   0   2   0   0   2   0   0   0   0   2   0   0   2   2   0   2   2   2   0   0   0   0   2   0   0   0   2   0   0   2   2   0   2   0   2   2   2   0   0   0   2   2   2   0   2   2   2   0   2   0   0   2   0   2   0   2   2   2   2   2   0   2   0   2   0   2   2   0   0   2   0   2   2   2   2   0   2   0   2   2   2   2   0   0   0   2   0   2   2   2   0   0   0   2   0   2   2   0   0   2   0   0   2   0   0   2   0   0   0   0   2   2   2   2   0   2   2   2   0   2   0   2   2   0   0   2   0   0   2   0   2   0   0   2   2   0   0   2   2   2   0   2   2   2   2   0   2   0   2   0
 MK-3-15                2   2   2   0   2   0   2   2   2   2   0   2   2   0   2   0   0   0   2   0   0   0   2   2   2   2   0   2   0   0   2   2   0   0   0   2   0   0   2   2   2   0   0   0   0   0   2   2   2   2   0   2   0   0   2   0   0   0   0   0   2   0   2   2   2   2   2   2   0   0   0   0   2   2   0   0   2   0   0   2   2   0   2   0   2   0   0   2   0   0   0   2   0   0   0   2   2   0   2   0   0   2   0   2   0   2   2   2   2   2   0   2   0   2   0   2   2   0   0   2   0   2   2   0   2   0   2   0   2   2   2   2   0   0   0   2   0   0   2   0   0   2   0   2   0   2   2   0   0   2   0   0   2   0   0   2   0   0   0   2   2   2   2   2   0   2   2   2   0   2   0   0   2   0   0   2   0   0   0   0   2   0   0   2   2   0   0   2   2   2   0   2   2   2   2   0   2   0   2   0
 MK-3-16                2   2   2   0   2   0   2   2   2   2   0   2   2   0   2   0   0   0   2   0   2   0   2   2   2   2   0   2   0   0   2   2   0   0   0   2   0   0   0   2   2   0   2   2   0   0   2   2   2   2   0   0   0   0   2   2   0   0   0   0   2   0   2   0   2   2   2   2   0   0   2   0   2   0   0   0   2   0   0   0   2   0   2   2   2   0   0   2   0   0   0   2   0   0   0   2   2   0   0   2   0   2   0   2   0   2   2   2   2   2   0   0   0   2   0   2   2   0   0   2   0   2   2   0   2   0   2   0   2   2   2   2   0   0   0   2   0   0   2   0   0   0   0   2   2   2   2   0   0   2   0   0   2   0   0   2   0   0   0   2   2   2   2   2   2   2   2   0   0   2   0   0   0   0   0   2   0   0   0   0   2   2   0   2   2   0   0   2   2   2   0   2   2   2   2   2   2   0   2   0
 MK-4-1                 2   2   2   2   0   0   0   0   0   2   0   0   2   2   0   2   0   2   0   0   0   0   0   0   0   2   0   2   0   2   2   2   2   0   2   0   2   0   2   0   0   2   0   0   0   0   0   2   0   2   2   0   0   0   2   2   2   0   0   2   0   0   0   2   2   0   0   2   2   2   2   2   0   0   2   0   2   0   0   2   2   2   0   0   2   2   2   2   0   2   2   2   0   2   2   0   2   0   0   0   0   2   2   0   0   0   2   0   2   0   0   0   2   0   0   2   0   0   0   0   0   0   0   2   0   2   2   2   2   0   0   2   0   0   2   0   0   2   2   2   2   2   2   0   0   0   2   2   0   2   2   2   0   0   0   0   0   2   2   0   2   2   2   2   2   2   2   0   0   0   2   0   0   0   0   0   2   2   2   0   2   0   0   2   0   0   2   0   2   0   2   0   0   2   0   0   2   2   0   2
 MK-4-2                 2   2   2   2   0   0   0   0   0   2   0   0   2   2   0   2   0   2   0   0   0   0   0   0   0   2   2   2   0   2   0   2   2   0   0   0   0   0   2   0   0   2   0   0   0   2   0   2   0   2   2   0   0   0   2   2   2   0   0   2   0   0   0   2   2   0   0   2   2   2   2   2   0   0   2   0   2   0   0   2   2   2   0   0   2   2   2   2   0   2   2   2   0   2   2   0   2   0   0   0   0   2   2   2   0   0   2   0   2   0   0   0   2   2   2   2   0   0   0   0   0   0   0   2   0   2   0   2   2   0   0   2   0   0   2   0   0   2   2   2   2   2   0   0   2   0   2   2   0   2   0   2   0   2   0   0   0   2   2   0   2   2   2   2   2   2   2   0   0   0   2   0   0   2   0   0   2   2   2   0   2   0   0   2   2   0   2   0   2   0   2   0   0   2   0   0   2   2   0   0
 MK-4-3                 2   2   2   2   0   0   0   0   0   2   0   0   2   2   0   2   0   2   2   0   0   0   0   0   2   2   2   2   0   2   0   2   2   0   0   0   0   0   2   0   2   2   0   0   0   2   2   2   0   2   2   0   0   0   0   2   2   0   0   2   0   0   0   2   2   0   0   0   2   2   2   2   0   0   0   0   2   0   0   0   2   2   0   0   2   2   2   2   0   2   2   2   0   0   2   0   2   0   2   0   2   2   2   2   0   0   2   0   2   0   0   0   2   2   2   2   0   0   0   0   0   0   0   2   0   2   0   2   2   0   2   2   0   0   0   0   0   2   2   2   2   2   0   0   2   0   2   2   0   2   0   2   0   2   0   0   0   2   2   0   2   2   2   2   2   2   2   0   0   0   2   0   0   2   2   0   2   2   2   0   2   2   0   2   2   0   2   0   2   0   2   0   0   0   0   0   2   2   0   0
 MK-4-4                 2   2   2   2   0   0   0   0   0   2   2   0   2   2   0   2   0   2   2   0   0   0   0   0   2   0   2   0   0   2   2   2   2   0   0   2   0   0   2   0   2   2   2   0   0   2   2   2   0   0   2   0   0   0   0   2   2   2   0   2   0   0   0   2   2   0   2   0   2   2   2   2   0   0   0   0   2   0   0   0   2   2   2   2   2   2   2   2   0   2   2   2   0   2   2   0   2   0   2   0   2   2   2   2   0   0   2   0   2   0   0   0   2   2   2   2   0   0   0   0   0   0   0   2   0   2   0   2   2   0   2   2   0   0   0   0   0   2   2   2   2   2   0   0   2   0   2   2   0   2   0   2   0   2   0   0   0   2   0   0   0   2   2   2   2   2   2   0   0   2   2   2   0   2   2   0   2   2   2   0   2   2   2   2   2   0   2   0   2   0   2   2   0   2   0   0   2   2   0   0
 MK-4-5                 2   2   2   2   0   0   0   0   0   2   2   0   2   2   0   2   0   2   2   0   0   0   2   0   2   0   2   2   0   2   2   2   2   0   0   2   0   0   2   2   2   2   2   0   0   2   2   0   0   0   2   0   0   0   0   2   2   2   0   2   0   0   0   2   2   0   2   0   2   2   2   2   0   0   0   0   2   0   0   0   2   2   2   2   2   2   2   2   0   2   2   2   0   2   2   0   2   0   2   0   0   2   2   2   0   0   2   0   2   0   0   0   2   2   2   2   0   0   0   0   0   2   0   2   0   2   0   2   2   0   2   2   0   0   0   0   0   2   0   0   2   2   0   0   2   0   2   2   0   2   2   0   0   2   0   0   0   2   0   0   0   0   2   2   2   0   2   0   0   2   2   2   0   2   2   0   0   2   0   0   2   2   0   2   2   0   2   0   2   0   2   0   0   2   0   0   2   2   0   0
 MK-4-6                 2   0   2   0   0   0   0   0   0   0   0   0   2   0   0   2   0   2   2   0   0   0   2   0   2   0   2   2   0   2   2   2   2   2   0   0   0   0   2   0   0   2   2   0   0   0   2   0   2   0   2   0   0   0   0   2   2   2   0   2   0   0   0   2   2   0   2   0   2   2   2   2   0   0   0   0   2   0   0   0   0   2   2   2   2   2   0   2   0   0   2   2   0   2   2   0   2   0   2   0   0   2   2   2   0   0   2   0   2   0   0   2   2   0   2   2   0   0   0   0   0   2   0   2   0   2   0   2   2   0   2   2   0   0   0   0   2   0   0   0   0   2   0   0   2   0   0   2   0   2   2   0   0   2   0   2   0   2   0   0   0   0   2   2   2   0   2   0   0   2   2   0   2   0   2   0   0   2   2   0   2   2   0   2   0   0   2   2   2   0   2   0   0   2   0   0   2   2   0   0
 MK-4-7                 0   0   2   0   0   0   0   0   0   0   0   2   2   0   0   0   0   2   2   0   2   0   2   0   2   0   2   2   0   2   2   2   2   2   0   0   0   0   2   0   0   2   2   0   0   2   2   0   2   0   2   0   0   0   0   2   2   2   0   2   0   0   0   2   2   0   2   0   2   2   2   2   0   0   0   0   2   0   0   2   0   2   2   2   2   2   0   2   2   0   2   2   0   2   2   0   2   0   2   0   0   2   2   2   0   0   2   0   2   0   0   2   2   2   2   2   0   0   2   0   0   2   0   2   0   2   2   2   2   0   2   2   0   0   0   0   2   0   0   0   0   2   2   0   2   0   0   2   0   2   2   0   0   2   0   2   0   2   0   0   0   0   2   2   2   0   2   2   0   2   2   0   2   0   2   0   2   2   2   0   2   2   0   2   0   0   2   2   2   0   2   0   0   2   0   0   2   2   0   0
 MK-4-8                 0   0   2   0   0   0   0   0   0   0   2   2   2   0   0   2   2   2   2   0   2   0   2   0   0   0   2   2   0   2   2   2   2   2   0   2   2   0   2   0   0   2   2   0   0   2   2   0   2   0   2   0   0   2   0   2   2   2   0   2   0   0   0   2   2   0   2   0   2   2   2   2   0   0   0   0   2   2   0   2   0   2   2   2   0   2   0   2   2   0   0   0   0   2   2   0   0   0   2   0   0   2   2   2   0   0   2   0   2   0   0   2   2   2   2   2   0   0   2   0   0   2   0   2   0   2   2   2   0   0   2   2   0   0   0   0   2   0   2   0   2   2   2   0   2   0   0   2   0   2   2   0   0   2   0   2   2   0   0   0   0   0   2   2   0   0   2   2   0   2   2   0   0   0   2   0   2   2   2   0   0   2   0   2   0   0   2   2   2   0   2   0   0   2   0   0   2   2   0   0
 MK-4-9                 0   0   2   0   0   0   0   0   0   0   2   2   2   0   0   2   0   2   2   0   2   0   2   2   0   0   0   2   0   2   2   2   2   2   0   2   2   0   2   0   2   2   2   0   0   2   2   0   2   0   2   0   0   2   0   2   2   2   0   2   0   0   0   2   2   0   2   0   2   2   2   2   0   0   0   2   2   2   0   2   0   2   2   2   0   2   0   2   2   0   0   0   0   2   2   0   0   0   2   0   0   2   2   2   0   0   2   0   2   0   0   2   2   2   2   2   0   0   2   0   0   2   0   2   0   2   2   0   0   0   2   2   0   0   2   0   2   0   2   0   2   2   2   0   2   0   0   2   0   2   2   0   0   2   0   2   2   0   0   0   0   0   0   2   0   0   2   2   0   2   2   0   0   0   2   0   2   0   2   0   0   2   0   2   0   0   2   2   2   0   2   0   0   2   0   0   2   2   0   0
 MK-4-10                0   0   2   0   0   0   0   0   0   0   2   2   2   0   0   2   0   0   0   0   2   2   2   2   2   0   0   2   0   2   2   2   0   2   0   2   2   0   2   0   2   2   0   0   0   2   2   0   2   0   2   0   2   2   0   0   2   2   2   2   0   0   2   2   2   0   2   0   2   2   2   2   0   0   0   2   2   2   0   2   0   2   2   2   0   2   0   2   2   2   2   0   0   2   2   0   0   0   2   0   0   2   2   2   0   0   2   0   2   0   0   2   2   2   2   2   0   0   2   2   0   2   0   2   0   2   2   0   0   0   2   2   0   0   2   0   2   0   2   0   2   2   2   0   2   0   0   2   0   2   2   0   0   2   0   0   0   0   0   0   0   0   0   2   0   0   2   2   0   0   0   0   0   0   2   0   2   0   2   0   0   2   0   2   0   0   2   2   2   0   2   0   2   2   0   0   2   2   0   0
 MK-4-11                2   0   2   0   0   2   0   0   0   0   2   2   2   0   0   2   0   0   0   0   2   0   2   2   2   2   0   2   0   2   2   2   0   2   0   0   2   0   2   0   2   2   0   0   0   2   2   0   2   2   2   0   2   2   0   0   2   2   2   2   0   0   2   2   2   0   2   0   2   2   2   2   0   0   0   2   2   2   0   2   2   2   2   2   2   2   0   2   2   2   2   0   0   2   2   0   0   0   2   2   0   2   2   0   2   2   0   0   0   0   0   2   2   2   2   2   2   0   2   2   0   2   0   2   0   2   2   0   0   0   2   2   0   0   2   0   0   0   2   0   2   2   2   0   0   2   0   2   0   2   2   0   0   2   0   0   0   0   0   0   0   0   0   2   2   0   2   2   0   2   0   0   0   0   0   2   2   0   2   0   0   2   0   2   0   0   2   2   2   0   2   0   2   2   0   0   2   2   0   2
 MK-4-12                2   0   0   0   0   2   0   0   0   0   2   2   2   0   0   2   0   0   0   0   2   0   0   2   0   2   0   2   0   2   2   2   0   2   0   2   0   2   2   0   2   2   0   0   0   2   2   0   2   2   2   0   2   0   0   0   2   2   0   2   0   0   2   2   2   0   2   0   0   0   2   2   0   0   2   0   2   2   0   2   2   2   2   0   0   0   0   2   2   2   2   0   0   2   2   0   0   0   2   2   0   2   2   0   2   2   0   2   0   0   0   0   2   2   2   2   0   0   2   0   0   2   0   2   2   2   0   0   0   0   2   2   2   0   2   0   0   0   2   0   2   2   2   0   0   2   0   2   0   2   2   0   0   2   0   0   0   0   0   0   0   2   2   2   2   0   2   0   0   2   2   0   0   0   0   2   2   0   2   2   0   2   0   2   0   0   2   2   2   0   2   0   2   2   0   0   2   2   0   2
 MK-4-13                2   0   0   0   0   2   0   0   2   0   0   2   0   0   0   2   0   2   0   0   2   0   0   2   0   2   0   2   0   2   2   2   0   2   0   2   0   2   2   0   2   2   0   0   0   2   2   0   2   2   0   0   2   0   0   0   2   2   0   2   0   0   2   2   2   0   2   0   0   0   0   2   0   0   2   0   2   2   0   2   2   2   0   0   0   0   0   2   0   2   2   0   0   2   2   0   0   0   0   2   0   2   2   0   2   2   0   0   0   0   0   0   2   2   2   2   0   0   2   0   0   2   0   2   2   2   0   0   0   0   2   0   2   2   2   2   0   2   2   0   2   0   2   0   2   2   0   2   0   2   2   2   0   0   0   0   0   0   0   0   0   2   2   2   2   0   2   0   0   2   2   0   0   2   0   2   2   0   2   0   0   2   0   2   0   0   2   2   2   0   2   0   2   2   0   2   2   2   0   0
 MK-4-14                2   0   0   0   0   2   0   0   2   0   2   2   0   0   0   2   0   2   0   0   2   0   0   2   0   2   0   2   0   2   2   2   0   2   2   2   0   0   2   0   2   2   0   0   0   2   2   0   2   2   2   0   2   2   0   0   2   2   0   2   0   0   2   2   2   0   2   0   0   2   0   2   0   0   2   0   2   2   0   2   2   2   0   0   0   0   0   2   0   2   2   0   2   2   0   0   0   0   0   2   0   2   2   0   2   2   0   0   0   0   2   0   2   0   2   2   0   0   2   0   0   2   0   2   2   2   0   0   0   0   2   0   2   2   2   2   0   2   2   0   2   0   2   0   2   2   0   2   0   2   2   2   0   0   0   0   0   0   0   0   0   2   2   2   2   0   0   0   0   2   2   0   0   2   0   2   2   0   2   0   0   2   0   2   0   0   2   2   2   0   2   0   2   2   0   2   2   2   0   0
 MK-4-15                2   0   0   0   0   2   0   0   2   0   2   2   0   0   0   2   0   2   0   0   2   0   0   2   0   2   0   2   2   2   2   2   0   2   2   2   0   0   2   0   2   2   0   0   0   2   2   2   2   2   2   0   2   2   0   0   2   2   0   2   0   0   0   2   2   0   2   0   0   0   0   2   0   0   2   0   0   2   0   0   2   2   0   0   0   0   0   2   0   2   2   0   2   2   0   0   2   0   0   2   0   2   2   0   2   2   0   0   0   0   2   0   2   0   2   2   0   0   2   0   0   2   0   2   2   2   0   0   0   2   0   0   2   2   2   2   0   2   2   0   2   0   0   0   2   0   0   0   0   2   2   2   0   0   0   2   0   0   0   0   0   2   2   2   0   0   0   0   0   2   2   2   0   2   0   2   2   0   2   0   0   2   0   2   0   0   2   2   2   0   0   0   0   2   0   2   2   2   0   0
 MK-4-16                2   0   0   0   0   0   0   0   2   2   2   2   0   0   0   2   0   2   0   0   2   0   2   0   0   2   0   2   2   2   0   2   0   0   2   2   0   0   2   0   2   2   0   0   0   2   2   2   2   2   2   0   2   2   2   0   2   2   0   2   0   0   0   2   2   0   2   0   0   0   0   2   0   0   2   0   0   2   0   0   0   2   0   0   0   0   0   2   0   2   2   0   2   2   0   0   2   0   0   2   0   2   2   0   0   2   0   0   0   0   2   0   2   0   2   2   0   0   2   0   0   2   2   2   2   2   0   0   0   2   0   0   2   2   2   2   0   2   2   0   2   0   0   0   2   0   0   0   0   0   2   2   0   0   0   2   0   0   0   0   0   2   2   2   0   0   0   0   2   2   2   2   0   2   0   2   2   0   2   2   0   2   0   2   0   0   2   0   2   0   0   0   0   2   2   2   2   2   0   0
 MK-5-1                 2   2   2   0   0   0   2   0   0   0   0   2   2   2   2   0   0   2   0   0   0   2   2   2   0   0   0   2   0   0   2   2   0   0   2   2   0   2   2   2   0   2   0   2   0   2   2   0   2   2   2   0   2   2   0   0   0   0   0   2   2   0   2   0   2   0   2   2   2   2   2   0   0   0   0   2   2   2   2   2   0   0   2   0   0   2   0   0   2   2   2   2   0   0   2   2   0   2   2   0   2   0   2   0   2   2   2   2   2   2   0   0   2   0   2   2   0   0   0   0   0   2   2   0   0   0   0   2   0   0   0   0   0   2   2   0   0   2   0   0   0   2   2   0   0   2   0   2   2   2   0   2   0   0   0   2   2   2   2   2   2   0   0   2   2   2   2   0   0   0   2   2   2   0   2   0   0   0   2   0   2   2   0   2   0   2   0   0   0   2   2   2   0   0   0   0   0   2   0   2
 MK-5-2                 2   2   2   0   0   0   0   0   0   0   0   2   2   2   2   0   0   2   0   0   0   2   2   2   0   0   0   2   0   0   2   2   0   0   2   2   0   2   2   2   0   2   0   2   0   2   2   0   2   2   2   0   0   2   2   0   0   0   0   2   2   0   2   0   2   0   2   2   2   0   2   0   0   0   0   2   2   2   2   2   0   0   2   0   0   2   0   0   0   2   2   2   0   0   2   2   0   2   0   0   2   0   0   0   2   2   2   2   2   2   0   0   2   0   0   2   0   0   2   0   2   2   2   0   0   0   0   0   2   0   2   0   0   2   2   0   0   2   0   0   0   2   2   0   0   2   0   0   2   2   0   2   0   0   0   2   2   2   2   2   2   0   0   2   2   2   2   0   2   0   2   2   2   0   2   0   2   0   0   0   2   2   2   0   0   2   0   2   0   2   2   2   0   0   0   0   0   2   0   2
 MK-5-3                 2   2   2   0   0   0   0   2   0   0   0   2   2   2   2   0   0   2   0   0   0   2   2   2   0   0   0   2   0   0   2   2   0   0   2   0   2   2   2   2   0   2   0   2   0   2   2   0   2   2   2   0   0   2   2   0   0   0   0   2   2   0   2   0   2   2   2   2   2   0   2   0   0   0   0   2   2   2   2   2   0   0   2   0   0   0   0   0   0   2   2   2   0   2   0   2   0   2   0   0   0   0   0   2   2   2   2   2   2   2   0   0   2   0   0   0   0   0   2   2   2   2   2   2   0   2   0   0   0   0   2   0   0   2   2   0   0   2   0   2   2   2   2   0   0   2   0   0   2   2   0   2   0   0   0   0   2   2   2   2   0   0   0   2   2   2   2   0   0   0   0   2   2   0   2   0   2   0   0   0   2   2   2   0   0   2   2   2   2   2   2   2   0   0   0   0   0   2   0   2
 MK-5-4                 2   2   2   0   0   0   0   0   0   0   0   2   0   2   2   0   0   2   0   0   0   2   2   2   0   0   0   2   0   0   2   2   0   0   2   0   2   2   2   2   0   2   0   2   0   2   2   0   2   2   2   0   0   2   2   0   0   0   2   2   2   2   2   0   2   2   2   2   2   0   2   0   0   0   2   2   2   2   0   2   0   0   2   2   0   0   0   0   0   2   2   2   0   2   2   2   0   2   0   0   2   0   0   2   2   2   0   2   2   2   0   0   2   0   0   0   0   0   2   0   2   2   2   2   0   2   0   2   0   0   0   0   0   0   0   0   0   2   0   2   2   2   2   0   0   2   0   0   2   2   0   2   0   0   0   0   2   2   2   2   0   0   0   2   2   2   2   0   0   0   0   2   2   0   2   0   2   0   0   0   2   2   2   0   2   2   2   2   2   2   2   2   0   0   0   0   2   2   0   2
 MK-5-5                 2   2   2   2   0   0   0   0   0   0   0   2   0   2   2   0   0   2   0   0   0   2   2   2   0   0   0   2   0   0   2   2   0   0   2   0   2   2   0   2   0   2   0   0   0   2   0   0   2   0   2   0   0   2   2   0   0   0   2   2   0   0   0   0   2   2   2   2   2   0   0   0   0   0   2   2   2   2   0   2   0   0   2   0   0   0   0   0   0   2   2   2   0   2   2   2   0   2   0   0   2   0   0   2   2   2   0   2   2   2   0   2   2   2   0   0   2   2   0   0   2   2   2   2   2   2   0   2   2   0   0   0   0   0   0   0   0   0   0   2   2   2   2   0   2   2   0   0   0   2   0   2   0   0   0   0   2   2   2   2   0   0   0   2   2   2   2   0   0   0   2   2   2   0   2   0   2   0   0   0   2   2   2   0   2   2   2   0   2   2   2   2   0   0   0   0   2   2   0   2
 MK-5-6                 0   2   2   2   0   0   0   0   0   0   0   2   0   2   2   0   0   2   0   0   0   2   2   2   0   0   0   2   0   0   2   2   0   0   0   0   0   2   0   2   0   2   0   0   0   2   0   0   2   2   2   0   0   2   2   0   0   0   2   2   0   0   0   0   2   2   2   2   2   0   2   0   0   0   2   0   2   2   0   2   0   0   2   0   0   0   0   0   0   2   2   2   0   2   2   2   0   2   0   0   0   2   0   2   0   2   0   2   2   2   0   2   2   2   0   0   2   2   0   0   2   2   2   0   2   2   0   0   2   0   0   0   2   0   0   0   0   2   0   0   0   2   2   0   2   2   0   0   0   2   0   0   0   0   0   0   2   2   2   2   0   0   0   2   2   2   2   0   0   0   2   2   2   0   2   0   2   0   0   0   2   2   2   0   2   0   2   0   2   2   2   2   0   0   0   0   2   2   0   2
 MK-5-7                 0   2   2   2   0   0   0   0   0   0   0   0   0   2   2   0   0   2   0   0   0   2   2   2   0   0   0   2   0   0   2   2   0   0   0   0   0   2   0   2   0   2   0   0   0   2   0   0   2   0   2   0   0   2   2   0   0   0   2   2   0   0   0   0   2   2   2   2   0   0   2   0   0   2   2   0   2   2   0   2   0   0   2   0   0   2   0   0   0   2   2   2   0   2   2   2   0   2   0   0   0   2   0   2   0   2   0   2   2   2   0   2   2   2   0   0   2   2   0   0   2   2   2   0   2   2   0   0   0   0   0   0   2   0   0   0   0   2   0   2   0   2   2   0   2   0   0   0   0   2   0   0   0   0   0   0   0   2   0   2   0   0   2   2   2   2   2   0   0   0   0   2   0   0   2   0   0   0   0   0   2   2   2   0   2   0   0   0   2   2   2   2   0   0   0   0   2   2   0   0
 MK-5-8                 2   2   2   2   0   0   0   0   0   0   0   0   0   2   2   0   0   2   0   0   0   2   2   2   0   0   0   0   0   0   2   2   0   0   0   0   0   2   0   2   0   0   0   0   0   2   2   0   2   0   2   2   0   2   2   0   0   0   2   2   0   0   0   0   2   2   2   2   0   0   2   0   0   2   0   0   2   0   0   2   0   0   2   0   0   2   0   0   0   2   2   2   0   2   0   2   2   2   0   0   0   0   0   2   0   2   0   2   2   2   0   2   2   2   0   0   2   2   0   0   2   2   2   0   2   2   0   0   0   0   0   0   0   0   0   0   0   2   0   2   0   2   0   0   2   0   0   0   0   2   0   0   0   0   0   0   0   2   0   2   0   0   2   0   2   2   2   0   0   0   0   0   0   0   2   0   0   0   0   0   2   0   2   0   2   0   0   0   2   2   2   2   0   0   0   0   2   2   0   0
 MK-5-9                 2   0   2   2   0   0   0   2   0   0   0   0   2   2   2   2   0   2   0   0   0   2   2   2   0   0   0   0   0   0   2   2   0   0   0   0   0   2   0   2   0   0   0   0   0   2   2   0   2   0   2   0   2   2   2   0   0   0   2   2   0   0   0   0   2   2   2   2   0   0   2   0   0   2   0   0   2   0   0   2   0   0   2   0   0   2   0   0   0   2   2   2   0   2   0   2   0   2   0   0   0   0   0   2   0   2   0   0   2   2   2   2   2   2   0   0   2   2   2   0   2   2   2   0   2   2   0   0   0   0   0   0   0   0   2   0   0   2   0   2   0   2   0   2   2   0   0   0   0   2   0   0   0   0   2   2   0   2   0   2   0   0   2   0   2   2   2   0   0   0   0   0   0   0   2   0   0   0   0   0   2   0   2   0   2   2   0   0   2   2   0   2   0   0   0   0   2   0   0   2
 MK-5-10                2   0   2   2   0   0   0   2   0   0   0   0   2   2   2   2   0   2   0   0   0   2   2   2   0   2   0   2   0   0   2   2   0   2   0   0   0   2   0   2   0   0   0   0   0   2   2   0   2   0   2   0   2   2   2   0   0   2   2   2   0   0   2   0   2   2   2   2   0   0   2   0   2   2   0   0   2   0   0   2   2   0   0   0   0   2   2   2   0   2   2   0   0   2   0   2   0   2   0   0   0   0   0   2   0   2   0   0   2   2   2   2   2   0   0   0   2   2   2   0   2   2   2   0   2   2   0   0   2   0   0   0   0   0   2   0   0   2   0   2   0   2   0   0   2   0   0   0   0   2   2   2   0   0   2   2   0   2   0   2   0   0   2   0   2   2   2   0   0   0   0   0   0   0   2   0   0   0   0   0   2   0   2   0   2   2   2   2   2   2   0   2   0   2   0   0   2   0   0   2
 MK-5-11                2   0   2   2   0   0   0   2   0   0   0   2   2   2   2   2   0   2   2   0   0   2   2   2   0   0   2   2   0   0   2   0   0   2   0   0   0   2   0   2   0   0   0   2   0   2   2   0   0   0   2   0   2   2   2   0   0   0   2   2   0   0   2   0   2   0   2   2   0   0   2   0   2   2   2   0   2   0   0   0   2   2   0   0   2   2   2   2   0   2   2   2   0   2   0   2   0   2   0   0   0   0   0   2   0   0   0   0   2   2   2   2   2   0   0   0   2   2   2   0   2   2   2   2   2   2   0   0   2   0   0   0   0   0   2   2   0   2   0   0   0   2   0   0   2   0   0   0   0   2   2   2   0   0   2   2   0   2   0   2   0   0   2   0   2   2   0   2   0   0   0   2   0   2   2   0   0   0   0   0   2   0   0   2   2   0   2   2   2   2   0   2   0   2   0   0   2   0   0   2
 MK-5-12                2   0   2   2   0   0   0   2   2   0   0   0   2   2   2   2   0   0   2   0   0   2   2   0   0   0   2   2   2   0   2   0   0   2   0   0   0   2   0   2   0   0   2   2   0   2   2   0   2   0   2   0   2   2   2   0   0   0   2   2   0   0   2   0   2   0   2   2   0   2   2   0   2   2   0   0   2   0   0   0   0   2   0   0   2   2   2   2   0   2   2   2   0   2   0   2   0   2   0   0   2   0   2   2   0   0   0   0   2   2   2   2   2   0   0   0   0   2   2   0   2   2   2   2   2   2   2   0   2   0   0   0   0   0   2   2   2   2   0   2   0   0   0   0   2   0   0   0   0   2   2   2   0   0   2   0   0   2   0   2   0   0   2   0   2   2   2   2   0   0   0   2   0   2   2   2   0   0   0   0   2   0   0   2   2   0   2   2   2   2   0   2   2   0   0   2   2   0   0   2
 MK-5-13                2   0   0   2   0   0   0   2   2   0   0   0   0   2   2   2   0   0   2   0   0   2   2   2   0   0   2   2   2   2   2   0   0   2   0   0   0   2   2   2   0   0   2   2   0   2   2   0   2   0   2   0   2   2   2   0   0   0   2   2   0   2   2   0   2   0   2   2   0   2   2   0   2   2   0   0   0   0   0   0   2   2   0   0   2   0   2   2   0   2   2   2   0   2   0   2   0   2   0   2   2   0   2   2   0   0   0   0   2   2   2   2   2   0   0   0   0   2   2   0   2   2   2   0   2   2   2   0   2   0   0   0   0   0   2   0   2   2   0   0   0   0   0   0   2   0   2   0   0   2   0   2   0   0   2   0   0   2   0   2   0   2   2   0   2   2   0   2   0   2   0   2   0   2   2   2   0   0   0   0   2   2   0   2   2   0   2   2   2   2   0   2   2   0   0   2   2   0   0   2
 MK-5-14                0   2   0   2   0   0   0   2   2   0   0   0   0   2   2   2   0   0   2   0   0   2   2   2   0   0   2   2   2   2   0   0   0   2   0   0   0   2   2   2   0   0   2   2   0   2   2   0   2   0   2   0   2   2   2   2   0   0   0   2   0   2   2   0   2   0   2   2   0   2   2   2   2   2   0   0   0   0   0   0   0   2   0   0   2   2   2   2   0   2   2   2   0   2   0   2   0   2   0   2   2   0   2   2   0   0   0   0   2   2   2   2   0   0   0   0   0   2   2   0   2   2   2   2   2   2   2   0   2   0   0   2   0   0   2   0   2   2   0   0   0   0   0   0   2   0   2   0   0   0   0   2   0   0   2   0   0   2   0   2   0   2   2   0   2   2   0   2   0   2   0   2   0   2   2   2   0   0   0   0   2   2   0   2   2   0   2   2   2   2   0   2   2   0   0   2   2   0   0   2
 MK-5-15                0   2   0   2   0   0   0   2   2   0   0   0   2   2   2   2   0   0   2   2   0   2   2   2   0   0   2   2   2   2   0   0   0   2   0   0   0   2   2   2   0   0   2   2   2   2   2   0   2   0   2   0   2   2   2   2   0   0   0   2   0   2   2   0   2   0   2   2   0   2   2   2   2   2   0   0   2   0   0   0   0   2   0   0   2   2   2   2   0   2   2   2   0   2   0   2   0   2   0   2   2   0   2   2   0   0   0   0   2   2   2   2   0   0   0   0   2   2   2   0   2   2   0   2   2   2   2   0   2   0   0   2   0   0   2   0   0   2   0   0   0   0   0   0   2   0   2   0   0   0   0   2   0   2   2   0   0   2   0   2   0   2   2   2   2   2   2   2   0   2   2   2   0   2   2   2   0   0   0   0   2   0   0   2   2   2   0   2   2   2   0   2   2   0   0   2   2   0   0   2
 MK-5-16                0   2   0   2   2   0   0   2   2   2   0   2   2   2   2   2   0   0   2   2   0   2   2   2   0   0   2   2   2   2   0   0   0   2   0   0   0   2   2   2   0   0   2   2   2   2   2   0   2   0   2   0   2   0   2   0   0   0   0   2   0   2   2   0   2   0   2   2   0   2   2   2   2   2   0   0   2   0   0   0   0   2   0   0   2   2   0   2   0   2   0   0   0   2   0   2   0   2   0   2   2   0   2   2   0   0   0   0   0   2   2   2   0   0   2   0   2   2   2   0   0   2   0   2   2   2   2   0   2   0   0   2   0   0   2   0   0   2   0   0   2   0   0   0   2   0   2   0   0   0   0   0   2   2   2   0   0   2   0   0   0   2   2   2   2   2   2   2   0   2   2   0   2   2   2   2   0   0   0   0   2   0   0   2   2   2   0   2   0   2   0   2   2   0   2   2   2   2   0   2
 MK-6-1                 2   0   0   0   0   2   2   0   0   2   0   2   0   2   0   2   2   2   2   2   2   2   0   0   0   2   0   0   0   0   2   2   2   0   0   0   0   0   0   2   0   2   0   0   2   2   2   0   2   2   2   2   0   2   2   2   0   2   0   0   0   2   0   2   2   0   0   2   0   0   0   0   2   0   0   2   2   0   2   0   0   2   0   2   2   0   0   2   0   0   0   2   0   0   2   2   0   2   0   0   2   0   0   2   0   0   2   0   0   0   2   2   2   2   0   0   0   2   2   0   0   0   0   0   0   2   2   2   0   0   0   2   0   0   2   2   2   0   0   2   0   2   0   2   2   0   2   2   2   0   0   0   2   2   2   2   0   0   2   0   2   2   0   2   0   2   0   2   2   2   0   0   2   0   0   2   2   0   0   0   0   2   2   2   0   2   2   2   2   0   2   0   2   2   2   0   0   0   2   2
 MK-6-2                 2   0   0   0   0   2   2   0   2   2   0   2   0   2   0   2   2   2   2   2   2   2   0   0   0   2   0   0   0   0   2   2   2   0   0   2   0   0   0   2   0   2   0   2   0   2   2   0   2   2   2   2   0   2   2   2   0   2   0   0   0   2   0   2   2   0   2   2   2   0   0   0   2   0   0   2   2   0   2   0   0   2   0   2   2   0   0   2   2   0   0   2   0   0   2   2   0   2   0   0   2   2   0   2   0   0   2   0   0   0   2   2   2   2   0   0   0   2   2   0   0   0   0   2   0   2   2   2   0   0   0   2   0   0   2   0   2   0   0   2   0   2   0   2   2   0   2   2   2   0   0   2   2   2   2   2   0   0   2   0   2   2   0   2   0   2   0   2   0   2   0   0   2   0   0   2   2   0   0   0   0   2   2   2   0   2   2   2   0   2   0   0   2   2   2   0   0   0   2   2
 MK-6-3                 2   0   0   0   2   2   2   0   2   2   0   2   0   2   0   2   2   2   2   2   2   2   0   0   0   2   2   2   0   0   2   2   0   0   0   2   2   0   0   2   0   2   0   2   0   2   0   0   0   2   2   2   0   2   2   2   0   0   0   0   0   2   0   2   2   0   2   2   2   0   0   0   2   0   0   0   2   0   2   0   0   2   0   2   2   0   0   2   2   0   0   0   0   0   2   2   0   2   0   0   2   2   2   2   0   0   2   0   0   0   0   0   2   2   0   0   0   2   2   0   0   0   0   2   0   2   2   2   0   0   0   2   0   0   2   0   2   0   0   2   0   2   2   2   0   0   2   2   2   0   0   2   0   2   2   2   2   0   2   0   2   2   0   2   0   0   0   2   0   0   0   0   2   0   0   2   2   0   0   0   2   2   0   2   0   2   2   2   0   2   0   2   2   2   2   0   0   0   2   2
 MK-6-4                 2   2   0   0   2   2   2   2   2   2   0   2   0   2   0   2   2   2   2   2   2   2   0   0   2   2   2   2   0   0   2   2   2   0   2   2   0   0   0   2   0   2   0   2   0   2   2   0   0   0   2   2   2   2   2   2   0   0   0   0   0   2   0   2   2   0   2   2   2   0   0   0   2   0   0   0   2   0   2   0   0   2   0   2   2   0   0   2   2   0   0   2   0   0   2   2   0   2   0   0   0   2   2   2   0   0   0   0   0   0   0   0   2   2   0   2   0   2   2   0   0   0   0   2   0   2   2   2   0   0   0   2   2   0   2   0   0   0   0   2   0   2   2   2   0   0   0   2   2   0   0   2   0   2   2   2   0   2   2   2   0   2   0   2   0   0   0   2   0   0   2   0   2   0   0   2   2   2   2   0   2   2   0   2   0   2   2   2   2   2   0   0   2   2   2   0   0   0   2   2
 MK-6-5                 0   2   0   0   2   2   2   2   2   2   0   2   0   2   0   2   2   2   2   2   2   2   0   0   2   2   0   2   2   2   2   2   2   0   2   2   0   0   0   2   0   2   0   2   0   2   2   0   0   0   2   2   2   2   2   2   0   0   0   0   0   2   0   2   2   0   2   2   2   0   0   0   2   0   0   0   2   0   2   0   2   2   0   2   2   2   0   2   2   0   0   2   0   0   2   2   0   2   0   0   0   2   2   2   2   0   2   0   2   0   0   0   2   2   0   2   0   2   2   2   0   0   0   2   0   2   2   2   0   0   0   2   2   0   2   0   0   0   0   2   2   2   0   2   0   0   2   2   2   0   0   2   0   2   0   2   0   2   2   2   0   2   0   2   0   0   0   2   0   0   2   0   0   0   0   2   0   2   0   0   2   2   0   2   0   2   2   2   0   2   0   0   2   2   2   0   0   0   2   2
 MK-6-6                 0   0   0   0   2   2   2   2   0   2   0   2   0   2   0   2   2   2   2   2   2   2   0   0   2   2   0   2   2   2   2   2   2   0   2   2   0   0   0   2   0   0   0   2   0   0   2   0   0   0   2   2   2   2   2   2   0   0   0   0   0   2   0   2   2   0   2   2   2   0   0   0   2   0   0   0   2   0   2   0   2   2   0   2   2   2   0   2   2   0   0   2   0   0   2   2   0   0   0   0   0   2   2   2   2   0   2   0   2   0   0   0   2   2   0   2   0   2   2   2   0   0   0   2   0   2   2   2   0   0   0   2   2   0   2   0   0   0   0   2   2   2   0   0   0   0   2   2   2   0   0   2   2   2   0   2   0   2   2   2   0   2   0   2   2   0   0   2   0   2   2   0   2   2   0   2   0   2   0   0   2   0   0   2   0   2   2   2   0   0   0   0   0   2   2   0   0   2   2   2
 MK-6-7                 0   2   0   0   2   2   2   2   0   2   0   0   0   2   0   2   2   2   2   2   2   2   0   0   2   2   0   2   2   2   0   2   2   0   0   2   0   0   0   2   0   0   2   2   0   0   2   0   0   0   2   2   2   2   2   2   0   0   0   0   0   2   2   2   2   0   2   0   2   0   0   0   2   0   0   0   2   0   2   0   2   2   2   2   2   2   0   2   2   0   0   2   0   0   2   2   0   0   0   0   0   2   2   2   2   0   2   0   2   0   0   0   2   2   0   2   0   2   2   2   0   0   0   2   0   2   2   2   0   0   0   2   2   0   2   0   0   0   2   2   2   2   0   0   0   0   2   2   2   0   0   2   2   2   0   2   0   2   2   2   0   2   2   2   2   0   2   0   0   2   2   2   2   2   0   0   0   2   0   0   2   0   0   2   0   2   2   2   0   0   2   0   0   2   2   0   0   2   2   2
 MK-6-8                 0   2   0   0   2   2   2   2   0   2   0   0   0   2   0   2   2   2   2   0   2   2   2   0   2   2   0   2   2   2   0   2   2   0   0   2   0   0   0   2   0   0   2   2   0   0   2   0   0   2   2   2   2   2   2   2   0   0   0   0   0   2   2   2   2   0   2   0   2   0   0   0   2   0   0   0   2   0   2   0   2   2   2   2   2   2   0   2   2   0   0   2   0   0   2   2   0   0   0   0   0   2   2   2   2   0   2   0   2   0   0   0   2   2   0   2   0   2   2   0   0   0   0   0   0   2   2   2   0   0   2   2   2   0   2   0   0   0   2   2   2   2   0   0   0   0   2   2   2   2   0   2   2   2   0   2   0   2   2   0   0   2   0   2   2   0   2   0   0   2   2   2   2   2   0   0   0   2   0   0   0   0   0   2   0   2   2   0   0   0   0   2   0   2   2   0   0   2   2   2
 MK-6-9                 0   0   0   0   2   2   2   2   0   2   0   2   0   2   2   2   2   2   0   0   2   2   2   2   2   2   0   2   2   2   0   2   2   2   0   2   0   0   2   2   0   0   0   2   2   0   2   0   2   0   0   2   2   2   2   2   0   0   2   0   0   2   2   2   2   2   2   2   2   0   0   0   2   0   0   0   2   2   2   0   2   2   2   2   2   2   0   2   0   0   0   2   2   0   2   0   0   0   0   0   0   2   2   2   2   0   2   0   2   0   0   0   2   2   0   2   0   2   2   0   0   0   2   0   2   2   2   0   0   0   2   2   2   0   2   0   0   2   2   2   2   0   0   0   0   0   2   2   2   2   0   2   2   2   0   2   0   2   2   0   0   2   0   2   2   0   2   0   0   2   2   0   2   2   0   0   0   2   0   0   0   0   0   2   0   2   2   0   0   2   0   2   0   2   0   0   0   2   2   2
 MK-6-10                0   0   0   0   0   2   2   2   0   2   0   2   0   2   2   2   2   2   0   0   2   2   2   2   2   2   0   2   2   2   0   2   2   0   0   2   0   0   2   2   0   0   0   2   2   0   2   2   2   0   0   2   2   2   2   2   0   0   2   0   0   2   2   2   2   2   2   2   2   0   0   0   2   0   0   0   2   2   2   0   2   2   2   2   2   2   0   2   0   0   0   2   2   0   2   0   0   0   0   0   0   2   2   2   2   0   2   0   2   0   0   0   2   2   0   2   0   2   2   0   0   0   2   0   2   2   2   0   0   0   2   2   2   0   0   0   0   2   2   0   2   0   0   0   0   2   2   0   2   2   0   2   2   2   0   2   0   2   2   0   2   2   0   0   2   0   2   0   0   2   2   0   2   2   0   0   0   2   0   2   0   2   0   2   0   0   2   0   0   2   0   2   0   2   0   0   0   2   2   2
 MK-6-11                0   0   0   0   0   2   2   2   0   2   0   2   2   2   2   2   2   2   0   0   2   2   2   2   2   2   0   2   2   2   0   0   2   0   0   2   0   0   2   2   0   0   0   2   2   0   0   2   2   0   0   2   2   2   2   2   0   0   2   0   0   2   2   2   2   2   2   2   2   0   0   0   2   0   0   0   2   2   2   0   2   2   2   0   2   2   0   2   0   0   0   2   2   0   2   0   0   0   0   0   0   0   2   2   2   0   2   0   0   0   0   0   2   2   2   2   0   2   2   0   0   2   2   0   2   2   2   0   0   0   2   2   0   0   0   0   0   2   2   0   0   0   0   0   0   2   2   0   2   2   0   2   2   2   2   2   0   2   2   0   2   2   0   0   2   0   0   0   0   2   2   0   0   2   0   0   0   2   0   2   0   2   0   2   0   0   2   0   0   2   0   2   0   2   0   2   0   2   2   2
 MK-6-12                0   0   0   0   2   2   2   2   0   2   0   2   2   2   2   0   2   2   0   0   2   2   2   2   2   2   0   2   2   2   0   0   2   0   0   2   0   0   0   2   0   0   0   0   2   0   0   2   2   0   0   2   2   2   2   2   0   0   2   0   0   2   2   2   2   2   2   2   2   0   2   0   2   0   0   0   0   2   2   0   2   2   2   0   2   2   0   2   0   0   0   2   0   0   2   0   0   0   0   0   0   0   2   2   2   0   2   0   0   0   0   0   2   0   2   0   0   2   2   0   0   2   2   2   2   2   2   0   0   0   2   2   0   0   2   0   0   2   2   0   0   0   0   0   0   2   2   0   2   2   0   2   2   2   2   2   0   2   2   2   2   0   0   0   2   0   0   0   0   2   2   0   0   2   0   0   0   2   0   2   0   2   0   0   0   0   2   0   0   2   0   2   0   2   2   2   0   2   2   2
 MK-6-13                0   0   0   0   2   2   2   2   0   2   0   2   2   2   2   0   2   2   0   0   2   2   2   2   2   2   0   2   2   0   0   2   0   0   2   2   0   0   0   2   0   0   0   0   2   2   0   2   2   0   0   2   2   2   0   2   0   0   2   0   0   2   2   0   2   2   0   2   2   0   2   0   2   0   0   0   0   2   2   0   2   0   2   0   2   2   0   2   0   0   0   2   0   0   2   2   0   0   0   0   0   0   2   0   2   0   2   0   0   0   0   0   2   0   2   0   0   2   0   0   0   2   2   2   2   0   2   0   0   2   2   2   0   0   2   0   0   2   2   0   0   0   0   0   0   2   2   0   2   2   0   2   2   2   2   2   0   2   2   2   2   0   0   0   2   0   0   0   0   2   2   0   0   2   0   0   0   2   0   2   0   2   0   0   0   0   2   0   0   0   0   0   0   2   2   2   0   2   2   0
 MK-6-14                0   0   0   0   2   2   2   2   0   2   2   2   2   2   2   0   0   2   0   0   0   2   2   2   2   2   0   2   2   0   0   2   0   0   2   0   0   0   2   2   0   0   0   0   2   2   0   2   2   0   0   2   2   2   0   2   0   0   2   0   2   2   2   0   2   2   0   2   2   0   2   0   2   2   0   0   0   2   2   0   2   0   2   0   2   2   0   2   0   0   0   2   0   0   2   2   0   0   0   0   0   0   2   0   2   0   2   0   0   2   0   0   2   0   2   0   0   2   0   0   0   2   2   2   2   0   0   2   0   2   2   2   0   0   2   0   0   2   2   0   0   2   0   2   0   2   0   0   2   0   0   2   0   0   2   2   0   2   2   2   2   0   0   0   2   0   0   0   0   2   2   0   0   2   0   0   2   2   0   2   2   2   0   0   0   0   2   0   0   0   0   0   0   2   2   2   0   2   2   0
 MK-6-15                0   0   0   0   2   2   2   2   2   2   2   0   2   0   0   0   0   2   0   0   0   2   2   2   2   2   0   2   2   0   0   2   0   0   0   0   0   0   2   2   0   0   0   0   2   2   0   2   2   0   0   0   2   2   0   2   0   0   2   0   2   2   2   0   2   2   0   2   2   2   0   0   2   2   0   0   0   2   0   0   2   0   0   0   2   2   0   2   0   0   0   2   0   0   2   2   0   0   0   0   0   0   2   0   2   0   2   0   0   2   0   0   2   0   0   0   0   2   2   0   2   2   0   2   2   0   0   2   0   2   2   2   0   0   0   0   0   2   2   0   0   2   0   2   0   2   0   0   2   0   2   0   0   0   2   2   0   2   0   2   0   0   0   0   2   0   0   0   0   2   2   0   0   2   0   2   2   2   0   0   2   2   0   2   0   0   2   0   0   0   0   0   0   2   2   0   0   2   2   0
 MK-6-16                0   0   0   0   2   2   2   2   2   2   2   0   2   0   2   0   0   2   0   0   0   2   2   2   2   2   0   2   2   0   0   2   2   0   0   0   0   0   2   0   0   0   0   0   0   2   2   2   2   0   0   0   2   2   0   2   2   0   2   0   2   2   2   2   2   2   0   2   2   0   2   0   2   2   0   0   0   2   0   2   0   0   0   0   2   2   2   2   0   0   0   0   0   0   2   2   0   0   0   0   0   0   0   0   2   0   2   0   0   2   0   0   2   0   0   0   0   2   2   0   2   2   0   2   2   0   0   0   2   2   2   2   0   0   0   0   0   2   2   0   0   2   0   2   0   0   2   0   2   0   2   0   0   0   2   2   0   2   0   2   0   0   0   0   2   0   0   0   0   0   2   2   0   2   0   2   2   2   0   0   2   2   0   0   0   0   2   2   2   0   0   0   0   2   2   0   0   2   2   0
 
!****************************************** Phenotypic Data **********************************************************
!-100.0 is resevred for missing phenotype
SimulatedTrait1        15.9398   15.3940   12.1281   11.5230   18.1844   14.2752   17.9786   17.1464   17.7820   15.9877   12.7716   12.0231   14.7209   11.9547   12.2358   12.2998   12.1082   11.5019   14.4935   18.0582   16.2457   11.4101   16.9127   18.6963   15.3377   11.9992   10.7666   18.7310   18.3404   15.9211   15.3880   11.3451   14.0961   13.8108   10.4084   17.9307   10.6842   11.6633   14.0835    9.1290   12.0181   12.5717   12.0230   17.7276   12.1471   11.6684   20.1820   17.0784   11.4246   17.8699   14.9482   13.9703   17.9840   18.3639   15.9071   14.1612   18.5417   12.9815   14.6962   12.2596   14.2954   20.7528   14.3621   13.7216   14.2556   12.4156   18.0258   15.9661   13.4419   19.5949   12.3674   14.8797   16.0106   17.7635   18.0408   17.8409   16.0323   12.1415   15.7143   15.6937   17.1108   14.6923    7.2554   18.8478   14.6367   16.1704   16.7227    9.0374   16.9636   14.4162   13.0868   14.5668   10.6661   18.2972   17.8748   17.6911   19.6811   15.3673   15.1211   16.2743    9.8428   19.4129   15.1457   12.1699   18.7890   14.6067   12.6977   16.3356   16.4844   11.5768   15.5258    8.9210   15.1921   15.5364   12.2097   18.5720   13.6617   17.5481   13.8076   16.4552   13.4583   14.6008   12.5872   15.3880   15.7061   16.2253   15.2755   15.5907    9.4447   12.0514   17.3000   22.0460   12.2136   11.5358   21.7777   14.7120   15.7090   15.7947   15.9409   16.7341   13.4174   10.1756   10.3438   19.1413   15.4004   18.3120   16.7196   13.1653   13.0348   14.4373   16.5757   15.4565   11.9991   13.5101   15.0624   21.4804   12.1811   15.1346   17.3427    6.6001   15.9711   16.4835   15.2730   10.1825   17.6342   16.8729   14.5802   15.2329   20.1879   13.1448   10.4501   12.7772   20.1697   18.3553   15.1383   14.1535   12.5073   15.4710   15.3719   15.8283   19.8300   12.6430   15.0344   18.1495   15.0230   16.2397   12.6451   14.1457   16.3344   17.6567   15.9025   11.4316   15.8898   13.4669   12.8414   13.2967   11.3607   10.7908   10.7536   12.0290
SimulatedTrait2        12.4826    9.2850   10.5174   10.1125    9.0660    9.8637    9.2590    7.9398   12.7533    9.2778    8.4326    9.6522   11.6064   11.0616   10.6053    9.7736   12.1591   12.7460   12.3849    9.8739   11.6486   13.3354    9.8318   10.1324   10.8413    8.9536   11.2273    9.9467    9.0533    9.7963    7.1649    9.7853    9.6620   11.2253    7.4072   11.4100   11.9929   10.9645    8.6065   11.7806   10.0000   13.2989   11.3980   10.4940   10.5140    7.9745    7.7062    9.5576    8.9746    9.8463    7.9040    8.8833    8.8578   10.3667   10.5797    8.8680   10.2264    8.6053    8.4847    8.2224   12.9852    9.1708   10.6104    8.3316   10.2182    8.6642    6.7649    9.5493    9.7972    6.6803    8.7729   11.9003    7.2203   10.7238    7.3266   10.7060   10.1880   10.3275    8.2614    9.7005   10.8206   10.0629   12.1232   10.3006   10.3573    9.1568   10.1466   10.3532    8.0343   10.5901   11.5792    9.5113    8.7892    9.8264    9.7654   10.9351   11.1204    9.6870   11.2784   10.9769    9.3822   10.3199    9.9969   11.9467    8.9573    9.8559   11.9843    9.4870   10.4074   11.3735    9.7453    9.3909   10.5494   10.7491    8.8381   13.7226    6.8126   12.2377   10.2033   10.6600   10.5688   11.7853    9.7781   14.9444    8.2262   14.5390    8.6299    8.8052   12.1450   10.3581   11.2179    9.9090   10.0784   10.4458    9.3845    8.7772    8.4070    8.0852    7.3769   11.5995   10.1221    9.0006   10.4507    9.1873   10.9420    8.5296   11.5861   10.9679   11.3279   10.8701    8.0631   10.9047    9.3907    8.3333    8.9688    9.1410    8.0660    8.8554    8.3494   11.5959    7.9599    7.2767   11.1453    6.8938   10.4645   10.2042   11.6638   12.2290    8.7059    7.0078    8.4558   12.1812    8.5840   12.6670   10.3605    9.0633    9.3374    7.8310    8.0217    7.9978   10.7604   11.5079    9.3422    8.7165    9.3359   10.7552    9.1644    9.1097    9.8391   10.3166   10.0989    5.9680   12.1453   12.3713    9.2529    9.8757   11.5618    8.0432    9.5330   11.0479
 
