# Supplementary material for: Inclusive Composite Interval Mapping of QTL by Environment Interactions in Biparental Populations
Source: PLoS One. 2015 Jul 10;10(7):e0132414. doi: 10.1371/journal.pone.0132414 (PMC4498613; doi:10.1371/journal.pone.0132414)
Supplement: S4 File — (ZIP) [file pone.0132414.s004.zip › H=0.1/L1/run_00066.met]

!**********************Note: lines staring with "!" are remarks and will be ignored in the program********************
!*********************************General Information**********************************
!Assuming F1 = P1 x P2, populations available in QTL IciMapping are: 
!  1, P1BC1F1 = P1 x F1, the first backcrossing where P1 is used as the recurrent parent;
!  2, P2BC1F1 = P2 x F1, the first backcrossing where P2 is used as the recurrent parent;
!  3, F1DH, F1-derived doubled haploids; 
!  4, RIL or F1RIL, recombination inbred lines through the repeated selfing of F1;
!  5, P1BC1RIL, recombination inbred lines through the repeated selfing of P1BC1F1;
!  6, P2BC1RIL, recombination inbred lines through the repeated selfing of P2BC1F1;
!  7, F2, the selfing generation of F1;
!  8, F3, the selfing generation of F2;
!  9, P1BC2F1, the second backcrossing where P1 is used as the recurrent parent; 
! 10, P2BC2F1, the second backcrossing where P2 is used as the recurrent parent;
! 11, P1BC2RIL, recombination inred lines through the repeated selfing of P1BC2F1; 
! 12, P2BC2RIL, recombination inred lines through the repeated selfing of P2BC2F1; 
! 13, P1BC1F2, the selfing generation of P1BC1F1; 
! 14, P2BC1F2, the selfing generation of P2BC1F1; 
! 15, P1BC2F2, the selfing generation of P1BC2F1; 
! 16, P2BC2F2, the selfing generation of P2BC2F1; 
! 17, P1BC1DH, P1BC1F1-derived doubled haploids; 
! 18, P2BC1DH, P2BC1F1-derived doubled haploids; 
! 19, P1BC2DH, P1BC2F1-derived doubled haploids; 
! 20, P2BC2DH, P2BC2F1-derived doubled haploids; 
   3      !Mapping Population (see remarks above)
   2      !Mapping Function (1 for Kosambi; 2 for Haldane; 3 for Morgan)
   2      !Marker Space Type (1 for intervals; 2 for positions)
   1      !Marker Space Unit(1 for centiMorgans; 2 for Morgan)
   6      !Number of Chromosomes (or Linkage Groups)
 200      !Size of the mapping population
   2      !Number of environments
 
!***************************************** Chromosomes and Linkage Maps **********************************************
!Chromosome                 NumMarkers
-CH1                        16
-CH2                        16
-CH3                        16
-CH4                        16
-CH5                        16
-CH6                        16
!Linkage map (Marker name followed by position or the interval length)
 MK-1-1                1     0.000
 MK-1-2                1    10.000
 MK-1-3                1    20.000
 MK-1-4                1    30.000
 MK-1-5                1    40.000
 MK-1-6                1    50.000
 MK-1-7                1    60.000
 MK-1-8                1    70.000
 MK-1-9                1    80.000
 MK-1-10               1    90.000
 MK-1-11               1   100.000
 MK-1-12               1   110.000
 MK-1-13               1   120.000
 MK-1-14               1   130.000
 MK-1-15               1   140.000
 MK-1-16               1   150.000
 MK-2-1                2     0.000
 MK-2-2                2    10.000
 MK-2-3                2    20.000
 MK-2-4                2    30.000
 MK-2-5                2    40.000
 MK-2-6                2    50.000
 MK-2-7                2    60.000
 MK-2-8                2    70.000
 MK-2-9                2    80.000
 MK-2-10               2    90.000
 MK-2-11               2   100.000
 MK-2-12               2   110.000
 MK-2-13               2   120.000
 MK-2-14               2   130.000
 MK-2-15               2   140.000
 MK-2-16               2   150.000
 MK-3-1                3     0.000
 MK-3-2                3    10.000
 MK-3-3                3    20.000
 MK-3-4                3    30.000
 MK-3-5                3    40.000
 MK-3-6                3    50.000
 MK-3-7                3    60.000
 MK-3-8                3    70.000
 MK-3-9                3    80.000
 MK-3-10               3    90.000
 MK-3-11               3   100.000
 MK-3-12               3   110.000
 MK-3-13               3   120.000
 MK-3-14               3   130.000
 MK-3-15               3   140.000
 MK-3-16               3   150.000
 MK-4-1                4     0.000
 MK-4-2                4    10.000
 MK-4-3                4    20.000
 MK-4-4                4    30.000
 MK-4-5                4    40.000
 MK-4-6                4    50.000
 MK-4-7                4    60.000
 MK-4-8                4    70.000
 MK-4-9                4    80.000
 MK-4-10               4    90.000
 MK-4-11               4   100.000
 MK-4-12               4   110.000
 MK-4-13               4   120.000
 MK-4-14               4   130.000
 MK-4-15               4   140.000
 MK-4-16               4   150.000
 MK-5-1                5     0.000
 MK-5-2                5    10.000
 MK-5-3                5    20.000
 MK-5-4                5    30.000
 MK-5-5                5    40.000
 MK-5-6                5    50.000
 MK-5-7                5    60.000
 MK-5-8                5    70.000
 MK-5-9                5    80.000
 MK-5-10               5    90.000
 MK-5-11               5   100.000
 MK-5-12               5   110.000
 MK-5-13               5   120.000
 MK-5-14               5   130.000
 MK-5-15               5   140.000
 MK-5-16               5   150.000
 MK-6-1                6     0.000
 MK-6-2                6    10.000
 MK-6-3                6    20.000
 MK-6-4                6    30.000
 MK-6-5                6    40.000
 MK-6-6                6    50.000
 MK-6-7                6    60.000
 MK-6-8                6    70.000
 MK-6-9                6    80.000
 MK-6-10               6    90.000
 MK-6-11               6   100.000
 MK-6-12               6   110.000
 MK-6-13               6   120.000
 MK-6-14               6   130.000
 MK-6-15               6   140.000
 MK-6-16               6   150.000
!*********************************** Marker Types ********************************************************************
!Co-dominant marker: When heterozygote F1 is present, P1 is coded as 2, F1 is coded as 1, and P2 is coded as 0; Otherwise, P1 is coded as 2, and P2 is coded as 0. 
!Dominant marker: When heterozygote F1 is present, P1 and F1 are coded as 12, and P2 is coded as 0; Otherwise, P1 is coded as 2, and P2 is coded as 0.  
!Recessive markers: When heterozygote F1 is present, P1 is coded as 2, and F1 and P2 are coded as 10; Otherwise, P1 is coded as 2, and P2 is coded as 0. 
!Missing marker is coded as -1. 
 MK-1-1                 2   2   0   0   0   0   2   0   0   0   2   0   2   0   2   2   2   2   2   2   0   0   2   0   2   2   2   2   0   2   0   0   2   2   2   0   0   2   0   0   2   0   0   0   0   0   2   0   2   0   0   0   2   0   2   0   2   2   2   0   2   2   0   2   2   2   2   2   2   2   2   0   2   2   0   2   2   2   0   2   0   2   2   2   0   2   0   0   0   0   2   2   0   0   2   0   0   2   0   2   0   0   0   2   2   2   2   0   2   2   0   2   2   2   0   2   2   0   2   2   2   0   2   0   0   0   0   2   0   2   0   0   2   2   2   0   2   0   2   0   0   2   2   2   0   0   0   2   0   0   2   2   2   2   0   0   0   0   0   2   0   0   2   2   2   0   2   2   2   0   2   2   0   2   2   0   0   2   2   2   0   0   0   2   2   2   2   2   0   2   2   2   2   0   0   0   2   2   0   2
 MK-1-2                 2   2   0   0   2   0   2   0   0   0   2   2   2   0   2   2   2   2   2   2   0   0   2   0   2   2   0   2   0   2   0   0   0   0   2   2   0   2   0   0   2   0   0   0   0   0   2   0   2   0   0   0   2   0   2   0   2   2   2   0   2   2   0   2   2   2   2   2   2   2   2   0   2   2   0   0   2   2   2   2   0   2   2   2   0   2   0   0   0   0   2   2   0   2   2   0   0   2   0   2   0   0   0   2   2   2   2   0   2   2   2   2   2   2   0   2   0   0   2   2   2   2   2   0   0   0   0   2   0   2   0   0   2   2   2   0   2   0   2   0   0   2   2   2   0   2   0   2   0   0   0   2   2   2   0   0   0   0   0   2   0   0   2   2   0   0   2   2   2   0   2   2   0   2   2   0   0   2   2   2   0   0   0   2   2   2   2   2   0   2   2   2   2   0   2   0   2   2   0   2
 MK-1-3                 2   0   0   0   2   0   2   0   2   0   2   2   2   0   2   2   2   2   2   2   0   0   0   0   0   2   0   0   2   2   0   0   0   0   2   2   0   2   0   0   2   0   0   0   2   0   2   0   2   0   0   0   2   0   2   0   2   2   2   0   2   2   0   2   2   2   2   2   2   2   2   0   2   2   0   0   2   2   2   2   0   2   2   2   0   2   0   0   0   0   2   0   0   2   2   0   0   2   2   2   0   2   0   0   2   2   2   0   2   2   2   2   2   2   2   2   0   0   2   0   2   2   2   0   0   0   0   2   0   2   0   0   2   2   2   2   2   0   2   0   0   2   0   2   0   0   0   2   0   0   2   2   2   2   0   0   0   0   2   2   0   0   2   2   0   0   2   2   2   0   2   2   0   2   2   0   0   2   0   2   0   0   0   2   2   2   2   2   0   0   2   2   2   0   0   0   0   2   0   0
 MK-1-4                 2   0   0   0   2   0   2   0   2   0   2   2   2   0   0   2   2   2   2   2   0   0   0   0   0   2   0   0   0   2   0   0   0   0   2   2   0   2   0   0   2   0   0   0   2   0   0   0   2   0   0   0   2   0   2   0   2   2   2   0   2   2   0   2   2   2   2   2   2   0   2   0   2   2   0   0   2   2   2   2   0   2   2   2   0   2   0   0   0   0   2   0   0   2   2   0   0   2   2   2   0   2   0   0   2   0   2   0   2   2   2   2   2   2   2   2   0   0   2   2   2   2   2   0   0   0   0   2   0   2   0   2   2   2   2   2   0   0   2   0   0   2   0   2   0   0   0   2   0   0   2   2   2   2   0   0   0   0   2   2   0   0   2   2   0   2   0   2   2   0   2   2   0   2   2   0   0   2   0   2   0   0   0   2   2   2   2   2   0   0   2   2   2   0   0   0   0   2   0   0
 MK-1-5                 2   0   0   0   2   0   2   0   2   0   2   2   0   0   0   2   2   2   2   2   0   0   0   0   2   2   0   0   0   2   0   0   0   0   2   2   0   2   0   0   2   0   0   2   2   0   0   0   2   0   0   0   2   0   2   0   2   0   2   2   2   2   0   2   2   2   2   2   2   0   2   0   2   2   0   0   2   2   2   2   0   2   2   2   0   2   0   0   0   0   2   0   0   2   2   0   0   2   2   0   0   2   0   0   2   0   2   0   2   2   2   0   2   2   2   2   0   0   2   2   2   2   2   2   0   0   0   2   0   2   0   2   2   2   2   2   0   0   2   0   0   0   2   2   0   0   0   2   2   0   2   2   2   0   2   0   2   2   0   2   0   0   2   0   0   2   0   2   2   0   2   2   0   2   2   0   0   2   0   2   0   0   2   2   2   2   2   2   0   0   2   2   2   0   2   2   0   2   0   0
 MK-1-6                 2   0   0   0   2   0   0   0   2   2   2   2   0   0   0   2   2   2   2   0   0   0   0   0   2   2   0   2   0   2   0   0   0   0   2   2   0   2   0   0   2   0   0   2   2   0   0   0   2   0   0   0   2   0   2   0   2   0   2   2   2   2   0   2   2   2   2   2   2   0   2   0   2   2   0   0   2   2   2   2   0   2   2   2   0   2   0   0   0   0   2   0   0   0   2   0   0   2   2   0   0   2   0   0   0   0   2   2   2   2   2   0   2   2   0   2   0   0   2   2   0   2   2   2   2   0   0   2   0   2   0   2   2   2   2   2   0   0   2   0   0   0   2   2   0   0   0   2   2   2   2   2   0   0   2   0   2   2   0   2   0   0   2   0   0   2   0   2   2   0   2   2   0   2   2   0   0   2   0   2   0   0   2   2   2   2   2   2   0   0   2   2   2   0   2   2   0   2   0   2
 MK-1-7                 2   0   0   0   2   0   0   0   2   2   2   2   0   0   0   2   2   2   0   0   0   0   0   0   2   2   0   2   0   0   0   0   0   0   2   2   0   2   2   0   2   0   0   2   2   0   0   0   2   0   0   0   2   0   2   2   2   0   2   2   2   2   0   2   2   2   2   2   2   0   2   0   2   0   0   0   2   2   2   2   0   2   2   2   0   2   0   2   0   0   2   0   0   0   2   0   0   2   2   2   0   2   0   0   0   2   2   2   2   2   2   0   2   2   0   2   0   0   2   2   0   2   2   2   0   0   0   2   0   2   0   2   2   2   2   2   0   0   2   0   0   0   2   2   0   2   0   2   2   2   2   2   0   0   2   0   2   2   0   2   0   0   2   0   2   2   0   2   0   0   0   2   0   0   0   0   0   2   0   2   0   0   0   2   2   2   2   2   0   0   2   2   2   0   2   2   0   2   0   2
 MK-1-8                 2   0   2   0   2   0   0   2   2   2   2   2   0   2   0   2   2   2   2   0   0   0   0   0   2   2   0   2   0   0   0   0   0   2   2   2   0   2   2   0   2   0   0   2   2   0   0   0   2   0   0   0   2   0   2   2   0   2   2   2   0   2   2   2   2   2   2   2   2   0   2   0   2   0   0   2   2   2   0   0   0   2   2   2   2   2   0   2   0   0   2   0   0   0   2   0   0   2   2   2   0   2   0   0   2   2   2   2   0   2   2   0   2   2   0   2   0   0   2   2   0   2   2   2   0   0   0   2   0   2   0   2   2   2   2   2   0   0   2   0   0   0   2   2   2   2   0   2   2   2   2   2   0   0   2   0   2   2   0   2   0   0   2   2   2   2   0   2   2   0   0   2   0   0   0   0   0   2   0   2   0   0   2   2   2   2   2   2   0   0   2   2   2   0   2   2   0   2   0   2
 MK-1-9                 0   0   2   2   2   0   2   2   2   2   2   0   2   2   0   2   0   2   2   2   0   2   0   0   2   2   0   2   0   0   2   0   0   0   2   2   0   2   0   0   2   0   0   0   2   0   0   0   2   0   0   0   2   0   2   2   0   2   2   2   0   2   2   2   2   2   2   2   2   0   2   0   2   0   0   2   2   2   2   0   0   2   2   2   2   2   0   2   0   0   0   0   0   0   2   0   0   2   2   2   0   2   0   2   0   0   2   0   0   2   2   0   2   0   2   0   0   0   2   2   0   2   0   0   0   0   0   2   0   2   0   0   2   2   2   2   0   0   2   0   0   0   0   2   2   2   0   2   2   2   2   2   0   0   2   0   2   2   0   2   2   0   2   2   2   2   0   2   2   0   0   2   0   2   0   0   0   2   0   2   0   0   0   2   2   2   2   2   0   0   2   2   2   2   2   2   0   2   0   2
 MK-1-10                0   0   2   2   2   0   2   2   2   2   2   0   2   2   0   2   0   2   0   2   0   2   0   0   2   2   0   0   0   0   2   0   0   0   2   2   0   2   0   0   2   0   0   0   2   0   0   0   2   0   0   0   2   0   2   2   0   2   0   2   0   2   2   2   2   0   2   2   2   2   2   0   2   0   0   2   2   2   2   0   0   2   2   2   2   2   0   2   0   0   0   0   0   0   2   0   0   2   2   2   0   2   0   2   0   0   2   2   0   0   2   0   2   0   2   0   0   0   2   2   0   2   0   0   0   0   0   0   0   2   0   0   2   2   2   2   0   0   2   0   0   0   0   2   2   2   0   2   2   2   2   2   0   0   2   0   2   2   0   2   2   2   2   2   2   2   0   2   2   0   2   2   0   2   0   0   0   2   0   2   0   0   0   2   2   2   2   2   0   0   2   2   2   2   2   2   0   2   2   2
 MK-1-11                0   0   0   2   2   2   2   2   2   2   0   0   2   2   0   2   0   2   0   2   0   2   0   2   2   2   0   0   0   0   2   0   0   0   2   2   2   2   0   0   2   0   0   0   2   0   0   0   2   0   0   0   2   0   2   2   0   2   0   2   0   2   2   0   2   0   2   2   2   2   2   0   2   0   0   2   2   2   0   2   0   2   2   2   0   2   0   2   0   0   0   0   0   0   2   0   0   2   2   2   0   2   2   2   0   0   2   2   0   0   2   0   2   0   2   0   0   0   2   2   0   2   0   0   0   0   0   0   0   2   0   0   0   0   2   2   0   0   2   0   2   0   0   2   2   2   0   2   2   2   2   2   0   0   2   0   2   2   0   2   0   2   2   2   2   2   0   2   2   0   2   0   0   2   0   0   0   2   0   2   2   0   0   2   2   2   2   0   0   2   0   2   2   2   2   2   0   2   2   2
 MK-1-12                0   0   0   0   2   2   2   2   2   2   0   0   2   2   0   2   0   2   0   2   0   2   2   2   2   2   0   2   0   0   2   0   0   0   2   2   2   2   0   0   2   0   0   2   0   0   0   0   2   0   0   2   2   0   2   2   0   2   0   2   0   0   2   0   2   0   2   2   2   2   2   0   2   0   2   2   2   2   0   2   0   2   2   2   0   2   0   2   0   0   0   0   0   0   2   0   0   2   2   2   0   2   2   2   0   0   2   0   0   0   2   0   2   0   2   0   0   0   2   2   0   2   0   0   0   0   0   0   0   2   0   0   0   0   2   2   0   2   2   0   2   0   0   2   2   2   0   2   2   2   2   2   0   0   2   0   2   2   0   0   0   2   2   2   2   2   0   2   2   0   2   0   0   2   0   0   2   2   2   0   2   0   0   2   2   2   2   0   0   0   0   2   2   2   2   2   0   2   2   2
 MK-1-13                0   2   0   0   2   2   2   2   2   2   0   0   2   2   0   2   0   2   2   2   0   2   2   2   2   2   0   2   0   0   2   0   0   0   2   2   2   2   0   0   2   0   0   2   0   0   0   0   0   0   0   2   2   0   0   2   0   2   0   2   0   0   2   0   2   0   2   2   2   2   2   0   2   0   2   2   2   2   0   0   0   2   2   2   0   0   0   2   0   0   0   0   0   0   2   0   0   2   2   0   0   2   2   2   0   0   2   0   0   0   2   0   0   0   2   0   0   0   2   2   0   2   0   0   0   0   2   0   0   2   2   0   0   0   2   2   0   2   2   0   2   0   0   2   0   2   0   2   2   2   0   0   0   0   2   0   2   2   0   0   0   2   2   2   2   0   0   2   2   0   2   0   0   2   0   0   2   2   2   0   2   0   0   2   2   2   2   0   0   0   2   2   2   0   2   2   0   2   0   2
 MK-1-14                0   2   0   0   2   0   2   2   2   2   0   0   2   2   0   2   0   2   2   2   0   2   2   2   2   2   0   2   2   0   0   0   0   2   2   2   2   2   0   0   2   0   0   2   0   0   0   2   0   0   0   2   0   0   0   2   2   2   0   2   0   0   2   0   2   2   2   2   0   2   2   0   0   0   0   2   2   2   0   2   0   2   2   2   0   0   0   2   0   0   2   0   0   2   2   2   0   0   2   2   2   2   0   2   0   0   2   0   0   0   2   2   0   0   2   0   0   0   2   2   0   2   0   0   0   0   2   2   2   2   2   0   0   0   2   2   0   2   0   0   2   0   0   2   0   2   0   2   2   2   0   0   0   0   2   0   2   2   0   0   0   2   2   2   0   0   0   2   2   0   2   0   0   2   2   0   2   2   2   0   2   0   0   2   2   2   2   0   0   0   2   2   2   0   2   0   0   0   0   2
 MK-1-15                2   0   0   0   2   0   2   2   2   2   0   0   2   0   0   2   2   2   2   2   0   2   2   2   2   0   0   2   0   0   0   0   0   2   2   2   2   2   0   0   2   0   0   2   0   2   0   2   0   0   0   0   0   0   0   2   2   2   0   2   0   0   2   0   2   2   0   2   0   2   2   0   0   0   0   2   2   2   0   2   0   2   2   2   0   0   0   2   0   0   2   0   0   2   2   2   0   0   2   2   2   2   0   2   0   0   2   0   0   0   2   2   0   0   2   0   0   0   2   2   0   2   0   0   0   0   2   2   2   2   2   2   0   2   2   2   2   2   0   0   2   0   0   2   0   2   0   2   2   0   0   0   0   0   2   0   2   2   0   0   0   2   2   0   0   0   0   2   2   0   2   0   0   2   2   0   2   2   2   0   2   0   0   2   2   2   2   0   2   0   2   2   0   2   2   0   0   2   0   2
 MK-1-16                2   0   0   0   2   0   2   2   0   2   0   0   2   0   0   2   2   2   2   2   0   2   2   0   2   0   0   2   0   0   0   0   0   0   2   2   2   2   0   0   2   0   0   2   0   2   0   2   0   0   0   0   0   0   2   2   2   2   0   2   0   0   0   0   2   2   0   2   0   2   2   0   0   0   0   2   2   2   0   2   0   2   2   2   0   0   0   2   0   0   2   0   0   2   2   2   0   0   2   2   2   2   0   2   0   0   2   0   0   0   2   2   0   0   2   0   0   0   2   2   0   2   0   0   0   2   2   2   0   2   2   2   0   2   2   2   2   2   0   0   2   0   0   2   2   2   0   2   2   0   0   0   2   0   2   0   2   2   0   0   0   2   2   0   2   0   0   2   2   0   2   0   0   0   2   0   2   2   2   0   0   0   2   2   2   2   2   0   0   0   2   2   0   2   2   0   0   2   0   2
 MK-2-1                 0   0   0   2   2   2   2   2   2   2   0   0   0   0   0   2   2   0   2   0   0   0   0   2   0   0   0   2   0   0   0   0   2   2   0   0   2   2   2   2   2   0   2   2   0   0   0   0   0   2   2   0   2   0   2   2   0   2   0   2   0   2   0   0   2   0   0   2   2   2   0   0   0   2   2   2   2   2   0   0   2   0   0   0   2   2   2   0   0   0   0   2   2   0   0   0   0   0   0   0   2   2   0   2   2   2   0   0   0   0   2   2   0   2   0   2   2   2   0   2   2   2   2   2   2   2   0   2   2   0   0   0   2   0   2   0   2   2   0   2   0   0   0   2   0   2   2   2   0   0   2   2   2   0   0   0   2   2   2   2   2   0   0   2   2   2   0   2   2   2   2   2   2   2   2   2   2   2   0   2   2   2   2   0   2   0   2   2   2   2   2   2   0   2   2   0   0   0   0   0
 MK-2-2                 0   0   0   2   2   2   2   2   2   2   0   0   0   0   0   2   2   0   2   0   0   0   0   2   0   0   0   2   0   0   0   0   2   2   0   0   2   2   2   2   2   0   2   2   0   0   0   0   0   2   2   0   0   2   2   0   0   2   0   0   0   0   0   2   2   0   0   2   2   2   0   0   0   2   2   2   2   2   0   0   2   0   0   0   2   2   2   2   0   0   0   2   2   0   0   0   0   0   2   0   2   2   0   2   2   2   0   0   0   0   2   2   0   2   2   2   0   2   0   0   2   2   2   2   2   2   0   0   2   2   0   0   2   0   2   0   0   2   0   2   0   0   0   2   0   2   2   2   0   0   2   2   2   0   0   0   2   2   2   2   2   0   0   2   2   2   0   2   2   2   0   2   0   2   2   2   2   2   0   2   2   2   2   0   0   0   2   2   2   2   2   2   2   0   2   0   0   0   0   0
 MK-2-3                 0   0   0   2   2   2   2   2   2   2   0   0   0   0   0   2   2   0   2   0   0   0   0   2   0   0   0   2   0   0   0   0   2   2   0   0   2   2   2   2   2   0   2   2   0   0   0   0   0   2   2   0   0   2   0   0   0   2   0   0   0   0   0   2   2   0   0   2   2   2   0   0   0   2   2   2   2   2   0   0   2   2   2   0   2   2   2   2   0   0   0   2   2   0   0   0   0   0   2   0   2   0   0   2   2   2   0   0   0   0   2   2   0   2   2   2   0   0   0   0   2   2   2   2   2   2   0   0   2   2   0   0   2   0   2   0   0   2   0   2   0   0   0   2   0   2   2   2   0   0   2   2   2   0   0   0   2   2   2   2   2   0   0   2   2   2   0   2   2   2   2   2   0   2   2   2   2   0   0   2   2   2   2   0   0   0   2   2   2   2   2   2   2   0   2   0   0   0   2   0
 MK-2-4                 0   0   0   2   2   2   2   2   2   2   0   0   0   0   0   2   2   0   2   0   0   0   0   2   0   0   0   2   0   0   0   0   2   2   0   0   2   2   2   2   2   0   2   2   0   0   0   0   0   2   2   0   0   2   0   0   0   2   0   0   0   0   0   2   2   0   0   2   2   0   0   0   0   2   2   2   2   2   0   0   2   2   2   0   2   2   2   2   0   0   0   2   2   0   0   0   0   2   2   0   2   0   2   2   2   2   0   0   0   0   2   2   0   2   2   2   0   2   0   0   2   2   2   2   0   2   0   0   2   2   0   0   0   2   2   0   0   2   0   2   0   2   0   2   0   2   2   2   0   0   2   2   2   0   0   0   2   2   2   2   2   0   0   2   2   2   0   2   2   2   2   2   0   2   2   2   2   0   0   2   2   2   2   0   0   2   2   2   2   2   2   2   2   0   2   0   0   0   2   0
 MK-2-5                 2   0   0   0   2   2   2   2   2   2   0   0   0   0   0   2   0   0   2   0   0   0   0   2   0   0   0   2   0   0   0   0   2   2   0   0   2   2   2   2   2   0   2   2   0   0   0   0   0   2   2   0   0   2   0   2   0   2   0   0   0   0   0   2   2   0   0   2   2   0   0   0   0   0   2   2   2   2   0   0   2   2   2   0   2   2   2   2   0   0   0   2   2   0   0   0   0   2   2   0   2   0   2   2   0   2   0   0   0   0   2   2   0   2   2   2   0   2   0   0   2   2   2   2   2   2   0   0   2   2   0   0   0   2   2   0   0   2   0   2   2   2   0   2   0   0   2   2   0   0   2   2   2   0   0   0   0   2   2   2   0   0   2   0   2   2   0   0   2   2   2   2   0   2   2   2   2   0   0   2   2   2   2   0   0   2   2   2   2   2   2   2   2   0   0   2   2   0   2   2
 MK-2-6                 2   0   0   0   2   2   0   0   2   2   0   0   0   0   0   2   0   0   2   0   0   0   0   2   0   0   2   2   2   0   2   0   2   2   0   0   2   2   2   2   2   2   0   2   0   2   0   0   0   0   0   0   0   0   0   0   0   2   0   0   0   0   0   2   0   0   0   0   2   2   0   0   0   0   2   2   0   2   0   0   2   2   2   0   2   2   2   2   2   0   2   2   2   0   0   0   0   2   2   0   0   0   2   2   0   2   0   2   0   0   2   0   0   2   2   2   0   2   0   0   2   2   2   2   2   2   0   0   0   2   0   0   0   2   2   2   0   2   0   2   2   2   2   0   0   0   0   2   0   0   2   2   2   0   0   0   0   2   2   2   0   0   2   0   2   2   0   0   2   2   2   2   0   2   0   2   2   0   0   2   2   0   2   0   0   2   2   0   2   2   2   2   2   0   0   2   0   0   2   2
 MK-2-7                 2   0   0   0   2   2   0   0   2   2   0   0   2   0   0   2   0   0   2   0   0   0   0   2   0   0   2   2   2   2   2   0   2   2   0   0   2   0   2   2   2   2   0   2   0   2   0   2   0   2   0   2   0   2   0   0   0   2   2   0   0   0   0   2   0   0   2   2   2   2   0   0   0   0   2   2   0   2   0   0   2   2   2   0   2   2   2   2   2   2   0   0   0   0   0   0   0   2   2   0   0   0   2   2   0   2   0   2   2   2   2   0   0   2   2   2   0   2   0   0   2   2   2   2   2   2   0   0   2   2   0   0   0   2   0   2   0   2   0   0   0   2   2   0   0   0   0   2   0   0   2   2   2   0   0   0   0   2   2   2   2   0   2   0   2   2   0   0   2   2   2   2   0   2   0   2   2   0   0   2   2   0   2   0   0   2   2   0   2   2   2   2   2   0   0   2   0   2   2   2
 MK-2-8                 2   0   0   2   2   2   2   0   2   2   0   0   2   0   2   2   0   0   2   2   0   0   0   2   0   0   2   0   2   2   2   0   2   0   0   0   2   0   2   2   2   2   2   2   0   2   0   2   0   2   0   2   0   2   0   0   0   2   2   0   0   0   0   2   0   0   2   2   2   2   0   0   0   0   2   2   0   2   0   0   2   2   2   0   2   2   2   2   2   2   0   0   0   0   0   0   0   2   2   0   0   0   2   2   0   2   0   2   2   2   2   0   0   2   2   2   0   2   0   0   0   2   2   2   2   2   0   0   2   2   0   0   0   2   0   2   0   2   0   0   0   2   2   0   0   0   0   2   0   0   2   2   2   0   2   2   0   2   2   2   2   0   2   0   2   0   0   0   2   2   2   2   0   2   0   2   2   0   0   2   2   0   2   0   0   2   2   0   2   2   2   2   2   0   0   2   0   0   2   2
 MK-2-9                 2   0   0   2   2   2   2   2   2   2   0   0   2   0   2   0   0   0   2   2   0   0   0   0   0   0   2   0   2   2   2   0   2   0   0   0   2   0   2   2   2   2   2   2   0   2   0   2   0   2   2   2   0   0   0   0   0   2   2   0   0   0   0   2   0   2   2   2   2   2   0   2   0   0   2   2   0   2   2   2   2   2   2   0   2   2   2   2   2   2   0   0   0   0   0   2   2   2   2   0   0   0   2   2   2   2   2   2   0   2   2   0   0   2   2   2   0   2   0   0   0   2   0   2   2   2   0   0   2   2   0   0   0   2   0   0   2   2   0   0   0   2   0   2   0   0   0   0   0   0   2   2   2   0   2   2   0   2   2   2   2   0   2   0   2   0   0   0   2   2   0   2   0   2   0   2   2   0   0   0   2   0   2   0   0   2   2   0   2   2   2   0   2   0   0   2   0   0   2   2
 MK-2-10                2   0   2   0   2   2   2   2   2   2   0   0   2   0   2   0   0   0   2   2   0   0   0   0   2   2   2   0   2   2   2   2   2   0   0   0   0   0   2   2   2   2   2   2   0   2   0   2   2   2   2   2   0   0   0   0   0   0   0   0   0   0   0   2   0   2   2   2   2   2   0   2   0   2   2   0   0   2   2   2   2   2   2   0   2   2   2   2   2   2   0   0   0   0   2   2   2   2   2   0   2   0   2   0   2   2   2   2   0   2   2   0   0   2   2   2   0   2   0   0   0   2   0   2   2   2   0   0   2   2   0   0   2   2   0   0   2   2   0   0   0   0   0   0   0   0   0   0   0   0   0   2   2   0   2   2   0   2   2   0   2   0   2   0   2   0   0   0   2   2   0   2   2   0   2   2   2   0   0   0   2   2   2   0   0   2   2   0   2   2   2   2   2   0   0   2   0   0   0   2
 MK-2-11                2   0   2   0   2   2   2   2   0   2   0   0   0   2   2   0   0   0   2   2   0   0   2   0   0   2   2   2   2   0   2   2   2   0   0   0   0   0   2   2   2   2   2   2   0   2   0   2   2   2   2   2   0   0   2   0   0   0   0   0   0   0   2   2   0   2   2   2   0   0   2   2   0   2   2   0   0   2   0   2   0   2   2   0   2   2   2   2   2   2   0   0   0   0   2   2   2   0   2   0   2   0   2   0   2   2   2   2   0   2   2   0   0   2   2   2   0   2   0   0   0   2   0   0   2   2   0   0   2   2   0   0   2   2   0   0   2   2   0   0   0   2   2   0   0   2   0   0   0   0   0   2   2   0   2   2   0   2   0   0   2   0   2   0   2   0   0   0   2   2   0   2   2   0   2   2   2   0   0   0   2   2   2   0   0   2   2   0   2   2   2   0   2   0   0   2   0   0   2   2
 MK-2-12                2   0   2   0   2   2   2   2   0   2   0   0   0   2   2   0   0   0   2   2   0   0   2   0   0   2   0   0   2   0   2   2   2   0   0   0   0   0   2   2   2   2   2   2   0   2   0   2   0   2   2   2   0   0   2   0   0   0   0   0   0   0   2   2   0   2   2   0   0   0   2   2   0   0   2   0   0   2   0   2   0   2   2   0   2   2   2   2   2   2   0   0   0   0   2   2   0   0   2   0   2   0   2   0   2   2   0   0   0   2   2   0   0   2   2   2   0   2   0   0   0   2   0   0   2   2   0   0   2   2   0   0   2   2   0   0   2   2   0   0   0   2   2   0   0   2   0   0   0   0   0   2   0   0   2   2   0   2   0   0   2   2   2   0   0   0   0   0   2   2   0   2   2   0   2   2   2   0   0   2   2   2   2   0   0   2   2   0   0   2   2   0   2   0   0   2   2   0   2   2
 MK-2-13                2   2   2   0   2   2   0   2   0   2   0   0   0   2   2   0   2   0   2   2   0   2   2   0   0   2   0   0   2   0   2   2   2   0   0   0   0   0   2   2   2   0   2   2   0   2   0   2   0   2   2   2   0   0   2   0   0   0   0   0   0   0   2   2   0   2   2   0   0   0   2   2   0   0   2   0   0   2   0   2   0   2   2   0   2   2   2   2   2   2   0   2   0   0   2   2   0   0   2   0   0   0   2   0   2   0   0   0   0   2   2   0   0   2   2   2   0   2   0   0   0   2   0   0   2   2   0   0   2   0   0   0   2   2   0   0   2   2   2   0   0   2   2   0   2   2   0   0   0   2   0   2   0   0   2   2   0   2   0   0   2   2   2   0   0   0   0   0   2   2   0   2   2   0   2   2   2   0   0   2   2   2   2   0   0   2   2   2   0   2   0   0   2   0   2   2   2   0   2   2
 MK-2-14                2   2   2   2   2   0   0   2   2   2   0   0   0   0   0   0   2   0   2   2   0   2   2   0   0   2   0   0   2   0   2   2   2   0   0   0   0   0   2   2   2   0   0   2   0   2   0   2   0   2   2   2   2   0   2   0   0   0   0   0   0   0   2   2   0   2   2   0   0   0   2   2   0   0   2   0   0   2   0   2   0   2   2   2   2   2   2   2   2   2   0   2   2   0   2   2   0   0   2   0   0   0   2   0   2   0   0   0   0   2   2   0   0   2   2   2   2   2   0   0   0   2   0   0   2   2   0   0   2   0   2   0   2   2   0   0   2   2   2   0   0   2   2   0   2   2   0   0   0   2   0   2   0   0   2   2   0   2   0   0   2   2   2   0   0   0   0   2   2   2   0   2   2   0   2   0   2   0   2   2   2   2   2   2   2   2   2   2   0   2   0   0   2   0   2   2   2   0   2   0
 MK-2-15                2   2   2   2   2   0   2   2   2   2   2   0   0   0   0   0   2   0   0   2   0   2   0   0   0   2   0   0   2   0   2   2   2   0   0   0   0   0   2   2   2   2   0   2   0   0   0   2   0   2   2   0   2   0   2   2   0   0   0   0   0   0   2   2   0   2   2   0   0   0   0   2   0   0   0   2   0   2   0   2   0   2   2   2   2   2   2   2   2   2   0   2   2   0   2   2   2   0   2   0   0   0   2   0   0   0   0   0   0   2   2   0   0   2   0   2   2   2   0   0   2   2   0   0   2   2   0   0   2   0   2   0   2   2   0   0   2   2   2   0   0   2   2   0   2   2   0   2   0   2   0   2   0   0   2   0   0   2   0   0   2   2   2   0   2   2   0   2   2   2   0   2   2   2   2   0   2   0   2   2   0   2   2   2   2   0   2   2   0   2   2   0   2   0   2   2   2   0   2   0
 MK-2-16                2   2   2   2   0   0   2   2   2   2   0   2   0   0   0   0   2   0   0   2   0   2   0   0   2   2   0   0   2   0   2   2   2   0   0   0   0   2   2   2   2   0   0   2   0   0   0   2   0   2   2   0   2   0   2   2   2   0   0   0   0   2   0   2   0   2   2   0   0   0   0   2   0   0   2   2   0   2   0   2   0   2   2   0   2   2   2   2   2   2   0   2   2   0   2   2   2   0   2   0   0   0   2   0   0   0   0   0   0   2   2   0   0   2   0   2   2   2   0   0   2   2   0   0   2   2   0   0   2   0   2   0   2   2   0   0   2   2   2   0   2   2   0   2   2   2   0   2   0   2   0   2   0   0   2   0   0   2   0   0   2   2   2   0   2   2   0   2   2   2   0   2   2   2   0   0   2   2   2   2   2   2   2   2   2   0   0   2   0   2   2   0   2   0   0   2   2   0   2   2
 MK-3-1                 2   0   2   0   0   2   2   2   2   0   2   0   0   0   0   2   0   0   0   0   2   2   0   0   0   2   0   2   2   0   2   0   0   0   2   2   2   0   0   2   2   0   2   0   0   0   0   0   2   2   0   0   0   2   0   0   0   2   0   2   2   2   0   2   0   2   2   2   0   0   2   0   0   2   0   2   2   2   0   2   0   2   2   2   2   2   0   0   2   2   2   2   2   0   0   2   2   0   2   0   0   0   2   0   2   2   0   0   0   0   0   0   0   0   0   2   0   2   2   0   2   2   0   2   2   2   0   0   0   2   2   0   2   2   2   0   0   2   2   2   0   0   0   2   0   0   2   2   0   0   0   0   2   0   0   0   0   0   0   2   2   0   2   2   0   0   2   0   2   2   0   2   2   2   2   0   0   0   0   2   0   0   2   0   0   2   0   2   2   2   2   0   0   2   0   2   2   0   0   2
 MK-3-2                 2   0   2   0   0   2   0   2   0   0   0   2   0   0   0   2   0   0   0   0   2   2   0   0   0   2   0   2   2   0   0   0   0   0   2   2   2   0   0   2   2   0   2   0   0   0   0   0   2   0   0   0   0   2   0   0   0   2   0   2   0   2   0   2   0   2   2   2   0   0   2   0   0   2   2   2   0   2   0   2   0   2   2   2   2   2   0   0   2   2   2   2   2   0   0   2   2   0   2   0   2   0   2   0   2   2   0   0   0   0   0   0   0   0   0   2   0   2   2   2   2   2   2   2   2   2   0   0   0   2   2   0   2   2   2   0   0   2   2   0   0   0   0   2   0   0   0   2   0   2   0   0   2   0   0   0   0   0   0   2   2   0   2   2   0   0   2   0   2   2   0   2   2   2   2   0   0   0   0   2   0   0   2   0   0   2   0   2   2   2   2   0   0   2   0   2   2   0   0   2
 MK-3-3                 2   2   2   0   0   2   0   2   2   0   0   2   0   0   0   0   0   0   2   0   0   2   0   0   0   2   0   2   2   0   0   0   0   0   2   2   2   0   0   2   2   0   2   0   0   0   0   0   2   0   2   0   0   2   0   2   2   2   0   2   0   2   0   2   0   2   2   2   0   2   0   2   0   2   2   2   0   2   0   2   0   2   0   2   2   2   0   0   2   2   2   2   2   0   0   2   2   0   2   0   0   0   2   0   2   2   0   0   0   0   2   0   0   0   0   2   0   2   2   2   2   2   0   2   2   2   0   2   0   2   2   0   2   2   0   0   0   2   2   0   0   2   0   0   0   0   0   2   0   2   0   0   2   0   0   0   0   0   0   2   2   0   2   2   0   0   2   0   2   2   0   2   2   2   2   0   2   0   0   2   0   0   2   0   0   2   0   2   2   2   2   0   0   2   2   2   2   0   0   2
 MK-3-4                 2   2   2   0   0   2   0   2   2   0   0   2   2   0   0   0   0   0   2   0   0   2   0   0   2   0   0   2   2   0   0   0   0   0   2   2   2   0   0   2   2   0   2   0   0   0   0   0   2   0   2   0   0   2   0   2   2   0   0   2   0   2   0   2   2   2   2   2   0   2   0   2   0   2   2   2   0   2   0   2   0   2   0   2   2   0   0   0   2   2   2   2   2   0   0   2   2   0   2   0   0   0   2   0   2   0   0   0   0   0   2   0   0   0   0   2   0   2   2   2   2   2   0   0   2   2   0   2   0   2   2   0   2   2   0   0   0   0   2   0   0   2   0   0   0   0   0   2   0   2   0   2   2   0   2   0   0   0   0   2   2   0   2   2   0   0   0   0   2   0   2   2   2   2   2   0   2   0   0   2   0   0   2   0   0   2   0   2   2   2   2   2   0   0   2   2   2   0   2   2
 MK-3-5                 2   2   2   0   0   2   2   2   2   0   0   2   2   0   0   0   0   0   2   0   0   2   0   0   2   0   0   2   2   0   0   0   0   0   2   0   2   0   0   2   2   0   2   0   0   0   0   0   2   0   2   0   0   0   0   0   2   0   0   2   0   2   0   2   0   2   2   2   0   2   2   2   2   2   2   2   0   2   0   2   0   2   0   2   2   0   0   0   2   0   2   0   2   0   0   2   2   0   0   0   0   0   2   0   2   0   0   0   0   0   2   0   0   0   0   2   0   2   2   2   0   2   2   0   2   2   0   0   0   2   2   0   2   0   0   0   0   0   2   0   0   2   0   0   0   0   0   2   0   2   0   2   2   0   2   0   2   0   0   2   2   0   0   2   0   0   0   0   0   2   2   0   2   2   2   0   2   0   0   2   0   0   2   0   0   2   0   2   2   2   2   2   0   0   2   2   2   2   2   2
 MK-3-6                 2   0   2   0   0   2   2   2   0   0   0   0   2   0   0   2   0   0   2   0   0   2   0   0   2   0   0   2   2   0   0   0   0   0   2   0   2   0   0   0   2   0   2   0   0   0   0   0   2   0   2   2   0   0   0   0   0   0   0   2   0   2   0   2   0   0   0   0   0   2   2   0   2   2   2   2   0   2   0   2   0   2   0   2   0   0   2   0   2   0   0   0   2   0   0   2   2   2   0   0   0   0   2   2   2   0   0   0   0   2   2   0   0   0   0   2   0   2   2   2   0   2   2   0   0   2   0   0   0   2   2   0   2   2   0   0   0   0   0   0   0   2   0   0   0   0   0   2   0   2   0   2   2   0   2   0   2   0   0   2   2   0   0   2   0   0   0   2   0   2   2   0   2   2   2   0   2   0   0   2   0   0   0   0   0   2   2   2   2   0   2   2   0   0   2   2   2   2   0   2
 MK-3-7                 2   0   2   2   0   2   2   2   0   0   0   0   2   0   0   2   0   0   2   0   2   2   0   2   2   0   0   2   2   0   0   0   0   0   2   0   2   0   0   0   2   0   2   0   0   0   0   0   2   0   2   2   0   2   0   0   0   0   0   2   0   2   0   2   0   0   0   0   0   2   2   0   2   2   2   2   0   2   0   2   0   2   0   2   0   0   2   0   2   0   0   0   0   0   0   2   2   2   0   0   0   0   2   0   2   0   0   0   0   2   2   0   0   0   0   2   0   2   2   2   0   2   2   0   0   2   0   0   0   0   2   0   2   2   2   0   0   0   0   0   0   2   0   0   0   0   0   2   2   2   0   2   2   0   2   0   2   0   0   2   0   0   0   2   0   0   0   2   0   2   0   0   2   2   2   0   0   0   0   2   0   0   0   0   0   2   2   0   2   0   2   2   0   0   2   2   2   2   0   0
 MK-3-8                 2   0   2   2   0   0   2   2   0   0   0   0   2   0   0   2   0   0   0   0   0   0   0   2   2   2   0   2   2   2   0   0   0   0   2   2   2   0   0   0   2   0   2   0   0   2   0   0   2   0   2   2   0   2   0   0   0   0   0   2   0   2   0   2   0   0   0   0   0   2   2   0   2   2   2   2   0   2   0   2   0   2   0   2   0   0   2   2   2   0   0   0   0   0   0   2   2   0   0   0   0   0   2   0   2   0   0   0   0   0   2   0   0   0   0   2   0   2   2   2   0   0   2   0   0   2   0   0   2   0   2   0   2   0   2   0   2   0   0   0   0   2   0   0   0   0   0   2   2   2   0   0   2   2   0   0   2   0   0   0   0   0   0   2   0   0   0   2   0   2   0   0   2   2   2   0   0   0   0   2   0   0   0   0   0   2   2   0   2   0   2   0   0   0   2   2   2   2   0   0
 MK-3-9                 2   2   2   2   0   2   2   2   0   0   0   0   2   0   0   2   0   0   0   0   0   0   0   2   2   2   2   2   2   2   2   0   0   0   2   2   2   0   0   0   2   0   2   0   0   2   0   0   2   0   2   2   0   2   0   0   2   0   0   2   0   2   0   2   2   0   0   0   0   0   2   0   2   2   2   2   0   2   0   0   0   2   0   2   0   0   2   2   2   0   0   0   2   0   2   0   2   0   0   0   0   0   2   2   2   2   2   0   0   2   2   0   0   0   0   2   2   2   0   2   0   0   2   0   0   2   0   0   2   0   2   0   2   0   2   0   2   0   0   0   0   2   0   0   0   0   0   0   2   2   0   0   2   2   0   0   2   0   0   0   0   0   0   2   0   0   0   2   0   2   0   0   2   2   2   0   0   0   0   2   0   0   0   0   0   0   2   0   2   0   2   0   0   0   2   2   2   2   0   0
 MK-3-10                0   2   2   2   2   2   2   2   0   0   0   0   2   2   0   2   0   0   0   0   0   2   0   2   2   0   2   2   2   2   2   0   0   0   2   2   2   0   0   0   2   0   2   0   0   2   0   0   2   0   2   2   0   2   0   0   2   0   0   2   0   2   0   2   2   0   0   0   2   0   2   0   2   2   0   2   0   0   0   0   0   2   0   0   0   0   2   2   2   0   0   0   2   0   2   0   2   0   0   0   0   0   0   2   2   2   2   0   0   2   2   0   0   2   0   2   2   2   0   2   0   0   2   2   0   2   0   2   0   0   2   0   2   0   2   0   2   0   0   0   0   0   0   0   0   0   0   0   2   2   0   0   0   2   2   0   2   0   0   0   0   0   0   2   0   0   0   2   0   2   0   0   2   2   2   0   0   0   0   2   0   0   0   0   0   2   2   0   0   0   2   0   0   0   2   2   2   0   0   0
 MK-3-11                0   2   2   2   2   2   2   2   0   0   0   0   2   2   0   2   0   0   2   0   0   2   0   2   2   0   0   2   2   2   2   0   0   0   2   2   2   0   0   0   0   0   2   0   0   2   0   0   2   0   2   2   0   0   0   0   2   0   0   2   0   2   2   2   2   0   0   0   2   0   2   0   2   2   0   2   0   0   0   0   0   2   0   0   0   0   2   2   2   0   0   0   2   0   2   0   0   0   0   0   0   2   0   2   2   2   0   0   0   2   2   0   0   2   0   2   2   2   0   2   0   0   2   2   2   0   0   2   0   0   2   0   2   0   2   0   2   0   0   0   0   0   0   0   0   0   0   0   0   2   2   0   0   2   2   0   2   0   0   0   0   2   0   2   0   2   0   2   0   2   0   0   2   2   2   0   0   0   0   2   0   0   0   2   0   2   0   0   2   0   2   0   0   0   2   2   2   0   0   2
 MK-3-12                0   2   2   2   2   2   2   0   2   0   0   0   2   2   2   2   0   0   0   0   0   2   0   0   2   0   0   2   2   2   2   0   0   0   2   2   2   0   0   0   0   0   2   0   0   2   0   0   2   0   2   0   2   2   0   0   2   2   0   2   0   2   2   2   2   2   0   2   2   0   2   0   2   2   0   2   0   0   0   0   0   2   0   0   0   0   2   2   2   0   0   0   2   0   2   0   0   0   0   0   0   2   0   2   2   0   0   0   0   2   2   0   0   2   0   2   2   2   0   2   0   0   2   2   2   0   0   2   2   2   2   0   2   0   2   0   2   0   0   0   0   0   0   0   0   0   0   0   0   2   2   0   0   2   2   0   0   0   0   0   0   0   0   0   0   2   0   2   0   2   0   0   2   2   2   0   2   0   0   2   0   0   0   0   0   0   0   0   0   0   2   0   0   0   2   2   2   0   0   2
 MK-3-13                0   2   2   2   2   2   2   0   2   0   0   0   2   2   2   2   0   0   0   0   0   2   0   2   2   0   0   2   2   2   2   2   0   0   2   2   0   0   0   0   0   2   2   0   0   2   0   0   2   0   2   0   2   2   0   0   2   2   0   2   0   2   2   0   2   2   2   2   2   0   2   0   0   2   0   2   0   0   0   0   0   2   0   0   0   0   2   2   2   0   0   0   2   0   2   0   0   0   0   0   0   2   0   2   2   0   0   0   0   0   2   2   0   2   0   2   2   2   0   2   0   0   0   2   2   0   2   2   0   0   2   0   2   0   2   2   2   0   0   0   0   0   0   0   0   0   0   0   0   0   2   2   0   2   2   0   0   0   0   0   0   0   0   0   2   2   2   2   2   2   0   2   2   2   2   0   2   0   0   2   0   0   0   0   0   0   0   0   0   0   2   0   0   0   2   2   2   0   0   2
 MK-3-14                0   0   2   2   2   2   2   0   2   0   0   0   2   2   2   2   0   0   0   0   0   0   2   2   2   0   0   2   0   2   2   2   2   0   2   2   0   0   0   0   0   2   2   0   0   2   0   0   0   0   2   0   2   2   0   0   2   2   0   2   2   2   2   0   2   2   2   2   2   0   0   0   0   2   0   2   0   0   0   0   0   2   0   0   0   0   2   2   2   0   0   0   2   0   2   0   2   0   0   0   0   0   0   2   2   0   0   0   0   0   2   2   0   2   0   2   2   2   0   2   0   2   0   2   2   0   0   2   0   0   2   0   2   0   2   2   2   0   0   0   0   0   0   0   0   0   0   0   0   0   2   2   0   2   2   0   0   0   0   0   0   0   0   0   2   2   2   2   2   2   0   2   2   2   2   0   2   0   0   2   0   0   0   0   0   0   0   0   0   0   2   0   2   0   2   2   2   2   0   2
 MK-3-15                0   0   2   2   2   2   2   0   2   0   0   0   2   2   0   2   0   0   0   0   0   0   2   0   2   0   0   2   0   2   2   2   2   0   2   2   0   0   0   0   0   2   2   0   0   2   0   0   0   0   2   0   2   2   0   2   2   2   0   2   2   2   2   0   2   2   0   2   2   0   0   0   0   2   0   2   0   0   0   0   0   2   0   0   0   0   2   2   2   0   0   0   2   2   0   2   2   0   0   0   0   0   0   2   2   0   0   0   0   0   2   2   0   2   0   2   2   2   0   2   0   0   0   2   2   0   0   2   0   0   2   0   0   0   2   2   2   0   0   0   0   0   0   0   0   0   0   0   0   0   2   2   0   2   0   0   0   0   0   0   0   0   0   0   2   2   2   0   2   2   0   2   2   2   2   0   2   2   0   2   0   2   0   0   0   2   0   0   0   0   2   0   2   0   2   2   2   2   0   2
 MK-3-16                0   0   2   2   2   2   2   2   2   0   0   0   2   2   0   2   0   0   0   0   0   0   0   0   2   0   0   2   2   2   2   2   0   0   2   2   0   0   0   0   2   2   2   0   0   2   0   0   0   0   2   0   2   2   2   2   2   0   0   2   2   2   2   0   2   2   2   2   2   0   0   0   0   0   0   2   0   0   0   0   0   2   2   0   0   0   2   2   2   0   2   0   2   2   0   2   2   0   0   0   0   0   0   2   2   0   2   0   0   0   2   2   0   2   0   2   2   2   0   2   0   0   0   2   2   0   0   2   0   0   2   0   0   2   2   0   2   0   0   0   2   0   0   0   0   0   0   0   0   0   2   2   0   2   0   0   0   0   0   0   0   0   0   0   2   2   2   0   2   2   2   2   2   2   2   0   2   2   0   2   0   2   0   0   0   2   0   2   0   0   2   0   2   0   2   2   2   2   2   2
 MK-4-1                 0   0   2   0   0   0   0   0   2   0   0   2   2   2   0   2   2   2   2   2   2   2   0   2   2   0   2   0   0   2   2   2   0   2   2   0   2   0   2   0   2   2   2   2   0   2   0   2   2   0   0   0   0   0   0   0   0   0   2   0   2   0   2   2   2   0   2   2   2   0   2   0   2   2   0   2   2   2   0   2   2   2   2   0   0   0   2   2   2   2   0   0   0   0   0   2   2   0   0   2   0   2   0   2   0   0   0   2   0   0   0   2   2   2   2   2   2   2   0   2   2   0   2   2   2   0   0   2   0   2   2   2   2   0   2   0   0   0   0   2   0   0   0   2   2   2   0   2   0   0   2   2   0   2   0   2   2   2   2   0   0   2   0   0   0   2   2   2   2   2   0   2   2   0   0   2   0   0   0   0   0   0   2   0   2   0   0   0   0   2   0   0   0   2   2   0   0   0   0   0
 MK-4-2                 0   2   2   0   0   0   0   0   2   0   0   2   2   2   0   2   2   2   2   2   2   2   0   2   2   0   2   0   0   2   2   0   0   2   2   0   2   0   2   0   2   2   2   0   0   2   2   2   2   0   0   0   0   0   0   0   0   0   2   2   2   0   2   2   2   0   2   2   0   0   2   0   2   2   0   2   2   2   2   0   2   2   2   0   0   0   2   2   2   2   0   0   0   0   0   2   2   0   0   2   0   2   0   2   0   0   0   2   0   0   0   2   2   2   2   2   2   0   2   2   2   2   2   2   2   0   0   0   0   0   2   2   0   0   0   0   0   0   0   2   0   0   0   2   2   2   0   2   0   0   0   0   0   0   0   2   2   2   2   0   0   2   0   0   0   2   2   2   2   2   0   2   2   0   0   2   0   0   0   0   0   0   2   0   2   0   0   0   0   2   0   0   0   2   2   0   0   0   0   0
 MK-4-3                 0   2   2   2   0   0   0   0   2   0   0   2   2   2   0   2   0   2   0   2   2   2   0   2   0   0   2   2   0   2   2   0   2   2   2   0   2   0   2   0   2   2   2   0   0   2   2   2   2   2   0   0   0   0   0   0   2   0   2   0   2   0   2   2   2   0   2   2   0   0   2   0   2   2   0   2   2   2   2   0   2   2   2   0   0   0   2   2   2   2   0   0   0   0   0   2   2   0   0   2   0   2   2   2   0   0   2   0   0   0   0   2   2   0   2   2   2   0   2   2   2   2   2   2   2   0   0   0   0   0   2   2   0   0   0   0   2   0   0   2   0   0   0   2   0   2   0   2   0   0   2   0   0   0   0   2   2   2   2   0   0   2   0   0   0   2   2   2   0   2   0   2   2   2   0   2   0   0   2   0   0   0   2   0   2   0   0   0   0   0   0   0   0   2   2   2   0   0   0   0
 MK-4-4                 0   2   2   2   0   0   0   0   2   0   0   2   2   0   0   2   0   2   0   2   2   0   0   2   0   0   2   2   0   0   2   2   2   2   2   0   2   0   2   0   2   2   2   0   0   2   2   2   2   2   0   0   0   0   0   0   2   0   2   0   2   0   2   2   2   2   2   2   0   0   2   0   2   2   0   2   2   2   2   0   2   2   2   2   0   0   0   2   0   2   0   0   0   0   0   2   2   0   0   2   2   2   2   2   0   0   2   0   0   0   0   0   2   0   2   2   2   0   2   2   2   2   2   2   2   0   0   0   0   0   2   2   0   2   0   0   2   2   0   2   0   0   0   2   0   2   0   2   0   0   2   0   0   0   0   2   2   2   0   0   0   2   0   0   0   2   2   2   0   2   0   2   2   2   0   2   0   0   2   0   0   2   2   0   2   0   0   0   0   0   0   0   0   2   2   2   0   2   0   0
 MK-4-5                 0   2   2   2   0   0   0   0   2   0   2   2   2   0   0   2   2   2   0   2   0   0   0   2   0   0   2   2   2   0   2   2   2   2   2   0   2   0   0   0   2   2   2   0   0   2   2   2   0   2   0   0   0   0   0   0   2   2   2   0   2   0   0   2   2   0   2   2   0   0   0   0   2   2   0   2   2   2   2   0   2   2   2   2   0   0   0   2   0   0   0   0   0   0   0   2   2   0   0   2   2   2   2   2   0   0   2   0   0   0   0   0   2   0   2   2   2   0   2   2   2   0   2   2   2   0   0   0   0   2   2   2   0   2   0   0   2   2   2   2   0   0   0   2   0   2   0   2   0   0   0   0   0   0   0   2   2   2   0   0   0   2   0   0   0   2   2   2   0   2   0   2   2   2   2   2   0   0   2   0   0   2   2   0   2   2   0   0   0   0   0   0   0   0   2   2   2   2   0   0
 MK-4-6                 0   2   2   2   0   0   0   0   2   0   2   2   0   0   0   2   2   2   0   2   0   0   0   2   0   0   2   2   2   0   2   0   2   0   2   0   2   0   0   0   0   2   2   0   0   2   2   2   0   2   0   0   0   0   0   0   2   2   2   0   2   0   0   2   2   0   2   2   0   0   0   0   2   2   0   2   2   2   0   2   2   2   2   2   0   2   0   2   0   0   0   0   0   0   0   2   2   0   0   2   2   2   0   2   0   0   2   0   0   0   0   0   2   0   2   2   2   0   2   2   2   0   2   0   2   0   0   0   0   2   2   2   0   2   0   0   2   2   2   2   0   0   0   2   0   2   0   2   0   0   0   2   0   0   0   2   2   2   0   0   0   0   0   0   0   2   2   2   0   2   0   2   2   2   2   2   0   0   2   0   0   2   2   0   0   2   0   0   0   0   0   0   0   2   2   2   0   2   0   0
 MK-4-7                 0   2   2   2   0   0   0   0   2   2   2   2   0   0   2   2   2   2   2   0   0   0   0   0   0   0   2   2   2   0   2   0   2   0   2   0   2   0   0   0   0   2   2   0   0   2   2   2   2   2   0   0   0   0   0   0   0   2   2   0   2   0   0   2   2   0   2   2   0   0   0   0   0   2   2   2   2   2   0   2   2   2   0   2   0   2   0   2   0   0   0   0   0   0   0   2   2   0   0   2   2   0   0   2   0   0   2   0   0   0   0   0   2   0   2   2   2   0   2   2   2   0   0   0   2   0   0   0   0   2   2   2   0   2   0   0   2   2   0   2   0   0   0   2   0   2   0   2   0   0   0   2   0   0   0   2   2   2   2   2   0   0   0   0   0   2   2   2   0   2   0   2   2   2   0   2   0   0   2   0   0   2   2   0   0   2   0   0   0   0   0   0   0   2   2   2   0   2   0   0
 MK-4-8                 0   2   2   2   0   0   0   0   2   2   2   2   0   0   2   2   2   2   2   0   0   0   0   0   0   0   2   2   2   0   2   0   2   0   2   0   2   0   0   0   0   2   2   0   0   2   2   2   2   2   0   0   0   0   0   0   2   2   0   0   2   0   0   2   2   0   2   2   0   0   0   0   0   2   2   2   2   2   0   2   2   2   0   2   0   0   0   2   0   0   0   0   0   0   0   2   2   0   0   2   2   0   0   2   0   0   2   0   0   2   0   0   2   0   2   2   2   0   2   2   2   0   0   0   2   0   0   0   2   0   2   2   0   0   0   0   2   2   0   2   0   0   0   2   0   2   0   2   0   0   0   2   0   0   0   2   2   2   2   2   0   0   0   0   0   2   2   2   0   2   0   2   2   2   0   2   0   2   2   2   0   2   2   0   0   2   0   2   0   0   0   2   0   2   2   2   0   2   0   0
 MK-4-9                 0   2   2   2   0   0   0   0   2   2   2   2   0   0   2   2   2   2   2   0   0   0   0   0   0   2   2   2   2   2   2   0   2   0   2   0   2   0   0   2   0   2   0   2   0   2   2   2   2   2   0   0   0   0   2   0   2   2   0   0   2   0   0   2   2   0   2   2   0   0   0   0   0   2   2   2   0   2   0   2   2   2   0   2   0   0   0   2   0   0   0   0   0   0   0   2   2   2   0   2   2   0   0   2   0   0   2   0   0   2   0   0   2   0   2   2   2   0   2   2   2   0   0   0   2   0   0   0   2   0   2   2   0   0   0   0   2   2   2   2   0   2   0   2   0   2   0   2   0   0   0   2   0   0   0   2   2   2   2   2   0   0   0   0   2   2   2   2   0   2   0   2   2   0   0   2   0   2   2   2   0   0   0   0   0   2   0   2   0   0   0   2   0   2   2   2   0   2   0   0
 MK-4-10                0   2   2   2   0   0   0   0   2   2   2   2   0   2   0   2   0   2   2   0   0   2   0   0   0   0   0   2   2   2   2   0   2   2   2   0   2   2   0   2   0   2   0   2   0   2   2   2   2   2   0   0   0   0   2   2   2   2   0   0   2   0   0   2   2   0   2   2   2   0   0   0   0   2   2   2   0   2   0   2   2   0   0   2   0   0   0   2   0   0   0   0   0   0   0   2   2   2   0   2   2   0   0   0   0   0   2   0   0   2   0   0   2   0   2   2   2   0   2   2   2   0   0   0   2   0   0   0   2   0   2   2   0   0   0   0   2   2   2   2   0   0   0   2   0   0   0   2   0   0   0   2   2   0   0   2   0   2   2   2   0   0   0   0   2   2   2   2   0   2   2   2   2   0   0   2   2   2   2   2   0   0   2   0   0   2   0   2   0   0   0   2   0   2   2   2   0   0   0   0
 MK-4-11                0   2   2   2   0   0   0   0   2   0   2   0   0   2   0   2   0   2   2   0   0   2   0   0   0   0   0   2   2   2   2   0   0   2   2   0   2   2   0   2   0   2   0   2   2   2   2   2   0   2   0   0   0   2   0   2   2   2   0   0   2   0   0   0   2   0   2   2   0   0   0   0   0   2   2   2   0   2   0   2   2   0   2   2   0   0   0   2   0   0   0   0   2   0   0   2   2   0   0   2   2   0   0   0   2   0   2   0   0   2   0   0   2   0   0   2   2   0   2   2   2   2   2   0   2   0   0   0   2   0   2   0   0   0   0   2   2   2   2   2   0   0   0   2   0   0   0   2   2   0   2   2   2   0   0   2   0   2   0   2   0   0   0   0   2   2   0   2   0   2   2   2   2   0   0   2   2   2   2   2   0   0   2   0   0   2   0   2   0   0   0   2   2   2   0   2   0   0   0   0
 MK-4-12                0   0   2   2   0   0   2   0   2   0   0   0   0   2   0   2   0   2   2   0   0   2   0   0   0   0   0   0   2   2   2   0   0   2   2   2   2   2   0   2   0   2   0   2   2   2   2   2   0   2   0   0   2   2   0   2   2   2   0   0   2   2   0   0   0   2   2   0   0   0   0   0   0   2   2   2   0   0   2   2   2   0   2   2   0   0   0   2   0   0   0   0   2   0   0   2   2   0   0   2   2   0   0   0   2   0   2   0   0   2   0   0   0   0   0   2   2   0   2   2   2   2   2   0   2   0   0   0   2   2   0   0   0   0   0   0   2   2   0   2   2   0   0   2   0   0   0   2   2   0   2   2   2   0   0   2   0   2   0   2   0   0   0   0   0   2   0   2   0   0   2   0   2   0   0   2   0   2   2   2   0   2   2   0   0   0   0   2   0   0   0   0   2   2   0   2   0   0   0   0
 MK-4-13                0   2   2   2   0   0   2   0   2   0   0   0   0   2   0   2   0   2   2   0   0   2   0   0   0   0   0   0   2   2   2   0   0   2   2   2   2   2   0   2   0   2   0   2   2   2   2   0   2   2   0   0   2   2   0   2   2   2   0   0   2   2   0   0   0   2   2   0   0   0   0   0   0   2   0   2   0   2   2   0   2   0   0   2   0   0   0   2   0   0   0   0   2   0   0   2   0   0   0   2   2   0   0   0   2   0   2   0   0   2   2   0   0   0   0   0   0   0   2   2   2   2   2   0   2   0   0   0   2   2   0   0   0   0   0   0   2   2   0   2   2   0   0   2   0   0   2   2   0   0   2   2   2   0   0   2   0   2   0   2   0   0   2   0   0   2   0   2   0   0   2   2   2   0   0   2   0   2   2   2   0   2   2   0   0   0   0   2   0   0   0   0   2   2   0   2   2   0   0   0
 MK-4-14                0   2   0   2   0   0   2   0   2   0   0   0   0   2   2   2   0   2   2   0   0   2   0   0   0   0   0   0   2   2   2   0   2   2   2   2   2   2   0   2   2   2   0   2   2   2   2   0   0   0   0   0   2   0   0   2   2   2   2   0   2   2   0   0   0   2   2   0   0   0   0   0   0   2   0   2   0   2   2   0   2   0   0   2   2   0   2   2   0   0   0   0   2   0   0   2   2   0   0   2   2   0   0   0   0   0   2   0   0   2   2   0   0   0   0   0   0   0   2   2   2   2   2   0   2   0   0   0   2   2   0   0   2   0   0   0   2   2   0   2   2   0   0   2   0   0   2   2   2   0   2   2   2   0   0   2   0   2   0   2   0   0   2   0   0   2   0   2   0   0   2   0   0   0   0   2   0   2   2   2   0   2   0   0   0   0   0   2   0   0   0   0   2   2   0   2   2   0   0   0
 MK-4-15                0   2   0   2   0   2   0   0   2   0   0   0   0   2   0   2   0   2   2   0   0   0   0   0   0   0   2   2   2   2   0   0   2   2   2   2   2   2   0   2   2   2   0   2   2   2   2   0   0   0   0   0   2   0   0   2   2   2   2   0   2   2   0   0   2   2   2   0   0   0   0   0   0   2   0   2   0   2   2   0   2   0   0   2   2   0   2   2   0   0   0   0   2   0   0   2   0   0   0   2   2   0   0   0   0   0   2   0   0   2   2   0   0   0   0   0   0   0   2   2   2   2   2   0   2   0   0   0   2   2   0   2   2   0   0   0   2   2   0   2   2   0   0   2   0   0   2   2   2   0   2   2   2   0   0   0   0   2   0   2   0   0   2   0   0   2   0   2   0   0   2   2   0   0   0   2   0   2   2   2   0   2   0   0   0   0   0   2   2   0   0   0   2   2   0   2   2   0   0   0
 MK-4-16                0   2   0   2   2   2   0   2   2   0   0   0   0   2   2   2   0   2   2   2   2   0   0   0   0   0   2   2   0   2   0   0   2   0   2   2   2   2   0   2   2   2   0   2   2   2   2   2   0   0   0   0   2   0   0   2   2   2   2   0   2   0   0   0   2   2   2   0   0   0   0   0   0   2   0   2   0   2   2   0   2   0   0   2   2   0   2   2   0   0   2   0   2   0   0   2   0   0   0   2   2   0   0   0   0   0   2   0   0   2   2   0   0   0   0   0   0   2   2   2   2   2   2   0   0   0   0   0   2   2   0   0   2   0   0   0   2   2   0   2   2   2   0   2   2   0   2   2   2   0   2   2   2   0   0   0   0   0   0   2   0   0   2   0   0   2   0   2   0   2   2   2   0   0   2   2   0   2   2   2   0   2   0   0   0   0   0   2   2   0   0   0   2   2   0   2   2   0   0   0
 MK-5-1                 0   0   2   0   0   2   0   0   0   0   0   2   0   0   2   2   0   0   2   0   2   0   0   0   2   0   2   2   0   2   2   2   2   2   0   0   0   2   0   2   0   0   2   2   0   0   2   0   0   2   0   0   2   0   2   0   2   2   0   2   2   2   2   0   2   0   0   2   2   0   0   2   0   0   2   0   0   2   2   2   2   2   0   2   0   2   2   0   0   0   2   2   2   0   2   0   2   0   2   0   2   2   0   2   2   2   2   2   0   2   2   0   0   2   2   2   2   0   2   2   0   0   0   2   2   2   2   0   2   2   2   2   2   2   2   2   2   0   2   2   2   2   2   2   0   0   0   0   2   0   2   0   2   0   0   0   2   2   2   2   2   2   2   0   2   0   0   2   2   0   2   2   2   2   2   0   0   2   2   0   2   0   2   2   0   2   2   0   0   2   2   2   0   0   2   2   0   2   2   0
 MK-5-2                 0   0   2   0   0   2   2   0   0   0   0   2   0   2   2   2   0   2   2   0   2   0   0   0   2   0   2   2   0   2   2   2   2   2   0   0   0   2   0   2   0   0   2   2   0   0   2   0   0   2   0   0   2   0   2   0   2   2   0   2   2   2   2   0   2   0   0   2   2   0   0   2   0   0   2   0   2   2   0   2   2   2   0   2   0   2   2   0   0   0   2   2   2   0   2   0   0   0   2   0   2   2   2   2   0   2   2   2   0   2   2   0   0   2   2   2   2   0   2   2   2   0   0   0   2   2   2   0   2   2   2   2   2   2   2   2   2   0   2   0   0   0   2   2   0   0   0   0   2   0   2   0   2   0   0   0   2   2   2   2   2   2   2   0   2   0   0   2   2   0   2   2   2   2   2   0   0   0   2   0   2   0   2   2   0   2   2   2   0   2   2   2   0   0   2   0   0   0   2   2
 MK-5-3                 0   0   2   0   0   2   2   0   0   0   0   2   0   2   2   2   0   2   2   0   2   0   0   0   2   0   2   0   0   2   2   2   0   2   0   0   0   2   0   2   0   0   2   2   0   0   2   0   0   2   0   0   2   0   0   2   2   2   0   2   2   2   2   0   2   0   0   2   2   0   0   2   0   0   2   0   0   2   0   2   2   2   0   2   2   2   2   0   2   0   0   2   2   0   2   0   0   0   2   0   2   2   0   0   0   2   0   2   0   2   0   0   0   2   2   2   2   0   2   2   2   0   0   0   2   2   2   0   2   2   2   2   2   2   2   2   2   0   2   2   0   0   2   2   0   0   0   0   2   0   2   0   2   0   0   0   2   2   2   2   2   2   2   0   2   0   0   2   2   0   2   2   2   2   2   0   2   0   2   0   2   0   2   2   0   0   2   2   0   2   2   2   0   0   2   0   0   0   2   2
 MK-5-4                 0   0   2   0   0   2   0   0   0   0   0   2   0   2   2   2   0   2   2   0   2   0   0   0   2   0   2   2   0   0   2   2   0   2   2   0   0   0   0   2   0   0   2   2   0   0   2   0   0   2   0   0   2   0   0   2   2   2   0   2   0   2   2   0   2   0   0   0   2   0   0   2   0   2   2   0   0   2   2   2   2   2   0   2   0   2   0   0   2   0   2   2   2   0   2   0   0   0   2   0   2   2   2   0   0   2   0   2   0   0   0   0   0   2   2   2   2   0   2   2   2   0   0   0   2   2   2   0   2   2   2   2   2   0   2   2   2   0   2   2   0   0   2   2   0   0   0   0   2   0   2   0   2   2   0   0   2   2   2   2   2   2   2   0   2   0   0   2   2   0   2   2   2   2   2   0   2   0   2   0   2   2   2   2   0   0   0   2   0   2   2   0   0   0   2   0   0   0   2   2
 MK-5-5                 0   0   2   0   0   2   0   0   0   0   0   2   0   2   2   2   0   2   2   0   2   0   0   0   2   0   2   2   0   0   2   2   0   0   2   0   0   0   0   2   0   0   2   2   0   0   2   0   0   2   0   0   2   0   2   2   2   2   0   2   0   2   2   0   2   0   0   0   2   2   0   2   0   2   2   0   0   2   2   2   2   2   0   2   0   0   0   0   2   0   2   2   2   0   2   0   0   0   2   0   2   2   2   0   0   2   0   2   0   0   0   0   0   2   2   2   2   0   2   2   0   0   0   2   2   0   2   0   2   2   2   2   2   0   2   2   0   0   2   0   0   0   2   2   0   0   0   2   2   0   2   0   2   2   0   0   2   2   2   2   2   0   2   0   2   0   0   0   2   0   0   2   2   2   2   0   2   0   2   0   2   2   2   2   0   0   0   2   0   2   2   0   0   0   2   0   0   0   2   2
 MK-5-6                 0   0   2   0   2   2   0   0   0   2   2   2   0   2   2   2   0   2   2   0   2   0   0   0   2   0   2   2   0   0   2   2   0   0   2   0   0   0   0   2   0   0   0   2   0   0   2   0   0   2   0   0   2   0   2   2   0   2   0   2   0   2   2   2   0   0   0   0   2   0   0   2   0   2   2   0   0   2   2   2   2   2   0   2   0   0   0   0   2   0   2   2   2   0   0   0   0   0   2   0   2   2   0   0   0   2   0   2   0   0   0   2   0   2   2   2   2   0   2   2   0   0   2   2   2   0   2   0   2   2   2   2   2   0   2   2   0   0   2   0   0   0   2   2   0   0   2   2   2   0   2   0   2   2   0   0   2   2   2   2   0   0   2   0   0   0   0   0   2   0   2   2   2   2   2   0   2   0   0   0   2   2   2   2   0   0   0   2   0   2   2   0   0   0   2   0   0   0   2   0
 MK-5-7                 0   0   2   0   2   2   0   0   0   2   0   2   0   2   2   2   0   2   2   0   2   0   0   0   2   0   2   0   0   0   2   2   0   0   2   0   0   0   0   2   0   0   0   2   0   0   2   0   0   0   0   2   2   0   2   2   0   2   2   0   0   0   2   2   0   0   0   0   2   0   0   2   0   0   2   2   0   2   2   2   2   0   0   2   0   0   0   0   2   0   2   0   2   0   0   0   0   0   2   0   2   2   0   2   0   2   0   2   0   0   0   0   0   2   2   2   2   0   2   2   0   2   2   2   2   0   2   0   2   2   2   2   2   0   2   2   0   0   2   0   0   0   2   2   0   0   0   2   0   0   0   2   2   2   0   0   2   2   2   2   0   0   0   0   0   0   2   0   2   0   2   2   2   2   2   0   2   2   0   0   2   2   2   2   0   0   0   2   0   2   2   2   2   2   2   0   0   0   2   0
 MK-5-8                 2   0   2   0   2   2   0   0   0   2   0   2   0   2   2   2   0   2   2   0   0   0   0   0   2   0   2   0   0   0   2   2   0   0   2   0   0   0   0   2   2   0   0   2   0   0   2   0   0   2   2   0   2   0   2   2   0   2   2   0   0   0   2   2   0   0   0   0   2   0   0   2   0   0   2   2   0   2   2   2   2   0   2   2   0   0   0   0   2   0   2   0   2   0   0   0   0   0   2   0   0   2   0   2   0   2   0   2   2   0   2   0   0   2   2   2   2   0   2   2   0   2   2   0   2   0   2   0   2   2   0   2   0   2   0   2   0   0   2   0   0   0   2   2   0   0   0   2   0   0   0   2   2   2   0   2   2   2   2   2   0   0   0   0   0   2   2   0   2   0   2   2   2   2   2   0   2   2   0   0   2   2   2   2   0   0   0   2   0   2   2   0   2   2   2   0   0   0   2   0
 MK-5-9                 2   0   2   0   2   2   2   0   0   2   0   2   0   2   2   2   0   2   2   0   0   0   0   2   2   0   0   0   0   0   2   2   0   0   2   0   0   0   2   2   2   0   0   2   0   0   2   0   0   0   2   0   2   0   2   2   0   2   2   0   0   0   2   2   0   0   0   0   2   0   0   2   0   0   2   0   0   2   2   2   2   0   2   2   0   0   0   0   2   2   2   0   2   0   0   0   0   0   2   2   0   2   0   2   0   2   0   2   2   0   2   0   0   2   2   2   2   0   2   2   0   2   2   0   2   0   2   0   2   2   0   2   2   2   0   2   0   0   2   0   2   0   2   2   0   0   0   2   0   0   0   2   2   2   0   2   2   2   2   2   0   0   0   0   2   2   0   0   2   0   2   2   2   2   2   0   2   0   0   0   2   2   2   2   0   0   0   2   0   2   2   0   2   2   2   2   0   0   2   0
 MK-5-10                2   0   2   0   2   2   2   2   0   2   0   2   0   2   2   2   0   2   2   0   0   0   0   2   0   0   0   0   0   0   2   2   0   2   2   0   0   0   2   2   2   0   0   2   0   0   2   2   0   2   2   0   2   0   2   2   0   2   2   0   0   2   2   0   0   0   0   0   2   0   2   0   0   0   2   0   0   2   2   2   2   0   2   2   2   0   0   0   2   2   2   2   2   2   0   0   0   0   2   2   0   2   0   2   0   2   0   2   2   0   2   0   0   2   2   2   2   0   2   2   0   2   2   0   2   0   2   0   2   2   0   2   0   0   0   2   0   0   2   0   2   0   0   2   0   0   0   2   0   0   0   2   0   2   0   2   2   2   2   2   0   0   0   0   2   2   0   0   0   0   0   2   2   2   2   0   2   0   0   0   2   2   2   2   0   0   0   2   0   0   2   0   2   2   2   2   0   0   2   2
 MK-5-11                2   0   2   0   2   2   2   2   0   2   0   2   0   2   2   2   0   2   2   0   0   0   0   2   0   0   0   0   0   0   2   0   0   2   2   0   0   0   2   2   2   0   0   2   0   0   2   2   0   0   2   0   2   0   2   2   0   2   0   0   0   2   2   0   0   0   0   0   2   0   2   0   0   0   2   0   0   2   2   2   0   0   2   2   0   0   0   0   2   2   2   2   2   2   0   0   0   0   2   2   0   2   0   2   0   2   0   2   2   2   2   0   0   0   2   2   2   0   2   2   0   2   2   0   2   2   0   0   2   2   0   2   0   0   0   0   0   0   2   0   2   0   0   2   0   0   0   2   0   0   0   2   0   2   0   2   2   2   2   2   0   2   0   0   2   2   0   0   0   0   0   2   2   2   2   2   2   0   0   0   2   2   2   2   0   0   0   2   2   0   2   0   2   2   2   2   0   0   2   2
 MK-5-12                2   2   2   0   2   2   2   2   0   2   0   2   0   2   0   2   0   2   2   0   0   0   0   2   0   0   0   0   0   0   2   0   0   0   2   0   0   0   2   0   2   0   0   0   0   0   2   2   0   0   0   0   2   0   0   2   0   2   0   0   0   2   0   0   0   0   0   2   0   0   2   0   0   2   2   0   0   2   2   2   0   0   2   0   0   0   0   0   2   0   2   2   2   2   0   0   0   0   2   2   0   2   0   2   0   2   0   2   2   2   2   0   2   0   2   2   2   0   2   2   0   0   2   0   0   2   0   0   2   2   2   2   0   0   0   0   0   0   2   0   2   0   2   2   0   0   0   2   0   0   0   0   0   2   0   2   2   2   2   2   0   2   0   0   2   2   2   0   0   0   0   2   2   2   2   2   2   0   0   0   2   2   2   2   0   0   0   2   2   0   2   0   2   2   2   2   2   0   2   2
 MK-5-13                2   2   2   0   2   2   2   2   0   2   0   2   0   2   0   2   0   2   2   0   0   0   0   2   0   0   0   0   0   2   2   0   0   0   2   0   0   0   2   0   2   0   0   0   0   0   0   2   2   0   0   0   2   0   0   2   0   2   0   0   0   2   0   0   0   0   0   2   0   0   2   0   0   0   2   0   0   2   2   2   0   2   2   2   0   0   0   0   2   0   2   2   2   2   0   0   0   2   2   2   0   2   0   2   0   2   0   2   2   2   2   0   2   0   0   2   2   0   2   2   0   0   2   0   0   2   0   0   2   2   2   2   0   0   0   2   0   0   2   0   2   0   2   2   0   0   0   2   0   2   0   0   0   2   0   2   2   2   2   2   0   2   0   0   2   0   2   0   0   0   0   2   2   2   2   2   2   0   0   0   2   2   2   0   0   0   0   2   2   0   2   0   2   2   2   2   2   0   2   2
 MK-5-14                2   2   2   0   0   0   2   2   0   2   0   2   0   2   0   2   0   2   2   0   2   0   0   2   0   0   0   0   0   2   2   0   0   0   2   0   0   0   2   0   2   0   0   0   0   0   0   2   2   0   0   2   2   0   0   2   0   2   0   0   0   2   0   0   0   0   0   2   0   0   2   0   0   0   2   0   0   2   2   2   0   2   2   2   0   0   0   0   2   2   2   2   2   2   2   0   0   2   2   2   0   2   0   2   0   2   0   2   2   2   0   0   2   0   0   2   2   0   0   2   0   0   2   0   0   0   0   0   2   2   2   2   0   0   0   2   0   0   2   0   2   0   2   2   0   0   0   2   0   2   0   0   0   2   0   2   2   2   2   2   0   2   0   0   2   2   0   0   2   0   0   0   2   2   2   2   2   0   0   0   2   2   0   0   0   0   0   2   2   0   0   0   2   2   2   0   2   0   2   2
 MK-5-15                2   0   2   2   0   0   2   2   0   2   2   2   0   2   0   2   0   2   2   0   2   0   0   2   0   0   0   2   0   2   2   0   0   0   2   0   0   0   0   0   2   0   0   0   0   0   0   2   0   0   0   2   2   0   0   0   0   2   0   0   0   2   0   0   0   0   2   2   0   0   2   0   0   0   2   0   0   2   2   2   0   2   0   2   0   0   0   0   0   2   2   2   2   2   2   0   0   2   2   2   0   2   0   2   0   2   0   2   0   2   0   0   2   0   0   2   0   0   0   2   0   2   2   2   0   0   0   0   2   2   2   2   0   0   0   2   0   0   2   0   2   0   2   2   0   0   0   0   0   2   0   2   0   2   0   2   2   2   0   2   0   2   0   0   2   2   0   0   2   0   0   0   2   2   2   2   2   0   0   0   2   2   0   0   2   0   0   2   2   2   0   0   2   2   2   0   2   0   2   2
 MK-5-16                2   2   2   2   0   2   2   2   0   2   0   2   0   2   0   2   0   2   2   0   2   0   0   2   0   0   0   2   0   0   2   0   0   0   2   0   0   0   0   0   2   0   0   0   0   0   0   2   0   0   0   0   2   0   0   0   0   2   0   0   0   2   0   0   0   0   2   2   0   0   2   0   0   0   2   0   0   2   2   2   0   2   0   2   0   2   0   0   2   2   2   2   2   2   2   0   0   0   2   2   0   2   0   2   0   2   0   2   0   2   0   0   2   0   0   2   2   0   0   2   0   0   2   2   0   0   0   0   2   2   2   2   2   0   0   2   0   0   0   0   2   0   2   2   0   0   2   2   0   2   0   2   2   2   0   2   0   2   0   0   0   2   0   0   2   2   0   2   2   0   0   0   2   2   2   2   2   0   0   0   2   0   0   0   2   0   0   2   2   2   2   0   2   0   2   0   2   0   2   2
 MK-6-1                 0   0   2   0   2   2   0   0   0   2   0   0   2   2   0   2   2   2   2   0   0   2   2   2   0   2   0   0   2   0   0   0   0   2   2   0   0   2   0   2   0   2   2   0   2   2   0   0   2   2   2   0   2   2   0   0   0   0   0   0   2   2   2   2   0   2   2   0   2   2   2   2   0   0   0   2   0   0   2   2   0   2   0   0   0   2   2   2   2   0   2   0   2   0   0   2   0   2   2   0   2   0   0   0   0   0   2   2   2   2   0   0   2   0   0   0   2   2   0   0   2   0   0   2   2   0   0   2   0   0   2   0   0   2   2   2   0   0   0   2   0   0   0   0   0   2   0   0   2   2   0   0   0   2   2   2   2   0   2   0   0   0   0   0   2   0   0   2   0   0   2   0   0   2   2   0   0   0   0   0   0   0   2   2   0   0   2   2   2   0   2   0   0   2   0   0   0   0   2   0
 MK-6-2                 2   0   2   0   2   2   0   0   2   2   0   0   2   2   0   2   2   2   2   0   0   2   2   2   0   2   0   0   2   0   0   0   2   2   2   0   2   2   2   2   0   2   2   0   2   2   0   0   2   0   0   0   2   2   0   0   0   0   0   0   2   0   2   2   0   2   2   0   2   2   2   2   0   0   0   2   0   0   2   0   0   2   0   0   0   2   2   2   2   0   2   0   2   0   0   2   0   2   2   0   2   0   0   0   0   0   2   2   0   2   0   0   2   0   0   0   2   2   0   0   2   0   0   2   2   0   0   2   0   0   2   0   0   2   2   2   0   0   0   2   0   0   0   0   0   2   0   0   2   2   0   0   0   2   2   2   2   0   2   0   0   0   0   0   0   0   0   2   0   0   2   0   0   2   2   2   0   0   2   0   0   0   2   2   0   0   2   2   2   0   2   0   0   2   0   0   0   0   2   0
 MK-6-3                 2   0   2   0   2   2   0   0   2   2   0   0   2   2   0   2   2   2   2   0   0   2   2   2   0   2   0   0   2   0   0   0   2   2   2   0   2   2   2   2   0   2   2   0   2   2   0   0   2   0   0   2   2   2   0   0   0   0   0   0   2   0   2   2   0   2   2   0   2   0   2   2   0   0   0   0   0   0   2   0   0   0   0   0   0   2   2   2   2   0   2   0   2   0   0   0   2   2   2   2   2   0   0   0   0   0   2   2   0   2   0   0   2   0   2   2   2   2   0   0   2   0   0   2   2   0   0   2   0   0   2   0   0   2   2   2   0   0   0   2   0   0   0   0   0   2   2   0   2   2   0   0   0   2   2   0   2   0   2   2   0   0   0   0   0   0   0   2   0   0   2   2   0   2   2   2   0   0   2   0   0   0   2   0   0   0   2   0   2   0   0   0   0   2   0   0   0   2   2   0
 MK-6-4                 2   0   2   2   2   2   0   0   2   2   0   0   2   2   0   2   2   2   2   0   0   2   2   2   0   2   0   0   0   0   0   0   2   2   2   0   2   2   2   2   2   2   2   0   2   2   0   2   2   0   0   2   2   2   0   0   0   0   0   0   2   0   2   2   0   2   2   0   2   0   0   2   0   0   2   0   0   0   2   0   0   0   2   0   2   2   2   2   2   0   2   2   2   0   0   0   2   2   2   2   2   0   0   0   0   0   2   2   0   2   0   0   0   0   2   2   2   2   0   0   2   0   0   2   2   2   0   2   0   2   0   0   0   2   2   2   0   0   0   2   0   0   2   0   2   2   2   2   2   2   0   0   0   2   2   0   2   0   2   2   2   0   0   0   0   0   0   2   0   0   2   2   2   2   2   2   0   0   2   2   0   0   2   0   0   0   0   0   2   0   0   0   0   2   0   0   0   2   2   0
 MK-6-5                 2   0   2   2   2   2   0   0   2   2   0   0   2   2   0   2   2   2   0   0   0   2   2   2   0   2   0   2   0   0   0   0   2   2   2   0   2   2   2   2   2   2   2   2   2   2   0   2   2   0   0   2   2   2   0   0   0   0   0   0   2   0   2   2   0   0   2   0   2   0   0   2   0   0   2   0   0   0   2   0   2   0   2   0   2   2   2   2   2   0   2   2   2   0   0   0   2   2   2   2   2   0   0   0   0   2   2   2   0   2   0   0   0   0   2   2   2   2   0   0   2   0   0   2   2   2   0   2   0   2   0   0   0   2   2   2   0   0   0   2   0   0   2   0   2   2   2   2   2   2   0   0   0   2   0   0   2   0   2   2   2   0   0   0   0   0   2   2   0   2   0   2   2   2   2   2   0   0   0   2   0   0   2   0   0   2   2   0   2   0   0   0   2   2   0   0   2   2   2   0
 MK-6-6                 2   2   0   2   0   2   2   2   0   2   0   0   2   2   0   2   2   0   0   0   0   2   2   0   0   2   0   2   2   0   0   0   2   0   2   0   2   2   2   2   2   2   2   2   2   2   0   2   2   0   0   2   2   2   0   0   0   0   0   0   2   2   2   2   2   0   2   0   2   2   0   2   2   0   2   0   0   0   2   0   2   0   2   0   0   2   2   2   2   0   2   2   2   2   0   0   2   0   2   2   2   0   0   0   0   2   0   2   0   2   0   2   2   0   2   2   2   2   0   0   2   0   0   2   2   2   0   2   0   2   2   0   0   2   2   0   0   0   0   2   0   0   2   0   2   2   2   2   0   2   0   0   0   2   0   0   2   0   0   2   2   0   0   0   0   0   2   2   0   0   0   2   2   2   2   2   0   0   0   2   0   0   0   0   0   2   2   0   2   0   0   0   2   2   0   0   2   2   2   0
 MK-6-7                 2   2   0   2   0   2   2   2   0   2   0   0   2   2   0   2   0   0   0   0   0   2   2   0   0   2   2   0   2   0   0   2   2   0   2   0   2   2   2   2   2   2   2   2   2   2   0   2   2   0   0   2   2   0   0   0   0   0   0   0   0   0   2   2   2   0   2   0   2   2   0   2   2   0   2   0   0   0   2   0   2   0   2   0   2   2   2   2   2   0   2   2   2   2   2   0   2   0   2   2   2   0   0   0   2   2   0   2   0   2   0   2   2   0   2   2   2   2   0   0   2   0   2   2   2   2   0   2   0   2   2   0   0   0   2   0   0   0   0   2   0   0   2   0   2   0   2   2   0   2   0   0   0   2   0   0   2   0   2   2   2   0   0   0   0   2   2   2   0   0   0   2   0   2   2   2   0   0   0   2   0   0   0   0   2   2   0   0   2   2   0   0   2   0   0   0   2   2   2   0
 MK-6-8                 2   2   0   2   0   2   2   2   2   2   0   0   2   2   0   0   0   0   0   0   0   2   0   0   0   2   2   0   2   0   0   2   2   2   2   0   2   2   2   2   2   0   2   2   2   2   0   2   2   2   0   2   2   0   0   0   0   0   0   0   0   0   2   2   2   0   2   0   2   2   0   2   2   0   2   0   2   0   2   0   2   2   2   2   2   2   2   2   2   0   2   2   2   2   2   0   2   0   2   2   2   0   0   2   2   2   0   2   0   2   0   0   2   0   2   2   2   2   0   0   2   0   2   2   2   2   0   2   0   2   2   0   0   0   2   0   0   2   0   2   0   0   2   0   2   0   2   2   0   2   0   0   0   2   0   0   2   0   0   0   2   0   0   0   0   2   2   2   0   0   2   2   0   2   0   2   0   0   0   2   0   0   0   0   2   2   0   0   2   2   0   0   2   2   0   0   2   2   2   0
 MK-6-9                 0   0   0   2   0   2   2   2   2   2   0   0   2   2   0   0   0   0   0   0   0   2   0   0   0   2   2   0   2   0   0   2   2   2   2   0   2   0   0   2   2   0   0   2   2   2   0   0   2   2   0   2   2   0   0   0   0   0   0   2   0   0   0   2   2   2   2   0   2   2   0   2   2   2   2   0   2   0   2   0   0   2   2   2   2   2   2   2   2   0   2   2   2   2   0   0   2   0   2   2   2   0   0   0   2   2   0   2   0   2   2   0   2   0   2   2   2   2   0   0   2   0   2   2   2   2   2   2   0   2   2   0   0   0   0   0   0   2   0   2   0   0   2   0   2   2   2   2   0   2   0   0   0   0   0   0   2   0   0   0   2   0   0   0   0   2   2   0   0   0   2   2   0   2   0   2   0   0   2   2   0   2   2   2   2   2   0   0   2   0   0   0   0   0   0   0   2   2   2   2
 MK-6-10                0   0   0   2   0   2   2   2   2   2   0   0   2   2   0   0   0   0   0   0   0   2   0   0   0   2   2   0   2   0   0   2   2   2   2   0   2   0   2   2   2   0   0   2   0   2   0   0   2   2   2   2   2   2   0   0   0   0   0   2   0   0   0   2   2   2   2   0   2   2   0   2   2   2   2   0   2   0   2   2   0   2   0   2   2   0   2   2   2   0   2   2   2   2   0   0   2   2   2   2   2   0   0   0   2   0   2   2   2   2   2   0   2   0   0   0   0   2   0   2   2   0   2   2   2   2   0   2   0   2   2   0   2   0   0   0   0   2   2   2   0   0   2   0   2   2   2   2   0   2   0   0   0   0   0   0   2   0   0   0   2   0   0   0   2   2   2   0   0   0   2   0   0   2   0   2   0   0   2   2   0   2   2   2   2   2   0   0   2   0   0   0   0   0   0   0   2   2   2   2
 MK-6-11                0   2   0   2   2   2   2   0   2   2   0   0   2   0   0   0   0   0   0   0   2   2   0   0   0   2   2   0   2   2   0   2   2   2   0   2   2   0   2   2   2   0   0   0   2   2   0   0   2   2   2   2   2   2   0   0   0   2   0   2   0   0   0   2   2   2   2   0   2   0   0   0   2   2   2   0   2   2   2   2   0   2   0   2   0   0   2   2   2   0   2   2   2   2   0   0   2   2   2   2   2   0   0   2   2   0   2   2   2   2   2   0   2   0   0   0   0   2   2   2   0   0   2   2   2   2   0   2   2   2   2   0   0   2   0   0   0   2   2   2   0   0   2   0   2   2   2   2   0   2   0   0   0   2   0   0   2   2   0   0   2   0   0   0   0   2   2   0   0   2   2   0   0   2   0   2   0   0   2   2   0   2   2   2   2   2   2   0   2   0   0   0   0   0   0   0   2   2   2   2
 MK-6-12                0   2   2   2   2   2   2   0   2   2   0   0   0   0   0   0   0   0   2   0   2   2   0   0   0   0   2   0   2   2   0   2   2   2   0   2   2   0   2   2   2   0   0   0   2   2   2   0   2   2   2   2   2   0   0   0   0   2   0   2   0   2   0   2   0   2   0   0   2   0   0   0   2   2   2   0   2   0   2   2   0   2   0   2   0   0   2   2   2   2   2   2   2   2   0   0   2   0   2   2   2   0   0   2   2   0   0   2   0   0   0   0   2   2   0   0   0   2   2   2   0   0   2   2   2   2   0   2   2   2   2   0   0   2   0   0   0   0   2   2   0   0   2   2   2   0   2   2   0   2   0   0   0   2   0   0   2   0   0   0   2   0   0   0   0   2   0   0   0   0   2   0   0   2   0   2   0   0   2   2   0   0   2   2   2   2   2   0   2   0   2   0   0   2   0   0   2   2   2   2
 MK-6-13                0   2   2   2   2   0   2   0   2   2   0   0   0   0   0   2   0   0   2   0   2   0   0   0   0   0   2   0   2   2   0   2   2   2   0   2   2   0   2   2   2   0   0   0   2   2   2   0   0   2   2   2   2   0   0   0   0   2   0   0   0   2   0   2   2   2   0   0   0   0   0   0   2   2   2   0   2   0   2   2   0   2   0   0   0   0   2   0   2   2   2   2   2   2   2   2   2   0   2   2   2   0   0   2   2   0   0   2   0   0   2   0   2   2   0   0   0   2   2   2   0   0   2   2   2   2   0   2   2   0   2   0   0   2   0   0   0   0   2   2   0   0   2   2   2   0   2   2   0   2   0   0   0   2   0   2   2   0   0   0   2   0   2   0   0   2   0   2   0   0   2   0   0   2   0   2   0   0   2   2   0   2   2   2   2   2   2   0   0   0   2   0   0   2   0   0   2   2   2   2
 MK-6-14                0   2   2   2   2   0   2   0   2   2   0   0   0   0   0   2   0   0   2   0   2   0   2   0   0   0   2   0   2   2   0   2   2   2   0   2   2   2   2   2   2   0   0   0   2   2   2   0   0   2   2   0   2   0   0   2   0   2   0   0   0   2   0   2   2   2   0   0   0   2   2   0   2   2   2   0   0   2   2   2   0   2   0   0   0   0   2   2   2   0   2   2   2   2   2   2   2   0   2   2   2   0   0   2   0   0   0   0   0   0   2   0   2   2   0   0   0   0   2   2   0   2   2   2   2   2   0   2   2   0   2   0   0   2   0   0   0   0   2   2   0   2   2   2   0   0   2   2   0   2   0   0   0   2   2   2   2   0   0   0   2   0   2   0   0   2   0   2   0   0   2   0   0   0   0   2   0   0   2   2   0   2   2   0   2   2   2   0   0   0   2   0   0   2   0   0   2   2   2   2
 MK-6-15                0   0   2   0   2   0   2   0   2   2   0   0   0   0   0   2   0   0   2   2   2   2   0   0   0   0   2   2   2   0   0   0   2   2   0   2   2   2   2   2   2   0   0   0   0   2   2   0   0   2   2   0   0   0   2   2   0   2   0   0   0   2   0   2   2   2   0   0   0   2   2   0   2   2   2   0   0   2   2   2   0   2   0   0   0   0   2   2   2   0   2   2   2   2   0   2   0   0   2   2   2   0   0   2   0   0   0   2   2   2   2   0   2   0   2   0   0   0   2   2   0   2   2   2   2   2   0   2   0   0   2   0   0   2   0   0   0   0   2   2   2   2   2   2   0   0   2   0   0   2   0   0   0   2   2   2   2   0   0   0   2   0   2   0   0   2   0   2   0   0   2   0   0   0   0   2   0   0   0   2   0   2   2   0   2   2   2   0   0   0   2   0   0   2   0   0   2   2   2   2
 MK-6-16                0   0   2   0   0   0   2   0   2   2   0   0   0   0   0   2   0   0   2   0   2   2   0   0   0   0   2   2   2   2   0   0   2   2   0   2   2   2   2   2   2   0   2   0   0   2   2   0   0   2   2   0   0   0   2   2   0   2   0   0   0   2   2   2   2   2   0   0   0   2   2   0   2   0   0   0   0   2   2   2   0   2   0   0   0   0   2   2   2   0   2   2   2   2   0   2   0   0   2   2   2   0   0   2   0   0   2   2   2   2   0   0   2   0   2   0   0   0   2   2   2   2   2   0   2   2   0   2   0   0   2   0   0   2   0   0   2   0   2   0   0   2   2   2   2   0   2   0   0   2   0   0   0   2   2   2   2   0   0   0   2   0   2   0   0   2   0   2   0   2   2   0   0   0   0   2   0   2   0   2   0   2   2   0   2   0   2   0   0   0   2   0   0   2   0   0   2   2   2   2
 
!****************************************** Phenotypic Data **********************************************************
!-100.0 is resevred for missing phenotype
SimulatedTrait1        19.8795   17.7782   11.7243   13.4440   23.1341   13.7694   12.8715   16.9482   18.9645   18.1392   17.7205   11.8960   12.9517   14.0916   18.0095   15.1332   20.2518   15.0367   17.2754   13.3314   11.8712   13.5469   13.5414    7.3140   15.3596   18.5121   16.6559   14.9153   16.2795   15.1083   13.8674   17.0240   14.5472   13.1828   16.4241   12.6747   10.9995   12.2801   12.9346   12.5084   13.5163   14.2607   11.0916   14.0304   15.7979   14.5598   15.9128   12.4456   18.6237   10.3207   14.7604   16.9752   16.9282   13.9093   15.7233   17.1960   15.4704   13.9692   14.6808   17.9841   15.6741   14.9113   11.5832   16.6729   17.1851   15.8088   13.5430   18.1159   18.5078   11.4864   11.5927   14.1089   17.1566   23.4571   13.4582   13.3248   18.1953    7.4796   13.9054   18.4260   14.2955   17.4682   15.0126   18.4332   12.8787   19.0858   11.6534   12.3827   15.0592   19.2117   14.3701   10.2118   11.8407   21.1123   18.6494   14.4082   10.4343   14.2131   16.4233   16.1866   17.6941   13.6459    9.0535   12.9321   20.5329   10.9386   12.3823   18.4032   16.3095   20.4083   17.5265   11.6453   19.2917   20.9602   13.9099   16.0430   19.4955   17.4761   19.5732   14.4005   14.3127   16.8416   12.0201   13.9724   16.9963   11.9424   18.2740   10.3308   15.2993   12.0722   13.6823   13.8657   15.5616   24.3979   15.8511   16.1020   17.1924   16.7601   17.8163   12.3462   13.6676   11.6020   15.8838   18.3208   16.6706   13.6601   14.8656   16.2640   17.8541   17.2916   15.3431   14.0762   14.7486   12.6283   17.5125   13.1244   15.3512   10.8362   12.6826   10.2444   11.5102   15.5084   10.5742   13.4323   13.8301   15.9301   17.3342   16.5938   12.4797   14.6667   15.7807   18.9169    7.7837   19.6116   16.2575   12.0729   11.4519   15.5271   16.2852   13.8287   16.1798   15.0623   12.6050   12.1062   13.9952   18.3411   15.3399   12.5022   15.7457   14.8725   19.7873   13.7235   16.6798   18.1253   15.2336   13.9552   15.5013   17.1404   14.1811   16.3640
SimulatedTrait2        10.3491   12.7854    9.6809   10.1259   12.5665   10.5134   10.5725   10.5324   11.6523   12.4177   10.6942    8.3713    7.9486    9.5964   10.5323    8.2039   11.0289    7.7066   10.6402    8.9133   12.2702    7.3626   13.0992   10.5085   11.5046    7.4827   13.5558   13.1463    8.0138   10.7879   10.0594    9.2318   12.3088   10.3702    9.9963    7.4890   10.6066    5.8385    9.1805   11.5684   10.1670    6.0368   13.0777   10.7667   10.7524   10.4976    8.9825   10.8496    8.3004    8.9357   10.8175   13.5140    9.6472   13.3750    9.6125   12.3531   11.2259    9.3752   11.9568    9.6949   11.0497    9.9007   10.7287    9.2136    8.7926   10.3034    8.7071   11.3044   10.9610    9.7847    7.4208    9.1279    9.6761   11.0513    8.4232    9.6554    8.6376    9.9282    9.6085   10.4250   10.2536    9.8268    9.2195    8.2557   10.7799   10.5522    9.1450   11.6613   12.7951   10.6609    9.0064   10.4491   10.4517   12.7411    9.0198   13.0575   10.3736   10.9887    8.5396    7.1194   10.0911   11.7079    9.4801    8.2800   13.8117   10.5440    8.7464    7.5307   11.1137   10.6491    9.3394    8.8393   12.0002    6.9402    8.7595    9.3338   11.8715    9.5766    4.7855    6.7097   10.0102    8.7150   10.8745   10.9461   10.3988   11.6886    9.1543    9.9312    8.7272    8.8509   10.6484    6.7535    8.2083   10.0901    7.1425    8.0627    8.0141    9.2977   10.7202   12.2237   14.3907   10.0024   11.3595   11.0252    9.0966   11.4683    9.4643    7.1413   11.7002    8.8033    8.6173   10.0886    8.7854   11.1235    8.8644   12.2267   10.4454    9.6291    9.6583   10.0939   14.4611   13.0410   10.6323    6.4514    9.1197   12.1112   12.2891   11.0262   10.2003   11.9538   10.9984    8.9722   10.3411    6.6370    9.5454    9.7201   13.1778    8.8693   11.4393    7.5759   10.7147    9.8458   11.6687    8.9854    8.2553    9.1555   13.3149    7.6344    9.9998   12.7162   12.2225   10.2588   11.5225    9.6483   14.2129    9.7945   11.5967   10.4342    9.3459   10.7527
 
