# Supplementary material for: Inclusive Composite Interval Mapping of QTL by Environment Interactions in Biparental Populations
Source: PLoS One. 2015 Jul 10;10(7):e0132414. doi: 10.1371/journal.pone.0132414 (PMC4498613; doi:10.1371/journal.pone.0132414)
Supplement: S4 File — (ZIP) [file pone.0132414.s004.zip › H=0.1/L1/run_00067.met]

!**********************Note: lines staring with "!" are remarks and will be ignored in the program********************
!*********************************General Information**********************************
!Assuming F1 = P1 x P2, populations available in QTL IciMapping are: 
!  1, P1BC1F1 = P1 x F1, the first backcrossing where P1 is used as the recurrent parent;
!  2, P2BC1F1 = P2 x F1, the first backcrossing where P2 is used as the recurrent parent;
!  3, F1DH, F1-derived doubled haploids; 
!  4, RIL or F1RIL, recombination inbred lines through the repeated selfing of F1;
!  5, P1BC1RIL, recombination inbred lines through the repeated selfing of P1BC1F1;
!  6, P2BC1RIL, recombination inbred lines through the repeated selfing of P2BC1F1;
!  7, F2, the selfing generation of F1;
!  8, F3, the selfing generation of F2;
!  9, P1BC2F1, the second backcrossing where P1 is used as the recurrent parent; 
! 10, P2BC2F1, the second backcrossing where P2 is used as the recurrent parent;
! 11, P1BC2RIL, recombination inred lines through the repeated selfing of P1BC2F1; 
! 12, P2BC2RIL, recombination inred lines through the repeated selfing of P2BC2F1; 
! 13, P1BC1F2, the selfing generation of P1BC1F1; 
! 14, P2BC1F2, the selfing generation of P2BC1F1; 
! 15, P1BC2F2, the selfing generation of P1BC2F1; 
! 16, P2BC2F2, the selfing generation of P2BC2F1; 
! 17, P1BC1DH, P1BC1F1-derived doubled haploids; 
! 18, P2BC1DH, P2BC1F1-derived doubled haploids; 
! 19, P1BC2DH, P1BC2F1-derived doubled haploids; 
! 20, P2BC2DH, P2BC2F1-derived doubled haploids; 
   3      !Mapping Population (see remarks above)
   2      !Mapping Function (1 for Kosambi; 2 for Haldane; 3 for Morgan)
   2      !Marker Space Type (1 for intervals; 2 for positions)
   1      !Marker Space Unit(1 for centiMorgans; 2 for Morgan)
   6      !Number of Chromosomes (or Linkage Groups)
 200      !Size of the mapping population
   2      !Number of environments
 
!***************************************** Chromosomes and Linkage Maps **********************************************
!Chromosome                 NumMarkers
-CH1                        16
-CH2                        16
-CH3                        16
-CH4                        16
-CH5                        16
-CH6                        16
!Linkage map (Marker name followed by position or the interval length)
 MK-1-1                1     0.000
 MK-1-2                1    10.000
 MK-1-3                1    20.000
 MK-1-4                1    30.000
 MK-1-5                1    40.000
 MK-1-6                1    50.000
 MK-1-7                1    60.000
 MK-1-8                1    70.000
 MK-1-9                1    80.000
 MK-1-10               1    90.000
 MK-1-11               1   100.000
 MK-1-12               1   110.000
 MK-1-13               1   120.000
 MK-1-14               1   130.000
 MK-1-15               1   140.000
 MK-1-16               1   150.000
 MK-2-1                2     0.000
 MK-2-2                2    10.000
 MK-2-3                2    20.000
 MK-2-4                2    30.000
 MK-2-5                2    40.000
 MK-2-6                2    50.000
 MK-2-7                2    60.000
 MK-2-8                2    70.000
 MK-2-9                2    80.000
 MK-2-10               2    90.000
 MK-2-11               2   100.000
 MK-2-12               2   110.000
 MK-2-13               2   120.000
 MK-2-14               2   130.000
 MK-2-15               2   140.000
 MK-2-16               2   150.000
 MK-3-1                3     0.000
 MK-3-2                3    10.000
 MK-3-3                3    20.000
 MK-3-4                3    30.000
 MK-3-5                3    40.000
 MK-3-6                3    50.000
 MK-3-7                3    60.000
 MK-3-8                3    70.000
 MK-3-9                3    80.000
 MK-3-10               3    90.000
 MK-3-11               3   100.000
 MK-3-12               3   110.000
 MK-3-13               3   120.000
 MK-3-14               3   130.000
 MK-3-15               3   140.000
 MK-3-16               3   150.000
 MK-4-1                4     0.000
 MK-4-2                4    10.000
 MK-4-3                4    20.000
 MK-4-4                4    30.000
 MK-4-5                4    40.000
 MK-4-6                4    50.000
 MK-4-7                4    60.000
 MK-4-8                4    70.000
 MK-4-9                4    80.000
 MK-4-10               4    90.000
 MK-4-11               4   100.000
 MK-4-12               4   110.000
 MK-4-13               4   120.000
 MK-4-14               4   130.000
 MK-4-15               4   140.000
 MK-4-16               4   150.000
 MK-5-1                5     0.000
 MK-5-2                5    10.000
 MK-5-3                5    20.000
 MK-5-4                5    30.000
 MK-5-5                5    40.000
 MK-5-6                5    50.000
 MK-5-7                5    60.000
 MK-5-8                5    70.000
 MK-5-9                5    80.000
 MK-5-10               5    90.000
 MK-5-11               5   100.000
 MK-5-12               5   110.000
 MK-5-13               5   120.000
 MK-5-14               5   130.000
 MK-5-15               5   140.000
 MK-5-16               5   150.000
 MK-6-1                6     0.000
 MK-6-2                6    10.000
 MK-6-3                6    20.000
 MK-6-4                6    30.000
 MK-6-5                6    40.000
 MK-6-6                6    50.000
 MK-6-7                6    60.000
 MK-6-8                6    70.000
 MK-6-9                6    80.000
 MK-6-10               6    90.000
 MK-6-11               6   100.000
 MK-6-12               6   110.000
 MK-6-13               6   120.000
 MK-6-14               6   130.000
 MK-6-15               6   140.000
 MK-6-16               6   150.000
!*********************************** Marker Types ********************************************************************
!Co-dominant marker: When heterozygote F1 is present, P1 is coded as 2, F1 is coded as 1, and P2 is coded as 0; Otherwise, P1 is coded as 2, and P2 is coded as 0. 
!Dominant marker: When heterozygote F1 is present, P1 and F1 are coded as 12, and P2 is coded as 0; Otherwise, P1 is coded as 2, and P2 is coded as 0.  
!Recessive markers: When heterozygote F1 is present, P1 is coded as 2, and F1 and P2 are coded as 10; Otherwise, P1 is coded as 2, and P2 is coded as 0. 
!Missing marker is coded as -1. 
 MK-1-1                 0   2   2   0   2   0   0   2   2   2   0   2   0   2   2   0   0   0   2   0   2   2   2   0   0   0   2   0   0   0   0   2   2   2   2   2   2   0   2   0   0   2   2   0   0   2   2   0   0   0   0   0   2   2   0   0   0   0   0   0   0   0   2   2   2   0   0   0   0   0   0   2   2   0   0   0   2   0   2   0   2   0   2   0   0   0   0   2   0   0   2   0   0   2   0   2   2   0   2   0   2   2   2   0   0   0   0   2   0   0   2   2   2   2   0   0   2   0   2   2   2   0   0   0   2   0   0   0   2   0   2   2   2   2   2   0   2   0   2   0   2   0   2   0   2   2   0   2   0   2   2   2   2   2   2   2   0   2   0   0   0   0   2   2   0   2   0   0   2   2   2   0   2   0   2   0   0   2   2   2   2   0   2   2   2   2   0   0   2   2   0   2   0   2   2   0   0   0   2   0
 MK-1-2                 0   2   2   2   2   0   0   2   2   2   0   2   0   0   2   2   2   0   2   0   2   2   2   0   0   0   2   0   0   0   2   2   2   2   2   2   2   0   2   0   0   2   2   0   2   2   2   0   0   0   0   0   2   2   2   0   2   0   0   0   0   0   2   2   2   0   0   0   0   0   0   2   2   2   2   0   2   0   2   0   0   0   2   0   2   0   0   2   0   0   2   0   0   2   0   2   2   0   2   0   2   2   2   0   0   0   0   2   0   0   2   2   2   0   0   0   2   0   2   0   2   0   0   0   2   0   0   0   2   0   2   2   2   2   0   0   2   0   2   0   2   0   2   0   2   2   0   2   0   0   2   2   0   2   2   2   0   0   0   0   2   0   2   2   0   0   0   0   2   2   0   0   0   0   2   0   0   2   2   2   2   2   2   2   2   0   0   0   2   2   0   2   0   2   2   0   0   0   2   0
 MK-1-3                 2   2   2   0   2   0   0   2   2   2   0   2   0   0   2   2   2   0   2   0   2   2   0   0   0   0   0   0   0   0   2   2   0   2   2   2   2   0   2   0   0   2   2   0   2   2   2   0   0   0   0   0   2   2   2   0   2   0   2   0   0   0   2   2   2   0   0   2   0   2   0   2   2   2   2   0   2   0   2   0   0   0   2   0   0   2   2   2   0   0   2   0   0   2   0   2   2   0   2   0   0   0   2   0   0   0   0   2   0   0   2   2   2   0   2   0   2   0   2   0   2   0   0   0   2   0   0   0   2   0   2   0   2   2   0   0   2   0   0   0   2   0   2   0   2   0   0   2   0   0   2   0   0   2   2   2   0   0   2   2   2   0   2   2   0   0   0   0   2   2   0   2   0   0   2   2   0   2   2   2   2   2   2   2   2   0   0   2   2   2   0   2   0   2   2   0   0   0   2   2
 MK-1-4                 2   2   0   0   2   0   2   2   2   2   0   2   0   0   2   2   2   0   2   0   2   2   0   0   0   0   0   0   0   0   2   2   0   2   2   2   2   0   2   2   0   2   2   0   2   2   2   0   2   0   0   0   2   2   2   0   2   0   2   0   0   0   2   2   2   0   0   2   0   2   0   2   2   0   2   0   2   0   2   0   0   0   2   0   0   2   2   2   0   2   2   0   0   2   0   2   2   0   2   0   0   2   2   0   0   0   0   2   0   0   2   2   2   0   2   0   2   0   2   0   2   0   0   0   2   0   0   0   2   0   2   0   2   2   0   2   2   0   0   0   2   0   2   0   2   0   0   0   0   0   2   0   0   2   2   0   0   0   2   2   2   0   2   0   0   0   0   0   0   2   0   2   0   0   2   2   0   2   2   2   2   2   2   2   2   0   0   2   2   2   0   2   0   2   2   0   0   0   2   2
 MK-1-5                 2   2   2   0   2   0   2   2   2   2   0   2   0   0   2   2   2   0   2   2   2   2   0   0   2   0   0   0   0   0   2   2   0   2   0   2   2   0   2   2   0   2   2   0   2   2   2   0   2   2   0   0   2   2   2   2   2   2   0   0   2   2   2   2   2   0   0   2   0   2   0   2   0   0   2   0   2   0   2   0   0   0   2   0   0   0   0   0   0   2   2   0   0   2   0   2   2   0   2   0   0   2   2   0   0   0   0   2   0   0   2   2   2   0   0   0   2   0   2   0   2   0   0   0   2   0   0   0   2   0   2   0   2   2   0   2   2   0   0   0   2   0   2   0   2   2   0   0   2   0   2   0   0   2   2   0   0   2   0   2   2   0   2   0   0   0   0   0   0   0   0   0   0   2   0   2   0   2   2   2   2   2   2   2   0   0   0   2   2   2   0   2   0   2   2   0   0   0   2   2
 MK-1-6                 2   2   2   0   2   0   2   2   2   0   0   2   0   2   2   2   2   0   2   2   0   2   0   0   2   0   0   0   0   0   2   2   0   2   0   2   2   0   2   2   0   2   2   0   2   2   2   0   2   2   0   0   2   2   2   0   2   2   0   2   2   2   2   2   2   0   0   2   0   2   0   2   0   2   2   0   0   0   2   0   0   0   0   0   0   0   0   0   0   2   2   0   0   0   0   2   2   0   0   0   0   2   2   0   0   0   0   2   0   0   2   2   2   0   0   0   2   0   2   0   2   0   0   2   2   0   0   0   2   0   2   0   2   0   0   2   2   2   0   0   0   0   2   0   2   0   0   0   0   0   2   0   0   2   2   0   0   2   0   2   2   0   2   0   0   0   0   0   0   0   0   0   0   2   0   2   0   2   2   2   2   2   2   2   0   0   0   0   2   2   0   2   0   2   2   0   0   0   2   2
 MK-1-7                 0   2   2   0   2   0   2   2   2   0   2   2   0   2   2   2   2   0   2   2   0   2   0   0   2   0   0   0   0   0   2   2   2   2   0   2   2   0   2   0   0   2   2   2   2   2   2   0   2   2   0   0   2   2   2   0   2   2   0   0   0   2   2   2   2   0   0   2   0   2   0   2   0   2   0   0   0   0   2   0   0   0   0   2   0   0   0   0   0   2   2   0   0   2   0   2   2   0   0   0   0   0   2   0   2   0   0   2   0   0   2   2   2   0   0   0   2   0   2   0   2   0   0   2   2   0   0   2   2   0   2   0   2   0   0   2   2   2   0   0   0   0   2   0   2   2   0   0   2   0   2   2   0   2   2   0   0   2   0   2   2   0   0   0   0   0   0   0   0   0   0   0   0   2   0   2   0   2   2   2   2   2   2   2   0   0   0   0   2   2   0   2   0   2   2   0   0   0   2   2
 MK-1-8                 0   2   2   0   2   0   2   2   2   0   2   2   0   0   2   2   2   0   2   2   0   2   0   0   2   0   0   0   0   0   2   2   2   2   0   2   2   2   2   0   2   2   2   2   2   2   2   0   0   2   0   0   2   2   2   0   2   2   0   0   0   2   2   2   0   0   0   2   0   2   0   2   0   2   0   0   0   0   2   0   0   0   0   2   0   0   0   2   0   2   2   0   0   2   0   2   2   0   0   0   0   0   2   0   2   0   0   2   2   0   2   2   0   0   0   0   2   0   2   0   0   0   0   2   2   0   0   0   2   0   2   0   2   0   0   2   2   2   0   0   0   2   2   2   2   2   0   0   2   0   2   2   0   2   2   0   0   2   0   2   2   0   0   0   0   0   0   0   2   0   0   0   0   2   0   2   0   2   2   2   2   2   0   2   0   0   0   0   2   2   0   0   0   2   2   0   0   0   2   2
 MK-1-9                 0   2   2   2   2   0   2   2   2   0   0   2   0   0   2   2   2   0   2   2   0   2   0   0   2   0   0   0   0   0   2   2   0   2   0   2   2   2   2   2   2   0   2   2   0   2   2   0   0   0   0   0   2   2   0   0   2   2   0   2   0   2   2   2   0   0   0   0   0   2   0   2   0   2   0   0   0   0   2   2   0   0   0   2   0   0   0   2   0   2   2   0   0   2   2   2   2   0   0   0   2   0   2   0   2   0   0   2   2   2   2   2   0   2   0   0   2   0   2   0   0   0   0   2   2   0   0   0   0   0   2   2   0   0   0   2   2   2   2   0   0   2   2   2   2   2   0   0   2   0   2   2   2   2   2   0   0   2   0   2   2   0   0   0   0   0   0   0   2   0   0   0   0   2   0   2   0   2   2   2   0   2   0   2   0   0   2   0   2   0   0   0   0   2   2   0   2   0   2   2
 MK-1-10                0   2   2   2   2   0   2   2   2   0   0   2   0   0   2   2   2   0   2   0   0   2   0   0   2   0   0   0   0   0   2   2   0   2   0   2   2   2   0   2   2   0   0   2   0   2   2   0   0   0   0   0   2   0   0   0   2   0   0   2   0   2   2   2   0   0   0   0   0   2   2   2   0   2   0   0   0   0   2   2   0   0   0   2   0   0   0   2   0   2   2   2   0   2   2   2   2   2   0   0   2   0   2   0   2   0   0   2   2   0   2   0   0   2   0   0   0   0   2   0   0   0   0   2   2   0   0   0   2   0   2   2   0   0   0   0   2   2   0   0   0   2   2   2   2   2   0   0   0   0   2   2   2   2   2   0   0   0   0   2   2   0   0   0   0   2   0   0   2   0   0   0   0   0   0   2   0   2   2   2   0   2   0   2   0   0   2   0   2   0   0   0   0   0   2   0   2   0   2   2
 MK-1-11                0   2   2   2   0   0   2   2   2   0   0   2   0   0   2   2   2   2   2   2   0   2   0   0   2   0   0   0   0   0   2   2   0   2   0   2   2   2   2   2   2   0   0   2   0   2   2   0   0   0   0   0   2   0   2   0   2   0   0   2   0   2   2   2   0   0   0   0   2   2   2   2   0   2   0   2   0   0   2   2   0   0   0   2   0   0   0   2   0   2   0   2   0   2   2   2   2   2   2   0   2   0   2   0   2   2   0   2   2   0   2   0   0   2   0   2   0   0   2   0   0   0   0   2   2   0   0   2   2   0   2   2   0   0   0   0   2   0   0   2   0   2   2   2   2   2   0   0   2   2   2   2   2   2   0   0   0   0   0   2   2   0   0   0   0   2   0   0   2   0   0   2   0   0   0   2   0   2   2   2   0   2   0   2   0   0   2   0   2   2   0   0   0   0   2   0   0   0   2   2
 MK-1-12                0   0   2   2   0   0   2   2   2   0   0   2   0   0   2   2   2   2   2   2   0   2   0   2   0   0   0   0   0   0   2   2   0   2   2   0   2   2   0   0   2   0   0   2   0   2   2   2   0   0   2   0   2   0   2   0   2   0   0   2   0   2   2   2   0   0   0   0   2   2   2   2   2   2   0   2   0   0   2   2   0   0   0   2   0   0   0   2   0   2   0   2   0   2   2   2   2   2   2   0   2   0   2   0   2   0   0   2   2   0   2   0   0   2   0   2   0   0   2   0   0   0   0   2   0   0   0   2   2   0   2   2   0   0   0   0   0   0   0   2   0   2   2   2   2   0   0   0   2   2   2   2   2   2   0   0   0   0   0   2   2   0   2   0   0   2   2   0   2   0   0   2   0   0   0   2   0   2   0   2   0   2   2   2   0   0   2   0   2   2   0   0   0   0   2   0   0   0   2   2
 MK-1-13                0   0   2   2   0   0   2   2   2   0   0   2   0   0   2   2   2   2   2   2   0   2   0   2   0   0   0   0   0   0   2   2   2   2   2   0   2   2   0   0   2   0   0   2   0   2   2   2   0   0   0   0   2   0   2   0   2   0   0   2   0   2   2   2   0   0   0   0   2   2   2   2   2   2   0   2   0   0   2   0   0   0   0   2   0   0   0   2   0   2   0   2   0   2   2   2   2   2   2   2   2   0   2   0   2   0   0   2   2   0   2   0   0   2   0   0   0   0   2   0   0   0   0   2   0   0   0   2   2   2   2   2   0   0   0   0   0   0   2   2   0   2   2   2   2   0   0   0   2   0   2   2   2   2   0   0   0   0   0   2   2   0   2   2   0   2   2   0   2   0   0   2   0   0   0   0   0   2   0   2   0   0   2   2   0   0   2   0   2   2   0   0   0   0   2   0   0   0   2   2
 MK-1-14                0   0   2   2   0   0   2   0   2   0   0   0   0   0   2   2   2   2   2   2   0   2   0   2   0   0   0   0   0   0   2   2   2   0   2   0   2   2   0   0   2   0   2   2   0   2   2   2   0   0   0   0   2   0   2   2   2   0   0   2   0   2   2   2   0   0   0   2   2   2   2   2   2   2   0   2   0   0   2   0   0   0   0   2   0   0   0   2   0   2   2   2   0   2   2   2   0   2   2   2   2   0   2   0   2   0   0   2   2   2   2   0   0   2   2   0   0   0   2   0   0   0   0   2   0   0   0   2   2   2   2   2   0   2   0   0   0   2   2   2   0   2   2   0   2   0   0   0   2   0   2   2   2   2   0   0   0   0   0   2   2   0   2   2   0   2   2   2   2   0   0   2   0   0   2   0   0   2   0   0   0   0   0   2   0   0   2   0   2   2   0   0   2   0   2   0   0   0   2   2
 MK-1-15                0   0   2   2   0   0   2   0   2   0   0   2   0   0   2   2   2   2   2   0   0   2   0   2   0   0   0   2   0   0   2   2   2   0   2   0   2   2   0   0   2   2   2   2   0   2   2   2   0   0   0   0   2   0   2   2   2   0   0   0   0   2   2   2   0   0   0   2   2   0   2   2   2   2   0   0   0   0   2   0   0   0   0   2   0   0   0   2   2   0   2   2   0   2   2   0   0   2   2   2   2   0   2   0   2   0   0   0   2   0   0   2   0   2   2   0   0   0   2   0   0   0   0   2   0   0   0   2   2   2   2   2   0   0   0   0   0   2   2   2   0   2   2   0   2   0   0   0   2   0   2   2   0   0   0   0   0   0   0   2   2   0   2   2   0   2   2   2   2   0   0   2   2   0   2   0   0   2   0   0   0   0   0   2   0   0   2   0   2   2   0   0   2   0   0   0   0   0   2   2
 MK-1-16                0   0   2   2   0   0   2   0   2   0   0   2   0   0   2   2   2   2   2   0   0   2   0   2   0   0   0   2   0   0   2   2   2   0   2   2   2   2   0   0   2   2   2   2   0   2   2   2   0   0   0   0   2   0   2   2   2   0   0   0   0   0   0   2   0   0   0   2   2   0   2   2   2   2   0   0   0   0   2   0   2   0   0   2   0   0   2   2   2   0   2   2   0   2   0   0   0   2   2   2   2   0   2   0   2   2   0   0   2   0   0   2   0   2   2   0   2   2   2   0   0   0   2   2   0   0   0   0   0   2   2   2   0   2   0   0   0   2   2   2   0   2   2   0   2   0   0   0   2   0   2   2   2   0   0   0   0   0   0   2   2   0   2   2   0   2   2   2   2   0   0   2   2   0   2   0   0   2   0   0   2   0   0   0   0   0   2   0   2   2   0   0   2   0   0   0   0   0   2   2
 MK-2-1                 2   2   0   0   2   0   0   2   0   0   2   2   0   0   2   0   2   2   0   0   2   2   2   0   0   0   2   0   2   0   2   0   2   2   2   0   0   2   0   0   2   0   2   0   0   0   0   2   2   0   2   2   0   0   2   0   0   0   0   2   0   0   2   0   0   0   0   0   0   2   2   2   2   0   0   2   2   2   2   0   2   2   0   2   2   2   0   2   2   0   2   0   2   0   2   0   0   0   0   0   2   0   2   2   2   2   2   0   0   2   2   2   0   2   0   0   2   2   0   2   0   0   2   2   2   0   2   2   2   0   0   2   0   2   2   2   0   2   2   0   2   0   0   2   2   0   0   2   0   2   2   2   0   0   0   0   0   0   0   0   0   0   2   2   2   2   2   0   2   0   0   0   2   2   2   2   2   0   0   2   0   0   0   2   2   0   0   0   0   2   0   2   0   0   2   2   2   2   0   2
 MK-2-2                 2   2   0   0   2   0   0   2   0   0   2   2   0   0   2   0   2   2   0   0   2   2   2   0   0   0   0   0   2   0   0   2   2   2   2   0   0   2   0   2   2   0   2   0   0   0   2   2   2   0   2   2   0   0   2   0   0   0   0   2   0   0   2   2   0   0   0   2   2   2   2   2   2   0   0   2   2   2   2   0   2   2   0   2   0   2   0   2   0   0   0   0   2   0   2   0   2   2   0   0   2   0   2   2   2   2   2   0   0   2   2   2   0   2   0   0   2   2   0   2   2   2   2   2   0   0   2   2   2   2   0   2   0   2   2   2   0   2   2   0   2   2   2   2   2   0   0   2   0   2   2   2   0   0   0   2   0   0   0   0   0   0   2   2   2   2   2   0   2   0   0   0   2   0   2   2   2   0   2   2   0   0   0   2   2   0   0   0   0   2   0   2   0   0   2   2   2   2   0   0
 MK-2-3                 2   2   0   0   2   0   0   2   2   2   2   2   0   0   2   0   2   2   0   0   2   0   2   0   0   0   0   0   2   0   0   2   2   2   2   2   2   2   0   2   2   0   2   0   0   0   2   2   2   0   2   2   0   0   0   0   0   0   0   2   0   2   2   2   0   2   0   2   0   2   0   2   2   0   0   2   2   2   2   0   2   2   2   2   0   2   0   0   0   0   0   0   2   0   2   0   2   2   0   0   2   0   2   2   2   2   2   0   0   2   2   2   0   2   0   0   0   2   0   2   0   2   2   2   0   0   2   0   0   2   0   2   0   2   2   2   0   2   2   0   2   2   2   2   2   0   0   2   0   0   2   2   0   0   0   2   0   0   0   0   0   0   2   2   0   2   2   0   2   0   0   0   2   0   2   0   2   0   0   2   0   0   0   2   2   0   0   0   2   2   0   2   0   0   2   2   0   2   0   0
 MK-2-4                 2   2   2   0   2   0   2   2   2   2   2   2   0   0   2   2   0   0   0   0   0   0   2   0   0   0   0   0   2   0   0   0   2   2   2   2   2   2   0   2   2   0   2   0   0   0   2   2   2   2   2   2   0   0   0   0   0   0   2   2   0   2   0   2   0   0   0   2   0   2   0   2   2   0   0   2   2   0   2   0   2   2   2   2   0   2   0   0   2   0   2   0   2   0   0   0   2   2   0   0   0   0   0   2   2   0   2   0   0   0   2   0   0   0   0   0   0   2   0   2   0   2   2   2   0   0   2   0   0   2   0   2   0   2   2   2   2   2   2   0   2   2   2   2   2   0   0   2   0   0   2   2   0   0   0   2   0   0   0   0   0   0   2   2   0   2   2   0   2   0   0   0   2   0   2   2   2   0   0   2   0   0   0   2   2   2   0   0   2   2   0   2   0   2   2   2   0   2   0   0
 MK-2-5                 2   2   2   0   2   0   2   2   2   0   2   2   0   2   2   2   0   0   0   0   0   0   2   0   0   2   0   0   2   0   0   2   2   0   2   2   2   2   0   2   2   0   2   0   0   0   0   2   2   2   2   2   0   0   0   0   2   0   2   0   0   0   0   2   0   0   0   2   0   2   0   2   2   0   0   2   2   2   2   0   2   2   2   2   0   2   0   0   2   0   2   0   2   0   0   0   2   2   0   0   0   0   0   2   2   0   2   0   0   2   2   0   0   0   0   0   0   2   0   2   0   2   2   2   0   0   2   0   2   0   0   2   0   2   2   2   2   2   2   0   2   2   2   2   0   0   0   2   0   0   2   2   0   0   0   2   0   0   0   0   0   0   2   2   0   2   2   0   0   0   0   0   2   0   2   2   2   0   0   2   2   0   0   2   2   2   0   0   2   2   0   0   0   2   2   0   0   2   0   0
 MK-2-6                 2   2   2   2   2   0   2   2   2   0   0   2   0   0   2   2   0   0   0   0   0   0   2   0   0   2   0   0   2   0   0   2   2   0   2   0   0   2   0   2   2   0   2   0   0   0   0   0   2   2   2   2   0   0   0   2   2   0   2   0   0   0   0   2   0   2   0   2   0   0   0   2   2   0   0   2   2   2   2   2   2   2   2   2   0   0   0   0   2   0   2   0   2   0   0   0   0   2   0   0   0   0   0   2   2   0   2   0   0   2   0   0   0   0   0   0   0   2   0   2   0   2   2   0   0   0   2   0   2   0   0   2   0   2   2   2   2   2   2   0   2   2   2   2   0   0   0   2   0   0   2   2   0   0   0   2   0   0   0   0   0   0   2   2   0   2   0   0   0   0   0   0   2   0   2   2   2   0   0   2   0   0   0   2   2   2   0   0   2   2   0   0   0   0   2   0   0   2   0   0
 MK-2-7                 2   2   0   2   2   0   2   2   2   0   0   2   0   0   2   2   0   0   0   2   0   0   2   0   0   2   0   0   2   0   0   2   2   0   2   0   2   2   0   2   2   0   2   0   0   0   2   0   2   2   2   2   0   0   0   2   2   2   2   0   2   0   2   2   0   2   0   2   2   0   0   2   2   0   0   2   2   2   2   2   2   2   2   2   0   2   0   0   2   0   2   0   2   0   0   0   0   2   0   0   0   0   0   0   2   0   2   0   0   0   0   0   0   0   0   0   0   2   0   2   0   2   2   0   0   0   2   2   0   0   0   2   0   2   2   2   2   2   2   2   2   2   2   2   0   0   0   2   2   2   2   2   2   0   0   2   0   0   2   0   0   0   2   2   0   2   0   0   0   0   0   0   2   0   2   2   2   0   0   0   0   0   0   2   2   2   0   0   2   2   0   0   0   0   2   0   0   2   0   0
 MK-2-8                 2   2   2   2   2   2   2   2   2   0   0   2   0   0   2   0   0   2   0   2   0   0   2   0   2   2   0   0   0   0   0   2   2   0   2   0   2   2   0   2   2   0   2   0   0   0   2   0   2   2   2   2   0   0   0   2   2   2   2   2   2   0   2   2   0   2   0   2   2   0   0   2   2   0   0   2   0   2   2   2   2   2   2   2   0   2   0   0   2   0   2   0   2   0   0   0   0   0   0   0   0   0   0   0   2   0   2   0   0   0   0   2   0   0   0   0   0   0   0   2   0   2   2   0   2   0   2   2   0   0   0   2   0   2   2   0   2   2   2   2   2   2   2   2   0   2   0   2   2   2   2   2   2   0   0   2   0   0   2   0   0   0   2   0   0   2   0   0   0   2   0   0   2   0   2   2   2   0   0   0   0   0   0   2   2   2   0   0   2   0   0   0   0   0   2   0   0   2   2   0
 MK-2-9                 0   2   0   2   2   2   2   2   2   0   0   2   2   0   0   0   0   2   0   2   0   0   2   0   2   2   0   0   0   0   0   2   2   0   2   0   2   2   0   2   2   2   2   0   0   0   0   0   2   2   2   2   0   0   0   2   2   2   2   2   2   0   2   2   0   2   0   0   2   0   0   2   2   0   0   2   0   2   2   2   2   0   2   2   0   2   2   0   2   0   2   0   2   0   0   0   0   0   0   0   0   0   2   0   2   0   2   0   0   0   0   0   0   0   0   0   0   0   0   2   0   2   2   2   2   0   2   2   0   2   0   2   0   2   0   0   2   2   2   2   0   2   2   2   0   2   0   2   2   2   2   2   2   2   0   2   0   0   2   2   2   0   2   0   0   2   0   0   0   0   0   0   2   0   0   2   2   2   0   0   0   0   0   2   2   2   0   0   2   0   0   0   0   0   2   0   0   2   2   0
 MK-2-10                0   2   0   2   2   2   2   2   2   2   0   2   2   0   0   0   0   2   0   2   0   0   2   0   2   2   0   0   0   0   2   2   2   0   2   0   0   0   0   2   2   2   2   2   0   0   2   0   2   2   2   2   0   0   0   2   0   0   2   2   2   0   2   2   0   2   0   0   2   2   0   2   2   0   2   2   0   2   2   2   2   0   0   2   0   2   2   0   2   0   2   0   0   0   2   0   2   0   0   0   0   0   2   0   0   2   2   0   0   0   2   0   0   0   0   0   0   0   0   2   0   2   2   2   2   0   2   2   0   2   0   2   0   2   0   0   0   2   2   2   0   2   2   2   0   2   0   2   2   2   2   0   2   2   0   2   0   0   0   2   2   0   2   0   0   2   0   0   0   2   0   0   2   0   0   2   2   2   2   0   0   0   0   0   2   0   2   0   2   0   0   0   0   0   2   0   2   2   2   0
 MK-2-11                2   2   0   2   0   2   2   2   2   2   0   2   2   0   0   0   0   2   0   2   0   0   2   2   2   2   0   0   0   0   2   2   2   0   2   0   0   0   0   2   2   2   2   2   0   0   2   0   2   2   2   2   0   0   2   2   0   0   2   0   2   0   2   2   0   2   0   0   2   2   0   2   2   0   2   2   0   2   2   0   2   0   0   2   0   2   2   0   2   0   2   0   0   0   2   0   2   0   0   2   0   0   2   0   0   2   2   2   0   0   2   0   0   0   2   0   0   0   0   2   0   2   2   2   2   0   2   2   2   2   0   2   0   2   2   0   0   2   2   2   0   2   2   2   0   2   0   0   2   2   2   0   2   2   0   0   0   0   0   0   2   2   2   0   0   2   0   0   0   2   0   0   0   2   0   2   2   2   2   0   0   0   0   0   0   0   2   0   2   0   0   0   0   0   2   0   0   2   2   0
 MK-2-12                0   2   0   2   0   2   2   2   2   2   0   2   2   0   0   0   0   2   0   2   0   0   2   2   0   2   0   0   0   0   2   2   2   0   2   0   2   0   0   2   2   2   2   2   0   0   2   0   2   2   2   2   0   0   2   2   2   0   2   0   2   0   2   2   2   2   0   0   2   2   0   2   0   0   0   2   2   2   2   0   2   0   0   2   2   2   2   0   2   0   0   0   0   0   2   0   2   0   0   2   0   0   2   0   0   2   0   0   0   0   2   0   0   2   2   0   0   0   0   2   0   2   2   2   2   0   2   2   2   2   0   0   0   2   2   0   0   2   2   2   0   2   2   2   0   2   0   0   2   2   2   0   2   2   0   0   0   0   0   0   2   2   2   0   0   2   0   0   0   2   0   2   0   2   0   0   2   2   2   0   0   0   0   2   2   0   2   0   2   0   2   0   0   0   2   0   0   2   2   0
 MK-2-13                0   2   0   2   0   2   2   2   2   2   0   2   2   0   0   0   0   2   0   2   0   0   2   2   0   2   0   0   0   2   2   0   2   0   2   0   2   0   0   0   0   2   2   0   0   0   2   0   0   2   0   2   0   0   2   2   2   0   0   0   2   0   0   2   2   2   0   0   2   2   0   2   0   0   0   2   2   2   2   0   2   0   0   2   2   2   2   0   2   0   2   0   0   0   2   0   0   2   0   0   0   0   2   0   0   2   0   0   0   0   2   0   0   2   2   0   0   0   2   2   0   2   2   2   2   0   2   2   2   2   0   0   0   2   2   0   0   2   2   2   0   2   2   2   0   2   0   0   2   2   2   0   2   2   0   0   0   0   0   0   2   2   2   0   0   0   0   0   0   2   0   2   0   0   0   0   2   2   2   0   0   0   0   2   2   0   2   0   2   0   2   0   0   0   2   0   0   2   0   0
 MK-2-14                0   2   0   2   0   2   2   2   2   2   0   2   0   0   0   0   0   0   0   2   0   2   0   2   0   2   0   0   0   0   2   2   2   0   2   0   2   0   0   0   0   2   0   0   0   0   0   0   0   0   0   2   0   0   2   2   0   0   0   0   2   0   0   2   2   2   0   0   2   2   0   2   0   0   0   2   2   2   2   0   0   0   0   0   2   2   2   0   2   0   2   0   0   2   2   0   0   2   0   2   0   0   2   2   0   2   0   0   0   0   2   0   0   2   2   0   0   0   2   2   0   2   2   2   2   0   2   2   2   0   2   0   2   2   2   0   0   0   2   2   0   2   2   2   0   0   0   0   0   2   2   0   2   2   2   0   0   0   0   0   2   2   2   0   0   0   0   0   0   2   0   2   0   0   0   0   2   2   0   0   0   0   0   2   2   0   2   0   2   0   2   0   0   0   2   0   0   0   0   0
 MK-2-15                0   2   0   2   0   2   2   2   2   2   0   2   0   0   0   2   0   0   0   2   0   2   2   2   2   2   0   0   0   0   2   2   2   0   2   0   2   0   0   0   0   2   0   0   0   0   0   0   0   0   0   2   0   2   2   2   0   0   0   0   2   0   0   2   2   2   0   0   2   2   0   2   0   0   0   2   2   2   2   0   2   0   0   0   2   2   2   0   2   0   2   2   0   2   2   0   0   2   0   2   0   0   2   2   0   2   0   0   0   0   2   0   0   2   2   0   0   0   0   2   0   2   2   2   0   0   2   2   2   0   2   2   2   2   2   0   0   0   2   2   0   2   2   2   0   0   0   0   0   0   2   0   2   2   2   0   2   0   0   0   2   2   2   0   0   2   0   2   0   2   0   2   0   0   0   0   2   0   0   0   0   0   0   2   2   0   2   0   2   0   2   0   0   0   2   0   0   0   0   0
 MK-2-16                0   2   0   0   0   2   2   2   2   2   0   2   0   0   0   2   0   0   0   2   0   2   0   2   2   2   0   0   2   0   2   2   2   0   2   0   2   0   0   0   0   2   0   0   0   0   2   0   0   2   2   2   0   2   2   2   0   0   0   0   2   0   0   2   2   2   0   0   2   2   0   2   0   0   0   2   2   2   2   0   2   0   2   0   2   2   2   0   2   0   2   2   0   2   2   0   0   0   0   2   0   0   2   2   0   2   0   0   0   0   2   0   0   2   2   0   0   0   0   2   0   2   2   2   0   2   2   2   2   0   2   2   2   2   2   0   0   0   2   0   0   2   2   2   0   0   0   0   0   0   2   2   2   0   0   0   2   0   0   0   2   2   2   0   0   2   0   2   0   2   0   2   0   0   0   0   2   0   0   0   0   0   0   2   2   0   2   0   2   0   2   0   0   0   2   0   0   0   2   0
 MK-3-1                 0   0   0   0   0   0   2   2   0   0   2   2   0   0   0   2   0   2   0   2   0   0   2   0   2   0   2   0   2   0   2   2   2   2   0   2   2   0   2   2   0   0   2   0   0   0   2   2   0   0   2   2   2   2   2   2   2   0   2   2   2   0   2   2   0   0   0   2   2   0   2   0   0   0   0   2   0   0   0   2   0   0   2   0   0   2   2   0   2   2   0   2   2   2   0   0   0   0   0   0   2   2   2   0   2   0   0   0   2   2   2   2   0   2   2   0   2   2   2   0   2   2   2   0   0   2   0   2   2   0   0   2   2   0   0   2   2   0   0   2   0   2   0   0   0   2   0   0   2   0   2   2   0   0   2   0   2   2   0   2   0   2   2   0   2   2   2   2   2   2   0   2   0   0   0   2   0   2   0   0   0   2   0   2   0   0   2   0   2   2   2   2   0   0   2   2   2   2   0   2
 MK-3-2                 0   2   0   0   0   0   2   2   0   0   2   0   2   0   0   2   0   2   0   2   0   0   2   0   2   0   2   2   2   0   2   2   2   2   0   2   2   0   2   2   0   2   2   0   0   0   2   2   0   0   2   2   0   2   2   2   2   0   2   2   2   0   2   2   2   0   0   2   2   2   2   0   0   0   0   2   0   2   0   2   0   0   2   0   0   2   0   0   2   2   0   2   2   2   0   0   0   0   0   0   2   2   2   0   2   0   0   0   2   2   2   2   0   2   2   0   2   0   2   0   2   2   2   0   0   2   2   2   2   2   0   2   0   0   0   2   2   0   0   2   0   2   0   0   2   2   0   0   2   0   2   2   0   0   2   0   2   0   0   2   0   2   2   0   2   0   2   2   2   2   0   0   0   0   0   2   0   2   0   0   0   2   0   2   0   2   2   0   2   2   2   2   0   0   2   2   0   2   0   2
 MK-3-3                 0   2   0   0   0   0   2   2   2   0   0   2   2   0   0   2   0   2   2   2   0   0   2   0   0   0   2   2   2   0   2   2   2   0   0   0   2   0   2   2   0   2   2   2   0   0   2   2   0   2   2   0   0   2   2   2   2   0   2   2   2   0   2   2   2   0   0   2   0   2   2   0   0   0   0   2   0   2   0   2   0   0   2   0   2   2   0   0   2   2   0   2   2   2   0   0   0   0   0   0   2   0   2   0   2   0   0   0   2   2   2   2   0   2   2   0   2   0   2   0   2   0   2   0   0   2   2   2   2   2   0   2   0   0   0   2   2   0   0   0   0   2   0   0   2   2   0   0   2   0   2   2   0   0   2   0   2   0   0   2   0   2   2   0   2   0   2   2   2   2   0   0   0   0   0   2   0   2   0   0   0   2   0   2   0   2   2   0   2   0   2   2   0   0   2   2   0   2   0   2
 MK-3-4                 0   2   0   0   2   0   2   2   2   0   0   0   2   0   0   2   0   2   2   0   0   0   2   0   0   0   2   0   2   0   2   2   0   0   0   0   2   0   2   2   0   2   2   0   0   0   2   2   0   2   2   0   0   2   2   2   2   0   0   2   2   2   2   2   2   0   0   2   0   2   2   0   0   0   0   2   0   2   0   2   0   0   2   0   2   2   0   0   2   2   0   2   2   2   0   0   0   0   0   0   2   0   2   0   2   0   0   0   2   2   2   2   0   2   2   0   2   0   2   0   0   0   2   0   0   2   2   2   2   2   0   2   0   0   0   2   2   0   0   0   0   2   0   0   0   2   0   0   2   0   2   2   0   0   2   0   2   0   0   2   0   0   2   0   2   0   0   2   2   2   0   2   0   0   0   2   0   2   0   0   0   2   0   2   0   2   2   0   2   2   2   2   0   0   2   0   2   0   2   0
 MK-3-5                 0   2   0   0   0   0   2   2   2   0   0   0   2   0   0   2   0   0   2   0   0   0   2   0   2   0   2   0   2   0   0   2   0   0   0   0   2   0   2   2   0   0   2   0   2   0   2   2   2   2   0   2   0   2   2   2   2   0   0   0   2   2   0   2   2   2   0   2   0   2   2   0   0   0   0   2   0   2   0   2   0   2   2   0   2   2   0   0   2   2   0   2   2   2   0   2   0   0   0   0   2   0   2   0   2   0   0   0   2   2   0   2   0   2   2   0   2   0   2   0   0   0   2   2   0   2   2   2   2   2   0   2   0   0   0   2   2   0   0   0   0   2   0   0   0   2   2   0   2   0   2   2   0   0   2   0   2   0   0   2   0   2   2   0   2   2   0   2   2   0   0   2   0   0   0   2   0   2   0   0   0   2   0   2   0   2   2   0   0   2   2   2   0   0   2   0   0   0   2   0
 MK-3-6                 2   2   0   0   0   0   2   2   2   0   2   0   2   0   0   2   0   0   2   2   0   0   2   0   2   2   2   0   0   0   0   2   0   0   0   0   0   2   2   2   2   2   2   0   0   0   2   2   2   2   0   2   0   2   2   2   2   0   0   0   2   2   0   2   2   2   0   2   0   2   2   0   0   2   0   2   2   2   0   2   0   2   2   0   2   2   0   0   2   0   0   2   2   2   0   2   0   0   0   0   2   0   2   0   0   0   2   0   2   2   0   0   0   2   2   0   2   0   2   0   0   0   2   2   0   2   2   2   2   0   0   2   0   0   0   2   0   2   0   0   2   2   0   0   0   0   2   0   0   0   2   2   0   0   2   0   2   0   0   0   0   2   2   0   2   2   0   2   0   0   0   0   0   0   0   2   0   2   0   0   0   2   0   2   0   2   2   0   2   2   2   2   0   0   2   0   2   0   2   0
 MK-3-7                 2   2   0   0   0   2   0   0   2   0   2   0   2   0   0   2   0   0   2   2   0   0   2   0   0   2   2   0   0   0   0   2   0   0   0   0   0   2   2   2   2   2   2   0   0   0   2   2   2   2   0   2   2   2   2   0   2   0   0   0   2   2   0   2   2   2   2   2   0   2   2   0   0   2   0   2   2   2   0   2   0   2   2   0   2   2   0   0   2   0   0   2   2   2   0   2   0   0   2   0   2   0   2   0   0   0   0   0   2   2   0   0   0   2   2   0   2   2   2   0   0   0   2   0   0   2   2   0   2   0   0   2   0   0   0   2   0   2   0   0   2   2   0   0   0   0   2   0   0   2   2   2   0   2   2   2   2   0   0   0   0   0   2   0   2   2   0   2   0   2   0   0   0   0   0   2   0   2   0   0   0   2   0   2   0   2   2   0   2   2   2   2   0   0   2   0   0   0   2   0
 MK-3-8                 2   2   0   0   0   2   2   0   0   0   2   0   2   0   0   0   0   0   2   2   0   0   2   0   0   2   2   2   0   2   0   2   0   0   0   0   0   0   2   2   2   2   2   2   0   0   2   2   2   2   0   2   2   0   2   0   2   0   0   2   2   2   0   2   2   2   0   2   0   2   2   0   0   2   0   2   2   2   0   2   0   0   2   0   2   0   0   0   2   0   0   2   0   2   0   2   0   0   2   0   2   0   2   0   0   0   0   0   2   2   0   0   0   2   0   0   2   2   2   0   0   0   2   0   0   2   2   2   2   0   0   2   2   0   2   2   0   2   0   0   2   2   0   0   0   0   2   0   0   2   2   2   0   2   2   2   2   0   0   0   0   0   2   0   2   0   0   2   0   2   2   0   0   0   0   2   0   2   0   2   0   2   0   2   0   2   2   0   2   2   2   2   0   0   2   0   0   0   2   2
 MK-3-9                 2   2   2   0   0   2   0   0   0   0   2   0   2   0   0   0   0   0   2   0   2   0   2   0   0   2   2   2   0   2   0   2   0   0   0   0   0   0   0   2   2   2   2   2   2   0   2   2   2   2   0   2   0   0   2   2   2   0   0   2   2   2   0   0   2   2   0   2   0   2   2   0   0   2   0   2   2   2   0   2   0   0   2   2   2   2   0   0   0   0   0   2   0   2   0   2   0   0   2   0   2   2   2   0   0   0   0   0   0   2   0   0   0   2   0   0   2   2   2   0   2   0   2   0   0   2   2   2   2   0   0   0   0   0   2   2   2   2   0   0   2   2   0   0   0   0   2   0   0   2   2   2   0   2   2   2   0   0   0   0   0   0   2   0   2   0   0   2   0   2   2   0   0   0   0   2   2   2   0   2   0   2   0   2   0   2   2   0   2   2   2   2   0   0   2   0   0   0   2   2
 MK-3-10                0   2   2   0   0   2   2   0   0   0   2   0   2   0   0   0   0   0   2   0   2   0   2   0   0   2   2   2   0   2   0   2   0   2   0   2   2   0   0   2   2   2   2   2   0   0   2   2   2   2   0   0   0   0   2   2   2   0   0   2   2   2   2   2   2   2   0   2   0   2   2   0   0   2   0   2   2   2   0   2   0   0   0   2   2   2   0   0   0   0   0   2   2   2   0   2   0   0   2   0   2   0   2   0   2   0   0   0   0   2   2   0   0   2   0   0   2   2   2   0   2   0   2   0   2   2   2   2   2   0   0   0   0   0   2   2   2   2   0   0   2   2   0   0   0   0   2   0   0   0   2   2   0   2   2   2   0   0   2   0   2   0   2   0   2   0   2   2   0   2   2   0   0   0   0   2   2   2   0   2   0   2   0   2   0   2   2   0   2   2   2   2   0   0   2   0   0   0   2   2
 MK-3-11                0   2   2   0   0   0   2   0   2   0   2   0   2   0   0   0   0   0   0   0   2   0   0   0   0   2   2   2   0   0   0   2   0   2   0   2   2   0   0   2   2   2   0   2   0   0   2   2   2   2   2   0   0   0   2   2   2   0   2   0   2   2   2   2   2   0   0   2   0   2   0   2   0   2   0   2   0   2   0   2   0   0   0   2   2   2   0   0   0   0   2   2   2   0   0   2   0   0   2   0   2   0   0   0   2   0   0   0   0   2   0   0   0   2   0   0   2   2   2   0   2   0   2   0   2   2   2   2   2   0   0   0   0   0   2   2   2   2   0   0   2   0   2   0   0   0   2   0   0   0   2   2   0   2   2   2   0   0   2   0   2   0   2   2   2   0   2   2   0   0   2   0   0   0   0   2   2   2   0   2   0   2   0   2   0   2   2   2   2   2   2   2   0   0   2   2   0   0   2   2
 MK-3-12                0   2   2   0   0   2   2   0   2   0   2   2   2   0   0   0   0   0   0   0   2   0   0   0   0   2   2   2   0   0   0   2   2   2   2   2   0   0   2   2   2   2   0   2   0   0   2   2   2   2   2   0   0   0   2   2   2   0   2   0   2   2   2   2   2   0   0   2   0   0   0   2   0   2   0   2   0   2   0   2   0   0   0   2   2   2   0   0   0   0   2   0   2   0   0   2   0   0   2   0   0   0   0   0   2   0   0   0   0   2   0   0   2   2   0   0   2   2   2   0   2   2   2   0   2   2   2   2   2   0   0   0   0   0   2   2   2   2   0   0   2   0   2   0   0   2   0   0   0   0   2   2   0   2   2   2   0   0   2   0   2   0   2   2   2   0   2   2   0   0   2   0   0   0   0   2   2   2   0   0   0   2   0   2   0   2   2   2   0   2   2   2   2   0   2   2   0   0   2   2
 MK-3-13                2   2   2   0   2   2   2   0   2   0   2   2   2   0   0   0   0   0   0   0   2   0   0   0   0   2   2   2   0   0   0   2   2   2   2   2   0   0   2   2   0   2   0   2   0   0   2   0   2   2   2   0   0   0   2   2   0   0   0   0   2   2   2   2   2   0   0   2   2   2   0   2   0   2   0   2   0   2   0   2   2   0   0   2   2   2   0   0   0   0   2   0   2   0   0   2   0   0   2   0   0   2   0   0   0   0   0   0   0   0   0   0   2   2   0   0   2   0   0   0   0   2   2   0   2   2   2   2   2   0   0   0   0   2   2   2   2   0   2   0   2   0   2   0   0   2   0   0   2   0   2   2   0   2   2   2   0   0   2   0   2   0   2   2   2   2   2   2   0   0   2   2   0   0   0   2   2   2   0   0   0   2   0   2   0   0   2   2   0   0   2   2   2   2   2   2   0   0   2   2
 MK-3-14                2   2   2   0   2   2   2   0   2   0   2   2   2   0   0   0   0   0   0   0   2   0   0   0   0   2   2   2   0   0   0   2   2   2   0   2   2   0   0   2   0   2   0   2   0   2   2   0   2   2   0   0   0   0   2   2   0   0   2   0   2   2   2   2   2   0   0   2   2   2   2   2   0   2   0   2   0   0   0   2   2   2   0   2   2   2   0   0   0   0   2   0   2   0   0   0   0   0   2   0   0   0   0   0   0   2   0   0   0   0   0   0   2   2   0   0   0   0   0   0   0   2   0   0   0   2   2   2   0   2   0   0   0   2   2   2   2   0   2   0   2   0   2   0   0   2   0   0   2   0   2   2   0   2   2   2   0   0   0   0   2   0   2   2   2   2   2   2   0   2   2   2   0   0   0   2   2   2   0   0   0   2   0   2   0   0   2   2   0   0   2   2   2   2   2   2   0   0   2   0
 MK-3-15                2   2   2   0   2   2   2   0   2   0   0   2   2   0   0   0   0   2   0   0   2   0   0   2   0   2   2   2   0   2   0   2   2   2   0   2   2   0   0   2   0   2   0   2   0   2   2   0   2   2   0   0   0   2   2   2   0   0   2   0   2   2   2   2   2   0   0   0   2   2   0   2   0   2   0   2   0   0   0   0   2   2   0   2   2   2   0   2   0   0   2   0   2   0   2   0   0   0   0   0   0   0   0   0   0   2   0   0   2   0   0   0   2   2   0   0   0   2   0   0   0   2   2   0   0   2   2   2   0   2   0   0   2   2   2   2   2   0   2   0   2   0   2   0   0   2   2   0   0   0   2   2   0   2   2   2   0   0   0   0   2   0   2   2   2   2   2   2   0   2   2   2   0   0   0   2   2   2   2   0   0   0   0   2   0   0   2   2   0   0   2   2   2   2   2   2   0   0   2   0
 MK-3-16                2   2   0   0   2   2   2   0   2   0   0   2   2   2   0   0   0   2   0   0   2   0   0   2   0   2   2   2   0   2   0   2   2   0   0   2   2   2   2   2   0   2   0   2   0   2   2   0   2   2   0   2   0   2   2   2   0   0   2   0   2   2   2   2   2   0   0   0   2   2   0   2   0   2   0   2   0   0   0   0   2   0   0   2   2   2   0   2   0   2   2   0   2   0   2   2   0   0   0   0   0   0   0   0   0   2   0   0   2   0   0   0   2   2   0   0   0   2   0   0   0   2   2   0   0   2   2   0   0   2   0   0   2   2   2   2   2   0   2   0   2   0   2   0   0   2   2   0   2   0   2   2   0   2   2   2   0   0   0   0   2   0   2   2   2   2   2   2   0   2   0   2   0   0   0   2   2   2   2   0   2   0   0   2   0   0   2   2   0   0   2   2   0   2   2   2   0   0   2   0
 MK-4-1                 2   2   0   2   0   2   0   2   2   2   2   0   2   2   2   2   0   2   2   0   2   0   2   0   2   0   2   0   2   2   2   0   0   2   0   2   0   2   0   2   0   2   0   0   0   0   2   0   0   0   0   0   2   0   0   2   0   2   2   0   0   2   0   0   0   0   2   0   2   0   2   2   0   2   2   2   2   2   0   0   0   2   2   0   2   0   2   0   2   2   2   0   0   2   2   2   2   2   2   0   0   2   0   0   0   2   0   2   0   0   0   2   2   0   2   0   0   2   0   2   2   0   0   0   0   2   0   0   2   2   2   0   2   2   2   0   0   2   0   0   0   0   0   2   0   2   0   0   2   0   2   2   2   0   0   2   0   2   0   2   2   2   0   2   2   0   0   0   0   2   0   0   2   0   2   2   2   0   0   2   2   2   0   2   2   0   0   0   0   0   2   2   0   0   0   2   2   0   2   0
 MK-4-2                 2   2   0   2   0   2   0   2   2   2   2   0   0   2   2   2   0   2   2   0   2   0   2   0   2   0   2   0   2   2   2   0   0   2   0   2   0   2   0   0   0   2   0   0   0   0   2   0   0   0   0   2   2   0   0   2   0   2   2   0   2   2   0   0   0   0   2   0   2   2   2   0   0   2   2   2   2   2   0   0   0   2   2   0   2   0   2   0   2   2   2   0   0   2   2   2   2   2   2   0   0   2   2   0   0   2   0   2   0   0   0   2   2   0   2   0   2   2   0   2   2   0   0   0   0   2   0   0   0   2   2   0   2   2   2   0   0   2   0   0   0   0   0   2   0   0   0   0   2   0   2   2   2   2   0   2   0   2   0   2   2   0   0   2   0   0   0   0   0   0   0   0   2   0   2   2   2   0   0   2   2   0   0   2   2   0   0   0   0   0   2   2   0   0   0   0   2   0   2   0
 MK-4-3                 2   2   0   0   0   2   2   2   0   2   0   2   0   2   2   2   0   2   2   0   2   0   2   0   2   0   2   0   2   2   2   0   0   2   0   2   0   2   0   0   0   2   0   2   0   0   2   0   0   0   0   2   2   0   2   2   0   2   2   0   2   2   0   0   0   0   0   0   2   2   0   0   0   2   2   2   2   2   0   0   0   2   2   0   2   2   2   0   2   2   2   0   0   0   2   2   2   2   2   0   0   2   2   0   0   2   0   2   0   0   0   2   2   0   2   0   2   2   0   2   2   2   2   0   0   0   0   0   0   2   0   0   2   2   2   0   0   2   0   2   0   0   0   2   0   0   0   0   0   0   0   2   2   2   0   2   0   2   0   2   2   0   2   0   0   0   2   0   0   0   0   0   2   0   2   2   2   0   0   0   2   0   0   2   2   2   0   0   0   0   2   2   0   0   0   0   2   0   2   0
 MK-4-4                 2   2   0   0   0   0   2   2   0   2   0   2   0   2   2   2   0   2   2   0   2   0   2   0   2   0   2   0   2   2   2   0   0   2   0   2   0   2   2   0   0   2   0   2   0   0   2   0   0   0   0   0   2   0   2   2   2   2   2   0   2   2   0   0   0   0   0   0   2   2   0   0   0   2   2   2   2   2   0   0   0   2   2   0   2   2   2   0   2   2   2   0   0   0   2   2   2   2   0   2   0   2   2   0   0   2   0   2   0   2   0   2   2   0   2   0   0   2   0   2   2   2   2   0   0   0   0   0   0   2   0   0   2   2   2   0   0   2   0   2   0   0   0   2   0   0   0   2   0   2   0   2   0   2   0   2   0   0   0   2   2   0   2   0   0   0   2   0   0   0   0   0   0   0   2   2   2   0   0   0   2   0   0   2   2   2   0   0   0   0   2   2   0   0   0   0   2   0   2   0
 MK-4-5                 2   2   0   0   0   0   2   2   0   0   0   2   0   2   2   2   2   2   2   0   2   0   0   2   2   0   2   0   2   2   0   0   0   2   0   2   0   2   2   0   0   2   0   2   0   0   2   0   0   0   0   0   2   0   2   2   0   0   2   0   2   2   0   0   0   0   0   0   2   2   0   0   0   0   2   2   2   2   0   0   0   2   2   0   2   0   2   0   2   0   2   0   0   0   2   2   2   2   2   2   0   2   2   0   2   2   0   2   0   2   0   2   2   0   2   0   0   2   0   2   2   2   2   0   0   0   0   0   2   2   0   0   2   0   2   0   0   2   0   2   0   0   0   0   0   0   0   2   0   2   0   2   0   2   0   2   0   0   2   2   2   0   2   0   0   0   2   0   0   0   0   0   0   0   2   2   2   0   0   0   2   0   2   2   2   2   0   0   0   0   2   2   0   0   0   0   2   0   2   0
 MK-4-6                 2   2   0   0   0   0   2   2   0   0   0   2   0   2   2   2   2   2   2   0   2   0   0   2   2   0   2   0   2   2   0   0   0   2   0   2   0   2   2   0   0   0   0   2   2   0   2   2   0   0   0   2   2   0   2   2   0   0   0   0   2   0   0   0   0   0   0   2   2   2   0   0   0   0   2   2   2   2   0   0   0   0   2   2   2   0   2   0   2   0   2   2   0   0   2   2   0   2   2   0   0   2   2   2   2   2   0   2   0   0   0   2   2   2   0   0   0   2   0   2   2   2   2   0   2   2   0   0   2   2   0   2   2   2   2   0   0   2   0   2   0   0   0   0   0   0   0   2   0   0   0   2   0   2   2   2   2   0   2   2   2   0   2   0   0   0   2   0   0   0   2   0   0   0   2   2   2   0   0   0   2   0   2   2   2   2   0   0   0   0   2   2   0   2   0   0   2   0   2   0
 MK-4-7                 2   2   0   0   0   0   2   2   0   0   0   2   0   2   2   2   2   2   2   0   2   2   0   2   2   2   2   0   2   2   0   0   0   2   0   2   0   2   2   0   0   0   0   2   2   2   2   2   0   0   2   2   2   0   2   2   0   0   0   0   2   0   0   0   0   0   0   2   0   2   0   0   0   0   2   2   2   2   0   0   0   0   2   2   2   0   2   2   2   0   2   2   0   0   2   2   2   2   2   0   0   2   2   2   2   2   0   2   0   0   0   2   2   2   0   0   0   2   0   2   2   2   0   0   2   2   0   0   2   2   0   2   2   2   2   0   0   2   0   2   0   0   0   2   0   0   2   2   0   0   0   2   0   0   0   2   2   0   2   2   2   2   2   0   0   0   2   2   0   0   2   0   0   0   2   2   2   0   0   0   2   0   2   2   0   2   0   2   0   0   0   2   0   2   0   0   2   2   2   0
 MK-4-8                 2   2   2   0   0   0   2   2   0   0   0   2   0   2   2   2   2   2   2   0   2   2   0   2   2   2   2   0   2   2   2   0   0   2   2   2   0   0   2   0   0   0   0   2   2   2   2   2   0   0   2   2   2   0   2   2   0   0   0   2   2   2   0   0   0   0   0   2   0   0   0   0   2   0   2   0   2   2   0   0   0   0   2   2   2   0   2   2   2   2   2   0   0   0   2   2   2   2   2   0   0   2   2   2   2   2   0   0   0   0   0   2   2   0   0   0   0   2   0   2   2   2   0   0   0   2   0   0   2   2   0   2   2   2   0   0   0   2   0   2   0   0   0   0   0   0   2   2   0   0   2   2   2   0   0   2   2   0   2   2   2   2   2   0   0   0   2   2   0   0   2   0   0   0   2   2   2   2   0   0   2   0   0   0   2   2   0   2   0   0   2   2   0   2   0   2   2   2   2   0
 MK-4-9                 2   2   2   0   0   0   2   2   0   0   0   2   0   2   2   2   0   2   2   0   2   2   0   2   2   2   2   0   2   2   2   0   0   2   2   2   0   0   2   0   0   0   0   2   2   2   2   2   0   0   2   2   2   2   2   0   0   0   0   2   2   2   0   0   0   2   2   2   0   0   0   0   2   0   0   0   2   2   2   0   0   0   2   0   2   0   2   2   2   2   2   0   2   2   2   2   2   2   2   0   0   2   2   2   2   2   0   2   0   0   0   2   2   0   0   0   0   2   0   2   2   2   0   0   0   2   0   0   2   2   0   0   2   2   0   0   0   2   0   2   0   0   0   0   0   0   2   2   0   0   2   2   0   0   2   2   2   0   2   2   2   2   2   0   0   0   2   2   2   0   2   0   0   0   0   2   2   2   0   0   2   0   0   0   0   2   0   2   0   0   2   2   0   2   0   2   0   0   2   0
 MK-4-10                2   2   2   0   0   0   2   2   0   0   0   2   0   2   2   2   2   2   2   0   2   2   0   2   2   2   2   2   2   0   2   2   0   2   2   2   0   0   2   0   0   0   0   2   2   2   2   2   0   0   2   2   2   0   2   0   0   0   0   2   2   2   0   0   0   2   0   2   0   0   0   0   2   0   0   0   2   2   2   0   0   0   2   0   0   0   2   2   0   2   2   0   2   2   0   2   2   2   2   2   0   0   2   2   2   2   0   2   0   0   0   2   2   0   0   0   2   2   0   2   2   2   0   0   0   2   0   0   2   2   0   0   2   2   0   0   0   2   0   2   0   0   0   0   0   0   2   2   0   0   2   2   0   0   0   2   2   2   2   2   2   2   2   0   0   0   2   2   2   0   2   0   0   0   0   2   2   2   0   0   2   0   0   0   0   2   2   2   0   0   2   2   0   2   0   0   0   0   2   0
 MK-4-11                2   2   2   0   0   2   2   2   0   0   0   0   0   2   2   2   2   2   2   0   0   2   0   2   0   0   2   2   2   0   2   2   0   2   2   2   0   2   2   0   0   0   0   2   2   2   2   2   0   0   2   2   2   0   2   0   0   0   0   2   2   2   0   0   0   2   2   2   0   0   0   0   2   0   0   0   2   0   2   0   2   0   0   0   2   0   2   2   0   2   2   2   2   2   0   2   2   2   2   2   0   0   2   2   2   2   0   2   0   0   0   2   2   0   0   0   2   2   0   2   2   2   0   0   0   2   0   0   2   2   0   0   2   2   0   0   0   2   0   2   0   0   0   0   0   0   2   0   0   0   2   2   2   0   0   2   0   2   2   2   2   0   2   0   0   0   0   2   2   0   2   0   0   0   0   2   2   2   0   0   0   0   0   0   0   2   2   2   0   0   2   2   0   2   0   0   0   0   2   0
 MK-4-12                2   2   0   0   0   2   2   2   0   0   0   0   0   2   2   2   2   2   2   0   0   2   0   2   0   0   2   2   0   0   2   2   0   2   2   2   0   2   2   0   0   0   0   2   2   2   2   2   0   0   2   2   2   2   2   0   0   0   0   0   2   2   0   0   0   2   0   2   0   0   0   0   2   0   0   0   2   0   2   0   0   0   0   0   2   0   0   2   0   2   2   2   2   2   0   2   2   2   0   2   0   0   2   2   2   2   0   2   0   0   0   2   2   0   2   0   2   2   0   2   2   2   0   2   0   2   0   0   2   0   0   0   2   2   0   0   0   2   2   2   0   0   0   0   0   0   0   0   0   0   2   2   0   0   0   2   0   2   2   2   2   0   2   0   0   0   2   2   2   0   2   0   0   0   0   2   2   2   0   0   0   0   0   0   0   2   2   2   0   0   2   0   0   2   0   2   0   2   0   0
 MK-4-13                0   2   0   0   2   2   2   2   0   0   0   0   0   2   2   0   2   2   0   0   0   2   0   2   2   2   2   2   0   0   2   0   0   2   2   2   2   2   2   0   2   0   0   0   2   2   2   2   0   0   2   2   2   2   2   0   0   0   0   0   2   2   0   0   0   2   0   2   0   0   2   0   2   0   0   0   2   0   2   0   0   0   0   0   2   0   0   2   0   2   0   2   2   2   0   2   2   2   0   0   0   2   2   2   2   2   2   2   0   0   2   2   2   0   2   0   2   2   0   2   2   2   0   2   0   2   0   0   2   0   0   0   2   2   0   2   0   2   2   2   2   0   0   0   0   0   0   0   0   0   0   2   0   0   0   2   0   2   2   2   2   0   2   0   0   0   0   2   2   0   2   2   2   0   0   2   2   2   2   0   0   0   0   0   0   2   2   2   0   0   2   0   0   2   2   2   0   2   0   0
 MK-4-14                0   2   0   0   2   2   2   2   0   0   0   2   0   0   0   0   2   2   0   0   0   2   0   2   2   2   2   2   2   0   0   0   0   2   2   2   2   2   0   0   0   2   0   0   2   2   2   2   0   0   2   2   2   0   2   2   2   0   0   0   2   2   0   0   0   2   0   2   0   0   2   0   2   0   0   0   2   0   2   0   0   2   0   0   2   0   2   2   0   2   0   2   2   2   0   2   2   2   0   0   0   2   2   0   2   2   2   2   0   0   2   2   2   0   2   0   2   2   0   2   2   2   0   2   0   2   0   0   2   0   0   0   2   2   0   2   0   2   2   2   2   0   0   0   0   0   0   0   0   0   0   2   0   0   2   2   0   2   2   0   2   2   2   0   0   0   0   2   2   0   2   0   2   0   0   2   2   2   2   0   0   0   0   0   0   0   2   2   0   0   2   0   0   2   0   0   0   2   0   0
 MK-4-15                0   2   0   0   2   2   2   0   0   0   0   0   2   0   0   0   2   2   0   0   0   2   0   2   2   2   2   2   2   0   0   2   0   2   2   2   2   2   0   0   0   2   0   0   2   0   2   2   0   0   2   2   2   0   2   2   2   2   0   0   2   2   0   0   0   2   0   2   0   0   2   0   0   2   0   0   2   0   2   0   0   0   0   0   2   0   2   2   0   2   0   0   2   2   0   2   2   0   0   0   0   2   2   0   2   2   2   2   0   0   2   2   2   0   2   0   0   2   0   2   2   2   0   2   0   2   0   0   0   0   0   0   2   2   0   2   0   2   2   2   2   0   0   0   0   0   0   0   0   2   0   2   0   2   2   2   0   2   2   0   2   2   2   0   0   0   2   2   2   0   2   0   2   0   0   2   2   2   0   0   0   2   0   0   0   0   2   2   0   2   2   0   2   2   0   0   0   2   0   0
 MK-4-16                0   2   0   0   2   2   2   0   0   0   0   0   2   0   0   0   2   2   0   0   0   2   0   2   2   2   2   0   2   0   0   2   2   2   2   2   2   2   0   0   0   2   0   0   2   0   2   2   0   0   2   2   2   0   2   2   2   2   0   0   2   2   0   0   2   2   0   2   0   0   0   0   0   2   0   0   2   2   2   0   0   0   0   0   2   0   2   2   0   2   0   0   2   2   0   2   2   0   0   0   0   2   2   0   2   2   0   2   0   0   2   2   2   0   2   0   0   2   0   2   2   2   0   2   2   2   0   0   0   2   0   0   2   2   2   2   0   2   2   2   2   0   0   0   0   0   0   0   0   0   0   2   0   2   2   2   0   2   2   0   2   2   2   0   0   0   2   2   2   2   2   0   2   0   0   2   2   2   0   2   0   2   0   2   0   0   2   2   0   2   2   0   2   2   0   2   2   2   0   0
 MK-5-1                 0   2   2   2   0   0   2   0   0   2   2   2   0   0   2   0   2   2   0   2   2   2   0   0   2   0   0   2   0   2   2   2   0   0   2   2   0   2   0   2   0   2   2   2   2   2   2   0   2   0   0   0   0   0   2   2   0   2   0   2   2   2   0   0   2   2   0   2   0   0   0   2   0   2   2   0   0   2   0   0   0   0   2   0   0   0   2   2   0   0   0   2   2   2   0   0   2   0   2   2   0   0   2   2   2   2   2   2   2   0   0   2   2   2   0   0   2   2   0   2   0   0   2   2   0   2   2   0   0   2   2   2   0   2   0   0   2   2   2   2   0   0   2   0   2   0   0   2   0   0   2   2   2   0   2   2   0   0   0   2   2   2   2   0   0   0   2   2   0   0   2   0   2   2   0   2   0   2   0   0   2   0   2   2   0   2   0   2   0   2   2   2   0   2   2   0   0   2   0   2
 MK-5-2                 0   2   2   2   0   0   2   0   0   2   2   2   0   0   2   0   2   2   0   2   2   2   2   0   2   0   0   2   0   2   2   2   0   0   2   2   0   2   0   2   0   2   2   2   0   2   2   0   2   0   0   0   0   2   2   2   0   2   0   2   2   2   0   0   2   2   0   2   0   0   0   0   0   2   2   0   0   2   0   2   0   0   2   0   0   0   0   2   2   0   0   2   2   0   0   0   2   0   0   2   0   0   0   2   2   2   2   0   0   0   0   2   2   2   2   0   2   2   0   2   0   0   2   2   0   2   2   2   0   2   2   2   0   2   0   0   2   2   2   0   0   0   2   0   2   2   0   2   0   0   2   2   2   0   2   2   0   0   0   2   2   2   2   0   0   0   2   0   2   0   2   0   2   2   0   2   0   2   0   0   2   0   2   2   0   2   2   2   0   2   2   2   0   2   2   0   0   2   0   2
 MK-5-3                 2   2   2   2   0   0   2   0   0   2   2   2   0   0   2   0   2   2   0   0   2   2   2   2   2   2   2   2   0   2   0   2   0   0   2   0   0   2   0   2   0   2   2   0   0   2   2   0   2   0   0   0   2   2   2   2   2   2   0   2   2   2   0   0   2   2   0   0   0   0   0   0   0   2   2   0   0   2   0   2   0   0   2   0   0   0   2   2   2   0   0   0   2   0   0   0   2   0   2   2   0   0   0   2   2   2   2   0   0   0   2   2   2   2   2   0   2   2   0   2   0   0   2   2   0   2   2   2   0   2   2   2   0   2   0   0   2   2   2   0   0   0   2   0   2   2   0   2   0   0   2   2   2   0   2   2   0   0   0   0   2   2   2   0   0   0   2   2   2   0   2   0   2   2   0   2   0   2   2   0   2   0   2   2   0   2   2   2   0   2   2   2   0   2   2   0   0   2   2   2
 MK-5-4                 2   2   2   2   0   0   2   0   0   2   2   2   0   0   2   0   2   2   0   0   2   2   2   2   2   2   2   2   0   2   0   2   0   0   2   2   0   2   0   2   0   2   2   0   0   2   2   0   2   0   0   0   2   2   0   2   2   2   0   0   2   2   2   0   2   2   0   0   0   0   0   0   0   2   2   0   0   2   0   2   0   0   2   0   0   0   0   2   2   0   0   0   0   0   0   0   2   0   2   2   0   0   0   2   2   2   2   2   0   0   2   2   2   2   2   0   2   2   0   2   0   0   2   2   0   2   2   2   0   2   2   2   0   2   0   0   0   2   2   0   0   0   2   2   2   2   0   2   0   0   2   2   2   0   2   2   0   2   0   0   2   2   2   0   0   0   2   2   2   0   2   0   2   2   0   2   0   2   2   0   2   0   2   2   0   2   2   2   0   2   2   2   0   2   0   2   0   2   2   2
 MK-5-5                 2   2   2   2   0   0   2   0   0   2   2   2   0   0   2   2   2   2   0   0   0   2   2   2   2   2   0   2   0   2   2   2   0   0   2   2   0   2   0   2   0   2   2   0   0   2   2   0   2   0   0   0   2   2   0   2   2   2   0   0   2   2   2   0   0   2   0   2   0   0   0   0   0   0   2   0   0   2   0   2   0   0   2   0   0   0   2   2   2   0   0   0   0   2   0   0   2   0   2   2   0   0   0   2   2   2   2   2   0   0   2   2   2   2   2   0   2   2   0   2   0   0   2   2   0   2   2   2   2   2   2   2   0   2   0   0   0   2   2   0   2   0   2   2   2   2   0   2   0   0   2   0   0   0   2   2   0   2   0   0   2   2   0   0   0   0   2   2   0   0   2   0   2   2   2   2   0   2   2   0   2   0   2   0   0   2   2   2   0   2   2   2   0   2   0   2   0   2   2   2
 MK-5-6                 2   2   0   2   0   0   2   0   0   2   2   2   0   0   2   0   2   2   0   0   0   2   2   2   2   2   0   2   0   2   2   2   0   0   2   2   2   2   0   2   0   2   2   0   0   2   2   0   2   0   0   2   2   2   0   2   2   2   0   0   2   2   2   0   0   2   0   2   2   2   0   0   0   0   2   0   0   2   0   2   0   0   2   0   0   0   2   2   2   0   0   0   0   2   0   0   2   0   2   2   0   0   0   0   2   2   2   2   0   0   2   2   2   2   2   0   2   2   0   2   2   0   2   2   0   2   2   2   2   2   0   2   0   2   0   0   0   2   2   0   2   0   2   2   0   2   0   2   0   0   2   0   0   0   2   2   0   2   0   0   2   2   0   0   0   0   2   2   0   0   0   0   2   2   2   2   0   2   2   2   2   0   2   0   0   2   2   2   0   0   2   2   2   2   0   2   0   2   2   2
 MK-5-7                 2   2   0   2   0   0   2   0   0   2   2   2   2   2   2   0   0   2   0   0   0   2   2   2   2   2   0   2   0   2   2   2   0   0   2   2   2   2   0   2   0   2   2   0   0   2   2   0   2   0   0   2   2   2   0   2   2   2   0   0   2   2   2   0   0   0   0   2   2   2   0   0   0   0   2   2   0   2   0   2   0   0   2   0   0   0   2   2   2   0   0   0   0   2   0   0   2   0   2   2   0   0   0   2   2   2   2   0   0   0   2   2   2   2   2   2   2   2   0   2   2   0   2   2   0   2   2   2   2   2   0   2   0   2   0   0   0   2   2   0   2   0   2   2   0   2   0   0   0   0   2   0   0   0   2   2   2   2   0   0   2   2   2   0   0   0   2   2   0   0   0   0   2   2   2   2   0   2   0   2   2   2   2   0   0   2   2   2   0   0   2   2   2   2   0   2   0   2   2   2
 MK-5-8                 2   2   0   2   0   0   2   0   0   2   2   2   2   2   2   0   2   2   0   0   0   2   2   2   2   2   0   2   0   2   2   2   0   0   2   0   2   2   0   2   0   2   2   0   0   2   2   0   2   0   0   2   2   2   0   2   2   2   0   0   2   2   2   0   0   0   0   2   2   2   0   0   0   0   2   2   0   2   0   0   0   0   2   0   0   0   2   2   2   0   0   0   0   2   0   0   2   0   2   2   0   0   0   2   2   2   2   0   0   0   0   2   2   2   2   2   2   2   0   2   2   0   2   2   0   0   2   2   2   2   0   2   0   2   2   0   0   2   2   0   2   0   2   2   0   2   0   0   0   0   2   0   0   0   2   2   2   2   2   0   2   2   2   0   0   0   2   2   0   0   0   0   2   0   0   2   0   2   0   2   2   2   2   0   0   2   2   2   0   0   2   2   2   2   0   2   0   2   0   2
 MK-5-9                 2   2   0   2   2   0   2   0   0   2   2   2   0   2   2   0   2   2   2   0   0   2   2   2   2   2   2   2   2   0   2   2   0   0   2   0   2   2   0   2   0   2   2   0   0   2   2   0   2   0   0   2   2   2   0   2   2   2   0   0   2   2   2   0   0   0   0   2   2   2   0   0   0   0   2   2   0   2   0   0   0   0   2   0   0   0   2   2   2   0   0   0   0   2   0   0   2   2   2   2   0   0   0   2   2   2   2   0   0   0   2   0   2   2   0   2   2   2   0   2   2   0   2   2   0   0   2   2   2   2   0   2   0   2   2   0   0   2   2   0   2   0   2   2   0   2   0   2   0   0   2   0   0   2   2   2   2   2   2   0   2   0   2   0   0   0   2   2   0   0   0   0   0   0   0   2   0   2   0   2   2   2   2   0   0   0   2   0   0   0   2   2   2   2   0   2   0   2   0   2
 MK-5-10                2   2   0   2   2   0   2   0   0   2   2   2   0   2   2   0   2   2   2   2   0   2   2   2   2   2   2   2   2   0   2   2   0   0   2   0   2   2   0   2   0   2   2   0   0   2   2   2   2   0   0   2   2   2   0   2   2   2   0   0   2   2   2   0   0   0   0   2   2   2   0   0   0   0   2   2   0   2   0   0   0   0   2   0   0   0   2   2   2   0   0   0   0   2   0   0   2   2   2   2   0   0   0   2   2   2   2   0   0   0   2   0   2   2   0   0   2   2   0   0   2   0   0   2   0   0   2   2   2   2   0   2   0   2   2   0   0   2   2   0   2   0   2   2   0   2   0   2   0   0   2   0   0   2   2   2   2   2   2   2   2   0   2   0   0   0   2   2   0   0   0   0   0   0   2   2   0   2   0   2   2   2   2   2   0   0   2   0   0   2   2   2   2   2   0   2   0   2   0   2
 MK-5-11                2   2   0   2   2   0   2   0   0   2   2   2   0   2   2   0   2   2   2   2   0   2   2   2   2   2   2   2   2   0   0   2   0   0   2   0   2   2   0   2   0   2   2   0   0   2   2   2   2   0   0   2   2   2   0   2   2   2   0   0   2   2   2   0   0   0   0   2   2   2   0   0   0   0   2   2   0   2   0   0   0   0   2   0   0   0   2   2   2   0   0   0   0   2   0   0   2   2   2   2   0   0   0   2   2   2   2   0   0   0   2   0   2   2   0   0   0   2   0   0   2   0   0   2   0   2   2   2   2   2   0   2   0   2   2   0   0   2   2   0   2   0   2   2   0   2   0   2   0   0   2   0   2   2   0   2   2   2   2   2   2   0   2   0   0   0   2   2   2   0   0   2   0   0   2   0   0   2   2   2   2   2   2   2   0   2   2   0   0   2   2   2   2   2   0   2   0   2   0   2
 MK-5-12                2   0   2   0   2   0   2   0   0   2   2   2   0   2   2   0   2   2   2   2   0   2   2   2   2   0   2   2   2   2   0   2   0   0   2   0   2   2   0   2   0   2   2   0   0   2   2   2   2   0   0   2   0   2   0   2   2   2   0   0   2   2   2   2   0   0   0   2   0   2   2   0   0   0   2   2   0   2   0   0   0   0   2   0   0   0   2   2   2   0   2   0   0   2   0   0   2   2   2   2   0   2   0   2   2   0   2   0   0   0   2   2   2   2   2   0   0   2   0   2   2   0   0   2   0   2   2   2   2   2   0   2   0   2   2   0   2   2   0   0   2   0   2   2   2   2   0   2   0   0   0   0   2   2   0   2   2   2   2   2   2   0   2   0   0   0   2   2   2   0   0   2   0   0   2   0   0   2   2   2   2   2   2   2   0   2   2   0   2   2   2   2   2   2   0   2   0   2   0   2
 MK-5-13                2   2   2   0   2   0   2   0   0   2   2   0   0   0   2   0   2   2   2   2   0   2   0   2   2   0   2   2   2   2   0   2   0   0   2   0   0   2   0   2   0   2   2   0   0   0   0   2   2   0   0   2   0   0   0   2   2   0   0   0   2   2   0   2   0   0   0   2   2   2   2   0   0   0   2   2   0   2   0   0   0   0   2   0   0   0   2   2   2   0   2   0   0   2   0   0   2   2   2   2   0   2   0   2   2   0   2   0   2   0   2   0   2   2   2   0   2   2   0   2   2   0   0   2   0   2   2   2   2   2   0   2   0   2   2   0   2   2   0   0   2   0   2   2   2   2   0   2   0   2   0   0   2   2   0   2   2   2   2   2   2   0   2   0   0   0   2   2   2   0   0   2   2   0   2   0   0   2   2   2   2   2   2   2   0   2   2   0   0   2   2   2   2   2   0   2   0   2   0   2
 MK-5-14                2   0   2   0   0   0   2   0   0   0   0   0   0   2   2   0   0   2   2   2   0   2   0   2   2   0   2   2   2   2   0   2   0   0   2   0   0   2   0   0   0   2   2   0   0   2   0   2   2   0   0   2   0   0   2   2   2   0   0   0   2   2   0   2   2   0   2   0   2   2   2   0   0   0   2   2   0   2   0   0   0   0   2   0   0   0   2   2   2   0   2   0   0   2   0   0   2   2   2   2   0   2   0   2   2   0   2   0   2   0   0   0   2   0   0   0   2   2   0   0   2   0   0   2   0   2   2   2   2   2   0   2   0   2   2   2   2   2   0   0   2   0   2   2   0   2   0   2   0   2   0   0   2   2   0   2   2   2   2   2   2   0   2   0   0   0   2   2   2   0   0   2   2   0   2   0   2   2   2   2   2   2   2   2   2   2   2   0   2   2   0   2   2   2   0   2   0   2   0   2
 MK-5-15                2   2   2   0   2   0   2   0   0   0   0   0   0   2   2   0   2   2   2   2   0   2   0   2   2   0   2   2   2   2   2   2   0   0   2   0   0   2   2   0   0   2   2   0   0   2   0   2   2   0   0   2   2   0   2   2   0   2   0   0   2   2   2   2   2   0   2   0   2   2   2   0   0   0   2   2   0   2   0   0   0   2   2   0   0   0   2   2   2   0   2   0   0   0   0   0   0   0   2   2   0   2   0   2   2   0   2   0   0   2   0   0   2   0   0   0   2   2   0   0   2   0   0   2   0   2   2   2   2   2   2   2   0   2   2   2   2   2   0   0   2   0   2   2   0   2   2   2   0   2   0   0   2   2   0   2   2   2   0   2   2   2   2   0   0   0   2   2   2   0   0   2   2   0   2   0   2   2   2   2   2   2   2   2   2   2   2   2   2   0   0   2   2   2   0   2   0   2   0   2
 MK-5-16                2   2   2   0   2   0   2   0   0   0   0   0   0   2   2   0   2   2   2   2   0   2   0   2   2   0   2   2   2   2   2   2   0   2   2   0   0   2   0   0   0   2   2   0   0   2   0   2   2   0   0   2   2   0   2   2   0   0   0   0   2   2   2   2   2   0   2   0   2   2   2   0   0   0   2   2   0   2   0   0   0   2   2   0   0   0   2   2   2   0   2   0   0   0   0   0   0   0   2   2   0   2   0   2   2   0   2   0   2   2   0   2   2   0   0   0   2   2   0   0   2   0   0   2   0   2   2   2   0   0   2   2   0   2   2   2   2   2   0   0   2   0   2   2   0   2   2   2   0   2   0   0   2   2   2   2   2   2   0   2   2   2   2   0   0   0   2   2   2   0   2   2   2   0   2   0   2   0   2   2   2   2   2   0   2   2   2   2   2   0   0   2   2   2   0   2   0   2   0   2
 MK-6-1                 2   0   2   0   2   0   2   2   0   0   0   0   2   2   2   2   0   2   0   2   2   2   0   0   2   2   0   0   0   0   0   0   2   2   0   0   0   0   0   2   0   0   2   2   0   0   0   2   2   0   2   0   2   0   0   2   2   0   2   2   0   0   2   0   2   2   0   0   0   0   0   2   2   2   0   0   0   0   0   0   0   0   0   0   2   2   0   0   0   0   2   2   2   0   0   0   0   0   2   0   0   2   2   2   0   2   2   2   0   2   0   2   0   0   0   0   2   2   2   2   0   2   0   0   0   2   0   0   0   0   0   2   2   0   2   0   2   2   0   0   2   2   0   0   0   0   2   2   0   0   2   2   0   2   2   2   0   0   0   0   2   0   2   2   0   0   0   2   0   2   2   2   2   0   0   2   0   0   2   0   2   0   2   2   0   2   0   2   2   0   0   2   0   0   0   2   2   0   0   0
 MK-6-2                 2   0   2   0   0   0   2   2   0   0   0   0   2   2   2   2   0   2   0   2   2   2   0   0   2   2   0   0   2   0   0   0   2   2   0   0   0   0   0   2   0   0   2   2   0   0   0   2   2   0   2   0   2   0   0   2   2   0   2   2   0   0   0   0   2   2   0   0   0   0   0   2   2   2   0   0   0   0   0   0   0   0   2   2   2   2   0   0   0   2   2   2   0   2   0   0   0   0   2   0   0   2   2   2   0   2   2   2   0   2   2   2   2   0   2   0   2   2   2   0   0   2   2   0   0   2   0   0   0   0   0   2   2   0   2   0   2   0   0   0   2   2   0   0   0   0   2   2   0   0   0   2   0   2   2   2   0   0   0   0   2   0   2   2   0   0   0   2   0   2   2   2   2   0   0   0   0   0   2   0   2   0   2   2   0   2   0   2   2   0   0   2   0   0   0   2   2   0   0   0
 MK-6-3                 2   0   2   0   0   0   2   2   0   0   0   0   2   2   2   2   0   2   0   0   2   2   0   0   2   2   0   0   2   0   0   0   2   2   0   0   0   0   0   2   0   0   2   2   0   0   0   2   2   0   2   0   2   0   0   2   2   0   2   2   0   0   0   0   2   2   0   0   0   0   0   2   2   2   0   0   0   0   0   0   0   2   2   2   2   2   0   0   0   0   2   2   0   2   0   0   0   0   2   0   0   2   2   2   0   2   2   2   0   2   2   2   2   0   2   0   2   2   2   0   0   2   2   0   0   2   2   0   0   0   2   2   2   0   2   0   2   0   0   0   0   2   0   0   0   0   2   2   0   0   0   2   0   0   2   2   0   0   0   0   2   0   2   2   0   0   2   2   0   2   2   2   2   0   0   0   0   0   2   0   2   0   2   2   0   2   0   2   2   2   0   2   0   0   0   2   2   0   0   0
 MK-6-4                 0   0   2   0   0   0   2   2   0   0   0   0   0   2   2   2   2   2   0   0   2   2   0   0   2   2   0   0   2   0   0   0   2   2   2   0   0   0   0   2   0   2   2   2   0   0   0   2   2   0   2   0   2   0   0   2   2   0   2   2   0   0   0   0   2   2   0   0   0   0   0   2   2   2   2   0   0   0   0   0   0   2   2   2   2   2   2   0   0   0   2   2   0   2   2   0   0   0   2   2   0   2   2   2   0   2   2   2   2   2   2   2   2   0   2   2   2   0   2   2   0   0   2   0   0   2   2   0   0   0   2   2   2   0   2   0   2   0   0   0   2   2   0   0   0   0   2   0   0   0   0   2   0   0   2   2   0   0   0   0   2   0   2   2   0   0   2   2   0   2   2   2   2   0   0   0   0   0   2   0   2   0   0   2   0   2   0   2   2   2   0   2   0   2   0   2   2   0   0   0
 MK-6-5                 0   0   2   2   0   0   0   2   0   0   0   0   0   2   2   0   2   0   0   0   2   2   0   0   2   2   0   0   2   0   0   0   0   2   2   2   0   2   0   2   0   2   2   2   0   0   0   2   2   0   2   2   2   0   0   2   2   0   2   2   0   0   2   2   2   2   0   0   0   0   0   2   2   2   2   0   0   0   0   0   2   2   2   2   2   2   0   0   0   0   2   2   0   2   2   0   0   0   0   2   0   2   2   2   0   2   2   2   2   2   2   0   2   2   2   2   2   0   2   2   0   0   2   0   0   2   2   0   2   0   2   2   2   0   2   2   2   0   0   0   2   2   0   0   0   0   2   0   0   2   0   2   0   0   2   2   0   2   0   0   2   0   2   2   0   2   2   2   0   2   0   2   2   0   0   0   0   0   2   0   2   0   0   2   0   2   0   2   2   2   0   2   0   2   0   2   2   0   0   0
 MK-6-6                 0   0   2   2   0   0   2   2   0   0   0   0   0   2   2   0   2   0   0   0   2   2   2   0   2   2   0   0   2   2   0   0   2   2   2   2   0   2   0   2   0   2   2   2   0   0   0   2   2   0   0   2   2   0   0   2   2   0   2   2   0   0   2   2   2   2   0   0   0   0   0   2   2   2   2   0   0   0   0   0   2   2   2   2   2   2   0   0   0   0   2   2   0   2   2   0   0   0   0   2   0   2   2   2   0   0   2   2   2   2   0   0   2   2   2   2   0   2   2   2   0   0   2   0   0   2   2   0   2   0   2   2   2   0   2   2   2   0   0   0   2   2   0   0   0   0   2   0   0   2   0   2   0   0   2   2   0   2   2   0   2   2   2   2   0   2   2   2   0   2   0   0   2   0   0   0   0   0   0   0   2   0   0   2   0   2   0   2   2   2   0   2   0   2   0   0   2   0   2   0
 MK-6-7                 0   2   2   2   0   0   2   2   0   0   0   0   0   2   2   0   2   0   0   0   2   2   2   0   2   2   0   0   2   2   0   0   2   0   2   2   0   2   0   2   0   2   2   2   0   0   0   2   2   0   0   2   2   0   0   0   0   0   2   2   0   0   2   2   2   2   0   0   0   2   0   2   2   2   2   0   0   0   0   0   2   2   2   2   2   2   0   2   0   0   2   2   0   2   2   2   0   0   0   2   0   2   2   0   0   0   2   2   2   2   0   0   2   2   2   2   0   2   2   2   0   0   2   0   0   0   2   0   2   0   0   2   2   0   2   2   0   0   2   0   2   2   0   2   0   0   2   0   0   2   0   2   0   0   2   2   0   2   2   0   2   2   2   2   0   2   0   2   0   2   0   0   2   0   0   2   0   0   0   0   2   2   0   2   0   2   0   2   2   2   0   2   0   2   0   0   2   0   2   0
 MK-6-8                 0   2   2   2   2   0   0   2   0   0   0   0   0   0   2   0   2   0   0   0   2   0   2   0   2   2   0   0   2   2   0   0   2   0   2   0   0   2   0   2   0   2   2   2   0   0   0   2   2   0   0   2   0   0   0   0   0   0   2   2   0   0   2   2   2   2   0   0   0   2   0   2   2   2   0   0   0   0   0   0   2   2   2   2   2   2   0   2   0   0   2   2   0   2   2   2   0   0   2   2   0   2   2   0   0   2   2   2   2   2   0   0   2   2   2   2   0   2   2   2   0   0   2   0   2   0   2   0   2   0   0   2   2   0   2   0   0   0   2   0   2   2   0   2   0   0   2   0   2   2   0   2   0   0   2   2   0   2   2   2   2   2   2   2   0   2   0   2   0   2   0   0   2   0   0   2   0   0   0   0   2   2   0   2   0   2   0   2   2   2   0   2   0   2   0   0   0   0   2   0
 MK-6-9                 0   2   2   2   2   0   0   2   0   0   0   0   0   2   2   0   2   0   0   0   2   0   2   0   2   2   0   0   2   2   0   0   2   0   2   0   0   2   0   2   2   2   2   2   0   0   0   2   2   0   0   2   0   0   0   0   0   0   2   0   0   0   2   2   2   2   2   0   0   0   0   2   2   2   0   0   0   2   0   0   2   2   0   2   2   2   0   2   0   0   2   2   0   2   2   2   0   0   0   2   0   2   2   0   2   2   2   2   2   2   0   0   2   2   2   2   0   2   0   2   0   0   2   2   2   0   2   0   2   0   0   0   2   0   2   0   0   0   2   0   2   2   0   2   0   2   2   0   2   2   0   2   0   0   2   2   0   2   2   2   2   2   2   0   0   2   0   2   0   2   0   0   2   0   0   2   0   0   0   0   2   2   0   2   0   2   0   2   2   2   0   2   2   2   0   0   0   2   2   0
 MK-6-10                0   2   2   2   2   0   0   2   0   0   0   0   2   0   2   0   2   0   0   0   2   0   2   0   2   2   0   0   2   2   0   0   2   0   2   2   0   2   0   2   2   0   0   2   2   0   0   2   2   0   0   2   0   0   0   0   0   0   2   0   0   0   2   2   2   2   2   0   2   2   0   2   2   2   0   0   0   2   0   0   2   2   0   2   2   2   0   2   2   0   2   2   0   2   0   2   0   0   0   2   0   2   2   0   2   2   2   2   2   2   0   0   2   2   2   2   0   2   0   2   0   0   2   0   0   0   2   0   2   0   0   0   2   0   2   0   0   0   2   0   0   2   0   2   0   2   2   0   2   2   0   2   0   0   2   2   0   2   0   2   2   2   2   0   0   0   0   2   0   2   0   0   2   0   0   2   0   0   0   0   2   2   0   2   0   2   0   2   2   0   0   2   2   2   0   0   0   2   2   0
 MK-6-11                0   2   2   2   2   0   0   2   0   2   0   0   2   0   2   0   2   0   0   0   2   0   2   0   2   2   0   0   2   2   0   2   0   0   2   2   0   2   0   2   2   0   0   2   2   0   0   2   2   2   0   2   0   0   0   0   0   0   2   0   0   2   2   2   2   0   2   0   2   2   0   2   2   2   2   0   0   0   2   0   2   2   0   2   2   0   0   2   2   0   2   2   0   2   0   2   0   0   0   2   0   2   2   0   2   0   2   2   2   2   0   0   2   2   2   2   0   0   0   2   0   0   2   0   0   0   2   0   2   0   2   0   2   0   2   0   0   0   0   0   0   2   0   2   0   2   2   0   2   0   0   2   0   0   2   2   0   2   0   2   2   0   2   0   0   0   0   2   0   2   0   2   2   0   0   2   0   0   0   0   2   2   0   2   0   0   0   2   2   0   0   2   2   2   0   0   0   2   2   2
 MK-6-12                0   2   2   0   2   0   0   2   0   2   0   0   2   0   2   0   0   0   0   2   2   0   2   0   2   2   0   0   2   2   0   0   0   0   2   2   0   2   0   2   2   0   0   2   2   0   0   2   2   2   2   2   0   0   0   2   0   0   2   0   0   0   2   2   2   0   2   0   2   0   0   2   2   2   2   0   0   0   2   0   2   2   0   2   2   0   0   2   2   0   2   2   0   2   0   2   0   2   0   2   0   2   2   0   2   0   2   2   2   2   0   0   2   2   2   2   0   0   0   2   0   0   2   0   2   0   2   0   2   0   2   0   2   0   2   2   0   0   0   0   0   2   0   2   0   2   0   0   2   0   0   2   0   0   2   2   0   2   0   2   2   0   2   0   0   0   2   2   0   2   0   2   2   0   0   0   0   0   0   0   0   2   0   2   0   0   0   0   0   0   2   2   2   0   0   0   0   2   2   2
 MK-6-13                0   2   2   0   2   0   0   2   0   2   0   0   2   0   2   0   0   0   0   2   2   0   2   0   2   2   0   0   2   2   0   0   0   0   2   2   0   2   0   2   2   0   0   2   2   0   0   2   2   2   2   2   0   2   0   2   0   0   2   0   0   0   2   2   2   0   0   0   2   0   0   2   2   2   2   2   0   2   2   0   2   2   0   2   2   0   2   2   2   0   2   2   0   2   0   2   0   2   0   0   0   2   2   0   2   0   0   2   2   0   2   0   0   0   2   2   0   0   0   2   2   2   2   0   2   0   2   0   2   0   2   0   2   0   0   2   0   0   0   0   0   2   0   2   0   2   0   2   2   0   2   2   0   0   2   2   0   2   0   2   2   0   2   0   0   0   2   0   0   2   0   2   2   0   0   0   0   0   0   0   2   2   0   2   0   0   0   0   0   2   2   2   2   0   0   0   0   2   2   2
 MK-6-14                0   2   2   0   2   0   0   2   0   2   2   0   0   0   2   0   0   2   0   2   2   0   0   0   2   2   0   0   2   2   0   0   0   0   2   2   0   2   0   2   2   0   0   2   2   0   0   2   2   2   2   2   2   2   2   2   0   0   0   0   0   0   2   2   2   0   0   0   2   0   0   2   2   2   2   2   0   2   2   0   2   2   0   2   2   0   2   2   0   0   2   2   0   2   0   2   2   2   0   0   0   2   2   2   2   0   0   2   2   0   2   0   0   0   2   2   0   0   0   2   2   2   0   0   2   2   2   0   2   0   2   0   2   0   0   2   2   0   0   0   0   2   0   2   0   2   0   2   2   0   2   2   0   0   2   2   0   2   0   2   2   0   2   0   0   0   2   0   0   2   0   0   2   2   0   0   0   0   0   0   2   2   0   2   0   0   0   0   2   2   2   2   2   0   0   0   2   0   0   2
 MK-6-15                0   2   2   0   0   0   0   2   0   2   2   0   0   2   2   0   2   2   0   2   2   0   0   0   2   2   0   0   2   2   0   0   2   0   2   2   0   2   0   2   2   0   0   0   2   0   0   2   2   2   2   2   0   2   2   2   0   0   0   0   0   0   2   2   2   2   0   0   2   0   2   2   2   2   2   2   0   2   2   0   2   2   0   2   0   0   2   0   0   0   2   2   0   2   0   2   2   2   0   2   0   2   2   0   2   0   0   2   2   0   2   0   0   0   2   2   0   0   0   2   2   2   0   0   2   2   2   2   2   2   2   0   0   0   0   2   2   0   0   0   0   2   0   2   0   2   0   2   2   0   2   2   0   0   2   2   0   0   2   2   0   0   2   0   0   0   2   0   0   2   0   2   2   2   0   0   0   2   0   0   2   2   0   2   0   0   2   0   2   2   2   2   2   0   0   0   2   2   2   0
 MK-6-16                0   2   2   0   0   0   0   2   0   2   2   0   0   2   2   0   2   2   0   2   2   0   0   0   2   2   0   0   2   0   0   0   2   0   2   2   0   2   0   2   2   2   0   0   2   0   0   2   2   2   2   2   0   2   2   2   2   0   0   2   0   0   2   2   0   0   0   0   2   0   2   2   2   2   2   2   0   2   2   0   2   2   0   2   0   0   2   0   0   0   2   2   0   0   0   2   2   2   0   2   0   2   2   2   2   0   0   2   2   0   2   0   0   0   2   2   0   0   0   2   2   2   0   0   2   2   2   2   2   2   2   0   0   0   0   2   2   0   0   2   0   2   0   2   0   0   0   2   2   0   2   2   0   0   0   2   0   0   2   2   0   0   2   0   0   0   2   0   0   2   0   2   2   2   0   0   0   2   0   0   2   2   0   2   0   0   2   0   2   2   2   2   2   0   0   0   2   2   2   0
 
!****************************************** Phenotypic Data **********************************************************
!-100.0 is resevred for missing phenotype
SimulatedTrait1        12.5518   17.5251   13.2392   16.5305   12.3628   12.8469   13.2865   11.5470   20.5900   16.5109   11.8179   18.1043   14.6888   14.7199   13.4441   10.9826   17.7899   16.7326   15.6089   16.7874   13.4203   15.1893   11.3257   11.6359   14.6359   15.7288   10.6352   11.1835   15.1480   15.8332   18.6686   12.2360   17.8719   15.8527   18.9109   14.8870   13.8637   15.8517   15.2057   14.4760   12.7966   20.9784   14.6084   13.8679   16.0298   20.3992   16.3906    9.3232   20.1199   13.2059   13.6033   16.4649   14.5328   20.4277   16.9820   13.9918   12.5022   15.1609   12.9096   11.9960    8.4899   14.6216   16.2097   16.4602   17.3727   14.6198   19.2796   16.9624   10.4815   16.2069   16.5794   15.3228   14.2866   14.6154   16.0942   11.7973   11.0913   10.3910   16.3686   16.7332   12.3615   20.9802   18.1497   10.3070   14.4379   13.1915   15.6272   14.9196   15.6545   15.3385   11.0322   13.9053   14.6979   14.1558   11.3096   16.4989   15.0059    8.5711   15.3600   13.6218   18.3595   13.3614   13.2753   11.5079   14.9704   13.5543   10.9126   10.9724   10.8254   10.1044   16.6791   21.6405   18.1749   18.0832   18.9626   15.8925   13.4166   13.9545   18.7537   14.1101   17.2092   15.1335   12.2931   13.3878   17.6823   13.9973   17.6164   12.7158   12.0720   15.9228   17.3673   15.4525   15.2585   17.0374   13.0151   18.3137   17.2333   15.6312   13.3702   12.9472   14.8804   17.4913   19.9360   13.6196   15.6643   12.7891   11.7730   14.8806   15.2963   16.1049    8.9075   14.1576   15.5976   12.8971   17.0360   15.6240   15.5457   13.6989   16.3337   15.9097   14.8057   17.6840   11.0167   13.7516   13.4360   11.0085   13.6006   13.4252   17.2628   13.9166    9.6364   16.6735    9.1603   13.0087   14.1647   19.0704   14.2625   14.8358   18.2656   14.9474   18.7617   17.2283   15.9269   14.8894   12.5097   11.8285   15.0501   18.4106   18.8862   16.4218   15.2028   15.5951   13.0737   17.9394   21.7380   12.0367   11.4648    9.1004   17.2077   15.6314
SimulatedTrait2         6.7648    9.4212   11.0285   12.5404    6.4883   10.5279   10.3146    8.4424    8.2387   10.1447    8.2318    7.3570    8.5952   11.1751    9.8859    7.8761    8.9106   10.3238    7.3379    8.9591    9.6634    8.1819   11.6635   12.6110   11.7563   11.4707    9.7466   10.8586    8.7033   11.2640    8.2530   11.1331   12.7954    9.1423    8.7480    9.7233   10.1543   11.6566    9.1665    6.4128   10.5278   13.1687    8.6917    6.8485    8.1082   14.1075    9.4422   11.8393   11.8167    9.0731   12.8014   13.3640    8.7603    9.9378    8.2238    9.4163    7.2687   10.3970   10.0144   12.8373    9.6303    9.9669    9.0641   10.6285    9.1309   11.1515   11.3200    9.1258   15.8022    9.0040   12.2670    8.1960   10.4029   10.4786    8.8186    9.2741    8.0664   10.6365   14.9331   10.0177    8.2380    8.9515    7.2160    8.1074   11.4661    9.5122    8.8272    8.6037    8.5167    9.5595    9.0025   12.0030   11.4667    8.0941   12.0323    9.3409    9.4032   10.6977   10.6611   10.7181   12.2711   11.4783    7.6969   11.1417    9.0865    9.7560   10.9671    9.2376   10.1646   11.2475   12.1082   12.2918   10.5648   11.1908    9.0117   10.2341   11.6320   12.5865   10.5208    9.4707   11.5530   11.1132    6.6508   12.6450   11.7813   10.8233   10.1109   11.9205    6.6302   11.3513    7.9984   12.8685    8.9217   10.2096   11.9909   13.5768    7.1894   12.8140    8.4963    7.9646    7.8316    9.4663   10.8983   12.7573    9.1026   10.2945   13.0018   10.8147    9.9694   10.4068   10.4761   10.1374   10.2298   10.6695    7.8000   13.3604   11.1384    9.2536    8.5679   10.8734   12.3810   11.6598   10.0313    9.9602   12.2038   11.7721   12.0176   10.4866    8.2645   11.4765    9.8383   10.9223   10.8887    9.2375    8.6332    8.7797   11.3918    9.3304    5.7724    9.9519   10.2298    9.2229    9.7758    7.8843    7.2411   11.7869   10.0388    7.4159    8.5970   11.6539   11.9746    9.1721   10.4292    8.2158    9.5160   13.0711    8.8404    9.5296    9.5607   12.4605
 
