# Supplementary material for: Inclusive Composite Interval Mapping of QTL by Environment Interactions in Biparental Populations
Source: PLoS One. 2015 Jul 10;10(7):e0132414. doi: 10.1371/journal.pone.0132414 (PMC4498613; doi:10.1371/journal.pone.0132414)
Supplement: S4 File — (ZIP) [file pone.0132414.s004.zip › H=0.1/L1/run_00068.met]

!**********************Note: lines staring with "!" are remarks and will be ignored in the program********************
!*********************************General Information**********************************
!Assuming F1 = P1 x P2, populations available in QTL IciMapping are: 
!  1, P1BC1F1 = P1 x F1, the first backcrossing where P1 is used as the recurrent parent;
!  2, P2BC1F1 = P2 x F1, the first backcrossing where P2 is used as the recurrent parent;
!  3, F1DH, F1-derived doubled haploids; 
!  4, RIL or F1RIL, recombination inbred lines through the repeated selfing of F1;
!  5, P1BC1RIL, recombination inbred lines through the repeated selfing of P1BC1F1;
!  6, P2BC1RIL, recombination inbred lines through the repeated selfing of P2BC1F1;
!  7, F2, the selfing generation of F1;
!  8, F3, the selfing generation of F2;
!  9, P1BC2F1, the second backcrossing where P1 is used as the recurrent parent; 
! 10, P2BC2F1, the second backcrossing where P2 is used as the recurrent parent;
! 11, P1BC2RIL, recombination inred lines through the repeated selfing of P1BC2F1; 
! 12, P2BC2RIL, recombination inred lines through the repeated selfing of P2BC2F1; 
! 13, P1BC1F2, the selfing generation of P1BC1F1; 
! 14, P2BC1F2, the selfing generation of P2BC1F1; 
! 15, P1BC2F2, the selfing generation of P1BC2F1; 
! 16, P2BC2F2, the selfing generation of P2BC2F1; 
! 17, P1BC1DH, P1BC1F1-derived doubled haploids; 
! 18, P2BC1DH, P2BC1F1-derived doubled haploids; 
! 19, P1BC2DH, P1BC2F1-derived doubled haploids; 
! 20, P2BC2DH, P2BC2F1-derived doubled haploids; 
   3      !Mapping Population (see remarks above)
   2      !Mapping Function (1 for Kosambi; 2 for Haldane; 3 for Morgan)
   2      !Marker Space Type (1 for intervals; 2 for positions)
   1      !Marker Space Unit(1 for centiMorgans; 2 for Morgan)
   6      !Number of Chromosomes (or Linkage Groups)
 200      !Size of the mapping population
   2      !Number of environments
 
!***************************************** Chromosomes and Linkage Maps **********************************************
!Chromosome                 NumMarkers
-CH1                        16
-CH2                        16
-CH3                        16
-CH4                        16
-CH5                        16
-CH6                        16
!Linkage map (Marker name followed by position or the interval length)
 MK-1-1                1     0.000
 MK-1-2                1    10.000
 MK-1-3                1    20.000
 MK-1-4                1    30.000
 MK-1-5                1    40.000
 MK-1-6                1    50.000
 MK-1-7                1    60.000
 MK-1-8                1    70.000
 MK-1-9                1    80.000
 MK-1-10               1    90.000
 MK-1-11               1   100.000
 MK-1-12               1   110.000
 MK-1-13               1   120.000
 MK-1-14               1   130.000
 MK-1-15               1   140.000
 MK-1-16               1   150.000
 MK-2-1                2     0.000
 MK-2-2                2    10.000
 MK-2-3                2    20.000
 MK-2-4                2    30.000
 MK-2-5                2    40.000
 MK-2-6                2    50.000
 MK-2-7                2    60.000
 MK-2-8                2    70.000
 MK-2-9                2    80.000
 MK-2-10               2    90.000
 MK-2-11               2   100.000
 MK-2-12               2   110.000
 MK-2-13               2   120.000
 MK-2-14               2   130.000
 MK-2-15               2   140.000
 MK-2-16               2   150.000
 MK-3-1                3     0.000
 MK-3-2                3    10.000
 MK-3-3                3    20.000
 MK-3-4                3    30.000
 MK-3-5                3    40.000
 MK-3-6                3    50.000
 MK-3-7                3    60.000
 MK-3-8                3    70.000
 MK-3-9                3    80.000
 MK-3-10               3    90.000
 MK-3-11               3   100.000
 MK-3-12               3   110.000
 MK-3-13               3   120.000
 MK-3-14               3   130.000
 MK-3-15               3   140.000
 MK-3-16               3   150.000
 MK-4-1                4     0.000
 MK-4-2                4    10.000
 MK-4-3                4    20.000
 MK-4-4                4    30.000
 MK-4-5                4    40.000
 MK-4-6                4    50.000
 MK-4-7                4    60.000
 MK-4-8                4    70.000
 MK-4-9                4    80.000
 MK-4-10               4    90.000
 MK-4-11               4   100.000
 MK-4-12               4   110.000
 MK-4-13               4   120.000
 MK-4-14               4   130.000
 MK-4-15               4   140.000
 MK-4-16               4   150.000
 MK-5-1                5     0.000
 MK-5-2                5    10.000
 MK-5-3                5    20.000
 MK-5-4                5    30.000
 MK-5-5                5    40.000
 MK-5-6                5    50.000
 MK-5-7                5    60.000
 MK-5-8                5    70.000
 MK-5-9                5    80.000
 MK-5-10               5    90.000
 MK-5-11               5   100.000
 MK-5-12               5   110.000
 MK-5-13               5   120.000
 MK-5-14               5   130.000
 MK-5-15               5   140.000
 MK-5-16               5   150.000
 MK-6-1                6     0.000
 MK-6-2                6    10.000
 MK-6-3                6    20.000
 MK-6-4                6    30.000
 MK-6-5                6    40.000
 MK-6-6                6    50.000
 MK-6-7                6    60.000
 MK-6-8                6    70.000
 MK-6-9                6    80.000
 MK-6-10               6    90.000
 MK-6-11               6   100.000
 MK-6-12               6   110.000
 MK-6-13               6   120.000
 MK-6-14               6   130.000
 MK-6-15               6   140.000
 MK-6-16               6   150.000
!*********************************** Marker Types ********************************************************************
!Co-dominant marker: When heterozygote F1 is present, P1 is coded as 2, F1 is coded as 1, and P2 is coded as 0; Otherwise, P1 is coded as 2, and P2 is coded as 0. 
!Dominant marker: When heterozygote F1 is present, P1 and F1 are coded as 12, and P2 is coded as 0; Otherwise, P1 is coded as 2, and P2 is coded as 0.  
!Recessive markers: When heterozygote F1 is present, P1 is coded as 2, and F1 and P2 are coded as 10; Otherwise, P1 is coded as 2, and P2 is coded as 0. 
!Missing marker is coded as -1. 
 MK-1-1                 2   0   2   2   2   2   2   0   0   0   2   0   2   2   2   0   2   0   2   0   2   0   0   2   0   0   0   0   0   2   2   2   2   2   0   2   2   0   0   0   0   0   2   0   0   0   2   2   2   0   0   2   0   2   2   2   0   2   0   0   2   0   0   0   2   0   2   0   0   2   0   2   0   0   0   0   2   0   2   0   0   0   0   0   0   2   2   2   0   2   0   2   2   2   2   0   0   0   2   0   0   0   0   0   2   0   2   2   0   0   2   2   0   2   0   2   0   2   0   2   2   2   2   0   0   0   2   2   0   0   0   0   2   0   0   0   2   2   0   2   2   2   0   0   0   0   2   0   0   2   2   0   0   2   0   2   2   0   0   0   2   2   0   0   2   0   2   2   2   0   2   2   2   2   0   0   0   0   0   2   0   0   0   0   2   0   2   2   0   2   2   2   2   0   2   2   2   0   0   0
 MK-1-2                 2   2   2   0   0   2   2   0   0   0   2   0   2   2   2   0   2   0   2   0   2   0   0   2   0   0   0   0   2   0   2   2   2   2   0   2   2   0   0   0   0   0   2   0   0   0   2   2   2   0   0   2   0   2   2   2   0   2   0   0   2   0   0   2   2   0   2   0   0   2   0   2   0   0   0   0   2   0   2   0   0   0   0   0   0   2   2   2   0   2   0   2   2   2   2   0   0   0   2   0   0   0   0   0   2   0   2   2   0   0   2   2   0   2   0   2   0   2   0   2   2   2   2   0   0   0   2   2   0   0   0   0   2   0   0   0   2   2   2   2   2   2   0   2   0   0   0   0   0   2   2   0   0   2   0   2   2   0   0   0   2   2   0   0   2   0   2   2   2   0   2   0   2   2   0   0   0   0   0   2   0   0   2   0   2   0   2   2   0   2   2   2   2   0   2   2   2   0   0   0
 MK-1-3                 2   2   2   0   0   2   2   0   0   2   2   0   2   2   2   0   2   0   2   0   2   0   0   2   0   0   0   0   2   0   2   2   2   2   0   2   2   0   0   0   0   0   2   0   0   0   2   2   2   2   0   2   2   2   2   0   0   2   0   0   2   0   0   2   0   0   2   0   0   0   0   2   0   0   2   0   2   0   0   0   0   0   0   0   0   2   0   2   0   2   0   2   2   2   2   0   0   0   2   0   0   0   0   0   2   0   2   0   0   0   2   2   0   2   0   2   0   2   0   2   2   2   2   0   0   0   0   2   0   2   0   0   2   2   0   0   2   2   2   2   2   2   0   2   0   0   0   0   0   2   2   0   0   2   0   2   2   0   0   0   2   2   0   0   2   0   2   2   2   0   2   0   2   2   0   0   0   0   0   0   0   0   2   0   2   0   0   2   0   2   0   2   2   0   2   2   2   2   0   0
 MK-1-4                 0   2   2   0   0   2   2   0   0   2   2   0   0   2   2   0   2   2   0   0   2   0   0   2   0   0   0   0   2   0   2   2   2   2   0   2   2   0   0   0   0   0   2   0   0   2   2   2   2   2   0   2   2   2   2   0   0   2   0   0   2   0   0   2   0   0   2   0   0   0   0   0   0   0   2   0   2   0   0   0   0   0   0   0   0   2   0   2   0   2   0   2   2   2   2   0   0   0   2   0   0   0   0   2   0   0   2   0   0   0   2   2   0   2   0   2   0   2   0   2   2   2   2   2   0   0   0   2   0   2   0   0   0   2   2   0   2   2   2   2   2   0   0   2   0   0   0   0   0   2   2   0   0   2   0   0   2   0   0   0   2   2   0   0   2   0   2   2   0   0   2   0   2   2   0   0   0   0   0   0   0   0   2   2   2   0   0   2   0   2   0   2   2   0   2   2   2   0   0   2
 MK-1-5                 0   2   2   0   0   2   2   2   0   2   2   2   0   2   0   2   2   2   0   0   2   0   0   2   0   0   0   0   2   0   2   2   2   2   2   2   2   0   0   0   2   0   0   0   0   2   2   2   2   2   0   2   2   2   2   0   0   2   0   0   2   0   0   2   0   0   2   0   0   0   0   0   0   0   2   0   2   0   0   0   0   0   2   2   0   2   0   2   0   2   0   0   2   2   2   0   0   0   2   0   0   0   0   2   0   0   2   0   0   0   2   2   0   0   0   2   2   2   0   2   2   0   2   2   0   2   0   2   0   2   0   0   0   0   2   0   2   2   2   2   2   0   0   2   0   2   2   0   0   2   2   0   0   2   0   0   2   0   0   0   2   2   0   0   0   0   2   2   0   0   2   0   2   2   0   0   0   0   0   2   0   0   2   2   2   0   0   2   0   2   0   2   2   0   2   0   0   0   2   2
 MK-1-6                 0   2   0   0   0   2   2   2   0   2   2   2   0   2   0   2   2   0   0   2   2   0   0   2   0   0   2   0   2   0   2   2   2   2   2   2   2   0   0   0   2   0   0   2   0   2   2   2   0   2   0   2   2   2   2   2   0   2   0   2   0   2   0   2   0   0   2   2   0   0   0   0   0   0   2   0   2   2   0   0   0   0   2   2   0   2   2   2   0   2   0   0   2   2   2   0   0   0   2   0   0   0   0   2   0   0   2   0   0   0   2   2   0   0   0   2   2   2   0   2   2   0   2   2   0   2   0   2   0   2   0   0   0   2   2   0   2   2   2   2   2   0   0   2   0   2   2   0   0   2   2   0   0   2   0   0   2   0   0   0   2   2   0   0   0   0   2   2   0   0   2   0   2   2   0   0   0   0   0   2   0   0   2   2   2   0   2   0   0   0   0   2   2   0   2   0   0   0   2   2
 MK-1-7                 0   0   0   2   0   2   2   2   0   2   2   2   0   2   2   2   2   0   0   2   2   0   0   2   0   0   2   2   2   0   2   2   2   2   2   2   2   0   0   0   0   0   0   2   0   2   2   2   0   2   0   0   2   2   2   2   0   2   0   2   0   2   0   2   0   0   2   2   0   0   0   0   2   0   2   0   2   2   0   0   0   0   2   2   0   2   2   2   0   2   0   0   2   2   2   0   0   0   2   0   0   0   0   2   0   0   2   0   0   0   2   2   0   0   0   2   2   2   0   2   2   0   2   2   0   2   0   2   0   2   0   0   0   0   2   0   0   2   0   2   2   0   0   0   0   2   2   0   0   2   2   0   0   2   0   2   2   0   0   0   2   0   0   0   2   0   2   2   0   0   2   0   2   2   0   0   2   0   0   2   0   0   2   2   2   0   2   0   0   0   0   0   2   0   2   0   0   2   2   0
 MK-1-8                 0   0   0   2   0   2   2   2   0   0   2   2   0   2   2   2   2   0   0   2   2   0   0   2   0   0   0   2   2   0   2   2   2   2   2   2   2   0   0   0   0   2   0   2   0   2   2   2   0   2   0   0   2   0   2   0   0   2   0   0   0   2   0   2   2   0   2   2   0   0   0   0   0   0   2   0   2   2   0   0   0   0   2   2   0   2   2   2   0   2   0   2   2   2   2   0   0   0   2   0   0   0   0   2   0   0   2   0   0   0   0   2   0   0   0   2   2   2   0   2   2   0   2   2   0   2   0   2   0   2   2   0   0   0   2   0   0   2   0   2   2   0   0   0   0   0   2   0   0   2   2   0   0   2   2   2   2   0   0   0   2   0   0   0   2   0   2   2   0   0   2   0   2   0   0   0   2   0   0   2   2   0   2   2   0   0   2   0   0   0   0   0   0   2   2   0   0   2   2   2
 MK-1-9                 0   0   0   2   0   0   2   2   0   0   2   2   0   2   2   2   2   0   0   2   0   0   0   0   0   0   0   2   2   2   2   2   2   2   2   2   2   0   0   0   0   2   0   2   0   0   2   2   0   2   0   0   2   0   2   0   0   2   0   0   0   2   0   2   2   0   2   2   0   0   0   0   2   0   2   0   2   2   0   0   0   0   0   2   0   0   2   2   0   2   0   2   2   2   2   0   0   0   2   0   0   0   0   0   0   0   2   0   2   0   0   2   0   0   0   2   2   0   0   2   2   0   2   2   0   2   0   2   2   2   2   0   0   0   2   0   0   0   0   2   2   0   0   0   0   0   2   0   0   2   2   0   0   0   2   2   2   0   0   0   2   0   0   0   2   0   2   2   0   2   2   0   2   0   0   0   2   0   0   0   2   0   2   2   0   0   2   0   2   0   0   0   0   2   2   0   0   2   2   2
 MK-1-10                0   0   0   0   0   0   0   2   0   0   2   0   0   2   2   0   2   0   2   2   0   0   0   0   0   0   0   0   2   2   2   2   2   2   2   2   2   0   0   0   0   2   0   2   0   0   2   2   0   2   2   0   2   0   2   2   0   2   0   2   2   2   0   2   2   0   2   2   0   0   0   0   2   0   2   0   2   2   0   0   0   0   0   2   0   0   2   2   0   2   0   2   2   2   2   2   2   0   2   0   2   0   0   0   0   0   2   0   2   0   0   2   0   0   0   2   2   0   2   2   2   0   2   2   0   2   0   2   2   0   2   0   0   0   2   0   0   0   0   0   2   0   0   0   0   0   2   2   0   2   2   0   0   0   2   2   2   0   0   0   2   0   0   0   0   0   2   0   0   2   2   0   2   0   0   0   0   0   0   0   0   0   2   2   0   0   2   0   2   0   0   2   0   2   2   0   0   2   2   2
 MK-1-11                0   2   0   0   0   0   0   2   0   0   2   0   0   2   2   0   2   0   2   2   0   0   0   0   0   2   0   0   2   2   2   2   2   2   2   2   0   2   2   0   0   2   0   2   0   0   2   0   0   0   2   0   2   0   2   2   0   2   0   2   2   2   0   2   0   0   2   2   0   2   0   0   2   0   2   0   2   2   0   0   0   0   0   2   0   0   2   2   0   2   0   2   2   2   2   2   2   0   2   0   2   0   0   2   0   0   2   0   2   0   0   2   0   0   0   2   2   0   2   2   0   0   2   2   0   2   2   2   2   0   2   0   0   0   2   0   0   0   0   0   2   0   0   0   2   0   2   2   0   2   2   0   0   0   2   2   2   0   2   2   0   0   0   2   0   0   2   0   0   0   2   0   2   0   0   0   0   0   0   2   0   0   0   2   0   2   2   0   2   0   0   2   2   2   2   0   0   2   2   2
 MK-1-12                2   2   0   0   0   0   0   2   0   0   2   0   0   2   2   0   2   0   2   2   0   0   0   0   0   2   0   0   2   2   2   2   2   2   2   2   0   2   2   0   0   2   0   2   0   0   2   0   0   0   2   0   2   0   2   2   0   2   0   0   2   2   0   2   0   0   2   2   0   2   0   0   2   0   2   2   2   2   0   0   0   0   0   2   0   0   2   2   0   2   0   2   2   2   2   2   2   0   2   0   2   0   0   2   0   0   2   0   2   0   0   2   0   0   0   2   2   2   2   2   0   0   2   2   0   2   2   2   2   0   2   0   0   0   2   0   0   0   0   0   0   0   0   0   2   0   2   2   0   2   2   0   0   0   2   2   2   0   2   2   0   0   0   2   0   0   2   0   0   0   2   0   2   0   0   0   0   0   0   2   0   0   0   2   0   2   2   0   2   2   0   2   2   2   0   0   0   2   2   2
 MK-1-13                2   2   0   0   0   0   0   2   0   0   2   0   0   2   2   0   2   0   2   2   0   2   2   0   0   2   0   0   2   2   2   2   2   2   0   2   0   2   2   0   0   2   0   2   0   0   2   0   0   0   0   0   0   0   2   2   2   2   0   0   2   2   2   2   0   0   2   2   0   2   0   0   2   0   2   0   2   2   0   0   0   0   0   2   2   2   2   2   0   2   0   2   2   2   2   2   2   2   2   2   2   0   2   2   0   0   2   0   2   0   0   2   0   0   0   0   2   2   2   2   0   0   2   2   2   2   2   0   2   0   0   0   0   0   2   0   0   0   0   0   0   0   0   0   2   0   2   2   0   2   2   0   0   0   2   2   2   0   2   2   0   0   0   2   0   0   2   2   0   0   2   0   2   0   0   0   0   0   0   2   0   2   0   2   2   2   2   0   2   2   0   2   2   2   0   0   0   2   0   2
 MK-1-14                2   2   0   0   0   0   2   2   2   0   2   0   0   2   2   0   2   0   2   2   0   0   2   0   0   2   0   0   0   2   2   2   2   2   0   2   0   2   2   0   0   2   0   2   0   0   2   0   0   0   0   0   0   0   2   2   2   2   0   0   2   2   2   2   0   0   2   2   0   2   0   0   2   0   2   0   2   2   0   0   2   2   2   2   2   2   2   2   0   2   0   2   2   2   2   2   2   0   2   2   2   0   2   2   0   0   2   0   2   0   0   2   2   0   0   0   2   2   2   2   0   0   2   2   2   2   2   0   2   0   0   0   0   0   2   0   2   2   0   2   0   0   0   0   2   0   2   2   0   2   2   0   0   2   2   0   2   0   2   2   0   0   0   2   0   0   2   2   0   0   2   2   2   0   0   0   0   2   0   2   0   2   0   2   2   2   2   0   0   2   0   2   2   2   0   2   0   2   0   2
 MK-1-15                0   2   0   0   0   0   2   2   2   0   2   0   0   2   2   0   2   0   2   2   0   0   2   0   0   2   0   0   0   2   2   2   0   2   2   2   0   0   2   0   0   2   0   2   0   0   2   0   0   0   0   0   0   0   0   2   2   2   0   0   2   2   2   0   2   0   2   2   0   2   0   2   2   0   2   0   2   2   0   0   2   2   2   0   2   2   2   2   0   0   2   0   2   0   2   0   2   0   2   0   2   0   0   2   0   0   2   0   0   2   0   2   2   0   0   0   2   2   2   2   0   0   2   2   0   2   2   0   2   0   0   0   0   0   0   0   2   2   0   2   0   0   0   0   2   0   2   2   0   2   2   0   0   2   2   0   2   0   2   2   2   0   0   2   0   0   2   2   0   2   2   2   2   0   0   0   0   2   0   2   0   2   0   2   2   2   2   0   0   2   0   2   2   2   0   2   0   2   0   2
 MK-1-16                0   2   0   0   0   2   2   2   2   2   2   0   2   2   2   0   2   0   2   2   0   0   2   0   0   2   0   2   0   2   2   2   0   2   2   0   0   0   2   0   0   2   0   2   0   0   2   0   0   0   0   2   0   0   0   2   2   0   2   0   2   2   2   0   0   0   2   2   0   2   0   2   2   0   2   0   2   2   0   2   0   2   2   0   2   2   2   2   0   0   2   0   2   2   2   0   2   2   2   0   2   0   2   2   0   0   2   0   0   0   0   2   2   0   0   0   2   0   2   2   0   0   2   2   0   2   2   0   2   0   0   0   0   0   0   2   2   2   2   2   0   0   0   0   2   0   2   0   2   2   2   0   0   2   2   0   2   0   2   2   2   2   2   2   0   0   2   2   0   2   2   2   2   0   0   2   0   2   2   2   2   2   0   2   2   2   2   0   0   2   2   2   2   0   0   2   0   2   0   2
 MK-2-1                 0   0   0   2   2   2   0   2   0   0   2   2   0   0   0   2   0   0   0   2   2   0   2   0   2   2   2   2   2   2   2   0   2   0   0   0   2   2   0   2   0   2   0   2   2   2   2   2   0   2   0   0   0   2   2   2   0   2   2   2   0   0   2   0   2   0   0   0   2   0   2   0   2   0   2   2   0   0   2   2   0   0   0   2   2   0   0   2   0   2   2   2   2   0   0   0   2   0   0   2   2   2   0   0   2   0   2   2   0   0   0   2   2   2   0   0   0   2   2   2   2   2   0   0   0   0   0   0   0   2   2   2   0   2   0   2   0   0   2   2   0   0   0   0   0   2   0   0   2   2   0   2   0   0   2   0   0   0   0   2   2   2   2   0   0   2   2   0   0   2   0   2   2   2   2   2   0   2   2   2   2   0   2   2   0   0   2   2   0   2   2   0   2   2   2   0   0   0   0   2
 MK-2-2                 0   0   0   2   2   2   0   2   0   0   2   2   0   0   0   2   0   0   0   2   2   0   2   0   2   2   2   2   2   2   2   0   2   0   0   0   2   0   0   2   0   2   0   2   2   2   2   2   0   2   0   0   0   2   2   0   0   2   2   2   0   0   2   0   2   0   0   0   2   0   2   0   2   0   2   2   0   0   0   2   0   0   0   2   2   0   0   2   0   2   2   2   2   0   0   0   2   0   0   2   2   2   0   2   2   0   0   2   0   0   0   2   2   2   0   0   2   2   2   2   2   2   0   0   0   0   0   0   0   2   2   2   0   2   0   2   0   0   2   2   0   0   0   0   0   2   0   0   0   2   0   2   0   2   2   0   0   0   0   2   2   2   2   0   0   2   2   0   0   2   0   2   2   2   2   0   2   2   2   2   2   0   0   2   0   0   2   0   0   2   2   0   2   2   2   0   0   0   0   2
 MK-2-3                 0   0   0   2   2   2   0   2   0   2   2   2   0   0   0   2   0   0   0   2   2   0   2   0   2   2   2   2   2   2   2   0   2   0   0   0   2   0   0   2   0   2   0   2   2   2   2   2   0   0   0   0   0   0   2   0   0   2   2   0   0   0   2   0   2   0   0   0   2   0   2   0   2   0   2   2   0   0   0   2   2   0   0   2   2   0   0   2   0   2   2   2   2   0   0   0   2   0   0   2   2   2   2   2   2   0   2   2   0   0   0   2   2   2   0   0   2   2   0   2   2   2   0   0   0   0   0   0   0   2   2   2   0   2   0   2   0   0   2   2   0   0   0   0   0   2   0   0   0   2   0   2   0   2   2   0   0   0   0   2   2   2   2   0   0   2   2   0   0   2   0   2   2   2   2   0   2   2   2   2   2   0   0   2   0   0   2   0   0   2   2   0   2   2   2   0   0   0   0   2
 MK-2-4                 0   0   0   2   2   2   0   2   0   2   2   2   0   0   0   2   0   0   0   2   2   0   2   0   2   2   2   2   2   2   2   2   2   2   0   0   2   0   0   2   0   2   0   2   2   2   2   2   0   0   0   0   0   0   2   0   0   2   2   0   0   0   2   0   2   0   0   0   2   0   2   0   2   0   2   2   0   0   0   0   2   0   0   2   2   0   2   2   0   2   2   2   2   2   0   0   2   0   0   2   2   2   2   2   2   0   2   2   0   0   0   2   2   2   0   0   2   2   0   2   2   2   0   0   0   0   0   0   2   2   2   2   0   2   0   2   0   0   2   2   2   0   0   0   0   2   0   0   0   2   0   2   2   2   2   0   0   0   0   2   2   2   2   0   0   2   2   2   2   2   0   2   2   0   2   2   2   2   2   2   2   0   0   2   0   0   2   0   0   2   2   0   2   2   0   0   0   0   0   0
 MK-2-5                 0   0   0   2   2   2   0   0   0   2   2   2   0   0   0   0   0   0   0   2   2   0   2   0   2   2   2   2   2   2   2   2   2   2   0   2   2   0   0   2   0   2   0   2   2   2   0   2   0   0   0   0   0   0   2   0   0   2   2   0   0   2   2   0   2   0   0   0   2   0   2   0   2   0   2   2   0   0   0   0   2   0   0   2   2   0   2   2   0   0   2   2   2   2   0   0   2   0   0   2   0   2   2   2   2   0   2   2   0   0   0   2   2   2   0   0   2   2   0   2   2   2   0   0   0   0   0   0   2   2   2   2   0   2   0   2   2   0   2   2   2   0   0   0   0   2   0   0   0   2   0   2   2   2   2   0   2   0   0   2   2   2   2   0   0   2   2   2   2   2   0   2   2   0   2   2   2   2   2   2   2   2   0   0   0   0   2   0   2   2   2   0   2   2   0   2   0   0   0   0
 MK-2-6                 0   0   0   2   2   2   0   0   0   2   2   2   0   0   0   0   2   0   0   2   2   0   2   0   2   2   2   2   2   2   2   2   2   2   0   2   2   0   0   0   0   0   0   2   2   2   0   0   0   0   0   0   0   0   2   0   2   2   2   0   0   2   2   0   2   0   0   0   2   0   2   0   2   0   2   2   0   0   0   0   2   0   0   2   2   0   2   2   0   0   2   0   2   2   0   0   2   0   2   2   0   2   2   2   2   0   2   2   0   0   0   2   2   2   0   2   0   2   0   2   2   2   0   0   0   0   0   0   0   2   2   2   0   2   0   2   2   0   2   2   2   0   0   0   0   2   0   0   0   2   0   2   2   0   2   0   2   0   0   2   2   2   2   0   0   2   2   2   2   2   0   2   2   2   2   2   2   2   2   2   2   2   0   0   0   0   2   0   2   2   2   0   2   2   0   2   0   0   2   0
 MK-2-7                 0   0   0   2   2   2   0   0   0   2   2   2   0   0   0   0   2   0   2   2   2   0   2   0   2   2   0   2   2   2   2   2   2   2   0   2   2   0   0   0   0   0   0   2   2   2   0   0   0   0   2   0   0   2   2   0   2   2   2   0   0   2   2   0   2   0   0   0   2   0   2   0   2   0   2   2   0   0   0   0   2   0   0   2   2   0   2   2   0   0   2   0   2   2   0   0   2   0   2   2   0   0   2   0   2   0   2   2   0   0   0   2   2   0   0   2   0   2   0   2   2   2   0   2   0   0   0   0   0   2   2   2   0   2   0   2   2   0   2   2   2   0   0   2   2   2   0   0   0   2   0   2   2   0   2   0   2   0   0   2   2   2   2   0   0   2   2   2   2   0   0   2   2   2   2   2   2   2   2   2   2   2   0   0   0   0   2   0   2   2   2   0   2   2   0   2   0   0   2   0
 MK-2-8                 0   0   0   2   2   2   0   0   0   2   2   2   0   2   0   0   2   0   2   2   2   0   2   0   2   2   0   2   2   2   2   2   2   0   0   2   2   0   0   0   0   0   0   2   2   0   0   0   0   0   2   0   2   2   2   2   2   2   2   0   0   2   2   0   2   0   0   0   2   0   2   0   2   0   2   2   2   0   0   0   2   2   0   2   2   0   2   2   0   0   2   0   2   2   2   0   2   0   2   2   0   0   2   0   2   0   2   2   0   0   0   2   2   2   0   2   0   2   0   2   2   2   0   2   0   0   2   0   0   2   2   2   0   2   0   0   2   0   2   2   2   0   0   2   2   2   0   0   0   2   2   2   0   0   2   0   2   0   0   2   2   2   2   0   0   2   0   2   2   0   0   2   2   2   2   2   2   2   2   2   2   2   0   0   0   0   0   0   2   2   2   2   2   2   2   2   0   0   2   0
 MK-2-9                 0   2   0   0   2   2   0   2   0   2   2   2   0   2   0   0   0   0   2   2   2   0   2   0   2   2   0   0   2   2   0   2   2   0   0   2   2   0   0   0   0   0   2   2   2   0   0   0   0   0   2   0   2   2   2   2   2   2   2   2   0   2   2   2   2   0   0   0   2   0   2   0   2   0   2   2   2   2   0   2   2   2   0   2   2   0   2   2   2   2   2   0   2   0   2   0   2   0   2   2   0   0   2   2   0   0   0   2   0   0   2   2   2   2   0   2   0   2   0   2   0   2   0   0   0   0   2   0   0   2   2   2   0   2   0   0   2   0   0   2   2   0   0   2   2   0   0   0   0   2   2   2   0   0   2   0   2   0   2   2   2   2   2   0   0   2   0   2   2   0   2   0   2   2   0   2   2   2   2   2   2   2   0   0   0   0   2   0   2   0   0   2   2   2   2   0   0   0   2   0
 MK-2-10                0   0   0   0   2   2   0   2   0   2   2   2   2   2   0   2   0   0   2   2   2   0   2   0   2   2   0   0   2   2   0   2   2   0   0   2   2   0   0   0   0   0   0   2   2   0   0   0   0   0   2   0   2   2   2   2   0   2   2   2   0   2   2   2   2   0   0   2   2   0   2   0   2   0   2   2   2   2   0   2   2   2   0   0   2   0   2   2   0   2   2   2   2   0   2   0   2   0   2   2   0   0   2   2   0   0   0   2   0   0   2   2   0   0   0   2   2   2   0   2   0   2   0   0   0   0   2   0   0   2   0   2   0   0   2   2   2   0   2   2   2   0   0   2   2   2   0   0   2   2   0   2   0   2   2   0   2   0   2   2   2   2   2   0   0   2   0   2   2   0   2   0   0   2   0   2   2   2   2   2   2   2   0   0   0   0   2   0   2   0   2   2   0   2   2   0   0   0   2   0
 MK-2-11                0   0   0   0   2   2   0   2   0   2   2   2   2   2   0   2   0   0   2   0   2   0   2   0   2   2   0   0   2   2   2   0   0   0   0   2   2   2   0   0   0   0   0   2   0   0   2   0   0   0   2   0   2   2   2   2   0   2   2   2   0   2   2   2   2   0   0   2   2   2   2   0   2   0   2   2   2   2   0   2   2   2   0   0   2   0   2   2   0   2   2   2   2   0   2   0   2   0   2   2   0   0   2   2   0   0   0   2   0   0   2   2   0   0   0   2   2   2   0   2   0   0   0   2   0   0   2   0   0   2   0   2   0   0   2   2   2   0   2   2   2   0   0   2   2   2   0   0   2   2   0   2   2   2   2   0   2   0   2   0   2   2   2   0   0   2   2   2   2   0   2   2   2   2   0   2   0   2   0   2   2   2   0   0   0   2   2   0   2   0   0   2   2   2   2   0   0   0   2   0
 MK-2-12                0   2   0   0   0   2   0   2   0   2   2   0   2   2   0   2   0   2   2   0   2   0   2   0   2   0   0   0   2   2   2   0   0   0   0   2   2   2   0   0   2   0   0   2   2   0   2   0   0   0   0   2   2   2   2   0   0   2   2   2   0   2   0   2   2   2   0   2   2   2   2   0   2   0   2   2   2   2   0   2   2   2   0   0   2   2   2   2   0   2   0   2   2   0   2   0   2   0   2   2   0   0   2   2   0   0   0   2   0   0   0   2   0   0   0   2   2   2   0   2   0   0   0   0   0   2   2   0   2   2   0   2   0   2   0   2   2   0   2   2   2   0   0   2   2   2   0   0   2   2   0   2   2   2   2   0   2   0   2   2   2   2   2   0   2   2   2   2   2   2   0   0   0   2   0   2   0   2   0   2   2   2   0   0   0   2   2   2   2   0   0   2   2   0   2   0   0   0   2   0
 MK-2-13                0   2   0   0   0   2   0   2   2   2   2   0   2   2   0   2   0   2   2   0   0   0   2   0   2   0   0   0   2   2   2   0   0   0   0   2   2   2   0   0   2   0   0   2   2   0   2   0   0   0   0   0   2   0   2   0   0   0   2   2   0   0   0   2   2   2   0   2   0   2   2   0   2   0   0   2   2   2   0   2   2   2   0   0   2   2   2   2   0   2   0   2   2   0   2   0   2   0   2   2   2   2   2   2   0   0   2   2   0   0   2   2   0   2   0   2   2   2   0   2   0   0   0   0   2   0   2   0   2   2   0   2   0   2   0   2   2   0   2   2   2   2   2   2   2   2   0   0   2   2   0   0   2   2   2   0   2   0   2   2   2   2   2   0   2   2   2   0   2   0   2   0   2   2   0   2   0   2   0   2   2   2   2   0   0   2   2   2   2   0   0   2   2   0   2   0   0   0   2   0
 MK-2-14                0   0   0   0   0   0   2   2   2   2   2   0   2   2   0   2   0   2   0   0   0   0   2   0   2   2   2   0   2   2   2   0   0   0   0   2   2   2   0   0   2   0   0   2   2   0   0   0   0   0   0   0   2   0   2   0   0   0   2   2   2   0   0   2   2   2   0   2   0   0   0   2   2   0   0   2   2   2   0   2   2   2   0   2   2   2   2   2   0   2   0   2   2   0   2   2   2   0   2   0   2   2   2   2   0   0   0   2   0   2   2   2   0   2   2   2   2   2   0   2   0   0   0   0   0   0   2   2   2   2   0   2   0   2   0   2   2   0   2   2   0   2   2   2   2   0   0   0   2   2   0   0   2   2   2   0   2   0   0   2   2   2   2   0   2   0   2   0   2   0   2   0   2   2   0   2   0   2   0   2   2   2   2   2   0   0   2   2   2   0   0   2   2   0   0   0   0   0   2   0
 MK-2-15                2   0   0   0   0   0   2   2   2   2   2   0   2   2   0   2   0   2   0   0   0   0   2   0   2   2   2   0   2   2   2   0   0   0   0   2   2   2   0   0   2   0   2   2   2   0   2   0   0   0   2   0   2   0   2   0   0   0   2   2   2   0   0   2   2   2   0   2   0   0   0   2   2   0   0   2   2   0   0   2   2   0   0   2   2   2   2   2   0   2   2   0   2   0   2   2   2   2   2   0   2   2   2   2   0   0   2   2   2   2   2   2   2   2   2   2   2   2   0   2   0   0   0   0   0   0   2   2   2   2   0   2   0   2   0   2   2   0   2   2   0   2   2   2   2   0   0   0   2   2   0   0   2   2   2   0   2   0   0   2   2   2   2   0   2   0   2   0   2   0   2   0   2   2   0   2   2   2   0   2   2   2   2   2   0   0   2   2   2   0   2   2   2   0   0   0   0   0   2   2
 MK-2-16                2   0   0   0   0   0   2   2   2   2   2   0   2   2   0   0   0   0   0   0   0   0   2   0   0   2   2   0   2   2   2   0   0   0   0   2   2   2   0   0   2   0   2   2   2   0   2   0   0   0   2   0   2   0   2   0   0   0   2   2   2   0   2   2   2   2   0   2   0   0   2   2   2   0   0   2   2   0   0   2   2   0   0   2   2   2   2   2   0   2   2   0   2   0   0   2   2   2   0   2   0   2   2   2   0   0   2   2   2   2   0   2   2   2   2   2   2   2   0   2   0   0   0   0   2   0   0   2   0   2   0   2   0   2   0   2   2   0   2   2   0   2   2   2   2   0   0   0   2   2   2   0   2   2   2   0   2   0   2   2   2   2   2   0   2   0   2   0   2   0   2   0   2   2   0   2   2   2   0   2   2   2   2   2   0   0   2   2   2   0   2   2   2   0   0   0   0   2   2   0
 MK-3-1                 0   0   0   0   2   0   2   2   0   2   0   0   2   0   2   0   0   2   0   0   0   0   0   0   2   0   0   2   2   0   2   0   0   2   2   2   2   0   0   0   0   2   2   2   2   2   0   0   2   2   0   0   2   0   0   2   2   0   0   2   2   2   0   2   0   2   0   0   2   0   0   2   0   2   2   0   0   0   0   2   2   2   0   0   2   0   0   0   2   2   0   0   0   0   2   2   0   0   2   2   0   2   2   0   2   0   2   0   2   0   0   0   0   2   2   0   0   2   2   0   0   2   0   0   0   2   2   0   2   2   0   0   0   2   2   0   2   2   2   0   2   0   2   2   2   0   0   2   2   0   0   0   0   2   0   2   2   0   0   0   2   0   0   2   2   2   0   2   0   2   0   0   0   2   0   0   2   0   0   0   0   0   0   0   0   0   0   2   0   0   2   2   0   2   2   2   2   0   2   2
 MK-3-2                 0   0   0   0   2   0   2   2   0   2   2   0   2   0   2   0   0   2   0   0   0   0   0   0   2   0   0   2   2   2   2   0   0   2   2   2   2   0   2   0   0   2   2   2   2   2   0   0   2   0   0   0   2   0   0   2   0   0   0   2   2   0   0   2   0   2   0   0   2   0   0   2   0   2   2   0   0   0   0   2   2   2   2   0   2   0   0   0   0   2   0   0   0   0   2   2   0   0   2   2   0   0   2   0   2   0   2   0   2   2   0   2   2   2   2   0   0   2   2   0   0   0   0   0   0   2   2   0   2   2   0   0   0   2   2   0   2   2   2   0   2   0   2   2   2   0   0   2   2   0   0   0   0   2   0   2   2   0   0   0   2   2   0   2   0   2   2   2   0   2   0   0   0   2   0   0   2   0   0   0   2   0   0   2   0   0   0   0   0   0   2   2   0   2   2   2   0   0   0   2
 MK-3-3                 0   0   0   0   2   0   2   2   0   0   2   0   2   0   0   0   2   2   0   0   0   0   0   0   2   0   0   0   0   2   0   0   0   2   0   2   2   0   2   0   0   2   2   2   2   0   0   0   2   0   0   0   2   0   0   2   0   0   0   2   2   0   0   2   0   0   0   2   2   0   0   2   0   2   2   0   0   0   0   2   2   0   2   0   2   0   0   0   0   2   0   0   2   0   2   2   0   0   2   2   2   0   2   0   2   0   2   0   2   2   2   2   2   2   2   0   0   2   2   0   0   0   2   0   0   2   2   0   2   2   0   0   0   2   2   0   2   2   2   0   2   0   2   2   2   2   0   2   2   0   0   0   0   2   0   2   2   0   0   0   2   2   0   2   0   0   2   2   0   2   0   0   2   2   2   0   2   0   0   0   2   0   0   2   0   0   2   0   0   0   2   2   0   2   0   2   0   0   0   2
 MK-3-4                 0   0   2   0   2   0   2   2   0   0   2   0   2   0   0   0   2   2   0   2   0   0   0   0   2   0   0   0   0   2   0   0   0   2   0   2   2   0   2   0   0   2   2   2   2   0   0   0   0   0   0   0   2   2   0   2   0   0   0   2   2   0   0   2   0   0   0   2   2   0   0   2   0   2   2   0   0   0   0   2   2   0   2   0   2   0   0   2   0   2   2   0   2   0   2   2   0   0   2   2   0   0   2   0   2   2   2   0   2   2   2   2   2   2   2   0   0   0   2   0   0   0   2   0   0   2   2   0   2   2   2   0   0   2   2   0   2   2   2   0   0   0   2   2   2   2   0   2   2   0   0   0   0   2   0   2   2   0   0   2   2   2   0   2   0   0   2   0   0   2   0   0   0   2   2   2   2   0   0   0   2   0   0   2   0   0   2   0   0   0   2   2   0   2   0   2   0   2   2   2
 MK-3-5                 2   0   0   0   2   0   2   2   0   0   2   0   2   0   0   0   2   2   0   2   0   0   0   0   2   0   0   0   0   2   2   0   0   2   0   0   2   0   2   0   0   0   2   2   2   0   0   0   0   2   0   0   2   2   0   2   0   0   0   2   0   0   0   2   0   0   0   2   0   0   0   0   0   2   2   0   0   0   0   2   2   2   2   0   2   0   0   2   0   0   2   2   2   0   2   2   0   0   2   2   0   0   2   0   2   2   2   0   2   2   0   2   0   2   2   0   0   0   2   0   0   0   0   0   0   2   0   0   2   2   2   0   0   2   2   0   2   2   2   0   0   0   2   0   2   2   0   2   2   0   0   2   0   2   0   2   2   0   0   2   2   2   0   2   2   0   2   2   0   2   0   2   0   0   2   2   0   0   0   0   2   0   0   2   0   0   2   0   0   0   2   2   0   2   0   2   0   2   0   2
 MK-3-6                 2   0   2   0   2   0   2   2   0   0   2   0   2   0   2   0   2   2   0   2   0   0   0   0   2   2   0   0   0   2   2   0   0   2   0   0   2   0   2   0   0   0   0   2   2   0   0   0   0   2   0   0   2   2   0   2   0   2   0   2   0   0   0   2   0   0   0   2   0   0   0   0   0   2   2   0   0   0   0   2   2   2   2   0   2   0   0   2   0   0   0   2   2   0   2   2   0   2   2   2   0   0   2   0   2   2   2   0   2   0   0   2   2   0   2   2   0   0   2   0   0   2   0   0   2   2   0   0   2   2   2   0   0   2   2   0   2   2   2   0   2   0   2   0   2   0   0   2   2   0   0   2   0   2   0   2   2   0   0   2   2   2   0   2   2   0   2   2   2   2   0   2   0   0   2   2   2   2   0   0   2   0   0   2   0   0   2   0   0   0   2   2   2   0   0   2   0   2   0   2
 MK-3-7                 2   0   2   2   2   0   0   2   0   0   2   0   2   0   2   2   2   2   0   2   0   0   0   2   0   2   0   0   0   2   2   0   0   2   2   0   0   0   2   0   0   0   0   2   2   0   0   0   0   2   0   0   0   2   2   2   0   2   0   2   0   0   0   2   0   0   0   2   0   0   0   0   0   2   2   0   0   0   0   2   2   2   2   0   2   0   0   2   0   2   0   2   2   0   2   2   0   2   2   2   0   0   2   0   2   2   2   0   2   0   0   2   2   0   2   2   0   0   2   0   0   2   0   2   2   0   2   0   2   0   2   0   0   2   2   2   2   2   2   0   2   0   2   0   0   0   0   2   2   0   0   2   0   2   2   2   2   0   0   2   2   2   0   2   2   0   2   2   2   2   0   2   0   0   2   2   2   2   0   0   2   0   0   0   0   0   2   2   0   0   0   2   2   0   2   2   0   2   0   2
 MK-3-8                 2   0   2   0   2   0   0   2   0   0   2   0   2   0   2   2   2   2   0   2   0   2   2   2   2   2   0   0   0   2   2   0   0   2   2   0   0   0   2   2   0   0   0   2   2   0   0   0   0   2   0   0   0   2   2   0   0   2   0   2   0   2   0   2   0   0   0   2   0   2   0   0   0   2   2   0   0   0   0   2   2   2   2   2   2   0   2   2   0   2   0   2   2   0   2   2   0   0   2   2   0   0   2   0   2   2   2   0   0   0   0   2   2   0   2   0   0   0   2   0   0   2   0   2   2   0   2   0   2   0   2   2   0   2   2   2   2   2   2   0   2   0   2   0   2   0   0   2   2   0   0   0   0   2   0   2   2   0   0   2   2   2   0   0   2   0   0   2   2   2   0   2   0   0   2   2   2   2   0   0   0   0   0   0   0   0   2   2   0   0   0   2   2   2   2   2   0   2   0   2
 MK-3-9                 2   0   2   0   0   0   0   2   0   0   2   0   0   0   2   2   2   2   0   2   0   2   2   2   2   2   0   0   0   2   2   0   0   0   2   0   0   0   2   2   0   0   0   2   2   0   0   0   0   2   0   0   0   2   2   0   0   2   2   2   0   2   0   2   0   0   0   2   0   2   0   2   2   2   2   0   0   2   0   2   2   2   2   2   2   0   2   2   0   2   0   2   2   0   2   0   0   0   2   2   0   0   2   0   2   2   0   0   0   0   0   0   2   0   2   0   0   0   2   0   0   2   0   2   2   0   2   0   2   0   0   0   0   2   2   2   2   2   0   0   2   0   2   0   2   0   0   2   2   0   0   2   0   2   0   2   2   0   0   0   2   0   0   0   2   0   0   2   2   2   0   2   0   0   2   2   2   2   0   0   0   0   0   0   0   0   2   2   0   0   0   2   2   2   2   2   0   2   0   2
 MK-3-10                2   0   2   0   0   2   0   2   2   0   2   0   0   0   2   2   2   2   0   2   0   2   0   2   2   2   0   0   0   2   2   0   0   0   2   0   0   0   2   2   0   0   0   0   2   0   0   0   0   2   0   2   0   2   0   0   0   2   2   2   0   2   0   2   0   0   0   2   0   2   0   2   2   2   2   0   0   2   0   2   2   2   2   2   2   0   2   2   0   2   0   2   2   0   0   0   0   0   2   2   0   0   2   0   2   2   0   0   0   0   2   0   0   0   2   0   0   0   2   2   0   2   0   2   0   0   2   0   2   0   0   0   0   2   2   2   2   2   0   0   2   0   2   0   2   0   0   2   2   0   0   2   2   2   0   2   2   0   0   0   2   2   0   0   2   0   0   2   2   2   0   2   0   0   2   2   2   0   0   0   0   2   0   0   0   0   2   0   0   0   0   2   2   0   2   0   0   2   0   2
 MK-3-11                0   0   2   0   0   2   0   2   2   0   2   0   0   0   2   2   2   2   0   2   2   2   0   2   2   0   0   0   0   2   2   2   2   0   2   0   0   0   2   2   0   0   0   0   2   0   0   0   0   2   0   2   0   2   0   0   0   0   2   2   0   0   0   2   0   2   0   2   0   2   0   2   2   2   2   0   0   2   0   2   2   2   2   2   2   0   2   2   0   2   0   2   2   0   0   0   0   0   2   2   0   0   2   0   2   2   0   0   0   0   2   2   0   0   2   0   0   0   2   2   0   2   0   2   0   0   2   0   2   0   0   0   0   2   2   2   2   2   0   0   0   0   2   0   2   0   0   0   2   0   0   2   2   2   0   2   2   0   0   0   0   2   0   0   2   0   0   2   2   2   0   0   0   0   2   2   2   0   2   0   0   2   0   0   0   0   2   0   0   0   0   2   2   0   0   0   0   0   0   2
 MK-3-12                0   0   2   0   0   2   0   0   2   0   2   0   0   0   2   2   2   2   2   2   0   2   0   0   2   0   0   0   0   2   2   2   2   0   2   0   0   0   2   2   0   0   2   2   0   0   0   0   2   2   0   2   2   2   0   0   2   0   2   2   0   0   0   2   0   2   0   2   0   2   2   2   0   2   2   0   0   2   0   2   2   2   2   2   2   0   2   2   0   2   0   2   2   2   0   0   0   0   2   2   0   0   2   0   2   2   0   0   0   0   2   2   0   0   2   0   0   2   2   2   0   2   0   2   0   0   2   2   2   0   2   0   0   2   2   0   0   2   2   0   0   0   2   0   2   0   0   2   2   0   0   2   2   2   0   2   0   0   0   2   0   2   0   0   2   0   0   2   2   2   0   0   0   0   2   2   2   0   0   0   0   2   0   0   0   0   2   0   0   0   2   2   2   0   0   0   0   0   0   2
 MK-3-13                0   0   2   0   0   2   0   0   2   0   2   0   0   0   2   2   2   2   2   0   0   2   0   0   2   0   0   0   0   2   2   2   2   0   2   0   0   0   2   2   2   0   2   2   2   0   2   0   2   2   2   2   2   2   0   0   2   0   2   2   0   0   0   2   2   2   2   2   0   0   2   2   2   2   2   2   0   2   0   2   0   0   2   2   2   0   0   2   0   2   0   2   2   2   0   2   0   0   2   2   2   2   2   0   2   2   2   0   0   0   2   2   0   0   0   0   0   2   0   2   2   2   0   2   0   0   2   2   2   0   0   0   0   2   2   0   0   2   2   0   0   0   2   0   2   0   0   2   2   0   0   2   2   2   0   2   0   0   0   2   0   2   0   0   2   0   0   0   2   2   0   0   0   0   2   2   2   0   0   0   0   2   0   0   0   0   2   0   0   0   2   2   0   0   0   0   0   0   0   2
 MK-3-14                0   0   2   0   0   2   0   2   2   0   2   0   0   2   2   2   2   0   2   2   2   2   0   0   2   0   0   0   0   2   2   2   2   0   2   0   0   0   2   2   2   0   2   2   2   0   2   0   2   2   2   2   2   2   0   0   2   0   2   0   0   0   0   2   2   2   2   2   0   0   0   2   2   2   0   2   0   2   0   2   0   0   2   2   2   0   0   2   0   2   0   0   2   2   0   2   0   0   2   2   2   2   2   0   2   2   2   0   0   0   2   0   0   0   0   0   0   2   0   2   2   2   2   2   2   0   2   2   2   0   0   0   0   2   2   0   0   2   2   0   0   0   2   0   2   0   0   2   2   0   0   2   2   2   0   0   0   0   2   2   0   2   0   0   2   0   0   0   2   2   0   0   0   0   2   2   2   0   0   0   0   2   0   0   0   2   2   0   0   0   2   2   0   2   0   0   0   0   0   2
 MK-3-15                0   0   2   0   0   2   0   2   2   0   2   0   2   2   0   2   2   2   2   0   2   2   2   0   0   0   0   0   0   2   2   0   2   0   2   2   0   0   2   2   2   2   2   2   2   0   2   0   2   2   2   0   2   2   0   0   2   0   2   0   0   0   0   2   2   2   2   0   0   2   0   2   2   2   0   2   0   2   2   2   0   0   0   2   2   0   0   2   0   2   0   0   0   2   0   2   0   0   0   2   0   2   2   0   2   2   2   0   0   0   0   0   0   0   0   0   0   2   2   2   2   2   2   2   2   0   2   2   2   0   0   0   0   2   2   0   0   2   2   0   0   0   2   0   2   0   2   2   2   0   0   2   2   2   2   0   0   0   2   2   0   2   0   0   2   2   0   0   2   2   0   0   0   0   0   2   2   2   0   0   0   2   0   0   0   2   2   2   0   0   2   2   0   2   0   0   2   0   0   2
 MK-3-16                0   0   2   0   0   2   0   2   2   0   2   0   2   2   0   2   2   2   2   0   2   2   2   0   0   0   0   0   0   2   2   0   2   0   2   2   0   0   2   0   2   0   2   2   2   0   2   0   2   2   2   0   2   2   0   0   2   0   2   0   0   0   0   2   2   2   0   0   0   2   0   2   2   2   0   2   0   2   0   0   0   0   0   2   2   0   0   2   2   2   0   0   0   2   0   2   0   0   0   2   0   2   2   0   2   2   2   0   0   0   0   0   2   0   0   0   0   2   0   2   2   2   2   2   2   0   2   2   2   2   0   0   0   2   0   0   0   2   2   0   0   0   2   0   0   0   2   2   2   0   0   2   2   2   2   0   0   0   2   2   0   2   0   0   2   2   0   0   2   2   0   0   0   0   0   2   2   0   0   0   0   2   0   0   0   2   2   2   0   0   0   2   2   2   0   0   2   0   0   2
 MK-4-1                 0   2   2   0   0   2   0   0   2   2   0   0   2   2   0   0   2   0   0   2   2   0   0   0   2   2   0   2   0   0   0   2   0   2   0   2   2   2   2   2   0   2   2   2   0   0   0   0   2   2   2   2   0   2   0   0   2   2   2   0   2   0   0   0   2   2   2   2   2   2   0   0   2   0   2   0   0   0   2   0   0   2   2   2   0   2   0   2   2   2   0   2   2   2   2   2   0   2   0   0   2   0   2   0   2   2   0   0   2   2   2   0   0   0   2   2   2   2   2   2   0   0   0   2   0   2   0   2   0   2   0   0   0   2   2   2   0   2   2   2   0   2   0   0   0   0   2   0   0   2   0   2   2   0   0   2   2   0   0   0   0   2   2   2   0   2   0   0   2   2   2   2   2   2   0   2   2   2   2   2   2   0   0   2   0   2   2   0   2   2   2   0   0   0   2   2   0   0   0   0
 MK-4-2                 0   0   2   0   0   2   0   0   2   2   2   0   2   0   0   0   2   0   0   2   2   0   0   0   2   2   0   2   0   0   0   2   0   2   0   2   2   2   2   2   0   2   2   2   0   0   2   0   0   2   2   2   0   2   0   0   0   2   2   0   2   0   0   0   2   2   2   2   2   2   0   0   2   0   2   0   0   0   2   2   0   2   2   2   0   0   0   0   2   2   0   2   2   2   2   2   0   2   0   0   0   0   2   0   2   2   0   0   2   2   2   0   0   0   0   2   2   2   2   2   0   0   0   2   0   2   0   2   0   0   0   2   0   2   0   2   0   2   0   2   0   2   0   0   0   0   2   0   0   2   0   2   2   0   0   2   2   0   0   0   0   2   2   2   0   2   0   0   2   0   2   2   2   2   2   2   2   2   2   2   2   0   0   2   0   2   2   2   2   2   2   0   0   0   2   2   0   0   0   0
 MK-4-3                 0   0   2   0   0   2   2   2   2   2   2   0   2   0   0   2   2   0   0   2   2   0   0   0   2   2   0   2   0   2   0   2   0   2   0   2   2   2   2   2   0   2   2   2   0   0   2   0   0   0   2   2   0   0   0   0   0   2   2   0   2   0   0   0   2   2   2   2   0   2   0   0   2   0   2   0   0   0   2   2   2   2   2   2   0   0   0   0   0   2   0   2   2   2   2   2   2   2   2   0   0   0   2   0   2   2   0   0   2   2   2   2   0   0   0   2   2   2   2   0   0   0   0   2   2   2   0   2   0   0   0   2   0   2   0   0   0   0   0   2   0   2   2   0   0   0   2   0   0   2   2   0   0   0   2   2   2   0   0   0   0   2   2   2   0   2   2   0   2   2   2   2   2   2   2   2   2   2   0   2   2   0   0   0   0   2   2   2   2   2   0   0   0   0   2   2   0   0   0   0
 MK-4-4                 0   0   2   0   0   2   2   2   2   2   2   0   2   0   0   2   2   0   0   2   2   0   0   0   2   2   0   2   0   2   0   2   0   2   2   2   2   2   2   2   0   2   2   2   0   2   2   0   0   0   2   2   0   0   2   0   0   2   2   0   2   0   0   0   2   2   2   2   0   2   0   0   2   0   2   0   0   2   2   2   2   2   2   2   0   0   0   0   0   2   0   2   2   2   2   2   2   2   2   0   0   0   2   0   2   2   0   0   2   2   2   2   0   0   0   2   0   2   2   0   0   0   0   2   2   2   0   2   0   0   0   2   0   2   0   0   0   0   0   2   0   2   2   0   2   0   2   0   0   2   2   2   2   0   2   2   2   0   0   0   2   2   2   2   0   2   2   0   2   2   2   2   2   2   2   2   2   2   0   2   2   0   0   0   0   2   2   2   2   2   0   2   0   0   2   2   0   0   0   0
 MK-4-5                 0   0   2   0   0   2   2   0   0   2   0   0   2   2   0   2   2   0   0   2   2   0   0   0   2   2   0   2   0   2   0   2   0   2   2   2   2   2   2   2   0   2   2   2   0   2   0   0   0   0   2   2   0   0   0   0   0   2   2   0   2   0   0   0   2   2   2   2   0   2   0   0   2   0   2   0   0   2   0   2   2   2   2   2   0   0   0   0   2   2   0   0   2   2   2   2   2   0   2   2   0   0   2   0   2   2   0   0   0   2   2   2   0   0   0   2   0   2   2   0   0   0   2   2   2   2   0   2   0   0   0   2   0   2   0   0   0   0   0   2   0   0   2   0   2   0   2   0   0   2   2   2   2   0   2   2   2   0   0   2   2   2   2   2   0   2   2   0   2   2   2   2   2   2   2   2   2   2   0   2   2   0   0   0   0   2   2   2   2   2   0   0   0   0   2   2   0   0   0   0
 MK-4-6                 2   0   2   0   2   2   2   0   0   0   0   2   2   0   0   2   2   0   0   2   2   0   0   0   2   2   0   2   2   0   0   2   0   2   2   2   2   2   2   2   0   2   2   2   0   2   0   0   0   0   2   2   0   0   0   0   0   2   2   0   2   0   0   0   2   2   0   2   0   2   0   0   2   0   2   0   0   2   0   2   2   2   2   2   0   0   0   0   2   2   0   0   2   2   2   2   2   0   2   0   0   0   2   0   2   2   0   2   0   0   2   2   0   0   2   0   0   0   2   0   0   0   2   0   2   2   0   2   0   0   0   2   0   2   0   0   0   0   2   2   0   0   2   0   2   0   2   0   0   2   2   2   2   0   2   2   2   0   0   2   2   2   2   2   0   2   2   0   2   2   2   2   2   2   2   2   2   2   0   2   2   0   0   0   0   2   2   2   2   2   0   0   0   0   2   2   0   0   0   0
 MK-4-7                 2   0   2   0   2   0   2   2   0   0   0   2   2   0   0   2   2   2   0   2   2   0   0   0   2   2   0   2   2   2   0   2   0   2   2   2   2   2   0   2   0   2   2   2   0   2   0   0   0   0   2   2   0   0   0   2   0   2   2   2   2   0   0   2   2   2   0   2   0   2   0   0   2   0   2   0   2   2   0   2   2   2   2   2   0   0   0   0   2   2   0   0   2   2   2   2   2   0   2   0   0   0   2   0   2   2   0   2   0   0   2   2   0   0   2   0   0   0   2   0   0   0   2   0   2   2   0   0   0   0   0   0   0   2   0   0   0   0   0   0   0   0   2   0   2   0   2   0   2   2   2   2   2   2   0   2   2   0   0   2   2   0   2   2   2   0   2   0   2   2   0   2   2   2   2   2   2   2   0   2   2   0   0   2   0   2   2   2   2   2   0   0   2   0   2   2   0   2   0   0
 MK-4-8                 2   0   2   2   2   0   2   2   0   0   0   2   2   0   0   2   2   2   0   2   2   0   0   0   2   2   2   0   2   2   0   2   0   2   0   2   0   2   2   2   0   2   2   2   2   2   0   0   0   0   2   2   0   0   0   2   0   0   2   2   2   0   0   2   2   0   0   0   0   2   0   0   2   2   2   0   2   2   0   2   2   2   0   2   0   0   0   0   2   2   0   0   2   2   2   2   2   0   2   0   0   0   2   0   2   0   0   0   2   0   2   2   0   0   2   0   0   0   2   0   0   0   0   0   2   2   0   2   0   0   0   0   0   2   0   0   0   0   2   0   0   2   2   0   2   0   2   0   2   2   2   2   2   2   2   2   2   0   2   2   2   2   2   2   2   0   2   0   2   2   0   2   2   2   2   2   2   0   0   2   0   0   2   2   0   0   2   2   2   2   2   2   2   2   2   2   0   2   0   0
 MK-4-9                 2   0   2   2   2   0   2   2   0   0   0   2   2   0   0   2   2   2   0   2   2   0   0   0   2   2   2   0   2   2   0   2   0   2   0   2   0   2   2   2   2   2   2   2   2   0   0   0   0   2   2   2   0   0   0   2   0   0   2   2   2   0   0   2   2   0   0   0   0   2   2   0   2   2   2   0   2   2   0   2   2   2   0   2   0   2   0   0   2   2   0   0   2   2   2   2   2   0   2   0   0   0   2   0   2   0   0   0   2   0   2   2   0   2   2   0   0   0   2   2   0   0   0   0   2   2   0   2   0   0   2   0   0   2   0   0   0   0   2   0   0   2   2   2   2   0   2   0   0   0   2   2   2   0   2   2   0   0   2   2   2   2   2   2   2   0   2   0   2   2   0   2   2   2   2   2   2   2   0   2   0   0   2   2   2   0   2   2   2   2   2   2   2   2   2   0   0   2   0   2
 MK-4-10                2   0   0   2   2   0   2   0   0   0   0   2   0   0   0   2   2   2   0   2   2   0   0   0   2   2   2   0   2   2   0   2   0   2   0   2   0   2   2   2   2   2   2   2   2   0   0   0   0   2   2   2   0   0   0   2   0   0   2   2   2   0   0   2   2   0   0   0   0   2   2   0   2   2   2   0   2   2   0   0   2   2   0   2   0   2   0   0   2   2   0   0   2   2   2   2   2   0   2   0   2   0   2   0   2   0   0   0   2   0   2   2   0   2   2   0   0   0   2   2   0   0   0   0   0   2   0   2   0   0   2   2   0   2   0   0   0   0   2   0   0   2   2   2   2   0   2   2   0   0   2   2   2   0   2   2   0   0   0   2   2   2   0   2   0   0   2   0   2   2   0   2   2   2   2   2   2   2   0   2   0   0   2   2   2   0   2   2   2   2   2   2   2   2   2   0   0   2   2   2
 MK-4-11                2   2   0   2   2   0   2   0   0   0   0   2   0   0   0   2   2   2   0   2   2   0   0   0   2   2   2   0   2   2   0   2   0   2   0   2   0   0   0   2   2   2   2   2   2   0   0   0   0   2   2   2   0   0   0   2   2   0   2   2   2   0   0   2   2   0   0   0   0   2   2   0   2   0   0   0   2   2   0   0   2   2   0   2   0   2   0   0   2   2   2   0   2   2   2   2   2   0   2   0   2   0   2   0   2   0   0   0   2   2   0   2   0   2   2   0   0   0   2   2   0   0   0   2   0   2   0   2   2   0   2   2   0   2   0   0   0   0   2   0   2   2   2   2   0   0   0   2   0   0   0   2   2   2   2   2   0   0   0   0   2   2   0   2   0   0   2   0   2   2   0   0   2   2   2   2   2   2   0   2   0   0   2   2   2   0   2   2   0   2   2   2   2   2   2   0   0   2   2   2
 MK-4-12                2   2   0   2   2   0   2   0   0   0   0   2   0   0   0   2   2   2   0   2   2   0   0   0   2   2   2   0   2   2   0   2   0   2   0   0   0   0   0   2   2   2   2   2   2   2   0   0   0   2   2   2   0   0   2   2   0   0   2   2   2   0   2   2   2   0   2   2   0   2   2   0   2   0   0   0   0   2   2   0   2   2   0   2   0   0   0   0   2   2   2   0   2   2   2   2   2   0   2   0   2   0   2   0   2   0   0   0   2   2   0   2   0   2   2   0   0   2   2   2   0   0   0   0   2   2   0   2   2   0   2   2   0   2   0   0   0   0   2   0   2   2   2   2   0   0   0   2   0   0   0   2   2   2   2   2   0   0   0   0   2   2   0   2   0   2   2   0   2   2   0   2   2   2   2   2   2   2   0   2   0   0   2   0   2   0   2   2   0   2   2   2   2   2   2   0   0   2   2   2
 MK-4-13                2   2   0   2   2   0   2   0   0   0   0   2   0   0   0   2   2   2   0   0   0   0   0   2   2   2   2   0   2   2   0   2   0   2   0   0   0   0   0   2   2   2   2   2   2   2   0   0   0   2   2   2   0   2   0   2   2   2   2   2   2   0   2   2   2   0   2   0   0   2   2   0   2   0   2   0   0   2   2   0   2   2   0   2   0   2   0   2   2   0   2   0   2   2   2   2   2   0   2   0   2   0   2   0   2   0   2   0   2   2   0   0   0   0   2   0   0   2   2   2   0   0   0   0   2   2   0   2   2   0   2   2   0   2   0   2   0   0   2   0   2   2   2   2   0   0   0   2   0   0   0   2   2   2   2   2   0   2   0   0   2   2   0   2   0   0   2   0   2   2   0   2   2   2   2   2   2   2   0   2   2   2   0   0   0   0   2   0   0   2   2   2   2   2   2   0   0   2   2   0
 MK-4-14                2   2   0   2   0   0   0   0   0   0   0   2   0   0   0   2   2   2   0   0   0   0   0   2   2   2   2   0   2   2   0   2   0   2   0   0   0   0   0   2   2   2   2   2   2   2   0   0   0   0   2   2   0   2   0   2   2   2   2   2   2   2   2   2   2   0   2   0   0   2   2   0   2   0   2   0   0   2   2   0   0   2   0   2   0   2   0   2   2   2   2   0   2   0   2   0   2   0   0   0   2   0   2   0   2   0   2   0   2   2   0   0   0   0   0   0   0   2   2   2   0   2   0   0   2   2   0   2   2   2   2   2   0   2   0   2   0   0   2   0   2   2   2   2   0   0   0   0   0   0   0   2   2   2   2   2   0   2   0   0   2   0   0   2   0   0   0   0   2   2   0   2   0   2   2   2   2   2   0   2   2   2   0   2   0   0   2   0   0   2   2   2   2   2   2   0   0   2   2   0
 MK-4-15                2   2   0   2   0   0   0   0   0   2   0   2   0   0   0   2   2   2   0   0   2   0   0   2   0   2   2   0   2   2   0   2   0   0   0   0   0   0   0   2   2   2   2   2   0   2   0   0   0   0   2   2   0   2   0   2   2   2   2   2   2   2   2   2   2   0   2   0   0   2   2   0   2   0   2   0   0   2   0   0   0   2   0   2   0   2   2   0   2   2   2   0   2   2   2   0   2   0   0   2   2   2   2   0   2   0   2   0   2   2   0   0   0   0   0   0   0   2   2   2   0   0   0   0   2   2   0   2   2   2   2   2   0   2   0   2   0   0   2   0   2   2   2   0   0   2   0   0   0   0   0   2   2   2   2   2   0   2   0   0   2   0   0   2   0   0   0   0   2   2   0   2   0   2   2   2   2   2   0   2   2   0   0   2   0   0   2   0   2   2   0   0   2   2   2   0   0   2   2   0
 MK-4-16                2   2   0   2   0   0   0   0   0   2   0   2   0   2   2   2   2   2   0   0   2   0   0   2   0   2   0   0   0   2   0   2   0   0   0   0   0   0   0   2   2   2   2   2   2   2   0   0   0   0   2   2   0   2   0   2   2   2   2   2   0   2   2   2   2   0   2   2   0   2   2   0   0   0   2   0   0   2   0   0   0   0   0   2   0   2   2   0   2   2   2   0   2   2   2   0   2   0   0   2   2   2   2   0   2   0   2   2   2   0   0   0   0   0   0   2   0   2   2   2   0   0   0   2   2   2   0   2   2   2   2   2   0   2   0   2   0   2   2   0   2   2   0   0   0   2   0   0   0   0   0   2   2   2   2   0   0   2   0   0   2   0   0   2   0   0   0   0   2   2   2   2   0   0   2   2   0   2   0   2   2   0   0   2   0   0   2   0   2   2   0   0   2   2   0   0   0   2   2   0
 MK-5-1                 0   0   0   0   2   0   0   0   2   0   0   0   0   2   2   2   0   2   2   2   2   0   2   0   2   2   2   0   0   0   2   0   2   2   0   2   0   0   0   0   2   2   2   2   0   2   0   0   0   0   2   0   0   2   0   2   0   0   2   2   0   0   0   2   0   0   2   2   0   0   2   0   2   2   2   2   2   2   2   0   0   2   0   2   0   0   0   2   2   2   2   2   0   0   0   2   2   2   0   0   0   0   0   2   2   2   0   2   2   2   2   2   2   0   0   2   2   0   0   2   0   0   0   0   2   0   2   2   2   2   0   0   0   2   0   2   0   2   2   0   2   0   2   2   0   0   0   0   2   0   0   2   2   0   2   2   2   0   0   2   0   2   0   2   2   0   2   0   0   2   0   2   2   2   2   0   2   2   0   0   0   0   0   0   0   2   2   2   0   0   0   2   0   0   0   2   2   0   0   0
 MK-5-2                 0   0   2   0   2   0   0   0   2   0   0   0   0   2   2   2   0   2   2   2   2   0   2   2   2   2   2   0   0   0   2   0   2   2   0   2   0   0   0   0   2   2   2   2   0   2   0   0   0   0   2   0   0   2   0   0   0   0   2   2   0   0   0   2   2   0   2   0   0   0   2   0   2   2   2   2   2   2   0   0   0   2   0   2   0   0   0   2   2   2   2   2   0   0   0   2   2   2   0   0   0   0   0   2   0   2   0   2   2   2   2   2   2   0   0   2   0   0   2   2   0   0   0   0   2   2   2   2   2   2   0   0   0   2   0   0   0   2   2   0   2   0   2   2   0   0   0   0   2   0   0   2   2   0   2   2   2   0   0   2   0   2   0   2   2   0   2   0   0   2   0   2   2   2   2   0   2   2   0   0   0   0   2   0   0   2   2   0   0   0   0   2   0   0   0   2   2   0   0   0
 MK-5-3                 2   0   2   0   0   0   0   0   2   0   0   0   0   2   2   2   0   2   2   2   2   0   2   2   2   2   2   0   0   0   2   0   0   2   0   2   2   0   2   0   2   2   2   2   0   2   0   0   2   0   0   0   0   2   0   0   0   0   2   2   0   0   0   2   2   0   2   0   0   2   2   0   0   2   2   2   2   2   0   0   0   2   0   2   0   0   0   2   2   2   2   2   0   0   0   2   2   2   0   0   0   0   2   2   0   2   0   0   2   2   0   2   2   0   0   2   0   0   0   2   0   0   0   0   2   2   2   2   2   2   0   0   2   2   0   0   0   2   2   0   2   0   2   2   0   0   0   0   2   0   0   2   2   0   2   2   2   0   2   2   0   2   0   2   0   0   2   0   2   2   0   2   2   0   2   2   2   0   0   0   0   0   2   0   0   2   2   0   0   0   0   0   0   0   0   2   2   0   0   0
 MK-5-4                 2   0   2   0   0   0   0   0   2   0   0   0   0   0   2   0   0   2   2   2   2   0   2   2   2   0   2   0   0   0   2   0   2   2   0   2   2   0   0   0   2   2   0   2   2   2   0   0   2   0   0   0   0   2   0   0   0   0   2   2   0   0   0   2   2   2   2   0   0   2   2   0   0   2   2   2   2   2   0   0   0   2   0   2   0   0   0   0   2   2   2   2   0   0   0   0   0   2   0   0   0   0   2   2   0   2   0   0   2   2   0   2   2   0   0   2   0   0   0   0   0   0   0   2   0   2   2   2   2   2   0   0   2   2   0   0   0   2   2   0   2   0   2   2   0   0   0   0   0   0   0   2   2   0   2   2   2   0   2   2   0   2   0   2   0   0   2   0   2   2   0   2   2   0   2   0   2   0   0   0   0   0   2   0   0   2   2   0   0   0   0   0   0   0   0   2   2   0   0   0
 MK-5-5                 2   0   2   0   0   0   0   0   2   0   0   0   0   0   2   2   0   2   2   2   2   0   0   2   2   0   2   0   0   0   2   0   2   2   0   2   2   0   0   0   2   2   0   2   2   2   0   0   2   0   0   2   0   0   0   0   0   0   2   2   0   0   0   2   2   2   2   0   0   2   2   0   0   2   2   2   0   2   0   0   0   2   0   2   2   0   0   0   2   2   2   2   0   0   0   0   0   2   0   0   0   0   2   2   0   2   0   0   2   2   0   2   2   0   0   2   0   0   0   0   0   0   0   0   0   2   2   2   2   2   0   0   2   2   2   0   0   2   2   0   2   0   2   2   0   0   0   0   2   2   0   2   2   0   2   2   2   0   2   2   0   2   0   2   0   0   0   0   2   2   0   2   2   0   2   0   2   0   0   0   0   0   2   2   0   0   2   0   0   0   0   0   0   0   0   2   2   0   0   2
 MK-5-6                 0   0   2   0   0   0   0   0   0   0   0   0   0   0   2   2   0   0   2   2   2   0   0   2   2   0   2   0   0   0   2   0   2   2   0   2   2   0   0   2   2   2   2   2   2   2   0   0   2   0   0   2   0   0   0   0   0   0   0   2   0   0   0   2   2   2   2   0   0   2   0   0   0   2   2   2   2   2   0   0   0   2   2   2   2   0   0   0   2   2   2   2   0   0   0   0   0   2   0   0   0   0   2   2   0   2   2   2   2   2   0   2   2   0   0   0   0   0   2   2   0   0   0   0   2   2   2   2   2   2   0   0   2   2   2   2   0   2   2   0   2   0   0   2   2   0   0   2   0   0   0   2   2   0   2   2   2   0   2   2   0   2   0   2   0   0   2   0   2   2   0   2   2   2   2   0   2   0   0   0   0   0   0   0   0   0   2   2   0   0   0   2   0   0   0   2   2   0   0   2
 MK-5-7                 0   2   2   0   0   0   0   0   0   0   0   0   0   0   2   2   0   0   2   0   0   2   0   2   2   0   2   0   0   0   2   0   2   2   0   2   2   0   2   2   2   2   2   2   2   2   2   2   2   2   0   2   0   0   0   2   0   2   0   2   0   0   0   2   2   2   0   2   0   2   0   0   2   2   2   2   2   2   0   0   0   2   2   2   2   0   2   2   2   2   2   2   0   0   0   0   2   2   0   0   0   0   2   2   2   2   2   2   2   2   0   2   2   0   0   0   0   0   2   2   0   0   2   0   2   2   2   2   2   2   0   0   2   2   2   2   0   2   2   0   2   0   2   0   2   0   0   2   0   0   0   2   2   2   2   2   2   0   2   2   0   2   0   2   0   0   0   0   2   2   0   2   2   2   2   0   2   0   0   0   0   0   0   0   0   0   0   2   0   0   0   0   0   0   0   2   2   0   0   2
 MK-5-8                 0   2   2   0   2   0   0   2   0   0   0   0   0   0   2   2   0   0   2   0   0   2   0   2   2   0   2   0   2   0   2   0   2   2   2   0   2   0   2   2   2   2   2   2   2   2   2   2   2   2   0   2   0   0   0   2   0   2   0   2   0   0   0   2   2   2   0   0   0   2   0   0   2   0   2   2   2   2   0   2   0   2   2   2   2   2   2   2   2   2   2   2   0   0   0   2   2   2   0   0   2   0   2   2   0   2   2   2   0   2   0   2   2   0   0   0   0   0   2   0   0   0   2   0   2   2   2   2   2   2   0   0   2   2   2   2   2   2   0   0   2   0   2   0   2   0   0   2   0   0   0   2   2   2   2   2   0   0   2   2   0   2   0   2   0   2   0   2   2   2   0   2   2   2   2   0   2   0   0   0   0   0   0   0   0   0   0   2   0   0   0   0   0   0   2   2   2   0   2   2
 MK-5-9                 0   2   0   2   2   0   0   2   0   0   0   0   0   0   2   2   0   0   2   0   0   2   0   2   0   0   2   0   2   0   2   0   2   2   2   0   2   0   2   2   2   2   2   2   2   2   2   2   2   2   0   2   0   0   0   2   0   2   0   0   0   2   2   2   2   2   0   0   2   2   0   0   2   0   2   2   2   2   0   0   0   2   2   0   0   2   2   2   2   2   2   0   0   0   0   2   0   2   0   0   2   0   0   2   0   0   2   2   2   2   0   2   2   0   0   0   0   0   2   0   0   0   2   0   2   2   2   2   2   0   0   2   2   2   2   2   0   2   0   0   2   0   2   0   2   0   0   2   0   2   0   0   2   2   2   2   0   0   0   2   0   0   0   2   0   2   0   2   2   2   0   2   2   2   2   0   2   2   0   0   0   0   0   0   0   0   0   2   0   0   0   0   0   0   2   2   0   0   2   2
 MK-5-10                0   0   0   2   2   0   0   2   0   0   0   0   0   0   2   2   0   0   2   0   0   2   0   0   0   0   2   2   2   0   2   0   2   2   2   0   2   0   2   2   2   2   2   2   2   2   2   2   2   2   0   2   0   0   0   2   0   2   0   0   0   2   2   2   2   2   0   0   2   2   0   0   2   0   2   2   2   2   2   0   0   2   2   0   0   2   2   2   2   2   2   0   0   0   0   2   0   2   0   0   2   0   0   2   0   0   2   2   2   2   0   2   0   0   0   0   0   0   2   0   0   0   2   0   2   2   0   2   2   0   0   0   2   2   2   2   0   2   0   0   2   0   2   0   2   2   0   2   0   2   0   0   2   2   2   2   0   0   0   2   0   0   0   2   0   2   0   2   2   2   0   2   2   2   2   0   2   2   0   0   2   0   0   0   0   0   0   2   0   0   2   0   2   0   2   2   0   0   2   2
 MK-5-11                0   0   0   0   2   0   0   2   0   0   0   0   0   0   2   2   0   0   2   0   0   0   2   0   0   0   2   2   2   0   2   0   2   2   2   0   2   0   2   2   2   0   2   2   2   2   2   0   2   2   0   0   0   0   2   2   0   2   0   2   0   2   2   2   2   2   2   0   2   2   0   0   2   0   2   2   2   2   2   0   0   2   2   0   0   2   2   2   2   2   2   0   0   0   0   2   0   2   0   0   0   0   0   2   0   0   0   2   2   2   2   2   0   2   0   0   0   0   2   0   0   0   2   0   2   2   0   2   0   0   0   0   2   2   2   2   0   2   0   0   2   0   2   0   2   0   0   2   0   2   0   0   2   2   2   2   0   0   0   2   0   0   0   2   0   2   0   2   0   2   0   2   2   2   2   0   2   2   0   0   2   0   0   0   0   0   0   2   0   0   2   0   2   0   2   2   0   0   2   2
 MK-5-12                0   0   0   0   2   0   0   2   0   0   0   0   0   0   2   2   0   0   2   0   0   0   2   0   0   0   2   2   2   0   0   0   2   2   2   0   2   0   2   2   2   0   2   0   2   2   2   0   2   2   0   0   0   0   2   0   0   2   0   2   0   2   2   2   2   2   2   0   2   2   0   0   2   0   2   2   0   2   2   0   0   2   2   0   2   2   2   2   2   2   2   0   0   0   0   2   0   2   0   0   0   0   0   2   0   0   0   2   2   2   2   2   0   2   0   0   0   0   2   0   0   0   2   0   2   2   0   2   0   0   0   0   2   2   2   2   0   2   0   0   2   0   0   0   2   0   0   2   2   2   2   2   2   0   2   2   0   0   0   2   0   0   0   2   0   0   0   2   0   2   0   2   2   2   2   0   2   2   2   0   2   0   0   0   0   0   0   2   0   0   2   0   2   0   2   2   0   0   2   2
 MK-5-13                2   0   0   0   2   0   0   2   0   0   0   0   0   0   2   2   0   0   2   0   0   0   2   0   0   0   2   0   2   2   0   0   2   2   2   0   2   0   2   2   2   0   2   0   2   2   0   0   2   2   0   0   0   0   2   0   0   2   0   0   0   2   2   2   2   2   2   0   2   0   0   0   2   2   2   2   0   2   2   0   0   2   2   0   2   2   2   2   2   2   2   0   0   0   0   0   0   2   0   0   0   0   0   2   0   0   0   2   2   2   2   2   0   2   0   0   2   0   2   0   0   0   2   0   2   2   0   2   0   0   0   0   2   2   2   2   0   2   0   0   2   0   0   0   2   0   0   2   2   0   2   2   2   0   2   2   0   0   0   0   0   0   0   2   0   0   0   2   0   0   0   2   0   0   2   0   0   2   2   2   2   0   2   0   0   0   0   2   0   0   2   2   2   2   2   2   0   0   2   2
 MK-5-14                2   0   0   0   2   0   0   2   0   0   0   0   0   2   2   2   0   0   2   0   0   0   2   0   0   0   2   0   2   2   0   0   2   2   2   0   2   0   2   2   2   0   2   0   2   0   0   2   2   2   0   0   0   0   2   0   0   0   2   0   0   2   2   2   2   2   0   0   2   0   0   0   2   0   2   2   0   2   2   0   0   2   2   0   2   2   0   2   0   2   2   0   0   0   2   0   2   2   0   0   0   0   0   2   0   2   0   2   2   2   2   0   0   2   0   0   2   0   2   0   0   2   2   0   2   2   0   2   0   0   0   2   2   2   2   2   0   2   0   0   2   0   0   0   2   0   0   2   2   0   2   2   2   0   2   2   0   0   0   0   0   0   0   2   0   0   0   0   0   0   0   2   0   0   0   0   0   2   2   2   2   0   2   0   0   0   2   2   0   0   2   2   2   2   2   2   0   0   2   2
 MK-5-15                2   0   0   0   2   0   0   2   0   0   0   2   0   2   2   0   0   0   0   0   0   0   2   0   0   0   2   0   2   2   0   0   2   2   2   0   2   0   2   2   2   0   2   0   2   0   0   2   2   0   0   0   0   0   0   0   0   0   2   0   0   2   2   2   2   2   0   0   2   0   0   0   2   0   2   2   0   2   2   0   0   2   2   0   2   2   0   2   0   2   2   0   0   0   2   0   2   0   0   0   0   0   0   2   0   0   0   2   2   2   2   0   0   2   0   0   0   0   2   2   0   2   2   0   2   2   2   2   0   0   0   2   2   2   2   2   0   2   0   0   2   0   0   0   2   0   0   2   2   0   0   2   2   0   2   2   0   0   0   0   0   0   0   2   2   0   0   0   0   2   0   2   0   0   0   0   0   2   2   2   2   0   0   0   0   0   2   2   2   0   0   0   2   2   2   2   0   0   2   2
 MK-5-16                2   0   0   0   2   0   0   2   2   0   0   0   2   2   2   0   0   0   0   0   0   0   2   2   2   0   0   0   2   0   0   0   2   2   2   0   2   0   2   2   2   0   2   0   2   0   0   2   2   0   2   0   0   2   0   0   0   0   2   0   0   2   2   2   2   2   0   0   2   0   0   0   2   0   0   2   0   2   2   0   0   2   2   0   2   2   0   0   0   2   2   0   0   0   2   0   2   0   0   0   0   0   0   2   0   2   0   2   2   2   2   0   0   2   0   0   0   0   2   2   0   2   2   0   2   2   2   2   0   0   0   2   0   2   2   2   2   2   0   0   2   0   0   0   2   0   0   2   2   0   0   2   2   0   2   2   0   0   0   0   0   0   0   2   2   0   0   0   0   2   0   2   0   2   0   0   0   2   0   2   2   0   0   0   0   0   0   2   2   0   0   0   2   0   0   2   0   0   2   2
 MK-6-1                 0   2   0   0   2   0   2   2   0   2   0   0   2   2   2   0   0   0   2   2   2   2   2   2   0   0   2   2   2   2   2   0   2   2   2   2   2   2   0   2   0   0   0   2   2   2   0   2   2   2   2   0   2   2   2   2   2   0   0   2   2   2   2   0   2   2   2   0   2   2   0   2   0   0   2   0   0   2   0   0   0   2   2   0   2   0   0   0   0   0   0   2   2   2   0   0   0   0   2   0   0   2   2   0   2   0   0   2   0   0   2   0   0   2   2   0   2   0   0   0   2   2   0   0   0   0   0   0   0   0   0   2   2   0   2   2   2   0   2   0   2   2   2   2   0   2   2   0   2   0   0   2   0   0   2   0   0   2   2   2   0   0   0   2   0   0   2   0   0   2   0   2   0   0   2   2   0   2   2   2   0   0   2   2   2   2   0   2   2   0   2   2   2   0   2   2   0   0   2   2
 MK-6-2                 0   2   0   0   2   2   2   2   0   2   0   0   2   2   2   0   0   0   2   2   0   0   2   2   0   0   2   2   0   2   2   0   2   2   0   2   2   2   0   2   0   0   0   2   2   2   2   2   2   2   2   0   2   2   2   2   2   0   0   2   2   2   2   0   2   2   2   0   2   2   0   2   2   0   2   0   0   2   0   0   0   2   2   0   2   0   0   0   0   0   0   2   2   2   0   0   0   0   2   0   0   2   2   0   2   0   0   2   0   0   2   0   2   2   2   0   2   0   0   0   2   2   0   0   0   0   0   0   0   0   0   2   2   0   0   2   2   0   2   0   2   2   2   2   0   2   2   0   2   0   0   2   0   0   2   0   0   2   2   2   0   0   0   2   2   2   2   0   0   2   0   2   0   0   2   2   0   2   2   2   0   0   2   2   2   2   2   0   2   0   0   2   2   0   2   2   0   0   2   0
 MK-6-3                 0   2   0   0   2   2   2   2   0   2   0   0   2   2   2   0   0   0   2   2   0   0   2   2   0   0   2   2   0   2   2   0   0   0   0   2   2   2   0   2   0   0   0   2   2   2   2   2   2   0   2   2   2   2   2   2   2   0   0   2   2   2   0   0   2   0   2   0   2   2   0   2   2   0   2   0   0   2   0   0   0   2   2   0   2   0   2   0   2   0   0   2   2   2   0   0   0   2   2   2   0   2   2   0   2   0   0   2   0   0   2   0   2   2   2   0   2   0   2   0   2   0   0   0   2   0   0   0   0   0   0   2   2   0   0   2   2   0   2   0   2   2   2   2   2   2   2   0   2   0   0   0   2   0   2   0   0   2   2   2   0   0   0   2   0   2   0   0   0   2   0   2   0   0   2   2   0   2   2   2   0   0   2   2   0   2   2   0   2   0   0   2   2   0   2   2   0   0   2   0
 MK-6-4                 0   0   0   0   2   2   2   2   0   2   0   0   2   2   2   0   0   0   2   2   0   0   2   2   0   0   2   2   0   2   2   0   0   0   0   2   2   2   2   2   0   0   2   2   2   2   0   2   2   0   2   2   2   0   2   2   2   0   0   2   2   2   0   0   2   2   2   0   2   2   0   2   2   0   2   0   0   2   0   0   0   2   2   0   0   0   2   0   2   0   0   0   2   2   0   0   0   2   2   2   0   2   2   0   0   2   0   2   0   0   2   0   0   2   2   0   2   0   2   0   2   0   0   0   2   0   0   0   0   0   0   2   2   0   2   2   2   0   2   0   2   2   2   2   2   2   2   0   2   0   0   0   2   0   2   0   0   2   2   2   0   0   0   2   0   0   0   0   0   2   0   2   0   0   2   2   0   2   2   2   0   0   2   2   0   2   2   0   2   0   0   2   2   0   2   0   0   0   0   0
 MK-6-5                 0   0   2   0   2   2   2   2   0   2   0   0   2   2   2   2   2   0   2   2   0   2   2   2   0   0   2   2   0   2   2   0   0   0   0   2   2   2   2   2   0   0   2   2   2   2   0   2   2   0   2   2   2   2   2   2   2   0   0   2   0   2   0   0   2   0   2   0   2   2   2   2   2   0   2   0   0   2   0   0   2   0   2   0   2   0   2   0   2   0   0   0   2   2   0   0   0   2   2   2   0   0   2   0   0   2   0   0   0   0   2   2   0   2   2   0   2   0   2   0   0   0   0   0   2   0   0   0   0   0   0   2   2   0   2   2   2   0   2   0   2   2   2   2   2   2   0   0   2   0   0   2   2   0   2   0   2   2   2   2   0   2   0   2   2   0   0   0   0   2   0   2   0   0   2   2   0   2   2   2   0   0   2   2   0   2   2   0   2   0   0   2   2   0   2   0   0   0   2   0
 MK-6-6                 2   0   2   0   2   2   2   2   0   2   0   0   2   0   2   2   2   0   2   2   0   2   2   2   0   0   2   0   0   2   2   0   0   0   0   2   0   2   2   2   0   0   2   2   2   2   2   2   2   2   2   2   2   2   2   0   2   0   0   2   0   2   0   0   2   0   0   0   2   2   0   2   2   0   2   0   0   2   0   0   2   0   2   0   2   0   2   0   2   0   2   0   2   2   0   0   0   2   2   2   0   0   2   0   0   2   0   0   0   0   2   2   2   2   2   2   2   0   2   0   0   0   0   0   2   0   0   0   0   0   0   2   2   0   2   2   2   0   2   0   2   2   2   2   2   2   0   0   2   0   0   0   2   0   2   0   2   2   2   2   0   2   0   2   2   0   0   0   0   0   0   2   0   0   2   2   0   2   0   2   0   0   2   2   0   2   2   2   2   2   0   2   2   0   2   0   0   0   2   0
 MK-6-7                 2   0   2   0   2   2   2   2   0   2   0   0   2   0   2   0   2   0   2   2   0   2   2   2   2   0   2   0   0   2   2   0   0   0   0   2   2   2   2   2   2   0   2   2   2   2   2   2   2   0   2   2   2   2   2   0   2   0   0   2   2   2   0   0   2   0   0   0   2   2   2   2   2   0   0   0   0   2   0   0   2   0   2   0   2   0   2   0   2   0   2   0   2   2   0   0   0   2   2   2   0   0   2   0   0   2   0   0   0   0   2   2   2   2   2   2   2   0   0   0   0   0   0   0   2   0   0   0   0   0   0   2   2   0   2   0   2   0   2   0   2   2   2   2   0   2   0   0   2   0   0   0   2   2   2   0   2   2   2   2   0   2   0   2   2   2   2   0   0   0   2   2   0   0   2   2   0   2   0   0   2   0   2   0   0   2   2   2   2   2   0   2   2   0   2   0   0   0   2   0
 MK-6-8                 0   0   2   0   2   2   2   2   0   2   0   0   2   0   2   0   2   0   2   2   0   2   2   2   2   0   2   0   0   2   2   0   0   0   0   2   2   2   2   2   2   0   2   2   2   0   2   0   2   0   2   2   2   2   2   0   2   0   0   2   2   2   0   0   0   0   0   0   2   2   2   2   2   0   0   0   0   2   0   0   2   0   2   0   2   0   2   0   2   0   2   0   2   2   0   0   2   2   2   2   0   0   2   0   0   2   0   0   0   2   2   0   2   2   2   2   2   0   0   0   0   0   0   0   2   0   0   0   0   0   0   2   2   0   2   0   2   2   2   0   2   2   2   2   0   2   0   0   2   0   0   2   2   2   2   0   2   2   2   2   2   2   0   2   2   2   2   0   0   0   2   2   0   0   2   2   0   0   0   0   0   0   2   0   0   2   2   2   2   0   0   2   2   0   0   0   0   0   2   0
 MK-6-9                 0   0   2   0   2   2   2   2   0   2   0   0   0   0   2   0   0   0   2   2   0   2   2   2   0   0   2   0   0   2   2   0   0   0   0   2   2   2   2   2   2   0   2   2   2   0   2   0   2   0   2   2   2   0   2   0   2   0   0   2   2   2   0   0   0   2   0   0   2   2   0   2   2   0   0   0   0   2   0   0   2   0   2   0   2   0   2   0   2   0   2   0   2   2   0   0   2   2   2   2   0   0   2   0   0   2   0   0   0   2   2   0   2   2   2   0   0   0   0   0   0   0   0   0   2   0   0   0   0   0   0   2   2   2   2   2   2   2   2   0   2   2   2   2   0   2   0   0   2   0   0   2   2   2   0   2   2   2   2   2   2   2   0   2   2   2   2   0   0   0   2   2   0   0   2   0   0   2   0   0   0   2   2   0   0   2   2   2   2   0   0   2   2   0   0   0   0   0   2   0
 MK-6-10                2   0   2   0   2   2   2   2   0   2   0   0   2   0   2   0   0   2   2   0   0   2   2   0   0   0   2   0   0   2   2   0   0   0   2   0   2   0   2   2   2   0   2   2   0   0   2   0   2   2   2   2   2   0   2   0   2   0   0   2   2   2   0   0   0   2   0   2   0   2   0   2   0   0   0   0   0   2   2   2   2   0   0   0   2   0   2   0   2   0   2   0   2   0   0   0   2   2   2   2   0   0   2   0   0   2   0   0   0   2   0   0   2   2   2   2   0   0   0   0   2   0   2   0   2   0   0   0   0   0   0   2   2   2   0   2   2   2   2   0   2   2   2   2   0   2   0   0   2   0   0   2   2   2   0   2   2   2   2   2   2   2   0   2   2   2   2   0   0   0   2   2   0   2   2   0   0   2   0   0   0   2   2   0   0   2   2   0   2   2   0   2   2   0   0   0   0   0   2   0
 MK-6-11                2   0   2   0   2   2   2   2   0   2   2   0   2   0   2   0   0   2   2   0   0   2   2   2   0   0   2   2   0   0   2   0   0   0   2   0   2   2   2   2   2   0   2   2   0   0   2   0   2   2   2   2   2   0   2   0   2   0   0   2   2   0   0   0   0   2   2   2   0   0   0   2   0   0   0   0   0   2   2   2   2   0   0   0   2   0   0   0   2   0   2   0   2   0   0   2   2   0   2   2   0   0   2   0   0   2   0   0   0   2   0   0   2   0   2   2   0   0   0   0   0   0   2   0   2   0   0   0   0   2   0   2   2   2   0   2   2   2   2   0   2   2   2   2   0   2   0   2   2   0   0   2   2   2   0   2   2   2   2   0   0   2   0   2   0   2   2   0   0   0   2   0   0   2   2   0   0   2   0   0   2   0   2   0   0   2   0   2   2   2   0   2   2   0   0   2   0   0   0   0
 MK-6-12                2   2   2   0   2   0   2   2   0   2   2   0   2   0   2   0   0   2   2   2   0   2   2   2   0   0   2   0   0   0   0   0   0   0   2   0   2   2   2   2   2   2   2   2   2   0   2   0   0   2   2   2   2   0   2   0   2   0   0   0   2   0   0   0   0   2   2   2   0   0   0   0   0   0   0   0   0   2   2   2   2   0   0   0   2   0   0   0   0   0   2   0   2   0   0   2   2   0   2   2   0   2   2   0   0   2   0   0   0   2   0   0   2   0   2   2   0   0   0   0   0   2   2   0   2   0   0   0   0   2   0   2   0   2   0   2   2   2   2   0   2   2   2   2   0   2   0   2   0   0   0   2   2   2   0   2   2   2   0   0   0   2   0   2   0   0   2   0   0   2   2   0   0   2   2   0   0   2   0   0   2   0   2   0   0   2   0   2   2   2   0   2   2   0   0   2   0   0   0   0
 MK-6-13                2   2   2   0   2   0   2   2   0   2   0   0   2   2   2   0   0   2   2   2   0   0   2   2   0   2   2   0   0   0   0   0   0   0   2   0   2   2   0   2   2   2   2   0   2   0   2   0   0   2   2   2   2   0   2   0   2   2   0   0   2   0   0   0   0   2   2   2   0   0   0   0   0   0   0   2   0   2   2   0   0   0   0   0   2   0   0   0   0   0   0   0   2   2   0   2   2   0   2   2   0   2   2   0   0   2   0   0   0   2   0   2   0   0   2   2   0   0   0   0   0   2   2   0   2   0   0   0   0   2   0   2   2   2   0   2   2   2   2   0   2   2   2   2   2   2   0   2   2   0   0   0   2   2   0   2   2   2   0   0   0   2   0   2   0   0   2   0   0   2   2   0   0   2   2   0   0   2   0   0   2   2   2   0   0   2   0   2   0   2   0   2   2   2   0   2   0   0   0   0
 MK-6-14                2   2   2   0   2   0   2   2   0   2   0   0   2   2   2   0   0   2   2   2   0   0   2   2   0   2   2   0   0   0   0   0   0   0   2   2   0   2   0   2   2   0   2   0   2   0   2   0   0   2   2   2   2   0   2   0   2   2   0   0   2   0   0   0   2   2   2   2   0   0   0   0   0   0   0   2   0   2   2   0   0   0   0   0   2   2   2   0   0   0   0   0   2   2   0   2   2   0   2   2   0   2   2   0   0   2   0   0   0   0   0   2   0   0   2   2   0   0   0   2   0   2   2   0   0   0   0   0   0   2   0   2   2   2   0   2   2   2   2   0   2   2   2   2   2   2   0   2   2   0   0   0   2   2   0   2   2   2   0   2   0   2   0   2   2   0   2   0   0   2   2   0   0   2   2   0   0   2   0   0   0   2   2   0   2   2   0   2   0   2   0   2   0   2   0   2   0   0   0   0
 MK-6-15                2   2   2   0   0   0   2   2   0   2   0   2   2   2   2   2   0   2   0   0   0   0   2   2   0   2   2   0   0   0   0   0   0   2   2   0   0   2   0   2   2   0   2   0   2   0   2   0   0   2   2   2   2   0   2   2   2   2   0   0   2   0   0   0   2   2   2   2   2   0   0   0   0   0   2   2   0   2   2   0   0   0   0   0   2   2   2   0   2   0   0   0   2   2   0   2   2   0   2   0   0   0   2   0   0   2   0   0   0   0   2   2   0   0   2   2   0   0   0   2   2   2   2   0   0   0   2   0   0   2   0   2   2   2   0   2   0   2   2   0   2   2   0   2   2   2   2   0   2   0   0   0   2   2   2   2   2   2   0   2   0   2   0   0   2   0   2   0   0   2   2   2   0   2   2   0   0   2   0   0   2   2   0   0   2   2   0   2   0   0   0   2   0   2   2   2   0   0   2   0
 MK-6-16                2   2   2   0   0   0   2   2   0   2   2   2   2   2   2   2   0   0   2   0   0   0   0   2   0   2   2   2   0   0   2   0   0   2   2   0   0   2   0   2   2   0   2   0   2   2   2   0   0   2   2   2   2   0   2   2   2   2   0   0   2   0   0   0   2   2   2   2   2   0   0   0   2   0   2   2   0   2   2   0   0   0   0   0   2   2   0   2   2   2   0   0   0   0   0   2   2   0   2   0   0   0   2   0   0   2   0   0   0   0   2   2   0   2   2   2   0   0   2   2   2   2   2   0   0   0   2   0   0   2   0   2   2   2   0   2   0   2   2   0   2   2   0   2   0   2   2   0   2   0   0   0   2   0   2   2   2   2   0   2   0   2   0   0   2   0   2   0   0   2   0   2   0   0   0   0   0   2   0   0   2   2   0   0   0   2   0   2   2   2   0   2   0   2   2   2   0   0   2   0
 
!****************************************** Phenotypic Data **********************************************************
!-100.0 is resevred for missing phenotype
SimulatedTrait1        14.3170   16.8778   13.5697   13.8903   12.8632   14.4895   14.2376   14.2248   12.0312   17.9742   17.0764   11.9228   16.5902   15.6934   18.1214   11.3838   19.5044   13.8336   17.1368   14.6859   16.5282   16.9484   18.2245   12.8416   16.5524   12.6271   13.5149   12.3592   16.1343   11.9729   20.0518   15.1001   11.2665   15.2197   13.0966   14.3197   17.4529   13.0011   14.2312   13.0956   12.6352   15.7308   14.9455   15.7732   15.3107   11.7866   14.3797   14.9849   15.2443   17.8827   10.2441   12.6471   11.3758   12.8925   16.2087   13.9839   11.9312   17.8253   14.7229   13.0728   16.3173   14.9292   15.9521   16.8225   14.4620   13.9208   15.3764   15.3627   14.7393   14.8143   11.5930   11.2508   13.1316   14.6429   17.0356   13.3396   14.4658   15.1453   14.2577   17.5312   13.9309   14.2355   18.9913   16.1548    9.6579   15.2657   14.7331   19.0436   17.2077   14.9780   15.1365   18.1734   12.5742   18.6865   12.7732   14.1529   18.2837   17.3672    9.2773   16.9015   11.8038   18.8550   17.9669   14.2110   12.1148   18.0096   15.5358   14.9095   15.8711   11.6483   17.2838   18.3516   14.5988   14.7214   14.4322   15.2087   12.3363   12.5685   16.2610   16.0637   15.3926   14.1807   15.1088   18.2041   13.0283   11.3293   16.3698    9.0267   18.3506   18.9353   15.3895   11.8638   14.6758   12.9369   12.6177   17.0594   17.2948   14.5834   19.6596   13.4067   14.4024   15.5600   17.1540   16.1372   12.6377   13.5502   13.5492   16.3496   15.6123   14.9805   13.1827   16.5027   15.0602   17.7340   17.4429   20.1210   14.9649   11.0849   14.2569   15.3838   14.4729   15.2708   15.6056   18.3142   14.0962   12.7704   19.0271   12.0451   17.1491   15.6636   16.2000   10.3553   14.5453   14.7828    8.6952   17.3892   17.8792   13.6645   14.8323   12.8580   10.7411   10.4792   20.4806   17.4977   17.6093   13.3109   13.4795   13.3699   14.5743   13.2570   12.6589   17.2047   15.6927   11.7954   19.1461   11.1780   16.7173   18.1409   15.7274   15.6390
SimulatedTrait2        11.3196    9.2943    9.0060   11.7818    9.6959    9.9701    9.7172    9.9324   11.2775    8.7510    7.6279   11.1971    9.2952    7.7447   10.3319   10.0106    8.7686   10.3571    8.7678   10.6941    9.1608   12.8949   11.4388    8.8121   11.2870    9.1386    8.8884   12.6444   10.2976    8.4257    8.7328    7.8972    6.6714    8.7650    8.9865    9.3023    9.0763   12.9034    9.4972    9.3422    9.3043   11.4241   10.6101   13.0986   10.1061    8.6787    7.2522    7.3988    7.5823    9.6703   10.9134   10.7670    8.9256   10.6120    8.9166    7.0739    9.5309   10.6059   13.1047   12.1148    7.3006    9.5379    8.9403    7.4630    9.8592   11.5958    8.6297   10.3722   12.5708    9.3522    9.6650    8.3752   10.1418   10.9325    7.9741    9.0225   11.4521   10.7935   13.1210    8.8283   12.8316   10.4564    9.9884   11.6614   11.7648   10.3377   11.9054    9.8161    9.6138   10.1106   10.2480    9.9932    8.0157   11.9967   12.5964   12.3438   11.8041    9.7310    9.1422    9.6598   11.8177   10.6986   10.5762   12.8027   12.4388   11.7853    9.4652   12.1606   10.4273   12.1182    8.2029    8.9547   11.6435    8.3981    9.8223   11.9769    9.3095    7.3810   10.1130   11.9116    8.8714    7.3063   11.5561   11.5736    9.3916   10.9697    8.4061    8.2586   13.7220    9.0492    8.6100    9.9543    8.2962    9.8071   10.8658   13.1207   10.3235    9.6005    6.8170    6.5908    7.5480   10.6392    9.7776    7.2990   10.3784   10.0198   11.6872    9.7242   10.6455    8.5100   11.9367    9.9189   11.9636   10.1823   11.3732    6.0264    8.8522   10.8118   11.6329   11.7374    8.9146   10.3857   11.0656    9.6063    8.1457   12.1836    8.2485    6.7745    9.0921    9.5083    7.3743   10.4305   10.3663    8.8116   10.8970    9.6475   10.1266   10.8971    9.6051   10.4626   10.1802   10.4625    7.5495    7.5622   11.1140   11.3480   10.8373   10.2874   12.7953    9.2376    8.8646    9.0065    9.4563   11.7010    8.0387   10.2420   11.3711   13.3220    9.5626    7.7498
 
