# Supplementary material for: Inclusive Composite Interval Mapping of QTL by Environment Interactions in Biparental Populations
Source: PLoS One. 2015 Jul 10;10(7):e0132414. doi: 10.1371/journal.pone.0132414 (PMC4498613; doi:10.1371/journal.pone.0132414)
Supplement: S4 File — (ZIP) [file pone.0132414.s004.zip › H=0.1/L1/run_00069.met]

!**********************Note: lines staring with "!" are remarks and will be ignored in the program********************
!*********************************General Information**********************************
!Assuming F1 = P1 x P2, populations available in QTL IciMapping are: 
!  1, P1BC1F1 = P1 x F1, the first backcrossing where P1 is used as the recurrent parent;
!  2, P2BC1F1 = P2 x F1, the first backcrossing where P2 is used as the recurrent parent;
!  3, F1DH, F1-derived doubled haploids; 
!  4, RIL or F1RIL, recombination inbred lines through the repeated selfing of F1;
!  5, P1BC1RIL, recombination inbred lines through the repeated selfing of P1BC1F1;
!  6, P2BC1RIL, recombination inbred lines through the repeated selfing of P2BC1F1;
!  7, F2, the selfing generation of F1;
!  8, F3, the selfing generation of F2;
!  9, P1BC2F1, the second backcrossing where P1 is used as the recurrent parent; 
! 10, P2BC2F1, the second backcrossing where P2 is used as the recurrent parent;
! 11, P1BC2RIL, recombination inred lines through the repeated selfing of P1BC2F1; 
! 12, P2BC2RIL, recombination inred lines through the repeated selfing of P2BC2F1; 
! 13, P1BC1F2, the selfing generation of P1BC1F1; 
! 14, P2BC1F2, the selfing generation of P2BC1F1; 
! 15, P1BC2F2, the selfing generation of P1BC2F1; 
! 16, P2BC2F2, the selfing generation of P2BC2F1; 
! 17, P1BC1DH, P1BC1F1-derived doubled haploids; 
! 18, P2BC1DH, P2BC1F1-derived doubled haploids; 
! 19, P1BC2DH, P1BC2F1-derived doubled haploids; 
! 20, P2BC2DH, P2BC2F1-derived doubled haploids; 
   3      !Mapping Population (see remarks above)
   2      !Mapping Function (1 for Kosambi; 2 for Haldane; 3 for Morgan)
   2      !Marker Space Type (1 for intervals; 2 for positions)
   1      !Marker Space Unit(1 for centiMorgans; 2 for Morgan)
   6      !Number of Chromosomes (or Linkage Groups)
 200      !Size of the mapping population
   2      !Number of environments
 
!***************************************** Chromosomes and Linkage Maps **********************************************
!Chromosome                 NumMarkers
-CH1                        16
-CH2                        16
-CH3                        16
-CH4                        16
-CH5                        16
-CH6                        16
!Linkage map (Marker name followed by position or the interval length)
 MK-1-1                1     0.000
 MK-1-2                1    10.000
 MK-1-3                1    20.000
 MK-1-4                1    30.000
 MK-1-5                1    40.000
 MK-1-6                1    50.000
 MK-1-7                1    60.000
 MK-1-8                1    70.000
 MK-1-9                1    80.000
 MK-1-10               1    90.000
 MK-1-11               1   100.000
 MK-1-12               1   110.000
 MK-1-13               1   120.000
 MK-1-14               1   130.000
 MK-1-15               1   140.000
 MK-1-16               1   150.000
 MK-2-1                2     0.000
 MK-2-2                2    10.000
 MK-2-3                2    20.000
 MK-2-4                2    30.000
 MK-2-5                2    40.000
 MK-2-6                2    50.000
 MK-2-7                2    60.000
 MK-2-8                2    70.000
 MK-2-9                2    80.000
 MK-2-10               2    90.000
 MK-2-11               2   100.000
 MK-2-12               2   110.000
 MK-2-13               2   120.000
 MK-2-14               2   130.000
 MK-2-15               2   140.000
 MK-2-16               2   150.000
 MK-3-1                3     0.000
 MK-3-2                3    10.000
 MK-3-3                3    20.000
 MK-3-4                3    30.000
 MK-3-5                3    40.000
 MK-3-6                3    50.000
 MK-3-7                3    60.000
 MK-3-8                3    70.000
 MK-3-9                3    80.000
 MK-3-10               3    90.000
 MK-3-11               3   100.000
 MK-3-12               3   110.000
 MK-3-13               3   120.000
 MK-3-14               3   130.000
 MK-3-15               3   140.000
 MK-3-16               3   150.000
 MK-4-1                4     0.000
 MK-4-2                4    10.000
 MK-4-3                4    20.000
 MK-4-4                4    30.000
 MK-4-5                4    40.000
 MK-4-6                4    50.000
 MK-4-7                4    60.000
 MK-4-8                4    70.000
 MK-4-9                4    80.000
 MK-4-10               4    90.000
 MK-4-11               4   100.000
 MK-4-12               4   110.000
 MK-4-13               4   120.000
 MK-4-14               4   130.000
 MK-4-15               4   140.000
 MK-4-16               4   150.000
 MK-5-1                5     0.000
 MK-5-2                5    10.000
 MK-5-3                5    20.000
 MK-5-4                5    30.000
 MK-5-5                5    40.000
 MK-5-6                5    50.000
 MK-5-7                5    60.000
 MK-5-8                5    70.000
 MK-5-9                5    80.000
 MK-5-10               5    90.000
 MK-5-11               5   100.000
 MK-5-12               5   110.000
 MK-5-13               5   120.000
 MK-5-14               5   130.000
 MK-5-15               5   140.000
 MK-5-16               5   150.000
 MK-6-1                6     0.000
 MK-6-2                6    10.000
 MK-6-3                6    20.000
 MK-6-4                6    30.000
 MK-6-5                6    40.000
 MK-6-6                6    50.000
 MK-6-7                6    60.000
 MK-6-8                6    70.000
 MK-6-9                6    80.000
 MK-6-10               6    90.000
 MK-6-11               6   100.000
 MK-6-12               6   110.000
 MK-6-13               6   120.000
 MK-6-14               6   130.000
 MK-6-15               6   140.000
 MK-6-16               6   150.000
!*********************************** Marker Types ********************************************************************
!Co-dominant marker: When heterozygote F1 is present, P1 is coded as 2, F1 is coded as 1, and P2 is coded as 0; Otherwise, P1 is coded as 2, and P2 is coded as 0. 
!Dominant marker: When heterozygote F1 is present, P1 and F1 are coded as 12, and P2 is coded as 0; Otherwise, P1 is coded as 2, and P2 is coded as 0.  
!Recessive markers: When heterozygote F1 is present, P1 is coded as 2, and F1 and P2 are coded as 10; Otherwise, P1 is coded as 2, and P2 is coded as 0. 
!Missing marker is coded as -1. 
 MK-1-1                 2   0   0   0   0   0   0   0   0   2   2   2   2   0   0   2   0   0   2   0   0   2   0   2   0   0   0   2   0   0   2   0   2   2   0   0   0   0   0   0   0   0   0   2   2   2   2   2   2   2   0   0   0   0   0   0   0   2   2   2   2   0   0   2   0   0   0   0   2   0   0   0   2   2   0   2   2   0   0   2   2   0   2   0   2   0   2   2   2   2   0   0   2   2   0   2   0   0   0   2   2   2   2   0   2   0   2   2   2   0   0   2   0   0   2   0   0   0   0   2   2   0   0   2   2   2   2   2   2   2   2   2   2   0   0   0   2   2   2   2   0   0   0   2   2   0   2   0   0   2   0   0   2   0   0   0   2   0   0   2   2   2   0   0   0   0   0   0   2   2   2   0   2   2   0   2   2   0   2   2   2   2   2   0   2   0   2   2   2   2   0   0   2   0   2   2   2   0   2   0
 MK-1-2                 0   0   0   0   0   0   0   0   0   2   2   2   2   0   0   2   0   2   0   0   0   2   0   2   0   0   2   2   0   0   2   0   2   2   0   0   2   0   0   0   0   0   0   2   2   2   2   2   2   2   0   0   0   0   0   0   0   2   2   2   2   0   0   2   0   0   0   0   2   0   0   0   2   2   0   2   2   0   0   2   2   0   2   0   0   0   2   2   2   2   0   0   2   2   0   2   0   0   0   0   0   2   0   0   0   0   2   2   2   0   0   2   0   0   2   0   0   0   0   2   2   0   0   2   2   2   0   2   2   2   2   2   2   0   0   2   2   2   2   2   2   0   0   0   0   0   2   0   0   2   0   0   2   0   0   2   2   2   0   0   2   2   0   0   0   0   0   0   2   2   2   0   2   2   0   2   2   0   2   2   2   2   2   0   2   2   2   2   2   2   0   0   2   0   2   2   2   0   2   0
 MK-1-3                 0   0   2   0   0   0   2   0   0   2   2   2   2   0   2   0   0   2   0   0   0   2   0   2   0   0   2   2   0   0   2   0   2   2   2   0   2   0   0   0   0   0   0   2   0   2   2   2   2   2   0   0   0   0   0   0   0   2   2   2   2   0   0   0   0   0   0   2   2   0   0   2   2   2   0   2   2   0   0   2   0   0   0   0   0   0   2   0   0   2   0   0   2   0   0   2   0   0   0   0   0   0   0   0   0   0   2   2   2   0   0   2   0   0   2   0   2   2   0   2   2   0   0   2   2   2   2   2   2   2   2   2   2   0   0   2   2   2   2   2   2   0   0   0   0   0   2   0   0   2   0   0   2   0   0   2   2   2   0   0   2   2   0   0   0   0   0   0   2   2   2   0   2   2   0   2   2   0   0   2   2   0   2   0   2   2   2   2   2   2   0   0   0   2   2   2   2   2   2   0
 MK-1-4                 0   0   2   0   2   0   2   0   2   2   2   2   2   0   2   2   0   2   0   0   0   0   0   0   0   2   2   2   0   0   0   0   2   0   2   0   2   0   0   0   0   0   2   2   0   2   2   2   2   2   0   0   0   0   0   0   0   0   2   2   2   0   0   2   0   0   0   2   2   0   0   2   2   2   0   2   2   0   0   2   0   0   0   0   0   0   2   0   0   2   0   2   0   0   0   2   0   0   0   0   0   0   0   0   0   0   2   2   2   0   0   2   0   0   2   0   2   2   2   2   2   0   0   0   2   2   2   2   2   2   2   2   2   0   0   2   2   2   2   2   2   0   0   0   0   0   2   0   0   2   0   0   0   2   0   2   2   2   0   0   2   2   0   0   2   2   0   0   2   2   2   0   2   2   0   0   0   0   2   2   0   0   2   0   2   2   0   2   2   2   0   0   0   2   2   2   2   2   2   0
 MK-1-5                 0   0   2   0   2   0   0   0   2   2   2   2   2   0   2   2   0   2   0   2   0   0   0   0   0   2   2   2   0   0   0   2   2   0   2   0   2   2   0   0   0   0   2   2   0   2   2   2   2   0   0   0   0   0   0   0   0   0   2   2   2   2   0   2   0   2   0   2   2   0   0   2   2   2   2   2   2   0   0   2   0   0   0   0   0   0   2   0   0   2   0   2   0   0   0   2   0   0   0   0   2   0   0   0   0   0   0   2   2   0   0   2   0   0   2   0   2   2   2   2   2   0   0   0   2   2   2   2   2   2   2   2   2   0   0   2   2   2   2   2   2   2   0   0   0   0   2   0   0   0   0   2   0   2   0   2   2   2   0   0   2   2   2   0   2   2   0   0   2   2   2   0   2   2   0   0   2   0   2   2   2   0   2   0   0   2   0   2   2   2   0   0   0   2   0   2   2   2   2   0
 MK-1-6                 0   0   0   0   2   0   0   0   2   2   2   2   2   0   2   2   0   2   0   2   2   0   0   0   0   2   2   2   0   0   0   2   2   0   2   0   2   2   0   0   0   0   2   2   0   2   2   2   2   0   2   0   0   0   2   0   0   0   2   2   2   2   0   0   0   2   0   2   2   0   0   2   2   2   2   2   2   0   0   2   0   0   0   0   0   0   2   0   0   2   0   2   0   0   0   2   0   0   0   0   2   0   0   0   0   0   0   2   2   0   0   2   0   0   2   0   0   2   2   2   2   0   0   0   0   2   2   2   2   0   2   2   2   0   0   2   2   2   2   2   2   2   0   0   0   0   2   2   0   0   0   2   0   2   2   2   2   2   0   2   2   2   2   0   2   2   0   0   2   2   0   2   2   2   0   2   2   0   2   2   2   2   2   0   0   2   0   2   2   2   2   2   0   2   0   2   2   2   2   0
 MK-1-7                 0   0   0   2   0   0   0   0   2   2   2   2   0   0   2   2   0   2   0   2   2   0   0   0   0   2   2   2   0   0   0   2   2   0   2   0   2   2   0   0   0   0   2   2   0   2   0   2   0   0   2   0   0   0   2   0   0   0   2   2   2   2   0   0   0   2   0   2   0   0   0   0   2   2   0   0   2   0   2   2   0   0   0   2   0   0   2   0   0   0   0   2   2   0   0   2   0   0   2   0   2   0   0   0   0   0   0   2   2   2   0   2   0   2   2   0   0   2   2   2   2   0   0   0   0   2   2   0   2   0   2   2   2   0   0   0   2   2   2   0   2   2   0   0   0   0   2   2   0   0   0   2   2   2   2   2   2   2   0   2   0   2   2   0   2   0   0   0   2   2   0   2   0   2   0   2   2   0   2   2   2   2   2   0   0   2   0   2   2   2   2   2   0   2   0   2   2   0   2   0
 MK-1-8                 0   0   0   2   0   0   0   0   2   2   2   2   0   0   2   2   0   2   0   2   2   0   0   0   0   2   2   2   0   0   0   2   2   2   2   0   2   2   0   0   0   0   2   2   0   0   0   2   2   0   2   0   0   0   2   0   0   0   2   2   2   2   0   0   0   2   0   2   0   0   0   2   2   2   0   2   2   0   2   2   0   0   0   2   0   0   2   2   2   0   0   2   2   0   0   2   0   0   0   0   2   0   0   0   0   0   0   2   2   2   0   2   2   2   2   0   0   2   2   2   2   0   0   0   2   2   2   0   2   0   0   2   2   0   0   0   2   2   0   0   2   2   2   2   0   0   0   2   0   0   2   2   2   2   2   2   2   2   0   2   2   2   0   0   2   0   0   0   2   2   0   2   0   2   0   2   2   0   2   2   2   2   2   0   0   2   0   2   2   2   2   2   0   2   0   2   2   0   2   0
 MK-1-9                 0   0   0   2   0   0   0   2   2   2   0   2   2   0   2   2   0   2   0   2   2   0   0   0   0   2   2   2   0   0   0   2   2   2   2   0   2   2   0   0   2   0   2   2   0   0   0   2   2   0   0   0   0   0   2   0   0   0   2   2   2   2   0   0   0   2   0   2   0   0   2   2   0   2   0   2   2   0   2   2   0   0   0   2   0   0   2   2   2   2   0   2   2   2   0   2   0   0   0   0   2   2   2   0   0   0   0   2   2   2   0   2   2   2   2   0   0   2   2   0   2   0   0   0   2   2   2   0   2   0   0   2   2   0   0   0   0   0   0   0   2   0   2   0   0   0   0   2   0   0   2   2   2   2   2   2   2   2   0   2   2   2   0   0   0   0   0   0   2   2   0   2   0   2   0   2   2   0   2   2   2   0   2   0   0   2   0   2   2   2   2   2   0   2   0   2   2   0   2   0
 MK-1-10                0   2   0   2   0   0   0   2   2   2   0   2   2   0   2   2   2   2   0   2   2   0   2   0   0   2   2   2   0   0   0   2   2   2   2   0   2   2   0   0   2   0   2   2   0   0   0   2   2   0   0   0   0   0   2   0   0   0   2   2   2   2   0   0   0   2   0   0   0   0   2   2   0   2   0   2   2   0   2   2   0   0   0   2   0   0   2   2   2   2   0   2   0   2   0   2   0   0   0   0   2   2   2   0   2   0   2   2   2   2   0   0   2   2   2   0   0   2   2   0   2   0   0   0   0   0   2   0   2   0   0   2   2   0   0   0   0   2   0   0   2   0   2   0   0   0   0   2   0   0   2   2   2   2   2   2   2   2   0   2   2   2   0   0   0   0   0   0   2   2   0   2   0   2   0   2   2   0   2   2   2   0   2   2   0   2   2   2   2   2   2   2   0   2   0   0   2   0   2   0
 MK-1-11                0   2   0   2   0   0   0   2   2   2   0   2   2   0   0   2   2   2   0   2   2   0   2   0   0   0   2   2   0   0   2   2   2   2   2   0   2   2   0   0   2   0   2   2   0   0   0   2   2   0   0   0   0   0   2   0   0   0   2   2   2   2   0   0   0   2   0   0   0   0   2   2   0   2   0   2   2   0   2   0   0   0   0   2   2   0   2   2   2   0   0   2   0   2   0   2   0   0   0   0   2   2   2   2   2   0   2   2   2   2   0   0   2   2   0   0   0   2   2   0   2   0   0   0   0   0   2   0   2   2   0   2   2   0   0   0   0   2   0   0   2   0   2   0   0   0   0   2   0   0   2   2   2   2   2   2   2   2   2   2   2   2   0   0   0   0   0   0   2   2   0   2   0   2   0   2   2   0   2   2   2   0   2   0   0   2   2   2   0   0   2   2   0   2   0   0   2   0   2   0
 MK-1-12                0   0   0   2   0   0   0   2   2   0   0   2   2   0   0   2   2   2   0   2   2   0   0   0   0   0   0   2   0   0   2   2   2   2   2   0   2   0   0   0   2   0   2   0   0   0   0   0   2   0   0   0   0   0   0   0   0   0   2   2   2   2   0   0   0   2   0   0   0   0   0   2   0   2   2   2   2   0   2   0   0   0   0   2   2   0   2   2   2   0   0   2   0   2   0   2   0   0   2   0   2   2   2   2   2   0   0   2   2   0   0   0   2   2   0   0   0   2   2   0   2   0   0   0   0   0   2   0   2   2   0   2   2   0   0   0   0   0   0   0   2   0   2   0   0   2   0   2   0   0   2   2   2   2   2   2   2   2   2   2   2   2   0   0   0   0   0   2   2   2   0   2   0   2   0   2   2   0   2   2   2   0   2   0   0   2   0   2   0   0   2   2   0   2   0   0   2   2   2   0
 MK-1-13                0   0   0   2   2   0   0   2   2   0   0   2   2   0   0   2   2   2   0   2   2   0   0   0   0   0   0   2   0   0   2   2   2   0   2   0   2   0   0   2   2   0   0   0   0   0   0   2   2   2   0   0   0   0   0   0   0   0   2   2   2   2   0   0   0   2   2   0   2   0   0   2   2   2   2   2   2   0   2   2   0   0   0   2   2   0   2   2   2   0   0   2   0   2   0   2   0   0   2   0   2   2   2   2   2   0   0   2   2   0   0   0   2   2   0   0   0   2   2   0   2   0   0   0   0   0   2   0   2   2   0   2   2   0   0   0   0   2   0   0   2   0   2   0   0   2   0   2   0   0   2   2   2   2   0   2   2   2   2   2   2   2   0   0   0   0   0   2   2   0   0   2   0   2   0   2   0   0   2   2   2   0   2   0   0   2   0   2   2   0   2   2   0   2   0   2   2   2   0   0
 MK-1-14                0   0   2   2   2   0   0   2   2   0   0   2   2   2   0   2   2   0   2   2   2   0   0   0   0   0   2   2   0   0   0   2   2   0   2   0   2   0   0   2   2   0   0   0   0   0   0   2   2   2   0   0   0   0   0   0   0   0   2   2   0   2   0   0   0   2   2   2   2   0   0   2   2   2   2   2   0   0   2   2   0   0   0   2   2   0   2   2   2   0   2   2   0   2   0   2   0   0   2   0   0   2   2   2   2   0   0   2   2   0   0   0   2   2   0   0   0   2   2   0   2   0   2   0   0   0   2   0   2   2   0   0   2   0   0   0   0   2   0   0   2   0   2   0   0   0   0   2   0   0   2   2   2   2   0   0   2   0   2   2   2   2   0   0   0   0   0   2   2   0   2   2   0   2   0   2   0   0   0   2   2   0   2   2   0   2   0   0   2   0   2   2   0   2   0   2   2   2   0   0
 MK-1-15                0   2   2   2   2   0   0   2   2   0   0   2   2   2   0   2   2   0   0   2   2   2   0   0   0   0   2   0   0   0   0   2   0   0   2   2   2   0   0   2   2   0   0   0   0   0   0   2   2   2   0   0   0   0   0   0   0   0   2   2   2   2   0   0   0   2   2   2   2   0   0   2   2   2   0   0   0   0   2   2   0   2   0   2   2   0   2   2   2   0   2   2   0   0   0   2   0   0   2   0   0   2   0   2   2   0   0   0   2   0   0   0   2   2   0   0   0   2   2   0   2   0   2   0   0   0   2   0   2   2   0   0   0   0   0   0   0   2   0   0   2   0   2   0   0   0   0   2   0   0   2   2   2   2   0   0   2   0   2   2   2   2   0   0   0   0   0   2   0   0   2   2   0   2   0   2   0   0   0   2   0   0   2   2   0   2   2   2   2   0   2   2   0   2   0   2   2   2   0   0
 MK-1-16                0   2   2   2   2   0   0   2   2   0   2   2   2   2   0   2   2   0   0   2   0   2   0   0   0   0   2   0   0   0   0   2   0   0   2   2   2   0   0   2   0   0   0   0   0   0   0   2   2   2   0   0   0   0   0   0   2   0   2   2   2   2   0   0   0   2   2   2   2   0   0   2   2   2   0   0   0   0   2   2   0   2   0   2   2   0   2   2   2   0   0   2   0   0   0   2   0   0   2   0   0   2   0   0   2   0   0   0   2   0   0   0   2   0   0   0   0   2   2   0   2   0   2   0   0   0   2   0   2   0   0   0   0   2   0   0   0   2   0   0   0   0   2   0   2   0   0   2   0   0   2   2   2   2   0   0   2   0   2   2   2   2   0   0   0   0   0   2   0   0   2   2   0   2   0   0   0   0   0   2   0   0   2   2   0   2   2   2   2   0   2   2   0   2   0   2   2   2   0   0
 MK-2-1                 0   0   2   2   0   2   0   0   2   2   2   2   0   2   2   0   2   2   0   0   0   2   0   0   0   0   2   0   0   2   2   2   0   2   2   0   2   0   0   2   0   0   0   2   2   0   0   2   0   2   2   2   2   2   0   2   2   2   2   2   2   2   2   0   2   0   2   2   0   2   0   2   0   2   0   0   0   2   2   2   0   2   0   0   0   2   2   2   0   0   0   2   2   0   0   0   0   2   0   0   0   2   0   0   2   2   2   2   2   0   2   2   0   0   2   0   2   2   0   0   2   0   2   2   0   0   0   2   0   0   0   2   0   2   2   2   2   0   0   2   2   0   0   0   2   0   0   2   2   2   2   2   2   2   2   2   0   2   2   2   0   2   0   0   0   0   2   2   2   0   2   2   2   2   0   2   0   0   0   0   0   0   2   0   0   2   0   2   2   0   0   0   2   2   0   0   2   2   2   2
 MK-2-2                 0   0   2   2   0   2   2   0   2   2   2   2   0   2   2   0   2   2   0   0   0   2   2   0   0   0   2   0   0   2   2   2   2   2   2   0   2   0   0   2   0   0   0   2   2   0   0   2   0   2   2   2   2   2   0   2   2   2   2   2   2   2   2   0   2   0   2   2   0   2   0   2   2   2   0   0   0   2   2   2   0   2   0   0   0   2   2   2   0   2   0   2   2   0   2   0   0   2   0   0   0   2   0   0   2   2   2   2   2   0   2   2   0   0   2   0   2   2   0   0   2   0   2   2   0   0   0   2   0   0   0   2   2   2   2   2   2   0   0   2   2   0   0   0   2   0   0   2   2   2   2   2   2   0   2   2   0   2   2   2   0   2   0   0   0   0   2   2   2   0   2   2   2   2   0   2   0   0   0   0   2   2   2   0   0   2   0   2   0   0   0   0   2   2   0   0   2   2   2   2
 MK-2-3                 0   0   2   2   0   2   2   2   2   2   2   2   0   0   2   0   2   2   2   0   0   2   2   0   0   0   2   0   0   2   2   2   2   2   0   0   2   0   0   2   0   0   0   2   2   0   0   2   0   0   2   2   2   2   2   2   2   2   2   2   2   2   2   0   2   0   2   2   0   2   0   2   2   2   0   2   0   2   2   2   2   2   0   0   0   2   2   2   2   2   0   2   2   0   2   0   0   0   0   0   0   2   0   0   0   0   2   2   0   0   2   2   0   0   2   0   0   2   0   0   0   0   2   2   0   0   0   2   0   0   0   0   2   2   2   2   2   2   0   2   2   0   0   0   2   2   0   2   2   0   2   2   2   0   2   2   2   2   2   2   0   2   0   0   0   0   2   2   2   0   2   2   2   2   0   2   0   0   0   0   2   2   2   0   0   2   0   2   2   0   0   0   2   2   0   0   2   2   2   2
 MK-2-4                 0   0   2   2   0   2   2   2   2   2   2   2   0   0   2   0   2   0   2   0   0   2   2   0   0   0   2   0   0   2   2   2   2   2   2   2   2   2   2   2   0   0   0   2   2   2   0   2   0   0   2   2   2   2   2   2   2   2   2   2   2   2   2   0   2   2   2   2   0   2   0   2   2   2   0   2   0   2   2   2   2   2   0   0   0   2   0   2   2   2   2   2   2   0   2   0   0   0   0   0   0   2   0   0   0   0   0   2   2   0   2   2   0   0   2   0   0   0   0   0   0   0   2   2   2   0   0   2   0   2   0   0   2   0   0   2   2   2   0   2   2   0   0   0   2   2   0   2   2   0   0   2   2   0   2   2   2   2   2   2   0   2   0   0   0   0   2   2   2   0   0   2   2   2   0   2   0   0   0   0   2   2   0   0   0   2   0   2   2   0   0   0   2   2   2   0   2   2   2   2
 MK-2-5                 0   0   2   0   0   2   0   2   2   2   2   2   0   0   2   0   0   0   2   0   0   2   2   0   0   0   2   2   0   2   2   2   0   2   2   0   0   2   0   2   0   0   0   2   2   2   0   2   0   0   2   2   2   0   2   2   2   2   2   2   2   2   2   0   2   2   2   2   0   2   0   0   2   2   0   2   0   0   2   2   2   2   0   0   0   2   0   2   2   2   2   2   0   0   2   0   0   0   0   0   0   2   0   0   0   0   2   2   2   0   2   2   0   0   0   0   0   0   0   2   0   0   2   0   2   0   0   2   0   2   0   0   2   0   0   0   2   2   0   2   2   0   0   2   2   2   0   2   2   0   0   2   2   0   2   2   2   0   2   2   2   2   0   0   0   0   0   2   2   0   0   2   2   2   2   2   0   0   0   0   2   2   0   0   0   2   0   2   2   0   2   0   2   2   2   0   2   2   2   2
 MK-2-6                 0   0   2   0   0   2   0   2   2   2   2   2   0   0   2   0   0   0   2   0   2   2   2   0   0   0   2   2   0   2   2   2   0   2   0   0   0   0   0   2   0   0   0   2   2   2   0   2   0   0   2   2   2   0   2   0   2   2   2   0   2   2   2   0   2   2   2   0   0   2   0   0   0   0   0   2   0   0   2   2   2   2   0   0   0   2   0   2   0   2   2   2   0   0   2   0   0   0   0   2   0   2   0   0   0   0   2   2   2   0   2   2   0   0   0   0   0   2   0   2   0   0   2   0   2   0   0   2   0   2   0   0   2   0   0   0   2   2   0   2   0   0   0   2   2   0   0   2   2   0   0   2   2   0   2   2   2   0   2   2   2   0   0   0   0   0   0   2   2   0   0   2   2   2   2   2   0   0   0   0   2   2   0   0   0   2   0   2   2   0   0   0   2   2   2   0   2   2   2   2
 MK-2-7                 0   0   2   0   0   0   0   2   2   0   2   2   2   0   2   0   0   0   2   0   2   2   2   0   0   0   2   2   0   2   0   2   0   2   0   0   0   0   0   2   0   2   0   2   2   2   0   2   0   0   2   2   2   0   2   0   2   2   2   2   2   2   2   0   2   2   0   2   0   2   0   0   2   0   0   0   0   0   2   2   2   2   0   0   0   2   0   2   0   0   2   2   0   0   2   0   0   0   0   2   0   2   0   0   0   0   2   2   2   0   2   2   0   2   2   0   0   2   0   2   0   0   2   0   2   0   0   2   0   2   0   0   0   0   0   0   2   2   2   2   0   2   0   2   2   0   0   2   2   0   0   2   2   2   2   0   2   0   2   2   2   0   0   0   2   0   2   0   2   0   0   2   2   2   0   2   0   0   0   0   2   2   0   0   2   2   0   2   2   0   0   0   2   2   2   0   2   2   2   2
 MK-2-8                 0   0   2   0   0   0   0   2   2   0   2   2   2   0   2   0   0   2   0   0   2   2   2   0   0   0   2   2   2   2   0   2   0   2   0   2   0   0   0   2   0   2   0   2   0   2   0   2   0   0   0   2   2   0   2   0   2   2   2   2   2   2   2   0   2   2   0   2   0   2   2   0   2   0   0   0   0   0   2   2   2   2   0   0   0   2   2   2   2   0   2   2   0   0   2   0   0   0   0   2   0   2   0   0   0   0   2   2   2   0   2   0   0   2   2   2   0   2   0   2   2   0   2   0   2   0   0   2   2   2   0   0   0   0   2   0   2   2   2   2   0   2   0   2   2   0   0   2   2   0   0   0   2   2   2   0   2   0   2   2   2   0   0   0   2   0   2   0   2   0   0   2   2   2   0   2   0   0   0   0   2   2   0   0   2   2   0   2   2   0   0   0   2   2   2   0   0   2   2   2
 MK-2-9                 0   0   0   0   0   0   0   0   2   0   2   2   2   0   2   0   0   2   0   0   2   2   2   0   0   0   2   2   2   2   0   2   0   2   0   2   0   2   0   2   0   2   0   2   0   0   0   2   0   0   0   2   2   2   2   0   2   2   0   2   2   2   2   0   2   0   0   2   0   2   2   0   2   0   0   0   0   0   2   2   2   2   2   0   0   2   2   2   2   0   2   2   0   0   2   0   0   0   0   2   2   2   0   0   0   0   2   2   2   0   2   0   0   2   2   2   0   2   0   0   2   0   0   0   2   0   2   2   2   2   0   0   0   0   2   0   2   2   0   2   0   2   0   0   2   0   0   2   2   0   0   0   2   2   2   0   0   0   2   2   2   0   0   0   2   0   2   0   2   0   0   2   2   2   0   0   0   0   0   0   2   2   0   0   2   2   0   2   2   0   0   0   2   2   0   0   0   2   2   2
 MK-2-10                0   0   2   0   0   0   0   0   0   0   2   2   2   0   2   0   0   2   0   2   2   2   2   0   0   0   2   2   2   2   0   2   0   2   0   2   0   2   0   2   0   2   0   2   0   0   0   2   2   0   0   2   2   0   2   0   2   2   0   2   2   2   2   0   2   0   0   2   0   2   2   0   2   0   0   0   0   0   2   2   2   0   0   0   0   2   2   2   2   0   2   2   0   0   2   0   0   0   0   2   2   2   0   0   0   0   2   2   2   0   2   0   0   2   2   2   0   2   0   2   2   0   0   0   2   0   0   2   2   2   0   0   0   0   2   0   2   2   0   2   0   2   0   0   2   0   0   2   2   0   0   0   2   0   2   2   0   0   0   2   2   0   0   0   2   2   2   0   2   0   0   2   2   2   0   0   0   0   0   0   2   2   0   0   2   2   0   2   2   2   0   0   2   2   0   2   0   2   2   2
 MK-2-11                0   0   2   0   0   2   0   0   0   0   2   2   2   0   2   0   0   2   0   2   2   2   2   0   0   0   2   0   2   2   0   0   0   2   0   0   0   2   0   2   0   2   0   2   0   0   0   2   2   0   0   2   2   0   2   2   2   2   0   2   2   2   2   0   2   0   0   2   2   2   2   0   2   0   0   0   0   0   0   2   2   2   0   0   0   2   2   2   0   0   2   2   0   0   2   0   0   0   2   2   2   2   0   0   0   0   2   0   0   0   2   0   0   2   2   2   0   2   2   2   2   0   2   0   2   0   0   2   2   2   0   0   0   2   2   2   2   2   0   0   0   2   0   0   2   0   0   0   2   0   0   0   2   0   2   2   0   0   0   2   0   0   0   2   2   2   2   0   2   2   0   2   2   2   0   2   2   0   0   0   2   2   0   0   2   2   0   2   2   2   0   0   2   2   0   2   0   2   0   2
 MK-2-12                0   0   2   0   0   2   0   0   0   0   2   0   2   0   2   0   0   2   0   2   2   2   2   0   0   0   2   0   2   2   0   0   0   2   0   0   0   2   2   2   0   2   0   2   0   0   0   2   2   0   0   2   2   0   2   2   2   2   0   2   2   0   2   0   2   0   0   2   2   2   2   0   2   0   0   0   0   0   0   2   2   2   0   2   0   2   2   2   0   0   2   2   2   0   2   0   0   0   0   2   2   2   0   0   0   0   2   0   0   0   2   0   2   2   2   2   0   2   2   2   2   0   2   0   2   0   0   2   2   2   0   0   0   2   2   2   2   2   2   0   0   2   0   0   2   0   0   0   2   0   0   0   2   0   2   2   0   2   0   0   0   0   2   2   0   2   2   0   2   2   0   2   0   2   0   2   2   0   0   0   2   2   0   0   2   2   0   2   2   2   0   0   2   2   0   2   0   2   0   2
 MK-2-13                0   0   2   0   0   2   0   0   0   0   2   0   2   0   2   0   0   2   0   2   0   2   2   0   0   0   2   0   2   2   2   0   2   2   0   0   2   2   2   2   0   2   0   2   0   0   0   2   2   0   0   2   2   0   0   2   2   2   0   2   2   0   2   0   2   0   2   2   2   2   2   0   2   0   0   0   0   0   0   2   2   2   0   2   0   2   2   2   0   0   2   2   2   0   2   0   2   0   0   2   0   2   0   0   0   0   2   0   0   0   2   0   2   2   2   2   0   2   2   2   2   0   2   0   2   0   2   2   2   2   0   0   0   2   0   2   2   2   2   0   0   2   0   0   2   0   0   0   2   0   0   0   2   0   2   2   0   2   0   0   0   0   2   2   2   2   2   0   2   2   0   2   2   0   0   2   2   0   0   0   2   2   0   0   2   2   0   2   2   2   0   0   0   2   0   2   0   2   0   2
 MK-2-14                0   0   2   0   0   2   0   0   0   2   2   0   2   2   0   0   0   2   0   0   0   2   2   0   0   0   2   0   2   2   2   0   2   2   0   0   2   2   2   2   0   2   0   0   0   0   0   2   2   0   0   2   2   0   0   2   2   2   0   2   2   0   2   0   2   0   2   2   2   2   2   0   0   0   0   0   0   0   2   2   2   2   0   2   0   2   2   2   0   0   2   2   0   0   2   0   0   0   0   2   0   2   2   0   0   0   2   0   0   0   2   2   2   2   2   2   0   2   2   2   2   0   2   0   2   0   2   2   2   2   0   0   0   2   2   0   2   2   2   0   0   2   0   0   2   2   0   0   2   0   0   0   2   2   2   2   0   2   0   0   0   0   2   2   0   0   2   0   0   2   0   2   2   0   2   2   2   0   0   0   2   2   0   0   2   2   0   2   2   2   0   0   0   2   0   2   0   2   2   2
 MK-2-15                0   0   2   0   0   2   2   0   0   2   2   2   2   2   0   0   2   2   0   0   0   2   2   0   0   0   2   0   2   2   2   0   2   2   0   0   2   2   2   2   2   2   0   0   0   0   0   2   2   0   0   2   2   0   0   2   2   2   2   2   2   0   0   0   2   0   2   2   2   2   2   0   0   0   2   0   2   0   0   2   2   0   0   2   0   0   0   2   0   0   2   2   0   0   0   0   0   0   2   2   0   0   0   0   0   0   2   0   0   0   2   2   0   2   2   2   0   2   2   2   2   0   2   0   2   0   2   2   2   2   0   2   0   2   2   2   2   2   2   0   0   2   0   0   2   2   0   0   2   0   0   0   2   2   2   2   0   2   0   0   0   0   2   2   0   0   2   0   0   2   0   2   2   0   2   2   2   0   0   2   2   2   0   0   2   2   0   2   2   2   0   0   0   2   0   2   0   2   2   2
 MK-2-16                0   0   2   0   0   0   2   0   0   2   2   0   2   2   0   0   0   2   2   0   0   2   0   0   0   0   0   2   2   2   2   0   2   2   0   0   2   2   2   2   2   2   0   0   0   0   0   2   2   0   0   2   2   0   0   2   2   2   2   0   2   2   0   0   2   0   2   0   2   2   2   0   0   0   2   0   2   0   0   2   2   0   0   0   0   0   0   2   0   0   2   2   0   0   0   0   0   0   2   2   2   0   0   0   0   0   2   0   0   0   0   2   0   0   2   2   0   2   2   2   2   0   0   0   0   0   2   2   2   2   0   2   0   2   2   0   2   2   2   0   0   2   0   0   2   2   0   0   2   0   0   0   2   2   2   2   0   2   0   0   0   0   2   2   0   0   2   0   0   2   0   2   2   0   2   2   2   0   0   2   2   2   0   2   2   0   0   2   2   2   0   0   0   2   0   0   0   2   2   2
 MK-3-1                 0   0   2   2   2   0   2   0   0   0   2   2   2   0   2   0   0   0   2   2   0   2   2   2   0   2   0   0   0   2   0   2   2   0   0   0   0   2   2   0   0   0   0   2   2   2   2   2   0   0   2   2   2   0   2   0   0   0   2   2   2   0   2   0   2   0   2   2   2   0   2   0   2   0   0   2   2   2   2   2   2   2   0   2   0   0   0   2   0   2   2   0   0   2   0   0   0   2   2   0   0   2   2   2   0   0   2   0   2   2   2   0   0   2   2   2   2   2   0   0   2   0   2   2   2   2   0   0   2   0   0   0   2   2   0   2   2   2   2   2   2   2   0   2   0   0   0   2   2   0   2   0   2   0   0   2   2   0   2   2   0   0   0   2   2   2   0   0   2   0   0   2   2   2   0   0   0   0   2   2   0   0   2   2   0   0   2   0   2   2   0   0   2   0   0   0   2   2   2   0
 MK-3-2                 0   0   2   2   2   0   2   0   0   0   2   2   2   0   2   2   0   0   2   2   0   2   2   2   0   2   0   0   2   2   0   2   2   0   0   2   2   2   2   0   0   0   2   2   2   2   2   2   2   0   2   2   2   2   2   0   0   0   2   2   2   0   2   0   2   0   2   2   0   0   2   0   2   0   0   2   2   2   2   2   2   2   0   2   2   0   0   2   0   0   2   0   0   2   0   0   0   0   2   0   0   2   0   2   0   0   2   0   0   2   2   0   0   2   2   2   2   2   0   0   2   0   2   2   2   2   0   0   0   2   0   0   2   0   0   2   2   2   2   2   2   2   0   2   0   0   0   2   2   0   0   0   2   0   0   2   2   0   2   2   0   0   0   0   2   2   0   0   2   2   0   2   2   2   2   0   0   0   2   2   0   0   2   2   0   0   2   0   2   2   0   0   2   2   0   0   0   2   2   0
 MK-3-3                 0   0   2   2   2   0   2   0   0   0   2   0   2   0   2   2   0   0   2   2   0   2   0   0   0   2   0   0   2   2   0   2   2   0   0   2   2   0   2   0   0   0   0   2   2   2   2   2   2   0   2   2   2   2   2   0   2   0   2   2   2   0   2   0   2   0   0   2   0   0   2   0   0   0   0   2   2   2   2   2   2   2   0   2   2   0   0   2   2   0   2   0   0   0   0   0   0   0   2   0   0   2   0   2   0   0   2   0   0   2   2   0   0   2   0   2   2   2   0   0   0   0   2   2   0   0   0   0   0   2   0   0   2   0   0   2   2   2   2   2   2   0   0   2   2   0   0   2   0   0   0   2   2   0   0   2   2   0   2   2   0   0   0   0   0   0   0   0   2   2   0   2   2   2   2   2   0   0   2   2   0   0   2   2   0   0   2   2   2   2   0   0   2   2   0   0   2   2   2   0
 MK-3-4                 0   0   2   2   2   0   2   0   0   0   2   2   2   0   2   2   0   0   2   0   0   2   0   0   0   2   0   2   2   2   0   2   2   0   0   2   2   0   2   2   0   0   0   2   2   2   2   2   2   0   2   2   0   2   2   2   2   0   2   2   2   0   2   0   2   0   0   2   0   0   0   0   0   0   0   0   0   2   2   0   2   2   0   2   2   0   0   2   2   0   2   0   0   0   0   0   0   2   2   0   2   2   0   2   0   0   2   0   0   2   2   0   0   2   0   2   2   2   0   0   0   0   2   2   0   0   0   0   2   2   0   2   2   0   0   2   2   2   0   2   2   0   0   2   2   0   0   2   0   0   0   2   2   2   0   2   2   0   2   2   0   2   0   0   2   0   0   0   2   2   0   2   2   2   2   2   0   0   0   2   0   0   2   2   0   2   2   0   0   2   0   0   2   2   0   2   2   2   2   0
 MK-3-5                 0   0   2   2   2   0   2   0   0   0   2   2   2   0   2   0   0   0   2   0   0   2   0   0   0   2   0   0   2   2   0   2   2   0   2   2   2   0   2   2   0   0   0   2   2   2   2   2   2   0   2   2   0   2   2   2   2   0   2   2   2   0   2   0   2   0   0   2   0   0   2   0   0   2   0   0   0   2   2   0   2   2   0   2   2   0   0   2   2   0   2   0   0   0   0   0   0   2   2   2   0   2   2   2   0   0   2   2   0   2   2   0   0   2   0   2   2   2   0   0   0   0   2   2   0   0   0   0   2   2   2   2   2   0   2   2   2   2   0   2   2   0   0   2   2   0   0   2   0   0   0   2   2   2   0   2   2   0   2   2   0   2   0   0   2   0   0   0   2   2   0   2   2   2   2   2   0   2   0   2   0   0   2   2   0   2   2   0   0   2   0   0   2   2   0   2   2   2   2   0
 MK-3-6                 0   0   2   2   2   0   2   0   0   0   2   2   2   0   0   2   0   0   2   0   0   2   0   0   0   2   0   2   2   2   0   2   2   2   2   2   2   0   2   2   0   0   0   2   2   2   2   0   2   0   2   2   2   2   2   2   2   0   2   2   0   0   2   0   2   0   0   2   0   0   2   0   0   0   0   0   0   2   2   0   2   2   0   2   0   0   0   2   2   0   2   0   0   0   0   0   0   2   2   2   2   0   2   2   0   0   2   2   0   2   2   0   0   2   0   2   2   2   0   0   0   0   0   2   0   0   2   0   2   2   2   2   2   0   2   0   2   2   0   2   2   2   0   2   2   0   0   2   0   0   0   2   2   2   0   2   2   0   0   2   0   2   0   0   2   0   0   0   2   0   0   2   2   2   2   2   0   2   0   2   0   0   2   2   0   2   0   0   0   2   0   0   0   2   0   2   2   2   2   0
 MK-3-7                 0   2   0   2   2   0   2   0   0   0   2   2   0   0   2   2   0   0   2   0   0   2   0   0   0   2   0   2   2   2   0   2   0   2   2   2   2   0   2   2   0   0   0   2   2   2   2   2   0   0   2   2   2   2   2   2   2   2   2   2   0   0   2   0   0   0   0   2   0   0   2   0   0   0   0   0   2   2   2   0   2   2   0   2   0   0   0   2   2   0   2   0   0   0   0   0   0   2   0   2   2   0   2   2   0   0   2   2   0   2   2   0   0   2   0   2   2   2   2   0   0   0   0   2   0   0   2   0   2   0   2   2   2   0   2   0   2   2   0   2   2   2   0   2   2   0   0   2   0   0   0   2   2   2   0   2   2   0   0   2   2   2   0   0   2   0   0   0   2   0   2   2   0   2   2   2   0   2   2   2   0   2   2   2   0   2   0   0   0   2   0   0   0   2   0   2   2   2   2   0
 MK-3-8                 2   2   0   2   2   2   2   2   0   2   2   2   0   0   2   2   0   0   2   0   0   2   0   0   2   2   0   2   2   2   0   2   0   2   2   2   2   0   2   2   0   0   0   2   2   2   2   2   0   0   2   2   2   2   2   2   2   2   2   0   0   0   2   0   0   0   0   2   0   0   2   0   0   0   0   0   2   2   2   0   0   2   0   2   0   0   0   2   0   2   2   0   0   2   0   0   0   2   0   2   2   0   0   2   0   2   2   2   0   2   2   0   0   2   0   2   2   2   2   2   0   2   0   2   2   0   2   0   2   0   2   2   2   0   2   2   2   2   0   2   2   2   0   2   2   0   0   2   0   0   0   2   2   2   0   2   2   0   0   2   2   2   0   0   2   0   0   0   2   0   2   2   0   2   2   0   0   2   2   2   0   2   2   2   0   0   0   0   0   2   0   0   0   0   0   2   2   2   2   0
 MK-3-9                 2   2   0   2   2   2   2   2   0   2   2   2   0   0   0   2   0   0   2   0   0   2   0   0   2   2   0   2   0   2   0   2   0   2   2   2   2   0   2   2   0   0   0   2   2   2   0   2   0   2   2   2   2   2   2   2   0   2   0   0   0   0   2   0   0   0   2   2   0   0   2   2   0   0   0   0   2   2   2   0   0   2   0   2   2   0   0   2   2   2   2   0   2   2   0   0   0   2   0   2   2   0   0   2   0   2   2   2   0   2   2   0   0   2   0   2   0   2   2   2   0   2   0   2   2   0   2   0   2   0   2   2   2   0   2   2   2   2   0   2   2   2   0   2   2   0   0   2   0   0   0   2   2   2   0   2   2   2   0   2   2   2   0   0   2   0   0   0   2   0   2   2   2   2   2   0   0   2   2   2   2   2   2   2   0   0   0   0   0   2   0   0   0   0   0   2   2   2   0   0
 MK-3-10                2   2   0   2   2   2   2   2   0   2   2   2   0   0   0   2   0   0   2   0   0   2   0   0   2   2   0   2   2   2   0   2   0   2   2   2   2   0   2   2   0   0   0   2   2   2   0   2   0   2   2   2   2   2   2   2   0   2   0   0   0   0   2   0   0   2   2   2   0   0   2   2   0   0   0   0   2   2   2   0   0   2   0   2   2   2   0   2   2   2   2   0   2   2   0   0   2   2   0   2   2   0   0   2   0   2   2   2   0   2   2   0   0   2   0   2   0   2   2   2   0   2   2   2   2   0   2   0   2   0   2   2   2   0   2   2   2   2   0   2   2   2   2   0   2   0   0   2   0   0   0   2   2   2   0   2   0   2   0   2   2   2   0   0   2   0   0   0   2   0   2   2   2   2   2   0   0   2   2   2   0   2   2   2   0   0   0   0   0   2   0   0   0   0   0   2   2   2   0   0
 MK-3-11                2   2   0   2   2   2   2   2   0   2   2   2   0   2   0   2   0   0   2   0   2   2   0   0   2   2   0   2   2   2   0   2   0   2   0   2   2   0   2   2   0   0   0   2   2   2   0   2   0   2   2   2   2   2   2   2   0   2   0   0   0   0   2   0   2   2   0   2   2   0   2   2   0   0   0   0   2   2   2   0   0   2   0   2   2   2   2   2   2   2   2   0   2   2   0   0   2   2   0   2   2   2   0   2   0   0   2   2   0   2   2   0   2   2   0   2   0   2   2   2   0   2   2   2   2   0   2   0   2   0   2   2   2   2   2   2   2   2   0   2   2   2   2   0   2   0   0   2   0   0   0   2   0   2   0   2   0   0   0   2   2   2   0   0   2   0   0   0   2   0   2   2   2   2   2   0   0   2   2   2   0   2   2   2   0   0   0   0   0   2   2   0   0   0   0   2   2   2   0   0
 MK-3-12                2   2   0   2   2   2   2   2   0   2   2   2   0   0   0   0   2   0   2   0   2   2   0   0   2   2   2   0   0   2   0   2   0   2   0   2   2   0   0   2   0   2   0   2   2   2   0   2   0   2   2   2   2   2   2   0   0   2   0   0   0   0   2   0   2   2   0   2   0   0   2   2   0   0   0   0   2   2   2   0   0   2   0   2   2   2   2   2   2   2   2   0   2   2   0   0   2   0   0   2   0   2   0   2   2   0   2   2   0   2   2   0   2   2   0   0   0   2   2   2   0   2   2   2   2   0   2   0   2   0   2   0   2   2   2   2   2   2   2   2   2   2   2   0   2   0   0   2   0   0   0   2   0   0   0   2   0   0   0   2   2   2   0   0   2   0   0   0   0   0   2   2   2   2   2   0   0   2   2   0   0   2   2   2   0   0   2   0   0   2   2   0   0   0   0   2   2   2   0   0
 MK-3-13                2   2   0   2   2   2   2   2   0   0   2   2   0   0   0   2   2   0   0   0   2   2   0   0   0   2   0   0   0   2   0   2   0   2   0   0   0   0   0   2   0   2   0   2   2   2   0   0   0   2   2   0   2   2   2   0   0   2   0   0   0   0   2   0   2   2   0   2   0   0   2   2   0   0   0   0   2   2   2   0   0   0   0   2   2   2   2   0   2   2   0   0   2   2   0   0   2   0   0   2   0   0   0   2   2   0   2   2   2   2   2   0   2   2   0   0   0   0   2   2   0   2   2   2   2   0   0   0   2   0   2   0   0   2   0   2   2   2   2   2   2   2   2   0   0   0   0   2   0   0   0   2   0   0   0   2   0   0   2   2   2   2   0   0   2   0   0   0   0   2   2   2   2   2   2   0   0   2   2   0   0   2   2   2   0   0   2   0   0   2   2   0   0   0   0   2   2   2   0   0
 MK-3-14                2   2   0   0   2   2   2   2   0   0   2   2   0   0   0   2   2   0   0   0   2   2   0   0   0   0   0   0   0   2   0   2   0   2   0   2   0   0   0   2   2   2   0   2   2   2   0   0   0   2   0   0   2   2   0   0   0   2   0   0   0   2   2   0   2   2   0   2   0   2   2   2   0   0   0   0   2   2   2   0   0   2   0   2   2   2   2   2   2   2   0   2   2   2   0   0   2   0   0   2   0   2   0   2   2   0   2   2   2   2   2   0   2   2   2   0   0   0   2   2   0   2   2   2   2   0   2   0   2   0   2   0   0   2   2   2   2   2   2   2   2   2   2   0   0   0   0   2   0   0   0   2   0   0   2   2   0   0   2   2   2   2   0   0   2   0   0   0   0   2   2   2   2   2   2   0   0   2   2   0   2   2   2   2   0   0   2   0   0   2   2   0   0   0   0   2   2   2   0   2
 MK-3-15                2   2   0   0   2   0   2   2   2   2   2   2   0   0   0   0   2   0   0   0   2   2   0   0   0   0   0   0   0   2   0   2   0   2   0   2   0   0   0   2   2   2   0   2   2   2   0   0   0   2   0   2   2   2   0   0   0   2   0   0   0   2   2   0   2   0   0   2   0   2   2   2   0   0   0   0   0   2   2   2   0   2   0   2   2   2   0   2   2   2   2   2   2   0   0   2   2   0   0   2   0   0   0   2   2   0   0   2   2   2   2   0   2   2   2   0   2   0   2   2   0   2   2   2   2   0   2   0   2   0   2   0   0   2   2   2   2   2   0   2   2   2   2   0   0   0   0   2   0   0   0   2   0   0   2   0   0   0   2   2   2   2   0   2   2   0   0   0   0   2   2   2   2   2   2   0   0   2   2   0   2   2   2   2   0   0   2   0   0   2   2   0   0   0   0   2   2   2   0   2
 MK-3-16                0   2   0   0   2   0   2   2   2   2   2   2   0   0   0   0   2   0   0   0   0   2   0   0   0   0   0   0   0   2   0   2   0   2   0   2   0   0   0   0   2   2   0   2   2   2   0   0   0   2   0   2   2   2   0   0   0   2   0   0   0   2   0   0   2   0   0   2   2   2   2   2   0   0   0   0   0   2   2   0   0   2   0   2   2   0   0   2   2   2   2   2   2   0   0   2   2   0   0   0   0   0   0   0   2   0   0   0   0   2   2   0   2   2   2   0   2   0   2   2   0   2   2   2   2   0   2   0   0   0   2   0   0   2   2   2   2   0   0   2   2   2   2   0   0   0   0   2   0   2   0   2   2   0   2   0   0   0   0   2   2   2   2   2   2   0   0   0   0   2   2   2   2   2   0   0   0   2   2   0   0   2   2   2   0   0   2   2   0   2   0   0   2   0   0   2   2   2   0   2
 MK-4-1                 0   0   2   0   0   2   2   2   2   2   2   0   2   0   0   0   2   0   0   2   2   0   2   2   0   0   2   0   2   0   0   0   2   0   2   0   2   2   0   0   0   0   0   2   2   0   2   0   2   2   2   2   0   0   2   2   2   2   0   2   2   0   2   0   0   0   0   0   2   2   0   0   2   2   2   2   2   2   0   2   2   2   0   2   0   0   2   0   2   0   0   0   0   2   0   0   0   2   0   2   2   2   2   0   0   2   0   0   2   2   2   2   2   0   2   0   2   0   2   0   0   0   2   0   0   0   2   2   0   0   0   0   0   0   2   2   2   2   0   2   0   0   2   2   2   0   2   0   0   2   2   0   2   2   2   2   0   0   2   2   0   2   0   0   0   0   2   0   2   0   0   0   2   2   0   0   2   2   2   2   0   0   0   0   0   2   0   0   2   2   0   0   0   2   0   2   0   0   2   2
 MK-4-2                 0   0   2   0   0   2   2   2   2   2   2   0   2   0   0   0   2   0   0   2   2   0   2   2   2   0   2   0   2   0   0   0   2   0   2   2   2   2   0   0   0   0   0   2   2   0   2   0   2   2   2   0   0   2   2   2   2   2   0   2   2   0   0   0   0   2   0   0   2   2   0   0   2   2   2   0   2   2   0   2   2   2   0   2   0   0   2   0   2   0   0   0   0   2   0   0   0   2   0   2   2   2   2   2   0   2   0   0   2   2   2   2   2   0   2   0   2   2   2   0   0   0   2   0   0   0   2   2   0   0   0   0   0   2   2   2   2   2   0   2   0   0   2   2   2   0   2   0   0   2   2   2   2   0   2   2   0   0   2   2   0   2   0   0   0   0   2   0   2   0   0   0   2   2   0   0   2   2   2   2   0   0   0   0   0   0   0   0   2   2   0   0   0   2   2   2   0   0   2   2
 MK-4-3                 0   0   0   0   0   2   2   2   2   2   2   0   2   0   0   0   2   0   0   2   0   2   2   2   2   0   2   0   2   0   0   0   2   2   2   2   0   2   0   0   0   0   0   2   2   0   2   0   2   2   0   0   0   2   2   2   2   2   0   0   2   0   0   0   0   2   0   2   2   2   0   0   2   2   2   0   2   2   0   0   2   2   0   2   2   2   2   0   2   0   0   0   0   2   0   0   0   2   0   2   2   2   2   0   0   2   0   0   2   2   2   0   2   0   2   0   2   2   2   0   0   2   2   0   0   0   2   2   0   0   0   0   0   2   2   2   2   2   0   2   0   0   2   2   2   2   2   0   0   2   2   2   2   0   2   2   0   0   2   2   0   2   0   0   0   0   2   0   2   0   0   0   2   2   0   2   2   2   2   2   0   0   0   0   0   0   0   0   2   2   0   0   2   2   2   0   0   0   0   0
 MK-4-4                 2   0   0   0   0   2   2   2   2   2   2   0   2   0   0   0   2   0   0   2   0   2   2   2   0   0   2   0   2   0   0   0   2   2   2   2   0   2   0   0   0   0   0   0   0   0   2   2   0   2   0   0   0   2   2   2   2   2   0   0   2   0   0   0   0   2   0   2   2   2   0   0   2   2   2   0   2   2   0   0   2   2   0   2   0   2   2   0   2   0   0   0   0   2   0   0   0   2   2   2   2   2   2   0   0   2   0   0   2   2   2   0   2   0   2   0   2   2   0   0   2   0   2   2   0   2   2   2   0   0   0   0   0   2   2   0   2   2   0   2   0   0   0   2   2   2   2   0   0   2   2   2   2   0   2   2   0   0   2   2   0   2   0   0   0   0   2   0   0   0   2   0   2   2   0   2   2   2   2   2   0   0   0   0   0   0   0   0   2   2   0   0   2   2   2   0   0   0   2   0
 MK-4-5                 2   0   2   0   0   0   2   2   2   2   2   0   0   0   0   0   2   0   0   2   0   2   2   2   2   0   2   0   2   0   0   0   2   2   2   2   0   2   0   0   0   0   0   0   0   0   2   2   0   2   0   0   0   2   2   2   2   0   0   0   2   0   0   0   0   2   0   2   2   2   0   0   2   2   2   2   2   2   0   0   2   2   0   2   0   2   2   0   2   0   0   0   0   2   0   0   0   0   2   2   2   2   0   0   2   2   0   0   2   2   0   0   2   0   2   0   2   2   2   2   2   0   2   2   2   2   2   2   0   0   2   0   0   2   0   0   2   2   0   2   0   0   0   2   2   2   0   0   0   2   2   2   2   2   2   2   0   0   2   2   0   2   0   0   0   0   2   2   0   0   2   0   2   2   0   2   2   2   2   2   0   0   2   0   0   0   0   0   2   2   0   0   2   2   2   0   2   0   2   0
 MK-4-6                 2   0   2   0   2   0   2   2   2   2   2   0   0   0   0   0   2   0   0   2   0   2   2   0   2   0   2   0   2   0   0   0   0   2   2   2   0   0   0   0   0   0   2   0   0   0   2   2   0   2   0   0   0   2   2   2   2   0   0   0   2   0   0   0   0   2   0   2   2   2   0   0   2   2   2   2   2   2   2   0   2   2   0   2   0   2   2   0   0   0   0   0   0   2   0   0   0   0   2   2   2   2   0   0   2   0   0   0   2   2   0   0   2   0   2   0   2   2   2   2   2   0   2   2   2   2   2   2   0   0   0   0   0   2   0   0   2   2   0   2   0   0   0   2   2   2   0   0   0   2   0   2   2   2   2   2   0   0   0   2   0   2   2   0   0   0   2   2   0   2   2   0   2   2   0   2   2   2   2   2   0   0   2   0   0   0   0   0   2   2   0   2   2   2   2   0   2   0   2   0
 MK-4-7                 2   0   2   0   2   0   2   2   2   2   2   0   0   0   0   0   2   2   0   2   0   2   2   0   2   0   2   0   2   0   0   0   0   0   2   2   0   0   0   2   0   0   2   0   0   0   0   2   0   2   2   0   0   2   2   2   2   0   2   0   2   0   0   0   0   0   0   2   2   2   0   0   2   2   2   2   2   2   2   0   2   2   0   2   0   2   2   0   0   0   0   2   0   0   0   2   0   0   2   2   2   0   0   0   2   0   0   0   2   2   0   0   2   0   2   0   2   2   0   2   2   0   2   2   2   2   2   2   0   0   0   0   0   2   0   0   2   2   0   2   0   0   2   2   2   2   0   0   0   0   0   2   2   2   2   2   0   0   0   2   0   2   2   0   0   0   0   2   0   2   2   0   2   2   0   2   2   2   2   2   0   0   2   0   0   0   0   0   2   2   0   2   2   2   2   0   2   0   2   0
 MK-4-8                 2   2   2   0   2   0   0   2   2   2   2   0   0   2   0   0   2   2   0   0   0   2   0   0   0   2   0   0   0   0   0   0   0   0   2   2   0   0   0   2   0   0   2   0   0   0   0   2   0   2   2   0   0   2   2   2   2   0   2   0   2   0   0   0   0   0   0   2   2   2   0   0   2   2   2   2   2   2   2   0   2   2   0   2   0   0   2   0   0   0   0   2   0   0   0   2   0   0   2   2   2   0   0   0   2   2   0   0   2   2   2   0   2   0   2   0   2   0   0   2   2   0   0   2   0   2   2   0   0   0   2   0   0   2   0   2   0   2   2   2   2   0   2   2   2   2   0   2   0   0   0   2   2   2   2   2   0   0   0   0   0   0   2   0   0   0   0   2   0   2   2   0   2   2   0   0   2   0   2   2   0   0   2   0   0   0   0   0   2   2   0   2   2   2   2   0   0   0   2   0
 MK-4-9                 2   2   2   2   2   0   0   2   2   2   0   0   0   2   0   2   2   2   0   2   0   2   0   0   0   2   0   0   0   0   0   2   0   0   2   2   0   0   0   2   0   0   2   0   0   0   0   2   0   2   2   0   0   2   2   2   0   0   2   0   2   0   0   0   0   0   0   2   2   2   0   0   2   2   2   2   2   2   2   0   2   2   0   2   0   0   2   0   0   0   0   2   0   0   0   2   0   0   2   2   2   0   0   0   2   2   0   0   2   2   2   0   2   0   2   0   2   0   0   2   2   0   0   0   0   2   2   0   0   0   2   0   0   2   0   2   0   0   2   2   2   0   0   2   2   2   0   2   2   0   0   2   2   0   0   2   0   0   0   0   0   0   0   0   0   0   0   2   0   2   2   0   2   2   0   0   2   0   2   2   0   0   2   0   0   0   0   2   2   2   0   2   2   2   2   0   0   0   2   0
 MK-4-10                0   2   0   2   2   0   0   2   2   0   0   2   0   2   0   2   2   2   0   2   0   2   0   0   0   2   0   0   2   0   0   2   2   0   2   2   0   0   0   0   0   0   2   0   0   0   0   2   0   2   2   0   0   2   2   2   0   0   2   2   2   0   0   0   0   0   0   0   2   2   0   0   2   2   2   2   2   2   2   0   2   2   0   2   0   0   2   0   0   0   0   0   0   0   0   2   0   0   2   0   2   0   0   0   2   2   0   0   0   2   2   0   2   2   2   0   2   0   0   2   2   0   0   0   0   2   0   0   2   0   2   0   0   2   2   0   0   0   2   2   2   0   0   2   2   2   0   2   2   0   0   2   2   0   0   2   0   2   2   2   0   0   0   0   0   0   0   2   0   2   2   0   0   2   0   2   2   2   2   2   0   2   2   0   0   0   0   2   2   2   0   2   2   2   2   0   0   0   0   0
 MK-4-11                0   2   0   0   0   0   0   2   2   0   0   2   0   2   0   2   2   0   0   2   0   2   0   0   0   2   0   0   2   2   0   2   2   0   2   2   0   0   0   0   0   0   2   0   0   0   0   2   0   2   2   0   0   2   2   2   0   0   2   0   2   2   0   0   0   0   0   0   2   2   0   0   2   2   2   2   2   2   2   2   2   2   0   2   0   0   2   2   0   0   0   0   0   0   0   2   0   0   2   0   2   0   0   0   2   2   0   0   0   2   0   0   2   2   2   0   2   0   0   2   2   0   0   0   0   2   0   0   2   0   2   0   0   2   2   0   0   2   2   0   2   0   2   2   2   2   0   0   2   0   0   2   0   0   2   0   0   2   2   0   0   0   0   0   0   0   0   2   0   2   2   0   2   2   0   2   2   2   0   2   0   2   2   2   0   0   0   0   2   0   0   0   2   2   2   2   2   0   0   0
 MK-4-12                0   2   0   0   0   0   0   2   2   0   0   2   0   2   0   2   2   0   0   2   0   0   0   0   0   0   0   0   2   2   2   2   2   0   2   2   0   0   0   0   0   0   2   0   0   0   2   2   0   2   2   0   0   2   2   2   0   0   2   0   2   2   0   0   0   0   0   0   2   2   0   0   2   2   2   2   2   2   2   2   2   2   0   2   0   0   2   2   0   0   0   0   2   0   0   2   2   0   2   0   2   0   0   0   2   2   0   0   0   2   0   0   2   2   2   0   2   0   0   2   2   0   0   0   0   2   0   0   2   0   2   0   0   2   2   0   0   2   2   0   2   0   0   2   2   2   0   0   2   0   0   0   0   0   2   0   0   2   0   0   0   0   0   0   0   2   0   2   0   2   0   2   2   2   0   2   2   2   0   2   0   2   2   2   0   0   0   2   2   2   0   0   2   2   2   2   2   0   0   0
 MK-4-13                0   2   0   0   0   0   0   2   2   0   0   2   0   2   0   2   2   0   0   2   0   0   0   0   0   0   0   0   2   2   2   2   2   0   2   0   0   0   0   0   0   2   2   0   0   0   2   2   0   2   2   2   0   2   2   0   0   0   2   0   2   2   0   2   0   0   0   0   2   2   0   0   2   2   2   2   2   2   2   2   2   2   0   2   0   0   2   2   0   0   2   0   2   0   0   2   2   0   2   0   2   0   2   0   2   2   2   0   0   2   0   0   2   2   2   0   2   2   2   2   2   0   0   0   0   2   2   0   0   0   2   0   0   2   2   0   0   2   2   0   2   0   0   2   0   2   0   0   2   0   0   0   0   0   2   0   0   2   0   0   0   2   0   0   0   2   0   2   0   2   0   0   2   2   0   2   2   2   2   2   0   2   2   2   0   0   0   2   2   2   2   0   2   2   2   2   2   0   0   0
 MK-4-14                0   2   0   0   0   0   0   2   2   0   0   2   0   2   0   2   2   0   0   2   0   0   0   0   0   0   0   0   2   2   2   2   2   0   2   0   2   0   0   0   0   2   2   0   0   0   0   2   0   2   2   2   0   2   2   0   0   2   2   0   2   2   0   2   0   0   0   0   2   2   0   0   2   2   2   2   2   2   2   2   0   0   0   2   0   0   2   2   0   0   2   0   2   0   0   2   2   0   2   0   2   0   2   0   2   2   2   0   0   0   0   0   0   2   2   0   2   2   2   2   2   0   0   0   0   2   2   0   2   0   2   0   0   2   2   0   0   2   2   0   2   0   0   2   0   2   0   0   0   0   0   0   0   0   0   0   0   2   2   0   0   2   0   0   0   2   0   2   0   2   0   0   2   2   0   2   2   2   2   2   0   2   2   2   0   0   0   2   0   2   2   0   2   2   2   2   2   0   0   0
 MK-4-15                0   2   0   0   0   0   0   2   2   2   0   2   0   2   0   2   2   0   0   2   0   0   0   0   0   0   2   0   2   2   0   2   2   0   2   2   2   0   0   0   0   0   2   0   0   0   0   2   0   2   2   2   0   2   2   0   2   2   2   0   2   2   0   2   0   0   2   2   2   2   0   0   2   2   2   2   2   2   2   2   0   0   0   2   0   0   2   2   0   0   2   0   2   0   0   2   2   0   2   0   2   0   2   2   2   2   2   0   0   0   0   0   0   2   2   0   2   2   2   2   0   0   0   0   0   2   2   0   2   0   2   0   0   2   2   0   0   0   2   0   2   0   0   2   0   2   0   0   0   0   0   0   0   0   0   0   0   2   2   2   0   2   0   0   0   2   0   2   0   2   0   0   2   2   0   2   2   2   2   2   0   2   2   2   0   2   0   2   2   0   2   0   2   2   2   2   2   0   0   0
 MK-4-16                0   0   0   0   2   0   0   2   2   2   0   2   0   2   0   2   2   0   0   2   0   0   0   0   2   0   2   0   2   2   0   2   2   0   2   2   2   0   0   0   0   0   2   2   0   0   0   2   0   2   2   2   0   0   0   0   2   2   2   0   2   0   0   2   0   0   2   2   2   2   2   0   2   2   0   2   2   2   2   2   0   0   0   2   0   0   2   2   0   0   2   0   2   0   0   2   0   0   2   0   2   0   0   2   0   2   2   2   0   2   0   0   0   0   0   0   2   2   2   2   0   0   2   0   0   2   2   0   2   0   2   0   0   2   0   0   0   2   2   0   0   0   0   2   0   2   0   0   0   0   2   0   0   2   0   0   0   2   2   2   0   2   0   0   0   2   0   2   0   2   2   0   2   2   0   2   2   0   2   2   0   2   2   2   0   2   0   2   2   0   2   0   2   0   2   2   0   0   0   0
 MK-5-1                 2   2   2   0   0   0   0   0   2   0   2   0   0   2   0   2   2   0   0   0   2   0   2   2   2   0   2   2   0   0   0   0   0   2   0   0   0   0   0   2   0   2   2   0   2   2   0   0   0   0   2   2   2   2   2   0   2   2   2   0   0   0   0   2   2   0   2   2   2   0   0   2   2   2   2   0   0   0   2   2   2   0   2   2   0   2   2   2   0   0   0   0   0   0   2   0   0   2   0   2   2   0   0   2   0   2   2   0   0   2   0   0   2   2   2   2   2   2   2   0   0   0   0   2   2   0   2   0   0   2   0   0   0   0   2   0   2   2   0   0   0   2   0   2   2   0   2   2   0   2   2   2   2   0   2   2   2   0   2   2   0   2   2   0   0   0   0   2   2   2   2   2   2   2   2   2   2   2   2   2   0   2   0   2   0   2   2   0   2   2   0   2   0   0   0   0   0   0   0   0
 MK-5-2                 0   2   2   0   0   0   0   0   2   0   2   0   0   2   0   2   2   0   0   0   2   0   2   2   2   0   2   2   2   0   0   0   0   2   0   2   0   0   0   2   0   2   2   0   2   2   0   0   0   0   2   2   2   0   0   0   2   2   2   0   0   0   0   2   2   0   2   2   2   2   2   2   2   2   2   2   0   0   2   2   2   2   2   2   0   2   2   0   0   0   0   0   0   0   2   0   0   2   0   2   2   0   0   2   0   2   2   0   0   2   0   0   2   2   2   2   2   2   2   0   0   0   0   2   0   0   2   0   0   2   0   0   0   0   2   0   2   2   2   2   0   2   0   2   2   2   2   2   0   2   2   2   2   0   2   2   2   0   2   2   0   2   2   0   0   0   0   2   2   2   2   2   2   2   2   2   2   2   0   2   0   2   0   2   0   2   2   0   2   2   0   2   0   0   0   0   0   0   0   0
 MK-5-3                 0   2   2   0   0   0   0   0   2   0   2   0   0   2   0   2   2   0   0   0   2   0   2   2   2   0   0   2   0   0   0   0   0   2   0   2   0   0   0   2   0   2   2   2   2   2   0   0   0   0   2   2   2   0   0   0   2   2   2   0   0   0   0   2   2   0   2   2   0   2   2   2   2   2   0   2   0   0   2   2   2   2   2   2   0   2   2   0   0   0   0   0   0   0   2   0   0   2   0   2   2   2   0   2   0   2   2   0   2   2   0   0   0   2   2   2   2   2   2   0   0   0   2   2   2   0   2   0   0   2   0   0   0   0   2   0   2   2   2   2   0   2   2   2   2   2   2   2   0   2   2   2   2   0   2   0   2   0   2   2   0   2   2   0   0   0   0   2   2   2   2   2   2   2   2   2   2   2   0   0   0   2   0   2   0   0   2   0   0   2   0   2   0   0   0   0   0   0   0   0
 MK-5-4                 0   2   2   0   0   0   0   0   2   0   2   0   0   2   0   2   2   0   0   0   2   0   2   2   2   0   0   0   0   0   0   0   0   2   0   2   0   2   2   2   0   0   2   2   2   2   0   0   0   0   2   2   2   0   0   0   2   2   2   0   0   0   0   2   2   0   2   2   0   2   2   2   2   2   0   2   0   2   2   2   2   2   2   2   0   2   2   0   0   0   0   0   2   0   2   0   0   2   0   2   2   2   0   2   0   2   2   2   0   2   0   0   0   2   2   2   2   2   2   0   0   0   2   2   2   0   2   0   0   2   0   2   0   0   2   0   2   2   2   2   0   2   2   0   2   2   2   2   0   2   2   0   0   0   2   0   2   0   2   2   0   0   2   0   0   0   0   2   2   2   2   2   2   2   2   2   2   2   0   0   0   2   0   2   0   0   2   0   0   2   0   2   0   0   0   2   2   0   0   0
 MK-5-5                 0   2   2   0   0   2   2   0   2   0   2   0   0   0   0   0   2   2   0   0   2   0   0   2   2   0   0   0   0   0   0   2   0   2   0   2   0   2   2   2   0   2   2   2   2   2   0   0   2   0   2   2   2   0   0   2   2   2   0   0   0   0   0   2   2   0   2   2   0   2   2   2   2   2   0   2   0   0   2   2   2   2   2   2   0   2   2   0   0   0   0   0   2   0   2   0   0   2   0   2   2   2   0   2   2   2   0   2   0   0   0   0   0   0   2   2   2   2   2   0   0   0   2   2   2   0   2   0   0   2   0   2   0   0   2   0   2   2   2   0   0   2   2   0   2   2   2   0   0   2   2   0   0   0   2   0   2   0   2   2   0   0   2   0   0   0   0   2   0   2   2   2   2   2   2   2   2   2   0   0   0   2   0   0   0   0   2   0   0   2   0   2   0   0   0   2   2   2   2   0
 MK-5-6                 0   2   2   0   0   2   0   0   2   0   2   0   2   2   0   0   2   2   0   0   2   0   0   2   2   0   0   0   0   0   0   2   0   0   0   2   0   2   2   2   0   2   2   2   2   2   0   0   2   0   2   2   2   0   0   2   0   2   0   0   0   0   0   2   2   0   2   2   0   2   2   2   2   2   0   2   0   0   2   2   2   2   2   2   2   2   2   0   0   0   0   0   2   0   2   0   0   2   0   2   2   2   0   0   2   2   0   2   2   0   0   0   0   0   2   0   2   2   2   0   0   0   2   2   2   0   2   0   0   2   0   2   2   0   2   0   2   2   2   0   0   2   2   0   2   2   2   0   0   2   0   0   0   0   2   0   2   0   0   2   0   0   2   0   0   0   0   2   0   2   2   2   2   0   2   2   2   2   0   0   0   2   0   0   0   0   2   0   0   2   0   2   0   0   0   2   2   2   2   0
 MK-5-7                 0   2   2   0   0   2   0   0   2   2   2   0   2   2   0   2   2   0   0   0   2   0   0   2   2   0   0   0   0   0   0   2   0   2   0   2   0   2   2   2   0   2   2   2   2   0   0   0   2   0   2   2   2   2   2   2   0   2   0   0   0   0   0   2   2   0   0   0   0   2   2   2   2   2   0   2   0   0   2   0   2   2   0   2   2   2   2   0   0   0   0   0   2   0   2   0   0   2   0   2   2   2   0   0   2   2   0   2   2   0   0   0   0   0   2   0   2   2   2   0   0   0   2   2   2   0   2   0   0   0   0   0   2   2   2   0   2   2   2   0   0   2   2   0   2   2   2   0   0   0   0   2   0   0   2   0   2   0   0   2   0   0   2   0   0   2   0   2   0   2   2   2   2   0   2   2   0   2   0   0   0   2   2   0   0   0   0   0   0   2   0   2   0   2   0   2   2   2   2   0
 MK-5-8                 0   2   2   0   0   2   0   0   0   2   2   0   2   2   2   2   2   0   0   0   2   0   0   2   2   0   0   0   0   0   0   2   0   2   0   2   0   2   2   2   0   2   0   2   2   0   0   0   2   0   2   2   2   2   2   2   0   2   2   0   0   2   0   2   2   0   0   0   0   2   2   2   2   2   0   2   0   0   2   0   2   2   2   0   2   2   2   0   0   2   2   0   2   0   2   0   0   2   0   2   2   2   0   0   2   2   0   2   2   0   2   0   0   0   2   0   2   2   2   0   0   2   2   2   2   0   2   0   0   0   0   0   2   2   2   0   2   0   2   0   0   2   2   0   2   2   2   0   2   0   0   2   0   2   2   0   2   0   0   2   0   0   2   0   0   2   0   2   0   2   2   2   2   0   2   2   0   2   0   0   0   0   2   0   0   0   0   0   0   2   0   2   2   2   0   2   2   0   2   0
 MK-5-9                 0   2   2   0   0   2   0   0   0   2   2   0   2   2   2   2   2   2   2   0   2   0   0   0   2   0   2   0   0   0   0   2   2   2   0   2   0   2   2   2   0   0   0   2   2   0   2   2   2   0   2   2   2   0   2   2   0   2   2   0   0   2   0   2   2   0   0   0   0   2   2   2   2   2   0   2   0   0   2   0   2   2   2   0   2   2   2   0   0   2   2   0   2   0   2   0   0   2   0   2   2   2   0   0   2   2   0   0   2   0   2   0   0   0   2   0   0   2   2   2   0   2   0   2   2   0   2   0   0   0   0   0   2   2   2   0   2   0   2   0   0   2   2   0   2   2   2   0   2   0   0   2   0   0   2   0   2   0   0   2   0   0   2   0   0   2   2   2   0   2   2   2   2   0   2   2   0   2   0   0   0   0   2   0   0   0   0   0   0   2   0   2   2   2   0   2   2   0   2   0
 MK-5-10                0   2   2   0   0   2   0   0   2   2   2   0   2   2   2   2   2   2   2   0   2   0   0   0   2   0   2   0   0   0   0   2   2   2   0   2   0   2   2   2   0   0   0   2   0   0   2   2   2   0   2   0   2   0   2   2   0   2   2   0   0   0   0   2   2   0   0   0   0   2   2   2   2   2   0   2   0   0   2   0   2   2   2   0   2   2   2   0   0   2   2   0   2   0   2   0   0   2   0   2   2   0   2   0   2   2   0   0   2   0   0   0   0   0   0   0   0   2   2   2   2   2   0   2   2   0   2   0   0   0   0   0   2   2   2   0   2   0   2   0   2   2   2   0   2   2   2   0   2   0   0   0   0   0   2   0   2   2   0   2   0   0   0   0   0   2   2   2   0   2   2   2   2   0   2   2   0   2   0   0   0   0   2   0   0   0   0   0   0   2   0   2   2   0   0   2   2   0   2   0
 MK-5-11                2   2   2   0   0   2   2   0   2   2   2   0   2   2   2   0   2   2   2   0   0   0   2   0   2   0   2   2   0   0   0   2   2   0   0   2   0   2   0   2   0   0   0   2   0   2   2   2   0   2   2   0   2   0   2   2   0   2   2   0   0   0   0   2   2   0   0   0   0   0   2   2   2   2   0   0   0   2   2   2   2   2   2   0   2   2   2   0   0   2   2   0   0   0   0   0   0   2   0   0   2   0   0   0   2   2   0   0   2   0   0   0   0   0   0   2   0   2   2   2   2   2   0   2   2   0   2   0   0   0   0   0   2   2   2   0   2   0   2   0   2   0   2   0   2   2   2   0   2   0   0   0   0   2   2   0   0   2   0   2   0   0   2   0   0   0   2   2   0   2   2   2   2   0   2   2   0   0   0   2   0   0   2   0   2   0   2   2   0   2   0   2   2   2   0   2   0   0   2   0
 MK-5-12                2   2   2   0   0   2   2   0   2   2   2   0   2   2   2   0   2   2   2   0   0   0   2   0   2   0   2   0   0   0   2   2   2   0   0   2   0   0   0   2   0   0   0   2   0   2   2   2   0   2   2   0   2   2   2   2   0   2   2   0   0   0   0   2   2   0   0   0   0   2   2   2   2   2   0   0   0   2   2   0   2   2   2   0   2   2   2   0   0   0   2   0   2   0   0   0   0   2   0   0   2   0   2   0   2   2   0   0   2   0   0   0   2   0   0   2   0   2   2   2   2   2   0   0   2   0   2   0   0   0   0   2   2   2   2   0   2   0   2   0   2   0   2   0   2   2   2   0   2   0   0   0   0   2   2   0   2   2   0   2   0   0   2   0   0   0   2   2   0   2   2   0   2   0   2   2   0   0   0   2   0   0   0   0   2   0   2   0   0   2   0   2   2   2   0   2   0   0   2   0
 MK-5-13                2   2   2   0   0   2   2   0   2   2   2   2   2   2   2   0   2   2   2   2   0   0   2   0   2   0   2   2   0   0   2   2   2   0   0   2   0   0   0   2   0   0   0   0   0   2   2   2   0   2   0   0   2   0   0   2   0   0   2   0   0   0   0   2   2   0   0   0   0   2   2   0   2   2   0   0   0   0   2   0   2   0   0   0   2   2   2   0   0   0   2   0   2   0   0   0   0   2   0   0   2   0   2   0   2   2   0   0   2   0   0   0   2   0   0   2   0   2   2   2   2   0   0   0   2   0   2   0   0   0   0   0   2   2   2   0   2   0   2   0   0   0   2   0   2   2   2   0   2   0   0   0   0   2   2   0   2   2   0   2   0   0   2   2   0   0   2   2   0   2   2   0   2   0   2   2   0   0   0   2   0   0   0   0   2   0   2   0   2   2   0   2   2   2   0   2   0   0   2   0
 MK-5-14                2   2   2   2   0   2   2   0   2   2   2   2   2   2   2   0   2   2   2   2   0   0   2   0   2   0   2   0   0   0   0   2   0   0   0   2   0   0   0   2   0   0   2   0   0   0   2   2   0   0   0   0   2   0   0   2   0   0   2   0   0   0   0   2   2   0   0   0   2   2   0   0   2   2   0   0   0   0   2   0   2   0   0   0   2   2   2   0   0   0   0   0   2   0   0   0   0   0   2   0   2   0   2   0   0   0   0   0   2   0   0   0   2   0   0   2   0   2   2   2   2   2   0   0   0   0   0   0   2   2   2   0   2   2   2   0   2   0   2   0   0   0   2   0   2   2   2   0   2   0   0   0   2   2   2   2   2   2   2   2   0   0   2   0   0   0   2   2   2   2   2   0   2   0   2   2   0   0   0   2   2   0   0   2   2   0   2   0   2   0   0   2   2   2   2   2   0   0   0   0
 MK-5-15                2   2   2   2   0   2   2   0   2   2   2   2   2   2   2   0   2   2   2   0   0   0   2   0   2   0   2   0   0   0   0   2   0   0   0   2   0   0   0   2   0   0   2   0   0   0   2   2   0   0   0   2   2   0   0   2   0   2   2   0   0   0   0   2   2   0   0   0   2   2   0   0   2   2   2   0   2   2   2   0   2   0   0   0   2   2   2   0   0   0   0   0   2   2   0   0   2   0   0   0   2   2   2   0   0   0   0   0   2   0   0   0   2   0   2   0   0   2   2   2   2   2   0   0   0   0   0   2   2   2   2   0   2   2   2   0   2   0   2   0   0   0   2   2   2   2   0   0   0   0   0   0   0   2   2   2   2   0   2   2   0   0   2   0   0   0   2   2   2   2   2   0   2   0   2   2   0   0   0   2   2   0   0   2   2   0   2   0   2   2   0   2   2   2   2   2   0   0   2   0
 MK-5-16                2   2   2   2   0   2   2   0   2   2   0   0   2   2   0   0   2   2   2   0   0   0   2   0   2   0   2   0   0   0   0   2   0   0   0   2   0   0   0   2   0   0   2   0   0   0   2   2   0   0   0   2   2   2   0   2   0   2   2   0   0   2   0   2   2   2   0   0   2   2   0   0   2   0   2   0   2   2   2   0   2   0   0   0   2   2   0   0   0   2   0   0   2   2   0   0   2   2   0   0   0   2   2   0   0   0   0   0   2   0   0   0   2   0   2   2   0   2   2   2   2   2   0   0   0   0   0   2   0   2   2   0   2   2   2   0   2   0   2   0   2   0   0   2   2   2   0   0   0   0   0   0   0   2   2   2   0   0   2   2   0   2   2   0   0   0   2   2   2   2   2   0   2   0   0   2   0   0   0   2   2   0   0   2   2   0   2   2   2   2   2   2   2   2   2   2   2   0   2   0
 MK-6-1                 2   2   0   0   2   2   2   0   0   0   0   2   2   2   2   0   2   2   0   0   2   2   2   2   2   2   2   2   2   2   2   2   0   0   2   2   0   2   0   0   2   0   2   0   2   2   2   0   0   0   2   0   2   2   0   2   0   0   0   2   2   0   2   0   0   2   0   0   2   0   0   0   2   0   2   2   0   0   2   2   2   0   2   0   0   0   2   2   2   0   2   2   0   2   0   2   2   2   0   2   2   0   0   2   0   0   2   2   0   0   0   2   0   0   0   0   0   2   0   2   2   0   2   2   2   2   0   2   0   0   2   0   2   0   0   2   0   2   0   2   2   0   0   0   0   0   0   2   0   0   2   2   0   2   2   0   0   0   0   2   0   0   2   2   2   0   2   0   2   0   0   0   0   2   2   2   0   0   0   2   0   2   0   0   0   2   2   0   0   0   0   2   2   2   2   2   2   2   0   2
 MK-6-2                 2   2   2   0   2   2   2   0   0   0   0   2   2   2   2   0   2   2   0   0   2   2   2   2   2   2   2   2   2   2   2   2   2   0   2   2   0   2   0   0   2   0   2   2   2   2   0   0   2   0   2   0   2   2   0   2   0   0   0   2   2   0   2   0   0   2   0   0   2   0   0   0   2   0   2   2   0   0   2   2   2   0   2   0   0   0   2   2   2   0   2   2   0   2   0   2   2   2   2   0   2   0   0   2   0   0   2   2   0   0   2   2   0   0   0   2   0   2   0   2   2   2   2   0   2   0   0   2   2   0   2   0   2   0   0   2   2   2   0   2   2   0   0   0   0   0   0   2   0   0   2   0   0   2   2   0   0   0   0   2   0   0   2   2   2   0   2   0   2   0   2   0   2   2   2   2   0   0   0   2   0   2   0   0   0   2   2   0   0   0   0   0   2   2   2   2   2   2   0   2
 MK-6-3                 2   2   2   0   2   2   2   0   0   0   0   2   2   2   2   0   2   2   0   0   2   2   2   2   2   2   2   2   2   2   2   2   2   0   2   2   2   2   0   0   2   0   2   2   2   2   0   0   2   0   2   0   2   2   0   2   0   2   0   2   2   0   2   0   0   2   0   0   0   2   0   2   2   0   2   2   0   0   2   2   2   0   2   0   0   0   2   0   0   0   2   2   0   2   2   2   2   2   2   0   2   0   0   2   0   0   2   2   0   0   2   2   0   0   0   2   0   2   0   2   2   2   2   0   2   0   0   2   2   0   2   0   2   0   0   0   2   2   0   2   2   0   2   0   0   0   0   2   0   0   2   0   0   0   0   0   0   2   0   2   0   0   2   2   2   0   0   0   2   0   2   0   2   2   2   2   0   0   0   2   0   2   0   0   0   2   2   0   0   0   0   0   2   2   2   2   2   2   0   2
 MK-6-4                 2   2   2   0   2   2   2   0   0   0   0   2   2   2   2   0   2   2   0   0   2   2   2   2   2   2   2   2   2   2   0   2   0   0   2   2   2   2   2   0   0   0   2   2   2   2   2   0   2   0   2   0   2   2   0   2   0   2   0   2   2   0   2   0   0   2   0   0   2   2   0   2   2   0   2   2   0   0   0   2   2   0   2   0   0   0   2   0   0   0   2   2   0   2   2   2   2   2   2   0   2   0   0   2   0   0   2   0   0   0   2   2   0   0   0   2   0   2   0   2   2   2   2   0   2   2   0   2   0   0   2   0   2   0   0   0   2   2   0   2   2   0   2   0   0   0   0   2   0   0   2   0   0   0   0   0   0   2   2   2   0   0   2   2   2   0   0   0   2   0   0   0   2   2   2   2   0   0   0   2   0   2   0   0   0   2   2   0   0   0   0   0   2   2   2   2   2   2   0   2
 MK-6-5                 2   2   2   0   2   2   2   0   0   0   0   2   2   2   0   0   2   2   0   0   2   2   0   2   2   2   2   2   2   2   0   2   0   0   2   2   2   2   2   0   0   0   2   2   2   2   2   0   2   0   2   0   0   2   0   0   0   2   0   2   2   2   0   0   0   2   0   0   2   2   0   2   2   0   2   2   0   0   0   2   2   0   2   0   0   0   2   0   0   0   0   2   0   2   2   2   2   2   2   0   2   0   0   2   0   0   0   0   0   0   2   0   2   0   0   2   0   2   0   2   2   2   2   0   2   2   0   0   0   2   2   0   2   0   2   0   2   2   0   2   0   0   2   2   0   0   0   2   0   0   2   0   0   2   0   0   0   2   2   2   0   0   2   2   0   0   0   0   2   0   0   0   2   2   2   2   0   0   2   2   0   2   2   0   0   2   2   0   0   0   0   0   0   2   2   2   2   2   0   2
 MK-6-6                 2   2   2   0   2   2   2   0   0   0   0   2   2   2   0   0   2   2   0   0   2   2   2   2   2   2   2   2   2   2   0   2   0   0   2   2   2   2   2   0   0   0   2   2   2   2   2   0   2   2   2   0   2   2   0   2   0   2   0   2   2   2   0   0   0   2   0   0   2   2   0   2   2   0   2   2   0   0   0   2   2   0   2   0   2   0   2   0   0   0   0   2   0   0   2   2   2   2   2   0   2   0   0   2   0   0   2   0   0   0   2   0   2   0   0   2   0   2   0   2   2   2   2   2   2   2   0   0   0   2   2   0   2   0   2   0   2   2   0   2   0   0   2   2   0   0   0   0   0   0   2   0   0   2   0   2   0   0   2   2   2   0   2   2   0   0   0   0   2   0   0   0   2   2   2   2   2   0   2   2   2   2   2   2   0   2   2   0   0   0   0   2   0   0   2   2   2   2   0   2
 MK-6-7                 2   2   2   0   2   2   2   0   0   0   0   2   2   2   0   0   2   2   0   0   2   2   2   2   2   2   2   2   2   2   0   2   0   0   2   2   2   2   2   0   0   0   2   0   2   2   2   2   2   2   2   2   2   2   0   2   0   2   0   2   2   0   0   0   0   2   0   0   2   2   0   2   2   0   2   2   0   0   0   2   2   0   2   0   2   0   2   0   0   0   0   2   0   0   2   0   2   2   2   0   2   0   0   2   2   0   2   0   0   0   2   2   2   0   0   2   0   2   0   2   2   2   2   2   2   2   0   0   0   2   2   0   2   0   2   0   2   2   0   2   0   0   2   2   2   0   0   0   2   0   2   0   0   2   0   2   0   0   2   2   2   0   2   2   0   0   0   0   2   2   0   0   0   0   2   2   2   0   2   2   2   2   2   2   0   0   2   0   0   0   0   2   0   2   2   2   2   2   0   2
 MK-6-8                 2   2   2   0   2   2   2   0   0   0   0   0   0   2   0   0   2   2   0   0   2   2   2   2   2   2   2   2   2   2   0   2   0   0   2   2   2   2   2   0   0   0   2   0   2   2   2   2   2   0   2   0   2   2   0   2   2   2   0   2   2   0   0   0   2   2   0   0   2   0   0   2   0   0   2   2   0   0   0   0   2   0   2   0   2   0   2   0   0   0   0   2   0   0   2   0   2   0   0   0   2   2   0   2   2   2   2   0   0   0   2   0   2   0   0   2   0   2   0   2   2   2   2   2   2   2   0   0   0   2   2   0   2   0   2   2   2   2   0   2   0   0   2   2   2   0   0   0   2   0   2   0   0   2   2   2   0   0   2   2   2   0   2   2   0   0   0   0   0   2   2   0   2   0   2   2   2   0   2   0   0   2   2   2   0   0   2   0   0   0   0   2   0   2   2   0   2   2   0   2
 MK-6-9                 2   2   2   0   2   2   0   0   0   2   0   0   0   2   0   0   0   2   0   0   2   2   2   2   2   2   2   2   2   2   2   2   0   0   2   2   2   2   2   0   0   0   2   2   2   2   2   2   2   0   2   0   2   2   0   2   0   2   0   0   2   0   0   0   2   2   0   0   2   0   0   2   0   0   2   2   0   0   0   0   2   0   2   0   2   0   2   0   0   0   0   2   0   0   0   2   2   0   0   0   2   2   0   2   2   2   2   0   0   0   2   0   2   2   0   2   0   2   0   2   2   2   2   2   2   2   0   0   0   2   2   0   2   0   2   0   2   2   0   2   0   0   0   0   0   0   0   0   2   0   2   0   0   2   0   2   0   0   2   2   2   0   2   2   0   0   0   0   0   2   2   0   2   0   2   2   2   0   2   0   0   2   2   2   2   0   2   0   0   0   0   2   2   2   2   2   2   0   0   2
 MK-6-10                2   2   2   0   2   2   0   0   0   2   0   0   0   2   0   0   0   2   0   0   2   2   0   2   2   2   2   2   2   2   2   2   0   0   2   2   2   2   2   0   0   0   2   2   2   2   2   2   2   2   2   0   2   2   0   0   0   0   0   0   2   0   2   0   2   2   0   0   0   0   2   2   0   0   2   2   0   0   0   0   2   0   2   0   2   2   2   0   0   0   2   2   2   2   0   2   2   0   0   0   2   2   0   2   2   2   2   0   2   0   2   0   0   2   0   2   0   2   2   2   2   2   2   2   2   2   0   0   0   2   2   0   2   0   2   0   2   2   0   2   0   0   0   0   0   0   0   0   2   0   2   0   2   2   0   2   0   0   2   2   2   0   2   2   0   0   0   0   0   2   2   0   2   0   2   2   2   0   2   0   0   2   2   2   0   0   2   0   0   0   0   2   2   2   2   2   2   0   0   2
 MK-6-11                2   2   2   0   2   2   0   0   0   2   0   0   0   2   0   0   0   2   0   0   2   2   0   2   2   2   2   2   2   0   2   2   0   0   2   2   2   2   0   0   0   0   0   0   2   2   2   2   2   2   2   0   2   2   0   2   0   0   0   0   2   0   2   2   2   2   0   0   0   0   2   2   0   0   0   2   0   0   0   0   2   0   2   0   0   2   2   0   0   0   2   0   2   2   0   0   2   0   2   0   2   2   0   2   2   2   2   0   2   0   2   0   0   2   0   2   0   2   2   2   2   2   2   2   2   2   0   0   0   2   2   0   2   0   2   0   2   2   0   2   0   0   0   0   0   0   0   0   2   0   2   0   2   2   2   2   0   2   2   2   2   0   2   2   0   0   0   0   0   2   2   2   2   0   2   2   2   0   2   2   0   2   2   2   0   0   2   0   0   0   0   2   2   2   2   2   0   0   0   2
 MK-6-12                2   2   2   0   2   2   0   0   0   2   2   0   0   2   0   0   0   2   0   0   2   2   0   2   2   2   0   2   2   0   2   2   0   0   2   2   2   0   0   0   0   0   0   0   0   2   2   2   2   0   2   0   2   2   0   2   0   0   0   0   2   0   2   2   2   2   0   0   0   0   2   0   0   0   0   2   0   0   0   0   2   0   2   0   0   2   0   0   0   0   2   0   2   2   2   0   0   0   2   0   2   2   0   0   2   2   2   0   2   0   2   2   0   2   0   0   0   2   2   2   2   2   2   2   2   2   0   2   0   0   2   0   2   0   2   0   2   2   0   2   0   0   0   0   0   0   0   0   2   0   2   0   2   2   2   2   0   2   0   2   2   0   2   2   0   0   0   0   0   2   0   0   2   0   2   2   2   0   2   2   0   0   2   2   0   0   2   0   0   0   2   2   2   2   2   2   0   0   0   2
 MK-6-13                2   2   2   0   0   0   0   0   0   2   0   0   0   0   0   0   0   2   0   0   2   2   0   2   2   2   0   2   2   0   2   2   0   0   2   2   2   0   0   0   0   0   2   0   0   2   2   2   2   0   2   0   2   2   0   0   0   2   0   0   2   0   2   2   2   2   0   2   0   0   2   0   0   0   0   2   0   0   0   0   2   0   2   0   0   2   0   0   0   0   2   0   2   2   2   0   0   0   2   0   2   2   0   0   2   2   2   0   2   0   2   2   0   2   0   0   0   2   2   2   2   2   2   2   2   2   0   2   0   0   2   0   2   0   2   0   2   2   0   2   0   0   2   0   0   0   0   0   2   0   2   0   2   2   2   2   0   2   0   2   2   0   2   2   0   0   0   0   0   2   0   0   2   0   2   0   0   0   0   2   0   2   2   2   0   0   2   0   0   0   2   2   2   2   2   2   0   0   0   2
 MK-6-14                2   2   0   0   0   0   0   0   0   2   0   0   0   0   0   0   0   0   0   0   2   2   0   2   2   2   0   2   2   0   2   2   0   0   2   2   2   2   0   0   0   0   2   0   2   2   2   2   0   2   2   0   2   2   0   0   0   2   0   0   2   0   2   2   2   2   0   2   0   2   2   2   0   0   0   2   0   0   0   0   2   0   2   0   0   2   0   0   0   0   2   0   2   2   2   0   0   0   2   0   2   2   0   0   2   2   2   0   2   0   2   2   0   2   0   0   0   2   2   2   2   2   2   2   2   2   2   2   0   0   2   0   2   0   2   0   2   2   0   2   0   0   2   0   0   0   0   2   2   0   2   0   2   2   2   2   0   2   0   2   2   0   0   2   0   0   0   0   0   2   0   2   2   0   2   0   2   0   0   2   0   2   2   0   0   0   2   0   0   0   2   2   2   2   2   2   0   0   0   2
 MK-6-15                2   2   0   0   0   0   0   0   0   2   0   2   0   0   0   0   0   0   0   0   2   2   0   2   2   2   0   0   2   2   2   2   0   0   2   0   2   2   2   0   0   0   0   0   2   2   2   0   0   2   2   0   2   0   0   0   2   2   2   0   0   0   2   2   2   2   0   2   0   2   2   2   0   0   0   2   0   0   0   0   2   0   2   0   2   0   0   0   0   2   0   2   2   2   2   0   0   0   2   0   2   2   0   0   2   2   2   0   2   0   2   2   0   2   0   0   2   2   2   2   2   2   2   2   2   2   2   2   0   0   2   0   2   0   2   0   2   2   0   2   0   0   2   0   0   0   0   2   0   0   2   0   0   2   0   2   0   2   2   2   2   0   0   2   0   0   0   2   0   2   0   2   2   0   2   0   2   0   0   2   0   2   0   0   2   0   2   0   0   0   2   2   2   2   0   2   0   2   0   2
 MK-6-16                2   2   0   0   0   0   0   0   0   2   0   2   0   0   0   0   0   0   0   0   2   2   2   0   2   2   0   0   0   0   2   2   0   0   0   0   2   2   2   0   0   0   0   2   2   2   2   0   0   2   0   0   2   0   0   0   2   2   2   0   0   0   2   2   2   2   0   2   0   2   2   2   0   0   2   2   0   0   2   0   2   0   2   0   0   0   0   0   0   2   0   2   2   2   0   0   0   0   2   2   2   2   0   0   2   2   2   0   2   0   2   2   0   2   0   0   2   2   2   2   2   2   0   2   2   2   0   2   0   0   2   0   2   0   2   0   2   2   0   2   0   0   2   2   0   0   0   2   0   0   2   0   0   0   0   2   0   2   0   2   2   0   0   2   0   0   0   2   0   2   0   2   2   0   2   0   2   2   0   0   0   2   0   0   0   0   0   0   0   0   2   2   2   2   0   2   2   2   0   2
 
!****************************************** Phenotypic Data **********************************************************
!-100.0 is resevred for missing phenotype
SimulatedTrait1        18.3807   14.8503   18.9616   17.7219   15.5015   12.7544   15.6732   16.6506   13.6285   12.5392   19.2280   18.7556   14.7865   16.1374   15.5082   16.9296   16.2483   20.4761   19.6269   16.7700   14.0495   19.7592   17.8321   14.8228   14.0148   16.8231   13.7609   18.9166   17.2127   15.1972   14.6022   17.1610   15.5675   10.7587   11.7970   16.0689   17.9516   13.3739   16.4443   11.0662   11.0825   17.8619   14.5954   17.1346   14.0908   12.6816   12.2728   14.5958   13.2210   23.2213   17.3377   10.6819   16.3251   11.2476   19.0435   16.5630   15.9200   13.6859   15.5032   17.8210   16.6732   13.5438   10.2348   12.9971   16.9050   15.7812   13.3295   20.0464   16.1199    9.6156   16.8625   16.8943   17.2625   15.0612   14.1268   14.8936   19.6097   13.5118   21.2464   13.9735   17.4018   13.6826   10.7393   12.6442   11.7576   17.2466   20.0108   15.4502   15.2202   19.7976    8.9427   13.7354   17.8208   13.9090   12.5756   17.8773   15.5322   11.3704   15.7695   11.6528   13.0659   16.1037   15.6137   17.1161   13.8804   13.3356   15.1098   16.0160   12.5314   16.2536   15.0413   12.6001   11.5488   11.6616    9.0294   18.2294   12.4114   19.2825   19.5463   18.7607   13.6193   12.7455   14.6411   14.6017   15.9792   14.1800   17.1834   14.7200   17.9554   20.3175   13.1664   13.6134   20.6614   13.6555   14.5617   17.2911   16.9874   12.1278   12.1396   16.9300   18.2023   15.5306   18.5961   10.7876   17.4148   16.6502   17.7204   14.0224   12.0442   14.9324   14.8917   16.2162   16.3445   16.7890   18.8469   15.1779   15.7614   11.7081   15.8661   16.1303   14.3054   17.2138   17.3125   16.4663   16.9055   17.0030   17.9335   14.4312   14.9211   16.5059   13.1655   15.9842   15.7132   16.8541   11.5743   18.3073   19.3790   15.4886   19.5399   16.4347   19.3732   11.7500   15.6385   13.8150   17.6119   11.6751    9.3667   14.6639   11.0912   14.6930   11.8712   17.9287   19.6197   13.1645   11.7836   19.4219   17.5023   17.9376   24.1922   12.7031
SimulatedTrait2         9.5698   10.2424    7.1664   11.8150    9.0061   11.3737    8.4444   10.6119   13.5267   10.1823   10.2888   10.0581   11.2689   10.9997    8.0410    8.8093    9.6377   10.8669   13.9978   12.2143    9.8280   11.1647    6.9454   10.4172   10.8615    9.7662   12.3222    9.7317    7.0237   11.5974   10.4396    9.9759    7.2462    9.1170    8.9800   11.0055    9.6762    9.2880   13.0158   12.4430   10.1694    9.2057   10.7886    6.9995    8.4259    8.9468   10.4661   11.9676    8.8432   10.0618    8.2026    9.7363   10.8802    8.7045   11.1102   12.5761   13.3063    6.7835    6.9346    8.7687    8.6513   11.1531   14.7352    6.7509    8.7557    9.2917   11.5211    7.7471   10.0430   10.1059    8.1740   11.7119    9.7923    9.2136    8.5291    8.3511    6.1804   10.5326   10.2980    9.4245    9.0091    6.7665    9.5024    9.2034    7.8884   11.9162   10.3187   13.0378   10.7299    7.4122   10.6661    9.4561   11.0362   10.6013   11.4855   10.8761   10.9836   10.3998   10.5089    9.0217   11.6003    7.8244   13.1143   11.0207   11.5288   14.6363    7.3350    8.2468    9.1958    9.6647    9.4192    8.6421    9.7587   11.4202   10.9753   10.3158    8.4884    7.3572   11.4207    9.4822   11.1497   10.4175    8.4819    8.7892    9.7656   11.3009   10.2239    8.8074   10.3256    9.1378    8.3238    8.2195   10.8844   13.2236   10.5156   11.1392   10.1662   10.8886   10.2734    7.8325    5.1690   10.0938   11.5755    9.0936   12.1097   10.3367    7.1656   10.9149   11.2019    8.0449   13.5839    9.4631   12.5911   10.3551    9.2128    8.8142    7.0159    9.9911    7.1617    8.4250    9.1880    7.2957   10.2454    7.3159    7.9491    9.3486   10.9284   13.2818    9.3287   10.8572    9.8512   12.2086    8.8598    8.6715   11.8208   10.1279    9.4550   13.2919   11.0346    8.9515    6.2371   12.5491    7.5100    7.9604   10.1071    9.4977   10.3545   11.3581    7.9773    9.4335    8.8410   11.9476    8.6684    8.1822    8.9352    8.2678    9.4281   12.5176    9.9989   11.1363
 
