# Supplementary material for: Inclusive Composite Interval Mapping of QTL by Environment Interactions in Biparental Populations
Source: PLoS One. 2015 Jul 10;10(7):e0132414. doi: 10.1371/journal.pone.0132414 (PMC4498613; doi:10.1371/journal.pone.0132414)
Supplement: S4 File — (ZIP) [file pone.0132414.s004.zip › H=0.1/L1/run_00070.met]

!**********************Note: lines staring with "!" are remarks and will be ignored in the program********************
!*********************************General Information**********************************
!Assuming F1 = P1 x P2, populations available in QTL IciMapping are: 
!  1, P1BC1F1 = P1 x F1, the first backcrossing where P1 is used as the recurrent parent;
!  2, P2BC1F1 = P2 x F1, the first backcrossing where P2 is used as the recurrent parent;
!  3, F1DH, F1-derived doubled haploids; 
!  4, RIL or F1RIL, recombination inbred lines through the repeated selfing of F1;
!  5, P1BC1RIL, recombination inbred lines through the repeated selfing of P1BC1F1;
!  6, P2BC1RIL, recombination inbred lines through the repeated selfing of P2BC1F1;
!  7, F2, the selfing generation of F1;
!  8, F3, the selfing generation of F2;
!  9, P1BC2F1, the second backcrossing where P1 is used as the recurrent parent; 
! 10, P2BC2F1, the second backcrossing where P2 is used as the recurrent parent;
! 11, P1BC2RIL, recombination inred lines through the repeated selfing of P1BC2F1; 
! 12, P2BC2RIL, recombination inred lines through the repeated selfing of P2BC2F1; 
! 13, P1BC1F2, the selfing generation of P1BC1F1; 
! 14, P2BC1F2, the selfing generation of P2BC1F1; 
! 15, P1BC2F2, the selfing generation of P1BC2F1; 
! 16, P2BC2F2, the selfing generation of P2BC2F1; 
! 17, P1BC1DH, P1BC1F1-derived doubled haploids; 
! 18, P2BC1DH, P2BC1F1-derived doubled haploids; 
! 19, P1BC2DH, P1BC2F1-derived doubled haploids; 
! 20, P2BC2DH, P2BC2F1-derived doubled haploids; 
   3      !Mapping Population (see remarks above)
   2      !Mapping Function (1 for Kosambi; 2 for Haldane; 3 for Morgan)
   2      !Marker Space Type (1 for intervals; 2 for positions)
   1      !Marker Space Unit(1 for centiMorgans; 2 for Morgan)
   6      !Number of Chromosomes (or Linkage Groups)
 200      !Size of the mapping population
   2      !Number of environments
 
!***************************************** Chromosomes and Linkage Maps **********************************************
!Chromosome                 NumMarkers
-CH1                        16
-CH2                        16
-CH3                        16
-CH4                        16
-CH5                        16
-CH6                        16
!Linkage map (Marker name followed by position or the interval length)
 MK-1-1                1     0.000
 MK-1-2                1    10.000
 MK-1-3                1    20.000
 MK-1-4                1    30.000
 MK-1-5                1    40.000
 MK-1-6                1    50.000
 MK-1-7                1    60.000
 MK-1-8                1    70.000
 MK-1-9                1    80.000
 MK-1-10               1    90.000
 MK-1-11               1   100.000
 MK-1-12               1   110.000
 MK-1-13               1   120.000
 MK-1-14               1   130.000
 MK-1-15               1   140.000
 MK-1-16               1   150.000
 MK-2-1                2     0.000
 MK-2-2                2    10.000
 MK-2-3                2    20.000
 MK-2-4                2    30.000
 MK-2-5                2    40.000
 MK-2-6                2    50.000
 MK-2-7                2    60.000
 MK-2-8                2    70.000
 MK-2-9                2    80.000
 MK-2-10               2    90.000
 MK-2-11               2   100.000
 MK-2-12               2   110.000
 MK-2-13               2   120.000
 MK-2-14               2   130.000
 MK-2-15               2   140.000
 MK-2-16               2   150.000
 MK-3-1                3     0.000
 MK-3-2                3    10.000
 MK-3-3                3    20.000
 MK-3-4                3    30.000
 MK-3-5                3    40.000
 MK-3-6                3    50.000
 MK-3-7                3    60.000
 MK-3-8                3    70.000
 MK-3-9                3    80.000
 MK-3-10               3    90.000
 MK-3-11               3   100.000
 MK-3-12               3   110.000
 MK-3-13               3   120.000
 MK-3-14               3   130.000
 MK-3-15               3   140.000
 MK-3-16               3   150.000
 MK-4-1                4     0.000
 MK-4-2                4    10.000
 MK-4-3                4    20.000
 MK-4-4                4    30.000
 MK-4-5                4    40.000
 MK-4-6                4    50.000
 MK-4-7                4    60.000
 MK-4-8                4    70.000
 MK-4-9                4    80.000
 MK-4-10               4    90.000
 MK-4-11               4   100.000
 MK-4-12               4   110.000
 MK-4-13               4   120.000
 MK-4-14               4   130.000
 MK-4-15               4   140.000
 MK-4-16               4   150.000
 MK-5-1                5     0.000
 MK-5-2                5    10.000
 MK-5-3                5    20.000
 MK-5-4                5    30.000
 MK-5-5                5    40.000
 MK-5-6                5    50.000
 MK-5-7                5    60.000
 MK-5-8                5    70.000
 MK-5-9                5    80.000
 MK-5-10               5    90.000
 MK-5-11               5   100.000
 MK-5-12               5   110.000
 MK-5-13               5   120.000
 MK-5-14               5   130.000
 MK-5-15               5   140.000
 MK-5-16               5   150.000
 MK-6-1                6     0.000
 MK-6-2                6    10.000
 MK-6-3                6    20.000
 MK-6-4                6    30.000
 MK-6-5                6    40.000
 MK-6-6                6    50.000
 MK-6-7                6    60.000
 MK-6-8                6    70.000
 MK-6-9                6    80.000
 MK-6-10               6    90.000
 MK-6-11               6   100.000
 MK-6-12               6   110.000
 MK-6-13               6   120.000
 MK-6-14               6   130.000
 MK-6-15               6   140.000
 MK-6-16               6   150.000
!*********************************** Marker Types ********************************************************************
!Co-dominant marker: When heterozygote F1 is present, P1 is coded as 2, F1 is coded as 1, and P2 is coded as 0; Otherwise, P1 is coded as 2, and P2 is coded as 0. 
!Dominant marker: When heterozygote F1 is present, P1 and F1 are coded as 12, and P2 is coded as 0; Otherwise, P1 is coded as 2, and P2 is coded as 0.  
!Recessive markers: When heterozygote F1 is present, P1 is coded as 2, and F1 and P2 are coded as 10; Otherwise, P1 is coded as 2, and P2 is coded as 0. 
!Missing marker is coded as -1. 
 MK-1-1                 2   0   2   0   2   0   0   2   0   2   0   0   2   2   0   0   2   2   2   0   2   2   2   0   2   0   2   0   0   2   0   0   2   0   0   0   0   0   0   0   2   2   2   2   0   0   0   2   0   0   2   2   2   0   2   0   0   2   0   2   2   2   2   0   2   0   2   0   0   2   2   2   2   0   0   0   0   0   0   0   0   2   2   2   2   2   2   0   2   2   0   2   2   2   2   0   2   2   0   0   2   0   2   0   0   2   2   0   2   2   2   2   2   2   0   2   0   0   2   2   0   0   2   2   2   2   0   0   0   0   0   2   2   0   2   2   0   2   2   2   2   0   2   2   0   0   2   0   2   2   2   0   0   0   2   2   0   2   2   2   2   0   0   2   0   2   0   2   0   0   0   0   2   0   0   0   0   2   0   0   0   0   0   2   0   0   0   0   2   2   0   2   0   0   2   0   0   2   2   0
 MK-1-2                 2   0   2   0   2   0   0   2   0   2   2   0   2   2   0   2   2   0   2   0   2   2   2   0   2   0   2   0   0   2   0   0   2   0   0   0   0   0   0   0   2   2   2   2   0   0   0   2   0   0   2   2   2   0   2   0   0   2   0   2   2   2   2   0   2   0   2   0   0   2   0   2   2   2   0   0   0   2   2   0   0   2   2   2   2   2   2   0   2   2   0   2   2   2   2   0   2   2   0   0   2   0   2   0   0   2   2   0   2   2   2   2   2   2   0   2   0   0   2   2   2   2   2   2   2   2   2   0   0   0   0   2   2   0   2   2   0   2   2   2   2   0   2   2   0   0   2   0   2   2   2   0   0   0   2   2   0   2   2   2   2   0   0   2   2   2   0   2   0   0   0   0   2   0   0   0   0   0   0   0   0   0   0   2   0   0   0   0   2   2   0   2   0   0   0   0   0   2   2   0
 MK-1-3                 2   2   2   0   2   0   0   2   0   2   2   0   2   2   0   2   2   0   2   0   2   2   2   0   2   0   2   0   0   2   0   2   2   2   0   0   0   0   0   0   2   2   2   2   0   0   0   0   0   2   2   2   2   0   0   0   0   2   0   2   2   2   0   0   0   0   2   0   0   2   0   2   2   2   0   0   0   2   2   0   0   2   0   2   2   2   2   2   2   2   0   2   2   2   2   0   2   0   0   0   2   0   2   0   0   2   2   0   2   2   2   2   2   2   0   2   0   0   2   2   2   2   2   2   2   2   2   0   0   2   0   2   2   0   2   2   0   0   2   2   2   0   2   2   0   0   2   0   2   2   2   0   0   0   2   2   2   2   2   2   2   0   0   2   0   2   0   2   0   0   0   0   2   0   0   0   0   0   0   0   0   0   0   2   0   0   0   0   2   2   0   2   0   0   2   0   0   2   2   0
 MK-1-4                 2   2   2   0   0   0   0   2   0   0   0   0   2   2   0   2   2   0   2   0   2   2   2   0   2   2   2   0   0   2   0   2   2   2   0   0   0   0   0   0   2   2   2   2   0   0   0   0   0   2   2   2   2   0   0   0   0   2   0   2   0   2   0   0   0   0   2   0   0   2   0   2   0   2   0   0   0   2   2   0   0   0   0   2   2   2   2   2   2   2   0   2   0   2   2   0   2   0   0   0   2   0   2   0   0   2   2   0   2   2   2   2   2   2   0   2   0   0   0   2   2   2   2   2   2   2   2   0   0   2   2   2   2   2   0   2   0   0   2   2   2   2   2   2   0   0   2   0   2   2   2   0   0   0   0   2   2   2   2   2   2   0   0   2   0   2   0   2   0   0   0   2   2   0   0   0   0   0   0   0   2   0   2   2   0   0   0   0   0   2   0   0   0   0   2   0   0   2   2   0
 MK-1-5                 2   2   2   0   0   0   0   2   0   0   0   0   2   2   0   2   2   2   0   0   0   2   0   0   2   2   2   0   0   2   0   2   2   2   0   0   0   0   0   0   2   0   2   2   0   0   0   2   0   0   2   2   2   0   0   0   0   2   0   2   0   2   2   0   0   0   2   0   2   2   0   2   0   2   0   2   2   2   2   0   0   0   0   2   2   2   2   2   2   2   0   2   0   0   2   0   2   0   2   0   2   0   2   0   0   2   2   0   2   2   2   0   2   2   0   2   0   0   0   2   2   2   2   2   2   2   2   0   0   2   2   2   2   2   0   2   0   0   2   2   2   2   2   2   0   0   2   0   2   2   2   0   0   0   0   2   0   0   2   2   2   0   0   2   0   2   0   2   2   0   2   2   2   0   0   0   0   2   0   0   2   0   2   2   0   0   0   0   0   2   0   0   0   0   2   0   0   2   2   0
 MK-1-6                 2   2   2   0   0   0   0   2   0   0   2   0   2   2   2   2   0   2   0   0   2   0   0   0   2   2   0   0   0   2   0   2   2   2   0   0   0   0   2   0   2   0   2   2   0   0   0   0   0   0   2   2   2   0   0   2   0   2   0   0   2   2   2   0   0   0   2   0   2   2   0   2   0   2   0   2   2   2   2   0   0   0   0   0   2   2   2   2   2   2   0   2   0   0   2   2   2   0   2   0   2   0   2   0   0   2   2   0   0   2   2   0   2   2   0   2   0   0   0   2   2   2   2   2   2   2   0   0   0   2   2   2   0   2   0   2   0   0   2   2   2   2   2   2   0   0   2   0   2   2   0   0   0   0   0   2   0   0   2   2   2   0   0   2   2   2   0   2   2   0   2   2   2   0   0   0   0   0   0   0   2   0   2   2   2   0   0   0   0   2   0   0   0   0   2   0   0   2   2   0
 MK-1-7                 2   2   2   0   0   0   0   2   0   0   2   0   2   2   2   2   0   2   0   2   2   2   0   0   2   2   0   0   0   2   0   2   2   2   0   0   0   0   2   0   0   0   2   2   0   0   0   0   0   0   2   2   2   0   0   0   2   2   0   0   2   2   2   0   0   0   2   0   0   2   0   2   0   2   0   2   2   2   2   0   0   0   2   0   2   2   2   2   2   2   0   2   2   0   2   2   2   0   2   0   2   0   2   0   0   2   2   0   0   2   2   0   2   2   0   2   0   0   0   0   2   2   2   2   2   2   0   0   0   2   2   2   0   2   0   2   0   0   2   2   2   2   2   2   0   0   0   0   2   2   0   0   2   0   0   2   0   0   2   2   2   0   0   2   2   2   2   2   2   0   2   2   2   0   0   0   0   0   0   0   2   0   2   2   2   0   0   0   0   2   0   0   0   0   2   0   0   2   2   0
 MK-1-8                 2   2   2   0   0   0   0   2   0   0   0   0   2   2   2   2   0   2   0   2   2   2   0   0   2   2   0   0   0   2   0   2   2   2   0   0   0   0   2   0   0   0   2   2   0   0   0   0   0   0   2   2   2   0   0   0   2   2   0   0   2   2   2   0   0   0   2   0   0   2   0   2   0   2   0   2   2   2   2   0   0   0   2   2   2   2   2   2   2   2   0   0   2   0   2   2   0   0   2   0   2   0   2   0   0   2   2   0   0   2   2   0   0   2   0   2   0   0   0   2   2   2   2   2   2   2   0   2   0   2   2   2   0   2   0   2   2   0   0   2   2   2   2   2   0   0   0   0   2   2   0   0   2   0   0   2   0   0   2   2   2   2   0   2   2   2   2   0   2   0   2   2   2   0   0   0   0   2   0   0   2   0   2   2   2   0   0   0   0   2   0   0   0   0   2   0   0   2   2   0
 MK-1-9                 2   2   2   0   0   0   0   2   2   0   0   0   2   2   2   2   0   0   0   2   2   2   0   0   2   2   0   0   0   2   0   2   2   2   0   0   0   0   2   0   2   0   2   2   0   0   2   0   0   0   2   2   0   0   0   0   2   2   0   0   2   2   2   2   0   0   2   0   0   0   0   2   0   2   0   2   2   2   2   0   0   0   2   2   2   2   2   2   2   2   0   0   2   0   2   2   0   0   2   0   2   0   2   0   0   2   2   0   0   2   0   2   0   2   0   2   0   0   0   2   2   2   2   2   0   2   0   2   0   2   2   2   0   2   0   2   2   0   0   2   2   2   0   2   0   0   2   0   2   2   0   0   2   0   0   2   0   0   2   2   2   2   0   2   0   2   2   0   2   0   2   2   2   0   0   0   0   0   0   0   2   0   2   2   2   2   0   2   0   2   0   0   0   0   2   0   0   2   2   0
 MK-1-10                2   2   2   0   0   0   0   2   2   0   0   0   2   2   2   2   0   0   0   0   2   2   0   0   2   2   0   0   0   2   0   2   2   2   0   0   0   0   2   0   2   0   2   2   0   0   2   0   0   0   2   2   0   0   0   0   0   2   0   0   2   2   2   2   0   0   2   0   0   0   0   0   0   2   0   2   2   2   2   0   0   2   2   2   2   2   2   2   2   2   0   0   2   0   2   2   2   0   2   0   2   2   2   0   0   2   2   0   0   2   0   2   0   2   0   0   0   2   0   2   2   2   0   2   0   0   0   2   0   2   0   2   0   2   2   2   2   0   0   2   2   2   2   2   0   0   2   0   2   2   0   0   2   2   0   2   0   0   2   2   2   2   0   2   0   2   2   0   2   0   2   2   2   0   2   0   0   0   0   0   2   0   2   2   2   2   2   2   0   2   0   0   0   0   2   0   0   2   2   0
 MK-1-11                2   2   2   0   0   0   0   2   2   0   0   2   2   2   2   2   0   2   0   0   2   2   0   0   2   2   0   0   2   2   0   2   2   2   0   2   0   2   2   2   2   0   2   2   0   0   0   0   0   0   2   2   0   0   0   0   0   2   0   0   2   2   2   2   2   0   2   0   0   0   0   0   0   2   0   2   2   2   2   0   0   2   2   2   2   2   0   0   2   2   0   0   2   0   2   2   2   0   2   0   2   2   2   0   0   2   2   0   0   2   0   0   0   2   0   0   0   2   0   2   2   2   0   2   0   0   0   2   0   2   0   0   0   2   2   0   2   0   0   2   2   2   2   2   0   0   2   0   2   2   0   0   2   2   0   2   0   0   2   2   2   2   0   2   0   2   2   0   2   0   2   2   2   0   2   0   0   0   0   0   2   0   2   2   2   2   2   2   0   2   0   0   0   2   2   0   0   2   2   0
 MK-1-12                2   2   0   0   0   0   0   0   2   0   0   0   2   2   2   2   0   2   0   0   2   2   0   0   2   2   0   0   2   2   0   2   2   2   0   0   2   2   2   2   2   0   2   2   0   0   2   0   0   0   2   2   0   0   0   0   0   2   0   0   2   2   2   2   2   0   2   0   0   0   0   0   0   2   0   2   2   2   2   0   0   2   2   0   2   2   0   0   2   2   0   0   2   0   2   2   2   0   2   0   2   2   2   0   0   2   2   0   0   2   0   0   0   2   0   0   0   0   0   2   2   2   0   2   0   0   0   2   0   2   0   0   0   2   2   0   2   0   2   2   2   2   2   2   0   0   2   0   2   2   0   0   2   2   0   2   0   0   2   2   2   2   0   2   0   2   2   0   2   0   2   2   2   0   2   2   0   0   0   0   2   0   2   2   2   2   2   2   0   0   0   2   0   0   2   0   0   0   2   0
 MK-1-13                2   2   0   0   2   0   0   0   2   0   0   0   2   2   2   2   2   2   0   0   2   2   0   0   2   2   0   0   2   2   0   2   2   2   0   0   0   2   2   2   2   0   2   2   2   0   2   0   0   0   2   2   0   0   0   0   0   2   0   0   2   2   2   2   2   0   2   0   0   0   0   0   2   0   2   2   2   0   2   0   0   2   2   0   2   2   0   0   2   2   2   0   2   0   2   2   2   0   2   0   2   2   2   0   0   2   2   0   0   0   0   0   2   2   0   0   0   0   0   2   0   2   0   2   0   0   0   0   0   2   0   0   0   2   2   0   2   0   2   2   2   0   2   2   0   0   2   0   2   2   0   0   2   2   0   2   0   0   2   2   2   0   0   2   0   2   2   0   2   0   2   2   2   0   2   2   0   0   0   0   2   2   2   2   2   2   2   2   0   0   0   0   0   0   2   0   0   0   2   0
 MK-1-14                2   2   0   0   2   0   0   2   2   0   0   0   2   2   2   2   2   2   0   0   2   2   2   0   2   2   0   0   2   2   0   0   2   2   0   0   0   2   2   2   2   0   2   2   2   0   2   0   0   0   2   2   0   0   0   0   0   2   0   0   2   2   2   2   2   0   2   2   2   0   0   0   2   0   2   2   2   2   2   0   0   2   2   0   2   2   0   0   2   2   2   0   2   0   2   2   2   0   2   0   2   0   2   0   0   0   2   0   2   0   0   2   2   2   0   0   0   0   0   2   0   2   0   2   0   0   0   0   0   0   0   0   0   2   2   0   2   0   2   2   2   0   2   2   0   0   2   0   2   0   0   0   2   0   0   2   0   0   2   2   2   0   0   0   0   2   2   0   2   0   2   2   2   0   0   2   0   0   0   0   2   2   2   2   2   2   2   2   0   0   0   0   0   0   2   0   0   0   2   0
 MK-1-15                2   2   0   0   2   0   0   2   2   0   0   0   2   2   2   2   2   2   0   0   2   2   2   0   2   2   0   2   2   2   0   0   2   2   0   0   0   2   2   2   2   2   2   2   2   0   2   0   0   0   2   2   0   0   0   0   0   2   0   0   2   2   2   2   2   0   2   2   2   0   0   0   0   0   0   2   2   2   2   2   0   2   2   0   2   2   0   0   0   2   2   0   2   0   2   2   2   0   2   0   2   0   2   0   0   0   2   0   2   0   0   2   2   2   2   0   0   0   0   0   0   2   0   2   0   0   0   0   0   0   0   2   0   2   2   0   2   2   2   2   0   0   2   2   0   0   2   0   2   0   0   2   2   0   0   2   0   0   2   2   2   2   0   0   2   2   2   0   2   0   2   2   2   0   0   2   0   0   0   0   2   2   2   2   2   2   2   2   0   0   0   0   0   0   2   0   0   0   2   0
 MK-1-16                2   2   0   0   2   0   0   2   2   0   2   0   2   2   2   2   0   2   2   0   2   2   2   0   2   2   0   2   2   2   0   0   2   0   0   2   0   2   2   2   2   2   2   2   2   0   2   0   0   0   2   2   0   0   0   0   0   2   0   2   2   2   2   2   2   0   2   2   2   0   0   0   2   0   2   2   2   0   2   2   0   0   2   0   2   2   0   0   0   2   2   0   2   0   2   2   2   2   2   0   0   0   2   0   0   0   2   0   2   0   2   2   0   2   2   0   0   0   0   0   0   2   0   2   0   0   0   0   0   0   0   0   0   2   2   0   2   2   2   2   0   0   2   2   0   2   2   0   2   0   0   2   2   0   0   2   0   0   2   2   2   2   0   0   2   0   2   0   2   0   2   2   2   0   0   2   2   0   0   0   2   2   2   2   2   2   2   2   0   2   0   0   0   0   2   0   0   0   0   0
 MK-2-1                 2   0   0   2   0   0   2   0   0   2   0   0   2   2   0   2   0   2   2   2   0   2   2   2   0   2   2   2   0   0   2   2   2   0   0   0   2   0   2   0   2   2   2   0   2   2   2   0   0   2   0   2   2   0   2   2   0   2   2   2   2   0   2   0   2   0   2   2   2   0   0   0   2   2   0   0   0   0   0   0   0   0   2   2   2   2   0   0   0   0   2   0   2   2   0   0   0   2   0   0   0   2   0   2   0   2   2   0   0   2   2   2   2   0   2   0   2   0   2   2   0   2   2   2   0   2   0   0   2   2   2   0   0   0   0   0   0   0   0   0   2   2   2   0   0   2   0   2   2   2   2   2   2   2   0   2   0   0   0   2   2   2   2   2   2   0   0   2   2   2   2   0   2   0   0   0   2   0   0   0   0   2   0   0   0   2   2   2   2   2   2   0   0   0   0   0   0   2   2   0
 MK-2-2                 2   0   0   2   0   0   2   0   0   2   0   0   2   2   0   2   0   2   2   2   2   2   2   2   0   2   2   2   0   0   2   2   2   0   0   2   2   0   2   0   2   2   2   0   2   2   2   0   0   0   0   2   2   0   2   2   0   2   2   2   2   0   2   0   2   0   2   2   2   0   0   0   2   2   0   2   0   2   0   0   0   0   2   2   2   2   0   0   0   0   2   0   2   2   0   0   0   2   0   0   2   2   0   2   0   2   2   0   0   2   2   2   2   0   2   0   2   0   2   2   0   2   2   2   0   2   0   0   2   2   2   0   0   2   0   0   0   0   0   0   2   2   2   0   0   2   0   2   2   2   2   2   2   2   0   2   0   0   0   2   2   2   2   2   2   2   0   2   2   2   2   0   2   0   0   0   2   0   2   0   0   2   2   0   0   2   0   2   2   2   2   0   0   0   0   0   0   2   2   0
 MK-2-3                 2   0   0   2   0   0   2   0   0   0   0   0   2   2   0   2   0   2   2   0   2   0   2   2   2   2   2   2   0   0   2   2   2   0   0   2   2   2   2   0   2   2   2   0   2   2   2   0   2   0   0   0   2   0   2   2   0   2   2   2   2   2   2   2   2   0   2   2   2   0   0   0   2   2   0   0   0   2   0   0   0   0   0   0   2   2   0   0   0   0   2   0   2   2   0   0   0   2   0   0   2   2   0   2   0   2   0   0   0   2   2   0   2   0   2   0   2   0   2   2   0   0   2   2   0   2   0   0   2   2   2   0   0   2   0   0   0   0   0   0   0   2   2   0   0   2   0   2   2   0   2   2   2   2   0   2   2   0   0   2   2   2   2   2   2   2   0   2   2   2   2   0   2   0   0   0   2   0   2   0   0   2   2   0   0   0   0   2   2   2   2   0   0   0   0   0   0   2   2   0
 MK-2-4                 2   0   0   2   0   0   2   0   0   0   0   0   2   2   0   2   0   2   2   0   2   0   0   2   2   2   2   0   0   2   2   2   2   0   0   2   0   2   2   0   2   2   2   0   2   2   2   0   2   0   0   0   2   0   2   2   0   2   2   2   2   2   2   0   2   0   2   2   2   2   2   0   2   0   0   2   0   2   0   0   0   0   2   0   2   2   0   2   0   0   2   0   2   2   0   2   2   2   0   0   2   2   0   2   0   2   0   0   0   2   2   0   2   0   2   0   2   0   2   2   0   0   2   2   2   2   0   2   2   0   2   0   0   2   0   2   0   0   0   0   0   2   2   2   0   2   0   2   2   2   2   2   2   2   0   2   2   2   2   2   2   2   2   2   2   2   0   2   2   2   2   0   2   0   0   0   2   0   2   0   0   2   2   0   2   0   0   2   2   2   2   2   2   0   0   0   0   0   2   0
 MK-2-5                 2   0   0   2   2   0   2   0   0   2   0   0   2   2   0   2   0   2   2   0   2   2   0   2   2   2   2   0   0   2   2   2   2   0   0   2   0   2   2   0   2   2   2   0   2   2   2   0   2   0   0   0   2   0   2   0   0   0   2   0   2   2   2   0   2   2   2   2   2   2   2   0   2   0   0   2   0   2   0   0   0   0   2   0   2   2   0   2   0   0   2   0   2   2   0   0   2   2   0   0   2   2   0   2   0   2   0   0   0   2   2   0   2   0   2   0   2   0   2   2   0   0   0   2   2   2   0   2   2   0   2   0   0   2   0   2   0   2   0   0   0   2   2   2   0   2   2   2   2   2   2   2   2   2   0   2   2   2   2   2   2   2   2   2   2   2   0   0   2   2   2   0   2   0   0   0   2   0   2   0   0   2   2   0   2   0   2   2   2   2   2   2   2   0   0   0   0   0   2   0
 MK-2-6                 2   0   0   2   2   2   2   0   0   2   2   0   2   2   0   2   0   2   2   0   0   2   0   2   2   2   2   0   0   0   2   2   2   0   0   2   0   2   0   0   2   2   2   0   2   2   2   0   2   0   0   0   2   0   2   0   0   0   2   0   2   2   2   0   2   2   2   2   2   2   2   0   2   0   0   2   0   2   0   0   0   0   2   0   2   0   0   2   0   0   2   0   2   2   0   0   2   2   0   0   2   2   0   2   0   2   0   0   0   0   0   2   0   0   2   0   2   0   2   2   0   0   0   2   2   0   0   2   2   0   0   0   0   2   0   2   0   2   0   0   0   2   2   2   0   2   2   2   0   2   2   0   2   2   0   2   2   2   2   2   2   0   2   2   2   2   0   2   2   2   2   0   2   0   0   0   2   0   2   0   0   2   2   0   2   0   2   2   0   2   2   2   2   0   0   0   0   0   2   0
 MK-2-7                 2   2   0   2   0   2   2   0   0   2   2   0   0   2   0   2   0   2   2   0   0   2   0   2   2   2   2   0   0   2   2   2   2   0   0   2   0   2   0   0   2   0   2   0   2   2   2   0   2   0   0   0   2   0   2   0   0   0   2   0   2   2   2   0   2   2   2   2   2   2   2   0   2   2   0   2   0   2   0   0   0   0   2   0   2   0   0   2   2   0   2   0   2   2   2   2   2   2   0   0   2   2   0   2   2   2   0   0   0   0   0   2   0   0   2   0   2   0   2   0   2   0   0   2   2   2   0   2   2   0   0   0   0   0   0   2   0   2   0   0   2   2   2   2   0   2   2   2   0   2   2   0   2   2   0   2   2   2   2   2   2   0   2   0   2   2   0   2   2   2   2   0   2   0   0   0   2   0   0   0   0   2   2   0   2   0   2   2   0   2   2   2   2   0   0   0   0   0   2   0
 MK-2-8                 2   0   2   2   0   2   2   0   0   2   2   0   0   2   0   2   0   2   2   0   0   2   0   0   2   2   2   0   0   2   2   2   2   0   0   2   0   2   0   0   2   0   2   0   2   2   2   0   2   0   0   0   2   0   2   0   0   0   0   0   2   2   2   0   2   2   2   2   2   2   2   2   2   2   0   2   0   2   0   0   0   0   2   0   2   0   0   2   2   2   2   0   2   0   2   2   2   2   0   0   2   2   0   2   2   0   0   0   0   0   2   2   0   0   0   0   2   0   0   0   2   0   0   2   2   2   0   2   2   0   0   0   0   0   0   2   0   2   2   0   2   2   2   2   0   2   2   2   0   2   2   0   2   2   0   2   2   0   0   2   0   0   2   0   2   2   0   2   2   2   2   0   2   0   0   0   2   0   0   0   0   2   2   2   2   0   2   2   0   2   2   2   2   0   2   0   0   0   2   0
 MK-2-9                 2   0   2   0   0   2   2   2   0   2   2   0   0   2   0   2   2   2   2   0   0   2   0   2   2   2   2   0   0   0   2   0   2   0   0   2   0   2   0   0   2   0   2   0   2   2   2   2   2   0   0   0   2   0   2   0   0   2   0   0   2   2   2   0   2   2   0   2   2   0   2   2   2   2   0   2   0   0   0   0   0   0   2   0   2   0   2   2   2   2   2   0   2   0   2   2   2   2   0   0   2   2   0   2   2   0   0   0   0   0   2   2   0   0   0   0   2   0   0   0   2   2   0   0   2   2   0   2   2   0   0   0   0   0   0   2   0   2   2   0   2   2   2   2   0   2   2   2   0   0   0   0   2   2   0   2   2   0   0   2   0   0   2   0   2   2   0   2   2   0   2   0   2   2   0   0   2   0   0   0   0   0   0   2   0   0   2   2   0   2   2   2   2   0   2   0   0   0   2   0
 MK-2-10                2   0   2   2   0   2   2   0   0   2   2   0   2   2   0   2   2   2   2   0   0   0   0   2   2   2   2   0   0   0   2   0   2   0   0   2   0   2   0   0   2   0   2   0   2   2   2   2   2   0   0   0   2   0   2   0   2   2   2   0   2   2   0   0   2   2   0   2   2   0   2   2   2   2   0   2   0   0   0   0   2   0   2   0   2   0   2   2   2   2   0   0   2   0   2   2   2   2   0   0   2   2   0   2   2   2   0   0   0   0   2   2   0   0   0   0   0   0   0   0   2   2   0   2   2   2   0   2   2   0   0   0   0   0   0   2   0   2   2   0   2   2   2   2   0   2   2   2   0   0   0   0   2   2   0   2   2   0   0   0   0   0   2   0   2   2   0   2   0   0   2   0   2   2   0   0   2   0   0   0   0   0   0   2   0   2   2   2   0   2   0   2   2   2   2   0   0   0   2   0
 MK-2-11                2   0   2   2   0   2   2   0   0   2   2   0   2   2   0   2   2   2   2   0   0   0   0   2   2   2   2   0   2   0   2   0   2   0   0   2   0   2   0   0   2   0   2   0   2   0   2   2   2   0   0   0   2   0   2   0   2   2   2   0   0   2   0   0   2   2   0   2   2   0   2   0   2   0   0   2   0   0   0   0   2   0   0   0   2   0   2   2   2   2   0   2   2   0   2   0   2   2   0   0   2   2   0   2   2   2   2   0   0   0   2   2   0   2   0   2   0   0   0   0   2   2   0   2   2   2   0   2   2   0   0   0   0   0   0   2   0   2   2   0   2   2   2   2   0   2   2   2   0   2   0   0   2   2   0   2   2   0   0   0   0   0   2   0   0   2   0   2   0   0   2   0   2   2   0   0   2   0   0   0   0   0   2   2   0   2   2   2   0   2   0   2   2   2   2   0   0   2   2   0
 MK-2-12                0   0   2   2   0   0   2   0   2   2   2   0   2   2   0   2   2   2   2   0   0   0   0   2   2   2   2   0   2   0   2   0   2   0   0   2   0   2   0   0   2   0   2   0   2   0   0   2   2   0   0   0   2   0   2   2   2   2   2   0   0   2   0   2   2   2   0   2   2   2   2   0   2   0   0   2   2   0   0   0   2   0   0   0   2   0   2   2   2   2   0   2   2   0   2   0   0   2   0   0   2   2   0   2   2   2   2   2   0   0   2   2   0   2   0   2   0   0   0   0   2   2   0   2   0   2   0   2   2   0   0   0   0   2   0   2   2   2   0   0   2   0   2   2   0   2   2   0   0   2   0   0   2   2   0   2   2   0   2   0   0   0   2   0   0   2   0   2   0   0   2   0   2   2   0   0   0   0   2   0   0   2   2   2   0   2   2   2   0   2   2   2   2   2   2   0   0   2   2   0
 MK-2-13                0   2   2   2   0   0   2   0   2   2   2   0   2   2   0   0   2   2   2   0   0   0   0   2   2   2   2   0   2   0   0   0   2   0   0   2   0   2   0   0   2   0   2   0   2   2   0   2   2   0   0   0   2   0   2   2   2   2   2   0   2   2   0   2   2   2   0   2   2   0   2   0   2   0   0   2   0   0   0   0   2   0   2   0   2   0   2   2   2   2   0   2   2   0   2   0   0   2   2   2   2   2   0   2   2   2   2   2   0   0   2   0   2   0   0   2   0   0   0   0   2   2   2   2   0   2   0   0   2   0   0   0   0   2   0   2   2   2   0   0   2   0   0   2   0   2   2   2   0   2   0   0   0   2   0   2   2   0   2   0   0   0   0   0   0   2   0   2   0   0   0   0   2   2   0   0   2   0   2   0   0   2   2   2   0   0   2   2   0   2   2   2   2   2   2   0   0   2   0   0
 MK-2-14                2   2   2   2   0   0   2   0   2   2   2   0   2   0   0   0   2   2   2   0   0   0   0   2   2   2   2   0   2   0   0   0   2   0   0   2   0   2   0   0   2   0   2   0   2   2   0   2   2   0   2   2   2   0   2   2   2   2   2   0   2   2   0   2   2   2   0   2   2   0   2   0   0   0   0   2   0   0   0   0   2   0   2   0   2   0   2   2   0   0   0   2   2   0   2   0   0   2   2   2   0   2   0   2   2   2   2   2   0   0   0   2   0   0   0   2   0   0   2   2   2   2   2   2   0   2   0   0   2   0   0   0   0   0   0   0   2   2   0   0   2   2   0   2   0   2   2   2   0   2   0   0   0   2   0   2   2   0   2   0   0   0   0   0   0   2   0   2   0   0   0   0   2   2   0   0   2   0   2   0   0   2   2   2   0   0   2   2   0   2   2   2   2   2   0   0   0   2   0   0
 MK-2-15                2   2   2   2   2   0   2   0   2   2   2   0   2   0   0   0   2   2   2   0   0   0   0   0   2   2   2   0   2   0   0   0   2   0   0   2   0   2   0   0   2   0   2   2   2   2   0   2   2   2   0   2   2   0   0   2   2   0   2   2   2   2   0   2   0   2   0   2   2   0   2   0   0   0   0   2   0   0   0   0   2   0   0   0   2   0   2   2   0   2   0   2   2   0   2   0   0   2   2   2   0   2   0   2   2   2   2   2   0   0   0   2   0   0   0   2   0   0   2   2   2   2   2   2   0   2   0   0   2   0   0   0   0   0   0   2   2   2   0   0   2   2   0   2   0   2   2   2   0   2   0   0   0   2   0   2   2   0   2   0   0   0   0   0   0   0   0   2   0   0   0   0   2   2   2   0   2   0   2   0   0   2   2   2   0   0   2   2   2   2   2   2   2   2   0   0   2   2   2   2
 MK-2-16                2   2   2   2   2   0   2   0   2   2   2   0   2   0   2   0   2   2   2   0   0   2   0   0   2   2   2   0   2   0   0   0   0   0   0   2   0   2   0   0   2   0   2   2   2   2   0   2   2   2   0   2   2   0   0   2   2   0   0   2   2   2   0   2   0   2   0   2   2   0   2   0   0   2   0   2   0   0   0   0   2   0   0   2   2   0   2   2   0   2   0   2   2   0   2   0   0   2   2   2   0   2   0   2   2   0   2   2   0   0   0   2   0   2   0   2   0   0   2   2   2   2   2   2   0   2   0   0   2   0   0   0   0   0   0   0   0   2   0   0   2   2   0   2   0   0   2   2   0   2   0   0   0   2   0   2   2   0   2   0   0   0   0   0   0   2   0   2   0   0   0   0   2   2   2   0   2   0   2   0   0   2   2   2   0   0   2   2   2   0   0   2   2   2   0   0   2   2   2   2
 MK-3-1                 2   0   2   2   0   2   2   2   0   2   2   2   0   0   0   2   0   0   2   0   2   2   2   0   2   2   0   2   2   2   2   0   0   2   2   2   0   0   2   0   2   2   2   0   0   2   2   0   0   2   2   2   0   2   0   2   2   2   0   0   0   2   2   0   2   2   2   0   2   2   2   0   0   0   0   0   0   2   2   2   0   2   0   2   0   2   2   2   2   2   2   0   0   0   2   0   2   0   0   2   0   2   2   0   0   0   0   0   0   2   0   2   0   0   0   0   0   2   0   0   0   0   0   0   0   0   0   2   2   2   0   2   2   0   0   0   0   0   0   2   0   2   0   0   0   2   0   2   2   2   0   2   2   0   2   0   2   2   0   2   2   0   0   2   2   2   2   2   0   0   2   0   0   2   0   0   0   0   2   2   2   2   2   0   0   0   2   2   0   2   2   2   2   0   0   0   2   2   2   2
 MK-3-2                 2   0   2   2   0   2   2   2   0   0   2   0   0   0   0   2   0   0   2   0   2   2   0   2   2   2   0   2   2   0   2   0   0   2   2   2   0   0   2   0   2   0   2   2   0   2   2   0   0   2   2   2   0   2   0   2   2   2   0   0   0   2   2   0   0   2   2   0   0   2   2   0   0   0   0   0   0   2   2   2   0   2   0   2   0   2   2   0   2   2   2   0   0   0   2   2   2   0   0   2   0   2   2   0   0   0   0   0   0   2   0   2   0   0   0   0   0   2   0   0   0   0   0   0   0   0   0   2   2   2   0   0   2   0   0   0   0   2   0   2   0   2   0   0   0   2   0   2   0   0   2   2   2   0   2   0   2   0   0   2   2   0   0   2   0   2   2   2   0   0   2   0   0   2   0   0   0   0   2   2   2   2   2   0   0   0   2   2   0   2   2   2   2   0   2   0   2   2   2   2
 MK-3-3                 2   0   2   2   0   2   2   2   0   0   2   2   0   0   0   2   0   0   2   0   2   2   0   2   0   2   0   2   2   0   2   0   0   2   2   2   0   0   2   0   2   0   2   2   0   2   2   2   0   2   2   2   2   2   0   2   2   2   0   0   0   2   2   0   0   2   2   0   0   2   2   0   0   0   0   0   0   2   2   2   0   2   0   2   2   2   0   0   2   2   2   0   0   0   2   2   2   0   0   2   0   2   2   0   0   0   0   0   2   2   0   0   0   0   0   0   0   0   0   2   0   0   0   0   0   0   0   2   2   2   0   2   2   0   0   0   0   2   2   2   0   2   0   0   0   2   0   2   0   0   2   2   2   0   2   0   2   0   0   2   2   0   0   2   0   0   2   2   0   0   2   0   0   2   0   0   0   0   2   2   2   2   2   0   0   2   2   2   0   2   2   2   2   2   2   2   2   2   2   2
 MK-3-4                 2   0   2   2   0   2   2   2   0   0   2   2   0   0   0   2   0   0   2   0   2   2   0   2   0   2   0   2   2   0   2   0   0   2   2   2   2   0   2   0   2   0   2   2   0   2   2   2   0   2   2   2   2   2   0   2   2   0   0   0   0   2   2   0   0   2   2   0   0   2   2   0   0   0   0   0   0   2   2   2   0   2   0   2   2   2   2   0   2   2   2   0   0   0   2   2   2   0   2   2   0   2   2   0   0   0   0   0   2   2   0   0   0   0   0   0   0   2   0   2   2   0   0   2   0   0   0   2   2   2   0   2   2   0   0   0   0   2   2   2   0   2   0   0   0   2   0   2   0   0   2   2   2   0   0   0   2   2   0   2   2   0   0   2   0   0   2   2   0   0   2   0   0   2   0   0   2   0   2   2   2   0   2   0   2   0   2   2   0   2   2   2   2   0   2   2   2   2   2   2
 MK-3-5                 2   0   2   2   0   2   2   2   0   0   2   2   0   0   0   2   0   0   2   0   2   2   0   2   0   2   0   0   2   0   2   0   0   2   2   2   2   2   2   0   0   0   2   2   0   0   2   2   2   2   2   2   2   2   0   2   2   0   0   0   0   2   2   0   0   2   2   0   0   2   2   0   0   0   0   0   0   2   2   2   0   0   0   2   2   2   2   0   0   2   2   0   0   0   2   2   2   2   2   2   0   2   2   2   0   2   0   0   2   2   0   0   0   0   0   0   0   2   2   2   2   0   2   2   0   0   0   2   2   2   0   2   2   0   0   0   0   2   2   2   0   2   0   0   0   2   0   2   0   0   2   2   2   0   0   0   2   0   0   2   2   0   0   2   0   0   2   2   0   0   2   0   0   2   2   0   0   0   2   2   2   2   2   0   2   0   2   2   2   2   2   2   2   0   2   2   2   2   2   2
 MK-3-6                 2   0   2   2   2   2   2   2   0   0   2   2   0   0   0   2   0   0   2   0   2   2   0   2   0   2   0   0   2   0   2   0   0   0   2   2   2   2   2   0   2   0   2   2   0   0   2   0   2   2   2   2   2   2   0   2   2   2   0   0   0   2   2   0   0   2   2   0   0   2   0   0   0   0   0   0   0   0   2   0   0   0   0   2   2   2   2   0   0   0   2   0   0   0   2   2   2   2   2   2   0   2   2   2   0   2   0   0   2   2   0   0   0   2   0   0   0   2   2   2   2   0   2   2   0   0   0   0   2   2   0   2   2   0   2   0   0   2   2   2   0   2   0   0   0   2   0   2   0   0   2   0   2   0   0   0   2   0   0   2   0   0   0   2   0   0   2   2   2   0   2   0   0   2   2   0   0   0   2   0   2   2   2   0   2   2   2   0   2   2   2   2   2   0   2   2   2   2   2   2
 MK-3-7                 2   0   2   2   2   2   2   2   0   0   2   0   0   0   0   0   0   2   2   0   2   2   0   2   0   2   0   0   2   0   2   0   2   0   2   2   2   2   0   0   2   0   2   2   0   0   2   0   2   2   2   0   0   2   0   2   2   2   0   0   0   2   2   0   0   2   2   0   0   2   2   0   0   2   0   0   0   0   2   0   0   0   0   0   2   0   2   0   0   0   2   0   0   0   0   2   2   2   0   2   0   2   2   2   2   0   0   0   2   2   0   0   0   2   0   0   0   2   2   2   2   0   2   2   0   0   0   0   2   2   0   2   2   0   2   0   0   2   0   2   0   2   0   0   2   2   0   2   0   0   2   0   2   0   0   0   2   0   0   2   0   0   0   2   0   0   0   2   2   0   2   0   0   2   2   0   0   0   2   0   0   2   2   0   2   2   2   0   2   2   2   2   2   0   2   2   2   2   2   2
 MK-3-8                 2   0   2   2   2   2   2   2   0   0   2   2   0   0   0   0   0   2   2   0   2   2   0   2   0   2   0   0   2   0   2   0   0   0   2   2   2   2   0   0   2   0   2   2   0   0   2   0   2   2   2   0   0   2   0   2   2   2   0   0   0   2   0   0   0   2   2   0   0   2   2   0   0   2   0   0   0   0   2   0   0   0   0   0   0   0   2   0   0   0   2   0   0   0   0   2   2   2   0   2   0   2   2   2   2   2   0   0   2   2   0   0   0   2   0   0   0   0   2   2   0   0   2   0   2   0   0   0   2   2   0   2   2   0   2   0   0   2   0   2   0   2   0   0   2   2   0   2   0   0   2   0   2   0   0   0   2   0   0   2   0   0   0   2   0   0   2   2   2   0   2   0   0   2   2   0   0   0   2   0   0   2   2   0   2   2   2   0   2   2   2   2   2   2   2   2   2   0   0   0
 MK-3-9                 2   0   0   2   2   2   2   2   0   0   2   2   0   0   0   0   0   2   2   0   2   2   0   2   2   2   0   2   2   2   2   0   0   0   2   2   2   2   0   0   2   0   0   0   0   0   2   0   0   2   2   0   0   2   0   2   2   2   0   0   0   2   0   2   0   2   2   0   0   2   2   0   0   2   0   0   0   0   2   0   0   0   0   0   0   2   2   0   0   0   2   0   0   0   0   2   2   2   0   2   0   2   2   2   2   2   0   0   2   2   2   0   2   2   0   0   0   0   2   2   0   0   2   0   2   0   0   0   2   2   0   2   2   0   2   0   0   2   0   2   0   2   0   0   2   2   2   2   0   0   2   0   2   0   0   0   2   0   0   2   0   0   2   2   0   0   2   2   2   0   2   0   0   0   2   0   0   0   2   0   0   2   2   0   2   2   2   0   2   2   2   2   2   2   2   2   2   0   0   0
 MK-3-10                2   0   0   2   2   2   2   2   2   0   0   2   0   0   0   0   0   2   2   2   2   2   0   2   2   2   0   2   2   2   2   0   0   0   2   2   2   2   2   0   0   0   0   2   0   0   2   0   0   2   2   0   0   2   0   2   2   2   0   0   0   2   0   0   0   2   2   0   0   2   2   2   0   2   0   0   0   2   0   0   0   0   0   0   0   2   2   0   0   0   2   0   0   0   0   2   2   0   0   2   0   2   2   2   2   0   0   0   2   2   2   2   2   0   0   0   0   0   2   2   0   0   2   0   2   0   0   0   2   2   2   2   2   0   2   0   2   2   0   0   0   2   0   0   2   2   2   2   0   0   2   0   2   0   0   0   2   2   0   2   0   0   2   2   0   0   0   2   2   0   2   0   0   0   2   0   0   0   2   0   0   2   2   0   2   2   2   2   2   2   2   2   2   2   2   2   2   0   0   0
 MK-3-11                2   0   0   2   2   2   2   2   2   0   0   2   0   0   0   0   0   2   2   2   2   2   0   2   0   0   0   2   2   2   2   0   0   0   2   2   2   2   2   0   0   0   0   2   2   0   2   0   0   2   2   0   2   2   0   0   2   2   0   0   0   2   0   0   0   2   2   0   0   2   2   2   0   2   0   0   0   2   2   0   0   0   0   0   0   2   2   0   0   0   2   0   0   0   0   2   2   0   0   2   0   0   0   2   0   0   0   0   2   2   2   2   2   0   0   0   0   0   2   2   0   0   2   2   0   0   0   0   2   2   2   2   2   0   2   0   0   2   0   0   0   2   2   0   2   2   2   2   2   0   2   0   2   0   2   2   2   2   0   2   0   0   2   0   0   0   0   2   2   0   2   0   0   0   2   0   0   0   2   0   0   2   2   0   2   2   2   2   2   2   2   2   2   2   2   2   2   0   0   0
 MK-3-12                2   2   2   2   2   2   2   2   2   0   0   2   0   0   0   0   0   2   2   2   2   2   0   2   0   0   0   2   2   2   2   0   0   2   2   2   0   2   2   0   0   0   0   2   2   0   2   0   2   2   2   0   2   2   0   2   0   0   0   0   2   2   0   0   0   2   2   0   0   2   2   2   0   2   0   0   0   2   0   0   2   0   0   0   2   2   2   0   0   0   2   0   0   2   0   2   2   2   0   2   0   2   0   2   0   0   0   0   0   2   0   2   2   2   2   0   0   0   2   2   0   0   2   2   0   0   0   0   2   2   2   2   2   0   2   0   0   2   0   0   0   2   2   0   2   2   2   2   2   0   2   0   0   2   0   2   2   2   0   2   0   0   0   0   0   2   2   2   0   0   2   0   0   0   2   0   0   0   2   0   0   2   2   0   2   2   0   0   2   2   2   2   2   2   2   2   2   0   0   0
 MK-3-13                2   2   2   0   2   2   2   2   2   2   0   2   0   0   0   0   0   2   2   2   2   2   0   2   0   0   0   2   2   2   2   0   0   2   2   2   0   2   2   0   0   0   0   2   2   0   2   0   2   2   2   0   2   2   0   2   2   0   0   0   2   2   2   0   0   2   2   0   0   2   2   2   0   2   2   2   0   0   0   0   2   0   0   0   2   2   2   0   0   0   0   0   0   2   0   2   2   2   0   2   0   2   0   2   0   2   0   0   0   2   0   2   2   2   2   2   0   0   2   2   0   0   0   2   0   0   0   0   2   2   2   2   0   0   2   0   0   2   0   0   0   0   2   0   0   0   2   2   2   0   2   0   0   2   0   2   2   2   0   2   0   0   0   0   0   2   2   2   0   2   2   0   0   2   2   0   2   0   2   0   0   2   2   0   2   2   0   0   2   2   2   2   2   2   2   2   0   0   0   0
 MK-3-14                0   0   2   0   2   2   2   2   2   2   0   2   0   0   0   0   0   2   2   2   2   2   0   0   2   0   0   2   2   2   2   0   0   2   2   2   0   0   2   0   0   0   0   2   2   0   2   0   0   2   0   0   2   0   2   2   2   0   0   0   2   2   0   0   0   2   2   0   0   2   2   2   0   2   2   2   0   0   0   0   0   0   0   2   2   2   2   0   0   0   0   0   2   2   0   2   2   2   0   2   0   2   0   2   0   2   0   0   0   2   2   2   2   0   2   2   0   0   2   2   0   0   0   2   0   0   0   0   2   2   2   2   0   0   2   0   0   2   0   0   0   0   0   0   0   0   2   2   2   0   2   0   0   2   0   2   2   2   0   2   0   0   0   0   0   2   2   2   0   2   0   0   0   2   2   0   2   2   2   0   0   2   2   2   2   2   0   0   2   0   2   2   0   2   2   0   0   2   0   2
 MK-3-15                0   0   2   2   2   2   2   2   2   0   0   2   0   0   0   0   0   2   2   2   2   2   0   0   0   0   0   2   2   2   2   0   0   2   2   2   0   2   2   0   0   0   0   2   2   0   2   0   0   2   0   0   2   0   2   2   2   0   0   0   2   2   0   0   2   2   2   0   0   0   0   2   0   2   2   2   0   0   0   0   0   0   0   2   2   0   2   0   0   0   0   0   2   2   0   2   2   2   2   2   2   0   0   2   0   2   0   0   0   2   2   2   2   0   2   2   0   0   2   2   0   0   0   2   0   0   0   2   2   2   2   0   0   0   2   0   0   2   0   0   0   0   0   0   0   0   0   2   2   0   2   0   0   2   0   2   2   2   0   2   0   0   0   0   0   2   2   0   0   2   0   0   0   2   2   0   2   2   2   0   0   2   2   2   2   0   0   0   2   0   2   2   0   2   2   0   0   2   0   2
 MK-3-16                0   0   2   2   2   2   2   0   2   0   0   2   0   0   0   2   0   2   2   2   2   2   0   0   0   0   0   2   2   2   2   0   0   2   2   2   2   2   2   0   0   0   0   2   2   0   2   0   0   2   0   0   2   0   2   2   2   0   0   0   0   2   2   0   2   2   2   0   0   0   0   2   0   2   2   2   0   0   2   0   0   0   0   2   2   0   2   0   0   0   0   0   0   2   0   2   2   2   2   2   2   0   2   2   0   2   0   0   0   2   2   2   2   0   2   2   0   0   2   2   2   0   0   2   0   0   0   2   2   2   2   2   0   0   2   0   0   2   0   0   0   0   0   0   0   0   0   2   2   0   2   0   0   2   0   2   2   2   0   2   0   0   0   0   0   2   2   0   0   2   0   0   0   2   2   0   2   2   2   0   0   2   0   0   2   0   0   0   2   0   2   0   0   2   2   0   0   0   0   2
 MK-4-1                 0   0   0   2   2   2   2   2   0   0   0   0   0   0   0   0   2   2   2   0   0   2   0   0   0   2   2   0   0   2   2   2   2   0   2   0   0   0   2   0   2   2   2   0   2   2   2   2   2   0   2   0   0   2   2   0   0   2   2   2   0   2   0   0   2   0   2   2   0   0   0   0   2   2   0   2   2   2   0   2   0   2   2   2   2   2   2   2   0   0   0   0   0   2   2   0   2   0   2   0   2   2   0   0   2   0   0   0   0   0   2   2   0   0   0   2   0   2   0   2   2   2   2   2   0   2   2   0   0   0   2   2   0   0   0   0   0   0   2   2   2   2   2   0   0   2   0   2   0   0   0   0   0   0   0   2   0   2   2   0   0   0   0   0   0   0   2   2   0   0   2   2   2   0   0   2   0   0   0   0   0   2   2   2   2   2   0   0   2   0   0   2   0   0   0   2   0   2   0   2
 MK-4-2                 0   2   2   2   2   2   2   2   0   0   0   0   0   0   0   0   2   2   2   0   0   2   0   0   0   2   2   2   0   2   2   2   2   0   2   0   0   0   2   0   2   2   2   0   2   2   2   2   2   0   2   0   0   2   2   0   0   2   2   2   0   2   0   0   2   0   2   2   2   0   0   0   2   2   0   2   2   2   0   2   0   2   2   2   2   2   2   0   2   0   0   0   0   2   2   0   2   0   2   0   2   2   0   0   2   2   0   0   0   0   2   2   0   0   2   2   0   2   0   2   2   2   2   2   0   2   2   0   0   0   2   2   0   0   0   0   0   0   2   2   2   2   2   0   0   2   0   2   0   0   0   0   0   2   0   0   0   2   2   0   0   0   0   0   0   2   2   2   0   2   2   2   2   0   0   2   0   0   0   0   0   2   0   2   2   2   0   0   2   0   0   2   0   0   0   2   0   2   0   2
 MK-4-3                 0   2   2   2   2   2   2   2   0   0   0   0   0   0   0   0   2   2   2   0   0   2   0   0   0   2   2   2   0   0   2   0   2   2   2   0   2   2   2   0   2   2   2   0   2   2   2   2   2   0   2   0   0   2   2   0   0   2   2   2   0   2   0   0   2   0   2   2   2   0   0   0   2   2   0   2   2   2   0   2   0   0   2   2   2   2   2   0   2   0   0   0   0   2   2   0   2   0   2   0   2   2   0   0   2   0   0   0   0   0   2   2   0   2   2   2   0   2   0   2   2   2   2   2   0   2   2   2   0   0   2   2   0   0   0   0   0   0   2   2   2   2   2   2   0   2   0   2   0   0   0   0   0   2   0   0   0   2   2   0   0   0   0   0   0   2   2   2   0   2   0   2   2   0   0   2   0   0   0   0   2   2   2   0   2   2   0   0   2   2   0   2   0   0   0   2   0   2   0   2
 MK-4-4                 0   2   2   2   2   2   2   2   0   0   0   0   2   0   0   0   2   0   2   0   0   2   0   0   0   2   2   2   0   0   2   2   2   2   0   0   2   2   2   0   2   2   2   0   2   2   2   2   2   0   2   0   0   2   2   0   0   2   2   2   0   2   0   0   2   0   0   2   2   0   0   0   2   2   0   2   2   2   2   0   0   0   2   2   2   2   2   0   2   0   0   2   2   2   2   0   2   0   2   0   2   2   0   0   2   0   0   2   0   0   2   2   0   2   2   2   0   2   0   2   2   2   0   2   0   2   2   2   2   0   0   2   0   0   0   0   0   0   2   2   0   2   2   2   0   2   0   2   0   0   0   0   0   2   0   0   0   2   2   0   2   0   0   0   0   2   2   2   0   2   0   2   2   0   0   2   0   0   0   0   2   2   2   0   2   2   0   0   2   2   0   2   2   0   0   2   0   2   0   2
 MK-4-5                 0   2   2   2   2   2   2   2   0   0   0   0   2   0   0   0   2   0   2   0   0   2   0   0   2   2   2   2   0   0   2   2   2   0   0   0   2   2   2   0   2   2   2   0   0   2   2   2   2   0   2   0   0   2   2   0   0   2   2   2   0   2   0   0   2   0   0   2   2   0   2   0   2   2   0   2   2   2   2   0   0   0   2   2   2   2   2   0   2   0   0   2   2   2   2   0   2   0   2   0   2   2   2   2   0   2   0   2   0   0   2   2   0   2   2   2   0   2   0   2   2   2   0   2   0   2   2   2   2   2   0   2   0   0   0   0   0   0   2   2   0   2   2   2   0   2   0   2   0   0   0   0   0   2   0   0   0   0   2   0   2   0   0   0   0   2   2   2   0   2   0   2   2   0   0   2   0   2   0   0   2   2   2   0   2   2   0   0   2   0   0   0   2   0   0   2   0   2   0   0
 MK-4-6                 0   0   2   2   2   2   2   0   0   0   0   0   2   0   2   0   2   0   2   0   0   2   2   0   2   2   2   2   0   0   0   2   2   2   0   0   2   2   2   0   2   2   2   0   0   2   2   0   2   0   2   0   0   2   2   0   0   2   2   2   0   2   0   0   2   0   2   2   0   0   2   0   2   2   0   2   2   2   2   0   0   0   2   2   2   2   2   0   2   2   0   2   2   2   2   0   2   0   0   0   2   2   2   2   0   2   0   2   0   0   2   2   0   2   2   2   0   2   0   2   2   2   0   2   0   0   2   2   2   2   0   2   0   0   0   0   0   0   2   2   0   2   2   2   0   2   0   2   0   0   0   0   0   2   0   0   0   0   2   0   2   0   0   0   0   0   2   2   0   2   0   2   2   0   0   2   0   2   2   2   2   2   0   0   2   2   0   2   2   0   0   0   2   0   0   2   0   2   0   0
 MK-4-7                 0   2   2   2   2   2   2   0   0   0   0   0   2   0   2   0   2   0   2   0   0   2   2   0   2   2   2   2   0   0   0   2   2   2   0   0   2   2   2   0   2   2   2   0   0   2   2   0   2   0   2   0   0   0   2   0   0   2   2   0   0   2   0   2   2   0   2   2   0   0   2   0   2   2   2   2   2   2   2   0   0   0   2   2   2   2   2   2   2   2   0   2   2   2   2   0   2   0   0   0   2   2   2   2   0   2   2   2   0   2   2   2   0   2   0   2   0   2   0   2   2   0   0   2   0   0   2   2   2   2   0   2   0   0   0   0   0   0   2   2   0   2   2   2   0   2   0   2   0   0   0   2   0   2   0   0   0   0   0   0   0   0   0   0   0   0   2   2   0   2   0   2   2   0   0   2   0   2   2   2   2   2   0   0   2   0   0   2   2   0   2   2   2   0   2   2   0   2   0   0
 MK-4-8                 0   2   2   2   2   2   2   0   2   0   0   0   2   2   2   0   2   0   0   0   0   2   2   0   2   2   2   0   0   0   0   2   2   2   0   0   2   2   2   0   2   2   2   0   0   2   0   0   2   2   2   0   0   0   2   0   0   2   2   0   0   2   0   2   2   0   2   2   2   0   2   0   2   2   2   0   2   2   2   0   0   0   2   2   2   2   0   2   2   2   0   2   2   2   2   0   2   0   0   0   2   2   2   2   0   2   0   2   0   2   0   2   0   2   0   2   0   2   0   2   2   0   0   0   0   0   2   2   2   2   0   2   0   0   0   0   0   0   2   2   0   2   2   2   0   2   0   2   0   0   0   2   0   2   0   0   0   0   0   0   0   2   0   0   0   2   2   2   0   2   0   2   2   0   0   2   0   2   2   2   2   2   0   0   2   0   0   2   2   0   2   2   2   0   2   2   0   2   0   0
 MK-4-9                 0   2   0   2   2   0   0   0   2   0   0   0   2   2   2   2   2   2   0   0   0   2   2   0   2   2   2   0   0   0   0   2   2   2   2   0   2   2   2   0   2   2   2   0   2   2   0   0   2   2   2   0   0   2   2   0   0   0   2   0   0   2   0   2   2   0   2   2   2   0   2   0   2   2   2   0   2   2   2   0   0   0   2   2   0   2   0   2   2   2   0   2   2   2   2   0   2   0   0   2   2   2   2   2   0   2   0   2   0   2   0   2   0   2   0   2   0   2   0   2   0   0   0   0   0   0   0   2   2   0   0   2   0   0   0   0   0   0   2   2   2   2   2   2   0   0   0   2   0   2   0   2   0   2   0   0   0   0   0   2   0   2   2   0   0   2   2   2   0   2   0   2   2   0   0   2   0   0   2   2   2   2   0   0   2   0   0   2   2   0   2   2   2   2   2   2   0   2   0   0
 MK-4-10                0   2   0   2   2   0   0   0   2   0   2   0   2   2   2   2   2   0   0   0   0   2   2   2   2   2   0   2   0   0   0   2   2   2   0   0   2   2   2   0   0   0   2   0   2   2   0   2   2   2   2   0   0   2   2   0   0   2   2   0   0   2   0   2   2   0   2   2   2   0   2   2   2   2   2   0   2   2   2   0   0   0   2   2   2   2   2   2   2   2   0   2   2   2   2   0   2   0   2   2   0   2   2   2   2   2   0   2   0   2   2   2   2   2   0   2   0   2   2   2   0   0   0   0   0   0   0   2   2   0   0   2   0   0   0   2   2   2   0   2   2   2   2   2   0   0   0   2   0   2   0   2   0   2   0   0   0   0   0   2   0   2   2   0   0   2   2   2   0   2   0   0   2   0   0   2   0   2   2   2   2   0   0   0   2   0   0   2   2   0   2   2   2   2   2   2   2   2   0   0
 MK-4-11                0   2   0   2   2   0   0   0   2   0   2   0   2   2   2   2   2   0   2   0   0   2   2   2   2   2   2   2   0   2   0   2   2   0   0   0   2   2   2   0   0   0   2   0   2   2   0   2   2   2   2   0   0   2   2   0   0   2   2   2   0   2   0   2   2   0   2   2   0   0   2   2   2   2   2   0   2   2   2   0   0   0   2   2   0   2   2   2   2   2   0   2   2   2   2   0   2   0   2   2   0   0   2   2   2   2   0   2   0   2   2   2   2   2   2   2   0   2   2   2   0   0   0   0   0   0   0   2   2   0   0   2   0   0   2   2   2   0   0   2   2   2   2   2   0   0   0   2   0   2   0   2   0   2   0   0   0   2   0   2   0   2   2   0   0   2   2   2   0   2   0   0   2   0   0   2   0   2   2   2   0   0   0   2   2   0   0   2   2   2   2   2   2   2   2   2   2   2   0   0
 MK-4-12                0   0   0   2   2   0   2   0   2   0   2   0   2   0   2   0   2   0   2   0   0   2   2   2   2   2   2   0   0   2   0   2   2   0   0   0   2   2   2   0   0   2   2   0   2   2   0   2   2   2   2   0   0   2   2   0   0   2   2   2   0   2   0   2   2   2   2   2   0   0   0   2   2   2   2   0   2   2   2   0   2   0   2   2   0   0   2   0   2   2   0   2   2   0   2   0   2   0   2   2   0   0   2   2   2   2   0   2   0   2   2   2   2   2   2   2   0   2   2   2   0   0   0   0   0   0   0   2   2   2   0   2   0   0   2   2   2   0   2   2   2   2   2   2   0   0   0   2   0   2   0   2   0   2   0   0   0   2   0   0   0   2   2   0   2   2   2   2   0   2   0   0   2   0   0   2   0   2   2   2   0   0   0   2   2   0   0   2   2   2   2   2   2   2   2   2   2   2   0   0
 MK-4-13                0   0   0   2   2   0   0   0   2   0   0   0   2   0   2   0   2   2   2   0   0   2   0   2   2   2   2   0   2   2   0   2   2   0   2   0   2   2   2   2   0   2   2   0   0   0   0   2   2   2   2   0   0   0   2   0   0   2   2   2   0   2   0   2   2   2   2   2   0   0   2   2   2   2   2   0   2   2   2   0   2   0   2   2   0   0   2   0   2   2   0   2   2   0   2   0   2   0   2   2   0   0   2   2   2   0   0   0   0   2   2   2   2   2   2   2   0   2   2   2   0   2   0   0   2   0   0   2   2   2   0   2   0   0   2   2   2   0   2   2   0   2   2   2   0   0   0   0   0   2   0   2   0   2   0   0   0   0   0   0   0   2   0   0   2   2   2   2   0   2   0   0   2   0   0   2   0   2   2   2   0   0   0   2   0   0   0   2   2   2   2   2   0   2   2   0   2   2   0   0
 MK-4-14                0   0   0   2   2   0   0   0   0   0   0   0   0   0   2   0   2   2   2   0   0   2   0   2   2   2   2   0   2   2   0   2   2   0   2   0   2   2   2   2   0   2   2   2   0   0   0   2   2   2   2   0   0   0   2   0   0   2   2   2   0   2   0   2   2   2   2   2   0   0   2   2   2   2   2   0   2   2   2   0   2   0   2   2   0   2   2   0   2   2   0   2   2   0   2   2   2   2   0   2   0   0   2   2   2   0   0   0   0   2   2   2   2   2   2   2   0   2   2   2   0   2   2   0   2   0   0   2   0   2   0   2   0   0   2   2   2   0   2   2   0   2   2   2   0   0   0   0   0   2   0   2   0   2   0   0   0   0   0   0   0   2   0   0   2   2   2   2   0   2   0   0   2   0   0   2   0   2   2   2   0   0   0   2   0   0   0   2   2   2   2   2   0   2   2   0   2   2   0   2
 MK-4-15                0   0   0   2   2   0   0   0   0   0   0   0   0   0   2   0   2   2   0   0   0   2   0   2   0   2   2   0   2   2   0   2   2   0   2   0   2   2   2   2   2   2   2   2   0   0   0   0   2   2   2   0   0   0   2   0   0   0   2   2   0   2   0   2   2   2   2   2   0   0   2   2   2   2   2   0   2   2   2   0   2   0   2   2   0   2   2   0   2   0   0   2   2   0   2   2   2   2   0   2   0   2   0   2   2   0   0   0   0   2   2   2   2   2   2   2   2   2   2   2   0   2   2   2   2   0   0   2   0   2   2   2   0   2   2   0   2   0   2   2   0   2   2   2   0   2   0   0   0   2   0   2   0   2   0   2   0   0   0   0   0   2   0   0   2   2   2   2   2   2   0   0   0   0   0   2   0   2   2   2   2   2   0   2   0   0   0   2   2   2   2   2   0   2   2   0   2   2   0   2
 MK-4-16                0   0   0   2   2   2   0   0   0   0   0   0   0   0   2   0   2   2   0   0   0   2   0   2   0   2   2   0   2   2   0   2   2   0   2   0   2   2   2   2   2   2   2   2   0   0   0   0   2   2   2   0   0   0   2   0   0   0   0   2   0   2   0   2   2   2   2   2   0   0   2   2   2   2   2   2   2   2   2   0   2   0   2   2   0   2   2   0   0   0   0   2   0   0   2   2   2   0   0   2   0   2   0   2   2   0   0   0   0   2   2   2   2   2   2   2   2   0   2   2   0   2   2   2   2   0   0   2   0   0   2   2   0   2   2   0   2   0   2   2   0   2   2   0   0   2   0   0   0   2   0   0   2   0   0   2   0   0   0   0   0   2   0   0   2   2   2   2   2   2   0   0   0   0   0   2   0   2   2   2   2   2   0   2   0   0   0   2   2   2   2   2   0   2   2   0   2   2   2   2
 MK-5-1                 2   0   2   2   2   0   0   0   0   2   0   2   0   0   2   0   2   2   0   0   0   2   0   2   2   2   2   2   2   0   0   0   2   0   2   0   2   0   0   0   2   0   0   0   0   2   2   2   2   0   2   2   0   0   0   0   0   0   2   0   2   2   2   2   0   0   2   0   0   2   2   2   2   0   2   2   0   0   2   0   2   0   2   2   2   2   2   0   0   0   2   2   2   2   2   0   0   2   2   0   2   2   2   0   2   2   2   0   2   0   2   0   0   2   0   0   0   0   0   0   2   2   0   2   0   0   0   0   0   0   2   2   2   2   2   2   0   2   0   0   0   2   0   0   2   2   2   0   0   0   2   2   0   0   2   0   0   2   0   2   0   0   0   0   2   0   2   0   0   2   0   2   2   2   0   0   2   2   0   0   2   0   0   0   0   0   2   2   0   0   2   2   2   2   2   0   0   0   0   2
 MK-5-2                 2   0   2   0   2   0   0   0   0   2   0   2   0   0   2   0   2   0   0   0   0   2   0   2   2   2   2   2   2   0   2   0   2   0   2   0   2   0   0   0   2   0   0   0   0   2   2   2   2   0   2   2   0   0   2   0   0   0   2   0   2   2   2   2   0   0   2   0   0   2   2   2   0   0   2   2   0   0   2   2   2   0   2   2   2   0   2   0   2   0   2   0   2   2   2   0   0   2   2   0   2   2   2   0   0   0   2   0   0   0   2   0   0   2   0   0   0   2   0   0   2   2   0   2   0   0   2   2   0   0   2   2   0   2   2   2   0   2   0   0   0   2   0   0   2   2   2   0   0   0   2   2   0   0   2   0   0   2   0   2   0   0   0   0   2   0   2   0   0   2   0   0   0   2   0   0   2   2   0   2   2   0   0   0   0   0   0   2   0   0   2   2   2   2   2   0   0   2   0   2
 MK-5-3                 2   0   2   2   2   0   0   0   0   2   0   2   0   0   2   2   2   0   0   0   0   2   0   2   2   0   2   2   2   0   0   0   0   0   2   0   2   0   0   0   2   0   2   0   0   2   2   2   2   0   2   2   0   0   2   2   0   0   2   0   2   2   2   2   0   0   2   0   0   2   2   2   0   0   0   2   0   2   2   2   2   0   2   2   2   0   2   0   2   0   2   0   2   2   2   0   0   2   2   0   2   2   2   0   0   0   2   0   0   0   0   0   0   2   0   0   0   2   0   0   2   2   2   2   0   0   2   2   0   0   2   2   0   2   2   2   0   2   0   0   0   2   0   0   2   2   2   0   0   0   2   2   0   0   2   2   0   2   0   2   0   0   0   0   2   0   2   0   0   2   0   0   2   2   0   0   2   0   0   2   2   0   2   0   0   0   0   2   0   0   2   2   2   2   2   0   0   2   0   2
 MK-5-4                 2   0   2   2   2   2   0   0   0   2   0   2   2   0   2   2   2   0   0   0   0   2   0   2   2   0   2   2   0   0   0   0   0   0   2   0   2   0   0   0   2   0   2   2   0   2   2   2   2   0   0   0   0   0   2   2   0   0   2   0   2   2   2   2   0   2   2   0   0   2   2   2   0   0   0   2   0   2   2   2   2   0   2   2   2   0   2   0   2   0   2   0   2   2   2   0   0   2   2   2   2   2   2   0   0   0   2   0   0   0   0   0   0   2   0   0   0   2   0   0   2   2   2   2   0   0   2   2   2   0   2   0   0   2   2   0   0   0   0   0   0   2   0   0   2   2   2   0   0   0   2   2   0   2   2   2   0   0   0   2   2   0   0   0   2   0   2   0   0   2   2   0   2   2   0   0   0   0   0   2   2   0   2   0   2   0   0   2   0   2   0   2   2   2   2   0   0   2   0   2
 MK-5-5                 2   0   2   2   2   2   2   0   0   0   0   2   2   0   2   2   2   0   0   0   0   2   0   2   2   0   2   2   0   2   0   0   0   0   2   0   2   2   0   0   2   0   2   2   0   2   2   2   2   0   0   2   0   0   2   2   0   2   2   0   2   2   2   0   0   2   2   0   0   2   2   2   0   0   0   2   0   2   2   2   2   0   2   2   2   0   2   0   2   0   2   2   2   0   2   0   0   2   2   2   2   2   2   0   0   0   2   0   0   0   0   0   0   2   0   0   0   2   0   2   2   2   2   2   0   0   0   2   2   0   2   0   2   2   2   0   0   0   0   0   0   2   0   0   2   2   0   0   0   0   0   0   0   2   0   2   0   0   0   2   2   0   0   0   2   2   2   0   0   2   2   0   2   2   0   0   0   0   0   2   2   0   2   0   2   0   0   2   0   2   0   2   2   2   2   0   0   2   0   2
 MK-5-6                 2   0   2   2   2   0   2   0   0   0   0   2   2   0   2   2   2   0   0   0   0   2   2   2   2   0   2   2   0   2   2   0   0   0   2   0   2   2   2   0   2   0   2   2   0   0   2   2   2   2   0   2   0   0   2   2   0   2   2   0   2   2   0   0   2   2   2   0   0   2   2   2   0   0   0   2   0   2   2   2   2   0   2   2   2   0   2   0   2   0   2   2   2   0   2   0   0   2   2   2   2   2   2   0   0   0   2   0   0   0   2   0   0   0   0   0   0   2   0   2   2   2   2   2   0   0   0   0   2   0   2   0   2   2   2   0   0   0   0   0   0   0   0   0   2   2   0   0   0   0   0   0   0   2   0   2   0   0   0   0   2   0   0   2   2   2   2   0   0   2   2   0   2   2   0   0   0   0   2   2   2   0   2   0   2   0   0   2   0   2   0   2   2   2   2   0   0   2   0   2
 MK-5-7                 2   0   0   2   2   0   2   0   0   0   0   2   2   0   2   2   2   0   0   0   0   2   2   2   2   0   2   2   2   2   2   0   0   0   2   0   2   2   2   0   2   0   2   2   0   0   2   2   2   2   0   2   0   0   2   2   0   2   2   0   2   2   0   0   2   0   2   0   0   0   2   2   0   2   0   2   2   2   2   2   2   0   2   2   2   0   2   0   2   0   2   2   2   0   2   0   0   2   2   2   2   2   2   2   2   0   2   0   0   0   2   0   0   0   0   0   2   2   0   2   0   2   2   2   0   0   0   0   2   0   2   0   2   2   2   0   0   0   0   0   0   0   0   0   2   2   0   0   0   0   0   2   0   2   0   2   0   0   0   0   2   0   0   2   2   2   2   0   0   2   2   0   0   2   0   0   0   0   2   2   2   0   2   0   2   2   0   0   0   2   0   0   2   2   2   0   0   2   0   2
 MK-5-8                 2   0   2   2   2   2   2   0   0   2   0   2   2   0   2   2   2   0   0   0   0   2   2   2   2   0   2   0   2   2   2   0   0   2   2   2   0   2   2   2   2   0   2   2   0   0   2   2   2   2   0   0   0   0   2   2   0   2   2   0   2   2   0   0   2   0   2   0   0   0   2   2   0   2   0   0   2   2   2   2   2   2   2   2   2   0   2   0   2   2   2   2   2   0   0   0   0   2   2   2   2   2   2   2   2   0   2   0   0   0   2   0   0   0   2   0   2   2   0   2   2   2   2   2   0   0   2   0   2   0   2   0   2   2   2   0   0   0   0   0   0   0   0   0   0   2   0   0   0   0   0   2   0   2   0   2   0   0   0   0   2   0   0   2   2   0   2   0   0   2   2   0   0   2   0   0   0   0   2   2   2   0   2   0   2   2   2   0   0   2   0   0   0   2   2   0   0   2   0   2
 MK-5-9                 2   0   2   2   2   2   2   0   0   2   0   2   2   0   2   2   2   0   0   0   0   2   2   2   2   0   0   0   2   2   2   0   0   2   2   2   0   2   2   2   2   0   2   2   0   0   2   2   2   2   0   0   2   0   2   2   0   0   2   0   2   2   0   0   2   0   2   0   0   0   2   0   0   2   0   0   2   2   2   2   2   2   2   2   2   0   2   0   2   2   2   2   2   0   2   0   0   2   2   2   2   2   2   2   2   2   2   0   0   0   2   0   0   0   2   0   2   0   0   2   2   2   0   2   0   0   2   2   2   0   2   0   2   2   2   0   0   0   0   0   0   0   0   0   2   2   0   0   0   0   0   0   0   2   0   2   0   0   0   0   2   0   2   2   2   0   2   0   0   2   2   0   0   2   0   0   0   0   2   2   2   0   2   0   2   0   2   0   0   2   0   0   0   2   2   0   0   2   0   2
 MK-5-10                2   0   2   2   2   2   2   0   0   2   0   0   2   0   2   0   2   0   0   0   0   0   2   2   2   0   0   0   2   2   2   0   0   2   2   2   0   2   2   2   2   0   2   2   0   0   0   2   2   2   0   2   2   0   2   2   0   0   2   0   2   2   0   0   2   0   2   0   0   0   2   0   0   2   0   0   2   2   2   2   2   2   2   2   2   0   2   0   0   2   0   2   2   0   0   0   0   0   2   2   2   2   2   2   2   2   2   0   0   0   2   2   0   0   2   0   2   0   0   2   2   0   0   2   0   0   2   2   2   0   2   0   2   2   2   2   0   0   0   0   0   0   0   0   2   2   0   0   0   0   0   0   0   2   0   2   0   0   0   0   0   0   2   2   2   0   2   0   0   2   0   0   0   0   0   0   0   0   0   2   2   0   2   0   2   2   2   0   2   2   0   0   0   2   2   2   0   2   0   2
 MK-5-11                2   0   2   2   2   2   2   0   0   2   0   0   2   2   2   0   2   0   0   0   0   0   0   2   2   0   0   0   2   2   2   0   0   2   2   2   0   2   2   2   2   2   2   2   0   0   0   2   2   2   0   2   2   0   2   2   0   0   2   0   2   2   0   0   2   2   2   2   0   0   2   0   0   2   0   2   2   2   2   2   2   2   2   2   2   0   0   0   0   2   0   2   2   0   2   0   0   0   0   2   2   2   2   2   2   2   2   0   0   0   2   2   0   0   2   0   2   0   0   0   2   0   0   2   0   0   2   2   2   0   2   0   2   2   2   2   0   0   0   0   0   0   0   0   0   2   0   0   0   0   0   2   0   2   0   2   0   0   0   0   0   0   2   0   2   0   2   0   0   2   0   2   0   0   0   0   0   2   0   2   2   0   2   0   0   2   2   0   2   2   0   0   0   2   2   2   0   2   0   2
 MK-5-12                2   0   0   2   2   2   2   0   2   2   2   0   0   2   2   0   2   0   0   0   0   0   0   2   2   0   0   0   2   2   2   0   0   2   2   0   0   2   0   2   2   2   2   2   2   0   0   2   0   2   0   2   2   0   0   2   0   0   2   0   2   2   0   0   2   2   2   2   0   0   2   0   0   2   0   2   2   2   2   2   2   2   2   2   2   0   0   0   0   0   0   2   2   0   2   0   0   0   0   2   2   2   2   2   2   2   2   0   2   0   2   0   0   0   0   0   2   0   0   0   2   0   0   2   2   0   2   2   2   0   2   0   2   2   2   2   0   0   0   0   0   0   0   0   0   2   0   0   0   0   2   2   0   2   0   2   0   0   0   0   0   0   2   0   2   0   2   0   0   2   0   2   0   0   2   0   0   2   0   2   2   0   2   0   0   0   2   0   0   0   0   2   0   2   2   2   0   2   0   2
 MK-5-13                0   0   0   2   2   2   2   0   2   2   2   0   0   2   2   0   2   0   0   0   0   0   0   2   2   0   0   0   2   2   2   0   0   2   2   0   0   2   0   2   2   2   2   2   2   0   0   2   0   2   0   2   0   0   0   2   0   0   2   0   2   2   0   0   2   2   2   2   0   0   2   0   0   2   0   2   2   2   2   2   2   2   2   0   2   0   0   0   0   0   0   2   2   0   2   2   0   0   0   2   0   2   2   2   2   2   2   0   2   0   2   0   0   0   0   0   2   0   0   0   2   0   0   0   2   0   2   2   2   0   2   0   2   2   2   2   2   0   0   0   0   0   0   0   0   2   0   2   0   0   2   2   0   2   0   2   0   0   0   0   0   0   2   0   2   0   2   0   0   2   0   2   0   0   0   0   0   2   0   2   0   0   2   0   0   0   2   0   0   0   0   2   0   2   2   2   0   2   0   2
 MK-5-14                0   0   0   2   2   2   2   0   2   2   2   0   0   2   2   0   2   0   0   0   0   0   0   2   2   0   0   0   2   2   2   0   0   2   2   0   0   2   0   2   0   2   2   2   2   0   0   2   0   0   2   2   0   0   0   2   0   2   2   0   0   2   0   0   2   2   2   2   0   0   2   0   0   2   0   2   2   0   2   2   2   2   2   0   2   0   0   0   0   0   0   2   2   0   2   2   0   0   2   0   0   0   0   2   2   2   2   0   2   0   0   2   0   0   0   0   2   0   0   0   2   0   0   0   2   0   2   2   2   0   2   0   2   2   2   2   2   0   0   0   2   0   0   0   2   2   0   2   0   2   2   2   0   0   0   2   0   0   0   0   2   2   2   0   2   0   2   0   0   0   0   2   0   0   2   0   0   2   0   2   0   0   2   0   2   0   2   0   0   0   0   2   0   2   2   2   0   2   0   2
 MK-5-15                0   0   0   2   2   2   2   0   2   2   2   0   0   2   2   0   0   0   0   0   0   0   0   2   2   0   0   0   2   2   2   0   0   2   2   0   0   2   0   2   0   2   0   2   2   0   0   2   0   0   2   2   0   0   0   2   0   2   0   0   0   0   0   0   2   2   2   2   0   2   2   0   0   2   0   2   2   0   2   2   2   2   2   0   0   0   0   0   0   0   2   2   2   0   0   2   0   0   2   0   0   0   0   2   2   0   2   0   2   0   0   2   2   0   0   0   2   0   0   0   2   0   0   0   2   2   2   2   2   0   2   0   2   2   2   2   2   0   2   0   2   0   0   0   2   2   0   2   2   2   2   2   0   0   0   2   2   0   0   0   2   2   2   0   2   0   2   0   2   0   0   2   0   0   2   0   0   2   0   2   0   0   2   0   2   0   2   0   0   0   0   2   0   2   2   2   0   2   2   2
 MK-5-16                0   0   0   2   2   2   2   0   2   2   0   0   0   2   2   0   0   0   2   0   0   0   0   2   2   0   0   0   0   2   2   0   0   2   0   2   0   2   0   2   0   2   0   2   2   0   0   2   0   0   2   2   0   0   0   2   0   2   0   0   0   0   0   0   2   2   2   2   0   2   2   0   0   2   0   2   0   0   2   2   2   2   2   0   0   0   0   0   0   0   2   2   2   0   0   2   0   0   2   0   0   0   0   0   2   0   2   2   2   0   0   2   0   0   0   0   2   2   0   0   2   0   0   0   2   2   2   2   2   0   0   0   2   0   2   2   2   0   2   2   2   2   0   0   2   2   0   2   2   2   2   2   0   0   0   2   2   0   0   0   2   2   2   0   2   0   2   0   2   0   0   2   0   0   2   0   0   0   0   2   0   0   2   0   2   0   2   0   0   2   0   2   0   2   2   2   0   2   2   2
 MK-6-1                 0   0   2   2   2   0   0   2   2   2   2   2   2   0   0   0   0   2   0   2   2   0   0   0   2   2   0   0   2   0   2   2   2   0   2   2   0   0   0   2   0   2   2   0   2   2   2   2   2   2   2   2   2   2   2   0   2   0   2   0   2   0   2   2   0   0   0   2   2   0   0   0   0   0   0   2   2   0   0   2   0   0   2   2   2   2   2   2   0   0   0   2   2   0   0   0   2   2   0   0   2   0   0   0   2   0   2   0   0   2   2   2   2   0   2   2   0   0   2   2   0   2   2   2   0   2   0   0   0   0   2   0   2   0   0   0   2   2   0   2   2   2   2   2   2   0   0   0   0   2   2   2   0   2   0   2   2   2   2   0   2   0   0   0   0   2   2   2   0   0   2   0   0   2   0   2   2   0   0   2   0   0   2   2   0   2   0   0   2   2   2   0   0   2   0   2   0   2   2   0
 MK-6-2                 0   0   2   2   2   0   0   2   0   2   2   2   2   0   0   0   0   2   0   2   2   0   0   0   2   2   0   0   2   0   2   0   2   0   2   2   0   0   0   2   0   2   2   0   2   2   2   2   2   2   2   2   2   0   2   0   0   0   2   0   2   0   2   2   0   0   2   2   2   0   0   0   0   0   0   2   2   0   0   2   0   0   2   2   2   2   2   2   0   0   0   2   2   0   0   0   0   2   0   0   2   0   0   0   2   0   2   0   0   2   2   2   2   0   0   2   0   0   0   2   2   2   2   2   0   2   0   0   0   0   2   0   2   0   0   0   2   2   2   2   2   2   2   2   2   2   0   0   0   2   2   2   0   2   2   2   2   2   2   2   2   0   0   2   0   0   2   2   2   0   2   0   0   2   0   2   2   0   0   2   0   0   2   2   0   0   0   0   2   2   2   0   0   2   0   0   0   2   2   0
 MK-6-3                 0   0   2   2   2   0   0   2   0   2   2   2   2   2   0   0   0   2   0   2   2   0   0   0   2   2   0   0   2   0   2   0   2   0   2   2   2   0   0   2   0   2   2   0   2   2   2   2   0   2   2   2   2   0   0   0   0   0   2   0   0   0   2   2   0   0   2   2   0   0   0   0   0   0   2   2   0   0   0   2   0   2   2   2   2   2   2   2   0   0   0   2   2   0   0   0   0   2   0   0   2   0   0   0   2   0   2   0   0   2   2   2   2   0   0   2   0   0   0   2   2   2   2   2   0   2   0   0   0   0   2   0   2   0   0   0   2   2   2   2   2   2   2   2   2   2   0   0   0   2   0   0   0   2   2   2   2   2   2   0   2   0   0   0   0   2   2   2   2   0   2   0   0   2   0   2   2   0   0   2   0   0   2   2   0   0   2   0   0   2   2   0   0   2   0   0   0   2   2   0
 MK-6-4                 0   0   2   2   2   0   0   2   0   2   2   2   0   2   0   0   0   2   0   2   2   0   0   0   2   2   0   0   2   0   2   0   2   0   2   2   2   0   0   2   0   2   2   0   2   2   2   2   0   2   2   2   2   0   0   0   0   0   2   0   0   0   2   2   0   0   2   2   0   2   0   0   0   0   0   2   0   0   0   2   0   2   2   2   2   0   2   2   0   0   0   2   2   0   0   0   0   2   0   0   2   0   0   0   2   0   2   0   0   2   2   2   0   0   0   2   0   0   2   2   2   2   2   2   0   2   2   0   0   0   2   0   2   0   0   0   2   2   2   2   2   2   2   2   2   0   0   0   0   0   0   0   0   2   2   0   2   2   2   0   2   0   0   0   0   0   2   2   2   0   2   0   0   2   0   2   0   0   0   2   0   0   2   2   2   0   2   0   0   2   2   0   0   2   0   0   0   0   2   0
 MK-6-5                 0   0   2   2   2   0   0   2   0   2   2   2   0   2   2   0   0   2   0   2   2   2   0   0   2   2   0   2   2   0   2   0   2   0   2   2   2   0   0   2   0   2   2   0   0   2   2   2   0   2   2   2   2   0   0   0   2   0   2   0   0   0   2   2   0   2   2   2   0   2   0   0   0   0   0   2   0   0   0   2   0   2   2   0   2   0   0   0   0   2   0   2   2   0   0   0   0   2   0   0   2   2   0   0   2   0   2   0   0   2   0   2   0   0   0   2   0   0   2   2   2   2   2   2   0   2   2   0   0   0   2   0   2   0   0   0   2   2   2   2   2   2   2   2   2   0   2   0   0   0   0   0   0   2   2   0   2   2   0   0   2   0   0   0   0   0   2   2   2   0   2   0   0   0   0   0   0   0   0   2   0   0   2   2   2   0   0   0   0   2   2   0   0   2   0   0   0   0   2   0
 MK-6-6                 0   0   2   2   2   0   2   2   0   2   2   2   0   2   2   0   0   0   0   2   0   2   0   0   2   2   0   2   2   0   2   0   2   0   2   2   2   0   0   2   0   2   2   0   0   2   2   2   0   2   2   2   2   0   0   0   0   0   2   0   0   0   2   2   0   2   2   2   0   2   0   0   0   0   0   2   0   0   2   2   0   2   0   0   0   0   0   0   0   2   0   2   2   0   0   2   0   2   2   2   2   2   0   0   2   0   2   0   0   2   2   2   0   0   0   2   0   0   2   2   2   2   2   2   0   2   2   0   0   0   2   0   2   0   0   0   2   2   2   2   0   2   2   2   2   0   2   0   0   0   0   0   0   2   2   0   2   2   0   2   2   0   0   0   0   0   2   2   2   0   2   0   0   0   0   0   0   0   0   2   0   0   2   2   2   0   0   0   0   2   2   0   0   2   2   0   0   0   2   0
 MK-6-7                 0   0   2   2   2   0   2   2   0   2   2   0   2   2   2   0   0   0   0   2   0   2   0   0   2   2   0   2   2   0   2   0   2   0   2   0   2   0   0   2   0   2   2   0   0   2   2   2   0   2   2   2   0   0   0   0   0   0   2   0   0   0   2   2   0   2   2   2   0   2   2   0   0   0   2   2   0   0   0   2   0   2   0   0   0   0   0   0   0   2   0   2   2   0   0   2   0   2   2   2   2   2   2   0   2   0   2   0   0   2   2   2   0   0   0   2   0   0   2   2   2   2   2   2   0   2   2   2   0   0   2   0   2   0   0   0   2   2   2   2   0   2   2   2   2   0   2   0   0   0   0   0   0   2   2   0   2   2   0   2   2   0   0   0   0   0   2   2   2   2   2   0   0   0   0   0   0   0   0   0   0   0   2   2   2   2   2   0   0   2   2   0   0   2   2   0   0   0   0   0
 MK-6-8                 0   0   2   2   2   0   0   2   0   2   2   0   2   2   2   0   0   0   0   2   0   2   0   0   2   2   2   2   2   0   2   0   2   0   2   0   2   0   0   2   0   2   2   0   0   2   2   2   0   2   2   2   0   0   0   0   0   0   2   0   0   2   2   2   0   2   2   2   2   2   0   0   0   0   2   2   0   0   0   2   0   2   0   0   0   0   0   0   0   2   0   2   2   0   0   2   0   2   2   2   2   2   2   0   2   0   2   0   0   2   2   2   0   0   0   2   0   0   2   2   0   2   2   2   0   2   2   2   0   0   2   0   2   0   0   0   2   2   2   2   0   2   2   2   2   0   2   0   0   0   0   0   0   2   2   0   2   2   0   2   2   2   2   0   0   0   2   0   2   0   2   0   0   0   0   0   2   0   0   0   0   0   2   2   2   2   2   0   0   2   0   0   0   2   2   0   0   0   0   0
 MK-6-9                 0   0   2   2   2   0   0   2   0   2   2   0   2   0   2   0   0   0   0   2   0   2   0   0   2   2   2   2   2   0   2   0   0   0   2   0   2   0   2   2   2   2   2   0   0   2   2   2   2   2   2   2   0   0   2   0   0   0   2   0   0   2   2   2   2   2   2   0   2   2   0   0   0   0   2   2   0   0   0   2   0   2   0   0   0   0   0   0   0   2   0   2   2   0   2   2   0   0   2   2   2   2   2   0   2   0   2   0   0   2   0   2   0   0   0   2   0   0   2   2   0   2   2   2   0   2   2   2   0   0   2   0   2   0   0   0   2   2   2   2   0   2   2   2   2   0   2   0   0   2   0   2   2   2   2   0   2   0   0   2   0   2   2   0   0   0   2   0   2   0   2   2   0   0   0   0   2   0   0   2   0   0   2   2   2   2   2   0   0   2   0   0   2   2   2   0   0   0   0   0
 MK-6-10                2   0   2   2   0   0   0   2   0   2   2   2   2   0   2   2   0   0   0   2   0   2   0   0   2   2   2   2   2   0   2   0   0   0   2   0   2   2   2   2   0   2   2   0   0   2   2   2   2   2   2   2   0   0   2   0   0   2   2   0   0   2   2   2   2   2   2   2   2   2   0   0   0   0   2   2   0   0   0   2   0   2   0   0   0   0   0   0   0   2   0   0   0   0   2   2   0   0   2   2   2   2   2   0   2   0   2   0   0   2   0   2   0   0   0   2   0   0   2   2   0   2   2   2   2   2   2   2   0   0   2   0   2   0   0   0   2   2   2   2   0   2   2   2   2   0   2   0   0   2   0   0   2   2   0   2   2   2   0   2   0   2   0   0   0   0   2   0   2   0   2   2   2   0   0   0   2   0   2   2   0   2   2   2   2   2   2   0   0   0   0   0   2   2   2   0   0   0   0   0
 MK-6-11                2   0   2   2   0   2   0   2   0   2   2   2   2   2   2   2   2   0   0   2   0   2   2   0   2   2   2   0   2   0   2   0   0   0   2   0   2   2   0   2   0   2   2   0   0   2   2   0   2   2   2   2   0   0   2   0   0   2   2   0   0   2   2   2   2   2   2   2   2   2   0   0   0   0   2   2   0   0   0   2   0   2   0   0   0   0   2   0   0   2   0   0   0   2   2   2   0   0   2   2   2   2   0   0   0   0   2   0   0   2   0   2   0   2   0   2   0   0   2   2   2   2   2   0   2   2   2   0   0   0   2   0   2   0   0   0   2   2   2   2   0   0   2   2   2   0   2   0   0   2   0   0   2   2   2   2   2   2   2   2   0   2   0   0   0   0   2   0   2   0   2   2   2   0   0   0   2   0   2   2   0   2   2   2   2   2   2   0   0   0   0   0   2   2   2   0   0   0   0   0
 MK-6-12                2   0   2   2   0   2   0   2   0   2   2   2   2   2   0   0   2   0   0   2   0   2   2   0   2   2   2   0   2   0   2   2   0   0   2   0   2   2   0   2   0   2   2   0   0   0   2   0   2   2   2   2   0   0   2   0   0   2   2   0   0   2   2   2   2   2   2   0   2   2   0   0   0   0   2   2   0   0   0   2   0   2   0   0   0   0   2   0   0   2   0   0   0   2   2   2   0   0   2   2   2   0   0   2   0   0   2   0   0   2   0   2   0   2   0   2   2   0   2   2   2   2   2   0   2   0   2   0   0   0   2   0   2   0   0   0   2   2   0   2   0   0   2   2   2   0   2   0   0   2   0   0   2   2   2   2   2   2   2   2   0   2   0   0   0   0   2   0   2   0   0   2   2   0   0   0   2   0   0   2   0   2   2   2   2   2   2   0   0   0   0   0   2   2   2   0   0   0   0   0
 MK-6-13                2   0   2   0   0   2   0   2   0   2   2   2   2   2   0   0   2   0   0   2   0   2   2   0   0   2   2   0   2   0   2   2   0   0   2   0   2   2   0   0   0   2   2   0   2   0   2   0   2   2   2   2   0   0   2   0   2   2   2   0   0   2   2   2   2   2   2   0   2   2   0   0   0   0   2   2   0   0   0   0   0   2   0   0   2   0   2   0   0   2   0   0   0   2   2   0   0   0   0   0   2   0   0   2   0   0   2   0   0   2   0   2   0   2   0   2   2   0   2   2   2   0   2   0   2   0   2   0   0   0   2   0   2   0   0   0   2   2   0   0   0   0   0   2   2   0   2   0   0   2   0   0   0   2   2   2   2   2   2   2   0   2   0   0   0   0   2   0   2   0   0   2   2   2   2   0   2   0   0   2   0   2   2   2   2   2   2   0   0   0   0   0   2   2   2   0   2   0   0   0
 MK-6-14                2   0   2   0   0   0   0   2   0   2   2   2   2   2   2   0   2   0   0   2   2   2   2   0   0   2   0   0   2   0   2   2   0   0   2   0   2   2   0   0   0   0   2   0   0   0   0   0   2   2   2   2   0   0   2   0   2   2   2   0   0   2   2   2   2   2   2   0   2   2   0   0   0   0   2   2   0   0   0   0   0   2   0   0   2   0   2   0   0   2   0   0   0   2   2   0   0   0   0   0   2   0   0   2   0   0   2   0   0   2   0   2   0   2   0   2   2   0   2   2   2   0   2   0   2   0   2   0   0   0   2   0   2   0   0   2   2   2   0   0   0   0   0   0   0   0   2   0   0   2   0   0   0   2   2   2   0   2   0   2   0   2   0   2   0   2   2   0   2   0   0   2   2   2   2   0   2   0   0   2   0   2   2   2   2   2   0   0   0   0   0   0   2   2   2   0   2   0   0   0
 MK-6-15                2   0   2   0   0   0   0   2   0   2   2   2   2   0   2   0   2   0   0   2   2   2   2   0   0   2   0   0   2   2   2   2   0   0   0   0   2   2   0   0   0   0   2   0   0   0   0   0   2   2   2   2   0   0   2   0   2   2   2   0   0   0   0   2   2   2   2   0   2   2   0   0   0   0   2   2   0   0   0   0   0   2   0   0   2   0   2   0   0   2   0   0   0   0   2   0   0   0   0   0   2   0   2   2   0   0   2   0   0   2   0   2   0   2   0   2   2   0   2   2   0   0   2   0   2   0   0   0   0   0   2   0   2   0   0   2   2   2   0   0   0   0   0   2   0   0   0   0   0   2   0   0   0   0   2   2   0   2   0   2   0   2   0   2   0   2   2   0   0   0   0   2   2   2   2   0   2   0   0   2   0   2   2   2   2   2   0   0   0   0   0   0   2   2   2   0   2   2   0   0
 MK-6-16                2   0   2   0   0   0   0   2   0   0   2   2   2   0   2   0   2   2   0   0   2   2   0   0   0   2   0   0   2   2   2   2   0   0   0   0   2   2   0   0   0   0   2   0   0   0   0   0   2   2   0   2   2   0   0   0   2   2   2   2   0   0   0   2   2   2   2   2   2   2   0   0   0   0   2   0   2   0   0   0   0   2   0   0   2   0   2   0   0   2   2   0   0   0   2   0   0   0   0   0   2   0   0   2   0   0   0   0   0   2   0   2   0   2   0   2   0   0   2   2   0   0   0   0   2   0   0   0   0   0   2   0   2   0   0   2   2   2   0   0   0   0   0   0   0   0   0   0   0   2   0   0   0   0   2   2   0   2   0   2   0   2   2   2   0   2   2   0   2   0   0   2   2   2   2   0   2   0   0   2   0   2   2   2   2   2   0   0   0   0   0   0   2   2   2   0   2   2   0   0
 
!****************************************** Phenotypic Data **********************************************************
!-100.0 is resevred for missing phenotype
SimulatedTrait1        18.1020   15.6491   16.1523   16.0151   16.1609   10.3154   13.8109   17.6142   15.9564   12.7184   12.3106   13.0256   15.2577   14.6023   16.5269    8.6690   13.7319   13.1650   17.2720   15.4140   17.4872   18.3226   20.7992   11.5024   14.4871   15.8210   15.4697   12.2180   15.5969   14.7215   14.4328   15.3895   15.3030   18.6547   16.9404   13.3275   16.2368   14.0283   14.0402   15.5573   13.0349   15.8154   19.0509   18.1321   15.2656   12.1109   18.0343   13.0480   11.9035   14.0823   19.5869   21.3864   17.1428   11.9211    9.4462   16.4115   15.0843   14.9522   16.0802   19.0279   12.5633   17.7874   20.3007   13.1918   15.6885    8.9162   13.8638   16.0675   10.9052   14.0853   12.8256   16.5500   17.4657   15.6245   12.2618   14.4881   13.1630   18.7844   14.6355   15.6113   13.0638   13.9052   11.6625   15.4355   17.1027   20.2402   16.4540   17.5891   14.8719   10.9667   13.8693   10.3500   17.5219   18.3749   13.9792   13.7321   12.5171   16.8716   16.2444   14.2743   13.6495   18.4905   15.6131   10.2248   18.8504   15.1092   16.0266   14.6970   12.0427   17.6701   12.6874   16.6064    9.0497   20.0398    6.4445   14.3661   15.0861   12.0224   15.2273   13.8435   14.6647   19.7584   15.2527   18.1696   17.8803   17.5297   13.9069   15.9736   14.0833   19.8803   13.0116   16.1016    9.3863   16.3778   10.6520   10.0452   13.9637   13.0498   12.6277   13.9729   15.4713   23.2698   16.6505   16.0995   12.6370   15.3832   15.6314   13.4452   13.8655   16.1955   22.1232   10.3097   14.7450   14.6553   11.1179   10.8305   13.8442   13.1694   18.9926   18.6148   16.0381   13.5311   19.1550   13.0935   16.7552   13.6123    9.2198   19.8222   20.5426   16.3726   16.1152   16.1760   18.0702    9.7296   17.5558   13.1078    8.3868   16.8855   13.2678   10.4381   19.0557   16.4837   16.0948   19.6900   16.4154   14.4192   12.9011   16.9651   15.1926    9.6272   11.8435   19.9580   11.7780   13.9656   15.3295   14.8603   14.3384   13.4870   20.0066   14.6911
SimulatedTrait2        10.7053   11.4021    7.9977   10.6626   10.2804   12.5258   11.4215   10.5117   12.1529    8.1118    9.6849   11.0857   12.3034    9.2285   11.4479    9.9019    6.7831   10.5337    9.1894   11.1879    6.7513   10.6083    9.6468   10.8402    8.8712    9.3896    7.0484    9.7475   12.4064    9.2525    9.6802    6.9107    9.6879    6.5531   11.2859   10.4833    9.0858    9.8556    8.8551   10.3538   11.2900    8.8763    9.3651    6.7518    8.9547    9.2495   11.1424   10.5938   11.6477    8.0497    7.2990   11.5829    9.6637   10.0462   10.7066   11.6964   10.4888    9.4192   11.1185   11.0935   10.2797    7.9231    9.1988    8.2857    8.8712   11.1794    8.5534    9.8068    9.6193    8.6947   11.3377    8.8269   11.6593    8.8910   10.3718   13.8047    9.6824    8.1666    8.3212    8.5253   10.1932    9.2322   10.9829    8.6526    6.7830    8.4072   11.3773    9.8986    8.8118    8.7825    9.1190    8.6121   10.0068    8.3412    6.9982   10.3601    9.6579    9.1884    8.5257   11.0280   10.1335   10.5258   10.9680   12.7488    9.3978    8.8506    8.5194   10.6572    7.6681    9.4569    9.0547   11.4718    8.5643    6.9971    8.9686   10.0157    9.9700    9.1285    9.4449   11.4030   10.7911   11.8461   11.3440    9.4739    9.7654    7.1100   10.3550    8.4784    9.3700   11.3425   10.5809    9.7260    8.1859    6.4766    7.2638   11.5047    8.7482    9.9760   10.3387    9.1364    8.0798    6.2619   10.1424    8.2033   13.0878   11.0910    8.7767    8.7443    6.5524    9.4624    7.8572   12.5380   12.0105   12.6726    8.8747    6.5436   10.1722    8.0187    5.5333    9.8709    8.9098   11.5045    7.6245    9.9971    9.8746    9.5273   10.1429    8.7911   12.7507    8.1332   11.4553   11.1924    9.6417   13.0516    7.4235    8.4684   11.8137   10.8515   12.5421   11.4571   11.3747   13.4519    9.6590   10.9264    6.9310   13.8142   10.1429   12.0195    8.0414    7.7360   11.3177    9.0206   11.3799   12.1303   10.2123    9.7948   11.2453    8.9656    8.0808    8.1780
 
