# Supplementary material for: Inclusive Composite Interval Mapping of QTL by Environment Interactions in Biparental Populations
Source: PLoS One. 2015 Jul 10;10(7):e0132414. doi: 10.1371/journal.pone.0132414 (PMC4498613; doi:10.1371/journal.pone.0132414)
Supplement: S4 File — (ZIP) [file pone.0132414.s004.zip › H=0.1/L1/run_00071.met]

!**********************Note: lines staring with "!" are remarks and will be ignored in the program********************
!*********************************General Information**********************************
!Assuming F1 = P1 x P2, populations available in QTL IciMapping are: 
!  1, P1BC1F1 = P1 x F1, the first backcrossing where P1 is used as the recurrent parent;
!  2, P2BC1F1 = P2 x F1, the first backcrossing where P2 is used as the recurrent parent;
!  3, F1DH, F1-derived doubled haploids; 
!  4, RIL or F1RIL, recombination inbred lines through the repeated selfing of F1;
!  5, P1BC1RIL, recombination inbred lines through the repeated selfing of P1BC1F1;
!  6, P2BC1RIL, recombination inbred lines through the repeated selfing of P2BC1F1;
!  7, F2, the selfing generation of F1;
!  8, F3, the selfing generation of F2;
!  9, P1BC2F1, the second backcrossing where P1 is used as the recurrent parent; 
! 10, P2BC2F1, the second backcrossing where P2 is used as the recurrent parent;
! 11, P1BC2RIL, recombination inred lines through the repeated selfing of P1BC2F1; 
! 12, P2BC2RIL, recombination inred lines through the repeated selfing of P2BC2F1; 
! 13, P1BC1F2, the selfing generation of P1BC1F1; 
! 14, P2BC1F2, the selfing generation of P2BC1F1; 
! 15, P1BC2F2, the selfing generation of P1BC2F1; 
! 16, P2BC2F2, the selfing generation of P2BC2F1; 
! 17, P1BC1DH, P1BC1F1-derived doubled haploids; 
! 18, P2BC1DH, P2BC1F1-derived doubled haploids; 
! 19, P1BC2DH, P1BC2F1-derived doubled haploids; 
! 20, P2BC2DH, P2BC2F1-derived doubled haploids; 
   3      !Mapping Population (see remarks above)
   2      !Mapping Function (1 for Kosambi; 2 for Haldane; 3 for Morgan)
   2      !Marker Space Type (1 for intervals; 2 for positions)
   1      !Marker Space Unit(1 for centiMorgans; 2 for Morgan)
   6      !Number of Chromosomes (or Linkage Groups)
 200      !Size of the mapping population
   2      !Number of environments
 
!***************************************** Chromosomes and Linkage Maps **********************************************
!Chromosome                 NumMarkers
-CH1                        16
-CH2                        16
-CH3                        16
-CH4                        16
-CH5                        16
-CH6                        16
!Linkage map (Marker name followed by position or the interval length)
 MK-1-1                1     0.000
 MK-1-2                1    10.000
 MK-1-3                1    20.000
 MK-1-4                1    30.000
 MK-1-5                1    40.000
 MK-1-6                1    50.000
 MK-1-7                1    60.000
 MK-1-8                1    70.000
 MK-1-9                1    80.000
 MK-1-10               1    90.000
 MK-1-11               1   100.000
 MK-1-12               1   110.000
 MK-1-13               1   120.000
 MK-1-14               1   130.000
 MK-1-15               1   140.000
 MK-1-16               1   150.000
 MK-2-1                2     0.000
 MK-2-2                2    10.000
 MK-2-3                2    20.000
 MK-2-4                2    30.000
 MK-2-5                2    40.000
 MK-2-6                2    50.000
 MK-2-7                2    60.000
 MK-2-8                2    70.000
 MK-2-9                2    80.000
 MK-2-10               2    90.000
 MK-2-11               2   100.000
 MK-2-12               2   110.000
 MK-2-13               2   120.000
 MK-2-14               2   130.000
 MK-2-15               2   140.000
 MK-2-16               2   150.000
 MK-3-1                3     0.000
 MK-3-2                3    10.000
 MK-3-3                3    20.000
 MK-3-4                3    30.000
 MK-3-5                3    40.000
 MK-3-6                3    50.000
 MK-3-7                3    60.000
 MK-3-8                3    70.000
 MK-3-9                3    80.000
 MK-3-10               3    90.000
 MK-3-11               3   100.000
 MK-3-12               3   110.000
 MK-3-13               3   120.000
 MK-3-14               3   130.000
 MK-3-15               3   140.000
 MK-3-16               3   150.000
 MK-4-1                4     0.000
 MK-4-2                4    10.000
 MK-4-3                4    20.000
 MK-4-4                4    30.000
 MK-4-5                4    40.000
 MK-4-6                4    50.000
 MK-4-7                4    60.000
 MK-4-8                4    70.000
 MK-4-9                4    80.000
 MK-4-10               4    90.000
 MK-4-11               4   100.000
 MK-4-12               4   110.000
 MK-4-13               4   120.000
 MK-4-14               4   130.000
 MK-4-15               4   140.000
 MK-4-16               4   150.000
 MK-5-1                5     0.000
 MK-5-2                5    10.000
 MK-5-3                5    20.000
 MK-5-4                5    30.000
 MK-5-5                5    40.000
 MK-5-6                5    50.000
 MK-5-7                5    60.000
 MK-5-8                5    70.000
 MK-5-9                5    80.000
 MK-5-10               5    90.000
 MK-5-11               5   100.000
 MK-5-12               5   110.000
 MK-5-13               5   120.000
 MK-5-14               5   130.000
 MK-5-15               5   140.000
 MK-5-16               5   150.000
 MK-6-1                6     0.000
 MK-6-2                6    10.000
 MK-6-3                6    20.000
 MK-6-4                6    30.000
 MK-6-5                6    40.000
 MK-6-6                6    50.000
 MK-6-7                6    60.000
 MK-6-8                6    70.000
 MK-6-9                6    80.000
 MK-6-10               6    90.000
 MK-6-11               6   100.000
 MK-6-12               6   110.000
 MK-6-13               6   120.000
 MK-6-14               6   130.000
 MK-6-15               6   140.000
 MK-6-16               6   150.000
!*********************************** Marker Types ********************************************************************
!Co-dominant marker: When heterozygote F1 is present, P1 is coded as 2, F1 is coded as 1, and P2 is coded as 0; Otherwise, P1 is coded as 2, and P2 is coded as 0. 
!Dominant marker: When heterozygote F1 is present, P1 and F1 are coded as 12, and P2 is coded as 0; Otherwise, P1 is coded as 2, and P2 is coded as 0.  
!Recessive markers: When heterozygote F1 is present, P1 is coded as 2, and F1 and P2 are coded as 10; Otherwise, P1 is coded as 2, and P2 is coded as 0. 
!Missing marker is coded as -1. 
 MK-1-1                 2   0   2   2   0   2   2   2   0   0   0   0   2   2   0   2   2   2   0   2   2   2   0   0   0   2   0   2   2   0   0   2   2   2   2   0   2   2   0   0   2   2   2   2   2   2   2   0   0   0   0   2   0   0   0   2   0   2   2   0   0   0   0   0   0   2   2   0   2   2   0   0   0   2   2   2   0   2   0   0   0   0   2   0   2   0   2   2   0   0   2   2   0   0   0   2   2   2   2   0   0   2   2   0   0   0   0   2   0   0   2   2   2   0   0   2   0   0   2   0   0   2   2   0   0   2   0   0   0   0   2   2   0   2   2   2   0   0   0   2   2   2   0   2   2   0   0   2   0   0   0   2   2   0   2   2   2   0   2   2   0   0   0   2   2   2   2   0   2   0   2   0   0   0   0   0   2   0   2   0   0   2   2   0   2   2   0   2   2   2   0   0   2   0   2   2   0   0   0   0
 MK-1-2                 2   0   2   2   0   0   2   2   0   0   0   0   2   2   0   0   2   2   0   2   2   2   0   0   0   2   0   2   2   0   0   2   2   2   2   0   2   2   0   0   2   2   0   0   2   2   0   0   2   0   0   2   0   0   0   2   0   2   0   0   0   0   0   0   0   2   2   0   2   2   0   0   0   2   2   2   0   2   0   0   0   0   2   0   2   0   2   2   0   0   2   2   0   0   0   2   0   2   2   0   0   2   2   0   0   0   0   2   0   2   2   2   2   0   0   2   0   0   2   0   0   2   2   0   0   2   0   0   0   0   0   2   0   2   2   2   0   0   0   2   2   2   0   2   2   0   0   0   0   0   0   2   0   0   2   2   0   0   2   2   0   0   0   2   2   0   2   0   2   0   2   0   0   2   0   0   2   0   2   0   0   2   2   0   2   2   0   0   2   0   0   0   2   0   2   2   0   0   0   2
 MK-1-3                 2   0   2   2   0   0   2   2   0   0   0   0   2   2   0   0   2   2   0   2   2   2   0   0   0   2   2   2   2   0   0   2   2   2   2   0   2   2   0   0   2   2   0   0   2   2   0   2   2   0   0   2   0   0   0   0   0   2   0   0   0   0   0   0   0   2   2   0   2   2   0   0   0   2   2   0   0   2   0   0   0   0   2   0   2   0   2   2   0   0   0   2   0   0   0   2   0   2   2   0   0   2   2   0   0   0   0   2   0   0   2   2   2   0   2   2   0   0   0   0   0   2   2   0   0   2   0   0   2   0   0   0   0   2   0   2   0   0   2   2   2   2   0   2   2   2   0   0   0   0   2   0   0   0   2   2   0   0   2   2   0   0   0   2   2   0   2   0   2   0   2   0   0   0   0   0   2   0   2   0   0   2   2   0   2   0   0   0   2   0   0   0   2   0   2   2   0   0   2   2
 MK-1-4                 2   0   2   2   0   0   2   2   0   0   2   2   2   2   0   0   2   2   2   2   2   2   0   0   2   2   2   2   2   0   0   2   2   2   2   0   2   2   0   0   2   2   0   2   2   2   0   2   0   0   0   2   0   0   0   0   0   2   0   0   0   0   0   2   0   2   2   0   2   2   0   2   0   2   2   0   0   2   0   0   0   0   2   0   2   0   2   2   0   0   0   2   0   0   2   2   0   2   2   0   2   2   2   0   0   0   0   2   0   0   2   2   2   0   0   2   0   0   0   0   0   2   2   2   0   0   0   0   2   0   0   0   0   2   0   2   0   0   2   2   2   2   2   2   2   0   0   0   0   0   2   0   0   0   0   2   2   0   2   2   0   0   0   2   2   0   2   0   0   0   2   0   0   0   0   0   2   0   0   0   0   2   2   2   2   0   0   0   2   0   0   2   2   2   2   2   0   2   2   2
 MK-1-5                 2   0   2   2   0   2   2   2   0   0   2   2   2   2   0   0   2   0   2   2   2   2   0   0   2   0   2   2   2   0   0   2   0   2   2   0   2   2   0   0   2   2   0   2   2   2   0   0   2   0   0   2   0   0   0   0   0   2   0   0   0   0   0   2   0   2   0   0   2   2   0   2   0   2   2   0   0   2   0   0   0   0   2   0   2   0   2   2   0   0   0   2   0   0   2   2   0   2   2   0   0   2   2   0   2   0   0   2   0   0   2   0   2   0   0   2   0   0   0   0   0   2   2   2   0   0   0   2   2   0   0   0   0   2   0   2   0   0   2   2   2   2   2   2   2   0   0   0   0   0   2   0   0   0   0   2   2   0   2   2   0   0   0   2   2   0   2   0   0   0   2   2   0   0   0   0   2   0   0   0   0   2   2   2   2   0   0   0   2   2   0   2   2   0   2   2   0   2   2   2
 MK-1-6                 2   0   2   2   0   2   2   2   0   0   2   2   2   2   0   0   0   0   2   2   2   2   0   0   2   0   2   2   2   0   0   2   0   2   2   0   2   2   0   0   2   2   0   0   2   2   0   0   2   0   0   2   0   0   2   0   0   2   0   0   0   0   0   2   0   2   0   0   2   2   0   2   0   0   2   0   0   2   0   0   0   0   2   0   2   0   2   2   0   0   0   2   0   0   2   0   0   2   0   0   0   2   2   0   2   0   0   2   0   0   2   0   2   0   0   2   0   0   0   0   0   2   0   2   0   0   0   2   2   0   0   0   0   2   0   2   0   0   2   2   2   0   2   2   2   0   2   0   0   0   2   2   2   0   0   0   2   0   2   2   0   0   0   2   2   0   2   0   0   0   2   2   0   0   0   0   2   0   0   0   0   2   2   2   2   0   0   2   2   2   0   2   2   0   2   2   0   2   2   2
 MK-1-7                 2   0   2   2   2   2   2   2   0   0   2   2   2   2   0   0   0   0   2   2   2   2   0   0   2   0   2   2   2   0   0   2   0   2   2   0   2   0   0   0   2   2   0   0   2   2   0   0   2   0   0   2   0   2   2   0   2   2   0   0   0   0   0   2   0   0   0   0   0   2   0   2   0   0   2   0   0   2   0   0   0   0   2   0   2   0   2   2   0   0   2   2   0   0   2   2   0   2   0   0   0   2   2   0   2   0   0   2   0   0   2   0   2   0   0   2   0   0   0   0   0   2   0   2   0   0   0   2   2   2   2   0   0   2   0   2   0   0   2   2   2   0   2   2   2   0   2   0   0   0   2   2   0   0   0   2   2   2   2   2   0   0   2   2   2   0   2   0   2   0   2   2   0   0   0   0   0   0   0   0   0   2   2   2   2   0   0   2   2   0   2   2   2   0   2   2   0   0   2   2
 MK-1-8                 2   0   2   2   2   2   2   2   0   0   2   2   2   2   0   0   2   0   2   2   2   2   0   0   2   0   0   2   0   0   0   2   0   2   2   0   2   0   0   0   2   0   0   0   2   2   0   0   2   0   0   2   0   2   2   0   2   2   0   2   0   0   0   2   0   0   2   0   0   2   2   2   0   0   2   0   0   0   0   0   0   0   2   0   0   0   2   2   2   0   0   2   0   0   2   2   0   2   0   0   0   2   2   0   0   0   2   2   2   0   2   0   2   0   0   2   0   2   0   0   2   2   0   2   0   2   0   2   2   2   2   0   0   2   0   0   0   0   2   2   2   0   2   2   0   0   2   0   0   0   2   2   0   0   0   2   0   2   2   2   0   0   2   2   0   0   2   0   0   0   2   2   2   0   0   0   0   0   0   0   0   0   2   2   2   0   0   2   2   0   2   2   2   0   2   2   0   0   2   0
 MK-1-9                 2   0   2   2   2   2   2   2   0   0   2   2   2   2   2   0   2   0   2   2   2   2   0   0   2   0   0   2   0   0   0   0   2   0   2   2   2   0   0   0   2   0   0   2   2   2   2   0   2   0   0   2   0   2   2   0   2   2   0   2   2   0   0   2   0   0   2   0   0   0   2   2   0   0   2   0   2   0   0   0   0   0   0   0   0   0   2   2   2   0   2   2   0   2   2   2   0   2   2   0   0   2   2   0   0   0   2   2   2   0   0   0   2   0   2   2   0   2   0   0   2   2   0   2   0   2   0   0   2   2   2   0   0   2   0   0   0   0   2   2   2   0   2   2   0   0   2   0   0   0   2   2   0   0   0   2   0   2   2   2   0   0   2   2   0   0   2   0   0   0   2   2   2   0   0   0   0   0   0   2   0   0   2   2   0   0   0   2   2   2   2   0   2   0   2   0   0   0   2   0
 MK-1-10                2   2   0   2   2   2   2   2   0   0   2   2   2   2   2   0   2   2   2   2   2   2   0   0   2   0   0   2   0   0   2   0   2   0   2   0   2   0   0   0   2   0   0   2   2   0   2   0   2   0   0   0   2   0   2   2   2   2   0   2   2   0   0   2   0   0   0   0   0   0   2   2   0   0   2   0   2   0   0   2   0   0   0   0   0   2   2   2   2   0   2   2   0   2   2   2   0   2   2   0   0   2   2   0   0   0   2   2   2   0   0   0   2   0   2   2   0   2   0   0   2   2   2   2   2   2   0   0   0   2   2   0   2   2   0   0   0   0   2   0   2   0   2   0   0   0   2   0   0   0   2   2   0   0   0   2   0   2   2   2   0   0   2   2   0   0   2   2   0   2   2   2   2   0   0   0   0   0   0   2   2   0   2   0   0   0   0   2   2   2   2   0   2   0   2   0   2   0   2   0
 MK-1-11                2   2   0   2   2   2   2   2   0   0   2   2   2   2   2   0   2   2   2   2   2   2   0   0   2   0   0   2   0   0   2   0   2   0   2   0   2   2   0   0   2   0   0   2   2   0   2   2   2   0   0   2   2   0   2   2   2   2   0   2   2   0   0   2   0   0   0   0   0   0   0   2   0   2   0   0   2   0   0   2   0   0   0   0   0   2   2   2   2   0   2   2   0   2   2   2   0   2   2   0   0   2   2   0   0   0   2   2   0   0   0   0   2   0   2   2   0   2   0   0   2   2   2   2   2   2   0   0   2   2   0   0   2   2   0   0   0   0   2   0   2   0   2   0   0   0   2   2   0   0   2   2   0   2   0   2   2   2   0   0   0   0   0   2   0   0   2   2   0   2   0   2   2   0   0   0   0   0   2   2   2   0   2   0   0   0   0   2   2   2   2   0   0   0   2   0   2   0   2   2
 MK-1-12                2   2   0   2   2   2   2   0   0   0   2   2   2   2   2   0   2   2   2   2   2   2   0   0   2   0   0   2   0   0   2   0   2   0   2   0   2   2   0   2   2   0   0   2   2   0   2   2   2   0   0   2   2   0   0   2   2   0   2   2   2   0   0   2   2   0   0   0   2   0   0   2   0   2   0   0   2   0   0   2   2   0   0   0   0   2   0   2   2   0   2   2   0   2   2   2   0   2   2   0   0   2   2   0   0   0   2   2   0   0   0   0   2   0   2   2   0   2   0   0   2   2   2   2   2   2   0   0   2   2   0   0   2   2   0   0   0   0   2   0   2   0   2   0   0   0   2   2   2   0   2   2   0   0   0   2   2   0   0   0   0   0   0   2   0   0   2   0   0   0   0   2   0   0   2   0   0   0   2   2   2   0   2   0   0   0   0   2   2   2   2   0   0   0   2   0   2   0   2   2
 MK-1-13                2   2   2   2   2   2   2   0   0   0   2   2   2   2   0   0   2   2   0   2   2   2   0   0   2   0   0   2   0   0   2   0   2   0   2   0   2   2   0   2   2   0   0   2   2   0   2   2   2   0   0   2   2   0   0   2   2   0   2   2   2   0   0   2   2   0   0   0   2   0   0   0   0   2   0   0   2   0   2   2   0   0   0   0   0   2   0   2   2   0   2   2   0   2   2   2   0   0   2   0   0   0   2   0   0   0   2   2   0   0   0   2   2   2   2   2   0   2   0   0   2   2   0   2   2   0   0   0   2   2   0   0   2   2   2   0   0   0   2   0   2   0   2   0   0   0   2   2   2   0   2   0   0   0   0   2   2   0   0   0   0   0   0   2   2   0   2   0   0   0   2   2   0   2   2   0   0   0   2   2   2   0   2   0   0   0   0   2   2   2   2   0   0   0   2   0   2   0   2   2
 MK-1-14                2   2   2   2   2   2   2   0   0   0   2   2   2   2   0   0   2   2   0   2   2   0   0   0   2   0   0   2   2   0   2   2   2   0   2   0   2   2   2   2   2   0   0   2   2   0   2   2   2   0   0   2   2   0   2   2   2   0   2   2   2   0   0   2   2   0   2   0   2   0   0   0   0   2   0   0   2   0   2   2   0   0   0   0   0   2   0   2   2   0   2   2   0   0   2   2   0   0   2   0   0   0   2   0   0   0   2   2   0   0   0   2   2   2   2   2   0   2   0   0   2   2   0   2   2   0   0   0   2   2   0   0   2   2   2   0   0   0   2   0   2   0   2   0   0   0   2   2   2   0   2   0   0   0   2   2   2   2   0   0   2   0   0   0   2   0   2   0   0   0   0   2   0   2   2   0   0   0   2   2   2   0   2   0   0   2   0   2   2   2   2   0   0   0   2   0   2   0   2   0
 MK-1-15                2   2   2   2   2   2   2   0   0   0   2   2   2   2   0   0   2   2   0   2   2   0   0   2   2   0   0   2   2   0   2   0   2   0   2   2   0   2   2   2   2   0   0   2   2   0   2   2   2   0   2   2   2   2   2   2   2   0   2   2   2   0   2   2   2   0   0   0   2   0   0   0   0   2   0   0   2   0   2   2   0   0   0   0   0   2   0   2   0   0   0   2   0   0   2   2   2   0   2   0   0   0   2   0   0   2   2   2   0   2   0   2   2   2   2   0   0   2   0   0   2   2   0   2   0   0   0   0   2   2   0   0   2   2   2   0   2   0   2   0   2   0   2   0   0   0   2   2   2   0   2   0   2   0   2   2   2   2   0   0   2   0   0   0   2   0   2   0   0   2   0   2   0   2   2   0   0   0   2   2   2   0   2   0   0   2   0   0   2   2   2   0   0   0   2   0   2   0   2   0
 MK-1-16                2   2   2   2   2   2   2   0   0   0   2   2   2   2   0   0   2   2   0   2   2   0   0   2   2   0   0   2   2   0   0   0   2   0   2   2   0   2   2   2   2   0   0   2   2   0   2   2   2   0   0   2   2   2   2   2   2   0   2   2   2   0   2   2   2   0   0   0   2   0   0   0   0   2   0   0   2   0   2   2   0   0   0   0   2   2   0   2   0   0   0   2   0   0   2   2   2   0   2   0   0   0   2   0   0   2   2   2   0   2   0   2   2   2   2   0   0   2   0   0   2   2   0   2   0   0   0   2   2   2   0   0   2   0   2   0   0   0   2   0   2   2   2   0   0   0   2   2   2   0   2   0   2   0   2   2   2   2   0   0   2   0   0   0   0   0   2   0   0   2   0   0   0   2   0   0   0   0   2   2   2   0   2   0   0   2   0   0   2   2   0   0   0   0   2   0   2   0   2   0
 MK-2-1                 2   0   2   2   0   0   0   0   2   0   2   2   2   0   2   0   2   2   0   2   2   0   0   2   0   0   2   2   2   0   2   0   2   0   2   0   2   2   2   0   2   0   2   2   0   2   0   2   2   2   2   2   0   0   2   0   0   0   2   0   0   2   2   0   2   2   2   2   0   2   0   0   0   2   0   2   0   2   2   0   0   0   0   0   0   2   0   2   2   0   0   2   2   0   0   2   0   2   0   0   0   2   2   2   0   2   2   0   0   2   2   0   2   0   2   2   0   2   2   0   0   2   0   0   0   2   0   2   2   2   0   2   2   2   0   0   2   0   2   0   2   0   2   0   0   2   0   0   2   0   2   2   2   0   2   2   0   2   0   0   2   0   2   2   2   2   0   2   0   2   2   0   0   2   0   0   0   2   2   2   2   2   0   0   0   0   2   2   0   0   2   2   0   2   0   0   2   0   2   0
 MK-2-2                 2   0   2   2   0   0   0   0   2   0   0   2   2   0   2   0   2   2   0   2   2   0   0   2   0   2   2   0   2   0   2   0   2   0   2   0   2   2   2   0   2   0   2   2   0   2   0   2   2   2   0   2   0   0   0   0   0   0   2   0   0   2   2   2   2   2   2   2   0   2   0   2   0   2   0   2   0   2   2   0   0   0   0   0   0   2   0   2   2   0   2   2   2   0   0   2   0   2   2   0   0   2   2   2   0   2   2   0   2   0   2   0   2   0   2   2   0   2   2   2   0   2   0   2   0   2   0   2   2   2   0   2   2   2   0   2   2   0   2   0   0   0   2   0   0   2   0   0   2   0   2   2   2   0   2   2   0   2   0   0   0   0   2   2   2   2   0   2   0   2   2   0   0   2   0   0   0   2   2   2   2   2   0   0   0   0   2   2   0   0   2   2   0   2   0   0   2   0   2   0
 MK-2-3                 2   2   2   2   0   0   0   0   2   0   0   2   0   0   2   0   2   2   0   2   2   0   0   2   0   2   2   0   0   0   2   0   2   0   2   0   2   0   2   0   2   0   2   0   0   2   0   2   2   2   0   2   0   0   0   0   0   0   2   0   0   2   2   2   2   2   2   2   0   2   0   2   0   2   0   2   0   2   0   0   0   0   0   0   0   2   0   2   2   2   2   2   2   0   0   2   0   2   0   0   0   2   2   2   0   2   2   0   2   0   0   0   2   0   2   0   2   2   2   2   0   2   0   2   0   2   0   2   2   2   0   2   2   2   2   2   2   0   2   0   0   0   2   0   0   2   0   2   2   0   2   2   2   0   2   2   0   2   0   2   0   0   2   2   2   2   0   2   0   0   2   0   0   2   0   0   0   2   2   2   2   2   0   2   0   0   2   2   0   0   0   2   0   2   0   0   2   0   2   0
 MK-2-4                 2   2   2   2   0   0   0   0   2   0   0   2   0   0   2   2   2   2   0   2   2   0   0   2   0   2   2   0   0   0   2   0   2   0   2   0   2   0   2   2   2   0   2   0   0   2   0   2   2   2   0   2   0   0   0   2   0   0   2   2   0   2   2   2   2   2   2   2   0   2   0   2   0   2   0   2   0   2   0   0   0   0   0   0   0   2   0   2   2   2   2   2   0   0   0   2   0   2   0   0   0   2   2   2   0   2   2   0   0   0   0   0   2   0   2   0   2   2   2   2   0   2   0   2   0   2   0   2   2   2   0   2   2   2   2   2   2   0   2   0   0   0   2   0   0   0   0   2   2   0   2   2   2   0   0   2   0   2   0   2   0   0   2   2   2   2   0   0   0   0   2   0   0   2   0   2   0   2   2   2   2   2   2   2   0   0   2   0   0   0   0   2   0   2   0   0   2   0   2   0
 MK-2-5                 2   2   2   2   0   0   0   0   2   0   0   2   0   0   2   2   2   2   0   2   2   0   2   2   0   2   2   0   0   0   2   0   2   0   0   0   2   0   2   2   0   0   2   0   2   2   0   2   2   0   0   2   0   0   0   2   0   0   2   2   0   2   2   2   2   2   2   2   0   2   0   0   0   0   2   2   0   2   0   0   0   0   0   0   0   2   0   2   2   0   2   2   0   0   0   2   0   0   0   0   0   2   2   2   0   2   2   0   2   0   0   0   2   0   2   0   2   2   2   0   2   0   0   2   0   2   0   0   2   2   0   2   2   2   2   2   2   0   2   0   0   0   2   0   0   0   0   2   2   0   0   2   2   0   0   2   0   2   0   2   0   0   2   2   2   2   0   0   0   0   2   0   0   2   0   2   0   2   2   2   2   2   2   2   0   0   0   0   0   0   0   2   0   2   0   0   2   0   2   0
 MK-2-6                 2   2   2   2   0   0   0   0   2   0   0   2   0   0   2   0   2   0   0   2   2   0   2   2   0   2   0   0   0   2   2   0   2   0   0   0   2   0   2   2   0   0   2   0   2   2   0   2   2   2   0   2   0   0   0   2   0   0   2   2   0   2   2   2   2   2   2   2   0   2   0   0   0   0   2   2   2   2   0   0   0   0   0   0   0   2   0   2   2   0   2   2   0   0   0   2   0   0   0   0   0   2   2   2   0   2   2   0   2   0   0   2   2   0   2   0   2   2   2   2   2   0   0   2   2   2   0   0   2   2   0   2   2   2   2   2   2   0   2   0   0   0   2   0   0   0   0   2   2   0   0   2   2   0   0   2   0   2   0   2   0   0   2   2   2   2   0   0   0   0   2   0   0   2   0   2   0   2   2   2   2   2   2   2   0   0   2   0   0   0   0   2   0   2   0   0   2   0   2   0
 MK-2-7                 0   2   2   2   0   0   0   0   2   0   0   2   0   0   2   0   2   0   0   2   2   0   2   2   0   2   0   0   0   2   2   0   2   0   0   0   2   0   0   2   0   0   2   0   2   2   2   2   2   2   0   2   0   0   0   2   0   0   2   2   0   2   2   2   2   2   2   2   0   2   2   0   0   0   2   2   0   2   2   0   0   0   0   0   0   2   2   2   2   0   0   2   0   0   0   0   0   0   0   0   0   2   2   2   0   0   2   0   2   0   0   2   2   0   2   0   2   2   2   2   2   2   0   2   2   2   0   0   2   2   0   2   2   2   2   2   2   0   2   0   0   0   2   0   0   0   0   2   2   0   0   2   2   0   0   2   2   2   0   2   2   0   2   2   2   2   0   0   0   0   0   0   2   2   0   2   0   2   2   2   2   2   2   2   0   0   2   0   0   0   0   2   0   2   0   0   2   0   2   2
 MK-2-8                 0   0   2   2   0   0   0   0   2   0   0   2   0   0   2   0   0   0   0   2   2   0   2   2   0   2   0   0   0   2   2   0   2   0   0   0   2   0   0   2   0   0   2   0   2   2   2   2   2   2   0   2   0   0   0   2   0   0   2   2   0   2   2   2   2   2   2   2   0   2   2   0   0   0   2   2   0   2   2   0   0   0   0   0   0   0   2   0   2   0   0   2   0   0   0   0   0   0   0   0   2   2   2   2   0   0   0   0   2   0   0   2   2   0   2   0   2   0   2   2   2   2   0   2   2   2   0   0   2   2   0   2   2   2   2   0   2   0   2   0   0   0   0   0   0   0   0   2   2   0   0   2   2   0   0   0   2   0   0   2   2   0   2   2   2   2   0   0   0   0   0   0   2   2   0   2   0   0   2   2   0   2   2   2   0   0   2   0   0   2   2   2   0   2   0   0   2   0   0   2
 MK-2-9                 0   0   2   2   0   0   0   0   2   0   0   2   0   0   2   0   0   0   0   0   2   0   2   0   0   2   0   0   0   2   2   0   2   0   0   2   2   0   0   2   0   0   2   0   2   2   2   2   2   2   0   2   0   0   0   2   0   0   2   2   0   2   2   2   2   0   2   2   0   0   2   0   0   0   2   2   0   2   2   0   0   0   0   2   0   0   0   0   2   0   2   2   2   0   0   0   2   0   0   0   2   2   2   0   0   2   0   0   2   0   0   2   0   0   2   0   2   0   2   0   2   2   0   2   2   2   0   2   2   2   0   2   0   2   2   2   2   0   2   0   0   2   0   0   2   0   0   2   2   2   0   2   2   0   0   2   2   0   0   2   2   0   2   2   2   2   0   0   2   0   0   0   2   2   2   2   2   0   0   2   0   2   2   2   0   0   2   0   0   2   2   2   0   2   0   0   2   0   0   0
 MK-2-10                0   2   2   2   0   0   0   0   2   0   0   2   0   0   0   0   0   0   0   0   2   0   2   0   0   2   0   0   0   2   2   0   2   0   0   2   2   2   0   2   0   0   2   0   2   2   2   2   2   2   0   2   0   0   0   2   0   0   2   2   0   2   0   2   2   0   0   2   0   0   2   2   0   0   2   2   0   2   2   0   0   2   2   2   0   0   0   0   2   0   2   2   2   0   0   2   2   0   0   0   2   2   2   0   0   2   0   0   2   0   0   2   0   0   2   0   2   0   0   0   2   2   0   2   2   2   0   2   2   2   0   2   2   2   2   2   2   0   2   0   0   2   0   0   2   0   0   2   2   2   0   2   2   0   0   2   2   0   0   2   2   2   2   2   2   2   2   0   2   0   0   0   2   2   2   2   2   0   0   2   0   2   2   2   0   0   2   0   0   2   2   0   0   2   0   0   2   0   0   0
 MK-2-11                0   2   2   2   0   0   0   0   0   0   2   2   0   0   0   0   0   0   0   0   2   0   2   0   0   0   0   0   0   2   2   0   2   0   0   2   2   2   2   2   0   0   2   0   2   2   2   2   2   2   0   2   0   0   0   2   0   0   2   2   0   2   0   2   2   0   2   2   0   0   2   2   0   0   0   2   0   2   2   0   0   2   2   2   0   0   0   0   2   0   2   2   2   0   0   2   2   0   0   0   2   0   2   0   0   2   0   0   2   0   0   2   0   0   2   0   2   0   0   0   0   2   0   2   2   2   0   2   2   0   0   2   2   2   2   0   2   0   2   2   0   2   0   2   0   0   0   0   0   2   0   2   2   0   0   2   2   0   0   0   0   2   2   2   2   2   2   0   2   0   0   0   2   2   2   2   2   0   0   2   0   2   2   2   0   2   2   0   0   2   2   0   0   2   0   2   0   0   0   0
 MK-2-12                2   2   2   2   0   0   0   0   2   0   2   2   0   0   0   0   0   0   0   0   2   0   2   0   0   0   0   0   0   2   2   0   2   0   0   2   2   0   0   0   0   0   2   2   2   2   0   0   2   0   0   2   0   0   0   2   0   0   2   2   0   2   0   2   2   0   2   2   0   0   2   2   0   0   0   2   0   2   2   2   0   2   2   2   0   0   0   0   2   0   2   0   2   0   0   2   2   0   0   0   2   0   2   0   0   2   0   0   2   0   2   2   0   2   2   0   2   0   0   0   0   2   0   2   2   2   0   2   2   0   0   2   2   2   2   0   2   0   2   2   0   2   0   2   0   0   2   0   2   2   0   2   2   0   0   2   2   0   0   0   0   2   2   2   0   2   2   0   2   0   0   0   2   2   2   2   2   0   0   2   2   2   2   2   2   2   2   0   0   2   2   0   0   2   0   2   0   0   0   0
 MK-2-13                0   2   2   2   0   2   0   0   2   0   2   2   0   0   0   0   0   0   0   2   2   0   2   0   0   0   2   0   2   0   2   0   2   0   0   2   2   0   0   0   0   0   2   2   2   2   0   0   2   0   0   2   0   0   0   2   2   0   2   2   0   2   0   2   2   0   2   2   0   0   2   2   0   0   0   2   0   2   2   2   0   2   0   2   0   0   2   2   2   2   2   0   2   0   0   2   2   0   0   0   2   0   2   0   0   2   0   0   2   0   2   2   0   2   2   0   2   0   0   0   0   2   0   2   0   2   0   2   2   0   0   2   2   0   2   0   2   0   2   2   0   2   0   2   0   0   2   0   2   2   0   0   2   0   0   2   2   0   0   0   0   2   2   2   0   2   2   0   0   0   0   0   0   2   2   2   2   0   2   2   2   2   2   2   0   2   2   0   0   2   2   0   0   2   0   2   0   0   0   0
 MK-2-14                0   2   0   2   0   2   0   0   2   0   0   2   0   0   0   0   0   0   0   2   2   0   2   0   0   0   2   0   2   0   2   0   2   0   0   2   2   0   2   0   0   0   2   2   2   2   0   0   2   0   0   2   0   0   0   2   2   0   2   2   0   2   0   2   2   0   2   2   0   0   2   0   0   0   0   2   0   2   2   0   0   2   0   2   0   0   0   2   2   2   2   0   2   2   0   2   2   0   0   0   2   0   2   2   0   2   0   0   2   0   2   2   0   2   2   0   2   2   0   0   0   0   0   2   0   2   0   2   2   0   0   2   2   0   0   2   2   0   2   2   0   2   0   2   0   0   2   0   2   2   0   0   2   0   0   2   2   0   2   2   2   2   2   2   0   2   2   0   0   0   0   0   0   2   2   2   2   0   2   2   2   2   2   2   0   2   2   0   0   2   2   0   0   2   0   2   0   0   0   0
 MK-2-15                0   2   0   2   0   2   0   0   2   0   0   2   0   0   0   2   0   0   0   0   2   0   2   0   2   0   2   0   2   0   2   2   2   0   0   2   2   0   2   0   0   0   2   2   2   0   2   0   2   0   0   2   0   0   0   2   2   0   2   2   0   2   0   2   2   0   2   2   0   0   2   0   0   0   0   2   2   0   2   0   0   2   0   2   0   2   0   2   2   2   2   0   0   2   0   2   2   0   0   2   2   0   2   2   0   2   0   0   2   0   2   2   0   2   2   0   2   2   0   0   0   0   0   2   0   2   0   2   2   0   0   2   0   0   0   2   2   0   2   2   0   2   0   0   0   0   2   0   2   2   0   0   2   0   0   2   2   0   2   2   0   2   2   2   0   2   2   0   0   0   0   0   0   2   2   2   2   2   2   2   2   2   2   2   0   2   2   0   0   2   2   0   0   2   0   2   0   0   0   0
 MK-2-16                0   2   0   2   2   2   0   0   2   0   0   2   0   0   0   2   0   0   0   0   2   0   2   0   2   0   2   0   2   0   2   2   2   0   0   2   2   0   2   0   0   0   2   2   2   0   2   2   2   0   0   2   0   0   0   0   2   0   2   2   0   2   0   0   2   0   2   2   0   0   2   0   0   0   0   2   2   0   2   0   0   2   0   2   0   2   0   2   2   2   2   0   0   2   0   2   2   0   0   2   2   0   0   2   0   2   0   0   2   0   2   2   0   2   2   0   2   2   0   0   0   0   0   0   0   2   0   2   2   0   2   2   0   0   0   2   2   0   2   2   0   2   0   0   0   0   2   0   2   0   0   0   2   0   0   2   2   0   2   2   0   2   2   0   0   2   2   0   0   0   0   0   0   2   2   2   2   2   2   2   2   2   2   2   0   2   0   0   0   2   2   0   0   2   0   2   0   0   0   0
 MK-3-1                 2   2   2   2   2   2   2   0   2   2   0   2   2   0   2   2   0   0   2   2   2   2   0   0   2   0   2   2   0   0   2   0   2   0   0   2   0   0   2   0   2   0   0   0   2   2   0   0   0   2   2   2   2   0   2   2   2   2   0   0   2   0   0   0   0   2   2   0   0   0   2   2   0   0   0   2   2   0   2   2   2   2   0   0   0   0   2   0   0   2   2   0   2   0   0   2   0   0   2   2   2   2   0   0   0   2   2   2   2   0   0   0   0   0   0   2   2   0   0   0   0   0   0   2   0   0   0   0   0   0   0   2   2   0   2   2   2   2   2   2   2   0   2   0   2   2   2   0   2   0   0   0   0   2   2   2   2   0   0   2   2   0   2   2   0   0   0   0   2   2   0   0   2   0   0   2   0   0   0   2   0   0   2   0   2   0   0   0   2   0   2   2   2   0   0   2   0   2   2   2
 MK-3-2                 2   2   2   2   2   2   2   0   2   2   0   2   2   0   2   2   0   0   2   2   2   2   0   2   2   0   2   2   0   0   2   0   2   0   0   2   0   0   2   0   2   2   0   0   2   2   0   0   2   2   2   2   2   0   2   2   2   2   0   0   2   0   0   0   0   2   2   0   0   0   2   2   2   0   0   2   2   0   2   2   2   2   0   0   0   2   2   2   0   2   2   0   0   0   0   0   0   0   2   2   2   2   0   0   0   2   2   2   2   0   0   0   0   0   0   2   2   0   0   0   0   0   0   2   0   0   0   2   0   0   0   2   2   0   0   2   2   2   2   0   2   0   2   0   2   2   2   2   2   0   0   0   0   2   2   2   2   2   0   2   0   0   2   2   0   2   0   2   0   0   0   0   2   0   0   2   0   0   0   2   0   0   2   0   2   0   0   2   2   0   2   2   2   0   0   2   0   2   2   2
 MK-3-3                 2   2   0   2   2   2   2   0   2   0   0   2   2   0   2   2   0   0   2   0   0   2   0   2   2   0   2   2   0   0   2   0   2   0   0   2   0   0   0   0   2   2   0   0   2   2   0   0   2   2   2   2   2   0   2   2   2   2   0   0   2   0   0   0   0   2   2   0   0   0   2   2   2   0   0   2   2   0   0   2   2   2   2   0   2   2   2   2   0   2   2   0   0   0   0   0   0   0   2   2   2   2   0   0   0   2   2   0   2   0   0   0   0   0   0   2   2   0   2   0   2   0   0   2   0   0   0   2   0   0   0   2   2   0   0   2   0   2   2   0   2   0   2   0   2   2   2   2   2   0   0   0   2   2   2   2   2   0   0   2   0   0   2   2   0   0   2   2   0   0   0   0   2   0   0   2   0   0   0   2   0   0   0   0   0   0   0   2   2   0   2   2   2   0   0   2   0   2   2   2
 MK-3-4                 2   2   0   2   0   2   2   0   2   0   0   2   2   0   2   2   0   0   2   0   0   2   0   2   2   0   2   2   0   0   2   0   2   0   2   0   0   0   0   0   2   0   0   0   2   2   0   0   2   2   2   2   2   0   2   2   2   2   0   0   2   0   2   0   0   2   2   0   2   0   2   2   2   2   0   2   2   0   0   2   2   0   2   0   2   2   2   2   0   2   2   0   2   0   0   0   2   0   2   2   2   2   0   0   0   0   2   0   0   0   0   0   0   0   0   2   2   0   2   0   2   0   0   2   0   0   0   2   0   0   0   2   2   0   0   2   0   2   2   0   2   0   0   0   2   2   2   2   2   0   2   0   2   2   2   2   2   0   0   2   0   0   2   2   0   0   2   2   2   0   0   0   2   2   0   2   0   2   0   2   0   0   0   0   0   0   2   2   2   2   0   2   2   0   0   2   0   2   2   2
 MK-3-5                 2   2   0   2   0   2   2   0   2   2   0   2   2   0   2   2   0   0   2   0   0   2   0   2   2   0   2   2   0   0   2   0   0   0   2   0   0   0   0   0   2   0   2   0   2   2   0   0   2   2   0   2   2   2   2   2   0   2   0   0   2   0   2   0   0   2   2   0   2   0   2   2   2   2   2   2   2   0   0   2   0   0   2   0   2   2   2   2   0   0   2   0   2   0   0   0   2   0   2   2   2   2   0   0   0   2   2   0   0   0   0   0   0   2   0   2   2   2   2   0   2   0   0   2   0   0   0   2   0   0   0   2   0   0   0   2   0   2   2   0   2   0   0   0   2   2   2   2   2   0   2   0   2   0   2   2   2   0   0   2   0   2   2   2   0   0   2   0   2   0   0   0   0   2   0   2   0   2   0   2   0   0   0   2   0   0   0   2   2   2   0   2   2   0   0   2   0   2   0   2
 MK-3-6                 2   2   0   2   0   2   2   0   2   2   0   2   2   0   2   2   0   0   2   0   0   2   2   2   2   0   2   2   0   0   2   0   0   0   2   0   2   0   0   0   2   2   2   2   2   2   0   0   2   2   0   2   2   2   2   2   0   2   0   0   0   2   2   2   0   2   0   0   2   0   2   2   2   2   2   2   2   0   0   2   0   0   2   0   2   2   2   2   0   0   2   0   2   0   0   0   2   0   2   2   2   2   0   0   0   2   2   0   2   0   0   0   0   2   0   2   2   2   0   0   2   0   0   2   0   0   0   2   0   0   0   2   0   0   0   0   0   2   2   0   2   2   0   0   2   2   2   2   2   0   2   0   0   0   2   2   2   0   0   2   0   2   2   2   0   0   2   0   2   0   0   0   0   2   0   0   0   2   0   2   0   0   0   2   0   0   0   2   2   2   2   2   2   2   0   2   0   2   0   2
 MK-3-7                 2   2   0   2   0   2   0   0   2   2   0   2   0   0   2   2   0   0   2   0   0   2   2   2   2   0   2   2   0   2   2   0   0   2   2   0   2   2   0   0   2   2   2   2   2   2   0   2   2   2   0   2   2   2   2   2   0   2   0   0   0   2   2   2   0   2   0   0   2   0   2   2   2   2   0   2   2   0   0   2   0   0   2   0   2   2   2   2   0   0   2   0   2   0   0   0   2   2   2   2   2   2   0   0   0   2   0   0   2   0   0   0   0   2   0   0   2   0   0   0   2   0   0   2   0   0   0   2   0   0   0   2   0   0   0   0   0   2   2   0   2   0   0   2   2   0   2   2   2   0   2   0   0   0   2   0   2   0   0   2   0   2   2   2   2   0   2   0   2   2   0   0   0   2   0   0   0   2   2   2   0   0   0   2   0   0   0   2   2   2   2   2   2   2   0   2   0   2   0   2
 MK-3-8                 2   2   0   2   0   2   0   0   0   2   0   2   0   0   2   2   0   0   2   0   0   2   2   0   2   0   0   2   0   2   0   0   2   2   2   0   0   2   0   0   2   2   0   2   2   2   0   2   0   2   0   2   2   2   2   2   0   2   0   0   0   2   2   2   0   2   0   0   2   0   2   2   2   2   0   2   2   2   0   2   0   0   2   0   2   2   2   2   2   0   2   0   2   0   0   0   2   2   2   2   2   2   0   0   0   2   0   0   2   0   0   0   0   2   0   0   2   0   0   0   2   0   0   2   0   0   0   2   0   0   0   2   0   0   0   0   0   2   2   0   2   0   0   2   0   0   2   2   2   0   2   0   0   0   2   0   2   0   0   2   0   0   2   2   2   0   2   0   2   2   0   0   0   0   0   0   2   2   2   2   0   0   0   2   0   0   0   2   2   2   2   2   2   2   0   2   0   2   0   2
 MK-3-9                 2   2   0   2   0   2   0   0   0   2   0   0   0   2   2   2   0   0   2   2   0   0   2   0   2   0   0   2   0   2   2   0   2   2   2   0   0   2   0   0   2   2   0   2   2   2   0   2   0   2   0   2   2   2   2   2   2   2   0   2   0   2   2   2   0   2   0   0   2   0   2   2   0   2   0   2   2   2   0   2   2   0   2   0   2   2   2   2   2   0   2   0   2   0   0   0   2   2   2   2   2   2   0   0   0   2   0   0   2   0   0   0   0   0   0   0   2   0   0   0   2   0   0   2   0   0   0   2   0   0   2   2   0   0   0   0   0   2   2   0   2   0   0   2   0   0   2   2   2   0   2   2   0   0   2   0   2   0   0   2   0   2   2   2   2   0   2   0   2   2   0   0   0   0   0   0   2   2   2   2   0   0   0   2   0   0   0   2   0   2   2   2   2   2   0   2   0   2   0   2
 MK-3-10                2   0   0   2   0   2   0   2   0   2   0   2   0   2   2   2   0   0   2   2   0   0   2   0   2   0   0   0   0   2   2   0   2   2   2   0   0   2   0   0   0   2   0   2   2   2   0   2   0   2   0   0   2   2   2   0   2   2   0   2   0   2   2   2   0   2   0   0   0   0   2   2   0   2   0   2   2   2   0   2   0   2   2   0   2   2   2   2   2   0   2   0   2   0   0   2   0   2   2   2   2   2   0   0   2   0   0   0   2   0   0   0   0   0   0   0   0   0   0   0   2   0   2   2   0   0   0   2   2   0   2   2   0   0   0   0   0   2   2   0   2   0   0   2   0   0   2   2   2   0   2   2   0   0   2   0   2   0   2   2   0   2   2   2   2   0   2   0   2   0   0   0   0   0   0   0   2   2   2   2   0   0   0   2   0   0   0   2   0   2   2   2   2   2   0   2   0   2   0   2
 MK-3-11                2   0   2   2   0   0   0   0   2   2   0   2   0   2   2   2   0   0   2   2   0   0   2   2   2   0   0   0   0   2   2   0   2   2   2   0   0   2   0   0   0   2   0   2   2   0   0   2   0   2   0   0   2   2   2   0   2   2   0   2   0   2   2   2   0   2   0   0   0   0   2   2   0   2   0   2   2   2   0   2   0   2   2   0   2   2   2   2   2   0   2   0   2   0   0   2   0   2   2   2   2   2   0   0   2   2   2   0   2   0   0   0   0   0   2   0   2   0   0   0   0   0   2   2   0   0   0   2   2   0   0   2   0   0   2   0   0   2   2   0   2   0   0   2   0   2   2   2   2   0   2   2   0   0   2   0   2   0   2   2   0   2   2   2   2   2   2   0   2   0   0   0   0   0   0   0   2   2   0   2   0   0   0   2   0   0   2   2   0   2   2   2   2   2   0   2   0   2   0   0
 MK-3-12                2   0   2   2   0   0   0   0   2   2   0   2   0   0   2   2   0   0   0   0   0   0   2   2   2   0   0   2   0   2   2   0   2   2   2   0   0   2   0   0   0   2   0   2   2   2   0   2   0   2   2   0   2   0   2   0   2   2   0   2   0   2   2   2   0   2   0   0   0   0   2   2   0   2   0   2   2   2   0   0   0   2   2   0   2   2   2   2   2   0   2   0   2   0   0   2   0   0   2   2   2   2   0   0   2   2   2   0   2   2   0   0   0   0   2   0   2   0   0   0   0   2   2   2   0   2   0   2   2   0   0   2   2   0   2   0   0   2   0   0   2   0   0   2   0   2   2   2   2   0   2   2   0   0   2   0   2   0   2   2   0   2   2   2   2   2   2   0   0   0   0   0   0   2   0   2   0   2   0   2   0   0   0   0   0   0   2   2   0   2   2   2   2   2   0   2   0   2   0   0
 MK-3-13                2   0   2   2   0   0   0   0   2   2   0   2   2   0   2   2   0   0   0   0   0   0   2   0   2   0   0   2   0   2   2   2   2   2   2   0   0   2   0   2   0   2   0   2   2   0   0   2   0   0   0   0   2   0   2   0   0   2   0   2   0   2   2   2   0   2   0   0   0   0   2   0   0   2   2   2   0   2   2   0   0   2   0   0   2   2   2   2   2   0   2   2   2   0   0   2   0   0   2   2   2   2   0   0   2   0   2   0   2   2   0   0   0   2   0   0   2   0   2   0   2   2   2   2   0   2   0   2   2   0   0   2   0   0   2   2   2   2   0   0   2   2   0   2   0   2   2   2   2   0   2   2   0   2   2   0   2   0   2   2   0   2   0   2   2   2   2   2   0   0   0   0   0   2   0   2   0   2   2   2   0   0   0   0   0   0   2   0   0   2   2   2   2   2   0   2   0   2   0   0
 MK-3-14                2   0   2   2   2   0   0   0   2   2   0   2   2   0   2   2   0   0   0   0   0   0   0   0   2   0   0   2   0   2   2   0   2   2   2   2   0   2   2   2   0   2   0   2   2   0   0   2   0   0   0   0   2   0   0   0   0   2   0   2   2   2   2   2   2   2   0   0   0   0   2   2   0   0   2   2   0   2   2   0   0   2   0   0   2   0   2   0   2   0   2   2   2   0   0   2   0   0   2   2   2   2   2   0   2   0   2   0   2   2   0   0   0   2   0   0   2   0   2   0   2   2   2   2   0   0   2   2   0   0   2   2   0   0   2   2   2   2   0   0   2   2   0   2   0   0   2   2   2   0   2   2   0   2   2   0   0   0   2   2   0   2   0   2   2   2   2   2   0   0   0   0   0   0   0   0   2   2   2   2   0   0   0   0   0   0   2   0   0   2   2   2   2   2   0   2   0   2   0   0
 MK-3-15                2   0   2   2   2   0   0   0   2   2   0   2   2   0   2   2   0   0   0   0   0   0   0   0   2   0   0   2   0   0   2   0   2   0   2   2   0   2   2   2   0   2   0   2   2   0   0   2   0   0   0   0   2   0   0   0   0   2   0   2   2   2   2   2   2   2   0   0   0   0   2   2   0   2   2   0   0   2   2   0   0   2   0   0   2   2   2   0   2   0   2   2   2   0   0   2   2   0   2   2   2   2   2   0   2   0   2   0   0   2   0   2   0   2   0   0   2   0   2   0   2   2   2   2   2   2   2   2   0   0   0   2   2   0   2   2   2   2   0   0   2   2   2   2   0   0   2   2   2   0   2   2   0   2   2   0   0   0   2   2   0   2   0   2   2   2   0   2   0   0   0   0   0   0   0   0   2   2   2   2   0   0   0   0   0   0   2   0   0   2   2   0   2   2   0   2   0   2   0   0
 MK-3-16                2   0   2   2   2   0   0   0   2   2   0   2   2   0   0   2   0   0   0   0   0   0   0   0   2   0   0   2   2   0   2   0   2   0   2   2   0   2   2   2   0   2   0   2   2   0   0   0   0   0   0   0   2   0   0   0   2   2   2   2   2   2   2   2   0   2   0   0   0   0   2   2   0   2   2   2   0   2   2   0   2   2   0   0   2   2   2   0   0   0   2   2   0   0   0   2   2   0   0   2   2   2   2   0   2   0   2   0   2   2   0   2   0   2   0   0   2   2   2   2   2   2   2   2   2   2   2   2   0   0   2   2   2   0   2   2   2   2   2   0   2   2   2   2   0   0   2   2   2   0   2   2   0   2   2   2   0   0   2   2   0   2   0   2   2   2   0   2   0   0   2   0   0   0   0   0   2   0   2   2   0   0   0   0   0   0   2   0   0   0   2   0   2   2   0   2   2   2   0   0
 MK-4-1                 2   0   2   2   0   0   2   0   0   0   2   2   0   2   2   2   0   0   2   2   0   2   2   0   2   0   2   2   2   2   2   2   0   0   0   2   2   2   0   2   2   0   2   0   2   2   0   0   0   2   0   0   2   0   0   2   2   2   2   2   2   0   2   0   2   2   0   2   0   0   2   2   2   0   2   0   0   0   2   0   2   0   0   0   0   2   2   2   2   0   0   2   0   2   2   2   0   0   0   0   0   0   2   0   2   2   0   2   0   0   2   2   0   0   0   0   0   2   2   0   2   2   0   2   0   2   0   0   2   0   2   0   2   2   0   0   2   2   0   0   2   2   2   0   2   0   0   0   2   2   0   2   2   0   2   0   0   2   0   2   0   2   2   2   2   2   2   2   2   2   2   0   0   2   0   2   2   0   2   0   2   2   2   0   0   2   0   2   2   2   0   0   2   2   2   2   2   0   0   0
 MK-4-2                 2   0   2   2   0   0   2   0   0   0   2   2   0   2   2   0   0   0   2   2   0   2   0   0   2   0   2   2   2   2   2   2   2   0   0   2   2   2   0   2   2   0   2   2   2   2   0   0   0   2   0   0   2   0   0   0   2   2   2   2   2   0   2   0   2   2   0   2   0   0   2   2   2   2   2   2   2   0   2   0   2   0   0   0   0   2   2   2   2   0   0   2   0   2   0   2   0   0   0   0   0   2   2   0   2   2   0   2   0   0   2   2   0   0   0   0   0   2   2   0   2   2   0   2   0   0   0   0   2   2   2   0   2   2   0   0   2   2   0   0   2   2   2   0   2   0   0   0   2   2   2   0   2   0   2   0   0   2   0   0   0   2   2   2   2   2   2   2   2   2   2   0   0   2   0   2   2   0   2   0   2   2   0   0   0   2   0   2   2   2   0   0   2   2   2   2   2   0   0   0
 MK-4-3                 2   0   2   2   0   0   2   0   0   0   2   2   0   2   2   0   0   0   2   0   0   2   0   0   2   0   2   2   2   2   2   2   2   0   0   2   0   2   0   2   2   0   2   2   2   2   0   0   0   2   0   0   2   0   0   0   2   2   2   2   2   0   2   0   2   2   0   0   0   0   2   2   2   2   2   2   2   0   2   0   2   0   0   0   0   0   2   2   0   0   0   2   0   2   0   2   0   0   0   0   0   2   2   0   2   2   0   0   0   0   2   2   0   0   0   2   0   2   2   0   2   2   0   0   0   0   0   0   2   2   2   0   2   2   0   0   0   2   0   0   2   2   2   0   2   0   0   0   2   0   0   0   2   0   2   0   0   2   0   0   0   2   2   2   2   2   2   2   2   2   2   2   0   0   0   0   2   0   2   0   2   2   0   0   0   2   0   0   2   2   0   2   2   2   2   2   2   0   0   0
 MK-4-4                 2   0   2   2   0   0   2   0   0   0   2   2   0   2   0   0   0   0   2   0   0   2   2   0   2   2   2   2   2   2   0   2   2   2   0   2   0   2   0   0   2   0   2   2   2   2   0   0   0   2   2   2   2   2   0   0   2   2   0   2   2   0   2   0   2   2   0   0   0   0   2   2   2   0   2   2   2   0   2   0   2   0   0   2   0   0   2   2   0   0   0   2   0   2   0   2   0   0   0   0   0   2   2   2   2   2   0   0   0   0   2   2   0   0   0   2   0   2   2   0   2   2   0   0   0   2   0   0   2   2   2   0   2   2   0   0   2   2   0   0   2   2   2   0   2   0   0   0   2   0   0   0   2   2   2   0   0   2   0   0   0   2   2   2   2   2   2   2   2   2   2   2   0   0   0   0   2   0   2   0   2   2   2   2   0   2   0   0   2   2   2   2   2   2   2   2   2   0   0   0
 MK-4-5                 2   0   2   2   0   0   2   0   0   0   2   2   2   2   0   0   0   0   2   0   0   2   2   0   2   2   2   2   2   0   0   2   2   2   0   2   0   2   2   0   2   0   2   2   2   2   0   2   0   2   2   2   2   2   0   0   2   2   2   0   2   0   2   0   2   2   0   0   0   0   2   2   2   0   2   2   2   0   2   0   2   0   0   2   0   2   0   2   0   2   0   2   0   2   0   0   0   2   0   0   0   2   2   2   2   2   2   0   0   0   2   2   0   2   0   2   0   2   2   0   0   2   0   0   0   2   0   0   2   2   2   2   2   2   0   0   2   0   0   2   2   2   0   0   2   0   2   0   2   0   0   0   2   2   2   2   0   2   0   0   0   0   2   2   2   2   2   2   2   2   2   2   2   0   2   0   2   0   2   0   0   2   2   2   0   2   0   0   2   2   2   2   2   2   2   2   2   0   0   0
 MK-4-6                 2   0   2   0   0   0   2   0   0   0   2   2   2   2   0   2   0   0   2   0   0   2   2   0   2   2   2   2   2   0   0   2   2   2   0   2   0   2   0   0   2   0   2   2   2   2   0   2   0   2   2   2   2   2   0   0   2   2   2   2   2   2   2   0   2   2   0   0   0   0   2   2   2   0   2   2   0   0   2   0   2   0   0   2   0   2   0   2   0   0   0   2   0   2   0   0   0   2   0   0   0   2   0   2   2   0   2   0   0   0   2   2   0   2   0   2   0   2   2   0   0   2   0   0   0   2   0   0   2   2   0   2   2   2   0   0   2   0   0   2   2   2   0   0   0   0   2   0   0   0   0   0   2   2   2   2   2   2   0   0   2   2   2   0   0   2   2   2   0   2   2   0   2   0   2   0   2   0   2   0   0   2   2   2   0   2   0   0   2   2   2   2   2   2   2   2   2   0   0   0
 MK-4-7                 2   0   2   0   0   0   2   0   0   2   2   2   0   2   0   2   0   2   2   2   0   2   2   0   2   2   2   2   2   0   0   2   2   2   0   2   0   2   0   2   2   0   2   2   2   0   0   2   0   2   2   2   2   2   0   0   2   2   2   2   2   2   2   0   2   2   0   0   0   0   2   2   2   0   2   0   0   0   0   0   2   0   0   2   0   2   0   2   0   0   0   2   0   2   0   0   0   2   0   0   0   2   0   2   0   0   2   2   2   0   2   2   2   2   0   2   0   2   2   0   0   2   0   0   0   2   0   0   2   2   0   2   2   2   0   0   2   2   0   2   2   2   0   0   0   0   2   0   0   0   0   0   2   2   2   0   2   0   0   0   2   2   2   0   0   2   2   2   0   2   2   0   2   0   2   0   2   0   2   0   0   2   2   2   0   2   0   0   0   2   2   2   2   2   2   2   2   0   0   0
 MK-4-8                 2   0   2   0   0   0   2   0   0   2   2   2   2   2   2   2   0   2   2   2   2   2   2   0   2   2   2   0   0   0   0   2   2   2   0   2   0   2   0   2   2   0   2   2   2   0   0   2   0   2   2   2   2   2   0   0   2   2   2   2   0   2   0   0   2   2   0   0   0   0   2   2   2   0   2   0   0   0   0   0   2   0   0   0   0   2   0   2   0   0   0   2   2   2   0   0   0   2   2   0   0   2   0   2   0   0   2   2   2   0   2   2   2   2   0   2   0   2   2   0   0   2   2   0   0   2   0   0   2   2   0   2   2   0   0   0   0   2   0   2   2   2   0   0   0   0   2   0   0   0   0   0   0   0   2   0   2   0   0   0   2   2   0   2   2   2   2   2   2   2   2   2   0   0   0   0   2   0   2   0   0   2   2   2   0   2   0   0   0   2   2   2   0   2   2   2   2   0   0   0
 MK-4-9                 2   0   2   0   2   0   2   0   0   0   2   2   2   2   2   0   0   2   2   2   2   2   2   0   2   0   2   0   2   2   0   2   2   2   0   2   0   2   0   2   0   0   2   2   2   0   0   2   0   2   2   2   2   2   2   0   2   2   2   2   0   2   0   0   2   2   0   0   0   0   2   2   2   0   2   0   0   2   0   0   2   0   0   0   0   0   0   2   0   0   0   2   2   2   2   0   2   2   2   0   0   2   0   0   0   0   2   2   2   0   2   2   0   2   0   2   0   2   2   0   0   2   2   0   0   0   0   0   2   0   0   2   0   0   0   0   0   2   0   2   2   2   0   0   0   0   2   0   0   0   0   0   0   0   2   0   2   0   0   0   2   2   0   2   2   2   2   2   2   2   2   2   0   0   0   0   2   2   2   0   0   2   2   0   0   2   0   0   0   2   2   2   0   2   2   0   2   0   0   0
 MK-4-10                2   0   2   0   2   0   2   0   0   0   2   2   2   2   2   0   0   2   0   2   0   2   0   0   2   0   2   0   2   2   0   2   2   0   0   2   2   2   0   0   0   0   2   0   2   0   2   2   0   2   2   2   2   2   2   0   2   2   0   0   0   2   0   0   2   2   0   0   0   0   2   0   0   0   2   0   0   2   0   0   2   0   0   0   0   0   0   2   0   0   0   2   2   2   2   0   2   2   2   0   0   2   0   0   0   0   2   2   2   0   2   2   0   2   0   2   0   2   2   0   2   2   2   2   0   0   0   0   2   0   0   2   0   0   0   0   0   2   0   2   2   2   0   0   0   0   2   0   2   0   0   0   0   0   0   2   0   0   0   0   2   0   0   2   2   2   2   2   2   2   2   2   0   0   0   0   2   2   2   0   0   2   2   0   2   2   0   0   0   2   2   2   0   2   2   0   2   0   0   0
 MK-4-11                2   0   2   0   2   0   0   0   0   0   0   2   2   2   2   0   0   2   0   2   0   2   0   0   2   0   0   2   0   2   0   2   2   0   0   2   2   2   2   0   0   0   2   0   2   0   2   2   2   2   2   2   2   2   2   0   2   2   0   0   0   2   0   0   2   2   2   0   0   0   2   0   0   0   2   0   0   2   0   0   2   2   0   2   0   0   0   2   0   0   0   2   2   2   2   0   2   2   2   0   0   2   0   0   2   0   2   2   2   0   2   2   0   2   0   2   0   2   2   2   2   2   2   2   0   0   0   0   2   0   0   0   0   0   0   0   0   2   0   2   2   2   2   0   0   0   0   0   2   0   0   0   0   0   0   2   0   0   0   0   2   0   0   2   0   2   2   2   2   2   2   2   0   0   0   0   2   2   2   0   0   2   2   0   2   2   0   0   0   2   0   2   0   2   2   0   2   0   0   0
 MK-4-12                2   0   2   0   0   0   0   0   0   2   0   2   2   2   2   0   0   2   0   2   0   2   0   0   2   0   0   2   0   2   0   2   2   0   0   2   2   2   2   0   0   0   2   0   2   0   2   0   2   2   2   2   2   2   2   0   2   2   0   0   0   2   0   0   2   2   2   2   0   0   2   2   0   0   0   0   0   2   2   0   2   2   0   2   0   0   0   0   0   0   0   2   2   2   2   0   2   0   2   0   0   2   0   2   2   0   2   2   2   0   2   2   2   2   0   2   0   2   0   2   2   2   2   0   0   0   0   2   0   0   2   0   2   0   0   0   0   2   0   0   2   2   2   0   0   0   2   0   2   0   0   0   0   0   0   2   0   0   0   0   2   0   0   2   0   2   2   2   2   0   2   2   0   2   0   0   2   2   2   0   2   2   2   0   2   2   0   2   0   2   0   2   0   2   2   0   2   0   0   2
 MK-4-13                2   0   2   0   0   0   0   0   0   2   0   2   2   2   2   0   0   2   0   2   0   2   0   0   2   0   0   2   0   2   0   2   2   0   0   2   2   2   2   0   0   0   2   0   2   0   2   0   2   2   2   2   2   2   0   0   2   2   2   0   0   2   0   0   2   2   2   2   0   0   2   2   0   0   2   0   2   0   2   0   2   2   0   2   0   0   0   0   0   0   0   2   2   2   2   0   2   2   2   0   0   2   0   2   2   0   2   2   0   0   2   2   2   2   0   2   0   2   0   2   2   0   2   0   0   0   0   2   0   0   2   0   2   0   0   0   0   2   0   0   2   2   2   0   0   0   2   0   2   2   0   0   0   0   2   2   0   0   0   0   0   2   0   2   0   2   2   2   2   0   2   2   0   2   0   0   2   2   2   0   2   2   2   2   2   0   0   2   0   2   0   2   0   2   2   0   2   0   2   2
 MK-4-14                2   0   2   0   0   0   0   0   0   2   0   2   2   2   2   0   0   2   0   2   2   2   2   0   2   0   0   2   0   2   0   2   2   0   0   2   0   0   2   0   2   0   2   0   2   0   2   0   2   2   0   2   2   2   0   0   0   2   2   0   0   2   0   2   2   2   2   2   0   0   2   2   0   0   2   0   2   0   2   0   2   2   0   2   0   0   0   2   0   0   0   0   2   2   2   0   2   2   2   0   0   2   0   2   2   0   2   2   0   0   0   2   2   2   0   2   0   0   0   2   2   0   2   2   2   0   0   2   0   0   2   0   2   0   0   0   0   2   0   0   2   2   0   0   0   0   2   2   0   2   0   0   0   0   2   2   0   0   0   2   0   0   0   2   0   2   2   2   2   0   2   2   0   0   2   2   2   2   2   0   2   2   2   2   2   0   0   2   0   2   0   2   0   2   2   0   2   0   2   2
 MK-4-15                2   0   2   0   0   0   0   0   0   2   0   0   2   2   2   0   0   2   0   2   2   2   2   0   2   0   0   2   0   2   0   2   2   0   0   2   0   0   2   0   2   0   2   0   2   0   2   0   2   2   0   2   2   2   0   0   0   2   2   0   0   2   0   2   2   2   2   0   0   0   2   2   0   0   0   0   2   0   2   2   2   2   0   2   0   0   0   2   0   0   0   0   2   0   2   0   2   2   0   0   0   2   0   2   2   0   2   0   0   0   0   0   2   2   0   0   0   0   0   2   2   0   2   2   2   0   2   2   0   0   2   0   2   0   0   0   0   2   0   0   2   2   0   0   0   0   2   2   0   2   0   0   0   0   2   0   2   2   0   2   0   0   0   2   0   2   2   2   2   0   2   2   0   0   2   2   2   2   2   0   2   2   2   2   2   2   0   2   0   2   0   2   0   2   2   0   2   0   2   2
 MK-4-16                2   0   2   0   0   0   0   2   0   2   0   0   2   2   2   0   0   2   0   2   2   2   2   0   2   0   0   2   0   0   0   2   2   0   0   2   0   0   2   2   2   0   2   0   2   0   2   0   2   2   0   2   2   2   2   0   0   2   2   0   0   2   0   0   2   2   2   0   0   0   2   0   2   0   0   0   2   0   0   2   2   2   0   2   0   0   0   0   0   0   0   2   2   0   2   0   2   2   0   2   0   2   0   2   2   0   2   0   0   0   0   0   2   2   0   0   2   2   0   2   2   0   2   2   2   0   2   2   0   0   2   0   2   0   0   0   0   2   0   0   2   2   0   0   0   0   2   2   0   2   0   0   0   2   2   2   2   2   0   2   2   0   2   2   0   2   0   2   0   0   2   2   2   0   2   2   2   2   2   0   2   2   2   2   2   2   0   2   0   0   2   2   0   2   2   0   2   2   2   0
 MK-5-1                 2   0   2   0   0   0   0   2   0   2   2   2   0   0   2   2   2   0   0   2   0   2   2   0   2   2   0   0   2   2   0   0   0   2   0   2   0   2   2   0   0   0   0   2   0   0   2   2   2   0   0   2   0   2   2   0   0   0   2   0   0   2   2   2   2   2   0   2   0   0   2   2   2   2   0   0   2   0   0   0   2   0   0   2   2   0   0   0   2   0   0   0   0   0   2   2   0   2   2   2   2   2   2   0   2   0   2   2   2   0   2   0   0   2   0   0   2   2   0   2   2   2   2   2   0   2   0   2   0   2   2   0   2   2   2   2   2   2   0   2   0   2   2   0   2   2   0   0   0   2   2   0   0   2   0   0   0   0   2   0   2   2   0   2   2   2   0   0   0   2   2   0   0   0   2   0   2   2   2   0   2   2   2   2   0   0   0   2   2   0   0   2   0   0   0   2   2   0   0   2
 MK-5-2                 2   0   2   0   0   0   2   0   0   2   2   2   0   0   2   2   2   0   0   2   0   2   2   0   2   2   0   0   2   2   0   0   0   2   0   2   0   2   2   2   0   0   2   2   0   0   2   2   2   0   2   2   0   2   2   0   0   2   2   0   0   2   2   2   0   2   0   2   0   0   2   2   2   2   0   0   2   0   0   0   2   0   0   2   2   0   0   0   2   0   0   0   0   0   2   2   0   2   2   2   2   2   2   0   2   0   2   2   2   2   2   0   0   2   0   0   2   2   0   2   2   2   2   2   0   2   0   2   0   2   2   0   2   2   0   2   2   2   0   2   0   0   2   0   0   2   0   2   0   2   2   0   0   0   2   0   0   0   2   2   2   2   0   0   2   2   0   0   0   2   2   0   0   0   2   0   2   2   2   0   2   2   2   2   0   0   0   2   2   0   0   0   0   0   0   2   2   0   0   0
 MK-5-3                 2   0   2   0   0   0   2   0   0   2   2   2   0   0   2   2   2   0   0   2   0   2   2   0   2   2   0   0   2   2   0   0   2   2   0   0   0   2   2   2   0   0   2   2   0   0   0   2   2   0   0   2   0   2   2   0   0   2   2   0   0   2   2   2   0   2   0   2   0   2   2   0   2   2   0   0   2   0   0   2   2   0   0   2   2   0   0   0   2   0   0   0   0   2   2   2   0   2   2   0   2   2   2   0   2   0   0   2   2   2   0   0   0   2   0   0   2   2   0   2   2   2   2   2   0   2   0   2   2   2   2   2   2   2   0   2   2   2   0   2   0   0   2   0   0   2   0   2   0   2   2   0   0   0   2   0   0   2   2   2   2   2   0   0   2   2   0   0   0   2   2   0   0   0   2   0   2   2   2   0   2   2   2   2   0   0   0   2   2   0   0   0   0   0   0   2   2   2   0   0
 MK-5-4                 2   0   2   0   0   0   2   0   0   2   2   2   0   2   2   2   2   0   0   0   0   2   2   0   2   2   0   0   2   2   2   0   2   2   0   0   0   2   2   2   0   0   2   2   0   0   0   2   2   2   0   2   0   2   2   0   0   2   2   0   0   2   2   2   2   2   0   2   0   2   2   0   2   2   0   0   2   0   0   2   2   0   0   2   2   0   0   0   2   2   2   0   0   2   2   2   0   2   0   0   2   2   2   0   2   0   0   2   2   2   0   0   2   2   2   0   2   2   0   0   2   2   2   2   0   2   2   2   2   0   2   2   2   2   0   2   2   2   0   2   0   0   2   0   0   2   0   2   0   2   2   0   0   0   2   0   0   2   2   2   2   2   0   0   2   2   0   0   0   0   2   0   0   0   2   0   2   2   2   0   2   2   2   2   0   0   0   2   2   0   0   0   0   0   0   2   2   2   0   0
 MK-5-5                 2   0   2   0   0   0   2   0   0   2   2   2   0   2   2   2   2   0   0   2   0   2   2   0   0   2   0   0   2   2   2   2   2   2   0   0   0   0   2   2   0   0   2   2   0   0   0   2   2   2   2   2   0   2   2   2   0   2   2   0   0   2   2   2   2   2   0   2   0   2   2   0   2   2   0   0   2   0   0   2   2   0   0   2   2   0   0   0   2   2   2   0   0   2   2   2   0   2   0   0   2   2   2   0   0   0   0   2   2   2   0   2   2   2   2   2   2   2   2   0   2   2   2   0   0   2   2   2   2   0   2   2   2   0   0   2   2   2   0   2   0   0   2   0   0   2   0   2   0   2   2   0   0   0   2   0   0   2   0   2   2   2   0   0   2   2   0   0   0   0   2   0   0   0   2   0   2   2   2   0   2   2   0   2   0   0   0   2   2   2   2   0   0   0   2   0   2   2   0   0
 MK-5-6                 2   0   2   0   0   0   0   0   0   2   2   2   0   2   2   2   2   0   0   2   0   2   2   0   0   2   0   0   2   2   2   2   2   2   0   2   0   0   2   2   0   0   2   2   0   2   0   2   2   2   2   2   0   2   2   2   0   2   2   0   0   2   2   2   2   2   0   0   2   2   2   0   0   2   0   0   2   0   0   0   2   0   0   2   2   0   0   2   2   2   2   0   0   2   0   2   0   2   0   0   2   2   2   0   2   0   0   2   2   2   0   2   2   2   2   2   2   2   2   0   2   2   2   0   0   2   2   2   2   0   2   2   2   0   0   2   2   2   0   2   0   0   2   0   0   2   2   2   0   2   2   0   0   0   2   0   0   2   0   2   2   2   0   0   2   2   0   0   0   0   2   0   2   0   2   0   2   2   2   2   2   0   0   2   0   0   0   2   0   2   2   0   0   0   2   0   2   2   0   0
 MK-5-7                 2   0   2   0   0   0   0   0   0   2   2   2   0   2   0   2   2   0   0   2   0   2   2   0   0   2   0   2   2   2   2   2   0   2   0   0   0   0   0   2   0   0   0   2   0   2   0   2   2   2   2   2   0   2   2   2   0   2   2   0   0   2   2   2   0   2   0   0   2   2   0   0   2   2   2   0   2   0   0   0   2   0   0   2   2   0   0   2   2   2   2   0   0   2   0   2   0   2   0   0   2   2   0   0   2   2   0   2   2   2   0   2   0   2   2   0   2   2   2   0   2   2   2   0   2   2   2   2   2   0   2   2   2   0   0   2   2   2   2   2   0   2   2   0   0   2   2   2   0   2   2   0   2   0   2   0   0   2   0   0   2   2   0   0   2   2   2   0   0   0   0   2   2   2   0   0   2   2   2   2   2   2   0   2   0   0   0   0   0   2   2   0   0   0   2   0   2   2   2   0
 MK-5-8                 2   0   2   0   0   0   0   0   0   2   2   2   0   2   0   2   2   0   0   2   0   2   2   0   0   0   0   2   2   2   2   2   0   2   0   0   0   0   0   2   0   0   0   2   0   2   0   2   2   2   2   2   0   2   2   2   0   2   2   0   0   0   2   2   0   2   0   0   0   2   2   0   2   2   0   0   2   0   0   2   2   0   0   2   2   0   0   2   2   2   2   0   0   2   0   2   0   2   0   0   2   2   0   0   2   0   0   2   2   2   0   0   0   2   2   0   2   0   0   0   2   2   2   0   2   2   2   2   2   0   2   2   2   0   0   2   2   2   2   2   0   2   2   0   0   2   0   2   0   0   2   0   2   0   2   0   0   2   0   0   2   2   2   0   2   2   2   0   0   0   0   2   2   2   0   0   2   2   2   0   2   2   0   2   0   0   0   0   0   2   2   0   0   0   2   0   2   2   2   0
 MK-5-9                 2   0   2   0   0   0   0   0   0   2   2   2   0   2   0   2   2   0   0   2   0   2   2   0   0   0   0   2   2   2   2   2   0   2   0   0   0   0   0   2   0   0   0   2   0   0   0   2   2   2   2   2   0   2   2   2   0   2   2   0   0   0   2   2   0   2   2   0   0   2   0   0   2   2   0   0   2   0   2   2   2   0   0   2   2   0   2   2   2   0   2   0   0   0   0   2   0   2   0   0   2   2   0   0   2   0   0   2   2   2   0   0   0   2   0   0   2   2   0   0   2   0   0   0   2   0   2   2   2   0   2   2   2   0   0   2   2   2   2   2   0   2   2   0   0   2   0   2   0   0   2   0   2   2   2   0   0   2   0   0   0   2   2   0   2   2   2   0   2   0   2   2   2   2   0   0   2   2   2   0   0   2   0   2   0   0   2   0   0   2   2   0   0   0   2   0   2   2   2   0
 MK-5-10                2   0   2   0   0   0   0   0   0   0   0   2   0   2   0   2   2   0   0   2   0   2   2   0   0   0   0   2   2   2   2   2   0   2   0   0   0   0   0   2   0   0   0   2   2   2   2   2   2   2   2   2   0   2   2   2   0   2   2   0   0   0   2   2   0   2   2   2   0   2   0   0   2   0   0   0   2   0   0   2   2   0   0   2   2   0   2   2   2   2   2   0   0   0   0   2   0   2   0   0   2   2   0   0   2   0   0   2   2   2   0   0   0   2   0   0   0   2   0   0   2   0   0   0   2   0   2   2   2   0   2   0   2   0   0   0   2   2   2   2   0   2   2   0   0   2   0   2   0   0   2   0   2   2   2   0   0   2   0   0   0   2   2   0   2   2   2   0   0   0   2   2   2   2   0   2   0   2   0   2   0   2   0   0   0   0   2   0   0   2   2   0   0   0   0   0   2   2   2   2
 MK-5-11                2   0   2   0   0   2   0   0   0   0   0   2   0   2   0   2   2   0   0   0   0   2   2   0   0   0   0   2   2   2   2   2   0   2   0   0   0   0   0   2   0   0   0   2   2   2   2   2   2   2   2   2   0   2   2   2   0   2   2   0   0   0   2   2   0   2   2   2   2   2   0   2   2   0   0   0   2   0   0   0   2   0   0   2   2   0   2   2   2   2   2   2   0   0   0   2   0   2   2   0   2   2   0   0   2   0   0   2   2   2   0   0   0   2   0   0   0   2   0   0   2   0   2   0   2   0   2   2   2   0   0   0   2   0   0   0   2   2   0   2   0   2   2   0   0   0   0   2   0   0   2   0   2   2   2   0   0   0   2   0   0   0   2   0   2   2   0   0   0   0   2   2   2   2   0   2   0   2   2   2   0   2   0   0   2   0   2   0   0   2   2   2   0   0   0   0   2   2   2   2
 MK-5-12                2   0   2   2   0   2   0   2   0   0   0   2   0   2   0   2   2   0   0   0   0   2   2   2   0   0   0   2   0   0   2   2   2   2   0   0   0   2   0   2   0   2   0   0   2   2   2   2   2   2   2   2   0   2   2   2   0   2   2   2   0   0   2   2   0   2   2   2   2   2   2   2   2   0   0   0   2   0   0   0   2   0   0   2   2   0   2   2   2   2   2   2   0   0   0   2   2   2   2   0   2   2   0   0   2   0   0   2   2   2   0   0   2   2   0   2   0   0   0   0   2   0   2   0   2   0   2   2   2   0   0   2   2   0   2   0   2   2   0   2   0   2   2   0   2   0   0   2   0   0   2   0   2   0   2   0   0   0   2   0   0   0   2   2   2   2   0   0   0   0   2   2   2   2   2   2   0   2   2   2   0   2   0   0   0   0   2   0   0   0   2   2   0   0   0   2   2   2   2   2
 MK-5-13                2   0   2   2   0   2   0   2   0   2   0   2   0   2   0   2   2   0   0   0   0   2   2   2   0   0   0   2   0   0   2   2   2   2   0   0   0   2   0   2   0   2   0   0   2   2   2   2   2   2   2   2   0   2   2   2   0   0   2   2   2   0   2   2   0   2   2   2   2   2   2   2   2   0   0   0   2   0   0   0   2   0   0   2   0   0   2   2   2   2   2   2   0   0   0   2   2   2   2   0   2   2   0   0   2   2   0   2   0   2   2   2   2   2   0   2   0   0   0   0   2   0   0   0   2   0   2   2   2   0   0   2   0   0   2   0   2   0   2   2   0   2   2   0   2   0   0   2   0   0   2   0   2   0   2   0   0   0   2   0   0   0   2   2   2   2   0   0   0   0   2   2   2   2   2   2   2   2   2   2   2   2   0   0   0   0   2   0   0   0   2   2   0   0   0   2   2   2   2   2
 MK-5-14                2   0   2   0   0   2   0   2   0   2   0   2   0   2   0   2   2   0   2   0   0   2   2   2   0   0   0   2   0   0   2   2   2   2   0   0   0   2   0   2   0   2   0   0   2   2   2   2   2   2   2   2   0   2   2   2   0   0   2   0   0   0   2   2   0   2   2   0   2   2   2   2   2   0   0   0   2   0   0   0   2   0   0   2   0   0   2   2   2   2   2   2   0   0   0   2   2   2   2   0   2   2   0   0   2   2   0   0   0   2   2   2   2   2   0   2   0   0   0   0   2   0   0   0   2   2   0   2   2   0   0   2   0   0   2   0   2   0   2   2   0   2   2   0   2   0   0   2   0   0   2   0   2   0   2   0   0   0   0   0   0   0   2   2   2   2   0   0   0   0   2   2   2   2   2   2   2   2   2   2   2   2   2   0   0   0   2   0   0   0   2   0   0   0   0   2   2   2   0   2
 MK-5-15                2   0   2   0   0   2   0   2   0   2   0   2   0   2   0   2   2   0   0   0   0   2   2   2   0   0   0   2   0   0   2   2   2   2   0   0   0   2   0   2   0   2   0   0   0   2   2   2   2   2   2   2   0   2   2   2   2   0   0   0   0   0   2   2   0   2   2   0   2   2   2   2   2   0   0   0   2   0   0   0   2   0   0   2   0   0   2   2   2   2   2   2   0   0   0   2   2   2   2   0   2   2   0   0   2   2   0   0   0   2   2   2   2   2   0   2   0   0   0   0   2   0   0   0   2   2   0   2   2   0   0   2   0   0   2   0   2   0   2   2   0   2   2   0   0   0   0   2   0   0   2   0   0   0   2   0   0   0   0   0   0   0   2   2   2   2   0   0   0   0   2   2   2   2   0   2   2   2   0   2   2   2   2   0   0   0   2   0   0   0   2   0   0   0   0   0   2   2   0   2
 MK-5-16                2   0   2   0   0   2   0   2   0   0   0   2   0   2   2   2   2   0   0   0   0   2   2   2   0   0   2   2   0   0   2   0   2   2   0   0   0   2   0   2   0   2   0   0   0   2   0   0   2   2   2   2   0   2   2   2   0   0   0   0   0   0   2   2   0   2   2   0   2   2   2   2   2   0   0   0   2   0   0   0   2   0   0   2   0   0   2   2   2   2   2   2   0   0   0   2   2   2   2   0   2   2   0   0   0   2   0   0   0   2   2   2   2   2   0   2   0   0   0   0   2   0   0   0   2   2   0   2   2   0   0   2   0   0   2   0   2   0   2   2   0   2   0   0   0   0   0   2   0   0   2   0   0   0   2   0   0   0   0   0   0   0   2   2   2   2   0   0   0   0   2   2   2   2   0   2   2   2   0   2   2   2   0   0   0   0   2   0   0   0   2   0   0   0   0   0   2   2   0   0
 MK-6-1                 2   2   0   2   2   2   0   0   2   2   2   0   2   2   0   2   0   2   0   0   0   2   0   0   0   2   2   0   0   0   2   2   2   2   2   2   2   2   2   0   2   0   0   0   2   2   0   2   2   2   0   0   0   0   0   2   0   2   0   0   2   0   0   2   0   0   2   0   0   0   2   2   0   0   2   0   2   2   0   0   0   0   0   2   2   2   0   0   0   0   0   2   0   0   2   2   0   2   2   0   2   0   2   0   0   2   2   2   0   2   2   0   2   0   2   2   2   0   2   2   2   2   0   2   0   2   0   2   2   0   2   0   2   0   2   0   2   0   2   0   0   0   0   0   0   2   0   2   2   2   0   2   0   2   0   0   0   2   2   2   0   0   0   0   0   0   2   2   2   2   0   0   2   0   2   2   0   0   2   2   0   2   2   2   0   2   0   0   2   0   0   2   2   0   2   0   2   2   2   0
 MK-6-2                 2   2   0   2   2   2   0   0   2   2   2   0   2   2   0   0   0   2   0   0   0   2   0   0   0   2   2   0   0   0   2   0   2   2   2   2   0   2   2   0   2   0   0   0   2   2   0   2   2   2   0   0   0   0   0   2   0   2   0   0   2   0   0   2   0   0   2   0   0   0   2   2   0   0   2   0   2   2   0   0   0   0   0   2   2   0   0   0   0   0   2   0   2   0   2   2   0   2   2   0   2   0   2   0   0   2   2   2   0   2   2   0   2   0   0   2   2   0   2   2   2   2   2   2   0   2   2   2   2   0   2   0   2   0   2   0   2   0   0   0   0   0   0   0   0   2   2   2   0   2   0   2   0   2   2   0   0   2   2   2   0   0   0   0   0   0   0   0   2   0   0   0   2   0   2   2   0   0   0   2   0   2   2   2   0   2   0   0   2   0   0   2   2   0   2   0   2   2   2   0
 MK-6-3                 2   2   0   2   2   2   0   0   2   2   2   0   2   0   0   0   0   2   0   0   0   2   2   0   0   2   0   0   0   0   2   0   2   2   2   2   0   2   2   0   2   0   0   0   2   2   0   2   2   2   0   0   0   0   0   2   0   2   0   0   2   0   0   2   2   0   2   0   0   2   2   2   0   0   0   0   2   2   0   0   0   0   0   2   2   0   0   0   0   0   2   0   2   0   2   2   0   2   2   0   2   0   2   0   0   2   2   2   0   0   2   0   2   0   0   2   2   0   2   2   2   2   2   2   0   2   2   2   2   0   2   0   0   0   0   0   2   0   2   2   0   0   0   0   0   2   2   2   0   2   0   2   0   2   2   2   2   0   2   2   2   0   0   0   0   0   0   0   2   2   0   0   2   0   0   2   0   0   0   2   0   2   2   2   0   2   0   0   0   0   0   0   2   0   2   0   2   2   2   0
 MK-6-4                 2   2   2   2   2   2   0   0   2   2   0   0   2   0   0   0   0   2   0   0   0   2   2   0   0   2   0   0   0   0   2   0   2   2   0   2   0   2   2   0   0   0   0   0   2   2   0   2   2   2   2   0   0   0   0   2   0   2   0   0   0   0   0   2   2   0   2   0   0   2   2   2   0   0   0   0   2   2   0   0   0   0   0   2   0   0   0   0   0   0   2   0   2   0   2   2   0   2   2   0   2   0   2   0   0   2   2   2   0   0   2   0   2   0   0   0   2   2   2   2   2   2   2   2   0   2   2   2   0   0   0   0   0   2   0   2   2   0   2   2   0   0   0   0   0   2   0   2   0   2   0   2   0   2   2   2   2   0   2   2   0   0   0   0   0   0   0   0   2   2   0   0   2   0   0   2   0   0   0   2   0   2   2   2   0   2   0   0   0   0   0   0   2   0   0   0   2   2   2   0
 MK-6-5                 0   2   2   2   2   2   0   0   0   2   0   0   2   0   0   2   2   2   0   2   2   2   2   0   0   2   0   0   0   0   2   0   2   2   0   2   0   2   2   0   0   0   2   0   2   0   0   2   2   2   2   0   0   2   0   2   0   2   0   2   2   0   0   2   2   0   2   0   0   2   2   0   0   2   0   2   2   2   0   0   0   0   0   2   0   0   0   0   0   0   2   0   2   0   2   2   0   2   2   0   0   0   2   0   0   2   2   2   0   0   2   0   2   0   2   0   2   2   2   2   2   2   2   2   0   2   2   2   0   2   0   0   0   2   0   2   2   0   2   2   0   0   0   0   0   2   0   2   0   2   0   2   0   0   2   2   2   0   2   2   0   0   0   0   0   0   0   0   0   2   0   0   0   0   0   2   0   0   0   2   0   0   2   2   0   2   0   0   0   0   0   0   0   0   2   0   2   2   2   0
 MK-6-6                 0   2   2   2   2   2   0   0   0   2   2   0   2   0   0   2   2   2   0   2   2   0   2   0   0   2   0   0   0   0   2   0   0   2   0   2   0   2   2   0   0   0   2   0   2   0   0   2   2   2   2   2   0   0   0   2   0   2   0   0   2   0   0   2   2   0   0   0   0   2   2   0   0   2   0   2   2   2   0   0   0   0   0   2   2   0   0   0   0   0   2   0   2   0   2   2   0   2   2   0   0   0   2   0   0   2   2   0   0   0   2   0   2   2   2   0   2   2   2   2   2   2   2   0   0   0   2   2   0   2   0   0   0   2   0   2   0   0   2   2   0   0   0   0   0   2   0   0   0   2   2   2   0   0   2   0   2   0   2   2   0   0   2   0   0   0   0   0   2   2   0   0   0   0   0   0   0   0   0   2   0   0   0   2   0   2   0   0   0   0   0   0   0   0   2   0   2   2   2   0
 MK-6-7                 0   2   2   2   2   2   0   0   0   0   2   0   2   0   2   0   2   0   0   0   2   0   2   0   0   2   0   0   0   0   0   0   0   2   0   2   0   2   2   0   2   0   2   0   2   0   0   2   2   2   2   2   0   0   0   2   0   0   0   0   2   0   0   2   2   0   0   0   0   2   2   0   0   2   0   2   2   2   0   0   0   0   0   2   2   0   0   0   0   0   0   2   2   0   2   2   0   2   2   0   0   2   2   0   0   2   2   0   0   0   2   0   2   0   2   0   2   2   2   2   2   2   2   0   0   0   2   2   0   2   0   0   0   2   0   2   0   0   2   2   0   0   0   0   0   2   0   0   0   0   2   2   0   0   2   0   2   0   2   2   0   0   2   0   0   0   0   2   2   2   0   2   0   0   0   0   0   0   2   2   0   0   0   2   0   2   0   0   0   2   0   0   0   0   2   0   2   0   2   0
 MK-6-8                 0   2   0   2   2   2   0   0   0   0   0   0   2   0   2   0   2   0   0   0   2   0   2   0   0   2   0   2   0   0   0   0   0   2   0   2   0   2   2   0   0   0   2   2   2   0   0   2   2   2   2   2   0   0   0   2   0   0   0   0   2   0   0   2   2   0   0   0   0   2   2   0   0   2   0   2   2   2   0   0   0   0   0   0   2   0   0   0   0   0   2   2   2   0   2   2   2   2   2   0   0   2   2   0   0   2   2   2   0   0   2   0   2   0   2   0   0   2   2   2   2   2   2   0   0   0   2   2   0   2   0   0   0   2   0   2   0   0   2   0   0   0   0   0   0   2   0   2   0   0   2   2   0   0   2   0   2   0   2   2   0   0   0   0   0   0   2   2   2   0   0   2   0   2   0   0   2   0   2   2   2   0   2   2   0   2   0   0   0   2   0   0   0   0   2   2   2   0   2   0
 MK-6-9                 0   2   0   2   2   2   2   0   0   0   2   2   2   0   2   0   2   2   0   0   2   0   2   0   0   2   0   2   0   0   0   0   0   2   0   2   0   2   2   0   0   0   2   0   2   0   0   2   2   2   2   2   0   2   0   2   0   0   0   2   2   0   0   0   2   0   0   0   0   2   2   0   0   2   0   2   2   2   0   2   0   0   0   0   2   0   0   0   0   0   2   2   2   2   2   2   2   2   2   0   0   2   2   0   0   2   2   2   0   0   2   0   2   0   2   0   0   2   2   0   2   2   2   0   0   0   2   2   0   2   0   0   0   2   2   2   0   0   2   0   0   0   0   0   0   2   0   2   0   0   2   2   2   0   2   0   0   0   2   2   0   0   0   2   0   0   2   0   2   0   0   2   0   2   0   0   2   0   2   2   2   0   2   2   0   2   0   0   0   2   0   0   0   0   2   2   2   0   2   0
 MK-6-10                0   0   0   2   2   2   2   0   2   2   2   0   0   0   2   0   2   2   0   0   2   0   2   0   0   2   0   0   0   0   0   0   0   2   0   2   0   2   2   0   0   0   2   0   2   0   0   2   2   2   0   2   0   0   0   2   0   0   0   2   2   0   0   0   2   0   0   0   2   2   2   0   0   2   0   2   2   2   0   2   0   0   0   0   2   2   0   0   0   0   2   2   0   2   2   2   2   2   0   0   0   2   0   0   0   2   2   2   0   2   2   0   2   0   2   2   0   2   2   0   2   2   2   0   2   0   2   2   0   2   0   2   0   2   2   2   0   0   2   0   0   0   0   0   0   2   0   2   0   0   2   2   2   0   0   0   0   0   2   0   0   0   0   2   0   0   2   0   2   0   0   2   2   2   0   0   0   0   2   2   2   0   0   2   0   2   0   0   0   2   0   0   0   0   2   2   2   0   2   0
 MK-6-11                0   0   0   2   2   2   2   0   2   2   2   0   0   0   2   0   2   2   0   0   2   0   2   0   0   2   0   0   0   0   0   0   0   0   0   2   0   2   2   0   0   0   2   0   2   0   0   2   2   2   0   2   0   0   0   2   0   0   0   2   0   0   0   0   0   0   0   0   2   2   2   0   0   2   0   2   2   2   0   2   0   0   0   2   2   2   0   2   0   0   2   2   0   2   0   2   2   2   0   0   0   2   0   0   0   2   2   2   0   2   2   0   2   0   2   2   0   2   0   0   2   2   2   0   2   0   2   2   0   2   0   2   0   2   2   0   0   0   0   0   0   0   0   0   0   2   0   2   0   0   2   2   2   0   0   0   0   0   2   0   0   0   0   2   0   0   0   0   2   0   0   2   2   2   0   0   0   0   2   2   2   0   0   0   2   2   0   0   0   2   0   0   0   0   2   2   2   0   2   0
 MK-6-12                0   0   0   2   2   2   2   0   2   0   2   0   0   0   2   0   2   2   0   0   2   0   2   0   0   2   0   0   2   2   0   0   0   0   2   2   0   2   2   2   0   0   2   0   2   0   0   2   2   2   0   2   0   2   0   2   2   0   0   2   0   0   0   0   0   0   0   0   2   2   2   0   0   2   2   2   2   0   0   2   0   0   0   2   2   2   0   2   0   0   2   2   0   0   0   2   2   2   2   0   0   2   0   0   0   2   2   2   0   2   2   0   2   0   2   2   0   2   0   0   2   2   2   0   2   0   2   2   0   2   0   2   0   2   2   0   0   0   2   0   0   0   0   0   0   2   0   2   2   0   2   2   2   0   0   0   0   0   2   0   0   0   0   2   0   0   0   0   2   0   0   2   0   2   0   0   0   0   2   2   2   0   0   2   2   2   0   0   0   0   0   0   2   0   2   2   2   0   2   0
 MK-6-13                0   0   2   2   2   2   2   0   2   0   2   0   0   0   2   0   2   2   0   0   2   0   2   0   0   2   0   0   2   2   2   0   0   0   2   2   0   2   2   2   0   0   2   0   2   0   0   2   2   2   0   2   0   2   0   2   2   0   0   2   0   0   0   0   0   0   0   0   2   2   2   0   0   2   2   2   2   0   0   2   0   0   0   2   2   2   2   2   0   0   2   2   0   0   0   2   2   0   2   0   2   2   2   0   0   2   2   2   0   0   2   0   2   0   2   2   0   0   0   0   0   2   2   0   2   0   2   2   0   2   0   2   0   0   2   0   0   0   2   0   0   0   0   0   0   0   2   2   2   0   2   2   2   0   0   0   0   0   0   0   0   0   0   2   0   0   0   0   2   0   0   2   0   2   0   0   0   0   2   2   2   0   0   2   2   2   0   0   0   0   0   0   2   2   2   2   2   0   2   0
 MK-6-14                0   0   0   2   2   2   2   2   2   0   2   0   0   0   2   0   2   2   0   0   2   0   2   2   0   2   2   2   2   0   0   0   0   0   2   2   0   2   2   2   0   0   2   0   2   0   0   2   2   2   0   2   0   2   0   0   2   0   0   2   0   2   2   2   0   0   0   0   2   2   2   0   0   2   2   2   0   0   0   2   0   0   0   2   2   0   2   2   0   0   2   2   0   0   0   0   2   0   2   0   2   2   2   0   2   2   2   0   0   0   2   0   2   0   2   2   0   0   0   2   0   2   2   2   2   0   2   2   0   2   0   2   0   0   2   0   0   0   2   0   0   0   0   0   0   0   2   2   2   0   2   2   2   2   0   0   0   0   0   0   2   2   0   2   0   0   0   0   2   0   2   2   0   2   0   0   0   0   2   2   2   0   0   2   0   2   0   2   0   0   0   0   2   2   2   2   2   0   2   0
 MK-6-15                0   0   0   2   2   2   2   2   2   0   2   0   0   0   2   0   2   2   0   0   2   0   2   2   0   2   2   2   2   0   0   0   0   0   2   2   2   2   2   2   0   0   2   0   0   0   0   0   2   2   2   0   0   2   0   0   2   0   0   2   0   2   2   2   2   0   0   0   2   2   2   0   0   2   2   2   0   0   0   2   0   0   0   2   2   0   2   2   0   0   0   2   2   0   0   0   2   0   2   0   2   2   0   0   2   2   0   0   0   0   2   0   2   0   0   2   0   0   0   2   0   2   2   2   2   2   2   2   0   2   0   2   2   0   2   0   0   0   2   2   0   0   0   0   0   0   2   2   2   2   2   2   2   0   0   0   0   0   0   0   0   2   0   2   0   0   0   0   2   0   2   0   0   2   0   0   0   0   2   2   2   0   0   2   0   2   0   2   0   0   0   0   2   2   0   0   2   0   2   0
 MK-6-16                0   0   0   2   2   2   2   0   2   0   0   0   0   0   2   0   2   2   0   0   2   0   2   2   0   0   0   2   2   0   0   0   0   0   2   2   2   2   2   2   0   2   2   0   0   0   0   0   2   2   2   0   0   2   0   2   2   2   0   2   0   2   2   2   2   0   0   0   2   0   2   0   2   2   0   2   0   0   0   2   0   0   0   2   2   0   2   2   2   0   2   2   2   0   0   0   2   0   2   0   2   2   0   0   2   2   2   0   0   0   2   0   2   0   0   2   0   0   2   2   0   2   2   2   2   2   2   2   0   2   2   2   2   0   2   0   0   0   2   2   0   0   0   0   0   0   2   2   2   2   2   2   2   0   0   0   0   0   0   0   2   2   0   2   0   0   0   0   2   0   2   0   0   2   0   0   0   0   2   2   2   0   0   2   0   2   0   2   0   0   2   0   2   2   2   0   2   0   0   2
 
!****************************************** Phenotypic Data **********************************************************
!-100.0 is resevred for missing phenotype
SimulatedTrait1        17.6867   12.8348   16.5715   12.0355    9.9575   16.3250   12.6333   15.2168   19.3028   13.9861   13.5081   18.8960   15.3651   12.4486   13.9991   13.5616   17.1421   16.5686   10.5053   21.4620   17.9437   13.8235   11.4604   17.0571   17.6773   18.7756   14.0554   20.1073   20.4718   13.0091   13.8171   20.4154   16.1522   13.0197   20.6241   12.1906   21.6904   15.0733   10.9440   15.1715   22.3576   14.7148   12.7365   13.4697   16.8502   13.7538   15.9906   16.6254   11.7756   13.8335   13.1268   14.3984   16.3158   14.4168   11.2365   16.5193   10.4048   16.6470   16.6830   11.8998   15.8624   13.3858   14.3745   16.2755   12.6864   16.4135   15.4961   17.3057   17.2754   22.0396   13.9165   15.3271   17.0122   15.3244   14.9052   13.9508   12.2419   15.4665   13.0465   12.8615   11.6315   14.3586   12.1099   11.6506   17.1602   14.3667   17.4724   13.7830   16.7902   14.9250   14.4823   13.6403   16.0570   15.9805   17.4623   13.5491   15.3742   14.6612   11.4243   11.0008   15.8750   15.8696   16.3786   14.8486   17.4672   16.3287   13.2576   11.1997   14.1447   11.2251   11.6706   15.4000   16.1657   15.1929   13.9946   19.0736   16.3627   18.3445   12.5305   12.2033   11.5747   13.6826   14.5209   14.6217   13.4890   11.1590   17.1581   16.1507   17.4139   14.2743   11.5593   14.4104   17.6893   13.7858   12.6902   16.2830   14.5187   17.0853   13.8051   11.9497   16.9141   14.8661   16.6042   20.1510   15.1836   16.6229   15.8275   12.2083   10.9157   15.7429   14.2790   12.7144   12.5527    9.3407   14.1328   12.3983   11.4866   15.9961   16.6707   15.4585   16.1407   10.9313   16.0827   18.6939   12.6017    9.9038   19.0170   10.6132   18.8334   15.4215   13.9518   13.8224    9.8094   12.6230   20.2036   13.1502   17.4584   13.1528   17.4546   15.8053   13.4199   14.2454   13.5516   15.8090   11.5487   15.7719   14.7752    8.5423    8.1614   15.0424   12.6686   18.1455   14.6083   15.0688   16.3375   20.3833   14.1531   15.2640   15.6120   19.4628
SimulatedTrait2         8.2366   12.0177   10.4567    9.7194   11.3592   10.9126    8.8079    9.9362   11.2908   11.0754   10.4283    9.2248    7.2899    9.9609   12.0149    9.8561    8.4495    9.6347   13.4633    9.7678    8.6493   11.4668    9.4029   10.3777    9.5976    8.9847   11.5206    9.8077    5.3014   12.7166   12.3055   10.2874   10.4894    9.8708   11.2734    9.8328    9.8507    7.6790    8.7238   11.2505    9.4951   10.7251    8.4335   11.1973    7.7504   10.2004   10.5624   10.3897   10.0334   11.8991   10.4375    8.7242   10.3619    6.7972   14.2240    7.1623   12.3098    9.1287    9.2523   11.3052   11.8974   10.0721    9.1856    8.5688   11.6743    7.5789    9.9359    9.1324    9.7556    9.6761    8.1855    5.4474    8.5364   10.8153    8.7353   10.7615    9.7933    5.8025   11.2000    9.5694    7.7784   10.8386    9.1785   10.1267    7.9364   10.4482    9.0848    7.9639    9.6178    9.8221    8.3132    9.5809   10.1652    9.9881   10.6408    8.7186    9.9536    9.1677    9.7148   10.2134   11.1626    9.8044    9.6564   12.0840    9.3531    8.2216   10.3003    9.3345    8.1739    8.5260   10.8451   10.7351    7.7980   10.3849    8.6687    9.6909    8.6526   10.9461   11.0000    8.1527    9.0858    9.6499   11.3085   11.2315    7.8811   10.2014   10.0611   11.8060   10.3866   12.9495   13.8071   11.3327   10.4032    9.6705   11.9874    7.8066    9.0778    9.4724   12.6418   11.2126    8.7960   12.0952    9.0295    7.9573    7.7514    9.2773   11.9951    9.0874   12.0554    9.6062    8.8916   10.9559   12.7373   10.6143    8.4377    9.2712    9.2337    8.9391    9.1001   11.6860   10.5052   10.3148   11.1735   11.5192    5.1076   11.9002    8.9311   12.3085   11.2278   11.9562    9.4870   10.5379   11.8781   11.6994   10.6085    8.6799    6.2014    8.3594    9.3563    6.8756   10.6170   10.0900    8.6101   10.7447    8.9803   11.6637   11.3480    9.8680    9.7731   10.9523   10.1864   11.1773   10.4312   10.9619    9.0483    7.2663   13.4868    9.3672   10.2227    7.0653
 
