# Supplementary material for: Inclusive Composite Interval Mapping of QTL by Environment Interactions in Biparental Populations
Source: PLoS One. 2015 Jul 10;10(7):e0132414. doi: 10.1371/journal.pone.0132414 (PMC4498613; doi:10.1371/journal.pone.0132414)
Supplement: S4 File — (ZIP) [file pone.0132414.s004.zip › H=0.1/L1/run_00072.met]

!**********************Note: lines staring with "!" are remarks and will be ignored in the program********************
!*********************************General Information**********************************
!Assuming F1 = P1 x P2, populations available in QTL IciMapping are: 
!  1, P1BC1F1 = P1 x F1, the first backcrossing where P1 is used as the recurrent parent;
!  2, P2BC1F1 = P2 x F1, the first backcrossing where P2 is used as the recurrent parent;
!  3, F1DH, F1-derived doubled haploids; 
!  4, RIL or F1RIL, recombination inbred lines through the repeated selfing of F1;
!  5, P1BC1RIL, recombination inbred lines through the repeated selfing of P1BC1F1;
!  6, P2BC1RIL, recombination inbred lines through the repeated selfing of P2BC1F1;
!  7, F2, the selfing generation of F1;
!  8, F3, the selfing generation of F2;
!  9, P1BC2F1, the second backcrossing where P1 is used as the recurrent parent; 
! 10, P2BC2F1, the second backcrossing where P2 is used as the recurrent parent;
! 11, P1BC2RIL, recombination inred lines through the repeated selfing of P1BC2F1; 
! 12, P2BC2RIL, recombination inred lines through the repeated selfing of P2BC2F1; 
! 13, P1BC1F2, the selfing generation of P1BC1F1; 
! 14, P2BC1F2, the selfing generation of P2BC1F1; 
! 15, P1BC2F2, the selfing generation of P1BC2F1; 
! 16, P2BC2F2, the selfing generation of P2BC2F1; 
! 17, P1BC1DH, P1BC1F1-derived doubled haploids; 
! 18, P2BC1DH, P2BC1F1-derived doubled haploids; 
! 19, P1BC2DH, P1BC2F1-derived doubled haploids; 
! 20, P2BC2DH, P2BC2F1-derived doubled haploids; 
   3      !Mapping Population (see remarks above)
   2      !Mapping Function (1 for Kosambi; 2 for Haldane; 3 for Morgan)
   2      !Marker Space Type (1 for intervals; 2 for positions)
   1      !Marker Space Unit(1 for centiMorgans; 2 for Morgan)
   6      !Number of Chromosomes (or Linkage Groups)
 200      !Size of the mapping population
   2      !Number of environments
 
!***************************************** Chromosomes and Linkage Maps **********************************************
!Chromosome                 NumMarkers
-CH1                        16
-CH2                        16
-CH3                        16
-CH4                        16
-CH5                        16
-CH6                        16
!Linkage map (Marker name followed by position or the interval length)
 MK-1-1                1     0.000
 MK-1-2                1    10.000
 MK-1-3                1    20.000
 MK-1-4                1    30.000
 MK-1-5                1    40.000
 MK-1-6                1    50.000
 MK-1-7                1    60.000
 MK-1-8                1    70.000
 MK-1-9                1    80.000
 MK-1-10               1    90.000
 MK-1-11               1   100.000
 MK-1-12               1   110.000
 MK-1-13               1   120.000
 MK-1-14               1   130.000
 MK-1-15               1   140.000
 MK-1-16               1   150.000
 MK-2-1                2     0.000
 MK-2-2                2    10.000
 MK-2-3                2    20.000
 MK-2-4                2    30.000
 MK-2-5                2    40.000
 MK-2-6                2    50.000
 MK-2-7                2    60.000
 MK-2-8                2    70.000
 MK-2-9                2    80.000
 MK-2-10               2    90.000
 MK-2-11               2   100.000
 MK-2-12               2   110.000
 MK-2-13               2   120.000
 MK-2-14               2   130.000
 MK-2-15               2   140.000
 MK-2-16               2   150.000
 MK-3-1                3     0.000
 MK-3-2                3    10.000
 MK-3-3                3    20.000
 MK-3-4                3    30.000
 MK-3-5                3    40.000
 MK-3-6                3    50.000
 MK-3-7                3    60.000
 MK-3-8                3    70.000
 MK-3-9                3    80.000
 MK-3-10               3    90.000
 MK-3-11               3   100.000
 MK-3-12               3   110.000
 MK-3-13               3   120.000
 MK-3-14               3   130.000
 MK-3-15               3   140.000
 MK-3-16               3   150.000
 MK-4-1                4     0.000
 MK-4-2                4    10.000
 MK-4-3                4    20.000
 MK-4-4                4    30.000
 MK-4-5                4    40.000
 MK-4-6                4    50.000
 MK-4-7                4    60.000
 MK-4-8                4    70.000
 MK-4-9                4    80.000
 MK-4-10               4    90.000
 MK-4-11               4   100.000
 MK-4-12               4   110.000
 MK-4-13               4   120.000
 MK-4-14               4   130.000
 MK-4-15               4   140.000
 MK-4-16               4   150.000
 MK-5-1                5     0.000
 MK-5-2                5    10.000
 MK-5-3                5    20.000
 MK-5-4                5    30.000
 MK-5-5                5    40.000
 MK-5-6                5    50.000
 MK-5-7                5    60.000
 MK-5-8                5    70.000
 MK-5-9                5    80.000
 MK-5-10               5    90.000
 MK-5-11               5   100.000
 MK-5-12               5   110.000
 MK-5-13               5   120.000
 MK-5-14               5   130.000
 MK-5-15               5   140.000
 MK-5-16               5   150.000
 MK-6-1                6     0.000
 MK-6-2                6    10.000
 MK-6-3                6    20.000
 MK-6-4                6    30.000
 MK-6-5                6    40.000
 MK-6-6                6    50.000
 MK-6-7                6    60.000
 MK-6-8                6    70.000
 MK-6-9                6    80.000
 MK-6-10               6    90.000
 MK-6-11               6   100.000
 MK-6-12               6   110.000
 MK-6-13               6   120.000
 MK-6-14               6   130.000
 MK-6-15               6   140.000
 MK-6-16               6   150.000
!*********************************** Marker Types ********************************************************************
!Co-dominant marker: When heterozygote F1 is present, P1 is coded as 2, F1 is coded as 1, and P2 is coded as 0; Otherwise, P1 is coded as 2, and P2 is coded as 0. 
!Dominant marker: When heterozygote F1 is present, P1 and F1 are coded as 12, and P2 is coded as 0; Otherwise, P1 is coded as 2, and P2 is coded as 0.  
!Recessive markers: When heterozygote F1 is present, P1 is coded as 2, and F1 and P2 are coded as 10; Otherwise, P1 is coded as 2, and P2 is coded as 0. 
!Missing marker is coded as -1. 
 MK-1-1                 2   0   0   2   2   2   0   2   0   0   0   0   0   0   0   2   2   2   2   0   2   0   2   2   2   0   0   2   2   0   2   0   0   0   2   2   0   2   2   0   2   0   2   0   0   2   2   2   0   0   0   2   2   0   0   0   2   0   0   2   2   2   2   2   2   2   0   2   0   0   0   2   2   2   2   2   2   0   0   0   0   2   2   0   2   2   2   2   2   2   0   2   2   2   0   0   2   0   0   0   2   2   2   2   2   2   2   2   0   0   0   0   0   0   2   0   2   0   2   0   0   0   2   2   0   0   2   2   0   2   2   0   0   2   2   2   2   2   2   0   2   0   0   0   0   0   2   2   0   2   2   0   0   0   2   2   2   2   0   0   2   2   2   0   2   2   0   0   2   2   0   0   0   2   0   0   0   2   0   2   0   2   2   0   0   0   0   2   2   0   0   2   0   2   0   2   0   0   2   0
 MK-1-2                 0   2   0   2   2   2   0   2   0   0   0   0   0   2   0   0   2   2   2   0   2   0   2   2   2   0   0   2   2   0   2   0   0   0   2   2   0   2   0   0   2   0   2   2   0   2   2   2   0   0   0   0   2   0   0   0   2   0   0   2   2   2   2   2   2   2   0   2   0   0   0   2   0   2   0   0   2   0   0   0   0   0   2   0   2   2   2   2   2   2   0   2   2   2   0   0   2   0   0   0   2   2   2   2   2   2   2   2   0   0   0   0   0   0   2   0   2   0   0   0   0   0   2   2   0   0   2   0   0   2   2   0   0   2   2   2   2   2   2   0   2   0   0   0   0   0   0   2   0   2   2   0   0   2   2   2   2   0   0   0   0   2   2   0   2   2   0   0   2   2   0   2   0   2   2   0   0   2   0   0   0   2   2   0   0   0   0   2   2   0   0   2   0   0   0   2   0   0   2   0
 MK-1-3                 0   2   2   2   2   2   0   2   0   0   0   0   0   2   0   0   2   2   2   0   2   0   2   2   2   0   2   2   0   0   2   0   0   0   2   2   0   2   0   0   0   0   2   0   0   2   2   2   0   0   0   0   2   0   0   0   2   0   0   2   0   2   2   0   2   2   2   2   0   0   0   2   0   2   0   0   2   2   0   2   0   0   2   0   2   0   2   2   2   0   0   2   2   2   0   0   2   0   0   0   2   2   2   2   2   2   2   2   0   0   0   2   0   0   2   0   2   0   0   0   0   0   2   2   0   0   2   0   0   2   2   0   0   2   2   2   2   2   2   2   2   0   0   0   0   2   0   2   0   2   0   0   0   2   2   2   0   0   0   0   0   2   2   0   2   0   0   0   2   2   0   2   0   0   2   0   0   2   0   0   0   2   2   0   0   0   0   2   2   0   0   2   0   0   0   2   0   0   2   0
 MK-1-4                 0   2   2   2   2   2   0   2   0   0   0   0   0   2   0   0   0   2   2   2   2   0   2   2   2   0   2   2   0   0   2   2   0   2   2   2   0   0   2   0   0   0   2   0   0   2   0   2   0   0   0   0   2   0   0   0   2   0   0   2   0   2   2   0   2   2   2   2   0   0   0   2   0   2   0   0   2   2   0   2   0   0   2   0   2   0   2   2   0   0   0   2   2   2   0   0   2   0   0   0   2   2   2   2   2   2   2   2   0   0   0   2   0   0   2   2   2   0   0   0   0   0   2   2   0   0   2   0   0   2   0   0   0   2   2   2   2   2   2   2   2   0   0   0   0   0   0   2   0   2   2   0   0   2   2   2   0   0   0   0   0   2   2   0   2   0   0   0   2   2   0   2   0   0   2   0   0   2   0   0   0   2   2   0   0   0   2   2   2   0   0   2   0   0   0   2   0   0   2   0
 MK-1-5                 2   2   2   2   2   2   0   2   2   0   0   0   0   2   0   0   0   2   2   2   2   0   2   2   2   0   0   2   0   0   2   2   0   2   2   0   0   0   2   0   0   0   2   0   0   2   2   2   0   0   0   2   2   0   0   0   2   0   0   2   0   2   2   0   2   2   2   2   2   0   0   2   0   2   0   2   2   0   0   2   0   0   2   0   2   0   2   2   0   0   0   2   2   0   0   2   2   0   0   0   2   2   2   0   2   2   2   0   0   0   2   2   0   0   2   0   2   0   0   0   0   0   2   2   0   0   2   0   0   2   0   0   0   2   2   2   2   2   2   2   2   0   0   0   0   0   0   2   0   2   2   0   0   2   2   2   0   0   2   0   0   2   2   0   0   0   2   0   2   2   0   2   0   0   2   0   2   2   0   0   0   0   2   0   0   0   2   2   2   0   0   2   0   0   0   2   0   0   2   0
 MK-1-6                 0   2   0   2   2   2   2   2   2   0   0   0   2   2   0   0   0   2   2   2   2   0   2   2   2   0   0   2   0   0   2   2   0   2   2   0   2   0   2   2   0   0   2   0   0   2   2   2   0   0   0   2   2   0   2   0   0   0   0   2   0   2   2   0   2   2   2   2   2   0   0   2   0   2   2   2   2   0   0   2   0   0   2   0   2   0   2   2   0   0   0   2   2   0   0   2   2   0   0   0   2   2   2   0   2   2   2   0   0   0   2   0   0   0   2   0   2   0   0   2   0   0   2   2   2   0   2   0   0   2   0   0   0   2   2   2   2   2   2   2   0   0   0   0   0   0   0   2   0   2   2   0   0   2   2   2   2   0   2   0   0   2   2   0   0   0   2   2   2   2   0   2   0   0   2   0   2   2   0   0   0   0   0   0   0   0   2   2   2   0   0   2   0   0   0   2   0   0   2   0
 MK-1-7                 0   2   0   2   2   2   2   2   2   0   0   0   2   2   0   0   0   2   2   2   2   0   2   2   2   0   0   2   0   0   2   2   0   0   2   0   2   0   2   2   0   0   2   0   0   2   2   2   0   0   0   2   2   0   2   0   0   0   0   2   0   2   2   0   0   2   2   2   2   0   0   2   0   2   2   2   2   0   0   2   0   2   2   0   2   0   2   0   0   0   0   2   2   0   0   2   2   0   0   0   2   2   2   2   2   2   2   0   0   0   2   0   0   0   2   0   2   0   0   2   0   0   2   2   2   0   0   0   0   2   0   0   0   2   2   2   2   2   2   2   0   0   2   0   2   0   2   2   0   2   2   0   0   2   2   2   2   0   2   0   0   2   2   0   0   0   2   2   2   2   0   2   0   0   2   0   2   2   0   0   0   0   0   0   0   0   2   2   2   0   0   2   0   0   0   2   0   0   2   0
 MK-1-8                 0   2   0   2   2   0   2   2   2   0   0   0   2   2   0   0   0   2   2   2   2   0   2   2   2   0   0   2   0   0   0   2   0   0   0   0   2   0   2   2   0   0   2   0   0   2   0   2   0   0   0   2   2   0   2   0   0   0   0   2   0   2   2   0   0   2   2   2   2   0   0   2   0   2   2   2   2   0   0   0   0   2   2   0   2   0   2   0   0   0   0   2   2   0   0   2   2   0   2   0   2   2   2   2   2   2   2   0   2   0   2   0   2   0   0   0   2   0   0   2   0   0   0   0   2   0   2   0   0   2   2   0   0   2   2   2   2   2   2   2   0   0   2   0   0   0   2   2   0   2   2   0   0   0   2   2   2   0   2   0   0   2   0   0   0   0   2   2   2   2   0   2   0   0   2   0   2   2   0   0   0   0   0   0   0   2   2   2   2   0   0   2   0   0   0   2   2   0   2   0
 MK-1-9                 0   0   0   2   2   0   2   2   2   0   0   0   0   0   0   0   0   2   2   2   2   0   2   2   2   0   0   2   0   0   0   2   0   0   0   2   2   0   2   2   0   0   2   0   0   2   0   2   0   0   0   2   2   0   2   0   0   2   0   2   0   2   2   0   0   2   2   2   2   0   0   0   0   2   2   2   2   0   0   0   0   2   2   0   2   0   2   0   0   0   0   0   2   0   0   2   2   0   2   0   2   2   2   2   2   0   2   0   2   0   0   0   0   0   0   0   2   0   0   2   0   0   0   0   2   0   2   0   0   0   2   0   0   2   0   2   2   2   2   2   0   0   2   0   0   0   2   2   0   2   2   0   0   0   2   2   2   0   2   0   0   2   0   0   2   2   2   2   2   2   0   2   2   0   2   0   2   2   0   0   2   0   0   0   0   2   2   2   2   0   0   2   0   0   0   2   2   0   2   0
 MK-1-10                0   0   0   0   2   0   2   2   2   0   0   0   0   0   0   0   0   0   2   2   2   0   0   2   2   0   0   2   0   0   0   2   0   0   0   2   0   0   2   2   0   0   2   0   0   2   0   2   0   0   0   2   2   0   2   0   0   2   0   2   0   2   2   0   0   2   2   2   2   0   0   0   0   2   2   2   2   0   0   0   0   2   2   0   2   0   2   0   0   0   0   0   2   0   0   2   0   0   2   0   2   2   2   2   2   0   2   0   2   0   0   0   0   0   0   0   2   0   2   2   0   0   0   0   2   0   2   0   0   0   2   0   0   2   0   2   0   2   2   2   0   0   2   0   0   0   2   2   0   2   2   0   0   2   2   2   2   0   2   0   0   2   0   0   0   2   2   2   0   2   0   0   2   0   2   0   0   2   2   0   2   0   0   0   0   2   2   2   2   0   0   2   2   0   0   2   2   2   0   0
 MK-1-11                0   0   0   0   0   0   2   2   2   0   0   0   0   0   0   0   0   0   2   2   2   0   2   2   0   2   0   2   0   0   0   2   0   0   0   2   0   2   2   2   0   0   2   0   0   0   0   2   0   2   0   2   2   0   2   0   0   2   0   2   0   2   2   0   0   2   2   2   2   0   0   0   0   2   2   2   2   0   0   0   0   2   2   0   2   0   2   2   0   2   0   0   2   0   0   2   0   0   2   0   2   2   2   2   2   0   2   0   2   0   0   0   0   0   2   0   2   0   2   2   0   0   0   0   0   0   2   0   0   0   2   0   0   2   0   2   0   2   2   2   0   0   2   0   0   0   2   2   2   2   2   0   0   2   2   2   2   0   2   0   0   2   0   0   0   2   2   2   0   2   0   0   2   0   2   0   0   2   2   0   2   0   0   0   0   2   2   2   2   0   0   0   2   0   2   2   2   2   0   0
 MK-1-12                0   2   0   0   0   0   2   2   0   2   0   0   2   0   0   0   2   0   2   2   0   0   2   2   0   0   0   2   0   0   0   2   0   2   0   0   0   2   2   2   0   0   2   0   0   0   0   2   0   2   0   0   2   0   2   2   0   2   0   2   0   2   2   2   0   2   2   2   2   0   0   0   0   0   2   2   2   0   0   0   0   2   0   0   2   0   2   2   0   2   0   0   2   0   0   2   0   0   2   0   2   2   2   2   2   0   2   0   2   0   0   2   0   0   2   0   2   2   2   2   0   2   0   2   0   0   2   0   0   0   0   2   0   2   0   2   0   2   0   2   0   0   2   0   0   0   0   2   2   2   2   0   0   0   2   2   2   2   2   0   0   2   0   0   0   2   2   2   0   2   0   0   2   2   2   0   0   2   2   0   2   0   0   0   0   2   2   2   2   2   0   0   2   0   2   2   2   2   0   0
 MK-1-13                0   2   2   0   0   0   2   2   0   2   0   0   2   0   0   0   2   2   2   2   0   0   2   2   0   0   0   2   0   0   0   2   0   2   0   0   0   2   2   0   0   0   2   0   0   0   0   2   0   2   0   0   2   0   2   2   2   2   0   2   0   2   2   0   0   2   2   2   2   0   0   0   0   0   2   2   2   0   0   0   0   2   0   0   2   0   2   2   0   2   0   0   2   2   0   2   2   0   2   0   2   2   2   2   2   0   0   0   2   0   0   2   0   0   2   0   2   2   2   0   0   2   0   2   0   0   2   0   0   0   0   2   0   2   0   2   0   2   0   2   0   0   2   0   0   2   0   2   2   2   2   0   0   2   2   2   2   2   2   0   0   2   0   0   0   2   2   2   0   2   0   0   2   2   0   0   0   2   2   0   2   0   0   0   0   2   2   2   2   2   2   0   2   0   2   0   2   2   0   0
 MK-1-14                0   2   2   0   0   0   2   2   0   2   0   2   2   0   0   0   0   0   2   2   0   0   2   2   0   0   0   2   2   0   0   2   0   2   2   0   0   2   2   0   0   0   0   0   0   0   0   2   0   2   2   0   2   0   2   2   2   2   0   2   0   2   2   0   0   2   2   2   2   0   0   2   0   0   2   2   2   0   0   0   0   2   0   0   2   0   2   2   0   2   0   0   2   2   0   2   2   0   2   2   0   2   2   2   2   0   2   0   2   0   0   2   0   0   2   0   2   2   2   0   0   2   0   0   0   0   2   0   0   0   0   2   2   2   2   2   0   2   0   2   0   0   0   0   0   2   0   2   2   2   2   2   0   2   2   2   0   2   2   0   0   2   0   0   0   2   2   2   0   2   0   0   2   2   0   0   2   2   2   0   2   0   0   0   0   2   2   2   2   2   2   0   2   0   2   0   2   2   2   0
 MK-1-15                0   2   2   0   2   0   2   2   0   2   0   0   2   0   0   0   0   2   2   2   0   0   2   2   0   0   0   2   2   0   0   2   0   2   2   0   0   2   2   0   0   0   0   0   0   0   0   2   0   2   2   0   2   2   2   2   2   2   0   2   0   0   2   0   0   2   2   2   2   0   0   2   0   0   2   2   2   0   0   0   0   2   0   0   2   0   2   2   0   2   0   0   2   2   0   2   2   0   2   2   0   2   2   2   2   0   2   2   2   0   0   2   0   0   2   0   2   2   2   0   0   2   0   0   0   0   2   0   0   0   0   2   2   2   2   2   0   2   0   2   0   0   0   0   0   2   0   2   2   2   2   2   0   2   2   2   0   2   2   0   2   2   0   0   0   2   2   2   0   2   0   0   2   2   0   0   2   2   2   0   2   0   0   0   0   2   2   2   2   0   2   0   2   0   0   0   2   2   2   0
 MK-1-16                0   2   2   0   2   0   2   0   0   2   0   2   2   0   0   0   0   0   2   2   0   0   2   2   0   0   2   2   2   0   0   2   0   2   2   0   0   2   2   0   0   0   0   0   0   0   0   2   0   0   2   0   2   2   2   0   0   2   0   2   0   0   2   2   0   2   2   2   0   0   0   2   0   0   2   2   2   0   0   0   0   2   0   0   2   0   2   2   0   2   0   0   0   2   0   2   2   0   2   2   0   2   2   2   2   0   2   2   2   0   0   2   0   0   2   0   2   2   2   0   0   2   0   0   0   0   2   0   2   0   2   2   2   2   2   2   0   2   0   2   0   0   0   2   0   2   2   2   2   2   2   2   2   2   2   2   0   2   0   0   0   2   0   0   0   0   2   2   0   2   0   0   2   2   0   0   2   2   2   0   2   0   0   0   2   0   2   2   2   0   2   0   0   0   0   0   0   2   2   0
 MK-2-1                 0   2   2   0   2   2   2   2   2   2   0   2   2   0   0   0   0   0   2   0   2   2   0   0   0   2   0   2   2   2   2   0   0   0   0   0   0   2   0   0   0   2   0   2   0   0   2   0   0   2   0   2   2   0   0   2   0   0   0   0   0   0   0   2   0   2   2   2   0   0   0   2   2   2   0   0   0   0   0   2   2   0   2   0   2   2   2   2   0   0   2   0   2   2   2   0   0   2   2   2   2   0   2   0   2   2   0   0   2   0   0   2   2   2   0   2   0   0   0   0   0   0   0   0   2   0   2   0   0   2   2   2   2   0   2   0   0   2   0   0   2   0   2   2   0   2   2   0   2   0   0   2   2   0   2   0   0   0   0   0   2   0   0   0   2   2   2   0   0   0   2   0   0   0   0   2   0   0   2   0   2   2   2   0   2   2   0   0   0   2   0   2   0   2   2   2   0   0   2   2
 MK-2-2                 0   2   2   0   2   2   2   2   2   2   0   2   2   0   0   0   0   0   2   0   2   2   0   2   0   2   2   2   0   2   2   0   0   0   0   0   0   0   0   0   0   2   0   0   0   0   2   0   0   2   0   2   2   0   0   2   0   0   0   0   2   0   0   2   2   2   0   2   0   0   0   2   2   0   0   0   0   0   0   0   2   0   2   0   2   2   2   2   0   0   2   0   2   2   2   0   0   2   2   0   2   0   2   0   2   2   0   0   2   0   0   2   2   2   0   2   0   0   0   0   0   2   0   0   2   0   2   0   0   0   2   2   2   0   2   0   0   2   0   0   0   0   2   2   0   0   2   0   0   0   0   2   2   0   2   0   0   0   2   0   2   0   0   0   2   2   2   0   0   0   2   0   0   0   0   0   0   0   2   0   2   2   2   0   2   2   0   0   0   2   0   2   0   2   2   2   0   2   2   2
 MK-2-3                 0   2   2   0   0   2   2   0   2   2   0   2   2   2   2   0   0   0   2   0   2   2   0   2   0   2   2   0   0   2   2   0   0   0   0   0   2   0   0   0   0   2   0   2   0   0   2   0   0   2   0   2   2   0   0   0   0   0   0   2   2   0   0   2   2   2   0   2   0   0   0   0   2   0   0   0   2   0   0   0   2   0   0   0   2   0   2   2   0   0   2   0   2   2   2   0   0   0   2   0   2   2   2   2   2   2   0   0   2   0   0   0   0   2   0   2   0   0   0   0   0   2   0   0   2   0   2   0   0   2   2   2   2   0   2   0   0   2   0   0   0   0   2   2   0   0   2   0   0   0   0   0   2   0   2   0   0   0   2   2   2   0   0   0   2   2   2   0   0   0   2   0   0   0   2   0   0   0   2   0   2   2   2   0   0   2   0   0   0   2   0   2   0   0   2   2   0   2   2   2
 MK-2-4                 0   2   2   0   0   2   2   0   2   2   0   2   0   2   2   0   0   0   2   0   2   2   0   2   0   2   2   0   0   2   2   0   0   0   0   0   0   0   0   0   0   2   0   2   0   2   2   0   0   2   0   2   2   0   0   0   0   0   0   2   2   0   0   2   2   2   2   2   0   0   0   0   2   0   0   0   2   0   0   0   2   0   0   0   2   0   2   2   0   0   2   2   2   2   2   0   0   0   0   2   2   2   2   2   2   2   0   0   2   0   2   0   2   0   0   2   0   2   0   0   0   2   0   0   2   0   2   0   0   0   2   2   2   0   2   0   0   2   0   0   0   0   2   2   0   0   2   0   0   0   0   0   2   0   2   0   2   0   2   2   2   0   0   0   2   2   2   0   0   0   2   0   0   0   2   0   0   0   2   0   2   2   2   0   0   0   0   2   0   2   0   2   0   0   2   2   0   2   2   2
 MK-2-5                 0   2   2   0   0   2   2   0   2   2   0   2   0   0   2   0   2   0   2   0   2   2   0   2   0   2   2   0   0   0   2   0   2   0   0   0   0   0   0   0   0   2   0   2   0   2   2   2   0   2   0   2   2   0   0   0   0   0   0   2   0   0   0   2   2   2   2   2   0   0   0   0   2   0   0   0   2   0   0   2   2   0   0   0   2   0   2   2   0   0   2   2   2   2   2   0   0   0   0   0   2   2   2   2   2   2   0   0   2   0   2   0   2   0   0   2   0   2   0   0   0   2   0   0   2   0   2   0   0   0   2   0   0   0   0   0   0   2   0   0   0   0   2   2   0   0   2   0   0   0   0   0   2   0   2   0   2   0   2   2   2   0   0   0   2   2   2   0   0   0   2   0   0   2   2   0   0   0   2   0   2   2   0   0   0   0   0   2   0   2   2   2   0   0   2   0   0   2   2   2
 MK-2-6                 0   2   0   0   0   2   2   0   2   2   0   2   0   0   2   0   2   0   2   0   2   2   0   2   0   2   0   0   0   0   2   0   2   2   0   0   0   0   0   0   0   2   0   2   0   2   2   2   0   2   0   2   2   0   0   0   0   0   0   0   0   2   0   0   2   2   2   2   0   0   0   0   2   0   2   0   2   0   0   2   2   0   0   0   2   2   2   2   0   0   2   2   2   2   2   0   0   0   0   0   2   2   2   2   2   2   0   0   2   0   2   0   2   0   0   2   0   2   0   0   0   2   0   0   2   0   2   0   0   0   2   0   0   0   2   0   0   2   2   2   0   0   2   2   0   2   2   0   0   0   0   2   2   2   2   0   2   0   2   2   2   0   0   0   2   2   2   0   0   0   2   0   0   2   2   0   0   0   2   0   2   2   0   0   0   0   2   2   0   2   2   2   0   0   0   0   0   2   2   2
 MK-2-7                 0   2   0   0   0   2   2   0   2   2   0   2   0   2   2   2   2   2   2   0   2   2   0   2   0   2   0   0   0   2   2   0   2   2   0   2   0   0   0   0   0   2   0   2   0   2   2   2   0   2   0   2   2   0   0   2   0   0   0   2   0   0   0   0   2   2   2   2   2   0   2   0   0   2   2   0   2   0   0   2   2   0   0   0   2   2   2   2   0   0   2   2   2   2   2   2   0   0   0   0   2   2   2   2   0   2   0   2   2   0   2   2   0   0   2   0   0   2   0   0   0   2   0   2   2   0   2   0   0   0   2   0   0   0   2   0   0   2   0   2   0   0   2   0   0   2   2   0   0   0   0   2   2   2   2   0   0   0   2   2   0   0   2   0   2   2   2   0   0   0   2   0   0   2   2   0   0   0   2   0   2   2   0   0   0   0   2   2   0   2   2   2   0   0   0   0   0   2   2   0
 MK-2-8                 0   0   0   2   2   2   2   0   2   2   0   2   0   2   2   2   2   2   0   0   2   2   0   2   0   2   0   0   0   2   2   0   2   2   0   2   0   0   0   0   0   2   0   2   0   2   2   2   0   2   0   2   2   0   0   2   0   0   0   2   0   0   0   0   2   2   2   0   2   0   2   2   0   2   2   0   2   0   0   2   2   0   0   0   0   2   2   2   0   0   0   2   2   2   2   0   0   0   0   0   2   2   2   2   2   2   0   2   2   0   2   2   0   0   0   0   0   2   0   0   0   0   0   2   2   0   2   2   0   0   2   0   2   0   2   0   0   2   0   2   0   0   2   0   0   2   2   0   0   0   0   2   2   2   2   0   0   0   2   2   0   0   2   0   2   2   2   0   0   2   2   0   0   2   2   0   0   2   2   0   2   2   0   0   0   0   2   2   0   0   2   2   0   0   0   0   0   0   2   0
 MK-2-9                 0   0   0   2   2   2   2   0   2   2   0   2   0   2   2   2   2   2   0   0   2   2   0   2   0   2   0   0   0   2   2   0   2   2   0   2   0   0   0   0   0   2   0   0   0   2   2   2   0   2   0   2   2   0   0   2   0   0   0   2   2   0   0   0   0   2   2   0   2   0   2   2   0   2   0   0   0   2   2   2   2   0   0   0   0   2   2   2   0   0   0   2   0   2   0   0   0   0   0   0   2   0   2   2   2   2   0   2   0   0   2   2   2   0   0   0   0   2   0   2   0   0   0   2   2   0   2   2   0   0   2   0   2   0   2   0   0   2   0   2   0   2   2   0   0   2   2   0   0   0   0   2   2   2   2   0   0   0   2   2   0   0   2   0   2   2   2   2   0   2   2   0   0   2   2   0   0   2   2   2   2   2   0   0   0   0   2   2   0   0   2   2   0   0   0   0   0   0   2   0
 MK-2-10                0   0   0   2   2   2   2   2   2   0   0   2   0   2   2   2   2   0   0   0   2   2   2   2   0   2   0   2   0   2   2   0   2   2   0   2   0   0   0   0   2   2   0   0   2   2   2   2   0   2   0   2   2   0   0   2   0   0   0   2   2   0   0   0   0   2   2   0   2   0   2   2   0   2   0   2   0   2   2   2   2   0   0   0   2   2   2   2   0   0   2   2   0   2   0   2   0   0   0   0   2   2   2   2   2   2   0   2   0   0   2   2   2   0   0   0   0   2   0   2   0   2   2   2   0   0   2   2   0   0   2   0   2   2   2   0   0   2   0   2   0   2   2   0   0   2   2   2   2   0   2   2   2   2   2   0   0   0   2   0   0   0   2   0   2   0   2   2   0   2   2   0   0   2   0   0   0   0   2   0   2   2   0   0   0   0   2   2   0   0   2   2   0   0   0   0   0   0   2   0
 MK-2-11                0   0   0   2   2   2   2   2   2   0   0   2   0   0   2   2   2   0   2   0   2   2   2   2   0   2   0   2   0   0   2   2   2   2   0   2   0   2   0   0   2   2   0   0   2   2   2   2   0   2   0   2   2   0   0   2   0   0   0   2   2   2   0   0   0   0   2   0   2   0   2   2   0   2   0   2   0   2   2   2   2   0   0   0   0   2   2   2   0   0   2   2   0   2   0   2   0   0   0   0   2   2   2   2   2   2   0   2   0   0   2   2   2   0   0   0   0   2   0   2   0   2   2   0   0   0   2   2   0   0   2   0   2   2   2   0   0   2   0   2   0   2   0   0   0   2   2   2   2   0   2   2   2   2   0   0   0   0   0   0   0   0   0   0   2   0   2   2   0   2   2   0   0   2   0   2   0   0   2   0   2   2   0   0   0   0   2   2   0   0   2   2   0   0   0   0   0   2   2   0
 MK-2-12                0   0   0   0   2   2   2   2   2   2   2   0   0   0   2   2   2   0   0   0   0   2   2   2   0   2   0   2   2   0   2   2   2   2   0   2   0   0   2   0   2   2   0   2   2   2   2   2   0   2   0   2   2   0   0   2   0   2   0   2   2   2   0   0   0   0   0   0   2   0   2   0   0   2   0   2   0   2   2   2   2   0   0   0   0   2   2   2   0   0   2   2   0   2   0   2   0   0   0   0   2   2   2   2   2   2   2   2   0   0   2   2   2   0   2   0   0   2   0   2   0   2   2   2   0   0   2   2   2   0   2   0   2   0   2   0   0   2   0   2   0   2   0   0   0   2   2   2   2   0   0   2   0   2   0   0   0   0   0   0   0   0   0   0   0   0   2   2   0   2   2   0   0   2   0   2   0   0   2   0   2   2   0   0   0   0   2   0   0   0   2   2   0   0   0   0   0   2   2   2
 MK-2-13                0   0   0   0   2   2   2   2   2   2   2   2   0   0   2   2   2   0   0   0   0   2   2   2   2   2   0   2   0   0   2   2   2   2   0   2   0   0   2   2   2   2   0   2   2   2   2   2   0   2   0   2   0   2   0   2   0   0   0   2   2   2   0   0   0   0   0   0   2   0   2   0   0   2   0   2   0   2   0   2   2   0   0   0   0   2   2   2   0   0   2   2   0   2   0   2   0   0   0   0   2   2   2   0   2   0   2   2   0   0   2   2   2   0   2   0   0   2   0   2   0   2   2   2   0   2   0   0   0   0   0   0   2   0   2   0   0   2   0   2   0   0   0   0   0   2   2   2   2   0   0   2   0   2   0   0   0   0   0   0   0   2   2   0   0   0   0   2   0   2   2   0   0   2   0   2   0   0   2   0   2   2   2   0   0   0   2   2   0   0   2   2   0   0   0   0   0   2   2   2
 MK-2-14                0   0   0   0   2   2   2   2   2   2   2   0   0   0   0   2   2   0   0   0   0   2   2   2   2   2   0   2   0   2   2   2   2   2   0   2   2   0   2   2   2   2   0   2   0   2   2   2   0   2   0   2   0   2   0   2   0   0   2   2   2   2   0   0   0   0   0   0   2   0   2   0   0   2   0   2   2   2   0   2   2   0   0   0   0   2   0   2   0   0   2   0   0   0   0   2   0   0   0   0   2   2   0   0   2   0   2   2   0   0   2   2   2   0   0   0   2   2   0   2   0   2   2   0   0   2   0   0   0   0   0   0   2   0   2   0   0   2   2   2   0   0   0   0   0   2   2   2   2   0   0   2   0   0   0   0   0   0   0   0   0   2   2   0   0   0   0   2   2   2   2   0   0   2   0   2   0   2   2   0   2   2   2   0   0   2   2   2   0   0   2   2   0   0   0   0   0   2   2   2
 MK-2-15                0   0   0   0   2   2   2   2   0   2   2   0   0   0   0   2   2   0   0   0   0   2   2   2   2   2   0   2   0   2   2   2   2   2   0   2   2   0   2   2   2   2   0   2   0   2   2   2   0   2   0   2   0   2   0   2   0   0   2   2   2   2   0   0   0   0   0   0   2   2   2   0   0   2   0   2   2   2   0   2   2   0   0   0   0   0   0   2   0   0   2   0   0   0   0   2   0   0   0   0   2   2   0   2   0   2   2   2   0   0   2   2   2   0   0   0   2   2   0   2   0   2   2   0   0   2   0   0   0   0   0   0   2   0   2   0   0   2   2   2   0   0   0   0   0   2   2   2   2   0   0   2   0   0   0   0   0   0   0   0   0   2   2   0   0   0   0   2   2   2   2   0   0   2   0   2   0   2   2   2   2   2   2   0   0   2   2   2   0   0   2   2   0   0   0   0   0   2   2   0
 MK-2-16                0   0   0   0   2   0   2   2   0   2   2   0   2   0   0   2   2   0   0   0   0   2   2   2   2   2   0   2   0   2   2   2   0   2   0   2   2   0   2   2   2   2   0   2   0   2   2   2   0   2   0   2   0   2   0   2   0   0   2   2   0   2   0   0   0   0   0   0   2   2   2   2   0   2   0   2   2   2   0   0   2   0   0   0   0   2   0   2   0   0   2   0   0   0   0   2   0   0   0   0   0   2   0   2   0   0   2   2   0   0   2   2   2   2   0   2   2   2   0   2   0   2   2   0   2   2   0   0   2   0   0   0   0   0   2   0   0   2   2   2   0   0   0   0   0   2   2   2   2   0   0   2   0   0   2   0   2   0   0   0   0   2   2   0   0   0   0   2   2   0   2   0   0   2   0   0   0   2   2   2   2   2   0   0   0   2   2   2   0   0   2   2   0   0   0   0   0   2   2   0
 MK-3-1                 2   0   0   0   0   2   0   0   2   0   2   0   2   2   2   2   2   2   2   2   2   0   2   0   0   0   0   0   0   2   0   2   2   0   2   0   2   0   2   2   2   0   0   2   0   2   2   0   2   0   2   0   0   0   0   0   2   0   0   0   0   0   2   0   2   0   0   0   0   2   0   0   2   0   0   0   2   2   0   2   0   2   0   2   0   2   2   0   2   2   2   0   2   0   2   0   2   0   0   0   2   0   0   2   0   2   2   0   0   0   2   2   0   0   0   2   0   0   0   2   0   2   0   2   0   2   2   0   0   0   2   2   0   2   2   0   0   2   0   2   0   2   2   2   0   2   0   2   2   2   0   2   0   2   2   0   0   0   0   0   2   0   0   2   0   2   2   2   2   2   0   0   0   0   0   0   0   0   0   0   2   2   0   0   2   2   0   2   0   0   0   2   2   2   0   0   0   2   2   2
 MK-3-2                 0   0   0   0   0   2   0   0   0   0   2   0   0   2   2   2   2   2   2   2   0   0   0   0   0   0   0   0   0   2   0   2   2   0   2   2   2   0   2   2   2   0   0   2   0   2   2   0   2   0   2   0   0   0   0   0   2   0   0   0   0   0   2   0   2   0   2   0   0   2   0   2   2   0   0   0   2   2   0   2   0   2   0   2   0   2   2   0   2   2   2   0   2   0   2   0   2   0   0   0   2   0   0   2   0   2   2   0   0   0   2   2   0   0   0   2   2   0   2   2   0   2   0   2   0   2   2   0   0   0   2   2   0   2   2   2   0   2   0   2   0   2   2   2   2   2   0   2   2   2   0   2   0   2   2   0   0   0   2   0   2   0   0   2   0   2   2   2   2   2   0   0   0   0   0   0   0   0   2   0   2   2   0   0   0   2   0   2   0   0   0   2   2   2   0   0   0   2   2   2
 MK-3-3                 0   0   0   0   0   2   0   0   0   2   2   0   0   2   2   2   2   2   2   2   0   2   0   0   0   0   0   0   2   2   0   2   2   0   2   0   2   0   2   0   2   0   0   2   0   2   2   0   2   0   2   2   0   0   0   0   2   2   0   0   0   0   2   0   2   0   2   0   0   2   0   2   2   0   0   0   2   2   0   2   2   2   0   0   0   2   2   0   2   2   2   0   2   0   2   0   2   0   0   0   2   0   0   2   2   2   2   0   0   0   2   2   0   2   0   2   2   2   2   2   0   2   0   2   0   2   2   0   0   0   2   2   0   2   0   2   0   2   0   2   0   2   2   2   0   2   0   2   2   2   2   2   2   2   2   0   0   0   2   0   2   0   0   2   0   2   2   2   2   2   0   0   0   0   0   0   0   0   0   0   2   2   0   2   0   2   2   2   0   0   0   2   2   2   0   0   0   2   2   2
 MK-3-4                 0   0   0   2   0   2   0   0   0   2   2   0   0   2   2   2   0   2   2   2   0   2   0   0   2   0   0   0   2   2   2   2   2   0   2   0   2   0   2   0   2   0   0   0   0   2   2   0   2   0   2   2   0   0   0   0   2   0   0   0   0   0   2   0   2   0   2   0   0   2   0   2   2   0   0   0   2   2   0   2   2   2   0   0   0   2   2   0   2   2   2   0   2   0   2   0   2   0   0   2   2   0   0   2   2   2   2   0   0   0   2   2   0   2   0   2   2   2   2   0   0   2   0   2   0   0   2   0   0   2   2   0   0   2   0   2   0   2   0   2   0   2   2   2   0   2   0   2   2   0   2   2   2   2   2   0   0   0   2   0   2   2   0   2   0   2   2   2   2   2   0   0   0   0   0   2   0   0   0   0   2   2   2   2   0   2   2   2   0   0   0   2   2   2   0   0   0   2   2   2
 MK-3-5                 0   0   0   2   0   2   0   0   0   2   2   0   0   2   2   2   0   2   2   2   0   2   0   0   2   0   0   0   2   2   2   2   2   0   2   0   2   0   2   0   2   2   0   0   0   2   2   0   2   0   2   2   0   0   0   0   2   0   0   0   0   0   0   0   2   0   2   0   0   2   0   2   2   0   0   0   2   2   0   0   2   0   0   0   0   2   2   0   2   2   2   0   2   0   2   0   2   0   0   2   2   0   0   2   2   2   2   0   0   0   2   2   0   2   0   2   2   2   2   0   0   2   0   2   0   0   0   0   0   2   2   2   2   2   0   2   0   2   2   2   0   2   2   2   2   2   0   0   2   0   0   2   2   2   2   0   0   2   2   0   2   2   0   2   2   2   2   2   2   0   2   0   0   0   2   2   0   0   0   0   2   2   2   2   0   2   2   2   0   0   0   2   2   2   0   0   0   2   2   2
 MK-3-6                 0   2   2   2   0   2   2   0   0   2   2   0   0   2   2   2   0   2   2   2   0   2   0   0   2   0   0   0   2   2   2   2   2   0   2   0   2   0   2   0   2   2   0   0   0   0   2   0   2   0   2   0   0   0   2   0   2   0   0   0   0   0   0   0   2   0   2   0   0   2   0   2   2   0   0   0   2   2   0   0   2   0   0   0   0   2   2   0   2   2   2   0   2   0   2   0   2   0   0   0   2   0   0   2   2   0   2   0   0   0   2   2   0   2   0   2   2   0   2   0   2   0   0   2   0   0   0   0   0   2   2   2   2   2   0   2   0   2   2   2   0   2   0   2   2   2   0   0   2   0   0   2   2   2   2   0   0   2   2   2   2   2   2   2   2   2   2   2   2   0   2   0   0   2   2   2   0   0   0   0   2   2   2   2   0   2   2   2   0   0   0   2   2   0   0   0   0   2   2   2
 MK-3-7                 0   2   2   2   0   2   2   0   0   2   2   0   0   0   2   2   0   2   2   0   0   2   0   0   2   0   0   2   2   0   0   2   2   0   2   0   2   0   2   0   2   2   0   0   2   0   2   0   2   0   2   0   0   0   2   0   2   0   0   0   2   0   0   0   2   0   2   0   0   2   0   2   2   0   0   0   2   2   0   0   2   0   0   0   0   2   2   0   2   2   2   0   2   0   2   0   2   2   0   0   2   0   0   2   2   0   0   0   0   0   2   2   0   2   0   2   2   0   2   0   2   0   0   2   0   0   2   0   0   2   2   2   2   2   0   2   0   2   2   2   0   2   0   2   0   2   0   0   0   0   0   2   2   2   2   0   0   2   0   2   2   2   0   2   2   0   2   2   2   0   2   0   2   2   2   2   0   0   0   0   2   2   2   2   2   2   2   2   0   0   0   2   2   2   0   0   0   2   2   2
 MK-3-8                 0   2   2   2   0   2   2   0   0   2   2   0   0   0   2   2   0   2   0   2   0   2   0   0   2   0   0   0   2   2   0   2   2   0   2   0   2   0   2   0   2   0   0   0   2   0   2   0   2   2   2   0   0   0   0   0   2   0   0   0   2   2   0   0   2   2   2   0   0   2   2   2   2   0   0   0   2   2   0   0   2   0   0   0   0   2   2   0   2   2   0   0   2   0   2   0   2   2   0   0   2   2   0   2   2   0   0   0   0   0   2   2   0   2   0   2   0   2   2   0   2   0   0   2   0   0   2   0   0   2   0   0   2   2   0   2   0   2   0   2   0   2   0   2   0   2   0   0   2   0   0   0   2   2   2   0   0   2   0   2   2   2   0   2   2   0   2   2   2   0   2   0   2   2   2   2   0   0   0   0   2   2   2   2   2   0   2   2   0   0   0   0   2   2   0   0   0   0   2   2
 MK-3-9                 0   2   2   2   0   2   2   0   0   2   2   0   0   0   2   2   2   2   0   2   0   0   0   0   2   0   0   0   2   2   0   2   2   0   2   0   2   2   2   0   2   0   0   0   0   0   2   0   2   2   2   2   0   2   0   0   0   0   0   0   2   2   0   0   2   2   2   0   0   2   2   0   2   0   0   0   2   0   0   0   2   0   0   0   0   2   2   0   0   2   0   0   2   0   2   0   2   2   0   0   2   2   0   2   0   0   0   0   0   0   2   2   0   2   0   2   0   2   2   0   2   0   0   2   0   0   2   0   0   0   0   0   0   2   0   2   0   2   0   2   0   2   0   2   0   2   0   0   2   0   0   0   2   2   2   0   0   2   0   2   2   2   0   0   2   0   2   2   2   0   2   0   2   2   2   2   0   0   2   0   2   2   0   0   2   0   2   0   0   0   0   0   2   2   0   0   0   0   2   2
 MK-3-10                0   2   2   2   0   0   2   0   0   2   2   0   0   2   0   2   2   2   0   2   0   0   0   0   2   0   0   0   2   2   0   2   2   0   2   0   0   2   2   0   2   0   0   2   0   0   2   0   2   2   2   2   0   2   0   0   0   0   0   0   2   2   2   0   2   2   2   0   0   2   2   0   0   0   0   0   2   0   0   0   2   0   0   0   0   2   2   2   0   2   0   0   2   0   2   0   2   2   0   2   2   2   0   0   0   0   0   0   0   0   2   2   0   2   0   2   0   2   2   0   2   0   0   0   0   0   2   0   0   0   0   0   0   2   0   2   0   0   0   2   0   2   0   2   0   2   0   0   2   2   0   0   2   2   2   0   0   2   0   2   0   2   0   0   2   0   2   2   0   0   2   0   2   2   0   2   0   0   2   0   2   2   0   0   2   0   0   0   0   0   0   0   2   2   0   0   0   0   2   2
 MK-3-11                0   2   2   2   0   0   2   0   0   2   2   0   0   2   2   0   2   2   0   2   0   0   0   0   2   0   2   0   2   2   0   2   2   0   2   0   0   2   2   0   2   0   0   2   0   0   2   0   2   2   2   2   0   0   0   0   0   0   2   0   2   2   2   0   2   2   2   0   2   2   2   0   0   0   0   0   2   2   2   0   2   0   0   0   0   2   2   2   0   2   0   0   0   0   2   0   2   0   0   2   2   2   0   0   0   0   0   0   0   0   0   2   0   0   0   2   0   2   2   0   2   0   0   0   0   0   0   0   0   0   0   0   2   2   0   2   0   0   0   2   0   2   0   2   0   2   0   0   2   2   0   0   2   2   2   0   0   2   0   2   0   2   0   2   2   0   2   2   0   0   2   0   2   2   0   2   0   0   2   0   2   2   0   0   2   0   0   0   0   0   0   0   2   2   0   0   0   0   2   2
 MK-3-12                2   2   2   2   2   0   2   0   0   2   2   0   0   2   2   0   2   2   0   2   0   0   0   0   2   0   2   0   2   2   0   2   2   0   0   0   0   2   2   0   2   0   0   2   0   0   2   0   2   2   2   2   2   2   0   0   0   0   2   0   2   2   2   0   2   2   2   0   2   2   2   0   0   0   0   0   2   0   2   0   2   0   0   0   0   2   2   2   0   2   0   0   0   0   2   0   2   0   0   2   2   2   0   0   0   0   0   0   0   0   0   2   0   0   0   2   0   2   2   0   0   0   0   0   0   0   0   0   0   0   0   0   0   0   0   2   2   0   0   2   0   2   0   2   0   2   0   0   0   2   0   0   2   2   2   0   0   2   0   2   0   2   0   2   2   0   2   2   0   0   2   0   2   2   0   2   0   0   2   0   0   2   0   0   0   0   0   2   0   0   0   0   2   2   0   0   0   0   2   2
 MK-3-13                2   2   2   2   2   0   2   0   0   2   2   0   0   2   2   0   2   2   0   2   0   0   0   0   0   0   2   0   2   2   0   2   2   0   0   0   0   2   2   0   0   0   0   2   0   0   2   0   2   2   0   2   0   2   0   0   0   0   0   2   2   2   2   0   2   2   2   0   2   2   2   0   2   0   0   0   2   0   2   0   2   0   2   0   0   2   2   2   2   2   0   0   0   0   2   0   2   0   0   2   2   2   0   0   0   0   0   0   0   0   0   2   0   0   2   2   0   0   0   0   0   0   0   0   0   0   0   0   0   0   0   0   0   0   0   2   0   0   0   2   0   2   0   2   0   2   0   0   0   2   0   0   2   2   2   0   0   2   0   2   0   2   0   2   2   0   2   2   2   0   2   0   2   2   0   2   2   0   2   0   0   2   0   0   0   0   0   2   0   0   0   0   2   2   0   0   2   0   2   2
 MK-3-14                2   2   2   2   2   2   2   0   0   2   2   0   0   2   2   0   2   2   0   2   0   2   0   0   0   0   2   0   2   2   0   2   2   0   0   0   0   0   2   0   0   0   0   2   2   0   2   0   2   2   0   2   0   2   0   0   0   0   0   0   0   2   2   0   0   2   2   0   0   2   2   0   2   2   2   0   2   0   0   0   2   0   2   0   0   2   2   0   2   2   0   0   0   0   2   2   2   0   0   2   0   2   0   0   0   0   0   0   0   0   0   2   0   0   2   2   2   0   0   0   0   0   0   0   2   0   0   0   0   0   0   0   0   0   0   2   0   0   0   2   0   0   0   2   0   2   0   0   0   2   0   2   0   0   2   2   0   2   0   2   0   2   2   2   2   0   2   2   2   0   2   0   0   2   0   2   2   0   2   0   0   2   0   0   0   0   0   2   0   0   0   0   2   2   0   0   2   0   2   2
 MK-3-15                2   2   2   2   2   2   2   0   2   2   2   0   0   2   2   0   2   2   0   2   0   2   0   0   0   0   2   0   0   2   0   2   2   0   0   0   0   0   2   0   0   0   0   2   2   0   2   0   2   2   0   2   0   2   0   0   0   0   0   0   0   2   2   0   0   2   0   0   0   2   0   0   2   2   2   0   2   0   0   2   2   0   2   0   2   2   2   0   2   2   0   0   0   0   2   2   2   0   0   0   0   2   0   0   0   0   0   0   0   0   0   2   0   0   2   2   2   0   0   0   0   0   0   0   2   0   0   0   0   0   0   2   0   0   0   2   0   0   0   2   2   0   0   2   0   2   0   2   0   2   0   2   0   0   2   2   0   2   0   2   0   2   2   2   2   0   2   2   2   0   2   0   0   2   0   2   2   2   2   0   0   2   0   0   0   0   0   2   0   0   0   0   2   0   0   0   2   0   2   2
 MK-3-16                2   2   2   2   2   2   2   0   0   2   2   0   0   2   2   0   2   2   0   2   0   2   0   0   0   0   2   0   0   2   0   2   2   0   0   0   0   0   2   0   0   0   0   2   2   0   2   0   2   2   0   2   0   0   0   0   0   0   0   0   0   2   2   0   0   2   0   2   2   0   0   0   0   2   2   0   2   0   0   2   2   0   2   0   2   2   2   0   0   2   0   0   0   0   2   2   2   0   0   0   2   0   0   0   0   0   0   0   0   0   0   2   0   0   2   2   2   0   0   0   0   0   0   0   2   0   0   0   0   0   0   2   0   0   0   0   0   0   0   2   2   0   0   2   0   2   0   2   0   2   0   2   0   0   2   0   0   2   0   2   0   2   2   2   2   0   2   2   2   0   0   0   0   2   0   2   2   2   2   0   0   2   0   0   0   0   0   2   0   2   2   0   2   0   0   0   2   0   2   0
 MK-4-1                 2   2   2   2   0   2   2   0   0   2   0   0   0   2   0   2   2   2   2   2   2   2   2   0   0   0   0   2   2   2   0   0   2   2   2   0   0   2   2   0   0   2   0   2   0   2   2   2   0   2   0   0   2   2   2   2   2   0   2   2   2   0   0   2   0   0   0   2   0   2   2   2   2   2   2   2   2   2   0   0   2   0   0   2   2   0   2   0   0   0   0   0   0   0   2   2   0   0   2   0   2   2   2   2   2   0   0   2   0   0   2   2   0   2   2   0   2   2   0   2   0   0   2   0   0   0   2   0   2   0   0   2   2   2   2   0   2   0   2   0   0   0   0   2   2   0   0   2   2   0   0   2   2   2   0   0   0   0   2   0   0   2   2   0   0   0   0   2   0   0   0   2   0   0   0   2   2   0   2   2   0   0   0   0   2   0   0   0   2   2   2   2   2   2   0   0   0   2   0   0
 MK-4-2                 0   2   2   2   2   2   2   0   0   2   0   0   0   2   0   2   2   2   2   2   2   2   2   0   0   0   0   2   2   2   0   0   2   2   2   0   0   2   2   0   0   2   0   2   0   2   2   2   0   2   0   0   2   2   2   2   2   0   2   2   2   0   0   2   0   0   0   0   0   2   2   2   0   2   2   2   2   2   0   0   2   0   2   2   2   0   2   0   0   0   0   0   0   0   2   0   0   0   2   0   2   2   2   2   0   0   0   2   0   0   2   2   0   0   2   0   0   2   0   2   0   0   2   0   0   0   2   0   2   0   0   2   2   2   2   0   2   0   2   0   0   0   2   2   2   0   0   2   2   2   0   2   2   2   0   0   0   0   2   0   0   2   2   0   0   0   0   2   0   0   0   2   0   0   0   2   2   0   2   2   0   0   0   0   2   0   0   0   2   2   2   2   2   2   2   0   0   2   0   0
 MK-4-3                 0   2   2   2   2   2   2   2   0   2   0   0   0   2   0   2   2   2   2   2   2   2   2   0   0   2   0   2   2   2   0   0   2   2   2   0   0   2   2   0   0   2   0   2   0   2   2   2   0   2   0   0   2   2   2   2   2   0   2   0   2   0   0   2   0   0   0   0   0   2   2   2   0   2   2   2   0   2   0   0   2   0   2   2   2   0   2   0   0   0   0   0   0   0   2   0   0   0   2   0   2   2   2   2   2   0   0   2   0   0   2   2   0   0   2   0   0   2   0   0   0   2   2   0   0   0   2   0   2   0   0   2   2   2   2   0   2   0   2   0   0   0   2   2   2   0   0   2   2   2   0   2   2   2   2   0   0   0   2   0   0   2   2   0   2   0   0   2   0   0   0   2   0   0   0   2   2   0   2   2   0   0   0   0   2   0   0   2   2   2   2   2   2   2   2   0   0   2   0   0
 MK-4-4                 0   2   2   2   2   2   2   2   0   2   0   0   0   2   0   2   0   2   2   2   2   2   2   0   0   2   0   2   2   0   0   2   2   2   2   0   0   2   2   0   0   2   0   2   0   2   2   0   0   2   0   0   2   2   2   0   2   0   2   0   2   2   0   2   0   0   0   0   0   2   2   2   0   2   0   2   0   2   0   0   2   0   0   2   0   0   0   0   0   2   0   0   0   0   2   0   0   0   2   0   2   2   2   2   2   0   0   2   0   0   2   2   0   0   2   0   0   2   0   0   0   2   2   0   0   0   2   0   2   0   0   2   2   2   2   0   2   0   2   0   0   0   2   2   2   0   0   2   2   2   0   2   2   2   2   0   0   2   2   0   2   2   2   0   0   0   0   2   0   0   0   2   0   0   0   2   2   2   0   2   0   0   2   0   2   0   0   2   2   2   2   0   2   2   2   2   0   2   0   0
 MK-4-5                 0   2   2   2   2   2   0   2   0   2   0   0   0   2   0   0   0   2   2   2   2   2   0   0   0   2   0   2   2   0   0   2   2   2   2   0   0   2   2   0   0   2   0   0   0   2   2   0   0   2   0   0   2   2   2   0   0   0   2   0   2   2   0   2   0   0   2   0   0   2   2   2   0   2   0   2   0   2   0   0   2   0   0   2   0   0   0   0   0   2   0   0   0   0   2   0   2   0   2   2   2   2   2   2   2   0   0   2   0   2   2   2   0   0   2   0   0   0   0   0   0   2   2   0   0   0   2   0   2   0   0   2   2   2   2   0   2   0   0   0   0   0   2   2   2   0   0   2   2   2   0   2   2   2   2   0   0   2   2   2   2   2   2   0   0   0   0   2   0   0   0   0   0   2   0   2   2   2   0   2   0   0   2   0   2   0   0   2   2   2   2   0   2   0   2   0   0   2   0   0
 MK-4-6                 0   2   2   2   2   2   0   2   0   2   0   0   0   2   2   0   0   2   2   2   2   2   0   2   0   2   0   2   0   0   0   2   2   0   2   0   2   2   0   2   0   2   0   0   0   2   2   0   2   2   2   0   2   2   2   0   0   0   2   0   2   2   0   0   0   0   0   0   2   2   2   2   2   0   0   2   2   2   2   0   2   0   0   2   0   0   0   0   0   2   0   2   0   0   2   0   2   0   2   2   2   0   2   2   2   0   0   2   0   2   2   2   0   0   2   0   2   0   0   0   0   0   2   0   0   0   2   0   2   0   0   2   2   2   2   0   2   0   2   0   0   0   2   2   2   0   0   2   2   0   0   2   2   2   2   0   0   2   2   2   2   2   2   0   0   0   0   2   0   0   0   2   0   0   0   2   2   2   0   2   0   0   2   0   2   0   0   2   2   2   2   0   2   0   0   0   0   2   0   0
 MK-4-7                 0   2   2   2   2   0   0   0   0   2   0   0   0   2   2   0   0   2   2   2   2   2   0   2   0   0   2   2   0   0   0   2   2   0   2   0   2   0   0   2   0   2   0   2   0   0   2   0   2   2   2   0   2   2   2   0   0   0   2   0   2   2   0   0   0   0   2   0   2   2   2   2   2   0   0   2   2   2   0   0   2   2   0   2   0   0   0   0   0   2   0   2   0   2   2   0   2   0   0   2   2   0   2   2   2   0   0   2   0   2   2   2   0   0   2   2   2   0   0   0   0   0   2   0   0   0   2   0   2   0   0   2   0   2   2   0   0   2   2   0   2   0   2   2   0   0   0   2   2   0   0   2   2   2   2   0   0   2   2   0   2   2   2   0   0   2   0   2   0   0   0   2   0   0   0   2   2   2   0   2   0   0   2   0   2   0   0   2   2   2   2   0   2   0   0   0   0   2   0   0
 MK-4-8                 0   2   2   2   2   0   0   0   0   2   0   0   0   2   0   0   0   2   2   2   2   2   2   2   0   0   2   2   0   0   0   2   2   0   2   0   2   0   0   0   0   2   0   2   0   0   2   0   2   2   2   0   2   2   2   2   0   0   2   0   2   2   0   0   0   0   2   2   2   2   2   0   2   0   0   2   2   2   0   0   2   2   0   2   0   0   0   0   0   2   0   2   0   2   2   0   2   0   0   2   0   0   2   2   0   0   0   2   0   2   2   2   0   0   2   2   2   0   0   0   0   0   2   0   0   0   2   0   2   0   0   2   2   2   2   0   0   2   2   0   2   2   2   0   0   0   0   2   0   0   0   2   2   2   2   0   0   2   2   0   2   0   2   0   0   2   0   2   0   0   0   2   0   0   0   2   2   2   0   2   0   0   2   0   2   0   0   2   2   2   2   0   2   0   0   0   0   2   0   0
 MK-4-9                 0   2   2   2   2   0   0   0   0   2   0   0   0   0   0   0   0   2   2   2   2   2   2   2   0   0   2   2   0   0   0   2   2   0   2   0   2   0   0   0   0   2   0   2   0   2   2   0   2   2   2   0   2   0   2   2   0   0   2   0   2   2   0   0   0   0   2   2   2   2   2   0   2   0   0   2   2   2   0   0   0   2   0   2   0   2   0   0   0   2   0   2   0   2   2   0   0   0   0   2   0   0   2   2   0   0   0   2   0   2   2   0   0   0   2   2   2   0   0   0   0   0   0   0   0   0   2   0   2   0   0   2   2   2   2   0   0   2   2   0   2   2   2   0   0   0   2   2   0   0   0   0   2   2   2   0   0   2   2   0   2   0   2   0   0   2   0   2   0   0   0   2   0   0   0   2   2   2   0   2   0   0   2   0   2   0   0   2   2   2   2   0   2   0   0   0   0   2   0   0
 MK-4-10                0   2   2   2   2   0   0   0   0   2   2   0   0   0   0   0   2   2   2   2   2   0   2   2   0   0   0   2   0   0   0   2   2   0   2   0   2   0   0   0   0   2   0   2   0   2   2   0   2   2   2   0   0   0   2   2   0   0   2   2   0   2   0   0   0   0   2   2   2   2   2   0   2   0   2   2   2   2   2   0   0   2   0   2   0   2   0   0   0   2   0   0   0   2   2   0   0   2   0   2   0   0   2   2   0   0   0   2   0   2   2   0   0   0   2   2   2   0   0   0   0   0   0   0   0   0   2   0   2   0   0   0   0   2   0   0   0   2   2   0   2   2   2   0   2   0   2   2   0   0   0   0   2   2   2   0   0   2   0   0   2   0   2   0   0   2   0   2   0   2   0   2   0   0   0   2   2   2   0   2   0   0   2   0   2   0   0   2   0   2   2   0   0   0   0   0   0   2   0   0
 MK-4-11                0   2   2   2   2   0   0   0   0   2   2   0   0   0   0   0   2   2   2   2   0   0   2   2   0   0   0   2   0   0   0   2   2   0   2   0   2   0   0   0   0   2   2   2   0   2   2   0   2   2   2   0   0   0   0   2   0   0   2   2   0   2   0   0   0   0   2   2   2   2   2   0   2   0   2   2   2   2   0   0   0   2   0   2   0   2   0   0   0   2   2   0   0   2   2   0   0   2   0   2   0   0   2   2   0   2   0   2   0   2   2   0   0   0   2   2   2   0   0   0   0   0   0   0   0   0   2   0   2   0   0   0   0   2   0   0   0   2   0   0   2   2   2   0   2   0   0   2   0   0   0   0   2   2   2   0   0   2   0   0   2   0   2   0   0   2   2   2   0   2   0   2   2   0   0   2   2   2   0   2   0   0   2   2   2   0   0   0   0   2   2   0   0   2   0   0   0   2   0   0
 MK-4-12                0   2   2   2   2   2   0   0   2   2   2   0   0   0   0   0   2   2   2   2   0   0   2   2   0   0   0   2   0   0   0   2   2   0   2   0   2   0   0   0   0   2   2   2   0   0   2   0   2   2   2   0   0   0   0   2   2   0   2   2   0   0   0   0   0   0   2   2   2   2   2   0   2   0   2   2   2   2   0   0   2   2   0   2   0   2   0   0   0   2   2   2   0   2   2   0   2   2   0   2   0   0   2   2   0   2   2   2   0   2   2   0   0   0   2   2   2   0   0   0   0   0   0   0   0   0   2   0   2   0   0   2   0   2   0   0   0   2   0   0   2   2   2   0   2   0   0   2   0   0   0   0   2   2   2   0   0   2   2   0   2   0   2   2   0   2   2   2   2   2   0   2   2   0   0   2   2   0   0   2   0   0   2   2   2   0   0   0   0   2   2   0   0   0   0   0   0   2   0   0
 MK-4-13                0   2   2   2   2   2   0   0   2   2   2   0   0   0   0   0   2   0   2   2   0   0   2   2   0   2   0   2   0   0   0   2   2   2   2   0   2   0   0   0   0   2   2   2   0   0   0   0   2   2   2   0   0   0   2   2   2   0   2   2   0   0   0   0   0   2   2   2   2   2   2   0   2   0   2   0   2   2   0   0   2   2   0   0   0   2   0   0   2   2   2   2   0   2   2   0   2   2   0   2   0   0   2   2   0   2   2   2   0   2   2   0   0   0   2   2   2   0   0   0   0   0   0   0   0   0   2   0   2   0   0   2   0   2   0   0   0   2   0   0   2   2   2   0   2   2   0   0   0   0   0   0   2   2   2   0   0   2   2   0   2   0   2   2   0   0   2   2   2   2   0   2   2   0   0   2   2   0   0   2   0   0   0   2   2   0   0   0   0   2   2   0   0   0   0   0   0   2   0   0
 MK-4-14                0   2   2   2   2   0   0   0   2   2   2   0   2   0   0   0   2   0   2   2   0   0   0   2   0   2   0   2   0   0   0   2   2   2   2   0   2   0   0   0   2   2   2   0   0   0   0   0   2   2   2   0   0   0   2   2   2   0   2   2   0   0   0   0   0   2   2   2   2   2   2   0   2   0   2   0   2   2   0   0   2   0   0   0   0   2   0   0   2   0   2   2   2   2   2   0   2   2   0   2   0   0   2   2   0   2   2   2   0   2   0   0   0   0   2   2   2   0   0   0   0   0   0   0   0   0   2   0   0   2   0   2   0   2   0   0   0   2   0   0   2   2   2   2   2   2   0   0   0   0   0   0   2   2   2   2   0   2   2   0   0   2   2   2   0   0   2   2   2   2   0   2   2   0   0   2   0   0   0   2   0   0   0   0   2   0   0   0   0   2   2   0   0   0   0   0   0   0   2   0
 MK-4-15                0   2   2   2   2   0   2   0   2   2   0   0   2   0   0   0   2   0   0   2   0   0   0   2   0   2   0   2   0   0   0   2   2   2   2   0   2   0   0   0   2   2   2   0   0   0   0   0   2   2   2   0   0   0   2   2   2   0   2   2   0   0   0   0   0   2   2   0   2   2   2   0   2   0   2   0   2   2   0   0   2   0   0   0   0   0   0   0   2   0   2   2   2   2   2   0   2   2   0   2   2   0   2   2   0   2   2   2   2   2   0   0   0   2   0   2   2   0   0   0   0   0   0   0   0   0   0   0   0   2   0   2   0   2   0   0   0   0   0   0   0   2   2   2   2   2   0   0   0   0   2   0   2   2   2   2   2   2   2   0   0   0   0   2   0   0   2   2   0   2   0   2   0   0   0   2   0   0   0   2   0   0   0   2   2   0   0   0   0   2   2   0   0   0   0   0   0   0   2   0
 MK-4-16                0   2   2   2   2   0   2   0   2   2   0   0   2   0   0   0   2   0   0   0   0   0   2   2   0   2   0   2   0   0   0   2   0   2   0   0   2   0   0   0   2   2   2   0   0   0   0   0   2   2   2   0   0   0   2   2   2   0   2   2   0   0   0   2   0   2   2   0   2   2   2   0   2   0   2   0   0   2   0   0   2   0   0   0   0   0   0   0   2   0   2   2   2   2   2   0   2   2   0   2   2   0   2   2   0   2   2   2   0   2   0   0   0   2   2   2   2   0   0   0   0   0   2   0   0   0   0   0   0   2   0   2   0   2   0   0   2   0   0   0   0   2   2   0   2   2   0   0   0   0   2   0   2   2   2   2   0   2   2   0   0   0   0   2   0   0   2   2   0   2   0   2   0   0   0   0   0   0   0   2   0   2   0   2   2   0   0   2   0   2   2   0   0   0   2   0   0   0   2   0
 MK-5-1                 0   2   2   0   0   2   2   0   0   0   2   2   2   0   0   2   0   0   0   2   2   0   2   0   0   0   2   2   2   0   0   0   0   0   2   0   2   2   0   2   2   2   0   2   2   2   0   2   0   2   2   2   2   0   0   2   0   0   2   2   0   2   0   0   2   2   0   2   0   0   2   0   0   2   2   2   0   0   0   2   2   0   0   2   0   0   2   0   0   2   0   0   2   0   2   2   2   2   0   0   2   0   0   0   0   0   0   0   0   2   2   2   0   2   0   2   2   0   0   0   0   2   0   0   2   0   2   0   0   0   0   2   0   0   0   2   2   2   2   0   0   2   0   0   2   0   0   2   2   2   0   0   0   2   0   2   0   2   0   0   0   2   0   2   0   2   0   0   2   2   0   0   0   2   2   0   0   2   2   0   0   0   2   2   2   0   2   0   2   0   0   2   0   0   2   0   0   0   0   2
 MK-5-2                 0   2   2   0   0   0   2   0   0   0   2   2   2   0   0   2   0   0   0   2   2   0   2   0   0   0   2   2   2   0   0   0   2   0   2   2   2   2   0   2   2   2   0   2   2   2   0   2   0   2   2   2   2   0   2   2   0   0   2   2   0   2   0   0   2   2   0   2   0   0   2   2   2   2   2   2   0   0   0   2   2   0   0   2   0   0   2   0   2   0   0   0   2   0   2   2   2   2   2   2   2   0   0   0   0   0   0   0   0   2   2   2   0   2   0   0   2   0   0   0   0   2   0   0   2   0   2   0   0   0   0   2   0   0   0   2   2   0   2   0   0   2   0   0   2   0   0   2   2   2   0   0   0   2   0   2   0   2   0   0   0   2   0   2   0   2   0   0   2   2   0   0   0   2   2   0   0   2   2   0   0   0   2   2   2   0   2   0   2   0   0   2   0   0   2   0   0   0   0   2
 MK-5-3                 0   2   2   2   0   0   2   0   0   0   2   2   2   0   0   2   0   0   0   2   2   0   2   0   0   0   2   2   2   0   0   0   2   0   2   2   2   2   0   2   2   2   0   2   2   2   0   2   0   2   2   2   2   0   2   2   0   0   2   2   0   2   0   0   2   2   0   2   0   0   2   0   0   2   2   0   2   0   0   2   2   0   0   2   0   0   2   0   2   0   0   0   2   0   2   2   2   2   0   2   2   0   0   0   0   0   0   0   0   2   2   2   0   2   0   0   2   0   0   0   2   2   0   0   2   0   2   0   0   0   0   2   0   2   0   2   0   0   2   0   0   2   0   0   2   0   0   2   2   2   0   2   0   2   2   2   0   2   0   0   0   2   0   2   0   2   0   0   2   2   0   2   0   2   2   2   0   0   2   0   0   0   0   2   2   0   2   0   2   0   0   0   2   0   2   0   0   0   0   0
 MK-5-4                 0   2   2   2   0   0   2   0   0   0   2   2   2   0   0   2   0   0   0   2   2   0   2   0   0   0   2   2   2   0   2   0   2   0   2   2   2   2   0   2   2   2   0   2   2   2   0   2   0   2   2   2   2   0   2   2   0   0   2   2   0   2   0   0   2   2   0   2   0   0   2   0   0   2   2   0   2   0   0   2   2   0   0   2   0   2   2   0   2   0   0   0   2   0   2   2   2   2   0   2   0   0   0   0   0   0   0   0   0   2   2   2   0   0   0   0   2   0   0   0   2   2   0   0   2   0   2   0   0   2   0   0   0   2   0   2   0   0   2   0   0   2   0   2   2   0   0   2   2   2   0   2   0   2   2   2   0   2   0   0   0   2   0   2   0   2   0   2   2   2   2   2   2   2   2   2   0   0   2   0   0   0   0   2   2   0   2   0   2   0   0   0   2   0   2   0   0   0   0   0
 MK-5-5                 0   2   2   2   2   0   2   0   0   0   2   2   2   0   0   2   0   0   0   2   2   0   2   0   0   0   0   2   2   0   2   0   2   0   2   2   2   2   0   2   2   2   0   2   2   2   2   2   2   0   2   2   2   0   2   2   0   2   2   2   0   2   0   0   2   2   0   2   0   0   2   0   0   2   2   0   2   2   0   2   2   0   0   2   0   2   2   0   2   0   0   0   2   0   2   2   2   2   0   2   0   0   0   0   0   0   2   0   0   2   2   2   0   0   0   2   2   2   0   0   2   2   0   0   2   0   2   0   2   2   2   0   0   2   0   2   2   0   2   0   0   2   0   2   2   0   0   2   2   2   0   2   0   2   2   2   0   2   0   0   0   2   0   2   0   0   0   2   2   2   2   2   2   2   2   2   0   0   2   0   0   0   0   2   2   0   2   0   2   2   0   0   2   0   2   0   0   0   0   0
 MK-5-6                 0   2   2   2   2   0   2   0   0   0   2   2   2   0   0   2   0   0   0   2   2   0   2   0   0   0   0   2   2   0   2   0   2   0   2   2   2   2   0   2   2   2   0   2   2   2   2   2   2   0   2   2   2   0   2   2   0   2   2   2   0   2   0   0   2   2   0   2   2   0   2   0   0   0   2   0   2   2   0   2   2   0   0   2   0   2   2   0   2   0   2   0   2   2   2   2   2   2   0   2   0   0   0   0   2   0   0   0   0   2   0   2   0   0   0   2   2   2   2   2   0   2   2   0   2   0   2   0   2   2   2   0   0   2   0   2   2   0   2   0   0   2   0   2   2   0   0   0   2   2   2   2   0   0   2   2   0   2   0   0   0   2   0   2   0   0   0   2   2   0   2   2   2   2   2   2   0   0   2   0   0   0   0   2   2   0   2   0   2   2   0   2   2   0   2   0   0   0   0   0
 MK-5-7                 0   2   2   2   0   0   2   0   2   0   2   2   0   2   0   2   2   0   0   2   2   0   0   0   0   0   0   2   2   0   2   0   2   0   2   2   0   2   0   2   2   2   0   2   2   2   2   2   2   0   2   2   2   0   2   2   0   2   2   2   0   2   0   0   2   2   0   2   2   0   2   0   0   0   2   0   2   2   0   0   2   0   0   2   0   2   2   0   2   0   2   0   2   2   2   2   2   2   0   0   0   0   0   0   2   0   0   0   0   0   0   0   0   0   0   2   2   2   2   2   0   2   2   2   2   0   2   0   2   2   2   0   0   0   0   2   0   0   2   0   2   2   0   2   2   0   0   0   2   2   2   2   0   0   0   2   0   2   0   0   0   2   0   0   0   0   0   2   2   0   2   2   2   2   2   2   0   0   2   0   0   0   0   2   2   0   2   0   2   2   0   2   2   0   2   2   0   0   0   0
 MK-5-8                 0   2   2   0   2   0   2   0   2   0   2   2   0   2   2   2   2   0   0   0   2   0   0   0   2   0   0   2   2   0   2   0   2   0   2   2   0   2   0   2   2   2   0   2   2   2   2   2   2   0   2   2   2   0   0   2   0   2   2   2   0   2   0   0   2   2   0   2   2   0   2   0   0   0   2   0   2   2   0   0   2   2   0   2   0   2   2   0   0   0   2   0   0   2   2   2   0   2   0   0   0   0   0   0   2   2   0   0   2   2   0   0   0   0   0   0   2   2   2   2   0   2   2   2   0   0   2   0   2   2   2   0   0   0   0   2   0   0   2   0   0   0   0   2   2   0   2   0   0   2   2   2   2   2   0   2   0   2   0   0   0   2   2   0   0   0   0   2   2   0   2   2   2   2   2   2   0   2   2   0   0   0   0   2   2   0   0   0   2   0   0   2   2   0   0   2   0   2   0   0
 MK-5-9                 0   2   2   2   2   0   2   0   2   0   2   2   0   2   2   2   0   0   0   0   2   2   0   0   2   0   0   2   2   0   2   0   2   2   2   2   0   2   0   2   2   2   0   2   2   0   2   2   2   0   2   0   2   0   0   2   0   2   2   0   0   2   0   0   0   2   0   2   2   0   2   0   0   0   2   0   0   2   0   0   2   2   0   2   2   2   0   0   0   0   2   0   0   2   2   2   0   2   0   0   0   0   0   0   2   2   0   2   0   2   2   0   0   0   0   2   2   2   2   2   0   2   2   2   0   0   2   0   2   2   2   0   0   0   0   2   2   0   2   0   0   2   0   2   2   0   2   0   0   2   2   2   2   2   0   2   0   2   0   0   0   2   2   0   0   0   0   2   2   0   2   0   2   2   2   2   0   2   2   0   0   0   0   2   2   0   0   0   2   0   2   2   2   0   0   2   0   2   0   0
 MK-5-10                0   2   2   2   2   2   2   0   0   2   2   2   0   2   2   2   0   0   0   0   2   2   0   2   2   0   0   2   2   0   0   0   2   2   2   2   0   2   0   2   2   2   0   2   2   0   2   2   0   0   2   0   2   0   0   2   0   2   2   0   0   0   0   0   0   2   0   2   2   0   2   0   0   0   2   0   0   0   0   0   2   2   2   2   2   2   0   0   0   0   2   0   0   2   2   2   0   2   0   0   0   0   0   0   2   2   0   0   0   2   2   0   0   0   0   2   0   2   2   2   0   2   2   2   0   0   2   0   2   2   2   0   0   0   0   2   2   2   2   0   0   2   0   2   2   2   2   0   0   0   2   2   2   2   0   2   0   2   0   0   0   0   2   0   0   0   0   2   2   0   2   0   2   2   2   2   0   2   2   0   0   0   0   2   2   0   0   0   2   0   2   2   2   0   0   2   2   2   0   0
 MK-5-11                0   2   2   2   2   2   0   0   0   2   2   2   0   2   0   2   0   0   0   0   2   2   0   2   2   0   0   2   2   0   2   0   2   2   2   2   0   2   0   2   2   2   0   2   2   0   2   2   0   2   2   0   2   0   0   2   0   2   2   0   0   0   0   0   0   2   0   2   2   0   2   0   0   0   2   0   0   0   0   0   0   2   2   2   2   2   0   0   0   0   2   0   0   2   0   2   0   2   0   0   0   0   0   0   2   2   0   0   0   2   2   0   0   0   0   2   0   2   2   2   0   2   2   0   0   0   2   0   2   2   2   0   0   0   0   0   2   2   2   0   0   2   0   2   2   2   2   2   0   0   2   2   2   2   0   2   0   2   0   0   2   0   2   0   0   0   2   2   2   0   0   0   2   2   2   2   0   2   2   0   0   0   0   2   2   0   0   0   2   0   2   2   2   0   0   2   2   2   0   0
 MK-5-12                0   2   2   0   2   2   0   0   0   2   2   2   0   2   0   2   0   0   0   0   2   2   0   2   2   0   0   2   2   0   2   2   2   0   2   2   0   2   0   2   2   2   0   2   2   2   2   2   0   2   2   0   2   0   0   2   0   2   2   0   0   0   0   0   0   2   0   0   2   0   2   2   0   0   2   0   0   0   0   0   0   2   2   2   2   2   0   0   0   0   0   0   0   2   0   0   0   2   2   0   0   0   0   0   2   2   0   0   0   2   2   0   0   0   0   2   0   2   2   2   0   2   2   0   0   0   2   0   2   2   2   0   0   0   2   0   2   0   0   2   2   2   0   2   2   2   2   2   0   0   2   2   2   2   2   2   0   2   0   0   2   0   2   0   2   0   2   2   2   0   0   2   2   2   2   2   0   2   2   0   0   0   0   0   0   0   2   0   2   0   2   2   0   0   0   2   2   2   0   0
 MK-5-13                0   2   2   0   2   2   0   0   0   2   2   2   0   2   0   2   0   0   0   0   2   2   0   2   2   0   0   2   2   0   2   2   2   0   2   2   0   2   0   2   2   2   2   2   2   2   2   2   0   2   2   0   2   0   0   0   2   2   2   0   0   0   0   0   0   2   0   0   2   0   2   2   0   0   2   0   0   0   0   0   0   2   2   2   2   2   0   0   0   0   0   0   0   2   0   0   0   2   2   0   0   0   0   0   2   0   0   0   0   2   2   0   0   2   0   2   0   0   2   2   0   2   2   0   0   0   2   0   2   2   2   0   0   0   2   0   2   0   0   2   0   2   0   2   2   0   2   2   2   0   2   2   2   2   2   2   0   2   0   2   2   0   2   0   2   0   2   2   2   0   0   2   2   2   2   2   0   2   2   0   2   0   0   0   0   0   2   0   2   0   0   2   0   0   0   2   2   2   0   0
 MK-5-14                0   2   2   2   2   2   0   0   0   2   2   2   0   2   0   2   0   0   0   0   2   2   0   2   2   0   0   2   2   0   2   2   2   0   2   2   0   2   2   2   2   2   0   2   2   2   2   2   0   2   2   0   2   0   0   0   0   2   2   0   0   2   0   0   0   2   0   0   2   0   2   2   0   0   0   0   0   2   2   0   0   2   2   2   2   0   0   0   0   0   0   0   0   2   2   0   0   2   2   0   2   0   0   0   2   0   0   0   0   2   2   0   0   2   0   2   0   0   2   2   0   2   2   0   0   0   2   0   2   2   2   0   0   0   2   0   2   0   0   2   0   2   0   2   2   0   2   2   2   2   2   2   0   2   2   2   0   2   0   2   2   0   2   0   2   0   2   2   2   0   0   2   2   0   2   2   0   2   2   0   0   0   2   0   0   0   2   0   2   0   0   2   0   0   0   2   2   2   0   0
 MK-5-15                0   2   2   2   2   2   0   0   2   2   2   2   0   2   0   2   0   0   0   0   0   2   0   2   2   0   0   2   0   0   0   2   2   0   2   0   0   2   2   2   2   0   0   2   2   2   2   2   0   2   2   0   2   0   0   0   2   2   2   0   0   2   0   0   0   2   0   0   2   0   2   2   0   0   2   0   0   2   2   0   0   2   2   2   2   0   0   0   2   0   0   0   0   0   2   0   0   2   2   0   2   0   0   0   0   0   2   0   2   2   2   0   0   2   0   2   0   0   2   0   0   0   2   0   2   0   2   0   2   2   2   0   0   2   2   0   2   0   0   2   0   2   0   2   2   0   2   2   2   2   2   2   0   2   2   2   0   2   2   2   2   0   2   0   0   0   2   2   2   0   0   2   2   0   2   2   0   2   2   0   0   0   2   0   0   0   2   0   2   0   2   2   2   0   0   2   0   2   0   0
 MK-5-16                0   2   2   2   2   2   0   2   2   2   2   2   0   2   0   2   0   0   0   0   0   2   0   0   2   0   0   2   0   0   0   2   2   0   2   2   0   2   2   2   2   2   0   2   2   0   2   2   0   2   2   2   2   0   0   0   2   2   2   0   0   2   2   0   0   2   0   0   2   0   2   2   0   0   2   0   0   2   2   0   0   2   2   2   2   0   0   0   2   0   0   0   0   0   2   0   2   2   2   0   2   0   0   0   0   2   2   0   0   2   2   0   0   0   0   2   0   0   2   0   0   0   0   0   2   2   2   0   2   2   2   0   0   2   2   0   2   0   0   2   0   2   0   2   2   0   0   2   2   2   2   2   0   2   2   2   2   2   2   0   2   0   2   0   2   0   2   2   2   0   0   2   2   0   2   2   2   2   2   0   0   0   2   0   0   0   2   0   2   2   2   2   2   0   0   2   0   2   0   0
 MK-6-1                 2   0   2   2   2   0   2   2   0   2   2   2   2   2   0   0   2   0   0   0   2   2   2   2   0   0   2   0   0   2   0   0   2   2   0   0   2   2   2   2   2   0   0   2   0   0   0   0   0   2   2   0   2   2   0   2   0   0   0   0   2   0   0   0   0   0   0   2   2   0   2   0   0   2   0   2   0   2   0   2   2   0   2   0   2   0   0   0   0   0   0   0   2   0   2   0   0   0   0   0   2   0   0   0   0   2   2   0   0   0   0   2   0   2   2   0   2   0   0   2   0   0   2   2   0   0   2   0   0   2   2   0   2   2   2   0   2   0   0   2   0   0   2   0   0   2   2   2   2   0   0   2   0   0   2   2   0   2   2   0   0   2   2   0   0   2   2   0   0   0   2   0   0   0   2   0   0   0   2   2   0   2   0   2   2   2   2   0   0   0   2   2   0   2   2   2   0   0   0   2
 MK-6-2                 2   0   2   2   2   2   2   2   0   2   2   0   2   2   0   0   2   0   0   0   2   2   2   2   0   0   2   0   0   2   0   0   2   2   0   0   2   2   2   2   2   0   0   0   0   0   0   0   2   2   2   0   2   2   0   2   0   0   0   0   2   2   0   0   0   0   0   2   2   0   2   0   0   0   0   2   0   2   0   2   2   0   2   0   2   0   0   0   0   0   0   0   2   0   2   0   0   0   2   2   2   0   0   0   0   2   2   0   0   0   0   0   0   2   2   2   2   0   0   2   2   0   2   2   0   2   2   0   0   2   2   0   2   2   2   0   0   0   0   2   0   0   2   0   0   2   2   2   2   0   0   2   0   0   2   2   2   0   2   0   0   2   2   0   0   2   2   0   0   0   0   0   0   2   2   0   0   0   2   2   0   2   0   2   0   0   2   0   0   0   2   2   0   2   2   2   0   0   0   2
 MK-6-3                 2   0   2   2   2   2   2   2   0   2   2   0   2   2   0   0   0   0   0   2   2   2   2   2   0   0   0   0   0   2   0   0   2   2   0   0   0   2   0   2   2   0   0   0   0   0   0   0   2   2   0   0   2   2   0   2   0   0   0   0   2   2   0   0   0   0   0   2   2   0   2   0   0   0   0   2   0   0   0   2   2   0   2   0   2   0   0   0   0   0   2   0   0   0   2   0   0   0   2   2   2   0   2   0   2   2   2   0   0   0   2   0   0   0   2   0   0   0   0   2   2   0   2   2   0   2   2   0   2   2   0   0   2   2   2   0   0   0   2   2   0   0   0   0   0   2   2   2   2   0   0   2   0   0   2   2   2   0   2   0   0   2   2   0   0   2   0   0   0   0   0   0   0   2   2   0   0   2   2   2   0   2   0   2   0   0   2   0   0   0   2   2   0   2   2   2   0   0   0   2
 MK-6-4                 2   2   2   2   2   2   2   2   0   2   2   0   2   2   2   0   0   2   2   2   2   2   2   2   0   2   0   0   0   2   0   0   2   2   0   0   2   2   0   2   2   0   0   0   0   0   0   0   0   2   2   0   0   0   0   2   0   0   0   2   2   2   0   0   0   0   0   2   2   0   2   0   0   0   0   2   0   0   2   2   2   0   0   0   2   0   0   0   2   2   0   0   2   0   2   0   2   0   2   2   2   0   2   0   2   2   2   0   2   0   0   0   0   0   2   0   0   2   0   2   2   0   2   2   0   2   2   0   0   2   0   0   2   2   2   0   0   0   2   2   0   2   0   0   0   2   2   2   2   0   0   2   0   2   2   2   2   0   2   0   0   2   2   0   0   2   0   0   2   0   0   0   0   2   0   0   0   2   2   0   0   2   0   2   0   0   2   0   0   0   2   2   0   2   2   2   0   0   0   2
 MK-6-5                 2   2   0   2   2   2   2   2   0   2   2   0   2   2   2   0   0   0   2   2   2   2   2   2   0   2   0   0   0   2   0   0   2   2   0   0   2   2   0   2   2   0   0   0   2   0   0   0   2   2   2   0   0   0   0   2   0   0   0   2   2   2   0   0   0   2   0   2   2   0   2   0   0   0   0   2   0   0   0   2   2   0   0   0   2   0   0   0   2   2   0   0   2   0   2   0   2   0   2   2   2   0   2   0   2   2   2   0   2   0   0   0   0   0   2   0   0   2   0   0   2   0   2   2   0   2   2   0   0   2   0   0   2   2   2   0   0   0   2   0   0   2   0   0   0   2   0   2   2   0   0   2   0   2   2   2   2   0   2   0   0   2   2   2   0   2   0   0   0   0   0   0   0   2   0   0   0   2   2   0   0   2   0   2   0   0   2   0   0   0   2   2   0   2   2   2   0   0   0   2
 MK-6-6                 2   2   0   2   2   2   2   2   0   2   2   0   2   2   2   0   0   0   2   2   2   2   2   2   0   2   0   0   2   2   0   0   0   2   0   0   2   2   0   2   2   0   0   0   2   0   0   2   2   2   2   0   0   0   2   2   0   0   0   2   0   2   0   0   2   2   0   2   2   0   2   0   0   0   0   2   0   0   0   2   0   0   0   0   2   0   0   0   2   2   0   0   2   0   2   0   2   0   2   2   2   0   2   0   2   2   2   2   2   0   0   0   0   0   2   2   0   2   0   0   2   0   2   2   0   2   2   0   0   2   0   0   2   2   2   0   0   0   2   0   0   2   0   0   0   2   0   2   2   0   0   0   0   2   2   2   2   0   0   0   0   2   2   2   0   2   0   0   0   0   0   0   0   2   0   0   0   2   2   0   0   2   2   2   0   0   2   0   0   0   2   2   0   2   2   0   0   0   0   2
 MK-6-7                 2   2   0   2   2   2   2   0   0   2   2   0   0   2   2   0   0   0   2   2   2   2   0   2   2   2   0   0   2   0   0   0   0   2   0   0   2   2   0   2   2   0   0   0   2   2   0   2   2   2   2   0   0   0   0   2   0   0   0   0   0   2   0   0   2   2   0   2   2   0   2   0   0   0   2   2   2   0   0   2   0   0   0   0   2   0   2   0   2   2   2   0   0   0   2   0   2   0   2   2   2   0   2   0   2   2   2   2   2   0   2   0   0   2   2   2   0   2   0   0   0   0   2   2   0   2   2   0   0   2   0   0   2   2   2   0   2   2   2   0   0   2   0   0   0   2   0   2   2   0   0   0   0   2   2   2   2   0   0   0   0   2   2   2   0   0   0   0   0   0   0   0   0   2   0   0   0   2   0   0   0   2   2   0   0   0   2   0   0   0   2   2   0   2   2   2   2   0   0   2
 MK-6-8                 2   2   0   2   2   2   2   0   0   2   2   0   0   2   2   0   0   2   2   2   2   2   0   2   2   2   0   0   2   0   0   0   0   2   0   0   2   2   0   2   2   0   0   2   2   2   0   2   2   2   2   2   0   0   0   2   0   0   0   0   0   2   0   0   2   0   0   2   2   0   2   0   0   2   2   2   2   2   0   2   0   0   0   0   2   0   2   0   2   2   2   0   0   0   2   0   2   0   2   2   2   0   2   0   2   2   2   2   0   0   2   0   0   2   2   2   0   0   0   0   0   0   2   2   0   2   2   0   0   2   0   0   2   2   2   0   2   2   2   0   0   2   0   0   0   2   0   2   2   0   2   0   0   2   2   2   2   0   0   2   0   2   2   2   2   0   0   0   0   0   0   0   0   0   0   0   0   0   0   0   0   2   2   0   2   0   2   0   0   0   2   2   0   2   2   2   2   0   0   2
 MK-6-9                 2   2   0   2   2   2   2   0   0   2   2   0   0   2   2   0   0   2   2   0   2   2   0   2   2   2   0   0   2   0   0   0   0   2   0   0   2   0   0   2   2   0   0   2   2   2   0   2   2   2   2   2   0   0   0   2   0   0   2   0   0   2   0   0   2   0   0   0   2   0   2   0   0   2   2   2   2   2   0   2   0   2   2   0   2   0   2   0   2   2   2   0   0   0   2   0   2   0   2   2   2   0   2   0   2   2   2   2   0   0   2   0   0   2   2   2   0   0   2   0   0   0   2   2   0   2   2   0   0   2   0   0   2   2   2   0   2   2   2   0   0   2   0   0   2   2   0   2   2   0   2   0   0   2   2   2   2   0   0   2   0   0   2   2   2   0   0   0   0   0   0   2   0   0   0   0   0   0   0   0   0   2   2   0   2   0   2   0   0   0   2   2   0   2   2   2   2   0   0   2
 MK-6-10                2   2   0   2   2   2   2   0   0   2   0   0   0   2   2   0   0   2   2   0   2   2   0   2   2   2   0   2   2   0   0   0   0   2   0   0   2   0   0   2   2   0   0   2   0   2   0   2   2   2   2   2   0   0   0   0   0   0   2   0   0   2   0   0   2   0   2   0   2   0   2   0   0   2   2   2   2   2   2   0   0   2   2   0   2   0   2   0   2   2   2   0   0   0   2   0   2   0   2   2   2   0   2   2   2   2   2   2   0   0   2   0   0   2   2   2   0   0   2   0   0   2   2   2   0   2   2   0   2   2   0   0   2   2   2   0   2   2   2   0   0   2   0   0   2   2   0   2   2   0   2   0   0   0   2   2   2   0   0   2   0   0   2   2   2   0   0   2   0   0   0   2   0   0   0   0   0   0   2   0   0   2   2   0   2   2   2   0   0   0   2   2   0   2   2   2   2   0   0   2
 MK-6-11                2   2   0   2   2   2   2   0   0   2   0   0   0   2   2   0   0   2   0   0   2   2   0   2   2   2   0   2   2   0   0   0   0   2   0   0   2   0   0   2   2   0   0   2   0   2   0   2   2   2   2   2   0   0   2   0   0   0   0   0   0   2   0   0   2   0   2   0   2   0   2   2   0   2   2   0   0   0   2   0   0   2   2   0   2   0   2   0   2   2   2   2   0   0   2   0   2   0   2   2   2   0   2   2   2   2   2   2   0   0   2   2   0   2   0   2   0   2   2   0   0   2   2   2   0   2   2   0   2   2   0   0   2   2   2   0   2   2   2   0   0   2   0   0   2   0   2   2   2   0   2   0   2   0   2   2   2   0   2   2   0   0   2   0   2   0   0   2   2   0   0   2   0   0   0   0   0   0   2   0   0   2   2   0   2   2   2   0   0   0   2   2   0   2   2   2   2   0   0   0
 MK-6-12                2   2   0   2   0   2   2   0   0   2   0   0   0   0   2   0   0   2   0   0   2   2   0   2   2   2   0   2   2   0   0   0   0   2   0   0   2   0   0   2   2   0   2   2   0   2   0   2   2   2   2   2   2   0   0   2   0   2   2   0   0   2   0   0   2   0   2   0   2   0   2   2   2   2   2   0   0   2   2   0   0   2   2   0   0   0   2   0   0   2   2   2   2   0   2   0   2   0   2   2   2   0   2   0   2   2   2   2   0   0   2   2   0   2   0   2   0   2   0   0   0   2   2   2   0   2   2   0   2   2   0   0   0   2   2   0   2   2   0   0   2   2   0   0   2   0   2   2   2   0   2   0   2   0   2   2   2   0   2   2   0   0   2   0   2   0   0   2   2   2   0   2   0   0   0   0   0   0   2   0   0   2   2   0   2   2   2   0   0   0   2   2   0   2   2   2   2   0   0   0
 MK-6-13                2   2   0   2   0   2   2   0   2   2   0   0   0   0   2   0   0   2   0   0   2   2   0   2   2   2   2   2   2   0   0   0   0   2   0   0   0   0   0   2   2   0   0   2   0   2   0   2   2   2   2   2   0   0   0   2   2   0   2   0   0   2   2   0   2   0   2   0   2   0   2   2   2   2   2   0   0   2   2   0   0   2   2   0   0   0   2   0   0   2   2   2   2   0   0   0   2   2   2   2   2   0   0   0   2   0   2   2   0   0   2   2   0   2   0   2   0   2   0   0   0   2   2   2   0   2   2   0   2   2   0   2   0   2   2   0   2   2   2   0   2   2   2   0   2   0   2   2   2   0   2   0   2   0   2   2   2   0   2   2   0   0   0   0   0   2   0   2   2   2   0   0   0   0   0   0   0   0   2   0   2   2   2   0   2   2   2   0   0   0   2   2   0   2   2   2   2   0   0   0
 MK-6-14                2   2   0   2   0   2   2   0   2   2   0   0   0   0   2   0   0   2   0   0   2   2   0   2   2   2   2   2   2   0   0   0   0   2   0   0   0   0   0   2   2   0   0   2   0   2   0   2   2   0   2   2   2   0   0   2   2   0   0   0   0   2   2   0   2   2   2   0   2   0   2   0   2   2   2   0   0   0   2   0   0   2   2   0   0   0   2   0   0   2   2   2   2   0   0   0   2   2   2   2   2   0   0   0   2   0   2   2   0   0   2   2   0   2   2   2   0   2   0   0   0   2   2   2   0   2   2   0   2   2   0   2   2   2   2   0   2   0   0   0   2   2   2   0   2   0   2   2   2   0   0   0   2   0   2   2   2   0   2   2   0   0   0   0   0   2   0   2   2   0   0   2   0   0   0   0   0   0   2   0   2   2   2   0   2   2   2   0   0   0   2   2   0   0   2   2   2   0   0   0
 MK-6-15                2   2   0   2   0   2   2   0   2   2   0   0   0   0   2   0   0   2   0   0   2   2   0   2   2   2   2   2   2   0   0   0   0   2   0   0   0   0   0   0   2   0   0   2   0   2   0   2   2   0   2   2   2   0   0   2   0   0   0   2   0   2   2   0   2   2   2   0   2   0   2   0   2   2   2   0   0   0   0   0   0   2   2   0   0   0   2   0   0   2   2   2   2   0   0   0   0   2   2   2   2   0   2   0   2   0   2   2   0   0   2   2   0   2   2   2   0   2   0   0   0   2   2   2   0   2   2   2   2   2   0   2   2   2   2   0   2   0   0   0   2   2   2   0   2   0   2   2   2   0   0   0   2   0   2   2   2   0   2   2   0   0   0   0   0   2   0   2   2   0   0   0   2   0   0   0   2   0   0   0   2   2   2   0   2   2   2   0   0   0   2   2   0   0   2   2   2   0   0   0
 MK-6-16                2   2   0   2   0   2   2   0   2   2   0   0   0   0   2   0   0   2   0   0   2   2   0   2   2   2   2   2   0   0   0   0   0   2   0   0   0   2   0   0   2   0   0   2   0   2   0   2   2   0   2   2   2   0   0   2   0   0   0   2   0   2   2   2   2   2   0   0   0   0   2   0   2   2   2   0   0   0   0   0   0   2   2   0   0   0   2   0   0   2   2   2   2   0   0   0   0   2   2   2   2   0   2   0   2   0   2   2   0   0   0   2   0   2   2   2   0   2   0   0   0   2   2   2   0   2   2   2   2   2   0   2   2   2   2   0   2   0   0   0   0   2   2   0   2   0   2   2   2   0   0   0   0   0   2   2   0   0   2   2   0   0   0   0   0   2   0   2   2   0   0   0   2   0   0   0   2   0   0   0   2   2   2   2   2   2   2   0   0   0   2   2   0   0   2   2   2   0   0   0
 
!****************************************** Phenotypic Data **********************************************************
!-100.0 is resevred for missing phenotype
SimulatedTrait1        14.3679   17.4939   12.7432   15.0260   12.0128   17.2533   14.4871   16.7470   15.4322   11.1239   12.6133   15.1953   22.0030   15.6886    9.7772   16.0461   15.3669   13.5529   16.3490   23.6175    8.3619   14.9875   15.0453   14.1800   17.2800   10.6402    9.9618   17.9638   12.0000   11.7694   14.4252   14.9002   16.2849   14.5753   18.8930   15.7564   14.2923   15.7746   14.1918   13.8151   15.3172   19.8846   15.9664   14.0173   10.1888   17.0358   15.3651   15.4323   12.0459   12.6429   14.7691   15.8600   19.3870   10.5845   17.5617   13.1339   16.0982   16.8079   15.2780   14.1470    9.6779   17.2361   14.2881   14.5189   16.6234   17.0989   19.7784   16.6677   13.9857    8.5272   15.5751   20.4643   14.5336   17.3953   18.7692   13.4877   19.1807   13.1733   15.4785   13.6979   13.1063   18.0574   15.4984   11.5766   13.0769   13.5275   21.7993   12.5277   16.8345   16.2489    9.1307   15.3551   12.6515   15.5952   11.2055   15.1134   16.4307   17.8475   15.7011   14.1281   14.8899   17.2422   15.8809   19.4768   15.4641   12.8574   16.8708   19.1251   13.3793   12.9244   14.3763   14.6612   12.1807   16.6002   12.7390   15.5256   17.1368   14.0092   13.6162   14.6957   15.1564   12.4617   15.8116   16.8140   15.4755   19.3475   16.2146   12.7500   12.9525   18.2123   13.2182   10.2522   12.8368   14.7077   17.8714   19.3479   19.1629   14.3705   17.1537   15.7376   17.8562   11.9927   17.8755   18.1498    9.8995   13.6373   11.9064   14.7552   18.1625   18.3436   15.6318   12.8971   14.1885   20.4804   11.9037   19.9383   15.2070   10.2800   13.2209   14.5983   17.8827   16.2043   13.0376   17.4601   10.5188   13.0320   21.1239   16.5545   17.8232   18.6989   13.5315   10.4686   17.0673   14.1230   17.5847   12.3693   14.7715   18.9299   14.8234   12.0933   17.8711   10.1794   15.6168   13.0854   16.4958   13.8572   13.1543   19.6982   17.1679   12.5363   13.9605   15.1424   12.2291   14.8044   16.0610   17.5281   13.9987   19.5018   20.2680   16.2813
SimulatedTrait2         9.2337    9.1163   13.7938    6.9603    9.8838   10.2797    9.7719   12.3178    8.7770    8.6108    9.8949    8.6720   12.5700    9.4059   10.5277   12.0415    9.1223   10.0806   11.7461    9.4421    9.7006   11.3648    8.0451    8.6478   10.7781    8.7518    8.8346    9.8584   11.2829   11.0941   11.0110    8.6406   10.5422    9.7201    7.7386   10.6861   12.0182    9.5974   13.6759   10.8339    9.7783   12.4931    7.8981    9.2125    9.9697   10.8224   11.9369    9.3339   11.3482    8.1922    9.0178   10.9292   10.7482   10.7824    6.9627    9.0072   11.6835    9.4076   10.9216    8.1508   10.1286    8.7305    9.6046    8.6608    7.7599   10.2106    9.8792    7.2892   10.4593   10.8549   11.9523   11.5905   13.3346    8.0999    9.1324    9.2560    6.8262   13.7234    7.9979    8.6613   13.2008   10.1786    7.8891    8.6384   10.7596   12.4324   10.6353   11.7395   11.2539    8.6306   10.5940    9.9814   12.9197    8.3672   12.7141    9.8341   10.8486    9.8471   10.2435   11.4813    8.4841   10.6600    8.7039    7.6759    7.7040   12.6065   10.0492   10.2089    6.9608    8.5158   11.0270   10.0723   10.5893   10.3724    6.3879   10.4040    6.9073   10.5814   13.8473   10.1501   10.0911   11.0197    9.6672    8.9164   11.2108   11.6334   10.0399    9.3271    8.5488   10.1405   13.0075   10.5180   11.8457    8.9827    8.4439    9.7119    9.5943   10.3608    9.9486   11.9957    9.1057    9.7574    9.3989   11.0839    8.8815   10.7394   13.0620    8.5352    9.1786    8.4225    9.8286    9.9679    8.3819   10.8602    9.4693   10.3660   11.8698    9.5151    9.8354   12.6157   12.8646    7.5138    7.6228   13.7158    9.6359    8.5664    9.2927    7.5666    8.8671   10.7521   11.1540    7.4385    9.9798   12.6263   12.0207   13.8885    9.6300    8.3063    9.6954    9.0866    8.9677    8.4359    9.6898    9.9944   12.9024   11.7453   11.8312    9.9604    6.1211   10.6366   11.4083    9.3557   10.0387    9.6037   12.0633    7.7351    9.6765   11.0761    7.7340   11.1106
 
