# Supplementary material for: Inclusive Composite Interval Mapping of QTL by Environment Interactions in Biparental Populations
Source: PLoS One. 2015 Jul 10;10(7):e0132414. doi: 10.1371/journal.pone.0132414 (PMC4498613; doi:10.1371/journal.pone.0132414)
Supplement: S4 File — (ZIP) [file pone.0132414.s004.zip › H=0.1/L1/run_00073.met]

!**********************Note: lines staring with "!" are remarks and will be ignored in the program********************
!*********************************General Information**********************************
!Assuming F1 = P1 x P2, populations available in QTL IciMapping are: 
!  1, P1BC1F1 = P1 x F1, the first backcrossing where P1 is used as the recurrent parent;
!  2, P2BC1F1 = P2 x F1, the first backcrossing where P2 is used as the recurrent parent;
!  3, F1DH, F1-derived doubled haploids; 
!  4, RIL or F1RIL, recombination inbred lines through the repeated selfing of F1;
!  5, P1BC1RIL, recombination inbred lines through the repeated selfing of P1BC1F1;
!  6, P2BC1RIL, recombination inbred lines through the repeated selfing of P2BC1F1;
!  7, F2, the selfing generation of F1;
!  8, F3, the selfing generation of F2;
!  9, P1BC2F1, the second backcrossing where P1 is used as the recurrent parent; 
! 10, P2BC2F1, the second backcrossing where P2 is used as the recurrent parent;
! 11, P1BC2RIL, recombination inred lines through the repeated selfing of P1BC2F1; 
! 12, P2BC2RIL, recombination inred lines through the repeated selfing of P2BC2F1; 
! 13, P1BC1F2, the selfing generation of P1BC1F1; 
! 14, P2BC1F2, the selfing generation of P2BC1F1; 
! 15, P1BC2F2, the selfing generation of P1BC2F1; 
! 16, P2BC2F2, the selfing generation of P2BC2F1; 
! 17, P1BC1DH, P1BC1F1-derived doubled haploids; 
! 18, P2BC1DH, P2BC1F1-derived doubled haploids; 
! 19, P1BC2DH, P1BC2F1-derived doubled haploids; 
! 20, P2BC2DH, P2BC2F1-derived doubled haploids; 
   3      !Mapping Population (see remarks above)
   2      !Mapping Function (1 for Kosambi; 2 for Haldane; 3 for Morgan)
   2      !Marker Space Type (1 for intervals; 2 for positions)
   1      !Marker Space Unit(1 for centiMorgans; 2 for Morgan)
   6      !Number of Chromosomes (or Linkage Groups)
 200      !Size of the mapping population
   2      !Number of environments
 
!***************************************** Chromosomes and Linkage Maps **********************************************
!Chromosome                 NumMarkers
-CH1                        16
-CH2                        16
-CH3                        16
-CH4                        16
-CH5                        16
-CH6                        16
!Linkage map (Marker name followed by position or the interval length)
 MK-1-1                1     0.000
 MK-1-2                1    10.000
 MK-1-3                1    20.000
 MK-1-4                1    30.000
 MK-1-5                1    40.000
 MK-1-6                1    50.000
 MK-1-7                1    60.000
 MK-1-8                1    70.000
 MK-1-9                1    80.000
 MK-1-10               1    90.000
 MK-1-11               1   100.000
 MK-1-12               1   110.000
 MK-1-13               1   120.000
 MK-1-14               1   130.000
 MK-1-15               1   140.000
 MK-1-16               1   150.000
 MK-2-1                2     0.000
 MK-2-2                2    10.000
 MK-2-3                2    20.000
 MK-2-4                2    30.000
 MK-2-5                2    40.000
 MK-2-6                2    50.000
 MK-2-7                2    60.000
 MK-2-8                2    70.000
 MK-2-9                2    80.000
 MK-2-10               2    90.000
 MK-2-11               2   100.000
 MK-2-12               2   110.000
 MK-2-13               2   120.000
 MK-2-14               2   130.000
 MK-2-15               2   140.000
 MK-2-16               2   150.000
 MK-3-1                3     0.000
 MK-3-2                3    10.000
 MK-3-3                3    20.000
 MK-3-4                3    30.000
 MK-3-5                3    40.000
 MK-3-6                3    50.000
 MK-3-7                3    60.000
 MK-3-8                3    70.000
 MK-3-9                3    80.000
 MK-3-10               3    90.000
 MK-3-11               3   100.000
 MK-3-12               3   110.000
 MK-3-13               3   120.000
 MK-3-14               3   130.000
 MK-3-15               3   140.000
 MK-3-16               3   150.000
 MK-4-1                4     0.000
 MK-4-2                4    10.000
 MK-4-3                4    20.000
 MK-4-4                4    30.000
 MK-4-5                4    40.000
 MK-4-6                4    50.000
 MK-4-7                4    60.000
 MK-4-8                4    70.000
 MK-4-9                4    80.000
 MK-4-10               4    90.000
 MK-4-11               4   100.000
 MK-4-12               4   110.000
 MK-4-13               4   120.000
 MK-4-14               4   130.000
 MK-4-15               4   140.000
 MK-4-16               4   150.000
 MK-5-1                5     0.000
 MK-5-2                5    10.000
 MK-5-3                5    20.000
 MK-5-4                5    30.000
 MK-5-5                5    40.000
 MK-5-6                5    50.000
 MK-5-7                5    60.000
 MK-5-8                5    70.000
 MK-5-9                5    80.000
 MK-5-10               5    90.000
 MK-5-11               5   100.000
 MK-5-12               5   110.000
 MK-5-13               5   120.000
 MK-5-14               5   130.000
 MK-5-15               5   140.000
 MK-5-16               5   150.000
 MK-6-1                6     0.000
 MK-6-2                6    10.000
 MK-6-3                6    20.000
 MK-6-4                6    30.000
 MK-6-5                6    40.000
 MK-6-6                6    50.000
 MK-6-7                6    60.000
 MK-6-8                6    70.000
 MK-6-9                6    80.000
 MK-6-10               6    90.000
 MK-6-11               6   100.000
 MK-6-12               6   110.000
 MK-6-13               6   120.000
 MK-6-14               6   130.000
 MK-6-15               6   140.000
 MK-6-16               6   150.000
!*********************************** Marker Types ********************************************************************
!Co-dominant marker: When heterozygote F1 is present, P1 is coded as 2, F1 is coded as 1, and P2 is coded as 0; Otherwise, P1 is coded as 2, and P2 is coded as 0. 
!Dominant marker: When heterozygote F1 is present, P1 and F1 are coded as 12, and P2 is coded as 0; Otherwise, P1 is coded as 2, and P2 is coded as 0.  
!Recessive markers: When heterozygote F1 is present, P1 is coded as 2, and F1 and P2 are coded as 10; Otherwise, P1 is coded as 2, and P2 is coded as 0. 
!Missing marker is coded as -1. 
 MK-1-1                 2   2   2   0   2   0   0   2   2   2   0   0   0   2   0   2   0   2   2   2   2   2   2   0   2   0   2   2   2   2   0   2   0   0   0   2   2   0   0   0   2   2   0   2   2   2   0   0   2   2   2   2   2   0   0   0   0   2   2   2   0   2   2   2   2   0   0   2   0   2   0   0   2   0   2   0   0   2   0   0   2   0   2   2   2   2   2   0   0   0   0   0   2   0   2   2   2   0   0   2   2   0   0   2   0   0   2   0   2   2   2   0   2   0   2   2   2   2   2   2   0   2   0   0   0   2   0   2   2   0   2   0   0   2   0   2   2   2   0   0   2   2   2   2   2   2   0   0   0   0   0   2   2   0   2   2   0   2   0   2   2   0   0   0   2   0   2   2   2   0   0   2   0   2   0   2   2   2   0   2   0   0   2   0   2   0   2   2   2   2   2   2   2   2   2   0   0   2   2   2
 MK-1-2                 2   0   2   0   2   0   0   2   2   2   0   0   0   2   0   2   0   2   2   2   2   2   2   0   0   0   2   2   2   2   0   2   0   0   0   2   2   0   0   0   2   2   0   2   2   2   0   2   2   2   0   2   2   0   2   0   0   2   2   2   0   2   2   2   2   0   0   0   0   2   0   0   0   0   2   0   0   2   0   0   2   0   2   2   2   2   2   0   0   2   0   0   2   0   2   0   2   0   0   2   2   0   0   2   0   0   2   0   2   2   2   0   2   0   2   2   2   2   2   2   2   2   2   0   0   2   0   2   2   0   0   0   0   0   0   2   2   2   0   0   2   2   2   2   0   2   0   2   0   0   0   2   2   0   2   2   0   2   0   2   2   0   0   0   2   2   2   2   2   0   0   2   0   2   0   2   2   2   0   2   0   0   2   2   2   0   2   2   2   2   2   2   2   2   0   0   0   2   2   0
 MK-1-3                 2   0   2   0   2   0   0   2   2   2   0   0   0   0   0   2   0   0   2   2   2   2   2   0   0   0   2   2   0   2   2   2   0   2   0   2   2   0   0   0   2   2   0   2   2   2   0   2   0   2   0   2   2   0   2   2   0   2   2   2   0   2   2   2   2   0   0   2   0   0   2   0   0   0   2   0   0   2   0   0   2   0   2   2   0   0   2   0   0   2   0   0   2   0   2   0   2   0   0   2   2   0   0   2   0   0   2   0   2   2   2   0   2   0   2   2   2   2   2   2   2   2   2   0   0   2   0   2   2   0   0   0   0   0   2   2   2   2   0   0   2   2   2   2   0   0   0   2   0   0   0   2   2   0   2   2   0   2   0   2   2   0   0   0   0   2   2   2   2   0   0   2   0   2   0   2   2   2   0   2   0   0   2   2   2   0   0   2   2   2   2   2   2   2   0   0   0   2   2   0
 MK-1-4                 2   2   2   0   0   0   0   2   2   0   0   0   0   0   0   2   0   0   2   2   2   2   0   0   0   0   2   2   0   2   2   2   0   2   0   2   2   0   0   0   2   2   2   2   2   2   2   2   0   2   0   2   2   0   2   0   0   2   2   2   0   2   2   2   2   2   0   2   0   0   2   0   0   0   2   0   0   2   0   0   2   0   2   2   0   0   2   0   0   2   2   0   0   0   2   0   2   0   0   2   2   0   0   2   0   0   2   0   2   2   2   0   2   0   2   0   2   2   2   2   2   2   2   2   0   2   2   2   2   0   0   0   0   0   2   2   0   2   0   0   2   2   2   2   0   0   0   2   0   0   2   0   2   0   2   0   0   2   0   2   2   0   0   0   0   2   2   2   0   0   0   2   0   2   0   2   2   2   0   2   0   0   2   2   2   0   0   2   2   2   2   2   2   2   0   0   0   2   2   0
 MK-1-5                 2   2   2   0   2   2   0   2   2   0   2   0   0   2   0   2   0   0   2   2   2   2   0   0   0   0   2   2   0   0   2   2   0   2   0   0   2   2   0   0   2   0   2   2   2   2   2   2   0   2   0   2   2   0   2   0   0   2   2   2   0   2   2   2   2   2   0   2   0   0   2   0   0   2   2   0   0   2   0   0   2   0   2   2   0   0   2   0   0   2   2   0   0   0   2   0   2   0   0   0   2   0   0   2   0   0   2   0   2   2   2   0   2   0   2   2   2   2   2   2   2   2   0   2   2   0   2   2   2   0   0   0   0   0   2   2   0   2   0   0   0   2   2   2   0   2   0   2   0   0   2   0   2   0   0   0   0   2   0   2   2   0   2   0   0   2   2   2   0   0   0   2   0   2   0   2   0   2   0   2   0   2   2   2   2   0   0   2   2   0   2   2   2   2   0   0   0   2   2   2
 MK-1-6                 2   2   2   0   2   2   0   2   2   0   2   0   0   2   0   2   0   0   2   2   2   2   0   0   0   0   0   2   0   2   2   2   0   2   2   2   2   2   0   0   2   0   2   2   2   2   2   2   0   2   0   2   2   0   2   2   0   2   2   2   0   2   2   0   2   2   0   2   0   0   2   0   0   2   2   2   0   2   0   0   2   0   2   2   0   0   2   0   0   2   0   2   0   0   2   0   2   0   0   0   2   0   0   2   0   0   2   0   2   2   2   0   2   0   2   2   2   2   2   2   2   2   0   2   2   0   0   2   2   0   0   0   0   0   2   2   0   2   0   0   0   2   2   0   0   2   0   0   0   0   2   2   0   0   2   2   2   2   0   2   2   2   2   0   0   2   2   2   0   0   2   2   0   2   0   2   0   2   0   2   0   2   2   2   2   0   0   2   2   0   0   2   2   2   0   0   0   2   2   2
 MK-1-7                 2   2   2   0   2   2   0   2   2   0   2   0   0   2   0   2   0   0   2   2   2   2   0   2   0   0   0   2   0   2   2   0   0   2   2   2   2   2   0   0   0   0   2   2   2   2   2   2   0   0   0   0   2   0   0   2   0   2   2   2   0   2   2   2   2   2   0   2   0   0   2   0   2   2   2   2   0   2   0   0   2   2   2   2   0   0   2   0   0   2   0   2   0   0   2   0   2   0   0   0   2   0   2   2   0   0   2   0   2   2   2   0   2   0   2   2   2   2   2   2   2   2   2   2   2   0   0   2   0   0   0   0   0   0   2   2   0   2   2   2   0   2   2   0   0   2   0   2   2   0   0   2   0   0   2   2   2   2   0   2   2   2   2   0   0   0   2   2   0   0   2   2   0   2   0   2   0   2   0   2   0   2   2   0   2   0   0   2   2   0   0   2   2   0   0   0   0   2   2   2
 MK-1-8                 2   2   2   2   2   0   0   2   0   2   2   0   0   2   0   2   0   0   2   2   0   2   0   2   0   0   0   2   0   2   2   0   0   0   2   2   2   2   0   0   0   0   0   2   2   0   2   2   0   0   0   0   2   0   0   2   0   0   2   2   0   2   2   2   2   2   0   2   0   0   2   0   2   2   2   2   0   2   0   0   2   2   0   2   0   0   2   0   0   2   0   2   0   0   2   0   2   2   0   0   2   0   2   2   0   0   2   0   2   2   2   0   2   0   2   2   2   2   2   2   2   2   0   2   2   0   2   2   2   0   0   0   0   0   2   2   0   2   2   2   0   2   2   2   0   2   0   0   2   0   0   2   0   0   2   2   2   2   0   2   2   2   2   2   2   0   2   2   0   0   2   2   0   2   0   2   0   2   0   2   0   2   2   0   2   0   0   2   2   0   0   2   2   0   0   0   0   2   2   2
 MK-1-9                 2   2   2   2   2   0   2   2   0   2   2   0   0   2   0   2   0   0   2   2   0   2   0   2   0   0   0   2   0   2   2   0   0   0   2   0   2   2   0   0   0   0   0   2   2   0   2   0   0   0   0   0   0   0   0   2   2   0   2   2   0   2   2   2   2   2   0   2   0   0   2   0   2   2   2   2   0   0   0   0   2   2   0   2   0   0   2   0   0   2   0   2   0   0   2   2   2   0   0   0   2   0   2   2   0   2   2   0   2   2   2   0   2   0   2   2   2   2   2   2   2   2   2   2   2   0   2   0   2   0   2   0   0   2   0   0   0   2   2   2   0   2   2   0   0   2   0   0   2   2   0   2   0   0   2   2   2   2   0   2   2   2   2   2   2   0   2   2   0   0   2   2   0   2   0   2   0   2   0   2   0   0   2   0   2   0   0   2   2   0   0   2   0   0   0   0   0   2   2   0
 MK-1-10                2   0   2   0   2   0   2   2   2   2   2   0   0   2   0   2   0   0   2   2   0   2   0   2   0   0   0   2   0   0   2   0   0   0   2   2   2   0   0   0   0   0   2   2   2   0   2   0   0   0   0   0   0   0   0   2   2   0   2   2   0   2   2   2   2   2   0   2   0   0   2   0   2   2   2   2   0   0   0   0   2   2   0   2   0   0   2   0   0   2   0   2   0   0   2   2   2   0   0   0   2   0   2   2   0   0   2   0   2   2   2   0   2   0   2   2   2   2   2   2   0   2   2   2   2   0   2   0   2   0   2   0   0   2   0   0   0   2   2   2   0   2   2   2   0   0   0   0   2   2   0   2   0   0   2   2   2   2   0   2   2   2   2   2   2   0   2   0   0   0   2   2   0   2   0   0   0   2   0   0   0   0   2   0   2   0   0   2   2   0   0   2   0   0   0   0   0   2   2   0
 MK-1-11                2   2   2   0   2   0   2   2   2   2   2   0   0   2   0   2   0   0   2   2   0   2   0   2   0   0   0   2   0   0   2   0   0   0   2   2   2   0   0   0   0   0   2   2   2   0   2   0   0   0   2   0   0   0   0   2   2   0   2   2   0   2   2   2   2   2   0   2   0   0   2   0   2   2   2   2   0   0   0   0   2   0   0   2   0   2   2   0   0   2   0   2   0   0   2   2   2   0   0   0   2   0   2   0   0   0   2   2   2   0   2   0   2   0   2   2   0   2   2   2   0   2   2   2   2   0   2   0   0   0   0   0   2   2   2   0   0   2   2   0   0   0   2   2   0   0   0   0   2   2   2   2   0   0   2   2   2   2   0   2   2   2   0   2   2   0   2   0   0   0   2   2   0   2   0   0   2   2   0   0   0   0   2   0   2   0   0   2   0   0   0   2   0   0   0   0   0   2   2   0
 MK-1-12                2   2   2   0   2   0   2   2   2   2   2   0   0   2   2   2   0   0   2   2   0   2   0   2   0   0   0   2   0   0   2   0   0   0   2   2   2   0   2   2   0   0   2   2   2   0   2   0   0   0   2   0   0   0   0   2   2   0   2   2   0   2   2   2   2   2   2   2   0   0   2   0   2   2   2   2   0   2   0   0   2   0   0   2   0   2   2   0   2   2   0   2   0   0   2   2   2   0   0   0   2   0   2   0   0   0   2   2   2   2   2   0   2   0   0   2   0   2   2   2   0   2   2   2   2   0   2   0   0   0   0   0   2   2   2   2   0   2   2   0   0   0   2   2   0   0   0   0   2   2   2   2   0   0   0   2   2   2   0   2   2   2   0   2   2   0   2   0   0   0   2   2   0   2   0   0   2   2   0   0   0   0   2   0   2   0   2   2   0   0   0   2   0   0   2   0   0   2   2   0
 MK-1-13                2   2   2   2   0   2   2   2   2   2   2   0   0   2   2   2   0   0   2   2   0   2   0   0   2   0   0   2   0   0   2   0   2   0   2   2   2   0   2   2   0   0   2   2   2   0   2   0   2   0   2   0   0   0   0   2   2   0   2   2   0   2   2   2   2   2   2   2   0   0   2   0   2   2   2   2   0   2   0   0   2   0   0   2   0   2   2   0   2   2   0   2   0   0   0   2   0   0   0   0   2   0   2   0   0   0   2   2   2   2   0   0   2   0   0   2   0   2   2   2   0   2   2   2   2   0   2   0   0   0   0   2   2   2   2   2   0   2   2   0   0   0   2   2   0   0   0   0   0   2   0   2   0   0   0   2   2   2   2   2   0   2   0   2   2   2   2   0   0   0   2   2   0   2   0   0   2   2   0   0   0   0   2   0   2   0   0   2   0   0   2   2   0   0   0   0   0   2   2   0
 MK-1-14                0   2   2   2   0   2   2   2   2   2   2   0   2   2   2   2   0   0   2   2   0   2   2   2   2   0   0   2   0   0   2   2   2   0   2   0   2   0   2   2   0   0   2   2   2   0   2   0   2   0   2   0   0   0   0   2   2   0   2   2   0   0   2   2   2   2   2   2   0   0   2   0   0   2   2   2   0   2   0   0   2   0   0   2   0   0   2   0   2   2   0   0   0   0   0   2   0   0   0   0   2   0   2   0   0   0   2   2   2   2   0   2   0   0   2   2   0   2   2   2   0   2   2   2   2   0   2   0   2   0   0   2   0   0   2   2   0   2   2   0   0   0   0   2   0   0   2   0   2   2   0   2   2   0   0   2   2   2   2   2   0   2   0   2   0   2   2   0   0   0   2   2   0   2   0   0   2   2   0   0   0   0   0   2   2   2   0   2   0   0   0   2   0   0   0   0   0   0   2   0
 MK-1-15                0   2   2   2   0   2   2   2   2   2   2   0   2   2   2   2   0   0   2   2   0   2   2   2   2   0   0   2   0   0   2   2   2   0   2   0   2   0   2   2   0   0   2   2   2   0   2   0   2   0   0   0   0   0   0   2   2   0   2   2   0   0   2   2   2   0   2   0   0   0   2   0   0   2   2   0   0   2   0   0   2   0   0   2   0   0   2   0   0   2   0   0   0   0   0   2   0   0   0   0   0   0   2   0   0   0   2   2   2   2   0   2   0   0   0   2   0   2   2   2   0   2   2   2   2   0   2   0   2   0   0   2   0   0   2   2   0   2   2   0   2   2   0   2   0   0   2   0   2   2   0   0   2   0   0   2   2   2   2   2   2   0   2   2   0   2   2   0   0   0   2   2   0   2   0   0   2   2   0   0   0   0   0   2   2   2   2   2   0   0   0   2   0   0   0   0   0   0   2   0
 MK-1-16                0   2   2   2   0   2   2   2   2   2   2   0   2   2   2   2   0   0   2   2   0   2   2   2   2   0   0   2   0   2   2   2   2   2   2   0   2   0   2   2   0   0   2   2   2   0   2   0   2   0   0   0   0   0   2   2   2   0   2   2   0   0   2   2   2   0   2   0   2   0   2   0   0   2   0   0   0   2   0   0   2   0   2   2   0   0   2   0   0   2   0   0   0   0   0   2   0   0   2   0   0   0   2   0   0   0   2   2   2   2   0   2   0   0   0   2   0   2   2   2   0   2   2   2   2   2   0   0   2   2   0   2   2   2   2   2   0   2   2   0   2   2   0   2   0   0   2   0   2   0   0   0   2   0   0   2   2   2   2   2   2   0   0   2   2   2   2   0   0   2   0   2   0   2   2   0   2   2   0   0   0   0   0   2   2   2   2   0   2   0   0   0   0   0   0   0   0   0   2   0
 MK-2-1                 2   2   2   2   0   0   2   2   0   2   0   2   2   0   2   0   0   2   0   2   2   2   2   2   2   0   2   0   2   2   0   2   2   2   2   0   2   0   2   2   0   0   2   0   0   2   0   2   2   2   0   0   2   2   0   0   0   0   0   0   2   2   0   0   0   2   2   2   0   2   2   0   0   2   0   2   2   0   0   0   2   2   0   2   2   0   2   0   0   0   0   0   2   0   2   2   2   0   2   0   2   2   2   2   0   0   2   2   2   2   2   2   0   0   2   0   2   0   0   0   0   2   0   2   2   2   0   2   0   2   2   2   2   2   2   2   0   2   0   0   2   2   2   2   2   0   2   0   0   0   0   2   0   2   0   2   0   0   2   0   0   0   2   0   2   0   2   2   2   2   2   2   2   2   0   0   2   0   2   0   0   2   0   0   0   0   0   0   2   2   0   0   2   0   0   0   2   2   0   0
 MK-2-2                 2   2   2   2   0   0   2   2   0   2   0   2   0   0   0   0   0   2   0   2   2   2   2   2   2   0   2   0   2   2   0   2   2   2   2   0   2   0   2   2   0   2   2   0   0   2   0   2   2   0   2   0   0   2   0   0   0   0   0   0   2   2   0   0   0   2   2   2   0   2   2   0   0   2   0   2   2   0   0   0   2   2   0   2   2   0   2   0   0   0   0   0   2   0   2   2   2   0   2   0   2   2   2   2   0   0   2   2   2   2   2   2   0   0   2   0   2   0   0   2   0   2   0   0   2   2   0   2   0   2   2   2   2   2   2   2   0   2   0   0   2   2   2   2   2   0   2   0   0   0   0   0   0   2   0   2   0   0   0   0   0   0   2   2   2   0   2   2   2   2   2   2   2   2   0   0   2   0   2   0   0   2   0   0   0   0   2   0   0   2   0   0   0   0   0   0   2   2   0   0
 MK-2-3                 2   2   2   2   0   0   2   2   0   2   0   2   2   0   0   0   0   2   0   2   2   2   2   2   2   0   2   0   2   2   0   2   2   2   2   0   2   0   2   2   2   2   2   0   0   2   0   2   2   2   2   0   0   2   0   0   0   0   2   0   2   2   0   0   0   2   2   0   0   2   2   0   0   0   0   2   2   0   0   0   0   2   0   2   2   0   2   0   0   0   0   0   2   0   2   2   0   0   2   0   0   0   2   0   0   0   2   2   2   2   2   2   0   0   2   0   2   0   2   2   0   2   0   0   2   2   0   2   0   2   0   2   2   2   2   2   0   2   0   0   2   2   2   2   0   0   2   0   0   0   0   0   2   2   0   2   0   0   0   0   0   0   2   2   2   0   2   2   2   2   0   0   2   2   0   0   0   0   2   0   2   2   2   0   2   0   2   0   0   2   0   0   0   0   2   0   2   2   0   0
 MK-2-4                 2   2   2   2   0   0   2   2   0   2   0   2   2   0   2   0   0   2   0   2   2   2   2   2   2   0   2   0   2   2   0   2   2   2   2   0   2   2   2   2   2   2   2   0   0   2   0   2   2   2   2   0   0   2   0   0   0   0   2   0   2   2   0   0   0   2   2   0   0   2   2   0   0   0   2   2   2   0   0   0   2   2   2   2   2   0   2   0   2   0   0   0   2   0   2   2   0   0   2   0   0   0   2   0   0   0   2   2   2   2   2   2   0   0   2   0   2   0   0   2   0   2   0   0   2   2   0   2   0   2   2   2   2   2   2   2   0   2   0   0   2   2   2   2   0   0   2   0   0   0   0   0   2   2   0   2   0   0   0   0   0   0   2   2   2   0   2   2   2   2   0   0   2   2   0   2   0   0   2   0   2   2   2   0   2   0   2   0   2   2   2   0   0   0   2   2   2   2   0   0
 MK-2-5                 2   2   2   2   0   0   2   2   0   2   0   2   2   0   2   0   0   2   0   2   2   2   2   2   2   0   2   0   0   2   0   2   2   2   2   0   2   2   2   2   2   2   2   0   0   2   0   2   2   2   2   0   0   2   0   0   0   0   2   2   2   0   0   0   0   2   2   0   2   2   2   0   0   0   2   2   2   0   0   0   2   2   2   2   2   0   2   0   2   0   2   0   2   0   2   2   0   0   2   0   0   0   2   0   0   0   2   2   2   2   0   0   0   0   2   0   2   0   0   2   0   2   0   2   2   0   0   2   0   2   2   2   0   2   2   2   0   2   0   0   2   2   2   2   0   0   2   0   0   0   0   0   2   2   0   2   0   0   0   0   2   0   2   2   2   0   2   2   2   2   0   0   2   2   0   2   0   0   2   0   2   2   2   2   2   0   2   0   2   2   0   0   2   0   0   2   2   2   0   0
 MK-2-6                 2   2   0   2   0   0   2   2   0   2   2   2   2   0   2   0   0   2   0   2   2   2   2   2   2   0   2   0   2   2   0   2   2   2   2   0   2   2   2   0   0   2   2   0   0   2   0   2   2   2   2   0   0   2   0   0   0   0   2   2   2   0   0   0   0   2   2   0   2   2   2   0   0   0   2   2   2   0   0   0   2   2   2   2   2   0   2   0   0   2   2   0   2   0   2   2   2   0   2   0   2   0   2   0   0   0   2   2   0   2   0   0   0   0   2   0   2   0   0   2   0   2   0   2   2   0   0   2   0   2   2   2   0   2   2   2   0   2   0   0   0   2   2   0   0   0   0   0   0   0   0   0   2   2   0   2   0   0   0   0   2   2   2   2   2   0   2   2   2   2   0   0   2   2   0   2   0   0   2   0   2   2   0   2   2   0   2   0   2   2   0   2   2   0   0   2   2   2   0   0
 MK-2-7                 2   2   0   2   0   0   2   2   0   2   2   2   2   0   2   0   0   2   0   2   2   2   2   2   2   0   2   0   2   2   0   2   2   2   2   0   2   2   2   0   0   2   2   0   0   2   0   2   2   2   2   0   0   2   2   0   0   0   2   2   2   0   0   0   0   2   2   0   2   2   2   0   0   0   2   2   0   0   0   0   2   2   2   2   2   0   2   0   0   2   2   0   2   0   2   2   2   2   2   0   2   0   2   0   0   0   2   2   0   2   0   0   0   0   0   0   2   0   0   2   0   2   0   2   2   0   0   2   2   2   2   2   0   0   2   2   0   2   0   2   0   2   2   0   0   0   0   2   0   0   0   0   2   2   0   2   0   0   0   0   2   2   2   2   0   0   2   2   2   2   0   0   2   2   0   2   0   0   2   0   0   0   2   2   2   0   2   0   2   2   0   2   2   0   2   2   2   2   0   0
 MK-2-8                 2   2   0   0   2   0   2   2   0   2   2   2   2   0   2   0   0   2   0   2   2   2   2   2   2   0   0   0   2   2   0   2   2   2   2   0   2   2   2   2   0   0   2   2   0   2   2   2   2   2   2   0   0   2   2   2   0   0   2   2   2   0   0   0   0   2   2   0   2   2   2   0   0   0   2   2   0   0   0   0   2   2   2   2   2   0   0   0   0   2   2   0   2   0   2   2   2   2   2   0   2   0   2   0   0   0   2   2   0   2   2   0   0   0   0   0   2   0   0   2   0   0   0   2   2   0   0   2   2   2   0   2   0   0   2   2   0   2   2   2   0   2   2   0   0   0   0   2   0   0   0   0   2   2   0   2   0   0   0   0   2   2   2   2   0   0   2   2   2   2   0   0   2   2   0   2   0   0   2   2   0   0   2   2   2   0   2   0   2   2   0   0   2   0   2   2   2   2   0   0
 MK-2-9                 2   2   0   0   2   0   2   2   0   2   2   2   2   2   2   0   2   2   2   2   2   2   2   2   2   0   0   0   0   2   2   2   2   2   2   0   2   2   2   2   0   0   2   2   0   2   2   2   2   2   2   0   0   2   2   2   0   0   2   2   2   0   0   0   0   2   2   0   2   2   2   0   0   0   2   2   2   0   0   0   2   2   2   0   2   0   0   0   0   2   2   0   2   2   2   2   2   2   0   0   2   0   2   0   0   0   0   2   0   0   2   0   0   0   0   0   2   0   0   2   0   0   2   2   2   0   0   2   2   0   0   2   0   0   2   2   0   2   0   2   0   0   2   0   0   0   0   2   0   0   0   0   2   2   2   2   0   0   0   0   2   2   2   2   0   0   2   2   2   2   0   2   2   2   0   2   0   0   2   2   0   0   0   2   2   0   2   0   0   2   0   0   2   0   2   2   0   2   0   0
 MK-2-10                2   2   0   0   0   0   2   2   0   2   2   2   2   2   2   0   2   0   2   2   2   2   2   2   2   0   0   2   0   2   2   2   2   2   2   0   2   2   2   2   0   0   0   2   0   2   2   2   2   2   2   0   0   0   2   2   0   2   2   2   2   0   0   0   0   2   2   0   2   0   2   0   0   0   2   0   2   2   0   0   0   2   2   0   2   0   0   0   0   2   2   0   2   2   2   2   2   2   0   0   2   0   2   0   0   0   0   2   0   0   2   2   0   0   0   0   2   0   0   0   2   0   2   2   2   0   0   2   2   0   0   2   0   0   2   2   0   0   2   2   0   0   2   0   0   0   0   2   0   0   0   0   2   2   0   0   0   0   0   0   2   2   2   2   0   0   2   0   2   2   0   2   2   2   2   2   0   0   2   2   0   0   2   2   2   0   2   0   0   2   0   0   2   0   2   2   2   2   0   2
 MK-2-11                2   0   0   0   0   0   2   2   0   2   2   2   0   2   2   0   2   0   2   2   2   0   2   2   2   2   2   2   0   2   2   2   2   2   2   0   2   2   2   2   0   0   0   2   0   2   2   2   2   2   2   0   2   0   2   0   0   2   2   2   2   0   0   0   0   2   2   0   2   0   2   0   0   0   0   0   2   2   0   0   0   2   2   0   2   0   0   0   2   2   2   0   2   2   2   2   2   2   0   0   2   0   2   0   0   0   0   2   0   0   2   2   0   0   0   0   2   0   0   0   2   0   0   0   2   2   0   2   2   0   2   2   0   0   2   2   0   0   2   2   2   0   2   0   0   0   0   0   0   0   0   0   2   2   0   0   0   0   0   0   2   2   2   2   0   0   2   0   2   2   0   2   0   2   2   2   0   0   2   2   0   2   2   2   2   0   2   0   2   2   0   0   2   0   2   2   2   2   0   2
 MK-2-12                2   0   0   0   0   0   2   2   0   2   2   2   0   2   2   0   2   2   2   2   2   0   2   0   2   2   2   2   0   2   2   0   0   2   2   0   2   2   2   2   0   0   0   0   0   2   2   2   2   0   2   0   2   0   2   0   0   2   2   2   2   0   0   0   0   2   2   0   2   0   0   0   0   0   0   0   2   2   0   0   2   2   2   0   2   0   0   0   2   2   2   0   2   2   2   2   2   0   0   0   2   0   0   0   0   0   0   2   0   2   2   2   0   0   0   0   2   0   0   0   2   0   0   0   2   2   0   2   2   0   2   2   0   0   2   2   0   0   2   2   2   2   2   0   0   0   0   0   0   0   0   0   2   2   0   0   0   2   0   0   2   2   0   2   0   0   2   0   0   2   0   2   0   0   2   2   0   0   2   2   0   2   2   2   2   0   2   0   2   2   0   0   2   0   2   0   2   2   0   2
 MK-2-13                2   0   0   0   0   0   2   2   0   2   2   2   0   2   2   0   2   2   2   0   2   0   2   0   2   0   2   2   0   2   2   2   2   2   0   0   2   2   2   0   2   0   0   0   2   2   2   2   2   0   2   0   2   0   2   0   0   2   0   2   2   2   0   0   0   2   0   0   2   0   0   0   0   0   0   0   2   2   0   0   2   2   2   0   2   0   0   0   2   0   2   0   2   2   2   2   2   0   0   0   2   0   0   0   0   2   2   2   0   2   0   2   2   0   0   0   2   0   0   0   2   0   0   0   2   2   0   2   2   0   2   2   0   0   2   2   0   0   2   2   2   2   2   0   0   0   2   0   0   2   0   2   2   2   0   0   0   2   0   0   2   2   0   2   0   0   2   0   0   2   0   2   0   0   0   2   0   0   0   2   0   0   2   2   2   0   2   0   2   2   0   0   2   0   2   0   2   2   0   2
 MK-2-14                2   0   0   0   0   0   2   2   0   2   2   2   0   2   2   0   2   2   2   0   2   2   0   0   2   0   0   2   0   2   2   2   2   2   2   0   2   2   2   0   2   0   0   0   2   2   2   2   2   0   0   0   2   0   0   0   0   2   0   2   2   2   0   0   0   2   0   0   2   0   2   0   0   0   0   0   2   2   0   0   2   2   2   0   2   0   0   0   2   0   2   0   2   2   2   2   2   2   0   0   2   0   0   2   0   2   2   2   0   0   0   2   2   0   0   0   2   0   0   0   2   0   2   0   2   2   0   2   2   0   2   2   0   0   2   2   0   2   2   2   2   2   0   0   0   0   2   0   0   2   0   2   2   2   0   0   0   2   0   0   2   2   0   0   2   0   2   0   0   2   0   2   0   0   0   0   2   0   0   2   0   0   2   2   2   0   2   0   2   2   0   0   2   0   2   0   2   2   0   2
 MK-2-15                2   2   0   0   0   0   0   0   0   2   2   2   0   2   0   0   2   2   2   0   2   2   0   0   0   0   0   2   0   2   2   2   2   2   2   0   2   2   2   0   2   0   0   0   2   2   2   2   2   0   0   0   0   0   0   0   0   2   2   2   2   2   2   0   0   2   0   0   2   0   2   0   0   2   0   0   2   2   0   0   2   2   2   0   2   0   0   0   2   0   2   0   2   2   2   2   2   2   0   0   2   0   0   2   0   2   2   2   0   0   0   2   2   0   0   0   0   0   0   0   2   0   2   0   2   2   0   2   2   0   2   2   0   0   2   2   0   2   0   2   2   2   0   0   0   0   2   0   0   2   0   0   2   2   0   0   0   2   2   0   2   2   0   0   2   0   2   0   0   2   0   2   0   0   0   0   2   0   0   2   0   0   2   2   2   0   2   0   2   2   0   0   2   0   2   2   2   2   0   2
 MK-2-16                2   2   0   0   0   0   0   0   0   0   2   2   0   2   0   0   2   0   2   0   2   2   0   0   0   0   0   0   0   2   2   2   2   2   2   0   2   0   2   0   2   0   0   0   2   2   2   2   2   0   0   0   0   0   0   0   0   2   2   2   2   2   2   0   0   2   2   0   2   0   0   0   0   2   0   0   2   2   0   2   2   2   2   0   2   0   0   0   2   0   2   0   0   2   2   2   0   2   0   0   2   0   2   0   0   2   2   2   0   0   0   2   2   0   0   0   0   0   0   0   2   0   0   0   2   2   0   2   2   0   0   2   2   0   2   2   0   2   0   2   2   2   0   0   0   0   2   0   0   2   0   0   2   2   0   0   0   2   2   0   2   2   0   0   0   2   2   0   0   2   0   2   0   0   0   0   2   0   0   2   0   0   2   2   2   0   0   0   2   2   0   0   2   0   2   2   2   2   0   2
 MK-3-1                 0   0   2   2   2   2   2   2   2   0   0   0   0   0   2   0   0   2   2   0   0   0   2   0   0   2   2   2   0   0   0   2   2   0   2   2   2   2   0   0   0   2   0   0   0   2   0   2   0   0   2   2   2   0   2   2   0   2   0   0   2   0   0   0   0   0   2   0   2   0   2   2   2   0   2   0   2   0   2   0   0   2   2   0   0   2   2   0   0   0   0   2   0   2   0   2   2   2   2   0   2   0   2   2   2   2   0   2   0   2   0   2   0   2   2   2   0   2   2   0   0   2   0   0   2   0   0   0   2   2   2   0   0   2   0   0   2   0   2   2   2   2   0   0   2   0   0   0   0   0   2   2   0   2   2   2   0   2   2   2   2   0   2   2   0   0   0   2   2   0   2   0   2   0   2   0   0   0   2   0   2   0   2   0   0   2   0   0   2   2   0   0   0   0   0   0   0   2   2   2
 MK-3-2                 0   0   2   2   2   2   2   2   2   0   0   2   0   2   2   0   0   2   2   0   2   0   2   0   0   2   2   2   2   0   2   2   2   0   2   2   2   2   0   0   0   2   0   2   0   2   0   2   0   0   2   2   2   0   2   2   2   2   0   0   2   0   0   0   0   0   0   0   2   0   2   2   2   0   2   0   0   0   0   0   0   2   0   0   0   2   2   0   0   0   0   2   0   2   0   2   2   2   2   0   2   0   2   2   2   2   0   2   0   2   0   2   0   2   2   2   0   2   2   0   0   2   2   0   2   0   0   0   2   2   2   0   0   2   0   0   2   0   0   2   2   0   0   2   2   0   0   0   2   0   2   2   0   0   2   2   0   2   2   2   0   0   2   2   0   0   0   2   2   0   2   0   2   0   2   0   0   0   2   0   2   0   2   0   0   2   0   0   2   2   0   0   2   0   0   0   0   2   2   2
 MK-3-3                 0   0   2   2   2   2   2   2   2   0   0   2   0   2   2   0   2   2   0   2   0   0   2   0   0   2   2   2   2   0   2   0   2   0   2   2   2   2   0   0   0   2   0   2   0   0   0   2   0   0   2   2   2   0   2   2   2   2   0   0   2   2   2   0   0   0   0   0   2   0   2   2   2   0   2   0   0   0   0   0   0   2   0   0   0   2   2   0   0   0   0   2   0   2   0   0   2   2   2   0   2   0   2   2   2   2   0   2   0   0   2   2   0   2   2   0   0   2   2   0   0   2   2   0   2   0   0   0   2   2   2   2   0   2   0   0   2   0   0   2   2   0   0   2   2   0   0   0   2   0   2   2   0   0   2   2   0   2   2   2   2   0   2   2   0   0   0   2   0   0   2   0   2   0   2   0   0   0   2   0   2   0   2   0   0   2   0   0   2   2   0   0   2   0   0   0   0   2   2   2
 MK-3-4                 0   0   2   2   0   2   2   2   2   0   0   2   0   2   2   2   2   2   0   2   0   0   2   0   0   2   2   2   2   0   0   0   2   0   2   2   2   2   0   0   2   2   0   2   0   0   0   2   0   0   2   2   2   0   2   0   2   2   0   0   2   0   2   0   0   0   0   0   2   0   2   2   2   0   2   0   0   2   0   0   2   2   0   0   2   2   2   0   0   0   0   2   0   2   0   0   2   2   0   0   2   0   0   2   2   2   0   2   0   0   2   2   0   2   2   0   0   2   2   0   0   2   2   0   2   0   0   0   2   2   2   2   0   2   0   0   2   0   0   2   2   2   0   2   0   0   0   0   2   0   2   2   0   2   2   2   0   0   0   2   2   0   2   2   0   2   0   2   0   0   2   0   2   0   2   0   0   0   2   0   2   2   2   0   0   2   0   0   2   2   0   0   2   0   2   2   0   2   2   2
 MK-3-5                 0   0   0   2   2   2   2   2   2   0   0   2   0   2   2   2   2   2   0   2   0   0   2   0   0   2   2   2   2   0   0   2   2   0   2   0   2   2   2   0   2   2   0   2   0   0   0   0   0   0   2   2   0   0   2   0   2   0   0   0   2   0   2   0   0   0   0   0   0   0   0   2   2   0   2   0   0   2   0   0   2   2   0   0   2   0   2   0   0   0   0   2   0   2   0   0   2   2   0   0   2   0   0   2   2   2   0   2   0   0   2   2   0   2   0   0   0   2   2   0   0   2   2   0   2   0   0   0   2   2   2   2   0   2   0   2   2   0   0   2   2   2   0   0   0   0   0   2   2   0   2   2   0   2   2   2   0   0   0   2   2   0   2   2   0   2   0   2   0   0   2   0   2   0   0   0   0   0   2   0   2   2   2   0   2   2   0   0   2   2   0   2   2   0   2   2   0   2   2   2
 MK-3-6                 0   2   0   2   2   2   0   2   0   0   0   2   0   2   2   0   2   2   0   0   0   0   2   0   2   2   2   2   2   0   0   2   2   0   2   0   2   0   2   0   2   2   0   2   0   0   0   2   0   0   2   2   0   0   2   0   2   0   0   0   2   0   2   0   0   0   0   0   0   0   0   2   2   0   2   2   0   2   0   0   2   2   0   0   2   0   0   0   0   0   0   2   0   2   0   0   2   2   0   0   2   0   0   2   2   2   0   2   0   0   2   2   2   2   0   0   0   2   2   0   0   2   2   0   2   0   0   0   2   0   2   2   0   2   0   0   2   0   0   2   2   2   0   0   2   0   0   0   2   0   2   2   0   2   2   2   0   0   0   2   2   0   2   2   0   0   0   2   0   0   0   0   2   2   0   0   0   0   2   0   2   2   2   0   2   2   0   0   0   2   0   2   2   0   2   2   0   0   0   2
 MK-3-7                 0   2   0   2   2   2   0   2   0   0   0   2   0   2   2   0   2   2   0   0   0   0   2   0   2   2   0   2   2   0   0   2   2   0   2   0   2   0   2   0   2   2   0   2   0   0   0   2   0   0   2   2   0   0   2   0   2   0   0   0   2   0   2   0   0   2   0   2   0   0   2   0   2   0   2   2   0   2   0   0   2   2   0   2   2   0   0   0   0   0   0   2   0   2   0   0   2   2   0   0   2   0   0   2   2   2   0   2   0   0   2   2   2   2   0   0   0   2   2   0   0   2   2   0   2   0   0   0   2   0   2   2   0   0   0   0   2   0   0   2   2   2   0   0   2   0   0   0   2   0   2   2   0   2   2   2   0   0   0   2   2   0   2   2   0   0   2   2   2   0   0   0   2   2   0   0   0   0   2   0   0   2   2   2   0   2   0   0   0   2   0   2   2   0   2   2   0   0   0   2
 MK-3-8                 0   2   0   2   2   2   0   2   0   0   0   2   0   2   2   0   2   2   0   0   0   0   2   0   2   2   0   0   2   0   0   2   2   0   2   0   2   0   2   0   2   2   0   2   0   0   0   2   0   0   2   2   0   0   2   0   2   2   0   0   2   0   2   0   0   2   0   0   0   0   2   2   2   0   2   2   0   2   0   0   2   2   0   0   2   0   2   0   0   0   0   2   0   2   0   0   2   0   0   2   2   2   0   2   2   2   2   2   0   0   2   2   2   2   2   0   0   2   2   0   0   2   2   0   2   0   2   0   2   0   2   2   0   0   0   0   2   0   0   2   2   2   0   0   2   0   0   0   2   0   2   2   0   2   2   2   0   0   0   2   2   0   2   2   0   0   2   2   2   0   0   2   2   2   0   0   0   0   2   0   0   2   2   2   0   2   0   0   0   0   0   2   2   0   2   2   2   0   0   2
 MK-3-9                 0   2   0   2   2   2   0   2   0   2   0   2   0   2   2   0   2   2   0   0   0   0   2   0   2   2   0   0   2   0   0   2   2   0   2   0   2   0   2   0   2   2   0   2   0   0   0   2   0   0   2   2   0   0   2   0   2   2   2   0   2   0   2   0   0   2   0   0   0   0   2   2   2   0   2   2   0   2   0   0   2   2   0   0   2   0   2   0   0   0   2   2   0   2   0   0   2   0   2   2   2   2   0   2   2   2   2   2   0   0   2   2   2   2   2   2   0   2   2   0   0   2   2   0   2   0   2   0   2   0   2   2   0   0   0   0   2   0   0   2   2   2   2   0   0   0   0   0   2   0   2   2   0   2   2   2   0   2   0   2   2   0   2   2   0   2   2   2   2   0   0   2   2   2   0   0   0   0   2   0   0   2   2   2   0   2   0   2   0   0   2   2   2   0   2   2   2   0   0   2
 MK-3-10                0   2   0   2   2   2   2   2   0   2   0   2   0   2   2   0   2   0   0   0   0   2   2   0   2   2   0   0   2   0   0   2   2   0   2   0   2   0   0   0   2   2   0   0   0   0   0   2   0   0   2   0   0   2   2   2   2   2   2   0   0   0   2   0   0   2   0   0   2   0   2   2   0   0   2   2   0   2   0   0   2   2   0   0   2   0   2   0   2   0   2   2   0   2   0   0   2   0   2   2   2   2   0   2   2   2   2   2   2   0   2   2   2   2   2   0   0   0   2   0   0   2   2   0   2   2   2   0   2   0   2   2   0   0   0   2   2   0   0   2   2   2   2   0   0   0   2   0   2   2   2   2   0   2   2   2   0   2   0   0   2   0   2   2   0   2   2   2   2   0   0   2   2   2   0   0   0   0   2   0   0   2   2   0   0   2   0   2   0   0   2   2   2   0   2   2   2   0   0   0
 MK-3-11                0   2   0   2   2   2   2   2   0   2   0   2   0   2   2   0   2   0   0   0   0   2   2   0   2   2   0   0   2   2   0   2   0   0   2   0   2   0   0   0   2   2   0   0   0   0   0   2   0   0   2   0   0   2   2   2   2   2   2   0   0   0   2   0   0   2   0   0   0   0   2   2   0   0   2   2   0   2   0   0   2   2   0   0   2   0   2   0   0   0   2   2   0   2   0   0   2   0   2   2   2   2   0   2   2   2   2   2   2   0   2   2   0   2   2   0   0   0   2   0   0   2   2   0   2   2   2   0   2   0   2   2   0   0   0   2   2   0   0   0   2   2   2   0   0   0   2   0   2   2   2   2   0   2   2   2   0   2   0   0   0   0   2   2   0   2   2   2   2   0   0   2   2   2   0   0   0   0   2   0   0   2   2   0   0   2   0   2   0   0   0   2   2   0   2   2   2   2   0   0
 MK-3-12                0   2   0   0   2   2   2   2   0   2   0   2   0   2   2   0   2   2   0   0   0   2   0   0   2   0   0   0   2   2   0   2   0   0   2   0   2   2   0   2   2   2   0   0   0   0   0   2   2   0   2   0   0   2   2   2   2   2   2   2   0   0   2   0   0   2   0   0   0   0   2   2   0   0   2   2   0   0   2   0   2   2   0   0   2   0   2   0   0   2   2   2   0   0   0   0   2   0   2   0   2   2   0   2   2   2   2   2   2   0   2   2   0   2   2   0   0   0   2   0   0   2   2   0   2   2   2   2   2   0   2   0   0   0   0   2   2   0   0   2   2   2   2   0   0   0   2   0   2   2   2   2   0   2   2   2   0   2   0   0   0   0   2   0   0   2   2   2   2   2   2   2   2   2   2   0   0   0   2   0   0   2   2   0   0   2   0   2   0   0   0   2   2   2   2   2   2   0   0   0
 MK-3-13                0   0   0   0   2   2   2   2   2   2   0   2   0   0   2   0   0   2   0   0   0   2   0   0   2   0   0   2   0   2   0   2   0   2   2   0   0   0   0   2   2   2   0   0   0   0   0   2   2   0   2   0   0   2   2   2   2   2   2   2   0   0   2   0   0   2   0   0   0   0   2   2   0   0   2   2   0   0   2   0   2   2   0   0   2   0   2   0   0   0   2   2   2   0   0   0   2   0   2   0   2   2   0   2   2   2   2   2   2   0   2   2   0   2   2   0   0   0   2   0   0   2   2   0   2   2   2   2   2   0   2   0   0   0   0   2   2   0   0   2   2   0   2   0   0   0   0   0   2   2   2   2   0   2   2   2   0   2   0   2   0   0   2   0   0   2   2   2   2   2   2   2   2   2   2   0   0   0   2   0   0   2   0   0   0   2   0   2   0   0   2   2   0   2   0   2   2   0   0   0
 MK-3-14                0   0   0   2   2   2   2   0   2   2   2   2   0   0   2   0   0   2   2   0   0   2   0   0   2   0   0   2   0   2   0   2   0   2   2   0   0   0   0   2   2   2   0   0   0   0   0   2   2   0   2   2   0   2   2   2   2   2   2   2   0   0   2   0   0   2   0   0   0   0   2   2   2   0   2   2   0   0   2   2   2   2   0   0   2   0   2   0   0   0   2   2   2   2   0   0   2   0   2   0   0   0   0   2   2   2   2   2   2   0   2   2   0   2   2   0   0   2   2   0   2   2   2   0   2   2   2   0   2   0   2   0   0   0   0   0   2   0   2   2   2   0   2   0   2   0   0   2   2   2   2   2   0   2   2   2   0   2   0   2   0   0   2   0   0   2   2   2   2   2   2   2   2   2   2   2   0   0   2   0   0   2   0   0   0   2   2   2   0   0   2   2   0   2   0   2   0   2   0   0
 MK-3-15                0   0   0   2   2   2   2   0   2   2   2   2   0   0   2   2   0   2   2   0   0   2   0   0   2   0   0   2   0   2   2   2   0   2   2   0   2   0   0   2   2   2   2   0   0   0   0   2   2   0   2   2   0   2   2   2   2   2   2   2   0   0   2   0   0   2   0   0   0   0   2   0   2   0   2   2   0   0   2   2   2   0   0   0   2   0   2   0   0   0   2   2   2   2   0   0   2   0   2   0   0   0   0   2   2   2   2   2   2   0   2   2   0   2   2   0   0   2   2   0   2   2   2   0   2   2   2   0   2   0   2   0   0   0   0   2   2   0   0   2   2   0   2   0   2   0   0   2   2   2   2   2   0   2   2   2   0   2   0   2   0   0   2   0   0   2   0   2   2   2   2   0   2   2   2   0   0   0   2   0   0   0   0   0   0   2   2   2   0   0   2   2   0   2   0   2   0   2   0   0
 MK-3-16                0   0   0   2   2   2   2   0   2   2   0   2   0   2   2   0   0   0   2   0   2   2   0   2   2   0   0   2   0   2   2   2   0   2   2   2   2   0   0   2   2   2   2   0   0   0   0   2   2   0   2   2   0   2   2   2   2   2   2   2   0   0   2   0   0   2   0   0   0   0   2   0   2   0   2   2   0   0   2   2   2   0   0   0   2   0   2   0   0   0   2   2   2   2   0   0   2   2   2   0   0   0   0   2   2   2   2   2   2   0   2   2   0   2   2   0   0   2   2   0   2   2   2   0   0   2   2   0   2   0   2   0   0   0   0   2   2   0   0   2   2   0   0   0   2   0   0   2   2   2   2   2   0   2   2   2   0   2   0   2   0   0   2   0   0   2   0   2   2   2   0   0   2   2   2   0   0   0   2   0   2   0   0   0   0   2   2   2   0   0   2   2   0   2   0   2   2   2   2   0
 MK-4-1                 0   2   0   2   0   2   2   2   2   2   0   0   2   0   2   2   0   0   2   0   2   2   0   2   0   2   0   2   2   0   2   2   2   0   2   0   0   2   0   2   0   0   2   0   0   0   2   2   0   2   0   2   2   0   0   2   0   0   2   0   2   2   0   0   0   0   0   0   2   2   0   2   0   2   2   2   0   0   0   0   2   2   0   0   2   2   0   0   0   2   2   0   2   0   2   2   2   2   0   2   0   0   0   2   0   2   0   0   2   2   2   0   0   0   2   0   0   0   0   2   2   2   2   2   0   2   2   0   2   0   2   0   2   2   2   2   2   2   2   2   0   2   0   2   0   2   0   2   0   0   2   0   2   2   0   0   0   0   0   0   0   2   2   2   2   0   0   2   0   0   0   2   0   2   2   0   0   0   2   2   2   2   0   0   0   0   2   2   2   0   2   0   2   0   2   0   2   0   2   2
 MK-4-2                 0   2   0   2   0   2   2   2   2   2   2   0   2   0   2   2   0   0   2   0   2   2   0   2   0   0   0   2   2   0   2   2   2   0   2   2   0   0   0   2   0   0   2   0   0   0   2   0   0   2   0   2   2   0   0   2   0   0   2   0   2   2   0   0   0   0   0   0   2   2   0   2   0   2   2   2   0   2   0   0   2   2   0   0   2   2   0   0   0   2   2   0   2   0   2   2   2   2   0   2   0   0   0   2   2   2   0   0   2   2   2   0   0   0   2   2   0   0   0   2   0   0   2   2   0   0   0   0   2   0   2   0   0   2   2   2   2   2   2   2   0   2   0   2   0   0   0   2   0   0   2   0   2   2   0   0   0   0   0   2   0   2   2   2   0   0   0   2   0   0   0   2   0   2   2   0   2   2   2   2   0   2   0   0   0   0   2   2   2   0   2   0   2   0   2   0   2   0   2   2
 MK-4-3                 2   2   0   2   0   2   2   2   2   2   2   0   2   0   0   0   0   2   2   0   2   2   0   2   0   0   0   2   2   0   2   2   2   0   2   0   0   0   0   2   0   0   2   0   2   0   2   0   0   2   0   2   2   0   0   2   0   0   2   0   2   2   0   0   0   0   0   0   0   2   0   2   0   2   2   2   0   2   0   0   2   2   0   0   2   2   0   0   0   2   2   0   0   0   2   2   2   2   0   2   0   0   0   2   2   2   0   0   0   0   2   0   0   0   2   2   0   0   0   2   2   0   2   0   0   0   0   0   2   0   2   0   0   2   2   2   2   2   2   2   0   0   0   0   0   0   0   2   0   0   2   0   2   0   0   0   0   0   0   2   0   2   0   2   2   0   0   2   0   0   2   2   0   2   2   0   2   2   2   2   0   2   0   0   0   2   2   2   2   0   2   0   2   2   2   0   2   0   2   2
 MK-4-4                 2   2   0   2   0   2   2   2   2   2   2   0   2   0   0   0   0   2   2   0   2   2   0   2   0   0   0   2   2   0   2   2   2   0   2   0   0   0   0   0   0   0   2   0   2   0   2   0   0   2   0   2   2   0   0   2   0   0   2   0   2   2   0   0   0   0   0   0   0   0   0   2   0   2   2   2   0   2   0   0   2   2   0   0   2   2   0   0   0   2   0   2   0   0   2   2   2   2   2   2   0   0   0   2   2   2   0   0   0   2   2   0   0   0   2   2   0   2   0   0   2   0   0   0   0   0   0   2   2   0   2   0   2   0   2   2   2   2   2   2   0   0   0   0   0   0   0   2   0   0   2   0   2   0   0   2   0   2   0   2   0   0   0   2   0   0   0   2   0   0   2   2   2   2   2   0   2   2   2   2   0   2   0   0   0   2   2   2   2   0   2   0   2   2   2   0   2   0   0   2
 MK-4-5                 0   2   0   2   0   2   2   2   0   2   2   0   2   0   0   0   0   2   2   0   2   2   0   2   0   0   0   2   2   0   2   2   2   0   2   0   0   0   0   0   0   0   2   0   2   0   2   0   0   2   0   2   2   0   0   2   0   0   2   0   2   2   0   0   0   0   0   0   0   0   2   2   0   2   2   2   0   0   0   0   2   0   0   0   2   2   0   0   0   2   0   2   0   0   2   2   2   2   2   2   0   0   0   2   2   2   0   0   0   2   2   0   0   0   2   2   0   2   0   0   2   0   0   0   0   0   0   0   2   0   2   0   2   0   2   2   2   2   2   2   0   0   0   0   0   0   0   2   0   0   2   0   2   0   0   0   0   2   0   2   0   0   0   2   0   2   0   0   0   2   2   2   2   2   2   2   2   2   2   2   0   2   0   2   0   2   2   0   2   0   2   0   2   2   2   0   2   0   0   2
 MK-4-6                 0   2   0   2   0   2   2   2   2   2   2   0   2   0   0   0   0   2   2   0   2   2   0   0   0   0   0   2   2   0   2   2   2   0   2   2   0   0   0   0   0   0   2   0   0   0   2   0   0   2   0   0   2   0   0   2   0   0   2   0   2   2   0   0   0   0   0   0   0   0   2   2   0   2   2   2   0   2   0   2   2   0   0   0   2   2   0   2   0   2   0   2   0   0   2   0   2   2   2   2   2   0   0   2   2   0   2   0   0   2   2   0   0   0   0   0   0   2   0   0   2   2   0   2   0   0   0   0   2   0   2   0   0   0   2   2   2   2   2   2   0   0   0   2   0   0   0   2   0   0   2   2   2   0   0   0   0   2   0   2   0   0   2   2   0   2   2   0   0   2   0   2   2   2   2   2   2   2   2   2   0   2   0   2   0   2   2   0   2   0   2   0   2   2   0   2   2   0   0   2
 MK-4-7                 0   2   0   2   0   2   2   2   2   2   2   0   2   0   0   0   0   2   2   0   2   2   0   0   0   0   2   2   2   0   2   2   2   0   0   2   0   0   0   0   0   0   2   2   2   0   2   2   0   2   0   0   2   0   0   2   0   0   2   0   2   2   0   0   0   0   0   0   0   0   2   2   0   2   2   2   0   2   0   2   0   0   0   0   2   2   0   2   0   2   0   2   2   0   2   0   2   2   2   2   2   0   0   2   2   0   2   0   0   2   2   0   0   0   0   0   0   2   0   0   2   2   0   2   0   0   0   0   0   0   2   0   0   2   2   2   2   2   2   2   0   0   0   2   0   0   0   2   0   0   2   2   2   0   0   0   0   2   0   2   0   2   2   2   0   2   2   0   0   2   0   2   2   2   0   2   2   2   2   0   0   0   0   2   0   2   2   0   2   0   2   0   2   2   0   2   2   0   0   0
 MK-4-8                 0   2   0   2   0   2   0   0   2   2   0   0   2   0   0   0   0   2   2   0   2   2   0   0   0   0   2   2   2   0   2   2   2   0   0   2   0   0   0   2   0   0   0   2   2   0   2   2   0   2   0   0   2   0   2   2   0   0   2   0   2   2   0   0   0   0   0   2   0   0   2   2   0   2   2   0   2   2   0   2   0   0   0   0   2   0   0   2   0   2   0   2   2   0   2   0   2   2   2   2   0   0   0   2   2   0   0   0   0   2   2   0   0   0   0   0   0   2   0   0   0   2   0   2   0   0   0   0   0   0   2   2   0   2   2   2   2   2   2   2   0   0   0   2   0   2   0   2   0   0   0   2   2   0   0   0   0   2   0   2   0   2   2   2   0   2   2   0   2   2   0   2   2   2   0   2   2   2   2   2   0   0   0   0   0   2   2   0   2   0   0   0   0   2   0   2   2   0   0   0
 MK-4-9                 0   2   0   2   0   2   0   0   2   2   2   0   2   0   0   0   0   2   2   0   2   2   0   0   0   0   2   0   2   0   2   2   2   0   2   2   0   0   0   2   0   0   0   2   2   2   2   2   0   2   0   0   2   0   2   2   2   2   2   0   0   2   0   0   0   0   0   2   0   0   2   0   0   2   2   2   2   2   0   2   0   0   0   0   2   0   0   2   0   0   0   2   2   0   2   0   2   2   2   2   0   0   0   2   2   0   0   0   0   2   2   0   0   0   2   0   0   2   0   0   0   2   0   2   0   2   0   0   2   0   2   2   0   2   2   2   2   2   0   2   2   0   0   2   0   2   0   2   0   0   0   2   2   0   0   0   0   2   0   2   0   2   2   2   0   2   2   0   2   2   0   2   2   2   0   2   2   2   2   2   0   0   0   0   0   2   2   0   2   0   0   0   0   2   0   2   2   0   0   0
 MK-4-10                0   0   0   2   0   2   0   0   2   2   2   0   2   0   0   0   0   2   2   0   2   2   0   0   0   0   2   0   2   0   2   2   2   0   2   0   0   0   0   2   0   0   0   2   2   2   2   2   0   2   0   0   2   2   2   2   2   2   2   0   2   2   0   0   0   0   0   2   0   0   2   0   0   2   2   2   2   2   0   2   0   0   0   0   2   0   0   2   0   0   0   2   2   0   2   0   2   2   2   2   0   2   0   2   2   2   0   0   0   2   2   0   0   0   2   0   2   2   2   0   0   2   0   2   0   2   0   2   2   0   2   2   0   2   2   2   2   2   0   2   2   0   0   2   0   2   0   2   0   0   0   2   2   0   0   0   0   2   0   2   0   2   2   2   0   2   2   0   2   2   0   2   0   2   0   2   2   2   2   0   0   0   0   0   0   2   2   0   2   0   0   0   0   2   0   2   2   2   0   0
 MK-4-11                0   0   0   2   0   2   0   0   0   2   2   0   2   0   0   0   0   2   2   0   2   2   0   0   0   0   2   0   2   0   0   2   2   2   2   0   0   0   0   2   0   0   0   2   2   2   2   2   0   2   0   0   2   2   2   2   2   2   2   2   2   2   0   0   0   0   0   2   0   0   2   0   0   2   2   2   2   2   0   2   0   0   0   0   2   0   0   2   0   0   0   2   2   0   2   0   2   2   0   2   0   2   0   2   2   2   0   0   0   2   2   0   0   0   2   0   2   2   2   0   0   2   0   2   0   2   0   2   2   0   2   2   0   2   2   2   2   2   0   2   2   0   0   2   0   2   0   2   0   2   0   2   2   0   0   0   0   2   0   2   0   2   2   2   0   2   2   0   2   2   0   2   0   2   0   2   2   2   2   0   0   0   0   2   0   2   2   0   2   2   0   0   0   2   0   2   2   2   0   0
 MK-4-12                0   0   0   2   0   2   0   0   0   2   2   0   2   0   0   0   0   2   2   0   2   2   2   2   0   0   2   0   2   0   0   2   0   0   2   0   0   0   0   0   0   0   2   2   2   2   2   2   0   0   0   0   2   2   2   0   2   2   2   2   2   2   0   0   0   0   0   0   0   2   2   0   0   2   2   2   2   2   0   2   0   0   0   0   0   2   0   0   0   0   0   2   2   0   0   0   2   2   0   2   0   2   0   2   2   2   0   0   0   2   0   0   0   0   2   0   2   2   2   0   2   0   0   2   0   2   0   2   2   0   2   2   0   2   2   2   2   0   0   2   2   0   0   2   0   0   0   2   0   0   0   2   2   0   2   0   0   2   0   2   0   2   2   2   0   2   2   0   2   2   0   2   0   2   0   2   2   2   2   0   0   0   0   2   0   2   2   0   2   0   2   0   0   2   0   2   2   2   0   0
 MK-4-13                0   0   2   0   0   2   0   0   0   2   2   0   2   0   0   0   0   2   0   0   2   2   0   2   0   0   2   0   2   0   0   2   0   0   2   0   0   0   0   0   0   0   2   2   2   2   2   2   0   0   0   0   2   2   2   0   0   2   2   2   2   2   0   0   2   0   0   0   0   0   2   0   0   2   2   2   2   2   0   2   0   0   0   0   0   0   0   0   0   0   0   2   0   0   0   0   2   2   0   2   0   2   0   2   2   2   0   0   0   2   0   0   0   0   2   0   0   2   2   0   0   0   0   2   0   2   0   2   2   0   2   2   0   2   0   2   2   0   0   2   2   0   0   2   0   0   0   2   0   2   0   2   2   0   2   2   0   2   0   2   0   2   0   0   0   2   2   0   2   2   0   0   0   0   0   2   2   2   2   0   0   0   0   2   0   0   2   0   2   0   2   0   0   2   0   2   2   2   0   0
 MK-4-14                0   0   2   0   0   2   2   0   0   0   2   0   2   0   0   0   0   2   0   0   2   2   0   2   0   2   2   0   2   2   0   2   0   0   2   0   0   0   0   0   0   0   2   2   2   2   2   2   0   0   0   0   2   0   2   0   0   2   2   2   2   2   0   0   2   0   0   0   0   0   2   0   0   2   0   2   2   2   0   2   0   0   0   0   0   0   2   0   0   0   2   2   0   0   0   0   2   2   0   2   0   2   0   2   2   2   0   0   2   2   0   0   0   0   2   0   0   2   2   0   0   0   0   2   0   2   0   2   2   0   2   2   0   2   2   2   2   0   0   2   2   0   0   2   0   0   0   2   0   2   0   2   2   0   2   2   0   2   0   2   0   2   2   0   0   2   0   2   2   2   0   0   0   0   0   2   2   2   2   0   0   0   0   2   0   0   2   0   0   0   2   2   0   2   0   2   2   2   0   0
 MK-4-15                0   0   2   2   0   2   2   0   0   0   2   0   2   0   0   0   0   2   0   0   2   2   0   2   0   2   2   0   2   2   0   2   0   0   2   2   0   0   0   0   0   0   2   2   2   2   2   2   0   0   0   0   2   0   2   0   0   2   2   2   2   2   0   0   2   0   0   2   0   0   2   0   0   2   2   2   2   0   0   2   2   0   0   0   0   0   2   0   0   0   2   2   0   0   0   0   2   2   2   2   0   2   0   2   2   2   0   0   2   2   0   0   0   0   2   0   0   2   2   0   0   0   0   2   0   2   0   0   2   0   2   2   0   2   2   2   2   0   0   2   0   0   0   2   0   2   0   2   0   0   2   2   2   0   2   2   0   2   0   0   0   2   2   0   0   2   0   2   2   2   0   0   0   0   2   2   2   2   0   0   0   0   0   2   0   0   2   0   0   0   2   2   0   2   0   2   2   2   0   0
 MK-4-16                0   0   2   2   0   2   2   0   2   0   2   0   0   0   0   0   2   0   0   0   2   2   0   2   0   2   2   2   2   2   0   2   0   2   2   2   2   0   0   0   0   0   2   2   2   2   2   2   0   0   0   2   2   0   2   0   2   2   2   2   2   2   0   0   2   0   0   2   0   0   2   0   0   2   2   2   2   0   0   2   2   0   2   0   0   0   2   0   0   0   2   2   0   0   0   0   2   2   2   2   0   2   0   2   2   2   0   0   2   2   0   0   0   0   2   0   0   2   2   0   0   2   0   2   0   2   0   0   2   0   2   2   0   2   2   2   2   0   0   2   0   0   0   2   0   2   0   0   0   0   2   2   2   0   2   2   0   2   0   0   0   2   2   0   0   2   2   2   2   2   0   0   0   0   2   2   2   2   0   0   0   0   0   2   0   0   2   0   0   0   2   2   0   2   0   2   2   2   0   0
 MK-5-1                 0   2   2   2   2   2   0   2   0   0   2   0   2   0   0   2   2   0   2   2   0   0   2   0   2   0   2   0   2   0   0   2   2   0   0   0   2   2   2   0   0   0   2   2   0   2   2   0   2   0   2   2   2   2   0   2   2   2   0   2   2   0   0   2   2   2   2   2   2   2   2   2   0   2   0   0   0   0   0   0   2   0   2   2   0   0   0   0   2   0   0   2   0   2   2   2   2   0   2   2   2   0   2   2   2   2   0   2   0   0   0   2   2   0   2   0   2   0   2   0   2   0   2   0   2   0   0   0   2   2   0   2   2   2   0   0   2   0   0   2   2   2   2   2   0   2   0   0   2   2   2   2   0   2   2   2   0   2   2   0   0   2   2   2   2   0   2   2   0   2   0   2   2   2   0   0   0   2   0   0   0   2   2   0   0   2   0   2   2   2   2   2   0   0   0   0   2   2   0   2
 MK-5-2                 0   2   2   2   2   2   0   2   0   0   0   0   2   0   0   2   2   2   2   2   0   0   2   0   2   0   2   0   2   0   0   2   2   0   0   2   0   2   2   0   0   0   2   2   0   0   2   0   2   0   2   2   2   2   0   0   2   2   0   2   2   0   2   2   2   0   2   2   2   2   2   2   0   2   0   0   0   0   0   0   2   0   2   2   2   2   0   0   2   0   2   2   0   2   2   2   2   0   2   0   2   0   2   0   2   2   0   2   0   0   0   0   2   0   2   0   2   0   2   2   2   0   2   0   2   0   0   0   2   2   0   2   2   2   0   0   2   0   0   2   2   2   2   2   0   2   0   0   0   2   2   2   0   2   2   2   0   2   2   0   0   2   2   2   2   0   2   2   0   2   0   2   2   2   0   0   0   2   0   0   0   2   2   0   0   2   0   0   0   2   0   2   0   2   0   0   2   2   0   2
 MK-5-3                 0   2   2   2   2   2   0   2   0   0   0   0   2   0   2   2   2   2   2   2   0   0   2   0   2   0   2   0   2   0   0   2   2   0   0   2   0   2   2   0   0   0   2   2   0   2   2   0   2   0   2   2   0   2   0   0   2   2   0   2   2   0   2   2   2   0   2   0   2   2   2   0   0   2   0   2   0   0   0   0   2   0   2   2   2   0   0   2   2   0   2   2   0   2   2   2   2   0   2   0   0   0   2   0   2   2   2   0   0   0   0   0   2   2   2   0   2   0   2   2   2   0   2   0   2   0   0   0   0   2   0   2   0   2   0   0   2   0   0   2   2   2   2   2   0   2   0   0   0   2   2   2   0   2   2   2   0   2   2   0   0   2   2   2   2   0   2   2   0   2   0   2   2   2   0   0   0   0   0   0   0   2   2   0   0   0   0   0   0   2   0   2   0   2   0   0   2   2   0   2
 MK-5-4                 0   2   2   2   2   2   0   2   2   0   0   0   2   0   2   2   0   2   2   2   0   0   2   0   0   0   2   0   2   0   0   0   2   0   0   2   0   2   2   0   0   0   2   2   0   2   2   0   2   0   2   0   0   2   2   0   2   0   0   2   2   0   2   2   2   0   2   0   2   2   2   0   0   2   0   2   2   0   0   0   2   0   2   0   0   0   0   2   2   2   2   2   0   2   2   2   2   0   2   0   0   0   0   0   0   2   2   0   0   0   0   0   2   2   2   0   2   2   2   2   2   0   2   0   2   0   0   0   0   2   0   2   0   2   0   0   2   0   0   2   2   2   2   0   0   2   0   0   0   2   2   2   2   2   2   2   0   0   2   0   0   2   2   2   2   0   2   2   0   2   0   2   2   2   0   0   0   0   0   2   0   2   2   0   0   0   0   0   2   2   0   2   0   2   0   2   2   2   0   2
 MK-5-5                 0   2   2   2   0   2   0   2   2   0   0   0   2   0   2   2   0   2   2   0   0   0   2   0   0   0   2   0   2   0   0   2   2   0   0   0   0   2   2   0   0   0   2   2   0   0   2   0   2   0   2   0   0   2   2   0   2   0   0   2   2   0   2   2   2   0   2   0   2   2   2   2   0   2   0   2   2   0   0   0   2   0   2   0   0   0   0   2   2   2   2   2   0   2   2   2   2   0   2   0   0   0   0   0   0   2   2   0   0   0   0   0   2   2   2   0   0   2   2   0   2   0   0   0   2   0   0   0   0   2   2   2   0   0   0   0   2   0   0   2   2   0   2   0   0   2   0   0   0   2   2   2   0   2   2   2   0   2   2   0   0   2   2   2   2   0   2   2   0   2   0   2   2   2   0   0   0   0   0   2   0   2   2   2   0   0   0   0   2   2   0   2   0   2   0   2   2   2   0   2
 MK-5-6                 0   2   2   2   0   2   2   2   2   0   0   0   2   0   2   2   0   2   2   2   0   0   2   0   0   0   2   0   2   0   0   2   2   0   0   0   0   2   0   0   0   0   2   2   0   0   2   0   2   0   2   0   0   2   2   0   2   0   0   2   2   0   2   2   0   0   2   0   2   2   2   0   0   2   0   2   2   0   0   0   2   0   0   0   0   2   0   2   2   2   2   2   0   2   0   2   2   0   2   0   0   0   0   2   0   2   2   0   0   0   0   0   2   2   2   0   0   0   2   0   2   0   0   0   2   0   0   0   0   2   0   0   0   0   0   0   2   0   0   2   2   0   0   0   0   2   0   0   2   2   2   2   0   2   2   2   0   2   2   2   0   2   2   2   2   0   2   2   0   2   0   2   2   2   0   0   0   0   0   2   0   2   2   2   0   0   0   0   2   2   0   2   0   2   0   2   2   2   0   2
 MK-5-7                 0   2   2   2   0   2   2   2   2   0   0   0   2   0   2   2   0   2   2   2   0   0   2   0   0   0   0   0   2   0   0   2   2   0   0   0   0   2   0   2   2   0   2   2   0   0   0   0   2   0   2   0   0   2   2   0   2   0   0   2   0   0   2   2   0   0   2   0   2   2   2   0   0   2   0   2   2   0   2   0   2   0   2   0   0   2   0   2   2   2   0   2   0   2   0   2   2   0   2   0   0   2   0   2   0   2   2   0   0   0   0   0   2   2   2   0   0   0   2   0   2   0   0   0   0   0   0   0   0   2   0   2   0   0   0   0   2   2   0   2   2   0   2   0   0   2   0   2   2   2   2   2   0   2   2   2   2   2   2   2   0   0   2   2   2   0   2   2   0   2   0   2   2   2   0   0   2   0   0   2   0   2   0   2   0   0   0   0   2   0   0   2   0   2   0   2   2   2   0   2
 MK-5-8                 0   2   2   2   0   2   2   2   2   0   0   0   2   0   2   2   0   2   2   2   0   0   2   0   0   0   0   0   2   0   0   2   2   2   2   0   0   2   0   2   2   0   2   2   0   0   0   0   2   0   0   0   2   2   2   0   2   0   0   2   0   0   2   2   2   2   2   2   2   2   2   0   0   0   0   2   2   0   2   2   2   0   2   0   0   2   0   2   2   2   0   2   0   0   0   0   2   0   2   0   0   2   0   2   0   2   2   0   0   0   0   0   2   2   2   0   0   0   2   0   2   0   0   0   0   0   0   0   0   2   0   2   0   0   0   0   2   2   0   2   2   0   0   0   0   2   0   2   2   2   2   2   0   0   0   2   2   2   0   2   0   0   2   2   2   0   2   2   2   2   0   2   2   2   0   0   2   0   0   2   0   2   0   2   0   0   0   0   0   0   0   2   0   2   0   2   2   2   0   2
 MK-5-9                 0   2   2   2   0   2   2   2   2   2   0   0   0   0   2   2   0   0   2   0   2   0   2   0   0   0   0   0   0   0   2   2   2   2   2   2   0   0   0   2   2   0   2   2   0   0   0   0   2   0   0   0   2   2   2   0   2   2   0   0   2   0   2   2   2   2   2   0   2   2   2   0   0   0   0   2   0   0   2   2   2   0   2   0   0   2   0   0   2   2   2   2   0   0   0   2   2   0   2   0   0   2   0   2   0   2   2   0   0   0   0   0   0   2   2   2   0   0   2   0   2   0   0   0   0   0   0   0   0   2   0   2   0   0   2   0   2   2   0   2   0   0   0   2   0   2   0   2   2   0   2   2   0   0   0   2   2   2   0   2   0   0   2   2   2   2   2   2   2   2   0   2   2   2   0   0   2   0   2   2   2   2   0   2   0   0   0   0   0   0   0   2   0   2   0   2   2   2   0   2
 MK-5-10                0   2   2   2   0   2   0   2   2   2   0   0   0   0   2   2   0   0   2   0   2   0   2   0   0   0   0   0   0   0   2   2   2   2   2   2   0   0   0   0   2   0   2   2   2   0   0   0   2   0   2   0   2   0   2   0   2   2   0   0   2   2   0   0   2   2   2   0   0   2   2   0   0   0   0   2   0   0   2   2   2   0   2   0   0   0   0   0   2   0   2   2   0   0   0   0   0   0   2   0   0   2   0   2   0   2   2   0   0   0   0   0   0   2   2   2   0   0   2   0   2   0   0   0   0   0   2   0   0   2   0   2   0   0   2   2   2   2   0   2   0   0   0   2   0   2   0   2   2   0   2   2   0   0   0   2   2   2   0   2   0   0   2   2   2   2   2   2   2   2   0   0   2   2   2   0   2   0   2   2   2   0   0   2   0   0   0   0   0   0   0   2   0   2   2   2   2   2   0   2
 MK-5-11                0   2   2   2   0   2   0   0   2   2   0   0   0   0   2   2   0   0   2   0   2   0   2   0   0   0   0   2   0   0   2   2   2   0   2   2   0   0   0   0   2   0   2   2   0   0   0   0   2   0   2   0   2   0   2   0   2   2   0   0   2   2   0   0   2   2   2   0   0   2   2   0   0   0   2   2   0   0   2   2   2   0   2   0   0   0   0   0   2   2   2   2   0   2   0   0   0   0   2   0   0   2   0   2   2   2   2   0   0   2   0   0   0   2   2   2   0   0   2   0   2   0   0   0   0   0   2   0   0   0   0   2   0   0   2   2   2   2   0   2   0   0   0   2   0   0   0   2   2   0   2   2   0   0   0   2   2   2   0   2   0   0   2   0   0   2   2   2   2   2   0   0   2   2   2   0   2   0   0   2   2   2   0   2   0   0   0   0   0   0   0   2   0   2   2   2   2   2   0   2
 MK-5-12                0   2   2   2   0   2   0   0   2   0   0   0   0   0   2   2   0   0   2   0   2   0   0   0   0   0   0   2   0   0   0   0   0   0   2   2   0   0   0   0   2   0   2   0   0   0   0   2   2   0   2   0   2   0   2   0   2   2   0   0   2   2   0   0   2   2   2   0   0   2   2   0   0   0   0   2   0   0   0   2   2   2   0   0   0   0   0   0   2   0   2   0   0   2   0   2   0   0   2   0   0   2   0   0   2   2   2   0   2   2   0   2   0   2   2   2   0   0   2   0   2   0   0   0   0   0   2   0   0   0   0   2   0   0   2   2   2   2   0   2   0   0   2   2   0   0   0   0   2   0   2   2   0   0   0   2   2   2   0   2   0   0   2   2   0   2   2   2   2   2   0   0   2   2   2   2   0   0   0   2   2   0   0   2   0   2   0   0   0   0   2   2   0   2   2   2   2   2   0   2
 MK-5-13                0   2   2   2   0   2   0   0   2   0   0   0   0   2   2   2   0   0   2   0   2   0   2   0   0   0   0   2   0   0   0   0   0   0   2   2   0   0   2   0   2   0   2   0   0   0   0   2   2   0   2   0   2   0   2   2   2   2   0   2   0   2   0   0   2   2   2   0   0   2   2   0   0   0   0   2   0   0   2   2   2   2   0   0   0   0   0   2   2   0   2   0   0   2   0   2   0   2   2   0   0   2   0   0   2   2   2   2   2   2   0   2   0   2   0   2   0   0   2   0   2   0   0   0   0   0   2   2   0   0   0   2   0   0   2   2   2   2   0   2   0   0   2   2   0   0   2   0   2   0   2   2   2   0   2   2   2   2   2   2   0   0   2   2   0   2   2   2   2   2   0   0   2   2   2   2   0   2   0   2   2   0   0   2   0   2   0   0   0   0   2   2   0   2   0   2   2   2   2   2
 MK-5-14                0   2   2   2   0   2   0   0   2   0   0   0   0   2   0   2   2   0   0   0   2   0   2   0   0   0   0   0   0   0   0   0   0   0   2   2   0   0   0   0   2   0   2   0   0   0   0   2   2   0   2   2   2   2   2   2   2   2   0   2   0   2   0   0   2   2   2   0   0   2   2   0   0   0   0   2   0   2   2   2   2   2   0   0   0   0   0   2   2   0   2   0   0   2   0   2   0   2   2   0   0   2   0   0   2   2   2   2   2   2   0   0   0   2   0   2   0   0   2   2   2   0   0   0   0   0   2   2   0   0   0   2   0   0   2   2   2   2   2   2   2   0   2   2   0   0   2   0   2   0   2   2   2   0   2   2   0   2   2   2   0   0   2   2   0   2   2   2   2   2   0   0   2   2   0   2   0   2   0   2   2   0   0   2   0   2   0   0   0   0   2   0   0   2   0   2   2   2   2   2
 MK-5-15                2   2   2   2   0   2   0   0   2   2   0   0   0   2   0   2   2   0   0   0   2   0   2   0   0   0   0   0   0   0   0   0   0   0   0   2   0   0   0   0   0   0   2   0   0   0   0   2   2   0   2   2   2   2   2   0   2   2   0   2   0   2   0   0   2   2   2   0   0   2   2   0   0   2   0   2   0   2   2   2   2   2   0   0   0   0   0   2   2   0   0   0   0   2   0   2   0   2   2   0   0   2   0   0   2   2   0   2   2   2   0   0   0   2   0   2   0   0   2   2   2   0   0   0   0   0   2   2   0   0   0   2   0   0   2   2   2   2   2   2   2   0   2   2   2   0   2   0   2   0   2   2   2   0   2   2   0   2   2   2   0   0   2   2   2   2   2   2   2   2   2   0   2   2   0   2   2   2   0   0   2   0   0   2   0   2   0   0   0   0   2   2   0   2   0   2   2   2   2   2
 MK-5-16                2   2   2   2   0   2   0   0   2   2   0   0   0   2   0   2   2   0   0   2   2   0   2   0   0   0   0   0   0   0   2   2   0   0   0   2   2   2   2   0   2   0   2   0   0   0   0   0   2   0   2   2   2   2   2   0   2   2   0   2   0   2   0   0   2   2   2   0   0   2   2   0   0   2   2   2   0   2   2   2   2   2   0   2   0   0   0   2   2   2   0   0   0   2   0   2   0   2   2   0   0   2   0   0   2   2   2   2   2   2   0   0   0   2   0   2   0   0   2   2   2   2   0   2   0   0   2   2   0   0   0   2   0   2   2   2   2   2   2   2   2   2   2   2   2   0   2   0   2   0   2   2   2   0   2   2   0   2   2   2   0   0   2   2   2   2   2   2   2   0   2   0   0   0   0   2   2   2   0   0   2   0   0   2   0   2   0   0   0   2   2   2   0   2   0   2   2   2   2   2
 MK-6-1                 0   2   0   2   2   2   0   2   2   0   0   2   2   0   0   0   0   0   0   0   2   2   2   2   0   0   0   2   0   0   2   2   0   2   0   0   0   0   2   2   2   2   0   2   0   0   2   2   2   2   2   2   0   2   0   2   2   2   0   0   0   2   2   0   0   0   0   2   0   0   0   0   2   0   2   2   2   0   2   0   0   2   2   0   0   0   2   2   0   2   2   0   2   0   0   0   0   2   0   2   2   0   0   0   0   2   2   0   2   2   2   0   2   0   0   2   2   2   0   0   2   0   2   2   2   2   0   2   0   2   0   2   0   0   0   2   2   2   0   0   2   0   0   0   0   2   0   0   0   0   2   2   0   2   0   0   0   0   2   0   2   0   0   2   0   2   0   2   0   2   0   0   2   0   0   0   2   0   2   0   0   2   2   0   0   0   0   0   0   0   2   2   2   2   0   0   2   2   2   0
 MK-6-2                 0   2   0   2   2   2   0   2   0   0   0   2   2   2   0   0   0   0   0   0   2   2   2   2   0   0   0   2   0   0   2   2   0   2   0   0   0   0   2   2   2   2   0   2   2   0   2   2   2   2   2   2   0   2   0   2   2   2   0   0   0   2   2   0   0   0   0   2   2   0   0   0   2   0   2   2   2   0   2   0   0   2   0   2   0   0   2   0   0   2   2   0   2   0   0   0   0   2   0   2   2   0   0   0   0   2   2   2   0   2   2   0   2   0   0   2   2   2   0   0   2   0   2   2   2   0   0   2   0   0   0   2   0   0   0   2   2   2   0   0   2   0   0   0   0   2   0   0   0   0   2   2   0   2   0   0   0   0   2   0   2   0   0   2   0   2   0   2   0   2   0   2   2   0   0   2   2   0   2   0   0   2   2   0   2   0   0   0   2   0   2   2   2   2   0   0   2   2   2   0
 MK-6-3                 0   2   0   2   2   2   0   2   0   0   0   0   2   2   0   0   0   2   0   0   2   2   2   2   0   0   0   2   0   0   0   2   2   2   0   0   0   0   2   2   2   2   0   0   2   0   2   2   2   2   2   0   0   2   0   0   2   2   0   0   0   2   2   2   0   0   0   2   2   0   0   0   2   0   2   2   2   0   2   0   0   2   0   2   0   0   2   0   0   2   2   0   2   0   0   0   0   0   0   2   2   0   0   0   0   2   2   2   0   2   2   0   2   0   0   2   2   2   0   0   2   0   2   2   2   0   0   2   0   0   0   2   0   0   0   2   2   2   0   0   2   0   0   0   0   2   0   0   0   0   2   2   0   2   2   0   0   0   2   0   2   0   0   2   0   2   2   2   0   2   0   0   2   0   0   2   2   0   2   0   0   2   0   0   2   0   0   0   2   0   2   2   2   2   0   0   2   2   2   2
 MK-6-4                 0   2   0   2   2   2   0   2   0   0   0   0   2   2   0   0   0   2   0   0   2   2   2   2   0   0   0   2   0   0   0   2   2   2   2   0   0   2   0   2   2   2   0   0   2   2   2   2   2   2   2   0   0   2   0   0   2   2   2   0   0   2   2   2   0   0   0   2   2   0   0   2   2   0   0   2   2   0   2   0   0   2   0   2   0   2   2   0   2   2   2   0   2   0   0   0   0   0   0   0   2   0   0   2   2   2   2   2   0   0   2   0   2   0   0   2   2   2   0   0   2   0   2   2   2   0   0   2   0   0   0   2   0   0   0   2   2   2   0   0   2   0   2   0   0   2   0   0   0   0   2   2   0   2   0   0   0   0   2   0   2   0   0   2   0   2   2   2   0   2   0   0   2   0   0   2   2   0   2   0   0   2   0   0   2   0   0   0   2   0   2   2   2   2   0   0   0   2   2   0
 MK-6-5                 0   2   0   2   0   2   0   2   0   0   0   0   2   2   0   0   0   2   0   0   2   2   2   2   0   0   0   2   0   2   0   2   0   2   2   0   0   2   0   2   2   2   0   0   2   2   2   2   2   2   2   0   0   2   0   0   2   2   2   0   0   0   2   2   0   0   2   2   0   0   0   2   2   0   0   2   2   0   2   0   0   0   0   2   0   2   0   0   2   2   2   0   2   0   0   0   0   0   0   0   2   2   0   2   2   2   0   2   2   0   2   0   2   0   0   2   2   2   0   0   2   0   0   2   0   0   0   2   2   0   0   0   0   0   0   2   2   2   0   0   2   0   0   0   0   0   0   2   2   0   0   2   0   2   0   2   0   0   2   0   2   0   2   2   0   2   2   2   0   0   0   2   2   2   0   2   2   0   2   0   0   2   0   0   2   0   0   2   2   0   0   2   2   2   0   0   0   2   2   0
 MK-6-6                 0   2   0   2   0   2   0   2   0   0   0   0   2   2   0   0   0   2   0   0   2   0   2   0   0   0   0   2   2   2   0   2   0   2   2   0   0   2   0   2   2   2   2   0   2   2   2   2   0   0   2   0   0   2   0   0   2   2   2   0   0   0   2   2   2   2   2   2   0   0   0   2   2   0   0   2   2   0   2   0   0   0   0   2   0   2   0   2   2   0   2   2   2   0   0   0   2   0   0   0   2   2   0   2   2   2   0   2   2   0   2   0   0   0   0   2   2   2   0   0   2   0   0   2   0   0   0   2   2   0   0   0   0   0   0   2   2   2   0   0   2   0   0   0   0   0   0   2   2   0   0   2   0   2   0   2   0   0   2   0   2   0   2   2   0   2   2   2   0   0   0   2   2   2   0   2   2   0   2   0   0   0   0   0   2   0   0   2   2   0   0   2   2   2   0   0   0   2   2   0
 MK-6-7                 0   0   0   2   0   2   0   2   0   0   0   0   2   0   0   0   0   0   0   0   2   0   2   0   0   0   0   2   2   2   0   2   2   2   2   0   0   2   0   2   2   2   2   0   0   2   2   2   0   0   2   0   0   2   0   0   2   2   2   0   0   0   2   0   2   2   2   2   0   0   0   2   2   0   0   2   2   0   2   0   0   2   0   2   0   2   0   2   2   0   2   2   2   2   0   0   2   0   0   0   2   2   0   2   2   2   0   2   2   0   2   0   0   0   0   2   2   2   0   0   2   0   0   2   0   0   0   2   2   0   0   0   0   0   0   2   2   2   2   0   2   0   0   0   0   0   0   2   0   0   0   0   2   0   0   2   0   0   2   0   2   0   2   2   0   2   2   2   0   0   0   2   2   2   0   2   2   0   2   0   2   0   0   0   2   0   0   2   2   0   0   2   2   2   0   0   0   2   2   0
 MK-6-8                 0   0   0   0   0   2   0   2   0   0   0   0   2   0   0   0   0   0   0   0   0   0   2   0   0   0   0   2   2   2   0   2   2   2   2   2   0   2   0   2   2   2   2   0   0   2   2   2   0   0   2   0   0   2   0   0   2   2   2   0   0   0   2   0   2   0   2   2   0   0   0   2   2   0   0   2   2   2   2   2   0   2   0   2   0   2   0   2   2   0   2   2   2   2   0   2   2   0   0   2   2   2   2   0   2   2   2   2   2   2   2   0   2   0   0   2   0   2   0   2   0   0   2   2   0   0   0   0   0   0   0   0   0   0   0   2   2   2   2   0   2   0   0   0   0   0   0   2   0   0   0   0   2   0   0   2   0   0   2   0   2   0   2   2   0   2   2   2   0   0   0   2   2   2   0   0   2   0   2   0   2   0   0   0   2   0   0   2   2   0   0   2   2   2   0   0   0   2   2   0
 MK-6-9                 0   0   0   0   0   2   0   2   0   2   0   0   2   0   0   0   0   0   0   0   0   0   2   0   0   0   0   2   2   2   0   2   2   2   2   2   0   2   2   2   2   2   2   0   0   2   0   2   0   0   2   0   0   2   0   0   2   2   2   0   0   0   2   0   2   0   2   2   0   0   0   2   2   0   0   2   0   0   2   2   0   2   0   2   0   2   0   2   2   0   2   2   2   2   0   2   2   2   0   2   2   2   2   0   2   2   2   2   2   0   0   0   2   0   0   2   0   2   0   2   2   0   2   2   0   0   0   0   0   0   0   0   0   0   0   0   2   2   2   0   2   0   0   2   2   0   0   2   0   0   0   0   2   2   0   2   0   2   2   0   2   0   2   2   0   2   2   2   0   0   0   2   2   2   0   0   2   0   2   0   2   0   0   0   2   0   0   2   2   0   2   2   2   2   0   2   0   2   2   0
 MK-6-10                0   0   0   0   0   2   0   0   0   2   0   0   2   0   0   0   0   0   0   0   0   2   2   0   0   0   0   2   2   2   0   2   0   2   2   2   0   2   2   2   2   0   2   2   0   2   2   2   0   0   0   0   0   2   2   0   2   2   2   2   0   0   2   0   2   0   2   2   0   0   0   0   2   0   0   2   0   0   2   2   0   2   0   0   0   2   0   2   2   0   2   2   2   2   0   2   2   2   0   0   2   2   2   0   2   2   2   2   2   0   0   2   2   0   0   2   0   2   0   2   2   0   2   2   0   0   0   0   0   0   0   0   0   0   0   0   2   2   2   0   2   0   0   2   2   0   0   2   0   0   0   0   2   0   0   0   0   2   0   0   2   0   2   2   2   2   2   2   0   0   2   2   2   2   0   2   0   0   2   0   2   0   0   0   2   0   0   2   2   0   2   2   2   2   2   2   2   2   0   0
 MK-6-11                0   0   0   0   2   2   0   0   0   2   0   0   2   0   0   0   0   0   2   0   0   2   2   2   0   0   0   2   2   2   0   2   2   2   2   2   2   2   2   2   2   0   2   2   2   2   2   2   0   0   2   0   0   2   2   0   2   2   2   2   0   0   2   2   2   0   2   2   0   0   0   0   2   0   0   0   0   2   2   2   0   2   0   0   0   2   0   2   2   0   2   2   2   2   0   2   2   2   0   0   2   2   2   0   2   2   2   2   0   0   2   2   2   0   0   0   0   2   0   2   2   0   2   0   0   0   0   0   0   0   0   0   2   0   0   0   2   2   2   0   2   0   0   2   0   0   0   0   0   0   2   2   2   0   0   0   0   0   0   0   2   0   2   2   2   0   2   2   2   0   2   2   2   2   0   0   0   0   2   0   2   0   0   0   2   0   2   2   0   2   2   2   2   2   2   2   0   2   0   0
 MK-6-12                0   2   0   0   2   2   0   0   0   2   0   0   2   0   0   0   0   0   2   0   0   2   2   0   0   0   0   2   2   2   0   2   2   2   2   2   2   2   2   2   2   0   2   2   2   2   2   2   0   0   2   0   0   0   2   0   2   2   2   2   0   0   2   2   0   0   2   2   0   0   0   0   2   0   0   0   0   2   2   2   0   2   0   0   0   2   0   2   2   0   2   2   2   2   0   2   2   2   0   0   2   2   2   0   2   2   0   2   0   0   2   0   2   0   0   0   0   2   2   0   2   0   2   0   0   0   0   0   0   0   0   0   2   2   0   0   0   2   2   0   2   0   0   0   0   0   0   0   2   0   2   2   2   0   0   0   0   0   0   0   2   0   2   2   2   0   2   2   2   0   2   2   2   2   0   0   0   0   2   0   2   0   0   0   2   0   2   0   0   2   2   2   0   2   2   2   0   2   0   0
 MK-6-13                0   0   0   0   2   2   0   0   0   2   2   0   2   0   0   0   0   0   2   0   0   2   0   0   0   0   0   2   2   2   0   2   2   2   2   2   0   0   2   2   0   0   2   0   2   2   2   0   0   0   0   0   0   0   2   0   2   2   2   2   0   0   2   2   0   0   2   2   0   0   0   0   2   0   0   0   0   2   2   2   0   2   0   0   0   2   0   2   0   0   2   2   0   2   0   2   2   0   2   0   2   2   0   0   2   2   0   2   0   0   2   2   2   0   0   0   0   2   2   0   2   0   2   2   0   0   0   0   0   0   0   2   2   2   0   0   0   2   2   0   2   0   0   2   0   0   2   0   2   0   2   2   2   0   0   0   0   0   0   0   2   0   2   2   2   0   2   2   2   0   2   2   2   2   0   0   0   0   2   0   2   0   0   0   2   0   2   0   0   2   2   2   0   2   2   2   0   0   0   0
 MK-6-14                0   0   0   0   2   2   0   0   0   2   2   0   2   0   0   0   0   0   2   0   0   2   0   0   0   0   0   2   2   2   0   2   2   2   2   2   0   0   2   2   2   0   2   0   2   2   0   0   0   0   0   0   0   0   0   0   2   2   2   2   0   0   2   2   0   0   2   2   0   0   0   0   2   0   0   0   0   2   2   2   0   2   0   0   0   2   0   0   0   0   2   2   0   0   0   2   2   0   2   0   2   2   0   0   2   2   0   2   0   0   2   2   2   0   0   0   0   2   2   0   2   0   0   2   0   0   0   0   0   0   0   2   2   2   0   0   0   2   2   0   2   0   0   2   0   0   0   0   2   0   2   2   2   0   0   0   0   0   0   0   2   0   2   2   2   2   2   2   2   0   2   2   2   2   0   0   0   0   0   0   2   0   0   2   2   0   2   0   0   2   0   0   0   2   2   2   0   0   0   0
 MK-6-15                0   0   0   0   2   2   0   2   0   2   2   0   2   0   0   0   0   2   0   0   0   2   0   0   0   0   0   2   0   2   0   2   2   2   2   2   0   0   2   0   2   0   2   0   2   2   2   0   0   0   0   0   0   0   0   0   2   2   2   2   0   0   2   2   0   0   2   2   0   0   0   0   2   0   0   0   0   2   2   2   0   2   0   0   0   2   0   2   0   0   2   2   2   0   0   2   2   0   2   0   2   0   0   0   2   2   0   0   0   0   2   2   0   0   0   0   0   2   2   0   2   0   0   2   0   0   2   0   0   0   0   0   2   2   0   0   0   2   2   0   2   0   0   0   0   0   0   0   2   2   2   2   2   0   0   0   0   2   0   0   2   0   2   2   0   2   2   2   2   0   2   0   2   2   0   0   0   0   0   0   2   0   0   2   2   0   2   0   0   2   0   0   0   2   2   2   0   0   0   0
 MK-6-16                0   0   0   0   2   2   0   2   0   2   2   0   2   0   0   0   0   2   0   0   0   2   0   0   2   0   0   2   0   2   0   2   2   2   2   2   0   0   2   0   2   0   0   0   2   2   2   0   0   0   0   0   0   0   0   0   2   2   2   2   0   0   2   2   0   0   2   2   0   0   0   0   2   0   0   0   0   2   2   2   0   2   0   0   0   2   0   2   0   0   2   2   0   0   0   0   2   0   2   0   2   0   0   0   2   2   0   0   0   0   2   0   0   0   0   0   2   2   2   0   2   0   0   2   0   0   2   0   2   0   0   0   2   0   2   0   0   2   2   2   2   0   0   0   2   0   0   0   2   2   2   0   2   0   0   2   0   2   0   0   2   0   2   2   0   2   2   2   2   0   2   0   2   2   0   0   0   0   0   0   2   2   0   2   2   0   2   0   0   2   0   0   0   2   2   2   2   0   0   0
 
!****************************************** Phenotypic Data **********************************************************
!-100.0 is resevred for missing phenotype
SimulatedTrait1        16.2297   14.9590   18.0801   12.3396   16.8947   12.7537   15.9241   17.5849   15.7114    5.9639   18.3611   11.8895   17.3030   16.2313   19.4851   14.8617   11.5070   16.4731   13.9473   10.2379   15.9375   15.8763   17.8305   14.9389   17.6172   10.9423   14.5726   17.8942   10.4924   14.8538   16.8943   16.6301   10.3731   17.3206   19.1602   19.2079   15.0818   13.5285   17.2954   16.1299   12.0676   12.9020   13.9416   16.4037   19.9346   14.0724   10.2465   15.3838   13.4756   15.1369   12.3449   15.0884   16.5070   11.0857   12.1194   14.7054   13.4089   14.6962   15.0283   18.8377   12.5410   17.1863   11.9440   13.7115   14.3829   13.8377   10.9844   15.6259   11.9496   13.7047   13.3097   13.3000   10.9766   20.6886   16.0452   16.0015   13.0884   15.4478   16.0173   10.9186   13.1047   13.0643   14.2999   13.4699   12.8275   13.6563   15.8429   14.4410   13.7576   13.7763   11.3277   11.2403   15.2124   11.1879   13.8572   10.6377   16.9136   11.3183   11.7322   18.7744   14.7398   11.9298   10.7734   16.7592   11.4371   16.7768   20.0757   17.7847   18.0642   12.7138   19.7986   11.9825   16.2737   14.3387   17.2851   16.4475   19.9600   14.0560   21.3943   13.7498   19.4554   17.7953   14.8880   13.6196   15.3145   15.9287   14.9220   17.3429   16.9989   18.6233   20.7104   16.7922   18.6292   18.8254   16.2961   20.3767   14.7434   11.9696   15.5401   17.2368   17.2614   21.5589   15.4692   15.8598   15.1032   17.3737    8.7814   21.0065   13.7690    9.0288   18.2607   13.5593   12.6278   12.9744   12.3404   18.0940   16.4604   15.4320   13.4463   18.8144   13.7918   19.7383   13.3721   15.4176   14.4113   11.3044   17.5525   19.6823   12.7734   12.0959   13.6680   19.2397   14.5514   19.5145   11.2501   18.0189   14.2950   17.0754   20.0298   13.0580   15.8971   10.2896   16.9482    9.2231   16.4522   12.3232   12.9418   14.1986   13.5732   14.5381   18.4928    9.2377   11.9866   18.9348   10.8420   10.6913   13.1914   18.3935   14.4571   12.6062
SimulatedTrait2        11.0612   12.3375    7.4509   10.6222   12.2463   11.0698   12.9694    8.3463    9.3333   10.1307   13.7912    7.3707   10.5370    9.2617    8.0611   11.9629   10.8918    8.3658   12.3401    8.7119    7.9011    8.7194    9.8581   11.9450    9.5265   11.2399   11.6462    9.1108   11.1080    7.2030    8.0083    9.5894    9.9751    8.4625    5.7565    9.7564    9.2609    9.7186   12.2095   12.4033    7.9630    7.6488    9.0823    9.5980   12.2832   10.8744   10.6205    9.8914   11.1045   10.1087    7.9022    9.2186    6.7924    9.8785   10.2484   10.7192   10.4865    9.9837    7.4189    7.9407    9.0725   11.5539   11.6618    8.9802    8.3362    7.8211   10.5783    7.7772   11.1949   13.0616    7.9456   10.5545   15.6071   10.4847    9.7996   10.1599    9.4842    9.2223   10.1245   10.5816   10.4409    9.5739    6.9487   10.4845   12.3191   12.5245   10.9242    9.5890   12.9004    9.1239   11.9982   12.1298    9.4182   10.5056    9.3277    8.7333    9.6681   12.3089   10.1980    9.2094   10.3532   11.0398   11.8747    6.8277    8.8532    8.2663    7.4271   10.5072    7.6491   10.6416    9.9185   13.0379    9.2624    8.0046    6.3752    9.1874   11.5106   10.4933   10.1162   10.0137   11.5303    7.6129   10.7105    9.9895    8.3229   10.7379    9.4574    6.9895    8.9991    9.0330   11.4888    7.7900   10.2876    9.5245    9.1536   11.6961    8.7106   10.2269    9.2294    8.3521   10.9261    7.9482   11.9869    8.4398   10.5787   11.1799   10.0665    9.5113   10.5033   10.9638    9.2843    8.9232    6.5053   12.5480    7.9620   12.5351   12.8190    6.4926   10.0517    8.8654    8.3113   11.4858    7.2882   12.2039   11.1255    9.0257   10.5831    8.8788    6.5516    6.6460   11.4242    9.9297   11.3140   11.7692   11.5655    9.4520    8.9989    9.9998   10.4383    9.2419    8.4021    9.4308   10.6885    5.7743    7.2443   10.9812   11.5196    9.6461    8.1179    8.7571   10.0394    7.1466    8.0499    9.9532    9.2812    9.8462   10.5544   10.5503    9.8714    9.9187
 
