# Supplementary material for: Inclusive Composite Interval Mapping of QTL by Environment Interactions in Biparental Populations
Source: PLoS One. 2015 Jul 10;10(7):e0132414. doi: 10.1371/journal.pone.0132414 (PMC4498613; doi:10.1371/journal.pone.0132414)
Supplement: S4 File — (ZIP) [file pone.0132414.s004.zip › H=0.1/L1/run_00074.met]

!**********************Note: lines staring with "!" are remarks and will be ignored in the program********************
!*********************************General Information**********************************
!Assuming F1 = P1 x P2, populations available in QTL IciMapping are: 
!  1, P1BC1F1 = P1 x F1, the first backcrossing where P1 is used as the recurrent parent;
!  2, P2BC1F1 = P2 x F1, the first backcrossing where P2 is used as the recurrent parent;
!  3, F1DH, F1-derived doubled haploids; 
!  4, RIL or F1RIL, recombination inbred lines through the repeated selfing of F1;
!  5, P1BC1RIL, recombination inbred lines through the repeated selfing of P1BC1F1;
!  6, P2BC1RIL, recombination inbred lines through the repeated selfing of P2BC1F1;
!  7, F2, the selfing generation of F1;
!  8, F3, the selfing generation of F2;
!  9, P1BC2F1, the second backcrossing where P1 is used as the recurrent parent; 
! 10, P2BC2F1, the second backcrossing where P2 is used as the recurrent parent;
! 11, P1BC2RIL, recombination inred lines through the repeated selfing of P1BC2F1; 
! 12, P2BC2RIL, recombination inred lines through the repeated selfing of P2BC2F1; 
! 13, P1BC1F2, the selfing generation of P1BC1F1; 
! 14, P2BC1F2, the selfing generation of P2BC1F1; 
! 15, P1BC2F2, the selfing generation of P1BC2F1; 
! 16, P2BC2F2, the selfing generation of P2BC2F1; 
! 17, P1BC1DH, P1BC1F1-derived doubled haploids; 
! 18, P2BC1DH, P2BC1F1-derived doubled haploids; 
! 19, P1BC2DH, P1BC2F1-derived doubled haploids; 
! 20, P2BC2DH, P2BC2F1-derived doubled haploids; 
   3      !Mapping Population (see remarks above)
   2      !Mapping Function (1 for Kosambi; 2 for Haldane; 3 for Morgan)
   2      !Marker Space Type (1 for intervals; 2 for positions)
   1      !Marker Space Unit(1 for centiMorgans; 2 for Morgan)
   6      !Number of Chromosomes (or Linkage Groups)
 200      !Size of the mapping population
   2      !Number of environments
 
!***************************************** Chromosomes and Linkage Maps **********************************************
!Chromosome                 NumMarkers
-CH1                        16
-CH2                        16
-CH3                        16
-CH4                        16
-CH5                        16
-CH6                        16
!Linkage map (Marker name followed by position or the interval length)
 MK-1-1                1     0.000
 MK-1-2                1    10.000
 MK-1-3                1    20.000
 MK-1-4                1    30.000
 MK-1-5                1    40.000
 MK-1-6                1    50.000
 MK-1-7                1    60.000
 MK-1-8                1    70.000
 MK-1-9                1    80.000
 MK-1-10               1    90.000
 MK-1-11               1   100.000
 MK-1-12               1   110.000
 MK-1-13               1   120.000
 MK-1-14               1   130.000
 MK-1-15               1   140.000
 MK-1-16               1   150.000
 MK-2-1                2     0.000
 MK-2-2                2    10.000
 MK-2-3                2    20.000
 MK-2-4                2    30.000
 MK-2-5                2    40.000
 MK-2-6                2    50.000
 MK-2-7                2    60.000
 MK-2-8                2    70.000
 MK-2-9                2    80.000
 MK-2-10               2    90.000
 MK-2-11               2   100.000
 MK-2-12               2   110.000
 MK-2-13               2   120.000
 MK-2-14               2   130.000
 MK-2-15               2   140.000
 MK-2-16               2   150.000
 MK-3-1                3     0.000
 MK-3-2                3    10.000
 MK-3-3                3    20.000
 MK-3-4                3    30.000
 MK-3-5                3    40.000
 MK-3-6                3    50.000
 MK-3-7                3    60.000
 MK-3-8                3    70.000
 MK-3-9                3    80.000
 MK-3-10               3    90.000
 MK-3-11               3   100.000
 MK-3-12               3   110.000
 MK-3-13               3   120.000
 MK-3-14               3   130.000
 MK-3-15               3   140.000
 MK-3-16               3   150.000
 MK-4-1                4     0.000
 MK-4-2                4    10.000
 MK-4-3                4    20.000
 MK-4-4                4    30.000
 MK-4-5                4    40.000
 MK-4-6                4    50.000
 MK-4-7                4    60.000
 MK-4-8                4    70.000
 MK-4-9                4    80.000
 MK-4-10               4    90.000
 MK-4-11               4   100.000
 MK-4-12               4   110.000
 MK-4-13               4   120.000
 MK-4-14               4   130.000
 MK-4-15               4   140.000
 MK-4-16               4   150.000
 MK-5-1                5     0.000
 MK-5-2                5    10.000
 MK-5-3                5    20.000
 MK-5-4                5    30.000
 MK-5-5                5    40.000
 MK-5-6                5    50.000
 MK-5-7                5    60.000
 MK-5-8                5    70.000
 MK-5-9                5    80.000
 MK-5-10               5    90.000
 MK-5-11               5   100.000
 MK-5-12               5   110.000
 MK-5-13               5   120.000
 MK-5-14               5   130.000
 MK-5-15               5   140.000
 MK-5-16               5   150.000
 MK-6-1                6     0.000
 MK-6-2                6    10.000
 MK-6-3                6    20.000
 MK-6-4                6    30.000
 MK-6-5                6    40.000
 MK-6-6                6    50.000
 MK-6-7                6    60.000
 MK-6-8                6    70.000
 MK-6-9                6    80.000
 MK-6-10               6    90.000
 MK-6-11               6   100.000
 MK-6-12               6   110.000
 MK-6-13               6   120.000
 MK-6-14               6   130.000
 MK-6-15               6   140.000
 MK-6-16               6   150.000
!*********************************** Marker Types ********************************************************************
!Co-dominant marker: When heterozygote F1 is present, P1 is coded as 2, F1 is coded as 1, and P2 is coded as 0; Otherwise, P1 is coded as 2, and P2 is coded as 0. 
!Dominant marker: When heterozygote F1 is present, P1 and F1 are coded as 12, and P2 is coded as 0; Otherwise, P1 is coded as 2, and P2 is coded as 0.  
!Recessive markers: When heterozygote F1 is present, P1 is coded as 2, and F1 and P2 are coded as 10; Otherwise, P1 is coded as 2, and P2 is coded as 0. 
!Missing marker is coded as -1. 
 MK-1-1                 0   0   2   2   0   0   2   2   2   0   0   2   2   0   2   0   0   0   0   2   0   2   2   2   2   0   2   2   0   2   2   0   0   2   2   0   0   2   0   0   0   2   0   0   2   0   2   2   0   0   2   0   0   2   2   0   0   2   2   0   2   0   2   2   2   2   2   0   0   2   2   2   2   2   0   0   0   2   0   2   0   2   0   0   2   2   2   0   0   0   2   2   2   2   2   0   0   0   0   0   0   0   0   2   2   0   0   0   0   0   0   2   0   2   0   2   2   0   0   2   0   0   2   0   2   2   0   0   2   2   2   0   2   0   2   0   2   0   0   0   0   0   0   0   2   2   2   0   0   0   0   0   2   2   0   0   2   0   0   2   2   2   0   2   2   0   0   2   2   2   0   2   2   2   2   0   2   2   2   2   0   0   0   2   2   0   0   0   2   0   0   2   2   0   0   0   2   0   0   2
 MK-1-2                 0   0   2   2   0   0   2   2   2   0   0   2   2   0   2   0   2   0   0   2   0   2   2   0   2   0   2   2   0   2   2   0   0   2   2   0   0   2   0   0   0   2   2   2   0   0   2   2   2   0   2   0   0   2   0   0   0   2   0   2   2   0   2   2   2   2   2   0   0   2   2   2   2   2   0   0   0   0   0   2   0   2   0   0   2   2   2   0   0   0   2   2   2   2   2   0   0   0   0   0   0   0   2   2   0   0   0   0   0   0   0   2   0   2   0   2   0   0   0   2   0   0   2   0   2   0   0   0   2   2   2   0   2   0   2   2   2   0   0   0   0   0   0   0   2   2   2   0   0   0   0   0   2   2   0   0   2   0   0   2   2   2   0   2   2   0   0   2   2   2   0   2   2   2   2   0   2   2   2   2   0   0   0   2   2   2   0   0   2   0   0   2   2   0   0   0   2   0   0   2
 MK-1-3                 0   0   2   0   0   0   2   2   2   0   0   2   2   0   2   0   2   0   2   2   0   2   2   0   2   0   2   2   0   2   2   2   0   2   2   0   0   2   0   0   0   2   2   0   0   0   2   2   2   0   2   0   0   2   0   2   0   2   0   2   2   0   2   2   2   2   2   0   0   2   2   0   2   2   0   0   0   0   0   2   0   2   0   0   0   2   0   2   0   0   2   2   2   2   2   0   2   0   0   0   0   0   2   2   0   0   0   0   0   2   0   2   0   2   0   2   0   0   0   2   0   0   2   0   2   0   0   0   2   0   2   0   2   0   2   2   2   0   0   0   0   0   2   0   2   2   0   0   0   0   0   0   2   0   2   0   2   0   0   2   0   2   0   2   2   0   0   2   2   2   0   2   2   2   2   0   2   2   0   2   0   0   0   2   2   2   0   0   2   0   0   2   0   0   0   0   2   2   0   2
 MK-1-4                 0   0   0   0   0   0   2   2   2   0   0   2   2   0   2   0   2   0   2   2   0   2   2   0   2   2   0   2   0   0   2   2   0   2   2   0   0   0   0   0   0   2   2   0   0   0   2   2   2   0   2   0   0   2   0   2   0   2   0   2   2   0   2   2   2   2   2   0   0   2   2   0   2   2   2   0   2   0   0   2   0   2   0   0   0   2   0   2   2   0   2   2   2   2   2   0   2   0   0   0   0   0   2   2   0   0   0   0   0   0   0   0   0   2   0   2   0   0   0   2   0   0   2   0   0   0   2   0   0   0   2   0   2   2   2   2   2   0   0   0   0   0   2   0   2   2   0   0   0   2   0   0   2   2   2   0   2   0   0   2   2   2   0   2   2   0   0   0   2   2   0   2   2   2   0   0   2   2   0   2   0   0   0   2   2   2   0   0   0   0   0   2   0   0   0   0   0   2   0   2
 MK-1-5                 0   0   0   0   0   0   0   2   0   0   0   2   2   0   2   0   2   0   2   2   0   0   2   0   2   2   0   2   0   0   2   0   0   0   2   0   0   0   0   0   0   2   2   0   0   0   2   2   2   0   2   0   0   2   2   2   0   2   0   2   0   0   2   2   2   2   2   0   0   2   2   0   2   2   0   0   2   0   0   2   0   0   0   0   0   2   0   0   2   0   2   2   2   2   2   0   2   0   0   0   0   0   2   0   0   0   0   0   0   0   0   0   0   2   0   2   0   0   0   2   0   2   2   0   0   0   2   0   0   0   2   0   2   0   2   2   2   0   0   2   0   0   2   0   2   2   0   0   0   0   0   0   2   2   2   2   2   0   0   2   2   2   0   2   2   2   0   0   2   2   0   2   2   0   0   0   0   2   0   2   0   0   0   2   2   2   0   0   0   0   0   2   0   0   0   0   0   2   0   2
 MK-1-6                 0   0   0   0   0   0   0   2   0   0   0   2   0   0   2   0   2   0   2   2   0   0   2   0   2   2   0   2   0   2   2   0   0   0   2   0   2   0   0   0   0   2   2   0   0   0   2   2   2   0   2   0   0   2   0   2   0   2   0   2   0   0   0   2   2   2   2   0   0   2   2   0   2   0   0   0   2   0   2   2   0   0   0   0   0   2   0   0   2   0   2   2   2   2   0   0   2   0   0   0   0   0   2   0   0   0   0   0   0   0   0   0   0   2   0   2   0   0   0   2   0   0   2   0   0   0   2   0   0   0   2   0   2   0   2   2   2   0   0   2   0   2   2   0   0   2   0   0   0   0   0   2   2   2   2   2   2   0   0   2   2   2   0   2   2   0   0   0   2   2   0   2   2   0   0   0   0   2   0   2   0   0   2   2   2   2   0   0   0   0   0   2   0   0   0   2   0   2   0   0
 MK-1-7                 0   0   0   0   0   0   0   2   0   0   0   2   0   0   2   0   2   0   2   2   0   0   2   0   2   2   0   2   0   2   2   0   0   0   2   0   2   0   0   0   0   2   2   2   0   0   2   2   2   0   2   0   0   2   2   2   0   2   0   0   0   0   0   2   2   2   2   0   0   2   2   0   2   2   0   0   2   0   2   2   0   0   0   0   2   2   0   0   2   0   2   2   2   2   0   2   2   0   0   2   0   0   2   0   0   0   0   0   0   2   0   0   0   2   0   2   0   2   2   2   0   0   2   0   0   0   2   2   0   0   2   0   2   0   2   0   2   0   0   2   0   2   2   0   0   2   0   0   0   0   0   0   2   2   2   2   2   2   0   0   2   2   0   2   2   0   0   0   0   2   2   2   0   0   0   0   0   2   0   2   0   0   2   2   2   2   0   0   0   0   0   2   2   0   0   0   0   2   0   0
 MK-1-8                 0   0   0   0   0   0   0   2   0   0   2   2   0   0   2   0   2   0   2   0   0   0   2   0   2   2   0   2   0   0   2   0   0   0   2   0   2   0   0   0   0   2   2   2   0   0   2   0   2   2   2   2   0   2   2   2   2   2   2   0   0   0   0   2   2   2   2   0   0   2   2   0   2   2   0   0   2   0   2   2   0   0   0   0   2   2   0   0   2   0   2   2   2   2   0   0   2   0   0   2   0   0   2   0   2   0   0   0   0   2   0   0   0   2   0   2   0   2   2   2   0   0   2   0   0   2   2   2   0   0   2   0   2   0   2   0   0   0   0   2   0   2   2   0   0   2   0   0   2   0   0   0   2   2   2   2   2   2   0   0   2   2   0   2   2   0   0   0   0   2   2   2   0   0   0   0   0   2   0   2   0   0   2   2   2   2   0   0   0   0   0   2   2   0   0   0   0   2   0   0
 MK-1-9                 0   0   0   0   0   0   0   2   0   0   0   2   0   0   0   0   2   2   0   0   0   0   2   0   2   2   0   2   0   0   2   0   0   0   2   0   2   0   0   0   0   2   2   2   0   0   2   2   0   2   2   2   0   2   2   2   2   2   2   0   2   0   0   2   2   2   2   0   0   2   2   0   0   2   0   0   2   0   2   2   2   0   0   0   2   2   0   2   2   0   2   0   0   0   0   0   0   0   0   2   0   0   2   0   2   0   2   0   0   2   0   0   0   2   0   0   0   2   2   2   0   0   0   0   0   2   2   2   0   0   2   0   2   0   2   2   0   0   0   2   0   0   2   0   0   2   0   0   2   0   0   2   2   2   2   2   2   2   0   0   2   2   0   2   2   0   0   0   0   2   2   2   0   0   0   0   0   0   0   2   0   0   2   2   2   2   0   0   0   0   0   2   2   0   0   0   0   2   0   0
 MK-1-10                0   0   0   0   0   0   0   2   0   0   0   0   2   0   0   0   2   2   0   2   0   0   2   0   2   2   0   0   0   0   2   0   0   0   2   0   2   0   0   0   0   2   2   0   0   0   2   2   0   2   0   2   0   2   2   2   2   2   2   0   0   0   0   2   2   2   2   0   0   2   0   0   0   2   0   2   2   0   2   0   2   0   0   0   2   2   0   2   2   0   2   0   0   0   0   0   0   0   2   0   0   0   2   0   2   2   2   0   0   2   0   0   0   2   0   0   0   2   2   2   0   0   0   0   0   2   2   2   0   0   2   2   2   0   2   0   0   0   0   2   0   0   2   2   0   2   2   0   2   0   0   2   2   2   2   2   2   2   0   0   2   2   2   2   2   0   0   0   0   2   2   2   0   0   0   2   0   0   0   2   0   0   2   2   2   2   0   0   0   0   0   2   2   0   0   0   0   2   0   0
 MK-1-11                0   2   0   0   0   0   0   2   0   0   0   0   2   0   0   0   2   2   0   0   0   0   2   0   2   0   0   0   0   0   2   0   0   0   0   0   2   0   0   0   0   2   2   0   0   0   2   2   0   2   0   2   0   2   2   2   2   2   2   2   0   0   0   2   2   2   2   0   0   2   0   0   0   2   0   2   2   2   2   0   2   0   0   0   2   2   0   2   2   0   2   0   0   0   0   0   0   0   2   0   0   0   2   0   2   2   2   0   0   2   0   0   0   2   0   0   0   2   2   2   0   0   0   0   0   2   2   2   0   0   2   0   2   0   2   0   0   0   0   2   0   0   0   2   0   2   2   2   2   0   0   2   2   2   2   2   2   2   0   0   2   2   2   2   2   0   0   0   2   2   2   2   0   0   0   2   0   0   0   2   0   2   2   2   2   2   0   0   2   0   0   2   2   0   0   2   0   2   2   0
 MK-1-12                0   2   0   0   0   0   0   2   0   0   0   0   2   0   0   0   2   2   2   0   0   0   2   0   2   0   0   0   0   0   2   0   0   0   0   2   2   0   0   0   0   2   2   0   0   0   2   2   0   2   0   2   0   2   2   2   2   2   2   2   0   0   0   2   0   2   2   0   0   2   0   2   0   2   0   2   2   0   2   0   2   0   0   2   0   2   0   2   2   0   2   0   0   0   0   0   0   0   0   0   0   0   2   0   2   2   2   0   0   2   0   0   0   2   0   0   0   2   2   2   0   0   0   0   0   2   2   2   0   0   2   0   2   0   0   0   0   0   0   2   0   0   0   2   0   0   2   0   2   0   0   0   2   2   2   2   2   0   0   0   2   2   2   2   2   0   0   0   2   2   2   2   0   0   0   2   0   0   0   2   0   0   2   2   2   2   0   0   2   0   0   2   2   0   0   2   0   2   2   0
 MK-1-13                0   2   0   0   0   0   0   2   0   0   0   0   2   0   0   0   2   2   2   0   0   0   2   0   0   2   0   0   0   2   2   2   0   0   0   2   2   0   0   0   0   2   2   2   0   0   2   2   0   2   0   2   2   2   2   2   0   2   2   2   0   0   0   2   0   2   2   0   0   2   0   0   0   2   0   2   2   0   2   0   2   0   0   2   0   2   0   2   2   0   2   0   0   0   0   0   0   0   0   0   0   0   2   0   2   2   2   0   0   2   0   0   0   2   0   0   0   2   0   2   2   0   0   0   0   2   2   2   0   0   0   0   2   0   0   0   0   0   0   2   0   0   2   2   0   0   2   0   0   0   0   0   2   2   0   2   2   0   0   2   2   2   2   2   2   0   0   0   2   2   0   0   0   0   0   2   0   0   0   2   2   0   2   0   2   2   0   0   0   0   0   2   2   0   0   2   0   2   2   0
 MK-1-14                0   2   0   0   0   0   2   2   0   0   0   0   2   0   0   0   0   2   0   0   0   0   0   0   0   2   0   0   0   2   2   2   0   0   0   2   2   0   0   0   0   2   2   2   0   0   2   2   2   2   2   2   0   2   2   2   0   2   2   2   0   0   0   2   0   2   2   0   2   2   0   0   0   2   0   2   2   0   2   0   2   0   0   2   0   2   0   2   2   0   2   0   0   0   0   0   0   0   0   0   2   0   2   0   0   2   2   0   0   2   0   0   0   2   0   0   2   2   0   2   2   0   0   0   0   2   0   2   0   0   0   0   2   0   0   0   0   0   0   2   0   0   2   2   0   0   2   0   0   0   0   0   0   2   0   2   2   0   0   2   2   2   2   2   2   2   0   0   2   2   0   0   0   0   0   2   2   0   0   2   0   2   2   0   2   2   0   0   0   0   2   2   2   2   0   0   0   2   2   0
 MK-1-15                0   2   0   2   0   0   2   2   0   0   0   0   2   0   0   0   0   2   0   0   0   0   0   0   0   2   0   0   2   2   2   2   0   0   2   2   2   0   0   0   0   2   2   2   0   0   2   2   2   2   2   2   2   2   2   2   0   0   2   2   0   0   0   2   0   2   2   0   2   2   0   0   0   2   0   2   2   0   2   0   2   0   2   0   0   2   0   2   2   0   2   0   0   0   0   0   2   0   0   0   2   0   2   0   0   2   0   2   0   2   0   0   0   0   0   0   2   2   0   2   0   0   0   0   0   2   0   2   0   0   0   0   2   0   0   2   0   2   0   2   2   0   2   2   0   2   2   0   0   0   0   0   0   2   0   2   2   0   0   2   2   2   0   2   2   2   0   0   2   2   0   0   0   0   0   2   2   0   2   0   0   2   0   0   2   2   0   0   0   0   2   2   2   2   0   0   2   2   2   0
 MK-1-16                0   0   0   0   0   0   2   2   0   0   0   2   2   0   0   0   0   2   0   0   0   0   0   0   0   2   0   0   2   2   2   2   0   0   2   0   2   0   0   0   0   2   2   2   0   0   2   2   2   2   2   2   2   2   2   0   0   0   0   0   0   0   0   2   0   2   2   0   2   2   0   0   0   2   0   2   2   0   2   0   2   0   2   0   2   2   0   2   2   0   2   0   0   0   0   0   2   0   0   0   2   2   2   0   0   2   2   2   0   2   0   0   0   0   0   0   2   2   2   2   0   0   0   0   0   2   0   2   0   0   0   0   2   0   0   2   0   2   2   2   2   0   2   2   0   2   2   0   0   0   0   0   0   2   0   2   2   0   0   2   0   2   0   2   2   2   0   0   2   2   0   0   0   0   0   2   2   0   2   0   0   2   0   0   2   2   0   0   0   0   2   2   2   2   0   0   2   2   2   0
 MK-2-1                 0   2   2   0   0   2   0   2   0   0   2   0   2   0   0   0   2   2   2   2   0   0   2   0   2   0   2   2   2   0   0   2   0   0   2   2   2   0   0   0   0   2   2   2   2   0   2   0   2   0   0   2   0   2   0   2   0   2   0   2   2   2   0   2   2   0   2   2   0   2   0   0   2   2   2   2   2   0   0   0   0   0   0   2   0   0   2   0   2   2   2   0   2   0   2   0   2   2   2   0   0   2   2   0   2   2   2   0   2   0   2   2   2   2   0   0   0   2   2   0   0   2   0   2   0   2   2   2   2   2   2   0   0   2   2   0   2   0   2   2   0   0   2   0   0   0   2   2   0   0   0   0   0   2   2   2   2   0   0   2   2   0   0   2   0   2   2   0   0   0   0   0   0   2   0   0   2   0   2   2   2   2   0   2   0   2   2   0   2   2   2   2   2   2   0   0   2   2   0   2
 MK-2-2                 2   2   2   0   0   2   0   2   0   0   2   0   2   0   0   2   2   2   0   2   0   0   2   0   2   0   2   2   2   0   0   2   0   0   2   2   2   2   0   0   0   2   2   2   2   0   2   0   2   0   0   2   2   2   2   2   0   2   2   0   2   2   0   2   0   0   2   2   0   2   0   0   2   2   2   0   2   0   0   0   0   0   0   2   0   2   2   0   2   2   2   0   2   2   2   0   0   2   0   0   0   2   2   0   2   2   2   0   2   2   2   2   2   2   0   0   0   2   2   2   0   2   0   0   0   2   2   2   2   2   2   0   2   2   2   0   2   2   2   2   0   0   2   0   0   0   0   2   0   0   0   2   0   2   2   2   2   2   0   2   2   0   0   2   0   2   2   0   2   0   0   0   0   2   0   0   2   0   2   2   2   2   0   2   0   2   2   0   2   2   2   2   2   2   0   0   2   0   0   0
 MK-2-3                 0   2   2   0   0   2   0   2   0   0   2   0   0   0   0   0   2   2   0   2   0   0   2   2   2   0   2   2   2   0   0   2   0   0   2   2   2   2   0   0   0   2   2   2   0   0   2   0   2   0   0   0   2   0   2   2   0   2   2   0   2   2   0   2   0   2   2   2   0   2   0   0   0   2   2   0   2   0   0   0   2   0   0   2   0   2   2   0   2   2   2   0   2   2   2   0   0   2   0   0   0   2   2   2   2   2   2   0   2   2   2   2   0   0   0   0   0   2   2   2   0   0   0   0   0   2   2   2   2   2   2   0   2   2   2   0   2   2   2   2   0   0   2   0   0   0   0   2   0   0   0   2   0   2   2   2   0   2   0   2   2   0   0   2   0   2   0   0   2   0   0   0   0   2   0   0   2   0   0   0   2   2   0   2   0   2   2   0   2   2   2   2   2   2   0   0   2   0   0   2
 MK-2-4                 0   2   2   0   0   2   0   2   0   0   2   0   0   0   0   0   2   2   0   0   0   0   2   2   2   0   2   2   0   0   0   2   0   0   0   2   2   2   0   0   0   2   2   2   0   0   2   0   2   0   0   0   2   0   2   2   0   2   2   0   0   2   0   2   0   2   2   2   0   2   0   0   0   2   2   0   2   0   0   0   2   0   0   2   0   2   2   0   2   2   0   0   2   2   0   0   0   2   0   0   0   2   0   2   2   2   2   0   2   2   2   2   0   0   0   0   0   2   2   2   0   0   0   0   0   2   2   2   2   2   2   0   2   0   2   0   2   0   2   2   0   0   2   0   2   0   0   2   0   0   2   0   0   2   2   2   0   2   0   2   2   0   0   2   0   2   0   0   2   0   0   0   0   2   0   0   2   0   0   0   2   2   0   0   0   2   2   0   2   2   2   2   2   2   2   0   2   0   0   2
 MK-2-5                 0   2   2   0   0   2   0   2   0   0   2   0   0   0   2   0   0   2   0   0   0   0   0   2   2   0   0   2   0   2   0   2   0   0   0   2   2   0   2   0   0   2   2   2   0   0   2   0   0   0   0   0   0   0   2   2   0   2   2   2   0   2   0   0   0   2   2   2   0   0   0   2   0   2   2   0   2   0   0   0   2   0   0   0   0   2   2   2   0   2   0   2   0   2   0   0   0   2   2   0   0   2   0   2   2   2   2   0   2   2   2   2   0   0   0   0   0   2   2   2   0   0   0   0   0   2   2   2   2   2   2   0   2   0   2   0   2   0   2   2   2   0   2   0   2   0   0   2   0   0   2   0   0   2   2   2   0   2   2   2   2   0   0   2   0   2   0   0   2   0   0   0   0   0   0   0   2   0   2   2   2   2   0   0   0   2   2   0   2   2   2   2   2   2   2   0   2   0   2   2
 MK-2-6                 0   2   2   0   0   2   0   2   0   0   2   0   0   0   2   0   0   2   0   0   0   0   0   2   2   0   0   2   0   2   0   2   0   0   0   2   2   0   2   0   0   2   2   2   0   0   2   0   0   0   0   0   0   0   2   2   0   0   2   2   0   2   0   0   0   0   2   2   0   0   2   2   0   2   2   2   2   0   0   0   2   0   0   0   2   2   2   2   0   0   0   2   0   2   0   2   0   0   2   0   0   2   0   2   2   2   2   0   2   2   2   2   0   0   0   2   0   0   0   0   0   0   0   0   0   0   2   2   2   2   2   0   2   0   2   0   2   0   2   2   2   0   2   0   0   0   0   2   0   0   2   0   0   2   2   2   0   2   2   2   2   2   0   2   0   2   0   0   2   0   0   0   0   0   0   0   2   0   2   2   2   2   0   0   0   0   2   0   2   2   2   2   2   2   2   0   2   0   2   0
 MK-2-7                 0   2   2   0   0   2   0   2   0   0   2   0   0   0   2   0   0   2   0   0   0   0   0   2   2   0   0   2   0   2   0   2   2   0   2   2   0   0   2   0   0   2   2   2   0   0   2   0   0   0   0   2   0   2   2   2   0   0   2   0   0   2   0   0   0   0   2   2   0   0   2   2   0   2   2   2   2   0   0   2   2   0   0   0   0   2   2   0   0   0   0   0   2   2   0   2   0   0   2   0   0   2   0   2   2   2   2   0   2   2   2   2   0   2   0   2   0   0   0   0   2   0   0   2   0   0   2   2   2   2   2   0   2   0   2   0   2   0   2   2   2   2   2   2   0   0   0   2   0   0   2   0   0   2   2   2   0   2   2   2   2   2   0   2   0   2   0   0   2   0   0   0   0   0   0   0   2   0   2   2   2   2   0   0   0   0   2   0   2   2   0   2   2   2   2   0   2   0   2   0
 MK-2-8                 0   0   2   0   2   2   0   2   0   0   2   0   0   0   2   0   0   2   0   2   0   0   0   2   2   0   0   2   0   2   0   2   2   0   2   2   0   0   2   0   0   2   2   2   0   0   2   0   0   0   0   2   2   2   2   2   0   0   2   0   0   2   0   0   0   0   2   0   0   0   2   2   0   2   2   0   2   0   0   2   2   0   0   0   0   2   2   0   0   0   0   0   2   2   0   2   0   0   2   0   0   2   0   2   2   2   0   2   2   2   2   2   0   2   0   2   0   0   2   0   2   0   0   2   0   0   2   2   2   2   0   0   2   0   2   0   2   0   2   2   2   2   2   2   2   0   0   2   0   0   2   0   2   2   2   2   0   2   0   2   0   2   0   2   2   2   0   0   2   0   0   0   0   0   0   2   0   0   2   2   2   2   0   0   0   0   2   0   2   2   0   0   2   2   2   0   2   0   2   0
 MK-2-9                 0   0   2   0   2   2   0   2   0   0   2   0   0   0   2   2   0   2   0   2   0   0   0   2   2   2   0   2   0   2   0   2   2   0   2   2   0   0   2   0   2   2   2   2   0   0   2   0   0   0   0   2   2   2   2   2   0   0   2   0   0   2   2   0   0   0   2   0   0   0   2   2   0   2   2   0   2   0   0   0   2   0   0   0   0   2   2   0   0   0   0   0   0   2   0   2   0   0   2   0   0   2   0   2   2   2   0   2   2   2   2   2   0   2   0   2   0   0   2   0   2   0   0   2   0   0   2   2   2   2   0   0   2   0   2   0   2   0   2   2   0   2   2   0   2   0   0   2   0   0   2   0   2   2   2   2   2   2   0   0   0   2   0   2   2   2   0   0   2   0   0   0   0   0   0   2   0   0   2   2   2   2   0   0   0   0   2   0   2   0   0   2   2   2   2   0   2   0   2   0
 MK-2-10                0   0   0   2   2   2   0   2   0   0   2   0   0   0   2   0   0   2   0   2   0   0   0   2   2   2   0   0   0   2   0   2   2   0   2   2   0   0   0   0   2   0   2   2   0   0   2   0   0   0   0   2   2   2   2   0   0   0   2   0   0   0   2   0   0   0   2   0   0   2   2   2   0   2   2   0   2   0   0   0   2   0   0   0   0   2   2   0   2   0   0   0   2   2   0   2   0   0   2   0   0   2   0   2   2   2   0   2   2   2   2   2   0   2   2   2   0   0   2   0   2   0   0   2   0   0   2   2   2   2   0   0   2   0   2   0   2   0   2   2   2   2   2   0   2   2   0   2   0   0   2   0   2   2   2   2   2   2   0   0   0   2   0   2   2   2   0   0   2   0   0   2   2   0   0   0   0   0   2   2   2   2   0   0   0   0   2   0   2   0   0   2   0   2   2   0   2   0   2   0
 MK-2-11                0   0   0   2   2   2   0   2   0   0   2   0   0   0   2   2   0   2   0   2   0   0   2   2   2   2   0   0   0   0   0   2   2   0   0   2   0   0   0   0   2   0   2   2   0   0   2   0   0   0   0   2   2   2   2   0   0   0   2   0   0   0   0   0   0   0   0   0   0   2   2   2   0   2   2   0   2   0   0   0   2   0   2   0   2   2   2   0   2   0   0   0   2   2   0   2   2   0   2   0   0   2   2   2   2   2   0   2   2   2   2   2   2   2   2   2   0   0   0   0   2   0   0   2   0   0   2   2   2   2   0   0   2   0   2   0   0   0   2   2   2   2   2   0   2   2   0   2   0   0   2   0   2   2   2   2   2   2   0   2   0   2   0   2   2   2   0   0   2   0   0   2   0   0   0   0   0   0   2   2   2   2   0   0   0   0   2   0   2   0   0   2   0   2   2   0   0   0   2   0
 MK-2-12                2   0   0   2   2   0   0   2   0   0   2   2   0   0   0   2   0   2   0   2   0   0   2   2   2   2   0   0   0   0   0   2   2   0   0   0   0   0   0   2   2   0   2   2   0   2   2   0   0   0   0   2   2   0   2   0   0   0   2   0   2   0   0   0   0   0   0   0   0   2   2   2   0   2   2   0   2   0   0   0   2   0   2   2   2   2   2   0   2   0   0   0   2   2   0   2   2   0   2   2   0   2   2   2   2   2   0   2   2   0   2   2   2   2   0   2   0   0   0   0   2   0   0   2   0   0   2   2   2   2   0   2   2   0   2   0   0   0   2   2   2   2   2   0   2   2   2   2   0   0   2   0   2   2   2   2   2   2   0   2   0   2   0   2   2   2   0   2   2   0   0   2   0   0   0   2   0   0   2   2   2   2   0   0   0   2   2   0   2   0   0   2   0   2   2   0   2   0   2   0
 MK-2-13                2   0   0   2   2   0   0   2   0   0   0   2   0   0   0   0   0   2   0   2   0   2   2   2   2   2   0   2   0   0   0   2   2   0   0   0   0   0   0   2   2   0   2   2   0   2   2   0   0   0   0   2   2   2   0   0   0   0   2   0   2   0   0   0   2   0   0   0   0   2   2   2   0   2   2   0   2   0   0   0   2   0   2   2   2   2   2   0   2   0   2   0   2   2   0   2   2   0   2   2   0   0   2   2   2   2   0   2   2   0   2   2   2   2   0   2   0   0   0   0   2   0   0   0   0   0   0   2   2   2   0   2   2   0   2   0   0   0   2   2   2   2   2   0   2   2   2   0   0   0   2   0   2   2   2   2   2   2   0   2   0   2   0   2   2   2   0   2   0   0   0   2   0   0   0   2   0   0   2   2   2   2   0   2   0   2   2   0   2   0   0   2   0   2   2   0   2   0   2   2
 MK-2-14                2   0   0   0   2   0   0   0   0   0   0   2   0   0   0   2   0   2   0   2   0   2   2   2   2   2   0   0   0   0   2   2   2   0   0   0   2   0   0   2   2   0   2   2   0   2   2   0   0   0   0   2   2   2   0   0   0   0   2   0   2   0   0   0   2   0   0   0   0   2   2   2   0   2   2   0   2   0   0   0   2   0   2   2   2   0   2   0   2   0   2   0   2   0   2   2   2   0   2   2   0   2   2   2   2   2   2   2   0   0   2   2   2   2   0   2   0   0   0   0   2   0   0   2   0   0   0   2   2   2   0   2   2   0   2   0   0   0   2   2   0   2   2   0   2   2   2   0   0   2   2   0   2   2   2   2   2   2   0   2   0   0   0   2   2   2   0   2   0   2   0   2   0   0   0   2   0   0   2   2   2   2   0   2   0   2   2   0   2   0   0   2   0   2   2   0   2   0   2   2
 MK-2-15                2   0   0   0   2   2   0   0   0   0   0   2   0   0   0   2   0   2   0   2   0   2   2   2   2   2   0   0   0   0   2   2   2   0   0   0   2   0   0   2   2   0   0   2   2   2   2   0   0   0   0   2   2   2   0   0   0   0   2   0   2   0   0   0   2   0   0   0   0   2   2   2   0   2   2   0   2   0   2   0   2   0   2   2   2   0   2   0   2   0   0   0   2   0   2   2   2   0   2   2   0   2   2   0   2   0   2   2   0   0   2   0   2   2   0   2   0   0   0   0   2   0   0   0   0   0   0   2   2   2   2   2   0   0   2   0   0   0   2   0   0   0   2   0   2   2   2   0   0   2   2   0   2   2   2   2   0   2   0   2   0   2   0   2   2   2   0   2   0   2   0   2   0   0   0   2   0   2   2   2   2   2   0   2   0   2   2   0   2   0   2   2   0   2   2   0   2   0   2   2
 MK-2-16                0   0   0   0   2   2   0   0   0   2   2   2   0   0   2   2   0   2   0   2   0   2   2   0   2   2   0   0   0   0   2   2   2   0   0   0   2   0   0   2   2   0   0   2   2   2   2   0   0   0   0   2   0   2   0   0   0   0   2   2   2   0   0   0   0   0   0   0   0   2   0   2   0   2   2   0   2   2   2   0   2   0   2   2   0   0   2   0   2   0   0   0   2   0   2   2   2   2   2   2   0   2   2   0   2   0   2   2   0   0   2   0   2   2   0   2   0   0   0   0   2   0   0   0   0   0   0   2   2   2   0   0   0   0   2   0   0   0   2   0   2   0   2   0   2   2   2   0   0   2   2   0   2   2   2   2   2   2   0   2   0   2   0   2   2   2   0   2   0   0   0   2   0   0   0   2   0   2   2   2   2   2   0   2   0   2   2   0   2   0   2   2   0   0   2   0   2   0   2   2
 MK-3-1                 2   0   2   2   0   2   0   0   2   2   0   2   2   2   2   2   2   0   0   0   2   2   2   0   2   2   2   2   2   2   0   2   0   0   2   2   2   0   2   2   0   0   0   2   0   2   0   0   0   0   0   0   0   0   2   2   2   2   0   0   0   0   0   0   2   0   2   2   0   0   2   0   2   2   2   0   0   0   0   0   0   2   0   2   0   2   0   0   2   0   0   0   2   2   2   2   0   0   2   0   0   0   0   2   2   2   2   0   0   2   2   0   2   2   0   2   0   0   2   2   0   0   0   0   2   2   0   2   0   0   2   0   2   2   0   0   2   2   2   0   2   2   0   2   2   0   0   0   2   0   0   2   2   0   2   0   0   2   2   2   0   0   0   0   0   0   2   2   2   2   2   2   0   2   2   2   0   0   2   2   0   0   2   2   0   0   0   2   2   0   2   0   0   0   0   0   0   2   2   2
 MK-3-2                 2   0   2   2   0   2   0   0   2   2   0   2   2   2   2   2   2   0   0   0   2   2   2   0   2   2   2   2   2   2   0   2   0   0   2   2   2   0   2   2   0   0   0   2   0   2   0   0   0   0   0   0   2   0   2   2   2   2   0   0   0   0   2   2   2   0   2   2   0   0   2   0   2   2   2   2   0   0   0   0   0   2   0   2   0   2   0   0   2   0   2   2   2   2   2   2   0   2   2   0   0   2   0   2   2   2   2   2   0   2   2   0   0   2   0   2   0   0   2   2   0   0   0   0   2   2   0   2   0   0   2   0   2   2   0   0   2   2   2   0   2   2   0   2   2   0   0   0   2   0   0   2   2   0   2   0   0   2   2   2   0   0   2   0   0   0   2   2   2   0   2   2   0   2   0   2   0   0   2   2   0   0   2   2   0   2   0   2   2   0   2   0   0   0   0   0   0   2   2   2
 MK-3-3                 2   0   2   2   2   2   0   0   2   2   0   2   2   2   2   0   2   0   0   0   2   2   2   2   0   2   2   0   2   2   0   2   0   0   2   2   2   0   2   2   0   0   0   0   0   2   0   0   0   0   0   0   0   2   2   2   2   2   0   0   0   0   2   2   2   0   2   2   0   0   2   0   2   2   2   2   0   0   0   0   0   2   0   2   0   2   0   0   2   0   2   2   2   2   2   2   0   2   2   0   0   2   0   2   2   2   2   2   0   2   2   0   0   2   2   2   0   0   2   2   0   0   0   2   2   0   0   0   0   0   2   0   2   2   0   0   2   2   0   0   2   2   0   0   2   0   0   0   2   0   0   0   0   0   2   0   0   2   0   2   0   0   2   0   0   0   2   2   2   0   2   2   0   2   0   2   0   0   2   2   0   0   2   2   0   0   0   0   2   2   2   0   0   0   0   0   0   2   2   2
 MK-3-4                 2   2   2   2   2   2   0   0   2   2   0   2   2   0   2   0   2   0   0   0   0   2   2   2   0   2   2   0   2   2   0   0   0   0   2   2   2   0   2   2   0   0   0   0   0   2   0   2   0   0   0   0   0   2   2   2   2   2   0   0   0   0   0   2   2   0   2   2   0   0   2   0   2   2   2   2   0   0   0   0   0   2   0   2   0   2   0   2   2   0   2   2   2   2   2   2   0   2   2   0   0   2   0   2   2   2   2   2   0   2   0   0   0   2   2   2   0   0   2   2   0   0   0   2   2   0   0   0   0   0   2   0   2   2   0   0   2   0   0   0   2   2   0   0   2   0   0   0   2   0   0   0   0   0   0   0   0   0   0   2   0   0   2   0   0   0   2   2   2   0   2   0   0   2   0   2   0   0   2   0   0   0   2   2   0   2   0   2   2   2   2   0   0   2   0   0   0   2   2   2
 MK-3-5                 0   2   0   2   2   2   0   2   2   2   0   2   2   0   2   0   2   0   0   0   0   2   2   2   0   2   2   0   2   2   0   0   0   0   2   0   2   0   2   2   0   2   0   2   0   2   0   2   0   0   0   2   2   2   2   2   2   2   0   0   0   0   0   2   2   2   2   2   0   0   2   0   2   2   2   0   0   0   2   0   0   2   0   2   0   2   0   2   0   0   2   2   2   2   2   2   0   2   2   0   0   2   0   2   2   2   2   2   0   2   0   0   0   2   2   2   0   0   2   2   0   0   0   2   2   0   0   0   0   0   2   0   2   2   0   0   2   2   0   2   2   2   0   0   2   0   0   0   2   0   0   0   2   0   0   0   0   0   0   2   0   0   2   0   0   0   2   2   2   0   2   0   0   2   0   0   0   0   2   0   0   2   2   2   0   0   0   2   2   2   0   0   0   2   0   0   0   0   2   2
 MK-3-6                 0   2   0   2   2   2   0   2   2   2   0   2   2   0   2   0   2   2   0   0   0   2   2   2   0   2   2   0   2   0   0   0   0   2   2   0   2   2   2   2   0   2   0   2   0   2   0   2   0   2   0   2   2   2   2   2   2   2   0   0   0   0   0   2   2   2   2   2   0   0   2   0   2   2   2   0   0   0   2   0   0   2   0   2   0   2   0   2   2   0   2   2   2   2   2   2   0   2   2   0   0   2   0   2   2   2   2   2   0   2   0   0   0   2   2   0   0   0   2   2   0   0   0   2   2   0   2   2   0   0   0   0   2   2   0   0   2   2   0   2   0   2   2   0   2   0   2   0   2   0   0   0   0   0   0   0   0   0   0   2   0   0   2   0   0   2   2   0   0   0   2   0   0   2   0   0   0   0   2   0   0   2   2   2   0   0   0   2   2   2   0   2   2   2   0   0   0   0   2   2
 MK-3-7                 0   2   0   2   2   2   0   2   0   2   0   2   2   0   2   0   2   2   0   0   0   2   2   2   0   2   2   2   2   0   0   2   2   2   0   0   2   2   2   2   2   0   0   2   0   2   0   2   0   2   0   2   2   2   2   2   2   2   2   0   0   0   0   2   2   0   2   2   0   0   2   0   0   2   2   0   0   0   0   0   0   2   0   2   0   2   0   2   2   0   2   2   2   2   2   2   0   2   2   0   2   2   0   2   2   2   2   2   0   2   0   0   0   2   2   0   0   0   2   2   0   0   0   2   2   2   2   2   0   0   0   0   2   2   0   0   2   2   2   2   2   2   2   0   2   0   0   0   2   0   0   0   0   0   2   0   0   0   0   2   0   0   2   2   0   2   2   0   0   0   2   0   0   2   0   0   0   0   2   0   0   2   2   2   0   0   2   2   0   2   0   2   2   2   0   0   0   0   2   2
 MK-3-8                 0   2   0   2   2   2   0   2   0   2   0   2   2   0   2   0   0   2   0   0   0   2   2   2   0   0   2   2   2   2   0   2   2   2   2   0   2   2   2   2   2   0   0   2   0   2   0   2   0   2   0   2   2   2   2   2   2   2   2   0   0   0   0   2   2   0   0   2   0   0   2   2   0   2   2   0   0   0   0   0   0   2   0   2   0   2   0   2   2   0   2   2   2   0   2   0   0   2   2   0   2   2   0   2   2   2   2   2   0   0   0   0   2   2   2   0   0   0   2   0   0   0   0   2   2   2   2   2   0   0   2   0   2   2   0   2   2   2   2   2   2   2   0   0   2   0   0   0   0   0   0   0   0   0   2   0   0   0   0   2   0   0   2   2   2   2   2   0   0   0   2   0   0   2   0   0   0   0   2   0   0   2   2   2   0   0   0   0   0   2   0   0   2   0   0   0   0   0   2   2
 MK-3-9                 0   2   2   2   2   2   0   2   0   2   0   2   2   0   2   0   0   2   0   0   0   2   0   2   0   0   2   0   2   2   0   2   2   2   2   0   2   2   2   2   2   2   0   0   0   2   0   2   0   2   0   2   2   2   2   0   2   2   2   0   0   0   0   2   2   0   0   0   0   0   2   2   0   2   2   0   0   2   0   0   0   2   0   2   0   2   0   2   2   0   2   2   2   0   2   0   0   2   2   0   2   2   0   2   2   2   2   2   0   0   0   0   2   2   2   0   0   0   2   0   0   0   0   2   2   2   2   2   0   0   2   0   2   2   0   2   2   2   2   2   2   2   0   0   2   0   0   0   0   0   0   0   0   0   2   0   0   0   0   2   0   0   2   2   2   2   2   0   0   0   2   0   0   2   0   0   0   0   2   0   0   2   2   2   2   0   2   0   0   2   0   0   2   0   0   0   0   0   2   2
 MK-3-10                0   2   0   2   0   2   0   0   2   2   0   0   2   0   0   0   0   0   0   0   2   0   2   2   0   0   2   0   2   2   0   2   2   2   2   0   2   2   2   2   2   0   0   0   0   2   0   2   0   2   0   2   2   2   2   0   2   2   2   0   0   0   0   2   2   2   2   0   0   0   2   2   0   2   2   0   0   2   0   0   0   2   0   0   0   0   0   2   2   0   2   2   2   0   2   0   0   2   2   0   2   0   0   0   2   2   2   2   0   0   0   0   2   2   2   0   0   0   2   0   0   0   2   2   2   2   0   0   0   0   0   0   2   2   0   2   2   0   2   2   2   2   0   0   2   0   0   0   0   0   0   0   0   0   2   0   0   0   2   2   2   0   0   2   2   2   2   2   0   0   2   0   0   2   0   0   0   0   2   0   0   2   2   2   2   2   2   0   2   2   0   0   2   0   0   0   0   0   0   2
 MK-3-11                0   0   0   2   0   0   0   2   2   0   0   0   0   0   0   0   0   0   0   0   2   0   2   2   0   0   0   0   2   2   0   2   2   2   2   0   2   2   2   2   2   0   0   0   0   2   0   2   0   2   0   2   2   2   2   0   2   2   2   0   0   0   0   2   2   2   2   0   0   0   2   2   0   2   2   0   0   2   0   0   0   2   0   0   0   0   0   2   2   0   2   2   2   0   2   0   0   0   2   0   2   0   0   0   2   2   2   2   0   0   0   0   2   2   2   0   0   0   2   0   2   0   2   2   2   2   0   0   0   0   0   2   2   2   0   2   2   0   2   2   2   2   0   0   0   0   0   0   0   0   2   0   0   2   2   0   0   0   2   2   2   0   2   0   2   2   2   2   0   0   2   0   0   2   0   0   0   0   2   0   0   2   2   2   2   2   0   0   2   2   0   0   0   0   2   0   0   0   0   2
 MK-3-12                0   0   0   2   0   0   2   2   2   0   0   0   2   2   0   0   0   0   0   0   2   0   2   2   0   0   0   0   0   2   0   2   2   0   2   0   2   2   2   2   2   0   2   0   0   2   0   2   0   2   0   2   2   0   2   0   2   2   2   0   2   0   0   2   0   2   2   0   0   0   2   2   0   2   2   0   0   2   0   0   0   2   0   0   0   0   0   2   0   0   2   2   2   2   2   0   0   0   2   2   2   0   2   0   2   2   2   2   0   0   0   0   2   2   0   0   0   0   2   0   2   0   2   0   2   0   0   0   0   0   0   2   2   2   0   2   2   0   2   2   2   2   0   0   0   0   0   2   0   0   2   0   0   2   2   0   0   0   2   2   2   0   0   0   0   2   2   2   0   0   2   0   0   2   0   0   0   0   2   2   0   2   2   2   2   2   0   0   2   2   0   0   0   0   2   0   0   0   0   2
 MK-3-13                0   0   2   2   0   0   2   2   2   0   0   0   2   2   2   0   0   0   0   2   2   0   2   2   0   2   0   0   0   2   0   0   2   0   2   0   2   2   2   2   2   0   2   0   0   2   0   2   0   2   0   2   2   0   2   0   2   2   2   0   2   0   0   2   2   2   2   0   0   0   0   0   0   2   2   0   0   2   0   0   0   2   0   0   0   0   0   2   0   0   2   0   2   2   2   0   0   0   2   2   0   0   2   0   2   2   2   2   0   2   0   0   2   0   0   0   0   0   2   0   0   0   2   0   2   0   0   0   0   0   0   2   2   2   0   0   2   0   2   2   2   2   2   0   0   0   0   2   0   0   2   0   0   0   2   0   0   0   2   2   2   0   0   0   2   2   2   2   0   0   2   2   0   2   0   0   0   0   2   2   0   2   2   2   2   0   0   0   2   2   0   0   0   0   2   0   0   0   0   2
 MK-3-14                0   0   2   2   0   0   2   2   2   0   0   0   2   2   2   0   0   0   0   2   2   0   2   0   0   2   0   0   0   2   0   0   2   0   2   0   2   2   2   2   2   2   0   0   0   2   0   2   0   2   2   2   2   0   0   0   2   2   2   0   2   0   0   2   2   2   2   0   0   0   0   0   0   2   2   0   0   2   2   0   0   2   0   0   0   0   0   2   0   0   2   0   2   2   2   0   0   0   2   0   0   0   2   2   2   2   2   2   0   2   2   0   2   0   0   2   0   0   2   0   0   0   2   0   0   2   0   0   0   0   0   2   0   2   0   0   2   0   2   2   2   2   2   0   0   2   0   2   0   0   2   0   0   0   2   0   2   0   0   2   2   0   0   2   2   2   2   2   0   0   2   0   0   2   0   0   0   0   2   2   0   2   2   2   2   0   0   0   2   2   0   0   0   0   2   0   0   0   0   2
 MK-3-15                0   0   2   2   0   0   2   2   2   0   0   0   0   2   2   2   0   0   0   2   0   0   2   0   0   2   0   0   0   2   0   0   2   0   2   0   2   2   2   2   2   0   0   0   0   2   0   2   0   0   2   2   2   0   0   0   2   2   2   0   2   0   0   2   2   2   2   0   0   0   0   0   0   2   0   0   0   2   2   0   0   2   0   0   0   0   0   0   0   0   2   0   2   2   2   0   0   0   2   2   0   0   2   2   2   2   2   2   0   2   2   0   2   0   0   2   0   0   2   0   0   0   2   0   0   2   0   0   0   0   0   2   0   2   0   0   2   0   2   0   2   2   0   0   0   2   0   2   2   0   2   0   0   0   2   0   2   2   0   2   2   0   0   2   2   2   0   2   0   0   2   0   0   2   0   0   2   2   2   2   0   2   2   0   2   0   0   0   2   0   0   2   0   0   2   0   0   0   0   2
 MK-3-16                0   0   2   0   0   0   2   0   2   2   0   0   0   2   2   2   2   0   0   2   0   0   2   0   0   2   0   0   0   2   0   0   2   2   0   0   2   2   2   2   2   2   0   0   0   0   0   0   0   0   2   0   2   0   0   0   2   2   2   0   2   0   0   2   2   0   2   0   0   0   0   0   0   2   2   0   0   2   2   0   0   2   0   0   0   0   0   0   0   0   2   0   2   2   2   0   0   0   2   0   0   0   0   2   2   2   2   2   0   2   2   0   2   0   0   2   0   0   0   0   0   2   2   0   2   2   0   0   0   0   0   2   0   2   0   0   2   0   2   0   2   2   0   0   0   2   0   2   2   0   2   0   0   0   2   0   2   2   0   2   0   0   0   2   2   0   0   2   0   0   2   0   0   2   0   0   2   2   2   2   0   2   0   0   2   0   0   0   2   0   0   2   0   2   0   0   0   0   0   0
 MK-4-1                 0   0   0   2   0   0   2   0   0   2   0   2   0   0   2   0   2   0   0   2   2   0   2   0   2   0   0   0   0   2   2   2   0   2   2   2   2   2   0   0   0   0   0   0   0   0   2   0   2   0   0   0   0   2   0   0   0   2   2   2   0   2   0   0   2   0   0   2   0   0   0   0   0   2   0   0   0   0   2   2   0   0   2   2   0   0   0   0   0   2   2   0   0   0   0   0   0   0   0   2   0   2   2   2   0   2   2   2   0   0   2   0   2   2   2   2   0   0   2   0   2   0   0   2   0   0   0   2   2   0   2   0   2   2   0   2   2   2   2   2   2   0   2   2   2   2   2   2   0   0   0   0   2   2   0   2   0   2   0   0   0   0   2   0   2   0   0   2   2   0   2   2   0   2   0   0   0   2   0   0   2   0   0   0   0   0   2   0   2   2   2   0   2   0   2   2   2   0   2   2
 MK-4-2                 0   0   2   2   0   0   2   0   0   2   0   2   0   0   2   0   2   2   0   2   2   0   2   0   2   0   0   0   0   2   2   2   0   2   0   2   2   2   0   0   0   0   0   0   0   0   2   0   2   0   0   0   0   2   0   2   0   0   2   2   0   2   0   0   2   0   0   2   0   0   2   0   0   2   0   0   0   0   2   0   0   0   2   2   0   0   0   0   0   2   0   0   2   0   0   0   0   0   0   2   0   2   2   2   0   2   2   2   0   0   0   0   0   2   2   2   0   0   2   0   2   0   0   2   0   0   0   2   2   0   0   0   2   2   0   2   2   2   0   2   2   0   2   2   2   2   2   2   0   0   2   0   2   2   0   2   0   2   0   0   0   2   2   0   2   0   0   2   2   2   2   2   0   2   0   0   0   2   0   0   2   0   0   0   0   0   2   0   2   2   2   0   2   0   2   2   2   0   2   2
 MK-4-3                 0   0   2   2   0   0   0   0   0   2   0   2   0   0   2   0   2   2   0   2   2   0   2   0   2   0   0   0   2   2   2   2   0   2   0   2   2   2   0   0   0   0   0   0   0   0   2   0   0   2   0   0   0   2   0   2   0   0   2   2   0   2   0   0   2   0   0   2   0   0   2   0   0   2   0   0   2   2   2   0   0   0   2   2   0   0   0   0   0   2   0   0   2   2   0   0   0   0   0   2   0   2   2   2   0   2   0   2   0   0   0   0   0   0   2   2   0   0   2   0   2   0   2   2   0   0   0   2   2   0   0   0   2   2   0   2   2   2   0   2   2   0   2   2   0   2   2   2   0   0   2   0   2   2   0   2   0   2   0   0   0   2   2   0   2   0   0   2   2   2   2   2   0   2   0   0   0   2   0   0   2   0   2   0   0   0   2   2   2   2   2   0   2   0   2   2   2   0   2   2
 MK-4-4                 0   0   2   2   0   0   0   0   0   2   0   2   0   0   2   0   2   2   0   2   2   0   2   0   2   0   0   0   2   2   2   2   0   2   0   2   2   2   0   0   0   0   0   0   0   0   2   0   0   2   0   0   0   2   2   2   0   0   0   2   0   0   0   0   2   2   0   2   0   0   2   0   0   2   0   0   2   2   2   0   0   0   2   0   0   2   0   0   0   2   0   0   2   2   0   0   0   0   0   2   0   2   2   0   0   2   0   2   0   0   0   0   0   0   2   2   0   0   2   2   2   0   2   2   0   0   0   2   2   0   0   2   2   0   2   2   2   2   0   0   2   0   2   2   0   2   2   2   0   0   2   0   0   2   0   2   0   0   0   0   0   2   2   0   2   0   0   2   2   2   2   0   0   2   2   0   0   2   0   2   2   0   2   0   0   0   0   2   2   2   2   0   2   0   2   2   2   0   2   2
 MK-4-5                 0   0   0   2   0   0   0   0   0   2   0   2   0   0   2   0   2   2   0   2   0   0   2   0   2   2   0   0   2   2   2   2   2   2   0   2   2   0   0   0   0   0   2   2   0   2   2   0   0   2   0   0   0   2   2   2   0   0   0   2   0   0   2   0   2   2   0   2   0   0   2   0   0   2   0   0   2   2   2   0   0   0   2   0   0   2   0   0   0   2   0   0   0   2   0   0   0   0   0   2   2   2   2   0   0   2   0   2   0   0   0   0   0   0   0   2   0   0   2   2   2   0   2   2   0   0   0   2   2   0   0   2   2   0   2   2   2   2   2   0   2   0   2   2   0   2   2   2   0   0   2   0   2   2   0   2   0   0   0   0   0   2   2   0   2   0   0   0   2   2   0   2   0   2   2   2   0   2   0   2   2   0   0   0   0   2   0   2   2   2   2   0   2   0   2   2   2   0   2   2
 MK-4-6                 0   0   0   0   0   2   0   0   0   2   0   2   0   0   2   0   2   2   0   0   0   0   2   0   2   2   0   0   2   2   2   2   2   2   2   2   2   0   0   0   0   0   2   2   0   2   0   0   0   2   0   0   0   2   2   2   0   0   0   2   0   0   2   0   2   2   0   2   0   0   2   0   0   2   0   0   2   2   2   0   0   0   2   2   0   2   0   0   0   2   0   0   0   2   0   0   0   2   0   0   2   2   2   0   0   2   0   0   0   0   0   0   2   0   0   2   0   0   2   2   2   0   2   0   0   0   0   2   2   0   0   2   2   0   2   2   2   0   2   0   2   0   2   0   2   2   0   2   0   0   2   0   2   2   2   2   0   0   2   0   0   2   2   0   2   2   2   0   2   2   0   2   0   2   2   2   0   2   0   2   2   0   0   2   0   2   0   2   2   2   2   0   2   0   0   2   2   0   2   2
 MK-4-7                 0   0   0   0   0   2   0   2   2   2   0   2   0   0   2   0   0   2   0   0   0   2   2   0   2   2   0   2   2   0   2   2   0   2   2   0   0   0   0   0   0   0   2   2   0   2   0   0   0   2   0   0   0   0   2   2   0   0   0   2   0   0   2   0   2   2   0   2   0   0   2   2   0   0   0   2   2   2   2   0   0   0   2   2   0   2   0   0   0   2   0   0   0   2   0   0   0   2   0   0   2   2   2   0   0   2   2   0   0   0   0   0   2   0   0   2   0   0   2   2   2   0   2   2   0   0   0   2   2   0   0   2   2   0   2   2   2   0   2   0   2   0   2   0   2   2   0   2   0   0   2   0   2   2   2   2   0   0   2   2   0   2   2   0   2   2   2   0   2   2   0   2   0   2   2   2   0   2   0   0   2   0   0   2   0   2   0   2   2   0   2   0   2   0   0   2   0   2   2   0
 MK-4-8                 2   0   0   0   0   2   0   2   2   2   0   2   0   0   2   0   0   2   0   0   2   2   0   0   2   2   0   2   2   2   2   2   0   0   2   0   0   0   2   0   0   0   2   2   0   2   0   0   0   2   0   0   0   0   2   2   0   0   0   2   0   0   0   0   2   2   0   2   0   0   2   2   0   0   0   2   2   0   2   0   0   0   2   2   0   0   0   0   0   2   0   0   2   2   0   0   0   2   2   0   2   2   2   0   0   2   2   2   0   0   2   0   0   0   0   2   0   0   2   2   2   0   0   2   0   0   0   0   2   0   0   0   2   0   2   2   2   0   2   0   2   0   2   0   2   2   0   2   0   0   2   2   2   2   2   2   0   0   0   0   0   0   2   2   2   2   2   0   2   2   2   2   0   2   2   0   0   2   0   0   2   0   0   2   0   2   0   2   2   0   2   0   0   0   0   0   0   2   2   0
 MK-4-9                 2   0   0   0   0   2   0   2   2   2   0   2   0   0   2   0   0   2   2   0   2   0   0   0   2   0   0   2   2   2   2   2   0   0   2   0   0   0   2   0   0   0   2   2   0   2   0   0   0   2   0   0   0   0   2   2   0   2   0   2   0   0   0   0   2   0   0   2   2   0   2   2   2   0   0   0   2   0   2   0   0   0   2   2   0   0   0   2   0   2   0   2   2   2   0   0   2   2   2   0   2   2   2   0   0   2   2   2   0   0   2   0   0   0   0   2   0   0   2   2   2   0   0   2   0   0   0   0   2   0   0   0   2   0   2   2   0   0   2   0   2   0   2   0   2   2   0   2   2   0   2   2   2   2   0   2   0   0   0   0   0   0   2   2   2   2   0   0   2   2   2   2   0   2   2   2   0   2   0   0   2   2   0   2   0   2   2   2   2   0   0   0   0   0   0   0   0   2   2   0
 MK-4-10                2   0   0   0   0   2   0   2   2   2   0   0   0   0   2   0   2   2   2   0   2   0   0   0   2   0   0   2   2   2   2   2   0   0   2   0   0   0   2   0   2   0   2   2   0   2   0   0   0   2   0   2   0   2   2   0   0   2   0   2   0   0   0   0   2   0   0   2   0   0   0   2   2   0   0   0   2   0   2   0   0   0   2   2   0   0   2   2   0   2   2   2   2   2   0   0   2   2   2   0   2   2   2   0   0   0   2   2   0   0   2   0   0   0   0   2   0   0   2   2   0   0   0   2   0   0   2   0   2   0   0   0   2   0   2   2   0   0   2   0   2   0   2   0   2   0   0   2   2   0   2   2   0   2   0   2   0   0   0   0   0   0   2   2   2   2   0   0   2   2   2   2   0   2   2   2   2   2   0   0   2   2   0   2   0   2   2   2   2   0   0   0   2   0   0   0   0   2   2   0
 MK-4-11                2   0   0   0   2   2   2   2   2   2   0   0   0   0   2   2   2   0   2   0   2   0   0   0   2   0   0   2   2   2   2   2   0   0   2   0   0   0   2   0   2   0   2   2   0   2   0   0   0   2   0   2   0   2   2   0   0   2   0   2   0   0   0   0   2   0   0   2   0   0   0   2   2   0   0   0   2   0   2   0   0   0   2   2   0   0   2   0   0   2   2   2   2   2   0   0   2   2   0   0   2   2   2   0   0   0   2   2   2   0   2   0   0   0   0   2   2   0   2   2   0   0   0   2   0   0   2   0   2   0   0   0   2   0   2   2   0   0   0   0   2   0   2   0   2   0   2   2   2   0   2   2   0   2   2   2   0   0   0   0   0   2   2   2   0   2   0   0   2   0   2   2   2   2   2   2   2   0   0   0   2   2   0   2   0   2   0   2   2   0   2   0   2   0   0   0   0   2   2   0
 MK-4-12                2   0   0   0   2   2   2   2   2   2   0   0   0   0   2   2   2   0   2   0   2   0   0   2   2   2   0   2   0   2   0   2   0   0   2   0   0   0   2   0   2   2   2   2   0   2   0   0   0   2   0   2   0   2   2   0   0   2   0   0   0   0   0   0   0   0   0   2   2   0   0   2   0   0   0   0   2   2   2   0   0   0   2   2   0   0   2   0   0   2   0   2   2   2   0   0   2   2   0   0   2   2   2   0   0   2   2   2   2   0   2   0   0   0   0   2   2   0   2   2   0   0   0   2   0   0   2   0   0   0   0   0   2   0   2   2   0   0   0   0   2   0   2   0   2   0   2   2   2   0   2   2   0   2   2   2   0   0   0   0   0   2   2   2   0   2   0   0   2   0   2   2   2   2   2   2   2   2   0   0   2   2   0   2   0   2   2   0   2   0   2   0   2   0   0   0   0   2   2   0
 MK-4-13                2   0   0   0   2   0   2   2   2   2   0   0   0   0   2   2   2   0   2   0   2   0   0   2   2   2   0   2   0   0   0   2   0   0   2   0   2   0   2   0   2   2   0   2   0   2   0   0   0   0   0   0   2   2   2   0   0   2   0   0   2   0   0   0   0   0   0   2   2   0   0   2   0   0   0   0   2   2   2   0   0   0   2   2   2   0   2   0   0   2   0   2   2   0   0   0   2   2   0   0   0   2   2   0   2   2   2   2   2   0   2   0   0   0   0   2   2   2   2   2   0   0   0   2   0   0   2   0   0   0   0   2   2   0   2   2   0   0   2   0   2   0   2   0   2   0   2   2   0   0   2   2   0   2   2   2   2   0   0   0   0   2   2   2   0   2   0   0   2   2   2   2   2   2   2   2   2   2   0   0   2   2   0   2   0   2   2   0   2   0   2   0   2   0   0   0   0   2   2   0
 MK-4-14                2   0   0   0   2   0   2   2   2   2   0   0   0   0   0   2   2   0   2   0   2   0   0   2   2   2   0   2   0   0   0   2   2   0   2   0   2   0   2   0   2   2   0   2   0   0   0   2   0   0   0   0   2   2   2   0   0   2   0   0   2   0   0   0   0   0   0   2   2   0   0   2   0   0   0   0   2   2   2   0   0   0   2   2   2   2   2   2   0   2   0   2   2   0   0   0   0   2   2   0   0   2   2   0   2   2   2   2   2   0   2   0   0   0   0   2   2   0   2   2   0   0   0   0   0   0   2   0   0   2   0   2   2   0   2   2   0   0   2   0   2   0   2   0   2   0   2   2   0   0   2   2   0   2   2   0   2   2   0   0   0   2   2   2   0   2   0   0   2   2   2   2   0   2   2   2   2   2   0   0   2   2   0   0   0   2   2   0   2   0   2   0   2   0   0   0   0   2   2   0
 MK-4-15                2   0   0   0   2   0   2   2   2   0   0   0   0   0   0   2   2   0   2   0   0   0   0   2   2   2   0   2   0   0   0   2   2   0   2   0   0   0   2   2   2   2   0   0   0   0   0   2   2   0   0   0   2   2   2   0   0   2   0   0   2   0   0   0   0   0   0   2   2   2   0   2   0   0   0   0   2   2   2   0   2   0   2   2   2   2   2   2   0   2   0   2   2   0   2   0   0   2   2   0   0   2   2   0   2   2   2   2   2   0   0   0   0   0   0   0   2   0   2   2   0   0   0   0   0   0   2   0   0   2   2   2   2   0   2   2   0   0   2   2   2   0   2   0   2   0   2   2   0   0   0   2   0   2   2   0   2   2   0   0   0   2   2   2   0   2   0   0   2   2   2   2   2   2   2   2   2   0   2   0   2   2   2   0   2   2   0   0   2   0   2   0   2   0   0   0   0   2   2   0
 MK-4-16                2   0   0   0   2   0   2   2   0   0   0   0   0   0   0   2   2   2   2   0   0   0   2   2   2   2   0   2   0   0   0   2   2   0   2   0   0   0   2   2   2   2   0   0   0   0   0   2   2   0   0   0   2   2   2   0   0   2   0   0   2   0   0   2   0   0   0   2   2   2   0   2   0   0   0   0   2   2   2   0   2   0   2   2   2   2   2   2   0   2   0   2   2   0   2   0   0   2   2   0   0   2   2   0   2   2   2   2   2   0   0   2   0   0   0   0   2   0   2   2   0   0   2   0   0   0   2   0   0   2   2   2   2   0   2   0   0   0   2   2   2   2   2   0   2   0   2   2   2   0   0   2   2   2   2   0   2   2   0   0   0   0   2   2   0   2   0   0   2   2   2   2   2   2   0   2   2   0   2   0   2   2   2   0   2   2   0   2   2   0   2   2   0   0   0   0   0   2   2   0
 MK-5-1                 0   0   0   2   2   2   2   2   0   0   2   2   2   2   2   0   0   0   0   0   0   2   2   0   2   2   0   0   2   2   2   2   2   2   0   0   0   2   0   2   0   0   0   0   0   0   0   2   2   0   0   2   2   0   0   2   2   2   0   0   0   0   0   0   0   2   2   0   0   0   2   0   0   0   2   2   2   0   0   0   2   0   0   0   2   0   0   2   0   0   2   2   2   0   0   0   2   0   0   2   2   2   0   0   2   0   0   0   2   2   2   0   2   0   0   0   2   2   2   0   0   2   0   0   0   0   0   0   2   0   0   2   0   0   2   2   2   0   0   2   0   0   0   0   0   0   2   0   2   0   2   0   2   0   0   0   2   0   0   0   0   0   2   0   2   2   2   2   0   2   0   0   2   2   2   2   2   2   2   2   0   2   0   0   0   0   2   2   2   0   2   0   0   2   2   0   2   2   2   2
 MK-5-2                 0   0   0   2   2   2   2   2   2   0   2   2   2   2   2   0   0   0   0   0   0   0   2   0   0   2   0   0   2   2   2   2   2   2   0   0   0   2   0   2   0   0   0   0   0   0   0   2   0   2   0   2   2   0   0   2   0   2   0   0   0   0   0   0   0   0   2   0   0   0   2   0   0   0   2   2   2   0   0   0   2   0   0   0   2   2   0   2   0   0   2   2   2   0   0   0   2   0   0   2   2   2   0   0   2   0   0   0   2   2   2   0   2   0   0   0   2   2   0   0   0   2   0   2   0   0   0   0   2   0   0   2   0   0   2   2   2   0   0   2   0   0   0   0   0   0   2   0   2   0   2   0   2   0   0   0   2   0   0   0   0   2   2   0   2   2   2   2   0   0   0   0   2   2   2   2   2   2   2   2   0   2   0   0   0   0   2   2   2   0   2   0   0   2   0   0   2   2   0   2
 MK-5-3                 0   0   0   2   2   2   2   2   2   0   2   2   0   2   2   2   0   2   2   0   2   0   2   0   0   2   2   0   2   2   2   2   2   2   0   2   0   2   0   2   0   0   0   0   0   0   0   2   0   2   0   0   2   0   0   0   0   2   0   0   0   0   0   0   0   0   2   0   0   0   2   0   0   0   2   2   2   2   0   0   2   0   0   2   2   2   0   2   0   0   2   2   2   0   0   0   2   0   0   2   2   0   0   0   2   0   0   0   2   2   2   0   2   0   0   0   2   2   0   0   0   0   0   0   0   0   0   0   2   0   0   2   0   0   2   2   2   0   0   2   2   2   0   0   0   0   2   0   2   0   2   0   2   0   0   0   2   0   0   0   0   2   2   0   2   2   2   2   0   2   0   0   0   2   2   0   2   2   2   0   0   2   0   0   0   0   2   2   2   0   2   0   0   2   0   0   2   2   2   2
 MK-5-4                 0   0   0   2   2   2   2   2   2   0   2   2   0   2   2   2   2   0   2   0   2   0   2   0   0   2   2   0   2   2   2   2   2   2   0   2   0   2   0   2   0   0   0   0   0   0   0   2   0   2   0   0   2   2   0   0   0   2   0   0   0   0   0   0   0   0   2   0   0   0   2   2   0   0   2   2   2   2   0   0   2   0   0   2   2   2   0   2   2   0   0   2   0   0   2   0   2   0   0   2   2   0   0   0   2   0   0   0   2   2   2   0   2   0   0   0   2   2   0   0   0   2   0   0   0   0   2   0   0   0   0   2   0   0   2   2   2   0   0   2   2   2   0   0   0   0   0   0   0   0   2   0   2   0   0   0   2   2   0   0   0   2   2   0   2   2   2   0   0   2   2   0   0   2   2   0   2   2   2   0   0   2   0   0   0   0   2   2   2   0   0   2   2   2   0   0   2   2   2   2
 MK-5-5                 0   0   0   2   2   2   2   2   2   0   0   2   0   2   2   2   0   2   2   0   2   2   2   0   2   2   2   0   2   2   2   2   2   2   0   2   0   2   0   0   0   0   0   0   0   0   0   2   0   2   0   0   2   0   0   0   2   2   0   0   0   0   0   2   0   0   2   0   2   0   2   2   0   0   2   2   2   2   0   0   2   0   0   2   2   2   0   2   2   0   0   2   0   0   2   0   2   0   0   2   2   0   0   2   2   0   0   0   2   2   2   2   0   2   0   0   2   2   0   0   0   2   0   0   0   0   2   0   2   0   0   2   0   0   2   2   2   0   2   0   2   2   0   0   0   0   0   2   0   0   2   0   2   0   2   0   2   2   0   2   0   0   2   0   2   2   0   0   0   2   2   2   0   2   2   2   2   2   2   0   0   2   0   0   0   0   2   2   2   0   0   2   2   2   0   0   2   2   2   2
 MK-5-6                 0   0   0   2   0   2   2   2   2   0   0   2   0   2   2   2   0   2   2   0   0   2   2   0   2   2   2   0   2   2   2   2   2   2   0   2   0   2   0   0   0   0   0   0   0   0   0   0   0   2   0   0   2   0   0   0   2   2   0   0   2   0   0   2   0   2   2   0   2   0   2   0   0   0   2   2   2   0   0   0   2   0   0   2   2   0   0   2   2   0   0   2   0   0   2   0   0   0   0   2   2   0   0   2   2   0   0   0   2   2   2   2   0   2   0   0   2   2   0   0   0   2   0   0   0   0   2   0   2   0   0   2   0   0   2   0   2   0   2   0   0   0   0   0   0   0   0   2   0   0   2   2   2   0   2   0   2   2   0   2   0   2   0   0   2   0   0   0   2   2   2   2   0   2   0   2   2   0   2   2   0   2   0   0   2   0   0   2   2   0   2   2   2   0   0   0   2   0   2   2
 MK-5-7                 2   0   0   0   0   0   2   2   2   0   0   2   0   2   2   2   0   2   2   0   0   0   2   0   2   2   2   0   2   2   2   2   2   2   0   2   0   2   0   0   0   0   0   0   2   0   0   0   0   2   0   0   2   0   0   0   2   2   0   0   2   2   0   2   0   2   2   2   2   0   2   0   0   0   2   2   2   0   0   0   2   0   0   2   2   0   0   2   2   2   0   2   0   0   2   0   0   2   0   2   2   0   0   2   2   0   0   0   2   2   2   2   0   0   0   0   2   0   0   0   0   2   2   0   0   0   2   0   2   0   2   2   0   0   2   0   2   0   2   0   0   0   0   0   0   0   0   2   0   0   2   2   2   0   2   0   2   2   0   0   0   2   0   0   2   0   0   0   2   2   2   2   2   2   0   2   2   0   2   2   0   2   0   0   2   0   0   2   2   0   2   2   2   2   0   0   2   0   2   2
 MK-5-8                 2   0   0   0   0   0   0   2   2   0   0   2   0   2   2   2   0   2   0   0   0   0   2   0   2   2   2   0   2   2   2   2   2   2   0   2   0   2   0   0   0   0   0   0   2   0   0   0   0   2   0   0   2   0   0   0   2   2   0   0   2   2   0   2   0   2   2   2   0   0   0   0   2   0   2   2   2   0   0   0   2   0   0   2   2   0   0   2   2   2   0   2   0   0   2   0   0   2   0   2   2   0   0   2   2   0   2   0   2   2   2   2   0   0   0   0   2   0   0   2   0   2   2   0   0   0   2   0   2   0   2   2   0   0   2   0   2   2   2   0   0   0   0   0   0   0   0   2   0   0   2   2   2   0   2   0   2   2   0   2   2   0   0   0   2   0   0   0   2   2   2   2   0   2   0   2   2   0   2   2   0   2   0   0   2   0   2   2   2   0   2   2   2   2   0   0   2   0   2   0
 MK-5-9                 2   0   0   0   2   0   0   2   2   0   0   2   0   2   2   2   0   2   0   0   0   0   2   0   2   2   0   0   2   2   2   2   2   2   0   2   0   2   0   0   0   0   0   0   2   0   0   0   0   2   0   2   2   0   0   0   2   2   0   0   2   2   0   0   0   2   2   2   0   0   0   0   2   0   2   2   2   0   0   2   2   0   0   2   2   0   0   2   0   2   0   2   0   0   2   0   0   2   0   2   2   0   0   2   2   0   2   0   2   2   2   0   0   0   0   0   0   0   0   2   0   2   2   0   0   0   2   2   2   0   2   2   0   2   2   0   2   2   2   0   0   0   0   0   0   0   0   2   0   0   2   0   2   0   2   0   2   2   0   2   2   0   0   0   0   0   0   0   2   2   2   2   0   2   2   2   2   0   2   2   0   2   0   0   0   0   2   2   2   0   0   2   2   0   0   0   0   0   2   0
 MK-5-10                2   0   0   0   2   2   0   2   2   0   0   2   0   2   0   2   2   2   0   0   0   0   2   0   2   2   0   0   2   2   2   2   2   2   0   2   0   2   0   0   2   0   0   0   2   0   0   0   0   2   2   0   2   0   0   0   2   2   0   0   2   2   0   0   0   2   2   2   0   0   0   0   2   0   0   2   2   0   0   0   2   0   0   2   2   0   0   0   0   2   0   2   0   2   2   0   0   2   0   2   0   2   0   2   2   0   2   0   2   2   2   0   0   0   0   0   0   0   0   2   0   2   2   0   2   0   2   2   0   0   2   2   0   2   2   0   2   2   2   0   0   0   0   2   0   2   0   0   0   0   2   0   2   0   2   2   2   2   0   2   2   0   0   0   0   0   0   0   2   2   2   0   0   2   2   2   2   0   2   2   2   2   0   2   2   2   2   2   2   0   0   0   2   0   0   0   0   0   2   0
 MK-5-11                2   0   2   0   2   2   0   2   0   0   0   2   0   2   0   2   2   2   0   2   0   0   2   0   2   2   0   0   2   2   2   2   2   2   0   0   0   2   0   2   2   0   0   0   2   0   0   0   0   2   2   0   2   0   0   0   2   2   0   0   2   0   0   0   0   2   2   2   0   0   0   0   2   0   0   0   2   0   0   0   0   0   0   2   2   0   2   0   0   2   0   2   0   2   2   0   0   2   0   2   2   2   0   2   2   2   2   0   2   2   2   0   0   0   0   0   0   0   0   2   0   2   0   0   2   0   2   2   0   0   2   2   0   2   2   0   2   2   2   0   0   0   2   2   0   2   0   0   0   0   2   0   2   0   2   2   2   2   0   2   2   0   0   0   0   0   0   0   2   2   2   0   0   2   2   2   2   0   2   2   2   0   0   0   2   2   2   2   2   0   2   0   2   0   2   0   0   0   2   2
 MK-5-12                2   0   2   0   2   2   0   2   0   0   0   2   0   2   0   2   2   2   0   2   0   0   2   0   2   2   0   0   2   2   2   2   0   2   0   0   2   2   2   2   0   0   0   0   2   0   0   0   0   2   2   0   2   0   0   0   2   2   0   0   2   0   0   0   0   2   2   2   0   0   0   0   2   0   0   0   0   0   0   0   0   0   0   2   2   0   2   0   0   2   0   2   0   2   2   0   0   2   0   2   2   2   0   2   2   2   2   0   0   0   2   0   0   0   0   0   0   0   0   2   0   0   0   0   2   2   2   2   0   0   2   2   0   2   0   0   2   2   2   0   2   2   2   2   0   2   0   0   0   2   2   0   2   0   2   0   2   0   0   0   2   0   0   0   0   0   0   0   2   2   2   0   2   2   2   2   2   0   2   2   2   0   0   2   2   0   2   2   2   0   0   0   2   0   2   0   0   0   2   2
 MK-5-13                0   0   2   0   2   2   2   2   0   0   0   2   0   2   0   2   2   0   0   2   0   0   2   0   2   2   0   0   2   2   2   2   0   2   0   0   2   2   2   2   0   0   0   0   2   0   0   0   0   2   2   0   2   0   0   0   2   2   0   0   2   0   0   0   0   2   2   2   0   0   0   0   2   0   0   0   0   0   0   0   0   2   0   2   2   0   2   0   2   2   0   2   0   2   2   0   0   2   0   2   2   2   0   2   2   2   2   0   0   0   2   0   0   0   0   0   0   0   0   2   0   0   0   0   2   2   2   2   0   0   2   2   0   2   0   2   2   2   2   0   2   0   2   2   0   2   0   0   0   2   2   0   0   0   2   0   2   0   0   0   2   0   0   0   2   0   0   0   2   2   2   2   2   2   2   2   2   0   2   2   2   0   0   2   0   0   2   2   2   0   0   0   2   0   0   2   0   0   2   2
 MK-5-14                0   0   2   0   2   2   0   2   0   0   0   2   0   2   0   2   2   0   0   2   0   0   2   0   2   2   0   0   2   0   2   2   0   2   2   0   2   2   2   2   0   0   0   0   2   0   0   0   0   2   2   0   2   0   0   0   2   2   0   0   0   0   0   0   0   2   2   2   0   0   0   0   2   2   0   0   0   2   2   0   0   2   0   2   2   0   2   2   2   2   0   2   0   2   2   0   0   2   0   2   2   2   0   2   2   2   2   0   0   0   2   0   0   0   0   0   0   0   0   2   0   0   2   0   2   2   2   2   0   0   2   2   0   2   0   2   2   0   2   0   2   0   2   2   0   0   0   0   0   2   2   0   0   0   2   2   2   0   0   0   2   0   0   0   2   2   0   0   2   2   0   2   2   2   2   2   2   0   2   2   2   0   0   2   0   0   2   2   0   0   0   0   2   0   0   2   0   0   2   2
 MK-5-15                0   0   2   0   2   2   0   2   0   0   0   2   2   2   0   2   2   0   0   2   0   0   2   0   0   2   0   0   2   0   2   2   0   2   2   0   2   2   0   2   0   0   0   0   2   0   2   0   0   2   2   0   2   0   0   0   0   2   0   0   0   0   0   0   0   2   0   2   0   0   0   2   2   2   0   0   0   2   2   0   2   2   0   2   2   0   2   0   2   2   0   2   0   2   2   0   0   2   0   2   2   2   0   2   0   2   0   0   0   2   2   0   0   0   0   0   0   0   0   2   0   0   2   0   2   2   2   2   0   0   2   0   0   2   2   2   2   0   2   0   0   0   2   2   0   0   0   0   0   0   2   0   0   0   0   2   0   0   0   2   2   2   0   0   2   2   0   0   2   2   0   2   2   2   2   2   2   0   2   2   2   0   0   2   0   0   2   2   0   0   2   0   2   0   0   2   0   0   2   2
 MK-5-16                0   0   2   0   2   2   0   2   0   0   0   2   2   2   0   2   2   0   0   2   0   0   2   2   0   2   0   0   2   0   2   2   0   2   2   0   2   2   2   2   0   0   0   0   2   0   2   0   0   2   2   0   2   0   0   0   0   0   0   0   0   0   0   0   0   2   0   0   0   0   0   2   2   2   0   0   0   2   2   0   2   2   0   2   2   0   0   0   2   2   0   2   0   2   2   0   0   2   0   2   2   2   0   2   0   2   0   0   0   2   2   0   0   0   0   0   0   0   2   2   0   0   2   0   2   2   2   2   2   0   2   0   0   2   2   2   2   0   2   0   0   0   2   0   0   2   2   0   0   0   2   0   0   2   0   2   0   0   0   2   2   2   0   2   2   2   0   0   2   2   0   2   0   2   2   2   2   0   0   2   2   0   0   2   0   2   2   2   0   0   2   0   2   0   0   2   0   2   2   2
 MK-6-1                 0   0   2   0   2   0   2   0   2   2   0   0   2   0   0   2   2   2   0   2   0   2   0   2   0   2   0   0   0   2   0   2   0   2   2   0   2   0   2   0   2   2   0   0   2   2   2   2   2   0   0   0   0   0   2   2   2   0   2   0   0   2   2   2   2   2   0   2   2   2   0   2   0   0   2   0   2   2   0   2   2   2   0   2   2   0   2   0   2   2   2   2   2   2   2   2   2   2   0   2   2   0   0   2   0   0   2   0   0   2   0   0   2   2   2   2   0   0   2   0   2   2   0   0   2   0   2   2   2   0   0   2   2   0   0   0   2   2   0   0   2   0   2   2   2   2   2   2   2   2   2   0   2   0   2   2   2   0   0   0   2   0   2   0   2   2   2   0   2   2   0   2   2   0   0   0   0   0   0   2   0   2   0   2   0   0   0   2   0   2   0   2   2   2   0   2   0   2   0   0
 MK-6-2                 2   0   0   0   0   0   2   0   2   2   0   2   2   0   0   0   2   2   0   2   0   2   0   2   0   2   0   0   0   2   0   2   0   2   2   0   2   0   2   0   2   2   0   0   2   2   2   0   2   0   0   0   0   0   2   0   2   0   2   0   0   2   2   2   2   2   0   2   2   2   0   2   0   0   0   0   2   2   0   2   2   2   0   2   2   0   2   0   2   2   2   0   2   2   0   2   0   2   2   2   2   0   0   2   0   0   0   0   0   2   0   0   2   2   2   2   0   0   2   0   2   2   0   0   2   0   0   2   2   0   0   2   2   0   0   0   2   2   2   0   2   0   2   2   2   2   2   2   2   2   2   0   0   2   2   2   2   0   2   2   2   0   2   0   2   2   2   0   2   2   0   2   2   2   0   0   0   0   0   2   0   2   0   2   0   0   0   2   0   2   2   2   2   2   0   2   0   2   0   2
 MK-6-3                 2   0   0   0   0   0   2   0   2   2   0   2   2   0   2   0   2   2   0   2   0   2   0   0   0   2   0   0   0   2   0   2   0   0   2   0   2   0   2   0   2   2   0   0   2   2   2   0   2   0   0   0   0   0   2   2   2   0   2   0   0   2   2   2   2   2   0   2   2   2   0   2   2   2   0   0   2   2   0   2   2   2   0   0   2   0   2   2   2   2   2   2   2   2   0   2   0   2   0   2   0   0   0   2   0   0   0   0   2   2   0   0   0   2   2   2   0   0   2   0   2   2   0   0   2   0   0   2   2   0   0   2   2   0   0   0   0   2   2   0   2   0   2   2   2   2   2   2   2   2   2   0   0   2   2   2   2   0   2   2   2   0   2   0   2   2   2   0   2   2   0   2   0   2   0   0   0   2   0   2   0   2   0   2   0   2   0   2   2   2   2   2   0   2   0   2   0   0   0   2
 MK-6-4                 2   0   0   0   0   0   2   0   2   2   0   2   2   2   2   0   2   2   0   2   0   2   0   0   0   2   0   0   0   2   0   2   0   0   2   0   2   0   2   0   0   2   0   0   2   2   2   0   2   0   0   0   0   0   2   2   2   0   2   0   0   2   2   2   2   2   0   2   2   2   0   2   2   2   0   0   2   2   0   0   2   2   0   0   2   0   2   2   2   2   2   2   2   2   0   2   0   2   0   2   0   0   0   2   2   0   0   0   2   2   2   0   0   2   2   2   0   0   2   0   2   2   0   0   2   0   0   2   2   0   0   2   2   2   0   0   0   2   2   0   2   0   2   2   2   2   2   0   0   2   2   0   0   2   2   2   2   0   2   2   2   0   2   0   2   2   2   0   2   2   2   2   2   2   0   0   0   2   0   2   0   2   0   2   0   2   0   2   2   2   2   2   0   2   2   0   2   0   0   0
 MK-6-5                 2   0   0   0   0   0   2   0   2   2   0   2   2   2   0   0   2   2   0   2   0   2   0   0   0   2   0   0   0   0   0   2   0   0   2   0   2   0   2   0   0   2   0   0   2   2   2   0   2   0   0   2   0   0   2   0   2   0   2   0   0   0   2   2   2   2   0   0   2   2   0   2   2   2   0   0   0   0   2   0   2   2   0   0   2   0   2   2   2   2   2   2   2   2   0   2   0   2   0   2   0   0   0   0   0   2   0   0   2   2   0   0   0   2   2   2   0   0   2   0   2   2   0   2   2   0   0   2   2   0   0   2   2   2   0   0   0   2   2   0   2   0   2   2   2   2   2   0   0   2   2   0   0   2   2   2   2   0   0   2   2   0   2   0   2   2   2   0   2   2   2   0   2   2   0   0   0   2   0   2   0   2   0   2   0   2   0   2   2   2   2   2   2   2   2   0   2   0   0   0
 MK-6-6                 2   0   0   0   2   0   2   0   2   2   2   2   2   2   0   0   2   2   0   2   0   2   2   0   0   2   0   0   0   0   0   2   0   0   2   0   2   0   2   0   0   2   0   0   2   2   2   0   2   0   0   2   0   0   2   0   2   0   2   0   0   0   2   2   0   2   0   0   2   2   0   2   2   2   0   0   0   0   2   0   2   2   0   0   2   0   2   2   2   2   0   2   2   2   0   2   0   2   2   2   0   0   0   0   0   2   0   0   2   2   0   0   0   2   2   2   0   0   2   0   2   0   0   2   2   0   0   2   2   0   0   2   0   2   0   0   0   2   2   2   2   0   2   2   2   2   2   0   0   2   2   2   0   0   2   2   2   0   0   2   2   0   2   0   2   0   2   0   2   2   2   0   2   2   0   0   0   2   0   2   0   2   0   2   0   2   0   2   2   2   2   2   2   2   2   0   2   0   0   0
 MK-6-7                 2   0   0   0   2   2   2   0   2   2   2   2   2   2   0   0   2   2   0   0   2   2   2   0   0   2   0   2   0   2   0   0   0   0   2   0   2   0   2   2   0   2   0   0   0   2   2   2   2   0   0   2   0   0   2   2   0   0   2   0   0   0   2   2   0   2   0   0   2   2   0   2   2   2   0   0   2   0   2   0   2   2   0   0   2   0   2   2   2   2   0   2   2   2   0   0   0   2   2   0   0   0   0   0   0   2   0   0   2   2   0   0   0   2   2   2   2   2   2   2   2   0   2   2   2   0   0   2   2   0   0   2   0   2   2   0   0   0   2   2   2   0   2   2   2   2   2   0   0   2   2   2   2   0   2   2   2   0   0   0   2   2   2   0   2   0   2   0   2   2   2   0   2   2   0   0   0   2   0   2   0   2   0   2   0   2   0   2   0   2   2   2   2   2   2   0   2   0   0   0
 MK-6-8                 2   0   0   0   2   2   0   0   2   2   0   2   2   0   0   0   2   2   0   0   2   2   2   2   0   2   0   2   0   2   0   0   0   0   2   0   2   0   2   2   0   2   0   2   0   2   2   2   2   0   2   2   0   0   2   0   0   0   2   0   0   0   2   2   0   2   2   0   2   2   0   2   2   2   0   0   2   0   2   0   2   2   0   0   2   0   2   2   2   2   0   2   2   0   0   0   0   2   2   2   0   0   0   0   0   2   0   0   2   2   0   0   2   2   2   2   2   2   2   2   2   0   2   2   2   0   0   2   2   0   0   2   0   2   2   0   0   0   2   2   2   0   0   0   2   2   2   2   0   2   0   2   2   0   2   2   2   0   0   0   0   2   2   0   2   0   2   0   2   2   0   0   2   2   2   0   0   2   0   2   0   2   0   2   0   2   0   0   0   2   0   2   2   2   2   0   2   0   0   0
 MK-6-9                 2   0   0   0   2   2   0   0   0   2   0   0   2   2   0   0   2   2   0   0   0   2   2   2   0   2   0   2   2   2   2   0   0   0   2   0   2   0   2   0   0   2   0   2   0   2   2   2   2   0   2   2   0   0   2   0   0   0   2   0   0   0   2   2   0   2   2   0   2   2   0   2   2   0   2   0   2   0   2   0   2   2   0   0   2   0   2   2   2   2   0   2   2   0   0   0   0   2   2   2   0   0   0   0   0   2   0   0   2   2   2   0   2   2   2   2   2   2   2   0   2   0   0   2   2   2   0   2   2   0   0   2   0   0   2   0   0   0   2   2   2   0   0   0   2   2   2   2   0   2   0   2   2   0   2   2   2   0   0   0   2   2   2   0   2   0   2   0   2   2   2   0   2   2   0   0   0   2   0   0   0   2   0   2   0   2   0   2   0   2   0   2   2   2   2   0   2   0   0   0
 MK-6-10                2   0   0   0   2   2   0   2   0   2   0   2   0   2   0   0   2   2   0   0   0   2   2   2   2   2   0   2   2   2   2   0   0   0   2   0   2   0   2   0   0   0   0   2   0   2   2   2   2   0   0   2   0   0   2   0   0   0   0   0   0   0   2   2   0   2   2   0   2   2   0   2   2   2   2   0   2   0   2   0   2   2   0   0   2   2   2   2   2   2   0   2   2   0   0   0   0   2   2   0   2   0   0   0   0   2   0   0   2   2   2   0   2   0   2   2   2   2   2   0   2   0   2   2   2   2   0   2   2   0   0   2   0   2   2   0   0   0   2   2   2   0   0   0   2   2   0   2   2   2   0   2   2   0   2   2   2   0   0   2   2   2   2   0   2   0   2   0   2   2   2   0   2   2   0   0   0   2   0   0   0   2   0   2   0   2   0   2   0   2   0   2   2   2   2   2   2   0   0   0
 MK-6-11                2   0   0   0   2   0   0   2   0   2   0   2   0   2   0   0   2   2   0   0   0   2   2   2   2   2   0   2   2   2   2   0   0   0   2   0   2   0   2   0   2   0   0   0   0   2   2   2   2   0   0   2   2   0   2   0   0   0   0   0   0   0   2   2   0   2   2   0   2   2   2   2   2   2   2   0   0   0   2   0   2   2   0   0   2   0   2   2   2   2   0   2   2   0   0   0   0   2   2   0   2   0   0   0   0   2   0   0   2   2   2   2   2   0   2   2   2   2   2   0   2   0   2   2   2   2   0   2   2   0   2   2   0   2   2   0   0   2   2   2   2   0   2   0   2   2   0   2   2   2   0   2   2   0   2   2   2   0   2   2   2   2   2   0   2   0   2   0   2   0   2   0   2   0   0   0   2   2   0   0   0   2   0   2   0   2   0   2   2   2   0   2   2   2   2   2   2   0   0   0
 MK-6-12                2   2   2   0   2   0   0   2   0   2   2   2   0   2   0   0   2   2   0   0   0   2   2   2   2   2   0   0   2   2   2   2   0   0   0   0   2   2   2   0   0   0   0   0   0   2   2   2   2   0   0   2   2   0   2   2   0   0   2   0   0   0   2   2   0   2   2   0   2   2   2   2   2   2   0   2   0   0   2   0   0   2   2   0   2   0   0   2   2   0   0   2   2   0   0   0   0   2   2   0   2   2   0   0   0   0   0   0   2   2   2   2   2   0   2   2   2   2   0   0   2   0   2   2   2   0   0   2   2   0   2   2   0   2   2   0   0   2   2   2   2   2   2   0   0   2   0   2   2   2   2   0   2   0   2   2   2   0   2   2   2   2   2   2   2   0   2   0   2   0   2   0   0   0   0   0   2   2   0   0   0   2   0   2   0   2   0   2   2   2   2   2   2   2   2   2   2   0   0   0
 MK-6-13                2   2   2   0   2   0   0   2   0   2   2   0   0   2   2   2   0   2   0   0   0   2   2   0   2   2   0   0   2   2   2   2   0   0   0   0   2   2   2   0   0   0   0   0   0   2   2   2   2   0   0   2   2   0   2   2   2   2   2   0   0   0   2   2   0   2   0   0   2   0   2   0   2   0   0   2   0   0   2   2   0   2   0   0   0   0   0   2   2   0   0   2   2   0   0   0   0   2   2   0   2   2   0   0   2   0   0   0   2   2   2   2   2   0   2   0   2   2   0   0   2   0   2   2   2   0   0   2   2   0   2   2   0   0   2   0   0   2   0   2   2   2   2   2   0   2   0   2   2   2   2   2   2   0   2   2   2   2   2   2   2   2   2   2   0   0   2   0   2   0   2   0   0   0   0   0   2   2   0   0   0   2   0   2   2   2   0   2   2   2   0   2   2   2   2   2   2   0   2   0
 MK-6-14                2   2   2   0   2   0   0   0   0   2   2   0   0   2   2   0   2   2   0   0   0   0   2   0   2   2   0   0   2   2   2   2   0   0   0   0   2   2   2   0   0   0   0   0   2   2   2   2   2   0   0   2   2   0   0   2   2   2   2   0   0   0   0   2   0   2   0   0   2   0   2   0   2   2   0   2   0   0   2   0   0   2   0   0   0   0   0   0   2   0   0   2   2   0   0   0   0   2   2   0   2   0   0   0   2   0   0   0   2   2   2   2   0   0   2   0   2   2   0   0   2   0   2   2   2   0   0   2   2   0   2   2   0   0   2   0   0   2   0   2   2   2   2   2   0   2   0   2   2   2   2   2   2   0   2   2   0   2   2   2   2   2   2   0   0   0   2   0   2   0   2   0   0   0   0   0   2   2   2   0   0   2   0   0   2   2   0   2   2   2   0   2   0   2   2   2   2   0   2   0
 MK-6-15                2   2   2   0   2   0   0   0   0   2   2   2   0   0   2   0   2   2   0   0   0   0   2   2   2   0   0   0   2   2   2   2   0   0   0   0   2   2   2   0   0   0   2   0   2   2   2   2   2   0   0   2   2   0   0   2   2   2   2   0   0   0   0   0   0   0   0   0   0   0   2   2   2   2   2   2   0   0   2   0   0   2   0   0   0   0   0   0   2   0   0   0   2   0   0   0   0   0   2   0   2   0   0   0   2   0   0   2   2   2   2   2   0   2   2   0   2   2   0   0   2   0   2   2   2   0   0   2   2   0   2   2   0   2   2   0   0   0   0   2   2   2   2   2   0   2   0   2   2   2   0   2   2   0   2   2   0   2   2   2   2   2   2   0   0   0   2   0   2   0   2   0   2   0   2   0   2   2   2   0   2   2   0   0   2   0   0   0   2   0   0   2   0   2   2   2   2   2   2   0
 MK-6-16                2   2   2   0   2   0   0   0   0   2   2   2   0   0   0   0   2   2   0   0   0   0   2   2   2   0   0   2   2   2   2   2   0   0   0   0   2   2   2   0   0   0   2   0   2   2   2   2   2   0   0   2   2   2   0   2   2   2   2   0   0   2   0   0   0   0   0   0   0   2   2   2   2   2   2   2   0   0   2   0   2   2   0   0   0   0   0   0   2   0   0   0   2   0   0   0   0   0   2   0   2   0   0   0   2   0   0   0   2   2   2   0   0   2   2   0   2   0   0   0   2   0   2   2   2   0   0   2   2   2   2   2   0   2   2   0   0   0   0   2   2   2   2   2   0   2   0   2   2   2   0   2   2   0   2   2   0   2   2   2   2   2   2   0   0   0   2   0   2   0   2   0   2   0   2   2   2   2   2   0   2   2   0   0   2   0   0   0   2   0   0   2   0   2   2   2   2   2   2   0
 
!****************************************** Phenotypic Data **********************************************************
!-100.0 is resevred for missing phenotype
SimulatedTrait1        14.6328   13.4491   12.6774   13.0290   16.5809   14.0853   13.7269   14.4040   13.1009   11.5109   12.8959   11.6376   15.8167   16.3179   15.3698   13.9840   10.8380   12.9880   13.5206   14.6762   16.4852   13.7583   18.2457   15.0953   10.3581   10.6671   11.4918   10.5219   14.7092   12.5211   15.9952   12.8041   11.3139   14.7971   21.2507   13.3537   13.0272   14.5962   11.5038    9.2414   14.8368   19.2057   17.8625   13.8843   14.0378   12.0936   14.6185   18.0095   15.3885   16.8624   12.6341   14.4318    9.9802   16.1562   14.6527   12.8825   13.4941   18.3734   12.8099   20.4717   16.5393   14.1433   16.1401   18.1784   18.6634   12.6309   14.9353   13.0336   16.4398   18.7352   16.1400   10.7795   15.8030   13.7491   18.7582   12.2922   13.9224    9.2846   17.0561   16.7646    9.5796   13.6649   10.5458   13.1490   21.1597   14.9865   13.7621   11.5765   13.5201   11.8123   13.8531   17.2060   17.1647   16.5505   11.8445   16.1903   17.1279   17.8558   13.9400   18.6445   12.3385    9.6321   21.7622   15.3002   14.5829   14.4510   17.2394   22.1132    7.3133   17.6538   10.0532   12.2754   19.1355   15.7404   16.2316   14.0762   11.8082   11.8473   14.5369   15.9748   12.6251   10.3540   14.3677   12.0490   16.0969   15.6601   19.2066   12.7399   16.2895    8.1675   17.4389   16.1847   15.1771   13.8383   13.9707   15.0393   13.5984   15.8389   14.9890   13.4763   14.3490   17.8980   19.1070   11.4033   15.7581   11.9807   15.4405   21.6941   16.2803   14.4299   13.6756   14.6729   14.7716   14.2042   17.4711   13.6434   15.8195   16.6812   13.0633    7.3306   19.7718   20.6758   11.6589   13.0804   14.9948   14.5705   14.3573   16.8068   13.9726   14.9943   15.1196   11.6614   12.0555   16.7543   15.5354   13.4497   16.9474   13.6076   22.0934   19.6430   14.8266   19.1365   16.9281   13.6155   17.2395   11.7722   14.2265   11.9015   13.9566   16.4664   12.7436   12.5080   16.8137   12.6252   12.8638   12.5502   12.8655   18.6760   13.7841   13.7700
SimulatedTrait2        11.6601    8.2973    8.7114   12.1519   11.2071   11.6120    7.9864    8.2410    8.3635    9.8986    8.8291   10.2725    7.0096   10.1407    8.0819   10.6058   10.2380   10.3231   11.4632   10.2265    7.8572    5.9536    8.0990   11.3939    9.4155    6.6279   12.1857    8.8965    9.8552   10.0348   11.2005    8.6779    8.4986    9.7421    8.2861    9.4318   10.8683   12.6899   10.6380   10.3833   12.9160   10.5755    9.8092   11.2190   11.4328    7.3666    8.6106    7.4462   10.4579   11.1802   11.0789    9.0202    9.5004   11.4058   12.6405   10.9155    9.9733   10.5933   10.5786   10.5501    9.1848   10.6666    8.6130    9.8107    9.4836   10.4505    9.4761    6.1793   10.9868    9.0124    9.0632    8.1578   10.2481    9.0004   12.7141    9.8048    9.7188   10.2215   12.4909   10.0517    9.3795   10.4333   11.1058    9.3894   11.1234    8.8970    8.2567    7.9207   10.9520    9.7578   10.5700    9.4673    7.8637   11.6190   13.0950   11.6012   10.0576    9.5288    7.8227   11.9404    9.2834   12.3146    9.5914    7.1061    8.9819   10.2466    9.9396   11.6227   12.1730    8.6439   11.9777    7.9547    8.8213    6.7179    8.3247   11.2694   11.3791    9.7393   13.8146    9.7557    9.9773   11.2161    9.1607   12.4849   11.1797    9.1912    8.1421   10.0154    8.2389    9.8443    8.2674    8.8780    7.5249   10.3759    6.9229   10.7814    9.9512   11.7196   10.5174    7.4708   10.0195   10.2033    6.5308    9.9766    8.6090   11.2643   11.0024   10.6084   10.6110    9.3100   10.0638   10.6065   10.4085   11.4855    7.0952   12.1477   10.0401   10.2078    9.0467   11.5310    8.3208   12.9247   10.2875   11.9034   12.8451   11.2292   12.6571   11.1712    9.2235   11.8256   11.5928    8.2334    4.7771    9.4736   11.4444   10.4930    6.9712   11.6459   10.7636   10.8577   11.4226   11.5859    9.4785    8.3167    8.6814   11.2882   11.1066   11.9782    8.8792   10.8474   12.1349    8.2573    8.5164   11.2141   11.3499   10.9428    7.7734    9.8712    9.2027    8.7115
 
