# Supplementary material for: Inclusive Composite Interval Mapping of QTL by Environment Interactions in Biparental Populations
Source: PLoS One. 2015 Jul 10;10(7):e0132414. doi: 10.1371/journal.pone.0132414 (PMC4498613; doi:10.1371/journal.pone.0132414)
Supplement: S4 File — (ZIP) [file pone.0132414.s004.zip › H=0.1/L1/run_00075.met]

!**********************Note: lines staring with "!" are remarks and will be ignored in the program********************
!*********************************General Information**********************************
!Assuming F1 = P1 x P2, populations available in QTL IciMapping are: 
!  1, P1BC1F1 = P1 x F1, the first backcrossing where P1 is used as the recurrent parent;
!  2, P2BC1F1 = P2 x F1, the first backcrossing where P2 is used as the recurrent parent;
!  3, F1DH, F1-derived doubled haploids; 
!  4, RIL or F1RIL, recombination inbred lines through the repeated selfing of F1;
!  5, P1BC1RIL, recombination inbred lines through the repeated selfing of P1BC1F1;
!  6, P2BC1RIL, recombination inbred lines through the repeated selfing of P2BC1F1;
!  7, F2, the selfing generation of F1;
!  8, F3, the selfing generation of F2;
!  9, P1BC2F1, the second backcrossing where P1 is used as the recurrent parent; 
! 10, P2BC2F1, the second backcrossing where P2 is used as the recurrent parent;
! 11, P1BC2RIL, recombination inred lines through the repeated selfing of P1BC2F1; 
! 12, P2BC2RIL, recombination inred lines through the repeated selfing of P2BC2F1; 
! 13, P1BC1F2, the selfing generation of P1BC1F1; 
! 14, P2BC1F2, the selfing generation of P2BC1F1; 
! 15, P1BC2F2, the selfing generation of P1BC2F1; 
! 16, P2BC2F2, the selfing generation of P2BC2F1; 
! 17, P1BC1DH, P1BC1F1-derived doubled haploids; 
! 18, P2BC1DH, P2BC1F1-derived doubled haploids; 
! 19, P1BC2DH, P1BC2F1-derived doubled haploids; 
! 20, P2BC2DH, P2BC2F1-derived doubled haploids; 
   3      !Mapping Population (see remarks above)
   2      !Mapping Function (1 for Kosambi; 2 for Haldane; 3 for Morgan)
   2      !Marker Space Type (1 for intervals; 2 for positions)
   1      !Marker Space Unit(1 for centiMorgans; 2 for Morgan)
   6      !Number of Chromosomes (or Linkage Groups)
 200      !Size of the mapping population
   2      !Number of environments
 
!***************************************** Chromosomes and Linkage Maps **********************************************
!Chromosome                 NumMarkers
-CH1                        16
-CH2                        16
-CH3                        16
-CH4                        16
-CH5                        16
-CH6                        16
!Linkage map (Marker name followed by position or the interval length)
 MK-1-1                1     0.000
 MK-1-2                1    10.000
 MK-1-3                1    20.000
 MK-1-4                1    30.000
 MK-1-5                1    40.000
 MK-1-6                1    50.000
 MK-1-7                1    60.000
 MK-1-8                1    70.000
 MK-1-9                1    80.000
 MK-1-10               1    90.000
 MK-1-11               1   100.000
 MK-1-12               1   110.000
 MK-1-13               1   120.000
 MK-1-14               1   130.000
 MK-1-15               1   140.000
 MK-1-16               1   150.000
 MK-2-1                2     0.000
 MK-2-2                2    10.000
 MK-2-3                2    20.000
 MK-2-4                2    30.000
 MK-2-5                2    40.000
 MK-2-6                2    50.000
 MK-2-7                2    60.000
 MK-2-8                2    70.000
 MK-2-9                2    80.000
 MK-2-10               2    90.000
 MK-2-11               2   100.000
 MK-2-12               2   110.000
 MK-2-13               2   120.000
 MK-2-14               2   130.000
 MK-2-15               2   140.000
 MK-2-16               2   150.000
 MK-3-1                3     0.000
 MK-3-2                3    10.000
 MK-3-3                3    20.000
 MK-3-4                3    30.000
 MK-3-5                3    40.000
 MK-3-6                3    50.000
 MK-3-7                3    60.000
 MK-3-8                3    70.000
 MK-3-9                3    80.000
 MK-3-10               3    90.000
 MK-3-11               3   100.000
 MK-3-12               3   110.000
 MK-3-13               3   120.000
 MK-3-14               3   130.000
 MK-3-15               3   140.000
 MK-3-16               3   150.000
 MK-4-1                4     0.000
 MK-4-2                4    10.000
 MK-4-3                4    20.000
 MK-4-4                4    30.000
 MK-4-5                4    40.000
 MK-4-6                4    50.000
 MK-4-7                4    60.000
 MK-4-8                4    70.000
 MK-4-9                4    80.000
 MK-4-10               4    90.000
 MK-4-11               4   100.000
 MK-4-12               4   110.000
 MK-4-13               4   120.000
 MK-4-14               4   130.000
 MK-4-15               4   140.000
 MK-4-16               4   150.000
 MK-5-1                5     0.000
 MK-5-2                5    10.000
 MK-5-3                5    20.000
 MK-5-4                5    30.000
 MK-5-5                5    40.000
 MK-5-6                5    50.000
 MK-5-7                5    60.000
 MK-5-8                5    70.000
 MK-5-9                5    80.000
 MK-5-10               5    90.000
 MK-5-11               5   100.000
 MK-5-12               5   110.000
 MK-5-13               5   120.000
 MK-5-14               5   130.000
 MK-5-15               5   140.000
 MK-5-16               5   150.000
 MK-6-1                6     0.000
 MK-6-2                6    10.000
 MK-6-3                6    20.000
 MK-6-4                6    30.000
 MK-6-5                6    40.000
 MK-6-6                6    50.000
 MK-6-7                6    60.000
 MK-6-8                6    70.000
 MK-6-9                6    80.000
 MK-6-10               6    90.000
 MK-6-11               6   100.000
 MK-6-12               6   110.000
 MK-6-13               6   120.000
 MK-6-14               6   130.000
 MK-6-15               6   140.000
 MK-6-16               6   150.000
!*********************************** Marker Types ********************************************************************
!Co-dominant marker: When heterozygote F1 is present, P1 is coded as 2, F1 is coded as 1, and P2 is coded as 0; Otherwise, P1 is coded as 2, and P2 is coded as 0. 
!Dominant marker: When heterozygote F1 is present, P1 and F1 are coded as 12, and P2 is coded as 0; Otherwise, P1 is coded as 2, and P2 is coded as 0.  
!Recessive markers: When heterozygote F1 is present, P1 is coded as 2, and F1 and P2 are coded as 10; Otherwise, P1 is coded as 2, and P2 is coded as 0. 
!Missing marker is coded as -1. 
 MK-1-1                 0   0   0   0   2   0   2   2   2   2   2   0   0   2   0   0   0   2   2   0   2   0   0   2   2   2   0   2   0   2   0   2   0   2   0   2   2   2   0   2   0   0   2   0   2   0   2   2   2   2   0   2   2   0   0   0   0   0   0   2   2   0   0   0   0   2   0   2   0   0   0   0   0   2   0   2   0   0   0   2   0   0   0   2   0   2   2   0   2   0   0   0   2   2   2   0   2   0   0   2   2   0   0   0   0   2   2   2   2   2   2   0   0   2   2   0   0   2   2   0   2   0   2   2   2   0   0   0   2   2   2   0   0   0   0   0   0   0   2   2   2   2   2   2   2   2   2   2   2   0   0   0   2   2   0   0   0   0   2   2   0   0   0   2   2   0   0   0   0   2   0   0   0   2   0   2   0   0   2   0   2   2   0   2   0   0   2   2   2   2   0   2   2   2   2   2   2   0   2   2
 MK-1-2                 0   0   0   0   2   0   2   2   2   2   2   0   0   2   0   0   0   0   2   0   0   0   0   2   2   2   0   2   0   2   0   2   0   0   0   2   2   2   0   2   0   2   2   0   2   0   2   2   2   2   0   2   2   0   0   0   0   0   0   2   2   0   0   0   0   0   0   0   2   0   0   0   0   2   0   2   0   0   0   2   0   0   0   2   0   2   2   0   0   0   0   0   2   2   2   0   0   0   0   2   2   0   0   0   0   2   2   2   2   2   2   0   0   2   2   0   0   2   0   0   2   0   2   2   2   2   0   0   2   0   2   0   0   0   0   0   0   0   2   2   2   2   2   2   2   0   2   2   2   0   0   0   2   2   0   0   0   2   2   0   0   0   0   2   2   0   0   0   0   2   0   0   0   0   0   2   0   0   0   0   2   2   0   2   0   0   2   2   2   2   0   2   0   0   2   2   2   0   2   2
 MK-1-3                 0   0   0   0   2   0   2   2   2   2   2   0   0   2   2   0   0   0   2   0   0   0   2   2   2   2   0   2   0   2   2   2   0   0   0   0   0   2   0   2   0   2   2   0   2   0   2   2   2   2   0   2   2   0   0   0   0   0   0   0   2   0   2   0   0   0   0   0   2   0   0   0   0   0   0   0   0   0   2   2   0   0   0   2   0   2   2   0   0   0   0   0   2   2   0   0   0   0   0   2   2   0   0   0   0   0   2   0   2   2   0   0   0   0   2   0   0   2   0   0   2   0   2   2   2   2   0   0   2   0   2   0   0   0   0   0   0   0   2   2   2   2   0   2   2   0   2   2   2   0   0   2   2   2   0   0   0   2   2   0   0   0   0   2   2   0   0   0   0   2   0   0   0   2   0   2   0   0   0   0   2   2   0   2   0   0   2   2   2   2   0   2   2   0   2   2   2   0   2   2
 MK-1-4                 0   0   0   2   2   0   2   2   2   2   2   0   0   2   2   0   0   0   2   0   0   0   2   2   2   2   0   2   0   2   0   2   0   0   0   0   0   0   0   2   0   2   2   0   2   0   2   2   2   2   0   0   2   0   0   0   0   0   0   0   2   0   2   0   0   0   2   0   2   0   0   0   0   0   0   0   0   0   2   2   0   0   0   2   0   2   2   0   0   0   0   0   2   2   0   0   0   0   0   2   2   0   0   0   2   0   2   0   2   2   0   0   0   0   2   0   0   2   0   0   2   0   2   2   2   0   0   0   2   0   2   0   0   0   0   0   0   0   2   2   2   2   0   2   2   0   2   2   2   0   0   2   2   2   0   0   0   2   2   0   2   0   0   2   2   0   0   0   0   2   0   0   0   2   0   2   0   0   2   2   2   2   0   0   0   0   2   2   2   0   0   2   2   0   2   0   2   0   2   2
 MK-1-5                 2   2   0   2   2   0   2   2   2   2   2   0   0   2   2   0   0   0   2   0   2   0   2   2   2   2   0   2   0   0   0   2   0   0   0   0   0   0   2   2   0   0   2   0   2   0   2   2   0   2   0   2   2   0   0   0   0   0   0   0   2   0   2   0   0   0   2   0   0   0   0   0   0   0   0   0   0   0   2   2   0   0   0   2   0   2   2   0   2   0   2   0   2   2   0   0   0   0   0   0   2   0   0   0   2   0   2   0   2   2   0   0   0   0   2   0   0   2   2   0   2   0   2   2   2   0   0   0   2   0   2   0   0   0   2   0   0   2   2   2   2   2   0   2   2   0   2   0   2   0   0   2   2   2   0   0   0   2   0   0   2   0   0   2   2   0   0   0   0   2   0   0   0   2   2   0   0   0   2   2   2   2   0   0   0   0   2   2   2   0   0   2   2   0   2   0   2   0   2   2
 MK-1-6                 2   2   0   0   2   0   2   2   2   2   2   0   2   0   2   0   0   2   2   0   2   0   2   2   2   2   2   0   0   0   0   2   0   2   0   0   0   0   2   2   0   0   2   0   2   0   2   2   0   2   0   2   2   0   2   0   0   0   0   0   2   0   2   0   2   0   2   0   0   0   0   0   0   0   0   0   0   0   2   2   0   2   0   2   0   2   2   0   2   0   2   0   2   2   0   0   0   0   0   0   2   0   0   0   2   0   2   0   2   2   0   0   0   0   2   0   0   2   2   2   0   0   2   2   2   0   0   0   2   0   2   0   0   0   0   0   0   0   2   2   2   2   0   2   2   0   2   0   2   0   0   0   2   2   0   0   0   2   0   0   2   0   0   0   0   0   2   0   0   2   0   0   0   2   2   0   0   0   2   2   0   2   0   0   0   0   2   2   2   0   0   2   2   0   2   0   2   0   2   2
 MK-1-7                 2   2   0   0   2   2   0   2   2   2   2   0   0   0   2   0   0   2   2   0   2   0   2   2   2   2   2   0   0   0   0   2   2   2   2   0   0   0   2   2   0   0   2   0   2   0   2   2   0   2   0   2   2   0   2   0   0   0   0   0   2   2   2   0   2   0   2   2   0   0   2   0   0   0   0   0   0   0   2   2   0   2   0   2   0   2   2   0   2   0   0   0   2   2   0   0   0   2   0   0   2   0   0   0   2   0   2   0   2   2   0   0   0   0   0   0   0   2   2   2   0   0   2   0   2   0   0   0   2   0   2   0   0   0   0   0   0   0   0   2   0   2   0   2   2   0   2   0   2   0   0   0   2   2   0   2   0   0   0   0   2   0   0   0   0   0   2   0   0   2   0   0   0   2   2   0   0   0   2   2   0   2   0   0   0   0   2   2   2   0   0   2   2   0   2   0   2   0   2   2
 MK-1-8                 2   2   0   0   2   2   0   2   2   2   2   0   0   0   2   0   0   2   2   2   2   0   2   2   2   2   2   2   0   0   0   2   2   2   2   0   0   0   2   2   0   0   2   0   2   0   2   2   0   2   0   2   2   0   2   0   0   0   0   0   0   2   2   0   2   0   2   2   0   0   2   0   0   0   0   0   0   0   2   2   0   2   0   2   0   2   2   0   2   0   0   0   2   2   0   0   0   2   0   0   2   0   0   2   2   0   2   0   0   2   0   0   0   0   0   0   2   2   2   2   0   0   2   0   2   0   0   0   2   0   2   2   0   0   2   0   0   0   0   2   0   2   0   2   2   2   2   0   2   2   0   0   2   2   0   2   0   0   2   0   2   2   0   0   0   0   2   0   0   2   0   2   0   2   2   0   0   0   2   2   0   2   0   0   0   0   2   0   0   0   0   2   2   0   2   0   2   0   0   2
 MK-1-9                 2   2   0   0   2   2   0   2   2   2   2   0   0   0   2   0   0   2   2   2   2   2   2   2   2   2   2   2   0   0   0   2   2   0   2   0   0   0   2   2   0   0   2   0   2   0   2   2   0   2   0   2   2   0   2   2   0   0   0   0   0   2   2   2   2   0   2   2   0   0   2   0   0   0   0   0   0   0   2   2   0   2   0   2   0   2   2   0   2   0   0   0   2   2   0   0   0   2   0   0   2   0   0   2   2   0   2   0   0   0   0   0   0   0   0   0   2   2   2   2   0   0   2   0   2   0   0   0   2   0   2   2   0   0   2   0   2   0   2   2   0   2   0   2   2   2   2   0   2   2   0   0   2   2   0   2   0   0   2   0   2   2   0   0   0   0   2   0   0   2   0   2   0   2   2   0   0   0   2   2   0   2   0   0   0   2   2   0   0   0   0   2   0   0   2   0   2   2   0   2
 MK-1-10                2   2   0   0   2   2   0   2   2   2   2   0   0   0   2   0   0   0   2   2   2   2   2   2   2   2   2   2   2   0   2   2   2   0   2   0   0   0   2   2   0   0   0   0   2   0   2   0   0   2   0   2   2   2   2   2   0   0   0   0   0   2   2   2   2   0   2   2   0   0   0   0   0   0   0   0   0   2   2   0   0   2   0   2   0   2   2   0   2   0   0   0   2   2   0   0   2   2   0   0   0   0   0   2   2   0   2   0   0   0   0   0   0   0   0   0   2   2   2   2   0   0   2   0   2   0   0   2   2   0   2   2   0   0   2   0   2   0   2   2   0   2   2   2   2   2   2   0   2   2   0   0   2   0   0   2   0   0   2   0   2   2   0   0   0   0   2   0   0   2   0   2   0   2   2   0   0   0   2   2   2   2   0   2   0   2   2   0   0   0   0   2   0   0   2   0   2   2   0   2
 MK-1-11                2   2   0   0   2   2   2   2   2   2   0   0   0   0   2   0   0   0   2   2   2   2   2   2   2   2   2   2   2   0   2   2   2   0   2   2   0   0   2   2   0   0   0   2   2   0   2   0   0   2   0   2   2   0   2   0   0   0   0   0   0   2   2   2   2   0   2   2   0   0   0   0   0   0   0   0   0   2   2   0   0   0   0   2   0   2   2   0   0   0   0   0   2   2   0   0   2   2   2   0   0   0   2   2   2   0   2   0   0   0   0   0   0   0   0   0   2   2   2   2   0   0   2   0   2   0   0   2   2   0   2   2   0   0   2   2   2   0   2   2   0   2   2   2   2   2   2   0   2   2   0   0   2   0   0   2   0   0   2   0   0   2   0   0   0   0   2   0   0   0   0   2   0   2   2   0   2   0   2   2   2   2   0   2   0   2   2   0   0   0   0   2   0   0   0   0   2   2   0   2
 MK-1-12                2   2   0   0   2   2   2   0   2   2   0   0   0   0   0   0   0   0   2   2   2   2   2   2   2   2   2   2   2   0   2   2   2   0   2   2   0   0   2   0   0   0   0   2   2   0   2   0   0   2   0   2   2   0   2   2   0   0   0   0   0   2   2   0   0   0   2   2   0   0   0   0   0   0   0   0   0   2   0   0   0   2   0   2   2   2   2   0   0   0   0   0   2   2   0   0   2   2   0   0   2   0   0   2   2   0   0   0   0   0   0   0   0   0   0   0   2   2   2   2   0   0   2   0   2   0   2   2   2   0   0   2   0   2   2   2   0   0   2   2   0   2   0   2   2   2   2   2   2   0   0   0   2   0   0   2   0   0   0   0   0   2   0   0   0   0   2   0   0   0   0   2   0   0   2   0   2   2   2   2   2   2   0   2   0   2   2   0   0   2   0   0   0   0   0   0   2   2   0   2
 MK-1-13                2   2   0   0   2   2   2   0   0   2   0   0   0   0   0   0   2   0   2   2   2   0   2   2   2   0   2   2   2   2   2   2   0   0   2   2   0   0   2   0   0   0   0   2   2   0   2   0   0   2   2   0   0   0   2   2   0   0   0   0   0   0   2   0   2   0   2   2   0   0   0   0   0   0   0   0   0   0   0   0   2   2   0   2   0   2   2   0   0   0   0   0   2   0   2   0   2   2   0   0   2   0   0   2   0   0   0   0   0   0   0   0   2   2   0   0   2   2   2   0   0   0   2   0   2   0   2   2   0   0   0   2   0   2   2   2   0   0   2   2   0   2   0   0   0   2   2   2   0   0   0   0   2   0   0   2   0   2   0   0   0   0   0   0   0   0   2   0   0   2   0   2   0   0   2   0   2   2   2   2   2   2   0   2   0   2   2   0   0   2   0   0   0   2   0   0   0   2   0   2
 MK-1-14                2   2   0   0   2   2   0   0   0   2   0   0   2   0   0   0   2   0   2   0   2   0   2   2   2   0   2   0   2   2   2   2   0   0   2   2   0   0   2   0   0   0   0   2   2   0   2   2   0   2   2   0   0   0   2   2   2   0   0   0   0   0   0   0   0   0   2   2   0   0   0   0   0   0   0   0   0   0   0   0   2   2   0   2   0   2   2   2   0   0   0   0   0   0   2   0   2   2   0   0   2   0   0   2   0   0   0   0   2   0   0   0   2   2   0   0   2   0   2   0   0   0   2   0   2   0   0   2   0   0   0   0   2   2   2   2   0   0   2   2   0   2   0   0   0   2   2   2   0   0   0   0   2   0   0   2   0   2   0   0   0   0   0   0   0   0   2   0   0   2   0   2   0   2   2   0   2   2   2   2   0   2   2   2   0   2   2   0   0   2   0   2   0   2   0   0   0   0   0   2
 MK-1-15                2   2   0   0   2   2   0   0   0   2   0   0   2   0   0   0   2   0   2   2   2   0   2   2   2   0   2   0   2   2   2   0   2   0   2   2   0   0   2   0   0   0   0   2   2   0   2   2   0   2   2   0   0   2   2   2   2   0   0   0   0   0   0   0   0   0   2   2   0   2   0   0   0   0   0   0   0   0   0   0   2   2   0   2   0   2   2   2   0   0   0   0   0   0   2   2   2   2   0   0   2   0   0   2   0   0   0   0   2   0   0   0   0   2   0   0   2   0   2   0   0   0   2   0   0   2   0   2   0   0   0   0   2   2   2   2   0   0   2   2   0   2   0   0   2   2   2   2   0   0   0   0   2   2   0   2   0   2   0   0   0   0   0   0   0   0   0   0   0   2   0   2   0   2   2   0   2   2   2   2   0   2   2   0   0   2   2   0   2   2   0   2   2   2   0   0   0   0   0   2
 MK-1-16                2   2   0   0   2   2   2   0   0   2   0   0   2   0   0   0   2   0   2   2   2   0   2   2   2   0   2   0   2   2   2   0   2   0   2   2   0   0   2   0   2   0   0   2   2   0   2   2   0   2   2   0   0   2   2   2   2   0   0   2   2   0   0   0   0   0   2   2   2   2   0   0   2   0   0   0   2   2   0   0   2   2   0   2   0   2   2   2   0   0   0   0   0   2   2   2   2   2   0   0   2   0   0   2   2   0   0   0   2   0   0   0   0   2   0   0   2   0   2   0   0   0   2   0   0   0   0   2   0   0   0   0   2   2   2   2   0   0   2   2   0   2   0   0   2   0   2   2   0   0   0   0   2   2   0   2   0   2   2   0   0   0   0   0   0   2   0   2   0   2   0   2   0   0   2   0   2   2   0   0   2   2   2   0   0   2   2   0   2   2   0   2   2   2   0   0   0   0   0   2
 MK-2-1                 0   0   0   2   0   2   0   0   2   2   2   0   2   0   0   0   0   2   2   2   2   2   0   0   2   0   0   0   2   0   2   0   0   0   0   0   2   2   2   2   2   2   0   2   0   2   0   0   0   0   2   2   2   2   2   2   2   0   0   0   0   2   2   2   0   0   0   2   2   0   0   0   0   0   0   0   0   2   2   0   2   0   2   2   0   2   2   0   2   2   2   2   0   2   0   2   2   0   2   0   2   2   2   2   0   2   0   0   2   0   0   2   2   2   2   2   0   2   0   2   0   2   2   0   2   2   0   0   2   0   0   2   0   0   2   2   2   0   2   0   2   0   2   2   0   2   0   0   2   0   2   2   0   2   0   0   0   0   0   2   2   2   0   0   0   0   0   0   0   0   2   2   2   0   2   2   0   2   2   0   2   0   2   0   2   2   2   0   0   2   2   2   2   2   0   0   0   2   2   2
 MK-2-2                 0   0   0   2   0   2   0   0   0   2   2   0   0   0   2   0   0   2   0   2   2   2   2   0   2   0   2   0   2   0   2   0   0   0   0   0   2   2   2   2   2   2   0   0   0   2   0   0   0   0   2   2   2   2   0   2   2   0   0   0   0   2   2   2   2   2   0   2   2   2   2   0   0   0   0   0   0   2   2   0   2   0   2   2   0   2   2   0   2   2   0   2   0   2   0   2   0   0   2   0   2   2   2   2   2   2   0   2   2   0   0   2   2   2   2   2   0   2   0   2   0   2   2   2   2   2   0   2   2   0   0   2   0   0   2   2   2   0   2   0   2   0   2   0   0   0   2   0   2   0   2   2   2   2   0   0   0   0   0   2   2   2   0   0   0   0   0   0   0   0   2   2   2   0   0   2   0   2   2   0   2   0   0   0   2   2   2   0   0   2   2   2   2   2   0   0   0   2   2   0
 MK-2-3                 0   0   0   2   0   2   0   0   0   2   2   0   0   0   2   2   0   2   0   2   2   2   2   0   2   0   2   0   2   0   2   2   0   0   0   0   2   2   2   2   2   2   2   0   0   0   0   0   0   0   2   2   2   2   0   2   2   0   0   0   0   2   2   2   2   0   0   2   2   2   2   0   2   0   0   0   0   2   2   0   2   0   2   2   0   2   2   0   2   2   0   2   0   2   0   0   0   0   0   2   2   2   2   2   2   2   0   2   2   0   0   2   2   2   0   2   0   2   2   2   0   2   2   0   2   0   0   2   2   0   0   2   0   0   2   2   2   0   2   0   2   0   2   0   2   0   2   0   2   0   2   2   2   0   0   0   0   0   0   2   2   2   0   2   2   0   0   0   0   0   2   2   2   0   0   2   0   2   2   0   2   0   0   0   2   2   2   0   0   2   2   2   2   0   0   0   0   2   2   0
 MK-2-4                 0   2   0   2   0   2   0   0   0   2   0   0   0   0   2   2   0   2   0   2   2   2   2   0   2   0   2   0   2   0   2   0   0   0   0   0   2   2   2   2   2   2   2   0   2   0   0   0   0   0   2   2   2   2   2   2   2   0   0   0   0   2   2   2   2   0   0   2   2   2   2   0   2   0   0   0   0   2   2   0   2   0   2   0   0   2   2   0   2   2   0   2   0   0   0   0   0   0   0   2   2   2   2   2   2   2   0   0   2   0   0   2   2   2   0   2   0   2   2   2   0   2   2   0   2   0   0   2   2   0   0   2   0   0   2   2   2   0   2   0   2   0   2   2   2   0   2   0   2   2   2   2   2   0   0   0   0   0   2   2   2   2   0   2   2   2   0   0   0   0   2   2   2   0   0   2   0   2   2   0   2   0   0   2   2   2   2   0   0   2   2   0   2   0   0   0   0   2   0   0
 MK-2-5                 0   2   0   0   0   0   0   0   0   2   0   0   0   2   2   0   0   2   0   2   2   2   2   0   2   0   2   0   0   2   2   0   0   0   0   2   2   2   2   2   2   2   0   0   2   0   0   0   2   2   2   2   2   2   2   2   2   0   0   0   0   2   2   2   2   0   0   2   2   2   2   0   2   0   0   0   2   0   0   0   2   2   2   0   0   2   2   0   2   0   0   2   0   0   0   0   0   0   0   0   2   2   0   2   2   2   0   0   2   0   0   2   2   2   0   2   0   2   2   2   0   2   2   0   2   0   0   2   2   0   0   2   0   0   2   2   2   2   2   0   2   0   2   0   2   0   2   0   2   2   2   2   2   0   0   0   0   2   2   2   2   0   2   2   2   2   0   0   0   0   2   0   2   0   2   2   0   2   2   0   2   0   0   2   2   2   2   0   0   2   2   0   2   0   0   0   2   2   0   0
 MK-2-6                 0   2   0   0   0   0   0   0   0   2   0   0   0   0   2   0   0   2   0   0   2   2   2   0   0   0   2   2   0   2   2   0   2   0   0   2   2   2   2   2   2   2   2   0   2   0   0   0   2   2   2   2   2   0   2   2   2   0   0   0   0   2   2   2   2   0   0   2   0   0   2   0   2   0   0   0   2   0   0   0   2   2   2   0   0   0   2   0   2   2   0   2   0   0   0   0   0   0   0   0   2   2   0   0   0   2   0   0   2   0   0   2   2   2   0   2   0   2   2   2   0   0   2   0   2   0   0   2   2   0   0   2   0   0   2   2   2   2   2   0   2   0   2   2   2   0   2   0   2   2   2   0   2   0   0   0   0   2   0   2   2   0   2   0   2   2   0   0   0   0   2   0   2   0   2   2   0   2   2   0   2   0   0   2   2   2   2   0   0   2   2   0   2   0   0   0   2   2   0   2
 MK-2-7                 0   2   0   0   0   0   0   2   2   0   0   0   0   0   2   0   0   2   0   0   2   0   2   0   0   0   2   2   0   0   2   0   2   0   0   2   0   0   2   2   0   2   2   0   2   0   0   0   2   2   2   2   2   0   2   2   2   2   0   0   0   2   0   2   2   0   0   2   0   0   2   0   2   0   0   0   2   0   0   0   2   2   2   0   0   0   2   0   2   2   0   0   0   0   0   0   0   0   0   0   2   2   0   0   0   2   0   0   2   0   0   2   2   2   0   2   0   2   2   2   0   0   2   0   2   0   0   2   2   0   0   2   0   0   2   2   0   2   2   0   2   2   2   2   2   0   2   0   2   2   2   2   2   0   0   0   0   2   0   2   2   0   2   0   2   2   0   0   0   0   2   0   2   0   2   2   0   0   2   0   2   0   2   2   2   2   2   0   2   2   0   0   2   2   0   0   2   2   0   2
 MK-2-8                 0   2   0   0   0   0   0   2   2   2   0   0   0   0   2   0   0   2   0   2   2   0   2   0   0   0   2   0   0   0   2   0   2   2   0   2   0   0   2   2   0   2   2   0   2   0   0   0   2   2   0   2   0   0   2   2   2   2   0   0   0   2   0   2   2   0   0   2   0   0   2   0   2   0   0   0   2   0   2   0   2   2   2   0   0   2   2   2   2   2   0   0   0   0   0   0   0   0   0   0   2   2   2   0   0   2   0   0   2   0   0   2   2   2   0   2   0   2   0   2   0   0   2   0   2   0   0   2   2   0   2   2   0   0   2   2   0   2   2   2   2   2   2   2   2   0   2   0   2   2   2   0   2   0   0   0   0   2   0   2   2   0   2   0   2   2   0   0   0   0   0   0   2   0   2   0   2   0   2   0   2   0   2   0   2   2   2   0   2   2   0   0   2   2   0   0   2   2   0   0
 MK-2-9                 0   2   0   2   0   0   0   2   2   2   0   0   0   0   2   0   0   2   0   2   2   0   2   0   2   0   2   0   2   2   2   0   2   2   0   2   0   0   2   2   0   2   2   0   2   0   0   0   2   2   0   2   0   0   2   2   0   0   0   0   0   2   0   2   2   0   0   2   2   0   2   0   2   0   0   0   2   0   2   0   2   2   2   0   0   0   2   2   2   2   0   0   0   0   0   0   0   0   0   0   2   2   2   0   0   2   0   0   0   0   0   2   2   2   0   2   0   0   0   2   2   0   2   0   2   0   0   2   2   0   2   2   0   0   2   2   2   2   2   2   2   0   2   2   2   2   2   2   2   2   0   0   2   0   0   0   0   2   0   0   2   0   2   2   2   2   0   0   0   0   0   0   2   0   2   0   2   0   2   0   2   0   2   0   2   2   2   0   2   2   0   0   2   2   0   0   2   2   0   0
 MK-2-10                0   2   0   2   0   0   0   2   0   2   0   0   0   2   2   0   2   2   0   2   2   0   2   0   2   0   2   0   2   2   2   0   2   2   0   2   0   0   2   2   0   2   0   0   2   0   0   0   2   2   0   2   0   0   2   2   0   0   0   0   0   2   0   2   2   0   0   2   2   0   2   0   2   0   0   0   2   0   0   0   2   2   2   0   0   0   2   2   2   2   0   2   0   0   0   2   0   0   0   0   2   2   2   0   0   2   0   0   0   0   0   2   2   2   0   2   0   2   0   2   0   0   2   2   2   2   0   2   0   0   0   2   2   0   2   2   2   2   2   2   2   0   2   2   2   2   2   2   2   0   0   0   2   0   0   0   0   2   0   0   0   0   2   2   2   2   0   0   0   0   0   2   2   2   2   0   2   0   2   0   2   0   2   2   2   2   2   0   2   2   0   2   2   2   0   0   2   0   0   0
 MK-2-11                0   2   0   2   0   0   0   2   0   2   0   0   0   2   0   2   0   2   0   2   2   0   2   0   2   0   0   0   2   2   2   0   2   2   0   2   2   0   2   2   2   2   0   0   2   0   0   2   2   2   0   0   2   0   2   2   0   0   0   0   0   2   2   0   2   0   0   0   2   0   2   0   2   0   0   0   2   0   2   0   2   2   2   0   0   0   2   2   2   2   0   2   0   2   2   0   0   0   0   0   2   2   2   0   0   2   0   0   0   0   0   2   2   2   0   0   0   2   0   2   0   0   2   2   2   2   0   2   0   0   0   2   2   0   2   2   2   2   2   0   2   0   2   2   2   0   2   2   2   0   0   0   2   0   0   0   0   2   0   0   0   0   2   2   2   2   0   0   2   0   0   2   2   2   2   0   2   0   2   0   0   0   2   2   0   2   2   2   2   2   0   2   2   2   0   0   2   0   0   0
 MK-2-12                0   2   0   2   2   0   0   2   0   2   2   0   0   2   2   2   0   2   0   2   2   0   2   0   2   0   0   2   2   2   2   0   2   0   0   2   0   0   2   2   2   2   0   0   2   0   0   2   2   2   0   0   2   0   2   2   0   0   0   0   0   2   2   0   2   0   0   0   2   0   2   0   2   2   0   0   2   0   2   0   2   2   2   0   2   0   2   2   2   2   0   2   0   0   2   0   0   0   0   0   2   2   2   0   0   2   2   0   0   0   0   2   2   2   0   0   0   2   2   2   0   0   2   2   2   2   0   2   2   2   0   2   2   0   2   2   2   2   2   0   2   0   2   2   2   0   2   2   2   0   0   2   2   0   2   2   0   2   0   0   2   0   0   2   2   2   0   0   2   0   0   2   0   2   2   0   2   0   2   0   0   0   2   2   0   2   2   2   2   0   0   2   2   2   0   2   2   0   0   0
 MK-2-13                0   2   0   2   2   0   0   2   0   2   2   0   0   2   2   2   0   2   0   2   2   2   0   0   2   0   0   2   2   2   2   0   2   0   0   2   0   0   2   2   2   2   0   0   2   2   0   2   2   2   0   0   2   0   2   2   0   0   0   0   0   2   2   0   2   0   0   2   2   0   2   0   0   2   0   2   2   0   2   0   2   2   0   0   2   0   2   2   2   2   0   2   0   0   2   0   0   0   2   0   2   2   2   0   0   2   2   0   0   0   0   2   2   2   0   0   0   2   2   2   0   0   2   2   0   2   0   2   2   0   0   2   0   0   2   2   2   2   2   0   2   0   2   0   0   0   2   2   2   0   0   2   2   0   2   2   0   2   0   0   2   0   0   2   0   2   0   0   2   0   0   2   0   2   2   0   0   0   2   0   0   0   0   2   0   2   2   2   2   0   0   2   2   2   0   2   2   0   0   0
 MK-2-14                0   2   0   2   2   0   0   2   0   2   2   0   0   2   2   2   0   2   0   2   2   2   0   2   0   0   0   2   2   2   2   0   2   0   0   2   0   2   2   2   2   2   0   0   2   2   0   2   0   2   0   0   2   0   2   2   0   0   0   0   0   2   0   0   2   0   0   2   2   0   2   0   0   2   0   0   0   0   2   0   2   2   0   0   2   0   2   2   2   2   0   2   0   2   2   0   0   0   2   0   2   2   2   0   0   2   2   0   2   0   0   2   2   2   0   2   0   2   2   2   0   0   2   2   0   2   0   2   2   0   0   2   0   0   2   2   2   2   2   0   2   0   2   0   0   0   2   2   2   0   0   2   2   0   2   2   0   0   0   0   2   0   0   0   0   2   0   0   0   0   0   2   0   2   2   0   0   0   2   0   0   0   0   2   0   2   0   2   2   0   2   2   2   2   0   0   2   0   0   0
 MK-2-15                0   0   0   2   2   2   0   2   0   2   2   2   0   2   2   2   0   2   0   2   2   2   0   2   0   0   0   2   2   0   2   0   2   0   0   2   0   0   2   2   2   2   0   0   2   2   0   2   0   2   0   0   2   0   2   2   0   2   0   0   0   2   0   0   2   0   0   2   2   0   2   0   0   2   0   2   0   0   2   0   2   2   0   0   2   0   2   2   2   0   0   2   0   2   2   0   0   0   2   0   2   2   2   0   0   2   2   2   2   0   0   2   2   2   0   2   0   2   2   0   0   0   2   2   0   2   0   2   2   0   0   2   0   0   2   2   2   2   2   0   2   0   2   0   0   0   2   2   0   0   0   2   2   2   2   2   0   0   0   0   2   0   0   0   0   2   0   0   2   0   0   2   0   2   2   0   2   0   2   0   0   0   0   2   0   2   0   2   0   2   2   2   2   2   0   0   2   0   0   0
 MK-2-16                0   0   0   2   2   2   0   2   0   2   2   2   0   0   2   2   0   2   0   2   2   2   0   2   0   0   0   2   2   0   0   0   2   0   0   2   0   0   2   2   2   2   0   0   2   2   0   2   0   2   0   0   2   0   0   2   0   2   0   0   0   2   0   0   2   0   0   2   2   0   2   0   0   2   0   2   0   2   2   0   2   2   0   0   2   0   2   2   2   0   0   2   0   0   2   0   0   0   2   0   2   2   2   0   0   2   2   2   2   0   0   2   2   2   0   2   0   2   0   0   0   0   2   2   0   2   0   2   2   0   2   2   2   0   2   2   2   2   2   0   2   0   2   0   0   0   2   2   2   0   0   2   2   2   0   2   0   0   0   0   2   0   0   2   2   2   0   0   2   0   0   2   0   2   2   0   2   0   2   0   0   0   2   2   0   2   0   2   0   2   2   2   2   2   0   0   2   0   0   0
 MK-3-1                 2   2   2   2   0   2   0   0   2   0   2   0   0   2   2   2   2   2   2   0   0   2   0   0   2   2   2   2   0   0   2   2   2   0   0   2   2   0   0   2   0   0   2   2   2   2   2   0   2   2   0   0   2   0   0   0   2   2   0   0   0   2   0   0   0   2   2   2   2   2   0   0   2   2   0   2   2   2   0   2   2   0   2   0   0   0   2   0   2   0   2   2   0   0   0   0   2   0   2   0   2   0   0   2   0   2   0   2   2   0   0   0   0   0   2   2   0   2   2   0   2   0   0   0   0   2   0   0   0   0   2   0   2   2   2   0   0   0   2   2   2   0   0   0   2   0   2   2   0   0   0   0   0   0   0   0   0   0   0   2   0   0   2   2   2   2   0   2   2   2   2   2   0   0   2   0   2   2   0   0   2   2   0   0   2   0   2   0   0   0   2   2   2   2   2   2   2   2   0   0
 MK-3-2                 2   0   2   2   0   2   0   0   2   0   0   0   0   0   2   2   2   2   2   0   0   2   0   2   2   2   2   2   0   0   2   2   2   0   0   2   2   0   0   2   0   0   2   2   0   2   2   2   2   2   0   0   2   0   0   0   2   2   0   0   0   2   0   0   0   2   2   2   0   0   0   0   2   2   0   2   2   2   0   0   2   0   2   0   0   0   2   0   2   0   2   2   0   2   0   0   2   2   2   0   2   0   0   2   0   2   0   2   2   0   0   0   0   2   2   0   2   2   2   0   2   0   0   0   0   2   0   0   0   0   2   0   2   2   2   0   0   0   0   2   2   0   0   0   2   0   2   2   2   2   0   0   0   0   0   0   2   0   0   2   0   0   2   2   2   2   0   2   2   2   2   2   0   0   2   2   2   2   2   0   2   2   0   0   2   0   2   0   0   0   2   2   2   2   0   2   2   2   0   0
 MK-3-3                 0   0   2   2   0   0   0   0   2   0   0   0   0   0   2   2   2   2   2   0   0   2   0   2   2   2   2   2   0   0   2   2   2   0   0   2   2   0   0   2   0   0   2   2   0   2   2   2   2   2   0   0   0   0   0   0   2   2   0   0   0   2   0   0   0   2   2   2   0   0   0   0   2   2   2   2   2   2   0   0   2   0   2   2   0   0   2   0   2   0   2   2   0   2   0   0   2   2   2   0   2   0   0   2   0   2   0   2   2   0   2   0   0   2   2   0   2   2   2   0   2   0   0   0   0   2   0   2   0   0   2   0   2   2   2   0   0   0   0   0   2   2   0   0   2   0   2   2   2   2   0   0   0   0   0   2   2   0   0   2   0   2   2   2   2   2   0   2   2   2   2   2   0   0   2   0   0   2   2   2   2   2   0   0   2   0   2   0   0   0   2   2   2   2   0   2   2   2   0   0
 MK-3-4                 0   0   2   2   0   0   2   0   0   0   0   2   2   0   2   2   2   2   2   0   0   2   0   2   2   2   2   2   0   0   0   2   2   0   0   2   2   0   0   2   0   2   2   2   0   2   2   2   2   2   0   0   0   0   0   0   2   2   2   2   0   2   0   0   0   2   2   2   0   0   0   0   2   2   2   0   2   0   0   0   2   0   2   2   2   2   2   0   0   0   2   2   0   2   0   0   2   2   2   0   2   0   0   2   0   2   0   2   2   0   2   0   0   2   2   0   2   0   2   0   2   0   2   0   0   2   0   2   0   0   2   0   2   0   2   0   0   0   0   0   2   2   0   0   2   0   2   0   2   2   0   0   0   0   0   2   2   0   0   2   0   2   2   2   2   2   0   2   0   2   2   0   0   0   2   0   0   0   2   2   2   2   0   0   2   0   2   2   0   0   2   2   2   2   0   2   2   0   0   0
 MK-3-5                 0   0   2   2   0   0   2   0   0   2   0   2   2   0   2   2   2   2   2   0   0   2   0   2   2   2   2   0   0   0   0   2   0   0   0   2   2   0   0   0   0   2   2   0   0   2   2   2   0   2   0   0   2   0   0   0   2   2   2   2   0   2   2   0   0   2   2   2   0   0   0   0   2   2   2   0   2   0   0   0   2   0   2   2   2   2   2   2   0   0   2   2   0   2   0   0   2   2   2   0   2   0   2   2   0   2   2   0   2   0   2   0   0   2   2   0   2   0   2   0   2   0   2   0   2   2   0   2   0   0   2   0   2   0   2   2   0   0   0   2   2   2   2   0   2   0   2   2   2   0   0   0   0   0   0   2   2   0   0   0   0   2   2   2   2   2   0   2   0   2   2   2   0   0   2   0   0   0   2   2   2   2   0   2   2   0   0   2   0   0   2   2   0   2   0   0   2   0   0   0
 MK-3-6                 0   0   2   2   0   0   2   0   0   2   0   2   2   0   2   0   2   2   2   0   0   2   0   2   2   2   2   0   0   0   0   2   0   0   0   2   2   0   0   0   0   2   2   0   0   2   2   2   0   2   0   0   2   0   0   0   2   2   2   2   2   2   2   0   0   2   2   2   0   0   0   2   2   2   0   0   2   0   0   2   2   0   2   2   2   2   2   2   0   0   0   2   0   2   0   0   0   2   2   0   2   0   2   2   0   2   2   2   2   2   2   0   0   2   2   0   2   2   2   0   2   0   2   0   2   2   0   2   0   2   2   0   2   0   2   0   0   0   0   2   2   2   2   0   2   0   2   2   2   2   0   0   0   0   0   0   2   0   0   0   0   2   2   2   2   2   0   2   0   2   2   2   0   0   2   2   0   0   2   2   2   2   0   2   2   0   2   2   0   0   2   2   0   2   0   0   0   0   0   0
 MK-3-7                 2   0   2   2   0   2   2   0   0   2   0   2   2   0   2   0   2   2   2   0   2   2   0   2   0   2   2   0   0   0   0   2   0   0   0   2   2   0   0   0   0   2   2   0   0   2   2   2   0   2   0   0   2   0   0   0   2   2   2   2   2   2   2   0   0   2   2   2   0   2   2   2   2   2   0   0   2   2   2   2   2   0   2   2   0   2   2   2   2   0   0   2   0   2   2   0   0   2   2   0   2   2   2   2   0   2   2   2   2   2   2   0   0   2   2   0   0   2   2   2   2   0   2   0   2   2   0   2   0   2   2   0   2   0   2   0   0   0   0   2   2   2   0   0   2   0   2   2   2   0   0   0   0   0   0   0   2   0   0   0   0   0   2   2   2   2   0   2   0   0   2   0   0   0   2   2   2   0   2   2   2   2   0   2   2   2   2   0   0   0   2   2   0   2   0   0   0   0   0   0
 MK-3-8                 2   0   0   2   0   2   2   0   0   2   0   2   2   0   2   0   0   2   2   0   2   2   0   2   0   2   2   2   0   0   0   0   0   0   0   2   2   0   0   0   0   2   2   0   0   0   2   2   2   2   0   0   2   0   2   0   2   2   2   2   2   2   2   0   0   2   2   2   0   2   2   2   2   2   0   0   2   0   2   2   2   0   2   2   0   2   2   2   2   0   0   2   0   2   2   0   0   2   2   0   2   2   2   2   0   2   2   2   2   2   2   0   0   2   2   0   0   2   2   2   2   0   0   0   2   2   2   2   0   2   2   0   0   0   2   0   0   0   0   2   2   2   0   2   2   0   2   2   0   0   0   0   0   0   0   0   2   0   0   0   0   0   2   2   2   2   0   2   0   0   2   0   0   0   2   2   2   0   2   2   2   2   0   0   2   2   2   0   0   0   2   2   0   0   0   0   0   0   0   0
 MK-3-9                 2   0   0   2   0   2   2   0   0   2   0   2   2   2   2   0   0   2   2   0   2   2   0   2   0   2   2   2   0   0   0   0   0   2   0   2   2   0   0   0   0   2   2   0   2   0   2   2   2   2   0   0   2   0   2   0   0   2   2   2   2   2   2   0   0   2   2   2   0   2   2   2   2   2   0   0   2   2   2   2   2   0   2   0   0   2   2   2   2   0   0   2   0   2   2   0   0   2   2   0   2   2   2   2   0   2   2   2   2   2   2   0   0   0   2   0   0   2   2   2   2   0   0   0   2   2   0   2   0   0   2   2   0   0   2   0   0   0   0   2   0   2   0   2   2   0   2   2   0   0   0   0   0   2   0   0   2   0   0   0   0   0   2   2   2   2   0   2   0   0   2   0   0   0   2   2   2   2   2   2   0   2   0   0   0   2   2   0   0   0   2   2   0   0   0   2   0   2   0   0
 MK-3-10                2   0   0   2   0   2   0   0   0   2   0   0   2   2   2   0   2   2   2   2   2   2   0   2   0   2   2   2   0   0   0   0   0   2   0   2   2   0   0   0   0   2   2   0   2   0   2   2   2   2   0   0   2   0   2   0   0   2   2   2   2   2   2   0   2   2   0   2   0   2   2   0   2   2   0   0   2   2   2   2   2   0   2   2   0   2   2   2   2   0   0   2   2   2   2   0   0   2   2   0   2   2   2   2   0   2   2   2   2   2   2   0   0   0   2   0   0   2   2   2   2   0   0   0   2   2   0   2   0   0   2   2   0   0   0   0   0   0   0   2   0   2   0   2   2   0   2   2   0   2   0   0   0   2   0   2   2   0   0   0   0   0   0   2   2   0   0   2   2   0   2   0   0   0   2   2   2   2   2   2   0   2   0   0   0   2   2   0   0   0   2   2   0   0   2   2   0   2   0   0
 MK-3-11                2   0   0   2   0   2   0   0   0   2   0   0   2   2   2   0   2   2   2   2   2   2   0   2   0   2   2   2   0   0   0   0   2   2   0   2   2   0   0   0   2   2   2   0   2   0   0   2   2   2   0   0   2   0   2   0   0   2   2   2   2   2   2   0   2   0   0   2   0   2   2   0   2   2   0   0   2   2   2   2   2   0   2   2   0   2   2   2   2   0   0   2   2   2   2   0   0   2   2   0   2   2   2   2   0   2   2   2   0   2   0   0   0   0   0   0   0   2   2   2   2   0   0   0   2   2   0   2   0   0   2   2   0   0   0   0   2   0   0   2   0   2   0   2   2   0   2   2   0   2   0   0   0   2   0   2   2   0   2   0   0   0   0   2   0   0   0   2   2   0   2   0   0   0   2   2   2   0   0   2   0   2   0   0   0   2   2   0   2   0   2   2   0   0   2   2   0   0   0   0
 MK-3-12                2   0   0   2   0   2   0   0   2   2   2   0   2   2   2   0   2   2   2   0   2   2   0   2   2   2   0   2   0   0   0   0   2   2   0   2   2   0   0   0   2   2   2   0   0   0   0   2   2   2   0   0   2   0   2   0   0   2   2   2   2   2   2   0   2   0   0   2   0   2   2   0   2   2   0   0   2   2   2   2   2   0   2   2   0   2   2   2   2   0   2   2   2   2   2   0   0   2   2   0   2   2   0   2   2   2   2   2   0   2   0   0   0   0   0   0   0   2   2   0   2   0   0   0   2   2   0   2   0   0   2   2   0   0   0   0   2   0   0   2   0   2   0   2   2   0   2   2   0   2   0   0   0   2   0   2   2   0   2   0   0   0   0   2   0   0   0   2   2   0   2   0   0   0   2   2   2   0   0   2   0   2   0   0   0   2   2   0   2   0   2   2   0   0   2   2   0   0   0   0
 MK-3-13                2   0   0   2   0   2   2   0   2   2   2   2   2   2   2   0   2   2   2   0   2   2   0   0   2   2   0   2   0   0   2   0   2   2   0   2   0   0   0   0   0   2   2   2   0   0   0   2   2   2   0   0   2   2   2   0   0   2   2   2   2   2   2   0   2   0   0   0   0   0   2   0   2   2   0   0   2   2   2   2   0   0   2   2   0   2   0   0   2   0   2   2   0   2   2   0   0   2   2   0   2   2   0   2   2   2   0   0   0   2   0   0   0   0   2   0   2   2   2   0   2   0   0   0   2   2   0   2   0   0   2   2   0   0   0   0   2   0   0   2   2   2   0   2   2   0   2   2   0   2   0   0   2   0   0   2   2   0   2   0   0   0   0   2   0   0   0   2   2   0   2   0   0   0   2   2   2   2   0   2   0   2   0   0   0   2   2   0   2   0   2   0   0   2   2   0   2   0   0   0
 MK-3-14                2   0   0   2   2   2   2   0   2   2   2   2   0   2   2   0   2   2   2   2   2   2   0   0   2   0   0   2   0   0   2   0   2   2   0   2   0   2   0   0   0   2   2   2   0   0   0   2   2   2   0   0   2   0   2   0   0   2   2   2   2   2   2   0   2   0   0   0   0   0   2   2   2   0   0   0   2   2   2   2   0   0   2   2   0   0   0   2   2   0   2   2   0   0   2   0   0   2   2   0   2   2   0   2   2   2   0   2   0   2   0   0   0   0   2   0   2   2   2   0   2   0   0   2   2   0   0   2   0   0   2   2   0   0   0   0   2   0   0   0   2   0   0   2   2   2   0   2   2   2   0   0   2   0   0   2   2   0   2   2   0   0   0   2   0   0   2   2   2   2   2   0   0   0   2   2   2   2   0   2   0   0   0   0   0   2   2   0   2   0   2   0   0   2   2   0   2   0   0   0
 MK-3-15                2   0   0   2   0   2   2   0   2   2   2   2   0   2   2   0   2   2   0   2   2   2   0   0   2   0   0   2   0   0   2   2   2   2   0   2   0   2   2   0   0   2   2   2   0   0   0   2   0   2   0   0   0   0   2   0   0   2   2   2   2   2   2   0   2   0   0   0   0   2   2   0   2   0   2   0   0   2   2   2   0   2   2   2   0   0   0   2   2   0   2   0   0   0   2   0   0   0   2   0   2   2   0   2   2   2   0   2   0   2   0   0   0   0   2   2   2   2   2   0   2   0   0   0   2   0   2   2   0   0   2   2   0   0   0   0   2   0   0   0   2   0   0   2   2   0   0   2   2   2   0   0   2   2   0   2   2   0   2   2   0   0   0   2   0   0   0   2   2   0   2   0   0   0   2   2   2   2   0   2   0   0   0   0   0   2   2   0   2   0   2   0   0   2   0   0   2   0   0   0
 MK-3-16                2   0   0   2   0   2   2   0   2   2   2   2   2   2   2   0   2   2   0   2   2   2   0   2   2   0   0   2   0   0   2   2   2   2   0   2   0   2   2   0   0   0   2   2   0   0   0   2   0   2   0   0   0   0   2   0   0   2   2   2   2   2   0   0   2   0   2   0   0   2   2   0   2   0   2   2   0   2   2   2   0   0   2   2   0   0   0   2   2   0   2   0   0   0   2   0   0   0   2   0   0   2   0   2   2   2   0   2   0   2   0   0   0   2   2   2   2   2   2   0   0   2   2   0   2   0   2   2   0   0   2   2   0   0   0   0   2   0   0   0   0   0   0   2   2   0   0   0   0   2   0   0   2   2   0   0   0   0   2   2   0   0   0   2   0   0   0   2   2   0   2   2   0   0   0   2   2   2   0   2   0   0   2   0   0   2   2   0   2   0   2   0   0   2   0   0   2   0   0   0
 MK-4-1                 0   0   0   0   0   2   0   2   0   2   0   2   2   0   0   2   0   0   2   2   2   2   0   2   2   0   0   2   2   0   0   0   2   2   2   0   2   2   2   2   0   2   2   0   2   0   0   2   2   0   0   0   0   2   0   2   2   2   0   0   2   0   2   0   2   2   0   0   2   2   2   2   0   2   0   2   0   0   0   0   0   2   0   0   0   2   0   2   2   2   0   2   0   0   0   0   2   0   2   0   2   2   2   2   0   0   0   2   2   2   0   0   2   0   0   0   0   0   0   2   2   2   2   0   0   2   2   0   0   2   2   2   2   2   0   0   0   2   2   2   0   0   2   0   0   0   2   2   2   2   0   2   0   2   2   0   0   0   2   0   0   0   2   0   0   0   0   2   0   0   0   2   0   0   0   0   2   0   0   0   2   2   2   0   2   0   0   0   2   0   0   0   0   0   2   2   0   2   0   2
 MK-4-2                 0   0   0   0   0   2   0   2   0   2   0   2   2   0   0   2   2   0   2   2   0   0   0   2   2   2   0   0   2   0   2   0   2   2   2   0   2   2   2   2   0   0   2   0   2   0   0   2   2   0   2   0   0   2   0   2   2   2   0   0   2   0   2   0   2   2   0   0   2   2   2   2   0   2   0   2   0   0   0   0   0   2   0   0   0   0   2   2   2   2   0   2   0   0   0   0   0   2   0   0   2   2   2   2   0   0   0   2   2   2   0   0   2   0   0   0   0   0   0   2   2   2   2   0   0   2   2   2   0   2   2   2   2   2   0   2   0   2   2   2   0   0   2   0   0   0   2   2   2   2   0   2   0   0   2   0   0   0   0   0   2   0   2   0   0   0   0   2   0   2   0   2   2   0   0   0   2   0   0   0   2   0   2   0   2   0   0   0   2   0   0   0   0   0   2   2   0   2   0   2
 MK-4-3                 0   0   0   0   0   2   0   2   2   0   0   2   0   0   0   2   2   0   2   2   2   0   0   2   0   2   0   0   2   0   2   0   2   2   2   0   2   0   2   2   0   0   2   0   2   0   0   2   2   0   2   2   0   2   0   2   2   2   0   0   2   0   0   0   2   2   0   0   2   2   2   2   0   2   0   2   0   0   0   0   0   2   0   0   0   0   2   2   2   2   0   2   0   0   0   0   0   2   0   0   2   2   2   2   2   0   0   2   2   2   0   2   0   0   0   0   0   0   0   2   2   2   2   0   0   2   2   2   0   2   2   2   2   0   0   0   0   2   2   0   0   0   2   0   0   0   2   2   2   2   0   2   0   0   2   0   0   0   0   0   2   0   2   0   0   0   0   2   0   2   0   2   2   0   0   0   2   0   0   0   2   0   0   2   2   0   0   0   2   0   0   0   2   0   2   2   0   2   2   2
 MK-4-4                 0   0   0   0   0   2   0   2   2   2   0   2   0   0   0   2   2   0   2   2   2   0   0   2   0   2   0   0   2   0   2   0   2   2   0   0   2   0   2   2   0   0   2   0   2   0   0   2   2   0   2   0   0   2   0   2   2   2   0   0   2   0   0   0   2   2   0   0   2   2   2   0   0   2   0   2   0   0   0   0   0   2   0   0   0   0   2   2   2   0   0   2   0   0   0   0   0   0   0   0   2   2   2   2   2   0   2   2   2   2   0   2   0   0   0   0   0   0   0   2   2   2   2   2   0   2   2   2   0   2   2   2   2   0   0   0   0   2   2   0   0   0   2   0   0   0   2   2   2   2   0   2   0   0   2   0   0   0   0   2   2   0   2   0   0   0   0   2   0   2   0   2   2   0   0   0   2   0   0   0   2   0   0   0   2   0   0   0   2   0   0   0   2   0   0   2   0   2   0   2
 MK-4-5                 0   0   0   0   0   2   0   2   2   2   0   2   0   0   0   2   2   0   2   2   2   0   0   2   2   2   2   0   2   0   2   0   2   2   0   2   2   0   2   2   0   0   2   0   2   2   0   2   2   0   2   2   0   2   0   2   2   2   0   0   2   0   0   0   2   2   2   0   0   2   2   0   0   2   0   2   0   0   0   0   0   2   0   0   0   0   2   2   2   0   0   2   0   0   0   2   2   0   0   0   2   2   2   2   2   0   2   2   2   2   0   2   0   2   0   0   0   0   0   2   2   2   2   2   0   2   2   2   0   2   2   2   2   0   0   0   0   2   2   0   0   2   2   0   0   0   2   2   2   2   2   2   0   0   2   2   0   0   2   2   2   0   2   0   0   2   0   2   0   2   0   0   2   0   0   0   2   0   0   0   2   0   0   0   2   0   0   2   2   0   0   0   2   0   2   2   0   2   0   2
 MK-4-6                 0   0   0   0   0   2   0   2   2   2   2   2   0   0   0   2   0   0   0   2   0   2   0   2   2   2   2   0   2   0   2   0   0   2   0   2   2   2   2   2   0   0   0   0   2   0   0   2   2   0   2   2   0   2   0   2   2   2   0   0   2   0   0   0   2   2   2   0   0   2   2   0   0   2   0   2   0   0   2   0   0   2   0   0   0   2   2   2   2   0   0   2   0   0   0   2   2   0   0   0   2   2   2   2   2   0   0   2   2   2   0   2   0   2   0   0   0   0   0   0   2   2   2   0   0   2   2   2   0   2   2   2   2   2   0   0   0   2   2   0   0   2   2   0   0   0   2   2   2   2   2   2   0   0   2   2   0   2   2   2   2   0   2   0   0   2   0   2   0   2   0   0   2   0   0   0   2   0   0   0   2   0   0   0   2   2   0   2   2   0   0   0   2   0   2   2   0   2   0   2
 MK-4-7                 0   2   0   0   0   2   0   0   2   2   2   2   2   2   0   2   0   0   0   2   0   2   0   2   2   2   2   0   2   0   2   0   0   2   0   2   0   2   2   2   0   0   0   0   2   0   0   2   2   0   2   2   0   2   0   2   2   2   0   0   0   0   0   0   2   2   2   0   0   0   2   0   0   2   0   2   0   0   2   0   0   2   0   0   0   2   2   2   0   0   0   2   0   0   0   2   2   2   2   0   2   0   2   2   2   0   0   2   2   2   0   2   0   2   0   0   0   0   0   0   2   2   2   2   0   0   2   2   0   2   2   2   2   0   0   0   0   2   2   0   0   2   2   0   0   0   2   2   2   2   2   2   0   0   2   2   0   0   2   2   2   0   2   2   0   2   0   2   0   2   0   0   2   0   0   0   2   2   0   0   2   0   0   2   2   2   0   2   2   0   0   0   0   2   2   0   0   2   0   2
 MK-4-8                 0   2   0   0   0   0   0   0   2   2   2   2   2   2   0   2   0   0   0   2   0   2   2   2   2   2   2   0   2   0   2   0   0   2   0   2   0   2   2   2   0   0   0   0   2   0   0   2   2   0   2   0   2   2   0   2   2   2   2   0   0   0   0   0   0   2   2   0   0   0   2   0   0   2   0   2   0   0   2   2   0   2   0   0   0   2   2   2   0   0   0   2   0   0   2   2   2   2   2   0   2   0   2   2   2   0   2   2   0   2   0   2   0   2   0   0   0   0   0   0   2   2   2   0   0   0   0   2   0   2   2   2   2   0   0   0   0   2   2   0   0   2   2   0   0   0   2   2   2   2   2   2   0   0   2   2   0   0   2   2   2   0   2   2   0   0   2   2   0   2   2   0   2   0   0   0   2   2   0   0   2   0   0   2   2   2   0   2   0   0   0   0   0   2   2   0   0   2   0   2
 MK-4-9                 0   2   0   0   0   0   0   0   2   2   2   2   2   2   0   2   0   2   0   2   2   2   2   2   2   2   2   0   2   2   2   0   0   2   0   2   0   2   2   2   0   0   0   0   2   0   0   0   2   0   2   0   2   0   0   0   2   2   2   0   0   0   0   0   2   2   2   0   0   0   2   0   0   0   0   0   0   0   2   2   0   2   0   0   0   2   2   2   0   0   0   0   0   0   2   2   2   2   2   0   2   2   2   2   2   0   2   2   0   2   0   2   0   0   0   0   0   0   0   2   2   2   2   0   0   0   0   2   0   0   2   2   2   0   0   0   0   2   2   0   0   2   2   0   0   0   0   2   2   2   2   2   0   0   2   2   2   0   2   2   0   0   2   2   0   0   2   2   0   2   2   0   2   2   0   0   2   2   0   0   2   0   2   2   0   0   0   2   0   0   0   2   0   2   0   0   0   2   0   2
 MK-4-10                0   2   0   0   0   0   0   0   2   2   2   2   2   2   0   2   2   2   0   2   2   2   2   0   2   2   2   0   2   2   2   0   0   2   0   0   0   2   2   2   0   0   0   0   2   2   0   0   2   0   0   2   2   0   0   2   2   2   2   2   0   0   0   0   2   2   2   0   0   0   2   0   0   0   0   2   0   0   2   0   0   2   0   0   0   2   2   2   0   0   0   0   0   0   2   2   2   2   2   0   2   0   0   2   2   0   2   2   2   2   0   2   0   0   0   2   0   0   0   2   2   2   2   0   0   0   0   2   0   2   2   2   2   2   0   0   0   2   2   0   0   2   2   0   0   0   0   2   0   2   2   2   0   0   2   2   2   0   2   2   0   0   2   0   0   0   2   2   0   2   2   0   2   2   2   0   2   2   0   0   0   0   0   2   0   0   0   2   0   0   0   2   2   2   0   0   0   2   0   0
 MK-4-11                0   2   0   2   0   0   2   0   2   0   2   2   2   2   0   2   2   2   0   2   2   2   2   0   2   2   2   0   2   0   2   0   0   2   0   0   2   2   2   2   0   0   0   2   0   2   0   0   2   2   0   2   2   0   0   2   0   2   2   2   0   0   0   0   2   2   2   0   0   0   0   0   0   2   0   2   0   0   2   0   0   2   0   0   0   2   2   0   0   0   2   0   0   0   2   2   2   2   2   0   2   0   0   2   2   0   2   2   0   2   0   2   0   2   0   2   0   0   0   2   2   2   2   0   0   0   0   0   0   2   2   2   2   2   0   0   0   2   2   2   0   2   2   0   0   0   0   2   0   0   2   2   0   0   2   0   2   0   2   2   0   0   0   0   0   0   2   2   0   2   2   0   2   2   2   0   2   2   0   2   0   0   0   2   0   0   2   2   0   0   0   2   2   2   0   0   0   2   0   0
 MK-4-12                0   2   0   2   0   0   2   0   2   0   2   2   2   2   2   2   2   2   0   2   2   0   2   0   2   2   2   0   2   0   2   0   2   2   0   0   2   2   2   2   0   2   0   2   0   2   0   0   2   2   0   2   2   0   0   2   0   2   2   2   0   0   0   0   2   2   2   0   2   0   0   0   0   2   0   2   0   0   2   0   0   2   0   0   0   2   2   0   0   0   2   0   0   0   2   2   2   2   2   2   2   0   0   2   2   0   2   0   0   2   0   2   0   2   0   2   0   0   0   2   2   2   2   0   0   0   0   0   0   2   2   2   2   2   0   0   0   2   2   2   0   2   2   0   0   0   0   2   0   2   2   2   0   0   2   0   2   0   2   2   0   0   0   2   0   0   2   2   0   2   2   0   2   2   2   2   2   2   0   0   0   0   0   2   0   0   2   2   2   0   0   2   2   2   0   0   0   2   0   0
 MK-4-13                0   2   0   0   0   0   2   0   2   0   2   2   2   2   2   2   2   2   0   2   2   0   2   0   2   2   2   0   2   0   2   0   2   2   0   0   2   2   2   2   0   2   0   2   0   2   0   0   2   2   0   2   2   0   0   2   0   2   2   2   0   0   2   0   2   2   2   0   2   0   0   0   0   0   0   2   0   0   0   0   0   0   0   0   0   2   2   0   0   0   2   0   0   0   2   2   2   2   2   2   0   0   0   2   2   0   2   0   0   2   0   2   0   2   0   2   0   0   0   2   2   2   2   0   0   0   0   0   0   2   2   2   2   2   0   0   0   2   2   2   0   0   0   0   0   0   0   2   0   2   0   2   0   0   2   2   2   0   0   2   0   0   0   2   0   0   2   2   0   2   2   0   2   2   2   2   2   2   0   0   0   0   2   2   0   0   0   2   2   0   0   2   2   2   0   0   0   2   0   0
 MK-4-14                2   2   0   0   0   0   2   0   2   0   0   2   2   2   2   2   2   2   0   2   2   0   2   0   2   2   2   0   2   0   2   0   2   2   0   0   2   2   2   2   0   2   0   2   0   0   0   0   2   2   0   2   2   0   0   2   0   2   2   2   0   0   2   0   2   2   2   0   2   0   0   0   0   0   0   2   0   2   0   0   0   0   0   0   0   2   2   0   0   0   2   0   0   0   2   2   2   2   2   0   0   2   0   2   2   0   2   0   0   2   0   2   0   2   0   2   0   0   0   2   2   2   2   0   0   0   0   0   0   2   2   0   2   2   0   0   0   2   2   2   0   0   0   0   0   0   0   2   0   2   0   2   2   0   2   2   2   0   2   2   2   0   0   2   0   0   2   0   0   2   2   0   2   0   2   2   2   2   0   0   0   2   2   2   0   0   0   2   2   0   0   2   2   2   0   0   0   2   0   0
 MK-4-15                2   2   0   0   0   0   2   0   2   0   0   2   2   2   2   2   2   2   0   2   2   0   2   0   2   2   2   0   2   0   2   0   2   2   0   2   2   2   2   2   0   2   0   2   0   0   0   0   2   2   2   2   2   0   2   2   0   2   2   2   0   0   2   0   2   2   2   0   2   2   0   0   0   0   0   0   0   2   0   0   0   0   0   0   0   2   2   0   0   0   2   0   0   0   2   2   2   2   2   0   0   2   0   0   2   0   2   0   0   2   0   2   2   2   0   2   0   0   0   2   2   2   2   0   0   0   0   0   0   2   2   0   2   2   0   0   2   2   2   2   2   0   0   0   0   0   0   2   0   2   0   2   2   0   2   2   2   0   2   2   2   0   0   2   0   0   2   0   0   2   2   0   2   0   2   2   2   2   0   0   0   2   2   2   0   0   0   2   2   0   0   2   2   2   0   0   0   2   0   0
 MK-4-16                0   2   0   0   0   0   2   0   2   0   0   2   2   2   2   2   2   2   0   2   2   2   2   0   2   2   2   0   2   0   2   0   0   2   0   2   2   2   2   2   0   2   0   2   0   0   0   0   2   2   2   2   2   2   2   2   0   0   0   2   0   0   2   0   2   2   2   0   2   2   0   0   2   0   0   0   0   0   0   0   0   0   0   0   0   0   2   0   0   0   2   0   0   0   2   0   2   2   2   0   0   2   0   2   2   0   2   0   0   2   0   2   0   2   0   2   0   0   0   2   2   2   2   0   0   0   0   0   0   0   2   2   2   2   2   0   2   2   2   2   2   0   0   0   0   2   0   2   0   2   0   2   2   0   0   0   2   0   2   2   2   0   0   2   0   0   2   0   0   2   2   0   2   0   2   2   0   2   0   0   0   2   2   2   0   0   0   2   2   0   0   2   2   2   0   0   0   2   0   0
 MK-5-1                 0   0   2   0   0   2   2   0   2   0   0   0   0   2   0   2   2   2   2   2   0   2   0   2   2   2   2   2   2   2   2   0   2   2   2   0   2   0   0   0   0   0   0   2   2   0   0   0   2   0   0   2   0   0   0   0   2   2   0   0   2   0   0   0   2   0   2   0   0   0   0   0   2   0   0   0   2   0   2   0   2   2   2   2   2   0   0   0   0   2   2   2   2   2   2   0   0   0   2   0   0   0   0   0   0   0   2   2   2   2   2   2   0   0   2   0   0   0   0   2   2   2   2   2   2   2   0   0   2   2   2   0   2   0   0   2   2   2   0   2   0   2   2   0   2   0   0   0   2   2   0   2   0   0   2   2   0   0   0   0   0   0   2   2   2   0   2   0   2   0   0   0   0   2   0   2   2   0   0   2   2   0   0   2   2   2   2   0   0   2   0   0   0   0   2   2   2   0   0   2
 MK-5-2                 0   0   2   2   0   0   2   0   2   0   0   0   0   2   0   2   2   2   2   2   0   2   0   2   2   2   0   2   2   2   2   0   2   2   2   0   2   0   2   2   0   0   0   2   2   0   0   0   2   2   0   2   0   2   0   0   2   0   0   2   2   0   0   0   2   0   2   0   0   0   0   0   2   0   0   0   2   0   2   0   2   2   2   2   2   0   0   0   0   2   2   2   2   2   2   0   0   0   2   0   0   0   0   0   0   0   2   2   2   2   2   2   0   0   2   0   0   0   0   2   2   2   2   2   0   2   0   0   2   2   0   0   2   0   0   2   2   2   0   2   0   2   2   0   2   0   0   0   2   2   0   2   0   0   2   2   0   2   0   0   0   2   2   2   2   0   0   0   2   2   0   0   0   2   0   2   0   0   0   2   2   0   0   2   2   2   2   0   0   2   0   0   0   0   2   0   2   0   0   2
 MK-5-3                 0   0   2   2   0   0   2   2   2   0   0   0   0   2   0   2   2   2   2   2   0   2   0   2   0   2   0   2   2   2   2   0   2   2   2   0   2   0   2   2   0   2   0   2   2   0   0   0   2   2   0   2   0   2   0   0   2   0   0   2   2   0   0   0   2   0   2   0   0   0   0   0   2   0   0   0   2   0   2   0   2   2   2   2   2   0   0   2   0   2   2   2   0   2   2   0   0   0   2   0   0   0   0   0   0   0   2   2   2   2   2   2   0   0   2   0   0   0   0   2   2   2   2   2   0   0   0   2   2   2   2   0   2   0   0   2   2   2   0   2   0   2   2   0   2   0   0   0   2   2   0   2   2   0   2   2   0   0   0   0   2   2   2   2   2   0   0   0   2   2   0   0   0   2   0   2   2   0   0   2   2   0   0   2   2   2   2   0   0   2   0   0   0   0   2   0   2   0   2   2
 MK-5-4                 0   0   2   0   0   0   2   2   2   0   0   2   0   2   0   2   2   2   2   2   0   2   2   2   0   2   0   2   2   2   0   0   2   2   2   0   2   0   2   2   0   0   0   2   2   0   0   0   2   2   0   2   2   2   0   0   2   0   0   2   2   0   2   0   2   0   0   0   0   0   0   0   0   0   0   0   2   0   2   2   0   2   2   2   2   0   0   2   0   2   2   0   0   2   2   0   0   0   2   0   0   0   0   0   0   0   2   2   2   2   0   2   0   0   2   0   0   0   0   2   2   2   2   2   0   0   0   2   2   2   2   0   2   0   0   2   0   2   0   2   0   2   0   2   2   0   0   0   2   2   0   2   2   2   2   2   2   0   0   0   2   2   2   2   2   0   0   0   2   2   0   0   0   2   0   2   2   0   0   2   0   0   0   2   2   2   2   0   0   2   2   0   0   0   2   0   2   0   2   2
 MK-5-5                 0   0   2   0   0   0   2   2   2   0   0   2   0   2   0   2   2   0   2   2   0   2   2   2   0   2   0   2   2   2   2   2   2   2   0   0   2   0   2   2   0   2   0   2   2   2   0   0   2   2   0   2   0   0   2   0   2   0   0   2   2   0   2   0   2   0   0   0   0   0   0   0   0   0   0   0   2   0   2   0   0   2   2   2   2   0   0   2   0   2   2   0   0   2   2   0   0   0   2   0   0   0   0   0   0   2   2   2   2   0   2   2   0   0   2   0   0   0   0   2   2   2   2   2   0   0   0   2   2   2   2   0   2   0   0   2   0   0   0   2   0   2   0   2   2   0   0   0   2   2   0   2   2   2   2   2   2   0   0   0   2   2   2   2   2   0   0   0   2   2   0   0   0   2   0   2   2   0   0   2   0   0   0   2   2   2   2   0   2   2   2   0   0   0   2   0   2   0   0   2
 MK-5-6                 0   2   2   0   0   0   2   2   2   0   0   2   0   2   0   2   2   0   2   2   0   2   2   2   0   2   0   2   0   2   2   2   2   2   0   0   2   0   2   2   0   2   0   2   2   2   0   0   2   2   2   2   2   0   0   0   0   0   0   2   2   0   2   2   2   0   0   0   0   0   0   0   0   0   0   0   2   0   2   0   0   2   2   2   2   0   2   2   0   2   2   0   0   2   2   0   0   0   0   2   0   0   0   0   0   2   2   2   2   0   2   2   0   0   2   2   0   0   0   2   2   2   2   0   0   0   0   2   2   2   0   0   2   0   0   2   0   2   0   0   0   2   2   0   2   0   0   0   2   0   0   2   2   2   2   2   2   0   0   0   2   2   2   0   2   0   0   0   2   2   0   0   0   2   0   2   2   0   2   2   0   0   0   2   2   2   2   0   2   2   2   0   0   0   2   0   2   0   0   2
 MK-5-7                 0   2   2   0   0   0   2   2   2   2   0   2   0   2   0   2   2   0   2   2   0   2   0   2   0   0   0   2   0   2   2   2   2   2   0   0   2   0   2   2   0   2   0   2   2   2   0   0   2   2   2   2   2   0   2   0   0   0   0   2   2   0   2   2   2   0   0   0   2   0   0   2   0   0   0   0   2   0   2   0   0   2   2   2   2   0   2   2   0   2   2   0   0   2   2   0   2   0   0   2   0   0   0   0   0   2   2   0   2   0   0   2   0   0   2   2   0   0   0   2   2   2   2   0   0   0   0   2   2   2   0   0   2   0   2   2   0   2   0   0   0   2   2   2   2   0   0   2   2   0   0   2   2   2   2   2   2   0   0   0   2   2   2   0   2   0   0   2   2   2   0   0   0   2   0   2   2   0   2   2   0   0   0   0   2   2   2   0   2   0   0   0   0   0   0   0   2   0   0   2
 MK-5-8                 0   2   2   2   0   0   2   2   2   2   0   2   0   2   0   2   2   0   2   0   0   2   0   2   0   0   0   2   0   2   2   2   2   2   2   0   2   0   2   2   0   2   0   0   2   0   0   0   2   2   2   2   2   0   2   0   0   0   0   2   2   0   2   0   0   0   2   0   2   0   0   0   0   0   0   0   2   0   2   0   0   2   2   2   0   0   2   2   0   2   2   0   0   2   2   0   0   0   0   2   2   0   0   0   0   2   2   0   2   0   0   0   2   0   0   2   0   0   0   2   2   0   2   0   0   0   0   2   2   0   0   0   2   0   2   2   0   2   0   0   0   2   2   2   2   0   0   2   2   2   2   2   2   2   2   2   2   2   0   0   2   2   2   0   2   2   0   2   2   2   0   0   0   2   0   2   2   0   2   2   2   0   0   2   2   2   2   0   2   0   0   0   0   0   0   0   0   0   0   2
 MK-5-9                 0   2   2   2   0   0   2   2   2   2   2   2   0   2   0   2   2   0   2   0   0   2   0   2   0   0   0   2   0   2   2   2   2   2   2   2   2   0   2   2   0   2   0   0   2   0   0   0   2   2   2   2   0   0   2   0   0   0   0   2   2   0   2   0   0   0   2   0   2   0   0   2   0   0   0   0   2   0   2   0   0   2   2   2   0   0   2   2   0   2   2   0   0   2   2   0   2   0   2   2   0   0   0   0   0   2   2   0   2   0   0   0   2   2   0   0   0   0   0   2   2   0   2   0   0   0   0   2   2   0   0   0   2   0   2   2   0   2   0   0   0   0   2   2   2   0   0   0   2   2   0   2   2   2   2   2   2   2   0   2   2   2   2   0   2   2   0   2   2   2   0   0   0   0   0   0   2   0   2   2   2   0   0   2   2   2   2   0   2   2   0   0   0   0   0   0   0   0   0   2
 MK-5-10                0   2   2   2   0   0   2   2   2   2   2   2   0   2   0   2   2   0   2   0   0   2   2   2   0   0   0   2   2   2   2   2   2   2   2   2   2   0   2   2   2   0   0   0   2   0   0   0   2   2   0   2   0   0   2   0   0   0   0   2   2   0   2   0   0   0   2   0   2   0   0   2   0   0   0   0   2   0   2   0   0   2   2   2   0   0   2   0   0   2   0   0   0   2   2   0   2   2   2   2   0   0   0   0   0   2   2   0   2   2   0   0   2   2   0   0   0   0   0   2   2   0   2   0   0   2   0   2   2   0   0   0   2   2   2   2   0   2   0   0   0   0   0   2   2   0   0   0   2   2   0   2   2   2   2   2   2   0   0   2   0   2   2   0   2   2   0   2   2   2   0   0   0   0   0   0   2   0   2   2   2   0   0   2   2   2   2   0   0   2   0   0   0   0   0   0   0   0   0   2
 MK-5-11                0   2   2   2   0   0   2   0   0   2   2   2   0   2   0   2   2   0   2   0   0   2   2   2   0   0   0   2   0   2   2   2   2   2   0   2   2   0   2   2   2   0   0   2   2   0   0   0   2   2   0   2   0   0   2   0   0   0   0   2   2   0   2   2   0   0   2   0   2   0   0   2   0   0   2   0   2   0   0   0   0   2   2   2   0   0   2   0   2   2   0   0   0   2   2   0   2   2   2   2   0   0   2   0   0   2   2   2   2   2   0   0   2   2   0   0   0   0   2   2   2   0   2   0   2   2   0   2   2   0   0   0   0   0   2   2   0   2   0   0   0   0   0   2   2   0   0   0   2   2   0   2   2   2   2   2   2   0   0   2   0   2   2   0   2   2   0   2   2   2   0   0   2   2   0   0   2   0   2   2   2   0   0   2   2   2   2   0   0   0   0   0   0   0   0   0   0   0   0   2
 MK-5-12                2   2   2   2   0   0   2   0   0   2   2   2   0   2   0   2   2   0   2   0   0   2   2   2   0   0   0   0   0   2   2   2   2   2   0   2   2   0   2   2   2   0   0   2   2   0   0   0   2   2   0   2   0   0   2   0   0   0   0   2   2   0   2   2   0   0   0   0   2   0   0   0   0   0   0   2   2   0   0   0   0   2   2   2   0   2   0   0   2   2   0   0   0   2   2   0   2   2   2   2   0   0   2   0   0   2   2   2   2   2   0   0   2   2   0   0   0   0   0   2   2   0   2   0   2   2   0   2   2   0   2   0   0   0   0   0   0   2   2   0   2   0   0   2   2   0   2   0   2   2   0   2   2   2   2   2   0   2   0   2   0   2   2   0   2   2   0   0   2   2   0   0   2   2   2   0   2   0   2   2   2   0   0   2   2   2   2   0   0   0   0   0   0   0   0   0   0   2   0   2
 MK-5-13                2   2   2   2   0   0   2   0   0   2   2   2   0   2   0   2   2   0   2   0   0   2   0   0   0   0   0   0   0   2   2   2   2   2   0   0   2   0   2   0   0   0   0   2   2   0   2   0   2   0   0   2   0   2   2   0   0   0   0   2   2   0   2   2   0   0   0   0   0   0   0   0   2   0   0   2   2   0   0   0   0   2   2   2   0   2   0   0   2   2   0   0   2   2   2   0   0   2   2   2   0   0   2   0   0   2   2   2   0   2   0   0   2   2   0   2   0   2   0   2   2   0   0   0   2   2   0   2   2   0   2   0   0   0   0   0   0   2   2   0   2   0   0   2   2   0   2   0   2   2   0   2   2   2   2   2   0   2   0   2   0   2   2   0   2   2   0   0   2   2   0   0   0   2   2   0   2   0   2   2   2   0   2   2   0   2   0   0   0   0   0   0   0   0   0   0   0   0   0   2
 MK-5-14                2   2   2   2   0   0   2   0   0   2   2   2   0   2   0   2   2   2   2   0   0   2   0   2   0   0   0   0   2   2   2   2   2   2   0   0   2   2   2   0   0   0   0   2   2   0   2   0   2   0   0   2   0   2   2   0   0   0   0   0   2   0   2   0   0   0   0   0   0   0   0   0   2   0   0   2   2   0   0   0   0   2   2   2   0   2   2   0   2   2   0   0   2   2   2   0   0   2   2   2   0   0   2   0   0   2   2   2   0   2   0   0   2   2   0   2   0   2   0   2   2   0   0   0   2   2   0   2   2   0   2   0   0   2   2   0   0   2   2   0   2   0   0   2   2   0   2   0   2   2   0   2   2   2   2   2   0   2   0   2   0   2   2   0   2   2   0   0   2   2   0   0   0   2   2   0   2   0   2   2   2   0   2   2   0   2   0   0   0   2   0   0   0   0   0   0   0   0   0   2
 MK-5-15                2   2   2   2   0   0   2   0   0   0   2   2   0   2   0   2   2   0   2   0   0   2   0   2   0   0   0   0   2   2   2   2   0   2   0   0   2   2   2   0   0   2   0   2   2   0   2   0   2   0   0   2   0   2   0   0   0   0   0   0   0   0   2   2   0   0   0   0   2   0   2   0   2   0   0   2   2   0   0   0   0   2   2   0   0   2   0   2   2   2   0   0   2   2   2   0   0   2   2   2   0   0   2   0   0   2   2   2   0   0   0   0   2   2   0   2   2   2   0   2   2   0   0   0   2   2   0   2   0   0   2   0   0   2   2   2   0   2   2   0   2   0   2   2   2   2   2   0   2   2   0   2   2   2   2   2   0   2   0   2   0   2   2   0   0   2   0   0   2   0   0   0   0   2   0   0   2   0   2   2   2   0   2   2   0   2   0   0   0   2   0   0   0   0   0   2   0   0   0   2
 MK-5-16                2   2   2   2   0   0   2   0   0   0   2   0   0   2   0   2   2   0   2   0   0   2   2   2   0   0   0   0   2   2   2   2   0   2   0   0   2   2   0   0   0   2   0   2   2   0   2   2   2   0   0   0   0   2   0   0   0   0   2   0   0   2   2   2   0   0   2   0   0   0   0   0   2   0   0   2   2   0   0   0   2   2   2   0   0   2   0   2   0   2   0   0   2   0   2   0   0   2   0   2   0   0   2   0   0   2   2   2   0   0   0   0   2   2   0   2   2   2   0   2   2   0   0   0   2   2   0   2   0   0   2   0   0   2   2   2   0   2   2   0   2   0   2   2   2   2   2   2   2   0   0   2   2   2   2   2   0   2   0   2   0   2   2   0   0   2   0   0   2   0   0   0   2   2   2   0   2   0   2   2   2   0   2   0   0   2   0   0   0   2   0   0   0   0   2   2   0   0   0   2
 MK-6-1                 0   0   0   2   0   0   0   2   2   2   2   0   2   0   0   2   2   0   0   2   2   0   2   0   2   2   0   2   0   2   0   2   2   0   2   2   2   0   0   2   0   0   2   2   2   0   0   0   2   0   2   2   2   0   0   2   0   2   0   2   0   2   2   0   0   2   2   0   2   2   2   2   2   2   2   0   0   2   0   2   0   2   2   2   2   0   2   0   2   2   2   2   0   0   0   0   2   0   0   2   0   0   2   0   0   0   2   2   0   2   2   2   2   0   2   0   0   0   2   0   0   0   0   0   2   0   2   2   2   0   0   2   0   2   0   0   2   2   0   2   0   0   0   2   2   2   0   2   0   0   2   2   2   0   0   0   2   0   2   0   0   2   0   0   2   2   2   0   0   0   2   2   0   0   2   2   2   2   2   0   2   0   2   0   0   0   2   2   0   0   0   0   0   0   0   2   2   0   0   0
 MK-6-2                 0   0   0   2   0   0   0   2   2   0   2   0   2   2   0   2   2   0   2   2   2   0   2   0   2   2   0   2   0   2   0   0   2   0   2   0   0   0   0   2   0   0   2   2   2   0   0   0   2   0   2   2   2   0   0   2   0   2   0   2   0   2   2   0   0   2   2   0   2   2   2   2   2   2   2   0   0   2   0   2   0   2   2   2   0   0   2   0   2   2   0   2   0   0   0   0   2   0   0   2   0   0   2   0   0   0   2   2   2   2   2   2   2   0   2   0   0   0   2   0   0   0   0   0   2   0   0   2   2   0   0   2   0   2   0   0   2   2   0   2   0   2   0   2   0   2   0   2   2   0   2   2   2   0   0   2   2   0   2   0   0   2   0   0   2   0   2   0   0   0   2   2   2   0   2   2   2   2   2   2   2   0   2   0   0   0   2   2   0   0   0   0   0   0   0   2   0   0   0   0
 MK-6-3                 0   0   0   2   0   2   0   2   2   0   0   0   2   2   0   0   2   0   2   2   2   0   2   0   2   2   0   2   0   2   2   0   2   0   2   0   0   0   0   2   0   0   2   2   2   0   0   0   0   0   2   2   2   0   0   2   0   2   0   2   0   2   2   2   0   0   2   0   2   2   2   2   2   0   2   2   0   2   0   2   0   2   2   2   0   0   2   0   2   2   0   2   0   0   0   0   2   0   0   2   0   0   2   0   2   0   2   2   2   2   2   2   2   0   2   0   0   2   2   0   0   0   0   0   2   0   0   2   2   0   0   2   0   2   0   0   2   2   0   0   0   2   0   2   0   2   0   2   2   0   2   2   2   2   0   2   2   0   2   0   0   2   0   0   2   0   2   0   0   0   2   2   2   2   2   2   2   2   2   2   2   0   2   0   0   0   2   2   0   0   2   0   0   0   0   2   0   0   0   0
 MK-6-4                 0   0   0   2   0   2   2   2   2   0   0   0   2   2   0   0   2   0   2   2   2   0   2   0   2   2   0   2   0   2   2   0   2   0   0   0   2   0   0   2   0   0   2   2   2   0   0   0   0   0   2   2   2   0   0   2   0   2   0   2   0   2   2   2   0   0   2   2   2   2   2   2   2   0   2   2   0   2   0   2   0   2   2   0   0   0   0   0   2   2   0   2   0   0   0   0   2   2   0   2   0   0   2   0   2   0   2   2   2   2   2   2   2   2   2   0   0   2   2   0   0   2   0   0   2   0   0   2   2   0   0   2   0   2   0   0   2   2   2   0   0   0   0   2   0   2   2   2   2   0   2   2   2   0   0   2   2   0   2   0   0   2   0   0   2   0   2   2   0   0   0   2   2   2   2   2   2   0   2   2   2   0   2   0   0   0   2   2   0   0   2   0   0   0   0   0   0   0   0   0
 MK-6-5                 0   0   0   2   0   2   2   2   2   0   0   0   2   2   0   0   2   0   2   2   2   0   2   0   0   2   0   2   0   2   2   0   2   0   0   0   2   0   0   2   2   2   2   0   2   0   0   0   0   0   2   0   2   0   0   2   0   2   0   2   0   2   2   2   0   2   2   2   0   2   2   2   2   0   2   2   0   2   0   2   0   2   2   0   2   0   2   0   2   2   0   2   0   0   2   0   2   2   0   2   0   0   2   0   2   0   2   2   2   2   2   2   2   0   2   0   0   2   2   0   2   2   0   0   0   0   0   2   2   0   2   0   0   0   2   0   0   0   2   0   0   0   0   2   0   2   0   2   2   0   2   2   2   0   0   2   0   0   2   0   0   0   0   0   2   0   0   2   0   2   0   2   2   2   2   2   2   0   2   2   0   0   2   0   0   2   2   2   0   2   2   0   0   0   0   0   0   0   0   0
 MK-6-6                 0   0   0   2   0   2   2   2   0   0   0   2   0   2   2   0   2   0   2   2   0   2   2   0   0   2   0   2   0   2   2   0   2   0   0   0   2   0   2   2   2   0   0   0   2   0   0   0   0   0   2   0   2   0   0   2   0   2   0   2   0   2   2   2   0   2   2   2   0   2   2   2   2   0   2   2   0   2   0   2   0   2   2   0   2   0   2   0   2   2   0   0   0   0   2   0   2   0   0   2   0   0   2   0   2   0   2   2   2   2   2   2   2   0   2   0   2   2   2   0   2   2   2   0   0   0   2   2   2   0   2   0   0   0   2   0   0   0   2   0   0   0   0   2   0   0   0   2   2   0   2   2   2   0   0   2   0   0   0   0   0   0   0   0   2   0   0   2   0   2   0   2   2   2   2   2   2   0   2   2   0   0   2   0   0   2   2   2   0   2   2   0   0   0   0   0   2   0   0   0
 MK-6-7                 0   0   2   2   0   2   2   2   2   0   0   2   0   0   2   0   0   0   2   2   0   2   2   0   0   2   0   2   0   2   2   0   2   0   0   0   2   2   0   2   2   0   0   0   2   0   0   0   0   0   2   0   2   0   2   2   0   2   0   2   0   2   2   2   0   2   2   2   0   2   2   2   2   0   2   2   0   2   0   2   2   2   2   0   2   0   2   0   2   2   0   0   0   0   2   0   2   0   0   2   0   0   2   0   2   0   2   2   2   2   0   0   2   0   2   0   2   2   2   0   2   2   2   0   0   0   2   2   2   0   2   0   0   0   2   0   0   0   2   0   0   0   0   2   0   2   0   2   2   0   0   2   2   0   0   2   0   0   0   0   0   0   0   2   2   0   0   2   0   2   0   2   2   2   2   2   2   0   2   2   0   0   2   0   0   2   2   2   0   2   2   0   0   0   0   0   2   0   0   2
 MK-6-8                 0   0   2   2   0   2   2   2   2   0   0   2   0   0   2   2   0   2   2   2   0   2   2   2   0   2   0   2   2   2   2   0   2   0   0   0   2   2   0   2   2   2   0   0   0   0   0   0   0   0   2   0   2   0   0   2   0   2   0   2   0   2   2   2   0   2   2   2   0   2   2   2   2   0   2   2   0   2   0   2   2   2   2   0   2   0   2   0   2   2   0   0   0   0   2   0   2   0   0   2   0   0   2   0   2   0   2   2   2   2   0   0   2   0   2   0   2   2   2   0   0   2   2   0   2   0   2   2   2   0   2   0   0   0   2   0   0   0   0   0   0   0   0   2   0   2   0   2   2   0   0   0   0   0   0   2   0   0   0   0   0   0   0   2   2   0   0   2   0   2   0   2   2   2   2   2   2   0   2   2   0   0   2   0   2   0   2   2   0   2   2   0   0   0   0   2   2   0   0   2
 MK-6-9                 2   0   2   2   0   2   2   2   2   0   0   2   0   0   2   2   0   2   2   2   0   2   2   2   0   2   2   2   2   2   2   0   2   0   0   0   2   2   0   2   2   2   0   0   0   0   0   0   0   0   2   0   2   0   0   2   0   2   0   2   0   2   2   2   0   2   2   2   0   2   2   2   2   2   2   2   0   2   0   2   2   2   2   0   2   2   2   0   2   0   0   0   0   0   2   0   2   0   0   0   0   0   2   0   2   0   2   2   2   2   2   0   2   0   2   0   2   2   2   0   0   2   2   0   2   0   2   2   2   0   2   0   0   2   2   0   0   0   0   0   0   0   0   2   0   2   0   0   2   0   0   0   0   0   0   2   0   0   0   0   2   2   0   2   2   0   0   2   0   2   0   2   2   0   2   2   2   0   2   2   0   0   2   0   0   0   2   2   0   2   2   0   0   0   0   2   2   0   0   2
 MK-6-10                2   0   2   2   0   2   0   2   2   0   0   2   0   0   2   2   0   2   0   2   0   0   2   2   2   2   2   2   2   2   2   0   2   0   0   2   2   2   2   2   2   0   0   0   0   2   0   0   0   0   0   0   2   0   0   2   0   2   0   2   0   2   2   2   0   2   2   2   0   2   2   2   2   2   2   2   0   2   0   2   2   2   2   0   2   2   2   0   2   0   0   0   0   0   0   0   2   0   0   0   0   0   2   0   2   0   2   0   2   2   2   0   2   0   2   0   2   2   2   0   0   0   2   0   2   0   2   2   2   0   2   0   0   2   2   0   0   0   0   0   0   0   0   2   0   2   2   0   2   0   0   0   0   0   2   2   2   0   0   0   0   2   0   2   2   0   0   0   0   2   0   2   2   0   2   2   2   2   2   2   0   0   2   0   0   0   2   2   2   2   2   0   0   0   2   2   2   0   2   2
 MK-6-11                2   0   2   2   0   2   0   0   2   0   0   0   0   0   2   2   0   2   0   2   0   0   2   2   2   2   2   2   2   2   2   2   2   0   0   2   0   2   2   2   2   0   0   0   0   2   0   0   0   0   0   0   2   0   0   2   0   2   0   2   0   2   2   2   0   2   2   2   0   2   2   2   0   2   2   2   0   2   0   0   2   2   2   0   2   2   2   0   2   0   2   0   0   0   0   0   2   0   0   0   0   0   2   0   2   0   2   0   2   2   2   0   2   0   2   0   2   2   2   0   2   0   2   0   2   0   2   2   2   0   0   2   0   2   0   0   0   0   2   0   0   0   0   2   0   0   2   0   2   0   0   0   0   0   0   2   2   0   0   0   2   2   0   2   2   0   2   0   2   2   0   2   2   0   2   2   2   2   2   2   0   0   2   0   0   0   2   2   2   2   2   0   0   2   2   2   2   0   0   2
 MK-6-12                2   0   2   2   0   0   0   0   2   0   2   2   0   0   2   2   0   2   0   2   0   0   2   2   2   2   2   2   2   2   2   2   2   0   0   2   0   2   2   2   2   0   0   0   0   2   0   0   0   2   0   0   0   0   0   2   0   2   0   2   0   2   2   2   0   2   2   2   0   2   2   2   0   2   2   2   0   2   0   0   2   2   2   0   2   2   2   0   2   0   2   0   0   0   0   2   2   0   0   2   0   0   2   0   2   0   2   0   2   2   2   0   2   0   2   0   2   2   2   0   2   2   2   0   2   2   2   2   2   0   0   2   0   2   0   0   0   0   2   0   0   0   0   2   2   0   2   0   2   0   0   0   0   0   0   2   2   0   0   0   0   2   0   2   2   0   2   0   0   2   0   2   2   0   2   2   2   2   2   2   0   0   2   0   0   0   2   2   2   2   2   0   0   2   2   2   2   0   0   2
 MK-6-13                0   0   2   2   2   0   0   0   2   0   2   2   0   0   2   2   2   2   0   2   0   0   2   2   2   2   2   0   2   2   2   2   2   0   2   2   0   2   2   2   2   0   0   0   0   2   0   0   0   0   0   0   0   0   0   2   0   2   0   2   0   2   2   2   0   0   2   2   0   2   0   2   0   2   2   2   2   2   0   0   2   2   0   0   2   2   2   0   2   0   2   0   0   0   0   2   2   0   2   2   0   0   0   0   2   0   2   0   2   0   2   0   0   0   2   0   2   2   2   0   2   2   2   0   2   2   0   2   2   0   0   2   2   2   0   0   0   0   2   0   0   0   0   2   2   0   2   0   2   0   0   0   0   0   0   0   2   0   0   0   2   2   0   0   0   0   2   0   0   2   0   2   2   0   2   2   2   2   2   2   0   0   2   0   0   0   2   2   2   2   0   0   0   2   2   2   2   0   0   2
 MK-6-14                0   0   2   0   2   0   0   0   2   0   2   2   0   0   2   0   0   2   0   2   0   0   2   2   2   2   2   2   2   2   2   2   2   0   2   2   2   2   2   2   0   0   0   0   0   2   0   0   0   0   0   0   0   0   0   2   0   2   0   0   2   2   2   2   0   0   2   2   2   2   0   2   0   2   2   2   2   2   0   0   2   2   0   0   2   2   2   2   2   2   2   0   2   0   0   2   2   0   2   0   0   0   0   0   2   0   2   0   2   0   2   2   0   2   2   0   2   2   2   0   2   0   2   0   2   2   0   2   2   0   2   0   2   2   0   0   0   0   2   0   2   0   0   2   2   0   2   0   2   0   0   0   2   0   0   0   2   0   0   0   2   2   0   2   0   0   0   0   0   2   0   0   2   0   2   2   2   2   2   2   0   0   2   0   2   0   2   2   2   2   0   0   0   2   0   2   2   0   0   2
 MK-6-15                0   2   0   0   2   0   0   0   2   0   0   2   0   0   2   0   0   2   0   2   0   0   0   2   2   2   2   2   2   0   0   2   2   0   2   2   0   2   0   2   0   0   0   0   2   2   0   0   0   0   0   0   0   0   0   2   0   2   0   0   0   2   2   2   0   0   2   2   2   2   0   2   0   2   0   0   2   2   0   0   2   2   0   0   2   0   2   2   2   2   2   2   2   0   0   2   2   0   2   0   0   0   0   2   2   0   2   0   2   0   2   2   0   2   2   0   2   2   2   0   2   0   2   0   2   2   0   0   2   2   2   0   2   2   0   0   0   0   0   0   2   0   0   2   0   0   2   0   2   0   0   0   2   0   0   0   2   0   2   0   2   2   0   2   0   0   2   0   0   0   0   0   2   0   2   2   2   2   2   2   0   0   2   0   2   0   2   2   2   2   0   0   2   2   0   2   2   0   0   0
 MK-6-16                0   2   2   0   2   0   0   0   2   0   0   2   0   0   2   0   2   2   0   2   0   0   0   2   2   0   2   2   2   0   0   2   2   0   2   2   0   0   2   2   2   0   0   0   2   2   0   0   0   0   0   0   0   0   2   2   0   0   2   0   0   2   2   2   0   0   2   0   2   2   0   2   0   2   0   0   2   2   0   0   2   2   0   0   2   2   2   2   2   2   2   2   2   0   0   2   2   0   2   0   0   0   2   2   2   0   2   2   2   0   2   2   0   2   2   0   2   2   2   0   2   2   2   2   2   2   0   0   2   2   2   0   2   2   0   0   0   0   0   0   2   0   2   2   2   0   2   0   2   0   2   0   2   0   0   0   0   0   2   0   2   0   2   2   0   0   2   0   0   0   0   0   2   2   2   2   2   2   2   2   0   0   2   0   2   0   0   2   0   2   0   0   2   2   0   2   2   0   0   0
 
!****************************************** Phenotypic Data **********************************************************
!-100.0 is resevred for missing phenotype
SimulatedTrait1         9.3661   13.1561   14.0460   17.0184   16.7945   14.5103   17.9452   20.6024   13.8100   14.4926   14.2246   16.0230   14.4056   18.1171   13.8001   16.7967   15.0080   16.3374   18.7292   16.7087   17.1359   15.5765   15.1087   13.7728   12.6758   16.1792   18.1916   17.5936   14.4237   15.5556   13.6176   19.3324    9.7747   19.3257   16.6010   14.0900   11.8343   15.0639    9.6828   15.4385   10.4712   18.1486   15.2079   19.1380   16.0079   16.0775   17.5529   16.5603   17.3367   14.0491   15.9234   18.3000   16.9309   17.9980   13.7875    9.5494   14.7211   12.8605   13.4897   13.6517   13.9812   18.2246   11.7113   12.4291   15.2171   20.3363   15.9227   11.3493   15.9901   13.0553   13.8204   10.7117   15.4068   13.9464   19.2067   15.6553   17.2530   12.3208   17.5143   19.2697   13.3178   13.6139   13.3178   18.5143   15.8025   14.8746   20.9677   14.5979   15.8982   15.9797   10.6723   10.7800   18.8673   23.2553   15.7226   12.4060   11.6392   10.4569   12.3539   16.5175   16.0763    8.9404   15.7318   15.4374   17.4654   12.9874   11.3661   18.1481   16.5729   16.4004   14.8404   13.4208   15.7794   18.8452   16.6181   15.4983   12.2881   16.6957   18.5586   17.1295   16.0225   14.2217   14.3028   16.5191   12.6552   11.3620   14.4520   21.3236   17.2709   15.2910   23.1673   16.5217   17.6071   10.0827   10.4087   10.4963   14.0879   17.6649   19.0228   12.7776   15.1791   17.4836   14.9362   19.4418   17.3144   15.7754   18.3102   19.3012   13.3904   11.6220   14.5353   15.3347   15.3591    9.5455   22.9839   16.3561    8.7786   15.5165    8.7756   10.3680    8.8708   17.0693   11.6314   20.2808   13.3531   10.1891   12.4879   13.0293   14.0127   12.7605   13.1525   15.5755   13.6215   14.7213   12.8908   14.9021   15.2078   16.0606   21.0901   11.9133   12.6833   12.1406   18.8428   16.6165   13.8771   14.3167   14.3795   15.7993   16.8866   17.5409   11.7393   14.8794   14.2702   12.5208   12.1479   13.6319   20.8614   13.4382   15.2496   17.0357
SimulatedTrait2         9.4863    9.5652   10.9589   10.7440    9.5809   12.0245    8.8147   10.9421    9.5513    6.5865   11.6438    7.1935    6.7738    8.3422   11.9387   10.8827   10.3481   11.9391    9.7274    9.1810   10.6402    9.8752    8.0496    7.7835   10.9223    9.6157   10.6175   10.5350   12.2719   10.7113   11.0796   10.4962   11.0816   10.5791   10.2749   10.9934   14.0582    8.6197    8.9475    8.6382   11.5478   10.8816   10.7297   11.0958   10.5780   12.0568    9.8938    9.4158    8.9003    9.0855    9.1408   10.8353    9.4458    8.4626    9.0654    8.1698    8.8978   11.8606   10.9214   13.0298    7.7677   10.5462   10.8017   10.8498    7.9981    8.2498   10.2312    8.6894    9.4714   10.4488   10.8232    8.5913   10.4744    9.4844    8.7367   10.9307   10.7225    9.2345    9.7917   10.0194    9.0707    9.6792    9.6177   12.2385    8.9368   10.0497    8.8062    8.5425   11.3572   11.2355    9.6447   10.8418   10.3316    9.2967    9.9398    7.0261   10.3050   10.7012   12.0817    9.1716    8.9916   13.0361   10.8565   11.6889    5.6414   10.9090    8.5431   11.7256   12.3429    7.3629    9.0016    8.5882   10.9938   10.5929    6.6809    9.8868    9.8667    7.0900   10.7204   13.0432   10.5945   10.7578    9.5888    9.9218   12.2575    6.1110   12.8772   11.7008   10.1015   11.5142    8.8491   10.1205   10.1512   12.5391   10.5221    8.6903   10.2834   13.1724    9.7819    8.9486    6.1343   10.7987    8.5053    8.8351   11.8790   10.8675    8.9388   10.9706    9.0373    8.6869   13.4761    9.5453    9.1660    8.5794    8.7501   10.5542   10.9501    8.8968    8.7713    9.3699   11.3942    9.1389   12.8081    9.6486    9.4196   10.1965   10.5036    7.8591   11.1902    9.1762   10.2152    8.8796   10.9102   13.0048   12.8879    9.4272   10.3804   10.3008   12.0816    9.5583    9.2176    9.4861    8.4364    7.5289   12.1107   12.5994    9.7755    8.3397   10.4485   10.0027   11.5368   11.1715   10.2769   12.3443    5.1499    8.8853   12.6305    9.9922   10.1787    9.3252
 
