# Supplementary material for: Inclusive Composite Interval Mapping of QTL by Environment Interactions in Biparental Populations
Source: PLoS One. 2015 Jul 10;10(7):e0132414. doi: 10.1371/journal.pone.0132414 (PMC4498613; doi:10.1371/journal.pone.0132414)
Supplement: S4 File — (ZIP) [file pone.0132414.s004.zip › H=0.1/L1/run_00076.met]

!**********************Note: lines staring with "!" are remarks and will be ignored in the program********************
!*********************************General Information**********************************
!Assuming F1 = P1 x P2, populations available in QTL IciMapping are: 
!  1, P1BC1F1 = P1 x F1, the first backcrossing where P1 is used as the recurrent parent;
!  2, P2BC1F1 = P2 x F1, the first backcrossing where P2 is used as the recurrent parent;
!  3, F1DH, F1-derived doubled haploids; 
!  4, RIL or F1RIL, recombination inbred lines through the repeated selfing of F1;
!  5, P1BC1RIL, recombination inbred lines through the repeated selfing of P1BC1F1;
!  6, P2BC1RIL, recombination inbred lines through the repeated selfing of P2BC1F1;
!  7, F2, the selfing generation of F1;
!  8, F3, the selfing generation of F2;
!  9, P1BC2F1, the second backcrossing where P1 is used as the recurrent parent; 
! 10, P2BC2F1, the second backcrossing where P2 is used as the recurrent parent;
! 11, P1BC2RIL, recombination inred lines through the repeated selfing of P1BC2F1; 
! 12, P2BC2RIL, recombination inred lines through the repeated selfing of P2BC2F1; 
! 13, P1BC1F2, the selfing generation of P1BC1F1; 
! 14, P2BC1F2, the selfing generation of P2BC1F1; 
! 15, P1BC2F2, the selfing generation of P1BC2F1; 
! 16, P2BC2F2, the selfing generation of P2BC2F1; 
! 17, P1BC1DH, P1BC1F1-derived doubled haploids; 
! 18, P2BC1DH, P2BC1F1-derived doubled haploids; 
! 19, P1BC2DH, P1BC2F1-derived doubled haploids; 
! 20, P2BC2DH, P2BC2F1-derived doubled haploids; 
   3      !Mapping Population (see remarks above)
   2      !Mapping Function (1 for Kosambi; 2 for Haldane; 3 for Morgan)
   2      !Marker Space Type (1 for intervals; 2 for positions)
   1      !Marker Space Unit(1 for centiMorgans; 2 for Morgan)
   6      !Number of Chromosomes (or Linkage Groups)
 200      !Size of the mapping population
   2      !Number of environments
 
!***************************************** Chromosomes and Linkage Maps **********************************************
!Chromosome                 NumMarkers
-CH1                        16
-CH2                        16
-CH3                        16
-CH4                        16
-CH5                        16
-CH6                        16
!Linkage map (Marker name followed by position or the interval length)
 MK-1-1                1     0.000
 MK-1-2                1    10.000
 MK-1-3                1    20.000
 MK-1-4                1    30.000
 MK-1-5                1    40.000
 MK-1-6                1    50.000
 MK-1-7                1    60.000
 MK-1-8                1    70.000
 MK-1-9                1    80.000
 MK-1-10               1    90.000
 MK-1-11               1   100.000
 MK-1-12               1   110.000
 MK-1-13               1   120.000
 MK-1-14               1   130.000
 MK-1-15               1   140.000
 MK-1-16               1   150.000
 MK-2-1                2     0.000
 MK-2-2                2    10.000
 MK-2-3                2    20.000
 MK-2-4                2    30.000
 MK-2-5                2    40.000
 MK-2-6                2    50.000
 MK-2-7                2    60.000
 MK-2-8                2    70.000
 MK-2-9                2    80.000
 MK-2-10               2    90.000
 MK-2-11               2   100.000
 MK-2-12               2   110.000
 MK-2-13               2   120.000
 MK-2-14               2   130.000
 MK-2-15               2   140.000
 MK-2-16               2   150.000
 MK-3-1                3     0.000
 MK-3-2                3    10.000
 MK-3-3                3    20.000
 MK-3-4                3    30.000
 MK-3-5                3    40.000
 MK-3-6                3    50.000
 MK-3-7                3    60.000
 MK-3-8                3    70.000
 MK-3-9                3    80.000
 MK-3-10               3    90.000
 MK-3-11               3   100.000
 MK-3-12               3   110.000
 MK-3-13               3   120.000
 MK-3-14               3   130.000
 MK-3-15               3   140.000
 MK-3-16               3   150.000
 MK-4-1                4     0.000
 MK-4-2                4    10.000
 MK-4-3                4    20.000
 MK-4-4                4    30.000
 MK-4-5                4    40.000
 MK-4-6                4    50.000
 MK-4-7                4    60.000
 MK-4-8                4    70.000
 MK-4-9                4    80.000
 MK-4-10               4    90.000
 MK-4-11               4   100.000
 MK-4-12               4   110.000
 MK-4-13               4   120.000
 MK-4-14               4   130.000
 MK-4-15               4   140.000
 MK-4-16               4   150.000
 MK-5-1                5     0.000
 MK-5-2                5    10.000
 MK-5-3                5    20.000
 MK-5-4                5    30.000
 MK-5-5                5    40.000
 MK-5-6                5    50.000
 MK-5-7                5    60.000
 MK-5-8                5    70.000
 MK-5-9                5    80.000
 MK-5-10               5    90.000
 MK-5-11               5   100.000
 MK-5-12               5   110.000
 MK-5-13               5   120.000
 MK-5-14               5   130.000
 MK-5-15               5   140.000
 MK-5-16               5   150.000
 MK-6-1                6     0.000
 MK-6-2                6    10.000
 MK-6-3                6    20.000
 MK-6-4                6    30.000
 MK-6-5                6    40.000
 MK-6-6                6    50.000
 MK-6-7                6    60.000
 MK-6-8                6    70.000
 MK-6-9                6    80.000
 MK-6-10               6    90.000
 MK-6-11               6   100.000
 MK-6-12               6   110.000
 MK-6-13               6   120.000
 MK-6-14               6   130.000
 MK-6-15               6   140.000
 MK-6-16               6   150.000
!*********************************** Marker Types ********************************************************************
!Co-dominant marker: When heterozygote F1 is present, P1 is coded as 2, F1 is coded as 1, and P2 is coded as 0; Otherwise, P1 is coded as 2, and P2 is coded as 0. 
!Dominant marker: When heterozygote F1 is present, P1 and F1 are coded as 12, and P2 is coded as 0; Otherwise, P1 is coded as 2, and P2 is coded as 0.  
!Recessive markers: When heterozygote F1 is present, P1 is coded as 2, and F1 and P2 are coded as 10; Otherwise, P1 is coded as 2, and P2 is coded as 0. 
!Missing marker is coded as -1. 
 MK-1-1                 2   0   2   0   2   0   0   2   0   2   2   2   2   2   0   0   2   0   2   0   0   2   2   0   2   0   2   0   0   0   2   2   2   0   2   2   2   2   2   2   2   2   2   0   2   0   2   2   0   2   0   2   2   0   2   0   2   2   2   0   0   2   0   0   2   0   0   2   0   2   2   0   0   2   0   0   2   2   0   0   0   0   0   0   2   2   0   2   0   0   0   0   2   2   0   0   2   2   2   0   0   0   2   2   0   0   2   2   2   2   0   0   2   2   0   0   0   2   0   2   0   0   0   2   0   2   2   2   0   2   2   2   0   0   0   2   0   2   0   0   0   2   0   0   0   0   2   0   0   0   2   0   0   0   2   0   0   2   2   2   2   2   0   2   2   2   2   2   0   2   2   2   2   0   0   2   0   0   0   2   0   2   2   2   2   2   2   2   2   0   0   0   0   2   2   2   0   0   0   0
 MK-1-2                 2   0   2   0   2   0   0   2   0   2   2   2   2   2   0   0   2   0   2   0   0   2   2   0   2   0   2   0   0   0   2   2   2   2   2   2   2   2   2   2   2   2   2   0   2   0   2   0   0   2   2   2   2   0   2   0   2   2   2   0   0   2   0   0   2   0   0   2   0   2   2   0   0   2   0   0   2   2   0   0   0   0   0   0   2   2   0   0   0   0   0   0   2   2   0   0   2   2   2   0   0   0   2   2   0   0   2   2   2   2   0   0   2   0   0   0   0   2   0   0   0   0   0   2   0   2   2   2   0   2   2   2   0   0   2   2   0   2   0   0   0   2   0   0   0   0   2   0   0   0   2   2   2   0   2   0   0   2   0   2   2   2   0   2   2   2   2   2   0   0   2   2   2   0   0   0   0   2   0   2   0   2   2   2   2   2   2   2   2   0   0   0   0   2   2   2   0   0   0   0
 MK-1-3                 2   0   0   0   2   0   0   2   0   2   2   2   2   2   0   0   2   0   2   0   0   2   2   0   2   0   2   0   0   0   2   2   2   2   0   2   2   2   2   2   2   2   2   0   2   0   0   0   0   2   2   0   2   0   2   0   2   2   2   0   0   2   2   0   2   0   0   2   0   2   2   0   0   0   0   0   2   2   0   0   0   2   0   0   0   2   0   0   0   0   0   0   2   2   0   0   2   2   2   0   0   0   2   2   0   0   2   2   2   2   0   2   2   0   0   0   0   2   0   0   0   0   0   2   0   2   0   2   0   2   2   2   0   0   2   0   0   2   0   0   0   2   0   0   0   0   2   0   0   0   2   2   2   0   2   0   0   2   0   2   2   0   0   2   2   2   2   2   0   0   2   2   2   0   0   0   0   2   0   2   0   2   2   2   0   2   2   2   2   0   0   2   0   2   2   2   0   2   0   0
 MK-1-4                 2   0   0   2   2   0   0   2   2   2   2   2   2   2   0   0   2   0   2   0   0   2   2   0   2   0   2   0   0   0   0   2   2   2   0   2   2   2   2   2   2   2   2   0   2   0   0   0   0   2   2   2   2   0   2   0   0   0   2   2   0   2   2   0   2   0   0   2   0   2   2   0   2   0   0   0   2   2   0   0   0   2   2   0   0   0   0   0   0   0   0   0   2   2   0   0   2   2   2   0   0   0   2   2   0   0   2   2   2   2   2   2   2   0   0   0   0   2   0   0   0   0   0   2   0   2   0   2   0   2   2   0   0   0   2   0   0   2   0   0   0   2   0   0   0   0   0   0   0   0   2   2   2   0   2   0   0   2   0   2   2   0   0   2   2   2   0   2   0   0   0   0   2   0   0   0   0   2   0   2   0   2   2   2   0   2   2   2   2   0   0   2   0   0   2   2   0   2   0   0
 MK-1-5                 2   0   0   0   2   0   2   2   2   2   2   2   2   2   0   2   2   0   2   0   0   2   2   0   2   0   0   0   0   0   0   2   0   2   0   2   2   2   2   2   2   2   2   2   2   0   0   0   0   2   2   2   2   0   0   0   0   0   2   0   0   2   2   0   2   0   0   2   0   2   2   0   2   0   0   0   2   2   0   0   0   2   2   0   0   0   0   0   0   0   0   0   2   2   0   0   0   2   2   0   0   0   2   2   0   0   2   0   2   2   2   2   2   0   0   0   0   2   2   0   0   0   0   2   0   2   0   2   2   2   2   0   0   0   2   0   0   2   0   0   0   0   0   0   0   0   0   0   0   0   2   2   2   0   2   2   0   2   0   2   2   0   0   2   2   2   0   2   0   0   2   0   2   0   0   0   0   2   0   2   0   2   2   2   0   2   2   2   2   0   0   2   0   0   2   2   0   2   0   0
 MK-1-6                 2   0   0   0   2   0   2   2   2   2   2   2   2   2   0   2   2   0   2   0   0   2   2   0   2   0   0   0   0   0   0   2   0   2   0   2   2   2   2   2   2   2   2   2   2   0   0   0   0   2   2   2   2   0   0   0   0   0   2   0   0   2   2   0   2   0   0   2   0   2   2   0   2   0   0   0   2   2   0   0   0   2   2   0   0   0   0   0   0   0   0   0   2   0   0   0   0   2   2   2   0   2   2   2   0   2   2   2   2   2   2   2   2   0   0   0   0   2   2   0   0   0   0   2   0   2   0   2   2   2   2   0   0   0   2   0   0   2   0   2   0   0   0   0   0   0   0   0   0   0   2   2   2   0   2   2   0   0   2   2   2   0   0   0   2   2   0   2   0   0   2   0   2   0   0   0   0   0   0   2   0   2   2   2   0   2   2   2   2   0   0   2   0   0   2   2   0   0   0   0
 MK-1-7                 2   0   0   0   2   0   2   2   0   2   2   2   2   2   0   2   2   0   2   0   0   2   2   0   2   0   0   0   0   0   0   2   0   2   0   2   2   2   2   2   2   2   2   2   2   0   0   0   0   2   2   2   2   2   0   2   0   0   2   0   0   2   2   0   2   0   0   2   0   2   2   0   2   0   0   0   2   2   0   0   0   2   2   0   0   0   0   0   0   0   0   0   2   0   0   0   0   2   2   2   0   2   2   2   0   2   2   2   2   2   2   2   2   0   0   0   0   2   2   0   2   0   0   2   0   2   0   2   2   2   2   0   0   0   0   0   0   2   0   2   0   0   0   0   0   0   0   0   0   0   2   2   2   0   2   0   0   0   2   2   2   0   0   0   2   2   0   2   0   0   2   0   0   0   0   0   0   0   0   2   0   2   2   2   0   2   2   2   2   0   0   2   0   0   2   2   0   0   0   0
 MK-1-8                 2   0   0   0   2   0   2   2   0   0   2   2   2   2   0   2   2   0   2   0   0   2   2   0   2   0   0   0   0   0   0   2   0   2   0   2   2   2   2   2   2   2   2   2   2   0   2   0   0   2   2   2   2   2   2   2   0   0   2   0   0   0   2   0   2   2   0   2   0   2   2   0   2   0   0   0   2   2   0   0   0   0   2   0   2   0   0   0   0   0   0   0   2   0   2   0   0   0   2   2   0   2   2   2   0   0   0   2   2   2   2   2   2   0   0   0   0   2   2   0   2   0   0   2   0   2   0   2   2   2   2   0   0   0   0   0   0   0   2   2   0   0   0   2   0   0   0   0   0   0   2   2   2   0   2   0   0   0   2   2   2   0   0   0   0   2   0   2   0   2   2   0   0   0   0   0   2   0   0   2   0   2   2   2   0   2   2   2   2   0   2   2   0   0   2   2   0   0   0   0
 MK-1-9                 2   0   0   0   2   0   2   2   0   0   2   2   0   2   0   2   2   0   2   0   0   2   2   0   2   0   0   0   0   0   0   2   0   2   0   2   2   2   2   2   2   2   2   2   0   0   2   0   0   2   2   2   2   2   2   2   0   2   0   0   0   0   2   0   2   0   0   2   0   2   2   0   2   2   0   0   2   2   0   0   0   0   2   2   2   0   0   0   0   0   0   0   2   2   2   0   0   0   2   2   0   2   2   2   0   0   2   2   2   2   2   2   2   0   0   0   0   2   2   0   2   0   0   2   2   2   0   2   2   2   2   0   0   0   0   0   2   0   2   2   0   2   0   2   0   2   2   0   0   0   2   2   2   0   2   0   0   0   2   2   0   0   0   2   0   2   0   0   0   0   2   0   0   0   0   0   2   0   0   2   0   0   2   2   0   0   2   2   2   0   0   2   0   0   2   0   0   0   0   0
 MK-1-10                0   0   0   0   2   0   2   2   0   0   2   2   0   0   0   2   2   2   2   0   2   2   2   0   2   0   0   0   0   0   0   0   0   2   0   2   2   2   0   2   0   2   2   2   0   0   2   2   0   2   2   2   2   2   2   2   0   2   0   0   0   0   0   0   2   0   0   2   0   2   2   0   0   2   0   0   2   2   0   0   0   0   2   0   2   0   0   0   0   2   0   0   2   2   2   0   0   0   2   2   0   2   2   2   0   0   2   2   2   2   2   2   2   0   2   0   2   2   2   0   2   0   0   2   2   2   0   2   2   2   2   0   0   0   0   0   2   0   2   2   0   2   0   2   0   2   2   0   0   0   2   2   2   0   2   2   0   0   2   2   0   0   0   2   2   2   0   0   0   0   0   0   0   0   0   0   2   2   0   0   0   0   2   2   0   0   2   2   2   0   0   2   0   0   2   0   0   0   0   0
 MK-1-11                0   0   2   0   2   0   0   2   0   2   2   2   0   0   0   2   2   2   2   0   2   2   2   0   0   0   0   0   2   0   0   0   0   0   0   2   2   0   0   2   0   2   2   2   2   0   2   2   0   2   2   2   2   2   2   2   0   2   0   0   0   0   0   0   2   0   0   2   0   2   2   0   0   2   0   0   2   2   0   0   0   0   2   0   2   0   0   0   0   2   0   0   2   2   2   0   0   0   2   2   0   2   2   2   0   0   2   2   2   2   2   2   2   0   2   0   2   2   0   0   2   0   0   2   2   2   0   2   2   2   0   0   0   0   0   2   2   0   2   2   0   2   2   2   2   2   2   0   0   0   2   2   2   0   0   2   0   0   2   2   0   0   0   0   2   2   0   0   0   0   0   0   0   0   0   0   2   2   2   0   0   0   2   2   0   0   2   2   2   2   0   2   0   2   2   0   0   0   0   0
 MK-1-12                0   0   2   0   2   2   0   2   0   2   2   2   0   0   0   2   2   2   2   0   2   2   2   0   0   0   0   0   2   0   0   0   0   0   0   2   2   0   2   2   0   2   0   2   2   0   2   2   0   2   2   0   0   2   2   2   0   2   0   0   0   0   0   0   2   0   0   2   0   2   2   0   0   2   2   0   0   2   0   0   0   0   2   0   2   0   0   0   0   2   0   0   2   2   2   0   0   0   2   0   0   2   0   2   2   2   2   0   2   2   2   2   2   0   0   0   2   0   0   0   2   0   0   2   2   2   0   0   0   2   0   0   0   0   0   0   2   0   2   2   2   2   2   2   2   2   2   0   0   0   2   2   2   0   0   2   0   0   2   2   0   0   0   0   2   0   0   2   0   2   0   0   0   0   0   0   2   2   2   0   2   0   2   2   0   0   2   2   2   2   0   2   0   2   2   0   2   0   0   0
 MK-1-13                0   0   2   0   2   0   0   2   0   2   2   2   0   0   0   2   2   2   2   0   2   2   2   0   0   2   0   0   2   0   0   0   0   0   0   2   2   0   2   2   0   2   0   2   2   0   2   2   0   2   2   0   0   2   2   2   0   2   0   0   0   0   0   0   2   0   0   2   0   2   2   0   0   2   2   0   0   2   0   0   0   0   2   0   2   0   0   0   0   2   0   0   2   2   2   0   0   2   2   0   0   2   0   2   0   2   2   0   2   2   2   2   2   0   0   0   2   2   0   0   0   0   0   0   2   0   0   0   0   2   0   2   0   2   0   0   2   0   2   2   0   2   2   0   0   2   2   2   0   0   2   2   2   0   0   2   0   2   2   2   0   0   0   0   2   0   0   2   0   2   0   0   0   0   0   0   2   2   2   0   2   2   2   2   0   0   2   2   2   2   0   2   0   2   2   0   2   2   0   0
 MK-1-14                0   0   2   0   2   0   0   2   0   2   2   2   0   0   0   2   2   2   2   0   2   0   2   0   0   2   2   2   2   0   0   0   0   2   0   2   2   0   2   2   0   2   0   2   2   0   0   2   0   2   2   0   0   2   2   2   0   2   0   0   0   0   0   0   2   0   0   2   0   2   2   2   0   2   2   0   0   2   0   0   0   2   0   0   2   0   2   0   0   2   0   0   2   0   2   0   0   2   2   2   0   2   0   2   0   2   2   0   2   2   2   2   2   0   0   0   2   2   0   0   0   0   0   0   2   0   0   0   0   2   0   2   0   2   0   0   2   0   2   0   0   2   0   0   0   2   2   2   0   0   0   2   2   0   0   0   0   2   2   2   0   0   0   0   2   0   0   2   0   2   2   0   0   2   0   0   2   2   2   0   2   0   2   2   0   0   2   2   2   2   0   2   0   0   2   0   0   2   0   0
 MK-1-15                2   0   2   0   0   0   0   2   0   2   2   2   0   0   0   2   2   2   2   0   2   0   2   0   0   2   2   2   2   0   0   2   0   2   0   2   2   0   2   2   0   0   0   2   2   0   0   2   0   2   2   0   0   2   2   2   0   2   0   0   2   0   2   0   0   0   0   2   0   2   2   2   2   2   2   0   0   2   0   2   0   0   0   0   2   0   2   0   0   2   0   0   2   0   2   0   0   2   2   2   0   2   2   2   0   2   2   0   2   2   2   2   0   0   2   0   2   2   0   0   0   0   0   0   2   0   0   0   0   2   0   2   0   2   0   0   2   0   2   0   0   2   0   0   0   2   2   2   0   0   0   2   2   0   0   0   0   2   2   2   0   0   0   0   2   0   0   2   0   2   2   0   0   2   0   0   0   2   2   0   2   0   2   2   0   0   2   2   2   2   0   2   0   0   2   0   0   2   0   0
 MK-1-16                2   2   2   0   0   0   0   2   0   2   2   2   0   0   0   2   2   2   2   0   2   0   2   0   0   2   2   2   0   0   0   2   0   2   0   2   2   0   2   2   0   0   2   2   2   0   0   2   0   2   2   0   0   2   2   2   0   2   0   0   2   0   2   0   0   0   0   2   0   2   2   2   2   2   0   0   0   2   0   2   0   0   0   0   2   0   2   0   0   2   0   0   2   0   2   0   0   2   2   0   0   0   2   2   0   2   2   0   2   2   0   0   0   0   2   0   2   2   0   0   0   0   2   0   2   0   0   0   0   0   0   2   0   2   0   0   2   0   2   0   0   2   0   0   0   2   2   2   0   0   0   2   2   0   0   0   2   0   2   2   0   0   0   0   2   2   0   2   0   2   0   0   0   2   0   0   0   2   2   0   2   0   2   0   0   0   2   2   2   2   2   2   0   0   2   0   0   2   0   0
 MK-2-1                 0   0   2   2   2   2   2   0   2   0   0   0   2   2   2   2   0   0   0   0   2   0   0   0   0   0   0   2   0   0   0   2   0   0   2   0   0   2   0   2   0   2   2   0   0   0   0   0   0   2   2   0   2   2   2   2   0   0   0   2   0   0   0   0   2   0   0   2   0   0   2   2   0   2   0   0   2   2   0   0   2   0   2   2   0   2   0   0   0   0   0   2   0   2   2   2   2   2   2   0   2   0   2   2   0   2   0   2   2   2   0   2   2   0   0   2   0   2   0   0   0   0   0   0   0   2   0   2   2   0   0   0   2   2   2   2   2   0   0   0   0   0   2   2   0   2   0   2   2   0   2   2   2   2   0   0   0   2   2   0   2   2   2   0   2   2   0   0   0   0   0   0   2   0   2   0   0   2   0   0   2   2   2   0   2   2   2   0   0   2   2   0   2   0   2   0   2   0   0   2
 MK-2-2                 0   0   2   2   2   2   2   0   2   0   0   0   2   0   2   2   0   0   0   0   2   0   2   0   0   0   0   2   0   0   0   2   0   0   2   0   0   0   0   2   0   2   2   0   0   0   0   0   0   2   2   0   2   2   2   0   0   0   0   2   0   2   2   0   2   0   0   2   0   0   2   2   0   2   0   0   2   2   0   0   2   0   2   2   2   2   0   0   0   0   0   2   0   2   2   2   2   2   2   0   2   0   2   2   0   2   0   2   0   2   0   2   2   0   0   2   0   2   0   0   0   0   0   0   0   2   0   2   2   0   0   0   2   2   2   2   2   2   0   0   0   2   2   2   0   2   0   2   2   0   2   2   2   2   0   0   0   2   2   0   2   2   2   0   2   2   0   0   0   0   2   0   0   0   2   0   0   2   0   0   2   2   0   2   2   2   2   0   0   2   2   0   2   0   2   0   2   0   2   2
 MK-2-3                 0   0   2   2   2   2   2   2   2   0   0   0   2   2   2   2   0   0   0   0   2   0   2   0   0   0   0   2   0   0   0   2   0   0   0   0   0   0   0   2   0   2   2   0   0   0   0   0   0   2   2   0   2   2   2   0   0   0   0   2   0   2   2   0   2   0   0   2   2   0   2   2   0   2   2   0   2   2   0   0   0   0   2   2   2   2   0   2   0   0   0   2   0   2   2   2   2   2   2   0   2   2   2   2   0   2   0   2   2   2   0   2   2   0   0   2   0   2   0   2   0   0   0   0   0   2   0   0   2   0   0   0   2   2   2   2   2   0   0   0   0   2   2   2   0   2   0   2   2   0   2   2   2   2   0   0   0   2   2   0   2   2   2   0   2   2   2   0   0   0   2   0   0   0   2   0   0   2   0   0   2   2   0   2   2   2   2   0   0   2   2   0   2   0   2   0   2   0   2   2
 MK-2-4                 0   0   2   2   2   2   2   2   2   0   0   0   2   2   2   2   0   0   0   0   2   0   2   0   0   0   0   2   0   0   2   2   0   0   0   0   0   0   0   2   0   2   2   0   0   0   0   0   0   2   2   0   2   2   0   0   0   2   0   2   0   2   2   2   2   0   0   0   2   0   2   2   0   2   2   0   2   2   0   0   0   2   2   0   0   2   0   2   0   2   0   2   0   2   2   2   2   2   2   0   2   2   2   2   0   2   2   2   2   2   0   2   2   0   0   2   0   2   0   2   0   0   2   0   0   2   0   0   2   0   2   0   2   0   2   0   2   0   0   0   0   2   2   2   0   2   0   2   2   0   2   2   2   2   0   2   0   2   2   0   2   0   2   0   2   2   0   0   0   0   2   0   0   0   2   0   0   2   0   0   2   2   0   2   2   2   0   0   0   2   2   0   2   0   2   0   2   0   2   2
 MK-2-5                 0   0   2   2   2   2   2   2   2   0   0   0   2   2   2   2   0   0   0   0   2   0   2   0   2   0   0   2   0   2   0   2   0   0   0   0   2   2   0   2   0   2   2   0   0   0   0   0   0   0   2   0   2   2   0   0   0   2   0   2   0   2   2   2   2   0   0   0   2   2   2   0   0   2   0   0   2   2   2   0   2   2   2   0   0   2   0   2   0   2   0   2   0   2   2   0   2   2   2   0   2   2   2   2   0   2   2   2   2   0   0   2   2   0   0   2   0   2   0   2   0   0   2   0   0   2   0   0   2   0   0   0   2   0   2   0   2   0   0   0   0   2   2   2   2   2   0   2   2   0   2   2   2   2   0   2   0   2   2   0   0   0   2   0   2   2   0   0   0   0   2   0   0   0   2   2   0   2   0   0   2   2   0   2   2   0   0   0   0   2   2   0   2   0   2   0   2   0   2   2
 MK-2-6                 0   0   2   2   2   2   0   2   2   0   0   0   2   2   2   2   0   0   0   0   2   0   2   0   2   0   0   2   0   2   2   2   0   0   0   0   2   2   0   0   0   2   2   0   0   0   0   0   0   2   2   0   2   2   0   0   0   2   0   2   0   2   0   2   2   0   0   0   2   2   2   0   0   2   0   0   2   2   2   0   2   2   2   0   2   2   0   2   0   0   0   2   0   2   2   0   2   2   2   0   2   2   2   2   0   2   2   2   2   0   0   2   2   0   0   2   0   2   0   2   0   0   2   2   0   2   0   0   2   2   0   0   2   0   2   0   2   0   0   0   0   2   2   2   2   2   0   2   2   0   2   2   2   2   0   2   0   2   2   0   0   0   2   0   2   2   0   0   0   0   2   0   0   0   0   2   0   2   0   0   2   2   0   2   2   0   2   0   0   2   2   0   2   0   2   0   2   0   2   2
 MK-2-7                 0   0   2   2   2   2   0   2   2   0   0   2   2   2   2   0   2   0   0   0   2   0   2   0   2   2   0   2   0   2   0   2   0   0   0   0   2   2   0   0   0   2   2   0   0   0   0   0   2   2   0   0   2   2   0   0   0   2   0   2   0   2   0   2   2   0   0   0   2   2   2   0   0   2   0   0   2   2   2   0   2   2   2   2   2   2   0   2   0   2   0   2   0   2   2   0   2   2   2   0   0   2   2   0   0   2   2   2   2   0   0   2   2   0   0   2   0   2   0   2   0   0   2   2   0   2   0   0   2   2   0   0   2   0   2   0   2   0   2   0   0   2   2   2   2   2   0   2   2   0   2   2   2   2   0   2   2   2   2   0   0   0   2   2   2   2   0   0   0   0   0   0   0   0   0   2   2   2   0   2   2   2   0   2   2   0   2   0   0   2   2   0   2   2   2   0   2   0   2   2
 MK-2-8                 0   0   2   2   2   2   0   2   2   0   0   2   2   2   2   0   2   0   0   0   0   0   2   2   2   2   0   2   0   2   2   2   0   0   0   0   2   2   0   0   0   2   2   0   0   0   0   0   2   2   0   0   0   2   0   0   0   2   0   2   0   2   2   2   2   0   0   0   0   2   2   0   0   2   0   0   0   2   2   0   2   2   2   2   2   2   0   2   0   2   0   2   0   0   2   0   2   2   2   2   0   2   2   0   0   2   2   2   2   0   0   2   2   0   0   2   0   2   0   2   2   0   2   2   0   2   0   0   2   2   0   0   2   0   2   0   2   2   2   2   0   0   2   2   2   2   0   2   2   0   2   2   2   2   0   0   2   2   2   0   0   0   2   0   2   2   0   0   0   2   0   0   0   0   0   2   2   2   0   2   2   2   0   0   2   0   0   0   0   2   2   0   0   2   2   0   2   0   0   2
 MK-2-9                 0   0   2   2   2   2   0   2   0   0   0   2   2   2   0   0   2   0   0   0   0   0   0   2   2   2   0   2   0   2   2   2   0   0   0   0   2   2   0   0   0   2   2   0   0   0   0   0   2   2   0   0   0   2   0   0   0   2   0   2   0   2   2   2   2   0   0   0   0   2   2   0   0   2   0   0   0   0   0   0   2   2   2   2   2   2   0   2   0   2   0   2   0   0   2   0   2   2   2   2   0   2   2   0   0   2   2   2   2   0   0   2   2   0   0   2   0   2   0   2   2   0   2   2   0   2   0   2   2   2   0   0   2   0   2   0   2   2   2   2   0   0   2   2   2   2   0   0   2   0   2   2   2   2   0   0   2   0   2   0   0   0   2   0   2   2   0   0   0   2   0   0   0   0   2   2   2   2   0   2   2   2   0   0   2   0   0   0   0   2   2   0   0   2   2   2   2   0   0   2
 MK-2-10                0   0   2   2   0   2   2   2   0   0   0   2   2   2   0   0   2   0   0   0   0   0   0   2   0   2   0   2   0   2   2   2   0   0   0   0   2   2   0   0   0   2   2   0   0   0   0   0   2   2   0   2   0   2   0   2   0   2   0   2   0   2   2   0   2   0   0   0   0   0   2   0   0   2   0   0   0   0   0   0   2   2   2   2   2   2   0   2   0   2   0   2   0   0   2   0   2   2   2   2   0   2   2   0   0   2   2   2   2   0   0   2   2   0   0   2   0   2   0   2   2   0   2   2   0   2   0   2   2   2   0   0   2   0   2   0   2   2   2   2   0   0   2   2   2   2   0   0   0   0   2   2   2   2   0   0   2   2   2   0   0   0   2   0   2   2   0   0   2   2   0   0   0   0   2   2   2   2   0   2   2   2   0   0   2   2   0   0   0   2   0   0   0   2   2   2   2   0   0   2
 MK-2-11                0   0   0   2   0   0   2   2   0   0   2   2   2   2   0   0   2   0   2   0   0   0   0   2   0   2   0   2   0   2   2   2   0   0   0   0   2   2   0   0   0   0   0   0   0   0   0   0   0   2   0   2   0   2   0   0   0   2   0   2   2   2   2   0   0   0   0   0   0   0   2   0   0   0   0   0   0   2   0   0   2   2   2   2   2   2   0   2   2   2   2   0   0   0   2   0   2   2   2   2   0   2   2   0   0   2   2   2   2   0   0   2   2   0   0   0   0   2   0   2   2   0   2   2   0   2   0   2   2   2   0   0   2   0   2   0   2   2   2   2   0   0   0   0   2   2   0   0   0   0   2   2   2   2   0   0   2   2   2   0   0   0   2   0   2   2   0   0   2   2   0   0   0   0   2   2   0   2   0   2   2   2   0   0   2   2   0   0   2   2   0   0   0   2   2   2   2   0   0   2
 MK-2-12                0   0   0   2   0   0   2   2   0   0   2   2   2   2   0   0   2   0   2   0   0   0   0   2   0   2   0   2   0   2   2   2   0   0   0   0   0   2   0   0   2   0   0   0   0   0   0   0   0   2   0   2   0   2   0   2   0   2   0   2   2   0   2   0   0   0   0   0   0   0   2   0   0   0   0   0   0   2   0   0   2   2   2   2   2   2   0   0   2   2   2   0   0   0   2   0   2   2   2   2   0   2   2   0   2   2   2   2   2   0   0   2   0   0   0   0   0   2   0   2   2   2   2   2   0   2   2   2   2   2   0   0   2   0   2   0   2   2   2   2   0   0   0   0   2   2   0   0   0   0   2   2   2   2   0   2   2   2   2   0   0   0   2   0   2   0   0   0   2   2   0   0   2   0   2   2   0   2   0   2   2   2   0   0   2   2   0   2   2   2   0   0   0   0   2   2   2   0   0   2
 MK-2-13                2   0   2   2   0   2   0   2   0   0   0   2   2   2   0   0   2   0   2   0   0   0   0   2   0   2   0   2   0   2   0   0   2   0   0   0   0   2   0   0   2   0   0   2   0   0   0   2   0   2   0   2   0   2   0   2   0   2   0   2   0   0   2   0   0   0   0   0   0   0   0   0   0   2   0   0   2   2   0   2   0   2   2   0   2   2   0   2   2   2   2   0   0   0   2   0   2   2   2   2   0   2   2   0   2   2   2   2   2   0   0   2   0   0   0   0   0   2   0   2   2   2   2   2   0   2   2   2   0   2   0   0   2   0   2   0   2   2   2   2   0   0   0   0   2   2   0   0   0   0   2   2   2   2   0   2   2   0   2   0   0   0   2   0   2   0   0   0   2   2   0   2   2   0   2   2   0   2   2   2   0   2   0   0   2   2   0   2   2   2   0   0   0   0   2   2   2   0   0   2
 MK-2-14                2   0   2   2   0   2   0   2   0   2   2   2   2   2   0   0   2   0   2   0   2   0   0   2   0   2   0   2   0   0   2   0   2   0   0   0   0   2   0   0   2   0   0   2   0   0   0   2   2   2   0   2   0   2   0   2   0   2   0   2   0   0   2   0   0   0   0   0   2   0   0   0   0   2   0   0   2   2   0   2   0   2   2   0   2   2   0   0   0   2   2   0   0   0   0   2   2   2   2   2   0   2   2   0   2   2   2   2   0   0   0   2   0   0   0   0   0   2   0   2   2   2   2   2   0   2   2   2   0   2   0   0   0   0   2   0   2   2   2   2   0   0   0   0   2   2   0   0   0   0   2   2   2   2   0   2   2   0   2   0   2   0   2   0   2   0   0   0   2   2   0   2   2   0   2   2   0   0   2   2   0   2   0   0   2   2   0   0   2   2   0   0   0   0   2   2   2   0   0   2
 MK-2-15                2   0   2   2   0   2   0   2   0   2   2   2   2   2   0   0   0   0   0   0   2   0   0   2   0   2   0   2   0   0   2   0   2   0   0   0   0   2   0   0   2   0   2   2   2   0   0   2   2   2   0   2   0   2   0   2   0   2   0   2   0   0   2   0   0   0   0   0   2   2   2   2   0   2   0   0   2   2   0   2   2   2   2   0   2   2   0   0   0   2   2   0   0   0   0   2   2   2   2   2   0   2   2   0   2   2   2   2   0   0   0   2   0   0   0   2   2   0   0   2   2   2   2   2   0   2   2   2   0   2   0   0   0   0   2   0   2   2   2   2   0   0   0   2   0   2   0   0   0   0   2   2   2   2   0   2   0   0   2   2   2   0   2   0   2   2   0   0   2   2   0   2   2   0   2   2   0   0   0   2   0   0   0   0   2   2   0   0   0   2   0   0   0   0   2   2   2   2   0   2
 MK-2-16                2   0   2   2   0   2   0   2   0   2   2   2   2   2   0   2   0   0   0   0   2   0   0   2   0   2   0   2   0   0   2   0   0   0   0   0   0   2   0   0   2   0   2   2   2   0   0   2   2   2   0   2   0   2   0   2   0   2   0   2   0   0   2   0   0   0   0   0   2   2   2   2   0   2   0   2   2   2   2   2   2   2   2   0   2   2   0   0   0   2   2   0   2   0   0   2   2   2   2   2   0   0   2   0   2   2   2   2   0   0   0   2   0   2   0   2   2   0   0   2   0   2   2   2   0   2   2   2   0   2   0   0   0   2   2   0   2   2   2   2   0   0   2   2   0   2   0   0   2   0   2   2   2   2   0   2   0   0   2   2   2   0   2   0   2   2   0   0   2   2   0   0   2   0   2   2   0   0   0   2   0   0   0   0   2   2   0   0   0   2   0   0   0   2   2   2   2   2   0   2
 MK-3-1                 0   0   2   0   0   2   2   0   0   0   2   0   2   2   2   0   0   0   2   2   0   0   0   2   0   0   2   0   2   0   0   0   0   0   0   0   0   2   2   2   0   2   0   2   0   2   2   2   0   2   2   2   0   0   2   0   2   2   2   2   2   0   0   0   0   2   0   2   2   0   2   0   2   2   0   0   2   0   2   0   0   0   0   0   2   0   0   2   2   2   2   0   0   2   0   0   2   0   0   2   2   0   2   2   0   2   2   2   0   2   0   2   0   0   0   0   2   2   0   2   2   0   2   2   2   2   2   0   0   0   0   0   0   2   2   2   0   0   0   0   0   0   0   2   2   0   2   2   2   2   0   2   0   0   0   2   0   2   0   2   2   0   2   0   0   2   0   2   2   0   0   0   0   0   0   0   0   2   0   0   2   2   0   0   2   0   0   0   2   0   2   0   0   2   2   0   0   2   0   2
 MK-3-2                 0   0   0   0   0   2   2   0   0   0   2   0   2   2   2   0   0   0   2   2   0   0   0   2   0   0   2   0   2   0   0   0   0   0   0   0   2   2   2   2   0   0   0   2   0   2   2   0   0   2   2   2   0   0   2   0   2   2   2   2   2   0   0   2   0   2   0   2   2   0   0   0   2   2   0   0   2   0   2   0   0   2   0   0   2   0   0   2   2   2   2   0   0   2   0   0   2   0   0   2   2   0   2   2   0   2   2   2   0   2   0   2   0   2   0   0   2   2   0   2   2   0   2   0   2   2   2   0   0   0   0   0   0   0   2   2   0   0   0   0   0   0   0   2   2   0   2   2   2   2   0   2   0   0   2   2   0   2   0   2   2   0   2   0   0   2   0   2   2   0   0   0   0   0   0   2   0   2   0   0   0   2   0   0   2   0   0   0   2   0   2   0   0   2   2   0   0   2   0   2
 MK-3-3                 0   0   0   0   2   2   2   0   0   0   0   0   2   2   2   0   0   0   2   2   0   0   0   2   0   0   2   2   2   0   0   0   0   0   0   0   2   2   2   2   0   0   0   2   0   2   2   0   0   2   2   2   0   0   2   0   2   2   2   0   2   0   0   2   2   2   0   2   2   0   0   0   2   2   0   2   2   0   2   0   2   2   0   0   0   0   0   2   2   2   2   0   0   0   2   0   2   0   0   2   2   0   2   0   0   2   2   0   0   2   0   2   2   2   0   0   2   2   0   2   2   0   2   2   2   2   2   0   0   0   0   0   0   0   2   2   0   0   0   0   2   0   0   0   2   0   2   2   2   2   0   0   0   0   2   2   0   2   0   2   2   0   2   0   0   2   0   2   2   0   0   0   0   0   0   2   0   2   0   0   0   2   0   0   2   0   0   0   0   0   2   0   0   2   2   0   0   2   2   2
 MK-3-4                 0   0   0   0   2   2   0   0   0   0   0   0   2   2   2   0   0   0   2   2   0   0   0   2   0   0   2   2   2   0   0   0   0   0   0   0   2   2   2   0   0   0   2   2   0   2   2   0   2   2   2   2   0   0   2   2   2   2   2   0   2   2   0   2   2   2   0   2   2   0   0   0   2   2   0   2   2   0   2   0   2   0   0   0   0   0   0   2   2   2   2   0   0   0   2   0   2   2   0   2   0   0   2   0   0   2   2   0   2   0   0   2   2   2   0   0   2   2   0   2   2   0   2   2   2   2   2   0   0   0   0   0   0   0   0   2   0   0   0   0   2   0   0   0   2   0   2   2   2   2   0   0   0   0   2   2   0   2   0   2   2   0   2   2   0   2   0   2   2   0   0   0   0   0   0   2   0   2   2   0   0   2   0   0   2   0   0   0   2   0   2   0   0   2   2   0   0   0   2   0
 MK-3-5                 2   0   0   0   2   2   0   0   0   0   0   0   2   2   2   0   0   0   2   2   0   0   0   2   0   0   2   2   2   0   0   0   0   0   0   0   2   0   2   0   0   2   2   2   0   2   2   0   2   2   2   2   0   0   2   2   2   2   2   2   2   2   0   0   2   2   0   2   2   0   0   0   2   2   0   0   2   0   2   0   2   0   0   0   0   0   0   2   0   2   2   0   0   0   2   0   2   2   0   2   0   2   2   0   0   2   2   0   2   0   0   2   2   2   2   0   2   2   0   2   0   0   2   2   2   2   2   0   0   0   0   0   0   0   2   2   0   0   0   0   2   0   0   0   2   0   2   2   2   2   0   0   0   0   2   2   0   2   0   0   0   0   2   2   0   2   0   2   2   0   0   0   2   0   0   2   0   2   2   0   0   2   0   0   2   0   0   0   2   0   2   0   0   2   0   0   2   0   2   0
 MK-3-6                 2   0   0   0   0   2   0   0   0   0   0   0   2   2   2   0   0   0   2   2   2   0   0   2   2   0   2   2   2   0   0   0   0   0   0   0   0   0   2   0   0   2   2   2   0   2   2   0   2   2   2   2   0   0   2   2   2   2   0   2   2   2   0   2   2   2   0   2   2   0   0   0   2   2   0   0   2   0   2   2   0   0   0   0   0   0   0   2   0   2   2   0   0   0   2   0   2   2   0   2   0   2   2   0   0   0   2   0   2   0   0   2   0   2   2   2   2   2   0   2   0   0   2   2   0   2   2   0   0   2   0   0   0   2   2   2   0   0   0   0   2   0   0   0   2   0   2   2   2   2   0   0   2   0   2   2   0   2   0   0   0   0   2   2   0   0   0   2   2   0   0   0   2   0   0   2   0   2   2   0   0   2   0   0   2   0   0   2   2   0   2   0   0   2   0   0   2   0   2   0
 MK-3-7                 2   0   0   0   0   2   0   0   0   0   0   0   2   2   2   0   0   0   2   2   2   0   0   2   2   0   2   2   2   2   0   0   0   0   0   0   0   0   2   0   0   2   2   2   0   0   2   2   2   0   2   2   2   0   2   2   2   2   0   2   2   2   0   2   2   2   0   2   2   0   0   0   2   2   0   0   2   0   2   2   0   0   0   2   0   2   0   2   0   0   2   0   0   0   2   0   0   2   2   2   0   2   2   0   0   0   2   0   2   0   0   2   0   2   2   2   2   2   0   2   0   0   2   2   0   0   2   0   0   2   0   2   0   2   2   2   0   0   0   0   2   0   0   0   2   0   2   2   2   2   0   0   2   2   2   0   0   2   0   0   0   0   2   2   0   0   0   2   0   2   2   2   0   0   0   2   0   2   2   0   0   2   0   0   2   0   2   2   2   0   2   0   0   2   0   0   2   0   0   0
 MK-3-8                 0   0   0   0   0   2   0   0   0   0   0   0   2   2   2   0   0   0   2   0   2   0   0   2   2   0   2   2   2   2   0   0   0   0   0   0   0   0   2   0   0   2   2   2   0   0   2   2   2   0   2   2   2   0   0   2   2   2   0   2   2   2   0   2   2   2   0   2   2   0   0   0   2   2   0   0   2   0   2   2   0   0   0   0   0   2   0   2   0   2   2   0   0   0   0   0   0   0   2   0   0   2   2   2   0   0   2   0   0   0   0   2   0   2   2   2   2   2   0   2   2   0   2   2   0   0   2   0   2   2   0   2   0   2   2   2   0   0   0   2   2   0   0   0   2   0   2   2   2   2   0   0   2   2   2   0   0   2   0   0   0   2   2   2   0   2   2   2   0   2   2   2   2   2   0   2   0   2   2   0   0   2   0   0   2   0   2   2   2   0   2   0   0   2   2   0   2   2   0   0
 MK-3-9                 0   0   2   0   0   2   0   0   0   0   0   0   2   2   2   2   0   0   2   0   2   0   0   2   2   0   2   2   2   2   0   0   0   0   0   0   0   0   2   0   0   2   2   2   0   0   2   2   2   0   2   2   2   0   0   2   2   2   0   2   2   2   0   2   0   2   0   2   0   0   0   0   2   0   0   0   2   0   2   2   0   0   0   2   2   2   0   2   0   2   2   0   0   0   0   0   0   0   2   0   0   2   2   2   0   0   2   0   0   0   0   2   0   2   2   2   2   2   0   2   2   0   2   2   0   0   2   0   2   2   0   0   0   2   2   2   0   0   0   2   2   0   0   0   2   0   2   2   2   2   0   0   2   2   2   0   0   2   0   2   0   2   2   2   0   2   2   2   0   2   2   2   2   2   0   0   2   2   2   0   0   2   0   0   2   2   2   2   2   0   2   0   0   2   2   0   2   2   0   0
 MK-3-10                0   0   2   0   0   2   0   0   0   0   0   0   2   2   2   2   0   0   2   0   2   0   2   2   2   0   2   2   2   2   0   0   2   2   0   0   0   0   2   0   0   2   2   2   0   0   0   2   2   0   0   2   2   0   2   0   2   2   0   2   2   2   0   2   0   2   0   2   0   0   0   0   2   0   0   0   2   0   0   2   0   0   0   2   0   2   0   2   0   2   0   0   0   0   0   0   0   0   2   0   0   2   2   2   0   0   2   2   0   0   0   2   0   2   2   2   2   2   0   2   2   0   2   2   0   0   2   2   2   2   0   0   0   2   2   2   0   2   0   2   2   0   0   0   2   0   2   2   2   2   0   0   2   2   2   0   0   2   0   2   2   0   2   2   0   0   2   2   0   2   2   2   0   2   0   0   2   2   2   2   0   0   0   0   2   2   2   2   2   0   2   0   0   2   2   0   2   2   0   0
 MK-3-11                0   0   2   0   0   2   0   0   0   0   0   0   2   2   2   2   0   0   2   0   2   0   2   2   2   0   2   2   2   2   0   0   2   0   0   0   0   0   2   0   0   2   0   2   0   0   0   2   2   0   0   2   2   0   2   0   0   2   2   2   2   2   0   2   0   2   0   2   2   0   0   0   2   0   0   0   2   0   0   2   0   0   0   2   0   2   0   2   0   2   0   0   0   0   0   0   0   0   2   0   0   0   2   2   2   0   2   2   0   0   0   2   0   2   2   2   2   2   0   2   2   2   2   0   0   0   2   2   2   2   0   0   0   2   2   2   0   2   0   2   2   0   0   0   2   0   2   2   2   2   0   0   2   2   2   0   0   2   0   2   2   0   2   2   0   0   2   2   0   2   0   2   0   2   0   0   2   2   2   2   0   0   0   0   2   2   2   2   2   0   2   0   0   2   2   0   2   2   0   0
 MK-3-12                0   0   0   0   0   2   0   0   0   0   2   0   2   2   2   2   0   0   2   0   0   0   2   0   2   0   2   2   2   2   0   0   2   0   0   0   0   0   2   0   0   2   2   2   0   0   0   2   2   0   0   2   2   2   2   0   0   0   2   2   2   2   0   2   0   0   0   2   2   0   0   0   2   0   0   0   2   0   0   2   0   0   0   2   0   2   0   2   0   2   0   0   0   0   0   0   0   2   0   0   0   0   2   2   2   0   2   2   0   0   0   2   0   2   2   0   2   2   0   2   2   2   0   2   0   0   2   2   2   2   0   0   0   0   2   2   0   2   0   2   2   2   0   0   2   0   2   2   2   2   0   0   2   2   2   0   0   2   0   2   2   0   2   2   0   0   2   2   0   2   0   2   0   0   0   2   2   2   2   2   0   0   0   0   2   2   2   2   2   0   2   0   0   2   2   0   2   2   0   0
 MK-3-13                0   0   0   0   0   2   0   0   0   0   2   0   0   2   2   2   0   0   2   0   0   0   2   0   0   0   2   2   2   2   0   0   0   0   0   0   0   0   2   0   0   2   2   2   0   0   0   2   2   0   0   0   2   0   2   0   0   0   0   2   0   2   0   2   0   0   0   2   2   0   0   0   2   0   0   0   2   0   2   2   0   0   0   2   0   2   0   2   2   2   0   0   2   0   2   0   0   2   0   0   0   0   2   2   2   0   2   2   0   0   0   2   0   2   2   0   2   2   0   2   2   2   0   2   2   0   2   2   2   0   0   0   0   0   2   2   0   2   0   2   0   2   0   0   2   0   2   2   2   2   0   0   2   2   2   0   0   2   0   2   2   0   2   2   0   0   2   2   0   2   0   2   0   2   0   2   2   2   0   2   2   0   0   0   2   2   2   2   2   0   2   0   0   2   2   0   2   2   2   0
 MK-3-14                2   0   2   0   0   2   0   0   0   0   2   0   0   2   0   2   0   0   2   0   0   0   2   0   0   0   0   2   2   2   2   0   0   0   0   0   0   0   2   0   0   2   2   2   0   0   0   2   2   0   0   0   2   0   2   0   0   0   0   2   2   2   0   2   2   0   0   2   2   0   0   0   2   0   0   0   2   0   2   2   0   0   0   2   0   2   0   2   2   2   0   0   2   0   2   0   0   2   0   0   0   0   2   2   2   0   2   2   0   0   0   2   0   2   2   2   2   2   0   2   2   2   0   2   2   0   2   2   2   0   0   0   0   0   2   2   0   2   0   2   0   2   2   0   2   0   0   2   2   2   0   2   2   2   2   0   0   2   0   2   2   0   2   2   0   0   0   2   2   2   0   2   0   2   0   2   2   2   0   2   2   0   0   2   2   2   2   2   2   2   2   0   0   2   2   0   2   2   2   0
 MK-3-15                2   0   0   0   0   2   0   0   2   2   2   0   0   2   0   2   0   2   2   2   0   0   2   0   0   0   0   2   2   2   2   0   0   0   2   0   0   0   2   0   0   0   2   2   0   0   0   2   0   0   0   0   2   2   2   0   0   0   0   2   0   2   0   2   2   0   0   2   0   0   0   0   2   0   0   0   2   2   2   2   0   0   0   2   0   2   0   2   2   2   0   0   2   0   2   0   0   2   0   0   0   0   2   2   2   0   0   2   0   0   0   2   0   2   2   2   2   2   0   2   2   2   0   2   2   0   2   2   2   0   0   0   2   0   2   0   0   2   0   2   0   2   2   0   2   0   0   2   2   2   0   2   2   2   2   0   0   2   0   2   2   0   2   2   0   0   0   2   2   2   2   2   2   2   0   2   2   2   0   2   2   0   0   2   2   2   2   2   2   2   2   0   0   2   2   2   2   0   2   0
 MK-3-16                2   0   0   2   0   2   0   0   2   2   2   0   0   2   0   2   0   2   2   2   0   0   2   0   0   0   0   2   2   2   2   0   0   0   2   0   0   0   2   0   2   2   2   2   0   0   0   2   0   0   0   2   2   2   2   0   0   0   0   2   0   2   0   2   2   0   0   2   0   0   2   0   2   0   0   0   2   2   2   2   0   0   0   2   0   2   0   2   2   2   0   0   2   0   2   0   2   0   0   0   0   0   2   2   2   0   0   2   0   0   0   2   0   2   2   2   2   2   0   2   2   2   0   2   0   0   2   2   2   0   0   0   2   2   2   0   0   2   0   0   0   2   2   0   2   0   0   2   2   2   0   2   0   2   2   0   2   2   0   2   2   0   2   2   0   0   0   2   2   2   2   2   2   2   0   2   2   2   0   2   2   0   0   2   2   2   2   0   0   2   2   0   0   2   2   2   2   0   2   0
 MK-4-1                 2   0   2   0   0   2   0   0   0   2   2   0   0   0   0   2   2   2   2   2   0   0   0   2   2   2   0   2   2   2   0   0   2   2   0   2   0   2   0   0   0   2   2   0   0   0   0   2   2   2   0   0   0   2   2   2   0   2   2   2   0   2   0   0   0   0   0   2   2   0   0   0   0   2   2   2   0   2   0   2   0   2   2   2   2   0   2   2   0   2   2   0   2   0   0   0   0   2   2   2   2   2   0   0   2   2   2   2   0   0   2   0   2   2   2   2   0   2   0   2   2   2   2   0   0   2   0   2   2   2   0   2   0   2   0   2   2   2   2   0   2   2   2   2   2   2   2   0   2   0   0   2   0   2   2   2   0   2   0   2   0   2   0   2   2   2   0   2   0   0   0   0   0   2   0   2   2   2   0   0   2   2   0   2   2   0   0   2   2   2   2   2   0   2   2   2   2   2   2   0
 MK-4-2                 2   0   2   0   0   2   0   0   0   2   2   0   0   0   0   2   2   2   2   2   0   0   0   2   2   0   0   2   2   2   0   0   2   2   0   2   0   2   0   0   0   2   2   0   0   0   2   2   2   2   0   0   0   2   0   2   0   2   2   2   0   2   0   0   2   0   0   0   2   2   0   0   0   2   0   2   0   0   2   2   0   2   2   2   2   0   2   2   0   2   2   0   2   2   0   0   0   2   2   2   2   2   0   0   2   0   2   2   0   0   2   0   2   2   2   2   0   2   0   2   2   2   2   0   0   2   0   2   2   2   0   2   0   2   0   2   2   2   2   0   2   2   0   2   2   2   2   0   2   0   0   2   0   2   2   2   2   2   0   2   2   2   0   2   2   2   0   2   0   0   0   2   0   2   0   2   0   2   0   0   2   2   0   2   2   2   0   0   2   2   2   2   0   0   0   0   2   2   2   0
 MK-4-3                 2   0   2   0   0   0   0   0   0   2   2   0   0   0   0   2   2   2   2   2   0   0   0   2   2   0   0   0   2   2   0   0   2   2   0   2   0   2   0   2   0   2   2   0   0   2   2   2   2   2   0   0   0   2   0   2   2   2   2   2   0   2   0   0   2   0   0   0   0   2   0   0   0   2   0   2   0   2   2   2   0   2   2   2   2   0   2   2   0   2   2   0   2   2   0   0   0   0   2   2   2   0   0   0   2   0   2   2   0   0   2   2   2   2   0   2   0   2   0   2   0   2   2   0   0   0   0   2   2   2   0   0   0   2   0   2   2   2   2   0   2   2   0   2   2   0   2   0   2   0   0   2   0   2   2   2   2   2   0   2   0   2   0   2   2   0   0   2   0   0   0   2   0   2   0   2   0   2   2   0   2   2   0   2   2   2   2   0   2   2   2   2   0   0   0   0   2   2   2   2
 MK-4-4                 2   2   2   0   0   0   0   0   0   2   0   0   2   0   0   2   2   2   2   2   0   2   0   2   0   0   0   0   2   2   0   0   2   2   0   2   0   2   0   2   0   2   2   2   0   2   2   0   2   0   0   0   0   2   0   2   2   2   2   2   0   2   0   0   2   0   0   0   0   2   0   0   0   2   0   2   0   2   2   2   0   0   2   2   2   0   2   2   0   0   2   0   2   2   0   0   0   0   2   2   2   0   0   0   2   0   2   0   0   0   2   2   2   2   0   2   0   2   0   2   2   2   2   0   0   0   0   2   2   2   0   0   0   2   0   2   2   2   2   0   2   2   0   2   2   0   2   0   0   2   0   2   0   2   2   2   2   2   0   2   2   2   0   2   2   0   0   2   0   0   0   2   0   2   0   2   0   2   2   0   2   2   0   2   0   2   2   0   2   2   2   2   0   0   0   0   2   2   2   2
 MK-4-5                 2   2   2   0   0   0   0   0   0   0   2   0   2   0   0   2   2   2   0   2   0   2   2   2   0   0   2   2   2   2   2   2   2   2   0   2   0   2   2   2   0   2   2   2   0   2   2   0   2   0   0   0   0   0   2   2   2   2   2   2   0   2   0   0   2   0   0   2   0   2   0   0   0   2   2   2   0   2   2   0   0   0   2   2   2   0   0   2   0   0   2   0   2   2   0   0   0   0   2   2   2   0   2   0   2   0   2   0   2   0   2   2   0   2   0   2   0   2   0   2   2   0   2   0   0   0   0   2   2   2   0   0   0   2   0   2   0   2   0   0   2   2   0   2   2   0   2   0   0   2   2   2   0   2   2   2   2   2   0   2   2   2   0   2   2   0   0   2   0   0   0   2   0   2   0   0   0   2   2   0   2   2   0   2   0   2   2   0   2   2   2   2   0   0   0   0   2   2   2   2
 MK-4-6                 2   0   2   0   0   0   0   0   2   0   2   0   2   0   0   2   2   0   0   2   0   2   0   2   0   0   2   2   2   2   2   2   2   2   0   2   0   2   0   0   0   2   2   2   0   2   0   0   0   0   0   2   0   0   2   2   2   2   2   2   2   0   0   0   2   0   0   2   0   2   0   0   0   2   2   0   0   2   2   0   0   0   2   0   2   0   2   2   0   0   2   0   2   2   0   0   0   0   2   2   2   0   2   0   2   2   2   0   2   2   2   2   2   2   0   2   0   2   0   2   2   0   2   2   0   0   0   2   2   2   0   0   0   2   2   2   0   0   0   0   2   2   0   2   2   0   2   0   0   2   2   2   0   0   2   2   2   2   0   2   2   2   0   2   2   0   0   2   0   0   0   2   0   2   0   0   0   2   2   0   2   2   0   2   0   2   2   0   2   2   2   2   0   0   0   0   2   2   2   2
 MK-4-7                 2   0   2   0   0   0   0   0   2   0   2   0   2   0   0   2   2   0   0   2   0   2   0   2   2   0   2   2   2   0   2   2   0   2   0   2   0   2   0   0   0   2   0   2   0   2   0   0   0   0   0   2   0   0   2   2   2   2   2   2   2   0   0   0   2   0   0   2   0   2   0   0   0   2   2   0   0   2   2   0   0   0   2   0   2   0   0   2   0   0   2   0   0   2   0   0   2   0   2   2   0   0   0   0   2   2   2   0   2   2   2   2   2   2   0   2   0   2   0   2   2   2   2   2   0   0   0   2   2   2   0   0   0   2   2   2   0   0   2   0   2   2   0   2   2   0   2   0   0   2   2   2   0   0   2   0   2   2   0   2   2   2   0   2   2   0   0   2   0   0   0   0   0   0   0   2   0   2   2   0   2   2   0   2   0   2   2   0   2   2   2   2   0   0   0   2   2   2   2   2
 MK-4-8                 2   0   2   0   0   0   0   0   2   0   2   0   2   0   0   0   2   0   0   2   0   2   0   0   2   0   2   2   2   0   0   2   0   0   0   2   0   2   0   0   0   2   0   2   0   2   0   0   0   0   0   2   0   0   2   2   2   2   2   2   2   0   2   0   2   0   2   2   0   0   0   0   0   2   2   0   0   2   2   0   2   0   2   0   2   2   0   2   0   0   2   0   0   2   0   0   0   0   2   2   0   0   0   0   2   2   2   0   2   2   2   2   2   2   0   2   0   2   0   2   0   2   2   2   0   0   0   2   2   2   0   0   0   2   2   2   0   0   2   0   2   2   0   2   2   0   0   2   0   2   2   2   0   0   0   0   2   2   0   2   2   2   0   2   2   0   0   2   0   0   0   0   0   0   0   2   0   0   2   0   2   0   0   2   0   2   2   0   2   2   0   2   0   0   0   2   2   2   2   2
 MK-4-9                 2   0   0   0   0   0   0   0   2   0   2   0   2   2   0   0   0   0   0   2   2   2   0   2   2   0   2   2   2   0   0   2   0   2   2   0   2   2   0   0   0   2   0   2   0   2   0   0   2   0   0   2   0   0   2   2   2   2   2   0   2   0   2   0   2   0   0   2   0   0   0   2   0   2   2   0   0   2   2   0   2   2   2   0   2   2   0   2   0   0   2   0   0   2   0   0   0   0   2   2   0   0   0   0   2   2   2   0   2   2   2   2   0   2   0   2   0   2   0   2   0   0   2   2   0   0   0   2   2   2   0   0   0   2   2   2   0   0   2   0   2   2   0   2   2   0   0   2   0   2   2   2   0   0   0   0   2   2   2   0   0   2   0   2   2   0   0   2   0   0   0   0   0   2   0   2   0   0   2   0   2   0   0   2   0   2   2   2   2   2   0   2   0   0   2   2   2   2   2   2
 MK-4-10                0   0   0   0   0   0   0   0   2   0   2   0   2   2   0   0   0   0   0   2   2   2   0   2   2   0   2   2   2   0   2   0   0   2   2   0   2   2   0   2   0   2   0   2   0   2   0   0   2   0   0   2   0   0   0   0   2   0   2   0   2   0   2   0   2   0   0   2   0   0   0   2   0   2   2   0   2   2   2   0   2   2   2   0   2   2   0   2   0   0   2   0   0   2   2   0   2   0   2   2   0   0   0   2   2   2   2   0   2   2   2   2   0   2   0   2   0   0   0   0   0   0   2   2   0   0   0   2   2   2   0   2   0   0   2   2   0   0   2   0   2   2   0   2   2   0   0   2   0   2   2   2   0   0   2   0   2   2   2   2   0   2   2   2   2   2   0   0   0   0   0   0   0   2   0   2   0   0   2   0   2   0   0   2   0   2   2   2   2   2   0   2   0   0   2   2   2   2   2   2
 MK-4-11                0   0   0   2   0   0   0   0   2   0   2   0   2   2   0   0   0   0   0   2   2   2   0   2   2   0   2   2   2   0   2   0   0   2   2   0   2   2   0   2   0   2   0   2   0   2   0   0   2   0   0   2   0   0   0   0   2   0   2   2   2   0   2   0   2   0   2   2   0   0   0   2   0   2   2   0   2   2   2   0   0   2   0   0   0   0   0   2   0   0   2   0   0   2   2   0   2   0   2   2   0   2   0   2   2   2   2   0   2   2   2   2   0   2   0   2   0   2   0   0   0   0   2   2   0   0   2   2   2   2   0   2   0   0   2   0   0   0   0   2   2   2   0   2   2   0   0   2   0   2   2   2   0   0   2   0   2   2   0   2   0   2   2   2   2   2   2   0   0   2   0   0   0   2   0   2   0   0   2   0   0   0   0   2   0   2   2   2   2   2   0   2   0   2   0   2   2   2   2   2
 MK-4-12                0   0   2   0   0   0   0   2   2   0   2   0   2   2   0   0   0   0   0   2   0   2   0   2   0   0   2   2   2   0   2   0   0   2   2   2   2   0   0   2   0   2   0   2   0   2   0   0   2   0   0   2   0   0   0   0   2   0   2   2   2   0   0   0   2   2   2   2   0   0   0   2   0   2   2   0   2   2   0   0   0   2   2   0   0   0   0   2   0   0   2   2   0   2   2   0   2   0   2   2   0   0   0   2   2   0   2   0   2   2   2   2   0   2   0   0   0   2   0   0   0   0   0   2   0   0   2   2   0   2   0   2   0   0   2   0   0   2   0   2   2   2   0   2   2   0   0   2   0   2   2   2   0   0   2   0   2   2   0   2   0   2   2   2   2   2   2   0   0   2   0   0   0   2   0   2   0   0   2   0   0   0   0   2   0   2   2   2   2   2   0   2   0   0   0   2   2   0   2   2
 MK-4-13                0   0   2   0   0   0   2   2   2   0   2   0   2   0   0   0   2   0   2   2   2   2   0   2   0   0   2   0   0   0   2   0   0   2   2   2   2   0   0   0   0   2   0   2   0   2   0   0   2   0   0   2   0   0   0   0   2   0   2   2   2   0   0   0   2   2   2   2   0   0   0   2   2   2   2   0   2   2   0   0   0   2   2   0   0   0   0   2   0   0   2   2   0   2   2   0   2   0   2   2   0   0   0   2   2   0   2   2   2   2   2   2   2   2   0   0   0   0   2   0   0   0   0   2   0   0   2   2   0   0   0   2   0   0   2   0   0   2   0   2   2   2   2   2   2   0   0   2   2   2   2   2   0   0   2   0   2   0   2   2   0   2   2   2   2   2   2   0   0   2   0   0   0   2   0   2   0   2   2   0   0   0   0   2   0   2   2   2   2   2   0   2   0   0   0   2   2   0   2   0
 MK-4-14                0   0   2   0   0   0   2   2   2   0   2   2   2   0   2   2   0   2   0   2   2   2   0   2   0   0   2   0   0   0   2   0   0   2   2   2   2   0   0   0   0   2   0   2   0   2   0   0   2   0   0   2   0   0   0   0   2   0   2   2   2   0   0   2   2   2   2   2   0   0   0   2   2   2   2   0   2   2   0   2   0   2   2   0   0   0   0   0   0   0   2   0   2   2   2   0   2   0   2   2   2   0   0   2   2   0   2   2   2   2   2   2   2   2   0   0   2   0   2   0   0   0   0   2   0   0   2   2   0   0   0   2   0   0   2   0   2   2   0   2   2   2   2   2   2   0   0   2   2   2   2   2   0   0   2   0   2   0   2   2   0   2   2   2   2   2   2   0   0   2   0   0   0   2   0   2   2   2   2   0   0   0   0   0   0   2   2   0   2   2   0   2   0   2   0   2   2   0   2   0
 MK-4-15                0   0   2   0   0   0   2   2   2   0   2   2   2   0   2   2   0   2   0   0   2   2   0   2   0   0   2   0   0   0   2   0   0   2   2   2   2   2   0   0   0   2   0   2   0   2   0   0   0   0   0   2   0   0   2   0   2   0   2   2   0   0   0   2   2   2   0   2   0   0   0   2   2   2   2   0   2   2   0   2   0   2   2   0   0   0   0   0   0   0   2   0   2   2   2   0   2   0   2   2   2   0   0   2   2   0   2   2   2   2   2   2   2   2   0   0   2   0   2   2   0   0   0   2   0   0   2   2   0   0   0   2   0   0   0   0   2   2   0   2   2   2   0   0   2   0   0   0   2   2   2   2   0   0   2   0   0   0   2   2   0   2   2   2   2   2   2   0   0   2   0   0   0   2   0   2   2   2   2   0   0   0   0   0   0   2   0   0   2   2   2   2   0   2   0   2   2   0   2   0
 MK-4-16                0   0   2   2   0   0   2   2   2   0   2   2   2   0   2   2   0   2   0   0   2   2   0   2   0   0   2   0   0   0   2   0   0   2   2   2   2   2   0   0   0   2   0   2   0   2   0   0   0   0   0   0   0   0   2   0   2   0   2   2   0   0   0   2   2   2   0   2   0   0   0   2   2   2   2   0   2   2   0   2   0   2   2   0   0   0   0   0   0   0   2   0   2   2   2   0   2   0   2   2   0   2   0   2   2   0   2   2   0   2   2   2   2   0   0   0   2   0   0   2   0   0   0   2   0   0   2   2   2   0   0   2   0   0   0   0   2   2   0   2   2   2   0   0   2   0   0   0   2   2   0   2   0   0   2   0   0   0   2   2   0   2   0   2   0   2   0   0   0   2   0   0   0   2   2   2   0   2   2   0   0   0   0   0   0   2   0   0   0   2   2   2   0   2   0   2   2   0   2   0
 MK-5-1                 2   2   2   0   2   2   2   0   0   0   0   0   2   0   2   0   0   2   2   2   2   2   2   2   2   0   2   0   2   0   0   2   0   0   2   0   2   2   2   0   2   0   0   0   2   2   0   2   2   2   0   2   2   2   2   2   2   2   2   0   2   0   0   0   0   0   2   0   2   2   2   0   2   0   2   0   0   0   0   0   2   2   2   2   2   0   2   2   0   2   0   0   0   2   0   0   0   0   2   2   0   0   0   0   2   0   2   0   2   2   2   2   0   2   0   2   2   0   2   2   0   0   0   2   0   2   2   2   2   2   2   0   2   2   2   0   2   2   0   2   0   0   2   0   2   0   2   2   2   0   2   0   2   0   2   2   2   2   2   2   0   0   2   2   2   0   0   0   2   2   2   0   0   2   0   2   0   0   2   2   2   0   2   2   0   0   2   2   0   0   0   0   0   2   0   0   0   0   0   2
 MK-5-2                 2   2   2   0   2   2   2   0   0   0   0   0   2   0   2   0   0   2   2   2   2   2   2   0   2   0   2   0   2   0   0   2   0   0   2   0   2   2   2   0   2   2   0   2   2   2   2   2   2   0   0   2   2   2   2   2   2   2   2   0   2   0   0   0   0   2   0   0   2   0   2   0   2   0   2   0   0   0   0   0   2   2   2   2   2   0   2   2   0   2   0   0   0   2   0   2   0   0   0   0   0   0   2   0   2   0   2   0   2   2   0   2   0   0   0   0   2   0   2   2   0   0   0   2   0   2   2   2   2   2   2   0   2   2   2   0   2   2   0   2   0   2   2   2   2   0   2   2   2   0   2   0   2   0   0   0   2   2   0   2   2   0   2   2   2   0   2   0   2   2   2   0   0   0   0   2   0   0   2   2   2   0   2   2   2   0   2   2   0   0   0   0   0   2   0   0   0   0   0   2
 MK-5-3                 2   0   2   2   2   2   2   0   0   0   0   0   2   0   0   0   0   2   2   2   2   2   2   0   2   0   2   0   2   0   0   2   0   0   0   0   2   2   2   0   2   2   0   0   2   2   2   2   2   0   0   2   2   2   2   2   2   0   2   0   2   0   0   0   0   2   0   0   2   0   2   0   2   0   2   0   0   0   0   0   2   2   2   2   2   0   2   2   0   2   0   0   0   2   0   2   0   0   0   0   0   0   2   0   0   0   2   0   2   2   0   2   0   0   0   0   2   0   2   2   0   0   0   2   0   2   2   2   2   2   2   0   0   2   2   0   2   2   0   2   0   2   2   2   2   0   2   2   2   2   2   2   2   0   0   0   2   2   0   2   2   0   2   2   2   0   2   0   2   2   2   0   0   0   0   2   0   0   2   2   2   0   2   0   2   0   2   2   0   2   0   2   0   2   0   0   0   0   0   2
 MK-5-4                 2   0   0   2   2   2   2   0   0   0   0   0   2   0   0   0   0   2   2   2   2   2   2   0   2   0   2   0   2   0   2   2   0   0   0   0   2   2   2   0   2   2   0   0   2   2   2   2   2   0   0   2   2   2   2   2   0   0   2   0   2   0   0   0   0   2   2   0   2   0   2   0   2   0   0   0   0   0   0   0   2   2   2   2   2   0   2   2   0   2   0   2   0   2   2   2   0   0   2   0   0   0   2   2   0   0   2   0   2   2   2   2   0   0   0   2   0   0   2   2   0   0   0   2   0   2   0   2   2   2   2   0   0   2   2   0   2   2   0   2   0   2   2   2   2   0   0   2   2   2   2   0   2   2   0   0   2   2   0   2   2   0   2   2   2   0   2   0   2   2   2   0   2   0   0   2   2   0   2   2   2   0   2   0   2   0   2   2   0   2   0   2   0   2   2   0   0   0   0   2
 MK-5-5                 2   0   0   0   0   2   2   0   0   0   2   0   2   0   0   0   0   2   2   2   2   0   2   0   2   0   2   0   2   0   2   2   0   0   0   0   2   2   2   0   2   2   0   0   2   2   2   2   2   0   0   0   2   2   2   2   0   0   2   0   2   0   0   0   0   2   2   0   2   0   2   0   2   0   0   0   0   0   0   0   0   2   2   2   0   0   0   2   0   2   0   2   0   2   2   2   0   2   2   0   0   0   2   2   0   0   2   0   2   2   2   2   0   0   0   2   0   0   2   2   0   0   0   2   0   2   0   2   2   2   2   0   0   2   0   0   2   2   0   2   2   2   2   2   2   0   2   2   2   2   2   0   2   0   0   0   2   2   0   2   2   0   2   2   2   0   2   0   2   2   2   0   2   0   0   2   2   0   2   2   2   0   2   0   2   2   2   2   0   2   0   2   0   2   2   0   0   0   0   2
 MK-5-6                 2   0   0   0   0   2   2   0   0   0   2   0   2   0   0   0   0   2   2   2   0   0   2   0   2   0   2   2   2   0   0   2   0   0   0   2   2   2   2   2   2   2   0   0   2   2   2   2   2   0   0   0   2   2   2   0   0   0   0   0   2   0   0   0   0   2   2   2   2   0   2   0   2   0   0   0   0   0   0   2   0   0   0   2   0   0   0   2   0   2   0   2   0   0   0   2   0   2   0   0   0   0   2   2   0   0   0   0   2   2   0   2   0   0   0   2   0   0   2   2   0   2   2   2   0   2   0   2   2   0   2   0   2   2   0   0   2   2   0   2   2   2   0   2   2   0   2   2   2   2   2   0   2   2   0   0   0   0   2   2   2   0   2   2   2   0   2   0   2   2   2   0   2   0   2   2   2   0   2   2   2   0   2   0   2   2   2   2   0   0   2   2   0   0   2   0   0   2   0   2
 MK-5-7                 2   0   0   0   0   2   2   0   2   0   0   0   2   0   0   0   0   2   2   2   0   0   2   2   2   0   2   2   2   0   0   2   0   0   0   2   2   2   2   2   2   2   0   0   2   2   2   2   2   0   0   0   2   2   2   0   0   0   0   2   0   0   0   0   0   2   2   2   2   0   2   0   2   0   0   0   0   0   0   2   0   0   0   2   0   0   0   2   0   2   0   2   0   0   0   2   0   2   0   2   0   0   0   2   0   0   0   0   2   2   0   2   0   0   0   2   2   0   0   2   2   2   2   2   0   2   0   2   2   0   2   0   2   2   0   0   2   2   0   2   2   2   0   2   2   2   0   2   2   2   2   0   2   0   0   0   2   0   0   2   2   0   2   2   2   0   2   0   2   2   2   0   2   0   2   2   2   0   0   2   2   0   2   0   2   2   0   2   0   0   2   2   0   2   2   0   0   2   0   2
 MK-5-8                 0   0   0   0   0   2   2   0   2   0   0   0   2   0   0   0   0   2   2   2   0   0   2   2   2   0   2   2   2   0   0   2   0   0   0   2   2   2   2   2   2   2   0   0   2   2   2   2   2   0   0   2   2   2   2   0   0   0   0   2   0   0   0   0   0   2   2   2   2   0   2   0   2   0   0   0   0   0   0   2   0   0   0   2   0   0   0   2   0   2   0   2   0   0   0   2   0   2   0   2   0   0   0   2   0   0   0   0   2   2   0   2   0   0   0   2   2   2   0   2   2   2   2   2   0   2   0   2   2   0   2   0   2   2   0   0   2   2   0   2   2   2   0   2   2   2   0   2   2   2   2   0   0   0   2   0   2   0   0   0   2   2   2   2   2   0   2   0   2   2   2   0   0   0   2   2   2   0   0   0   2   0   2   0   0   2   0   2   0   0   2   2   0   2   0   0   0   2   0   2
 MK-5-9                 0   0   0   0   0   2   2   2   2   0   0   0   2   0   2   0   0   2   2   2   2   0   0   2   0   0   2   2   2   0   0   2   0   2   0   2   2   2   2   2   0   0   0   0   2   2   2   2   2   0   2   2   2   2   2   0   0   0   0   2   0   0   0   0   0   2   2   2   2   2   2   0   0   0   0   0   0   0   0   2   0   0   0   2   0   0   0   2   0   2   0   2   0   0   0   2   0   2   0   2   0   0   0   2   0   0   0   0   2   2   0   2   0   2   0   2   2   0   0   2   2   2   2   2   0   2   0   2   2   0   2   0   2   2   0   0   2   2   0   2   2   2   0   2   2   2   0   2   2   2   2   0   0   0   2   0   2   0   2   0   2   2   2   2   2   0   2   2   2   2   2   0   0   0   2   2   2   0   0   0   2   0   2   0   0   2   0   2   0   0   2   2   0   2   0   0   0   2   2   2
 MK-5-10                0   0   0   0   0   2   2   2   2   0   0   0   2   0   2   0   0   2   2   2   0   0   0   2   0   0   2   2   2   0   0   2   0   2   2   2   2   2   2   2   0   0   0   0   2   2   2   2   0   0   2   2   2   2   2   0   0   0   0   2   0   0   0   0   0   2   2   2   2   2   2   0   0   0   0   0   0   0   0   2   0   0   0   2   0   0   0   2   0   2   0   2   0   0   0   2   0   2   0   2   0   2   0   2   2   0   0   0   2   2   2   2   2   2   0   2   2   0   0   2   2   2   2   2   0   2   0   2   2   0   2   0   0   2   0   0   2   2   0   2   2   2   0   2   2   2   2   2   2   2   2   0   0   0   2   0   2   2   2   0   2   2   2   2   2   0   2   2   0   2   2   0   0   0   2   2   2   0   0   0   2   0   2   0   0   2   2   0   0   0   2   2   0   2   0   0   2   2   2   0
 MK-5-11                2   0   0   0   0   2   2   2   2   0   0   0   2   0   2   0   0   2   2   0   0   0   0   2   0   0   2   2   2   0   0   0   0   2   2   0   2   2   2   2   0   0   0   2   2   0   2   0   0   0   2   2   2   2   2   2   0   0   0   2   0   0   0   0   0   2   2   2   0   2   2   0   0   2   0   0   0   0   0   2   0   0   0   2   0   0   0   2   0   2   0   2   2   0   0   2   0   0   0   2   0   2   0   2   2   0   0   0   2   2   2   2   2   2   2   2   2   2   0   2   2   2   2   2   0   2   0   2   2   0   2   0   0   2   2   0   2   2   0   2   2   0   0   2   2   2   2   2   2   0   2   0   0   0   2   0   2   2   2   0   0   2   0   2   2   0   2   2   0   2   2   0   2   0   2   2   2   0   0   0   2   0   2   0   0   2   2   0   0   2   2   2   0   2   0   2   2   2   2   0
 MK-5-12                0   0   0   0   0   2   2   2   2   0   0   0   2   0   2   0   0   0   2   0   0   0   0   2   0   2   2   2   2   0   0   2   0   0   2   0   2   2   2   2   0   0   0   2   2   2   0   0   0   0   2   2   2   0   2   2   0   0   0   2   0   0   0   0   0   2   2   2   0   2   2   0   0   2   0   0   0   0   0   2   0   0   0   2   0   0   0   2   2   2   0   2   2   0   0   2   2   0   0   2   0   2   0   2   0   0   0   0   2   0   2   2   2   2   2   2   2   2   0   2   0   0   2   2   0   2   0   2   2   0   2   0   0   2   2   0   2   2   0   2   2   0   0   2   2   2   2   2   2   2   2   0   0   0   2   0   2   2   2   0   0   2   0   2   2   2   2   2   0   0   2   0   2   0   2   2   2   0   0   2   2   0   2   2   0   2   2   0   0   2   2   2   2   2   0   2   2   2   2   0
 MK-5-13                2   0   0   0   0   2   0   2   2   0   0   0   2   0   2   0   0   0   2   0   0   0   0   2   0   2   2   2   2   0   0   2   0   0   2   0   2   2   2   2   2   0   0   2   2   2   0   0   0   0   0   2   2   0   2   2   0   0   0   2   0   0   0   0   0   2   2   2   0   2   2   0   2   2   0   0   0   0   0   2   0   0   2   2   0   0   2   2   2   2   0   0   2   0   0   2   2   0   0   2   2   2   0   2   0   0   0   0   2   2   2   2   2   2   2   2   2   0   0   2   0   0   2   2   2   2   0   2   2   0   2   0   0   2   2   0   2   0   2   2   2   0   0   2   2   2   0   2   2   2   2   0   0   2   2   0   2   0   0   0   0   0   0   2   2   2   2   2   0   0   2   0   0   0   0   2   2   0   0   2   2   0   2   2   0   2   2   0   0   2   2   2   0   2   0   2   2   2   2   0
 MK-5-14                2   0   0   0   0   2   0   2   2   0   2   0   2   0   2   0   0   0   2   0   0   0   0   2   0   2   2   2   2   0   0   2   0   0   2   0   2   2   0   2   0   0   0   2   0   2   0   0   0   0   0   2   2   0   2   2   0   0   0   2   0   0   0   0   0   2   2   2   0   2   2   0   2   2   0   2   0   0   0   0   0   0   2   0   0   2   2   2   2   0   0   0   2   0   0   2   0   0   0   2   2   2   2   2   0   0   0   0   2   2   2   2   2   2   2   2   2   0   0   2   0   0   2   2   2   2   0   2   2   0   2   0   0   2   2   2   2   0   2   2   2   0   2   0   2   0   0   2   2   2   2   0   0   2   2   0   2   0   0   0   0   0   0   2   2   2   2   0   2   0   2   0   0   0   0   2   2   0   0   2   2   0   2   2   0   2   2   0   0   2   2   2   0   2   0   0   2   2   2   0
 MK-5-15                2   0   0   0   2   2   0   2   2   0   2   0   2   0   0   0   0   0   2   0   0   0   0   2   0   2   2   2   2   0   0   2   0   2   2   0   2   2   0   2   0   0   0   2   0   2   0   0   2   0   0   2   2   0   2   2   0   0   0   0   0   0   0   2   0   2   2   2   0   0   2   0   2   2   0   0   0   0   2   2   0   0   2   0   0   2   2   2   2   0   0   0   2   0   0   2   0   0   0   2   2   2   2   0   0   0   0   0   2   2   0   2   2   2   2   2   2   0   0   2   2   0   2   2   2   2   0   2   2   0   2   0   0   0   2   2   2   2   2   2   2   0   2   0   2   0   0   0   2   2   2   0   0   2   2   0   2   0   0   0   0   0   0   2   2   2   2   0   2   0   2   0   0   0   0   2   2   0   0   2   2   0   2   2   0   2   2   0   0   0   2   2   0   2   2   0   2   2   2   0
 MK-5-16                2   0   0   0   0   0   0   0   2   0   2   2   2   2   0   0   0   0   2   0   0   0   0   0   0   2   2   2   2   0   0   2   0   0   2   0   2   2   0   2   0   2   0   2   0   2   0   0   0   0   0   0   2   0   2   2   0   0   0   0   0   0   0   2   0   2   2   2   0   0   2   0   2   0   0   0   0   0   2   2   0   0   2   0   0   2   2   2   2   0   0   0   2   0   0   2   0   0   0   2   2   2   0   0   0   0   0   0   2   2   0   2   2   2   2   2   2   0   0   2   2   0   2   2   2   2   0   2   2   0   2   0   0   0   2   2   2   2   2   2   2   0   2   0   2   0   0   2   0   2   2   0   0   2   2   0   2   0   0   0   0   0   2   2   2   2   2   0   2   0   2   0   2   0   0   2   2   0   0   2   2   0   2   2   0   2   2   0   0   0   2   2   0   2   2   0   2   2   2   0
 MK-6-1                 2   2   0   2   2   0   2   0   0   0   0   0   0   2   0   2   0   2   0   2   2   0   0   2   2   0   2   0   2   2   2   2   0   2   0   2   0   2   0   0   0   2   0   0   0   0   0   0   0   2   2   0   2   0   0   2   2   0   0   0   0   2   0   0   0   2   0   2   0   2   2   2   0   0   2   0   0   0   2   2   2   2   2   2   2   0   0   0   2   2   0   0   2   2   2   0   2   2   0   2   0   0   0   0   0   2   0   2   0   0   0   2   2   2   2   0   2   0   0   2   0   2   0   0   2   2   0   2   0   0   0   2   0   2   0   0   2   2   0   0   0   0   0   0   0   2   0   2   0   0   2   2   0   2   2   2   0   2   0   2   0   2   2   2   0   0   0   0   2   2   0   0   0   0   2   0   2   2   2   0   0   2   0   0   2   0   2   2   2   0   0   2   0   0   2   0   0   2   0   2
 MK-6-2                 2   2   0   2   2   0   2   0   0   0   0   2   0   2   2   0   0   2   0   2   2   0   0   2   2   0   2   0   2   2   2   2   0   2   0   2   0   2   0   2   0   2   0   0   0   0   0   0   0   2   2   0   2   0   0   0   2   0   0   0   0   2   0   0   0   2   0   2   0   2   2   2   0   0   2   0   0   0   2   2   2   2   2   2   2   0   0   0   2   2   0   0   2   2   2   0   2   2   0   2   0   0   0   0   0   2   0   2   0   0   2   2   0   2   2   0   2   0   0   2   0   2   0   0   2   2   0   2   0   0   0   2   0   2   0   0   2   2   0   0   0   0   0   0   0   2   0   2   0   0   2   0   0   0   2   2   0   2   0   2   0   2   2   2   0   0   0   0   2   2   0   0   0   0   2   0   2   2   2   0   0   2   0   0   2   2   2   2   2   0   2   2   0   0   2   0   0   2   0   2
 MK-6-3                 2   2   0   2   2   0   2   0   0   2   0   2   2   2   2   0   0   2   0   2   2   0   0   2   2   0   2   0   2   2   2   2   0   2   0   2   0   2   0   2   0   2   0   0   0   0   0   0   0   2   2   0   2   0   0   0   2   0   0   0   2   2   0   0   0   2   0   2   0   2   2   2   0   0   2   0   0   0   2   2   2   2   2   2   2   0   0   0   2   2   0   0   2   2   2   0   2   2   0   2   0   0   0   0   0   2   0   2   0   0   2   2   0   2   2   0   0   2   0   0   0   2   0   0   2   2   0   2   0   0   0   2   0   2   0   0   2   2   0   0   0   0   2   0   0   2   0   2   0   0   2   0   0   0   0   2   0   2   0   2   0   2   0   2   0   0   0   2   2   2   0   0   0   0   2   0   2   2   2   0   0   2   0   0   2   2   2   2   2   0   2   2   0   0   2   0   0   2   0   2
 MK-6-4                 2   2   0   2   2   0   2   0   0   2   0   2   2   2   2   0   0   2   0   2   2   0   0   2   2   0   2   0   0   2   2   2   0   2   2   0   0   2   0   2   0   2   0   0   0   0   0   0   0   2   2   0   2   0   0   0   2   0   0   0   2   2   0   0   0   2   0   2   0   2   2   2   0   2   2   0   0   0   2   2   2   2   2   2   2   0   0   2   2   2   0   0   2   2   2   0   2   2   0   2   0   0   0   0   0   2   0   2   2   0   2   2   0   2   2   0   0   2   2   0   0   2   0   2   2   2   0   2   0   0   0   2   2   2   0   0   2   2   0   0   0   0   2   0   0   2   0   2   0   0   2   0   0   0   0   2   0   2   0   2   2   2   0   0   0   0   0   2   2   0   0   0   0   0   2   0   2   0   2   0   0   2   0   0   2   2   2   2   2   0   2   2   0   2   2   0   0   2   0   2
 MK-6-5                 2   2   2   2   2   2   2   0   0   2   0   2   2   2   2   0   0   2   0   2   2   0   2   2   2   0   2   0   0   2   0   2   0   2   2   2   2   2   0   2   0   2   0   0   0   0   0   0   0   2   2   0   2   0   0   0   2   0   0   0   2   0   0   0   0   0   0   2   0   2   2   2   0   2   0   0   0   0   2   2   2   2   2   2   2   0   0   2   2   2   0   0   2   2   2   0   2   2   0   2   2   0   0   0   0   2   0   2   2   0   2   2   0   2   2   0   0   2   2   0   0   2   0   2   2   2   0   2   2   0   0   2   2   2   0   2   2   2   0   0   2   0   2   0   0   2   0   2   0   0   2   0   2   0   0   2   0   2   0   2   0   2   0   0   0   0   0   2   2   0   0   0   0   0   2   0   2   0   0   2   0   2   0   0   2   2   2   2   2   0   2   2   0   2   2   0   2   2   0   2
 MK-6-6                 2   2   2   2   2   2   2   0   0   2   0   0   2   2   2   0   2   2   0   2   2   0   2   2   2   0   2   0   0   2   2   2   0   2   2   2   2   2   0   2   0   2   0   0   0   0   0   0   0   2   2   0   2   0   0   0   2   0   0   0   2   0   0   0   0   0   0   2   0   0   2   0   0   2   0   0   0   0   2   2   2   2   2   2   2   0   0   2   2   2   0   0   2   0   2   0   2   2   0   0   2   0   2   0   0   2   0   2   2   0   2   0   0   2   2   0   0   2   2   0   0   2   0   0   0   0   0   2   2   0   0   2   2   2   0   2   0   2   0   0   2   0   2   0   0   2   0   2   0   0   2   0   2   0   0   2   0   2   0   2   0   2   0   0   0   0   0   0   2   2   0   0   0   0   2   2   2   0   2   2   0   2   0   2   2   2   2   2   2   0   2   2   0   2   2   0   2   2   0   2
 MK-6-7                 0   2   2   2   2   2   2   0   0   2   0   0   2   2   2   2   2   2   0   2   2   0   2   2   0   0   2   0   0   2   2   2   0   2   2   2   2   2   0   2   0   0   0   0   0   0   0   0   0   2   2   0   2   2   0   0   2   0   0   0   2   0   0   0   0   0   0   2   0   0   2   0   0   2   0   0   0   0   2   2   0   2   2   2   2   0   0   2   2   2   0   0   2   0   2   0   2   2   0   0   2   0   2   0   2   2   0   2   2   0   2   0   0   2   2   0   0   2   2   0   0   2   0   2   0   0   0   2   0   0   0   2   2   2   0   0   0   2   2   0   2   0   2   0   0   2   0   2   0   0   2   0   2   0   2   2   0   2   0   2   0   2   0   0   0   0   2   0   2   2   0   0   0   2   2   2   2   0   2   2   0   2   0   2   2   2   2   2   2   0   2   2   0   2   2   0   2   2   0   2
 MK-6-8                 0   2   2   0   2   2   2   0   2   2   2   0   2   2   2   2   2   2   0   2   2   2   2   2   0   0   2   0   0   2   2   2   0   2   2   2   0   2   0   2   0   0   0   0   0   0   0   0   0   2   2   0   2   2   0   0   2   0   0   0   2   0   0   0   0   0   0   2   0   0   2   0   0   2   0   0   0   0   2   2   0   2   2   2   2   0   2   2   2   2   0   0   2   0   2   0   2   2   0   0   2   0   2   0   2   2   0   2   2   0   2   0   0   2   2   0   0   2   2   0   0   0   0   2   0   0   0   2   0   0   0   2   2   2   0   0   0   2   2   0   2   0   2   0   0   2   2   2   0   0   2   0   2   0   2   2   0   2   0   0   0   2   0   0   0   0   2   2   2   2   0   0   0   2   2   2   2   0   2   2   0   2   2   2   0   2   2   2   2   0   2   2   2   2   2   0   2   2   0   2
 MK-6-9                 0   2   2   2   2   2   2   0   2   0   2   0   2   2   2   2   2   2   0   2   2   2   2   2   0   0   2   0   0   2   2   2   2   2   2   2   0   2   0   2   0   0   0   0   0   0   0   0   0   2   2   0   2   2   2   0   2   0   0   0   2   0   0   0   0   0   0   2   0   0   2   2   0   2   0   0   0   0   2   2   0   2   2   2   2   0   2   2   2   2   0   0   2   0   0   0   2   2   0   0   2   0   2   0   2   0   0   2   0   0   2   0   0   2   2   2   0   2   0   0   0   0   0   2   0   0   0   2   0   0   0   2   2   2   0   0   0   2   2   2   2   0   2   0   0   2   2   2   0   0   0   0   0   0   0   2   0   2   0   0   2   2   0   0   0   0   0   2   2   0   0   0   0   2   2   0   2   0   2   2   0   2   2   2   0   2   2   2   2   2   2   2   2   2   2   0   2   2   0   2
 MK-6-10                0   2   2   2   2   2   2   0   2   0   2   0   0   2   0   2   0   2   0   2   2   2   2   2   0   0   2   0   0   2   2   2   2   2   0   2   0   2   0   2   0   0   0   0   0   0   0   0   0   2   2   0   2   2   2   0   2   0   0   0   2   0   0   0   0   0   0   2   0   0   2   2   0   2   0   0   0   0   2   2   0   2   2   0   2   0   2   2   2   2   0   0   2   0   0   0   2   2   0   0   2   0   2   0   0   0   0   2   0   0   2   0   0   2   2   2   0   2   0   0   0   0   0   2   2   0   0   2   0   2   0   2   0   2   0   0   0   0   2   2   2   0   2   0   0   2   2   2   0   0   0   0   2   0   0   2   0   2   0   0   2   2   0   0   0   0   0   2   2   0   0   0   0   2   2   0   2   0   2   2   0   2   2   2   0   2   2   2   2   2   0   2   2   2   2   0   2   0   0   2
 MK-6-11                0   2   2   2   2   2   0   0   2   0   2   0   0   2   0   2   0   2   0   2   2   2   2   2   2   0   2   0   0   2   2   2   2   2   0   2   2   2   0   2   2   0   0   0   0   0   0   0   0   2   2   2   2   2   2   0   2   0   0   0   2   0   0   0   0   0   0   0   0   0   2   2   0   0   0   0   2   0   2   2   2   2   2   2   2   0   2   0   2   2   0   2   2   0   0   0   2   2   0   0   2   0   2   0   0   0   0   2   0   0   2   0   0   2   2   2   0   2   2   2   2   0   0   2   2   0   0   2   0   2   0   2   0   2   0   0   0   0   2   2   2   0   2   0   0   2   2   2   0   0   0   0   2   0   0   2   0   2   0   0   2   0   0   0   0   0   0   2   2   0   0   0   0   2   2   0   2   0   2   2   0   2   2   2   0   2   2   2   2   2   0   2   2   2   2   0   2   0   0   2
 MK-6-12                0   2   2   2   2   2   0   0   2   0   2   0   0   2   0   2   0   2   0   2   2   2   2   2   2   0   2   0   2   2   2   2   2   2   0   2   2   2   0   2   2   0   2   0   0   0   0   0   0   2   2   2   2   2   2   0   2   0   0   0   2   2   0   0   2   0   0   0   0   0   2   2   0   0   2   0   2   0   2   2   2   2   2   2   2   0   0   0   2   2   0   2   2   0   0   0   0   2   0   0   2   2   2   0   0   0   2   2   0   0   2   0   0   2   2   2   0   2   2   2   2   0   0   2   2   0   0   2   0   2   0   2   0   0   2   2   0   0   2   2   2   0   2   0   2   0   2   2   0   0   0   0   2   0   2   2   0   2   0   0   2   0   0   0   0   2   0   2   2   0   0   0   0   2   2   0   2   0   2   0   0   2   2   2   0   2   2   2   2   2   0   2   2   2   2   0   2   0   0   2
 MK-6-13                2   2   2   2   2   2   0   0   2   2   2   0   0   2   0   2   0   2   0   2   0   2   2   2   2   0   2   0   2   2   2   2   2   2   0   2   2   2   0   2   2   2   2   0   0   0   0   0   0   2   2   2   2   2   2   2   2   0   0   0   2   2   0   0   2   2   0   0   0   0   0   2   0   0   2   0   2   0   2   2   2   2   2   0   2   0   0   0   2   2   0   2   2   0   0   0   0   2   0   0   2   2   2   0   0   0   2   2   0   0   2   0   0   2   2   2   0   0   2   2   2   0   0   2   2   0   0   2   0   2   0   2   0   0   2   2   0   0   0   2   2   2   2   0   2   0   2   2   0   0   0   0   2   0   2   2   0   2   0   0   0   0   0   0   0   2   2   2   2   0   2   0   0   0   2   0   2   0   2   0   0   2   2   2   0   2   2   0   2   2   0   2   2   2   2   0   2   0   0   2
 MK-6-14                2   2   2   2   2   0   0   0   2   2   2   0   0   2   0   2   0   2   0   2   0   2   2   0   2   0   2   0   2   2   2   2   2   0   2   2   2   0   0   2   2   2   2   0   0   0   0   0   0   2   0   2   2   2   2   2   2   0   0   0   0   2   0   2   2   2   0   0   0   0   0   2   0   0   0   0   2   0   0   0   2   0   2   0   2   0   0   0   2   0   0   2   2   0   0   0   0   0   0   0   2   2   0   0   0   0   2   2   0   2   2   0   0   2   2   2   0   0   2   2   2   0   0   2   2   0   0   2   0   2   0   2   0   0   0   2   0   0   0   2   2   2   2   0   2   0   2   2   0   0   0   0   2   0   2   2   0   2   0   0   0   2   2   0   0   2   2   2   2   0   2   0   2   0   0   0   2   0   2   0   0   2   2   2   0   2   2   0   2   2   0   2   2   2   2   0   0   0   0   2
 MK-6-15                0   2   2   2   2   0   0   0   2   2   2   0   0   2   0   2   0   2   0   2   0   2   2   0   2   0   2   0   2   2   2   0   0   0   2   2   2   0   0   2   2   2   2   0   0   0   0   0   0   2   0   2   2   2   2   2   2   0   0   0   0   2   0   2   2   2   0   0   0   0   0   0   0   0   0   0   2   0   2   0   2   0   2   0   2   0   0   0   2   0   0   2   2   2   0   0   0   0   0   2   2   0   0   0   0   0   2   2   0   2   2   0   0   2   0   2   0   0   2   2   2   0   0   0   2   0   0   2   0   2   0   2   0   0   0   2   0   0   0   2   2   2   2   0   2   0   2   2   0   0   2   0   2   0   2   2   2   0   0   0   2   2   2   0   0   0   2   0   2   0   2   0   2   0   0   0   2   0   2   0   0   2   0   2   0   2   2   0   0   2   0   2   2   0   2   0   0   0   2   2
 MK-6-16                0   2   2   2   2   0   0   0   0   2   2   2   0   2   0   2   0   2   0   2   2   2   2   0   2   0   2   0   2   2   2   0   0   0   2   2   2   0   0   2   2   2   2   0   2   0   0   0   0   2   0   2   2   2   2   2   2   0   0   0   2   0   0   2   2   2   0   0   0   0   0   0   0   2   0   0   2   0   2   0   2   0   2   0   2   2   0   0   0   2   0   2   0   2   0   0   0   0   0   2   2   2   0   0   0   0   0   2   0   0   2   0   0   0   0   0   0   0   2   2   2   0   0   0   2   0   0   2   0   2   0   2   0   0   2   2   0   0   0   2   2   2   2   0   2   0   2   2   0   2   2   0   2   0   2   2   2   0   0   2   2   2   2   0   0   0   2   0   2   0   2   0   2   0   0   0   2   0   2   2   0   2   2   2   0   2   2   0   0   2   0   2   2   0   2   0   0   0   2   2
 
!****************************************** Phenotypic Data **********************************************************
!-100.0 is resevred for missing phenotype
SimulatedTrait1        16.9038   14.5380   12.1969   16.1172   14.8012   14.9802   15.6483   18.2657   14.8857   16.8262   13.7631   18.9868   10.9865    9.6841   14.5096   14.7692   12.2236   15.2639   20.0942   14.3561   12.4105   15.3085   19.3270   12.3522   16.1317   15.3098   18.6117   12.4506    9.4673   13.8007   17.9983   13.8471   16.1563   16.3362   11.1733   14.6449   12.0708   18.1298   15.7371   17.9375   13.5933   12.7148   12.2223   15.2105   16.4320   14.9942   15.1664   12.4391   15.8735   19.9306   17.8424   14.9488   20.9342   15.9547   13.0146   16.2311   16.5693   19.2202   12.5685   13.2316   11.2251   11.5248   13.8471   21.5023   17.4039   12.2489   15.1160   21.6118   12.1194   15.3226   17.6658   17.4621   19.1539   18.2070   12.4735   10.1544   12.6273   16.3479   13.0916   14.4572   16.7534   13.9279   15.5791   13.7902   14.1960   14.0956   17.6662   17.0580   15.4028   14.7327   12.5867   12.7404   15.5807   14.9885   12.9804   12.8159   15.5833   12.5579   20.2224   12.3561   16.6190   13.1246   12.4387   18.5881   13.4972   16.1140   11.3040   20.8211   15.1040   15.0503   14.9909   14.6705   18.5666   17.0571   12.4636   12.8134   16.4110   12.9407   14.3269   16.1087   18.1278   13.3760   12.5828   17.5787   15.4756   19.5526   14.8494   20.0861   13.8057   14.5389   19.4823   13.7597   15.0956   16.4195   16.3145   16.4996   11.9179   19.8557   11.9654   15.3289   12.4110   14.2834   10.7341   19.4960   15.2277   11.7120   11.7598   16.3084   12.9500   18.2025   14.7273   18.9086   15.1338   12.7576   19.0739   13.9108   15.8325   16.8061   11.1870   17.7401   16.6472   14.2670   13.6049   11.6871   12.8816   13.1311    9.6092   15.6358   13.9717   19.7480   17.5934   14.6275   13.2067   10.4420   12.0255   13.9441   12.1523   14.9379   14.4714   16.1110   12.3692   12.0667   16.0193   17.4107   14.0377   17.7532   14.2405   13.8398   12.8094   12.2990   13.4771   19.1989   12.2751   14.9993   17.3790   13.4873   13.3114   15.6062   13.6471   14.9187
SimulatedTrait2        10.6109    8.2631   12.0409    8.6380   10.2228   10.9628    9.0642    7.6004   10.8366    7.5744    7.5201    9.1883   10.1642   12.8772    9.3089   11.7837   10.5598   10.6446   11.3546    8.9462    7.5802    8.4765    9.3207    9.3866    9.1624   10.1889    8.0394    9.4697   10.7933    9.6724    9.8844    6.8910    7.0582    9.4602   10.4012    9.4569    8.2642   10.2550   10.0731    9.3027    9.6257   10.0965   10.2346   11.2879    9.9419   11.7436   10.2898   10.1959   11.0665   10.4379    8.3318    9.4766    9.9367   10.2680   10.5261   12.3327    8.8303   11.0325    7.0370   13.4354    7.9783   10.4093    8.8562    9.3380    7.3042   11.4833    8.9159   10.7207   12.0863   10.6075   13.6177   10.1837   10.7544   10.0991   10.2832   10.4240   10.7984    8.9741   12.6983   11.3772   10.6555    8.8711   11.7626    9.7432    9.5920    7.5885   15.1058   10.3591   11.2463    9.5286   10.4635   10.2622   10.0851   10.5190   10.4925    9.3356   11.2161    8.9054    8.7867    6.8031    9.7228   10.2105    9.3774    8.6145    8.6527   11.8145    9.6178    9.3761   11.1895    8.4265    7.8617    9.3179    7.9787   11.9618    6.7028   10.2879   12.7650    9.5074   11.4513   12.9830    8.9178   11.1006   10.6717    9.2473   11.9190    9.3245   10.8851    8.5793   12.0767   10.9416    8.9786    9.4668    9.4326    9.6641   12.5777    9.1767   12.0603    9.8878   11.9092    9.2171   10.2286   10.0873   10.7760   11.3236    8.2645   11.6511   10.6635   13.2421   10.5549    9.9556    6.0759    7.1554    7.9164   10.7950   11.7380    9.9385    9.9003   10.2915   10.7450    9.5196   10.7865   10.8670    9.4053    9.0627   10.7702   11.1373   10.2584    8.0204   10.4441    9.4358   10.1190    9.9601    6.7725   10.1289   11.1786   12.9676   11.2938    9.3443   11.0895    6.0013   12.2286    8.4567   11.8268    6.9346    9.8374    8.8308   11.2551    7.9995    9.6187   10.3503   12.3481    7.9495   10.7558   12.5926    8.4277    9.7506   12.1138    7.4245   10.3755   10.2766
 
