# Supplementary material for: Inclusive Composite Interval Mapping of QTL by Environment Interactions in Biparental Populations
Source: PLoS One. 2015 Jul 10;10(7):e0132414. doi: 10.1371/journal.pone.0132414 (PMC4498613; doi:10.1371/journal.pone.0132414)
Supplement: S4 File — (ZIP) [file pone.0132414.s004.zip › H=0.1/L1/run_00077.met]

!**********************Note: lines staring with "!" are remarks and will be ignored in the program********************
!*********************************General Information**********************************
!Assuming F1 = P1 x P2, populations available in QTL IciMapping are: 
!  1, P1BC1F1 = P1 x F1, the first backcrossing where P1 is used as the recurrent parent;
!  2, P2BC1F1 = P2 x F1, the first backcrossing where P2 is used as the recurrent parent;
!  3, F1DH, F1-derived doubled haploids; 
!  4, RIL or F1RIL, recombination inbred lines through the repeated selfing of F1;
!  5, P1BC1RIL, recombination inbred lines through the repeated selfing of P1BC1F1;
!  6, P2BC1RIL, recombination inbred lines through the repeated selfing of P2BC1F1;
!  7, F2, the selfing generation of F1;
!  8, F3, the selfing generation of F2;
!  9, P1BC2F1, the second backcrossing where P1 is used as the recurrent parent; 
! 10, P2BC2F1, the second backcrossing where P2 is used as the recurrent parent;
! 11, P1BC2RIL, recombination inred lines through the repeated selfing of P1BC2F1; 
! 12, P2BC2RIL, recombination inred lines through the repeated selfing of P2BC2F1; 
! 13, P1BC1F2, the selfing generation of P1BC1F1; 
! 14, P2BC1F2, the selfing generation of P2BC1F1; 
! 15, P1BC2F2, the selfing generation of P1BC2F1; 
! 16, P2BC2F2, the selfing generation of P2BC2F1; 
! 17, P1BC1DH, P1BC1F1-derived doubled haploids; 
! 18, P2BC1DH, P2BC1F1-derived doubled haploids; 
! 19, P1BC2DH, P1BC2F1-derived doubled haploids; 
! 20, P2BC2DH, P2BC2F1-derived doubled haploids; 
   3      !Mapping Population (see remarks above)
   2      !Mapping Function (1 for Kosambi; 2 for Haldane; 3 for Morgan)
   2      !Marker Space Type (1 for intervals; 2 for positions)
   1      !Marker Space Unit(1 for centiMorgans; 2 for Morgan)
   6      !Number of Chromosomes (or Linkage Groups)
 200      !Size of the mapping population
   2      !Number of environments
 
!***************************************** Chromosomes and Linkage Maps **********************************************
!Chromosome                 NumMarkers
-CH1                        16
-CH2                        16
-CH3                        16
-CH4                        16
-CH5                        16
-CH6                        16
!Linkage map (Marker name followed by position or the interval length)
 MK-1-1                1     0.000
 MK-1-2                1    10.000
 MK-1-3                1    20.000
 MK-1-4                1    30.000
 MK-1-5                1    40.000
 MK-1-6                1    50.000
 MK-1-7                1    60.000
 MK-1-8                1    70.000
 MK-1-9                1    80.000
 MK-1-10               1    90.000
 MK-1-11               1   100.000
 MK-1-12               1   110.000
 MK-1-13               1   120.000
 MK-1-14               1   130.000
 MK-1-15               1   140.000
 MK-1-16               1   150.000
 MK-2-1                2     0.000
 MK-2-2                2    10.000
 MK-2-3                2    20.000
 MK-2-4                2    30.000
 MK-2-5                2    40.000
 MK-2-6                2    50.000
 MK-2-7                2    60.000
 MK-2-8                2    70.000
 MK-2-9                2    80.000
 MK-2-10               2    90.000
 MK-2-11               2   100.000
 MK-2-12               2   110.000
 MK-2-13               2   120.000
 MK-2-14               2   130.000
 MK-2-15               2   140.000
 MK-2-16               2   150.000
 MK-3-1                3     0.000
 MK-3-2                3    10.000
 MK-3-3                3    20.000
 MK-3-4                3    30.000
 MK-3-5                3    40.000
 MK-3-6                3    50.000
 MK-3-7                3    60.000
 MK-3-8                3    70.000
 MK-3-9                3    80.000
 MK-3-10               3    90.000
 MK-3-11               3   100.000
 MK-3-12               3   110.000
 MK-3-13               3   120.000
 MK-3-14               3   130.000
 MK-3-15               3   140.000
 MK-3-16               3   150.000
 MK-4-1                4     0.000
 MK-4-2                4    10.000
 MK-4-3                4    20.000
 MK-4-4                4    30.000
 MK-4-5                4    40.000
 MK-4-6                4    50.000
 MK-4-7                4    60.000
 MK-4-8                4    70.000
 MK-4-9                4    80.000
 MK-4-10               4    90.000
 MK-4-11               4   100.000
 MK-4-12               4   110.000
 MK-4-13               4   120.000
 MK-4-14               4   130.000
 MK-4-15               4   140.000
 MK-4-16               4   150.000
 MK-5-1                5     0.000
 MK-5-2                5    10.000
 MK-5-3                5    20.000
 MK-5-4                5    30.000
 MK-5-5                5    40.000
 MK-5-6                5    50.000
 MK-5-7                5    60.000
 MK-5-8                5    70.000
 MK-5-9                5    80.000
 MK-5-10               5    90.000
 MK-5-11               5   100.000
 MK-5-12               5   110.000
 MK-5-13               5   120.000
 MK-5-14               5   130.000
 MK-5-15               5   140.000
 MK-5-16               5   150.000
 MK-6-1                6     0.000
 MK-6-2                6    10.000
 MK-6-3                6    20.000
 MK-6-4                6    30.000
 MK-6-5                6    40.000
 MK-6-6                6    50.000
 MK-6-7                6    60.000
 MK-6-8                6    70.000
 MK-6-9                6    80.000
 MK-6-10               6    90.000
 MK-6-11               6   100.000
 MK-6-12               6   110.000
 MK-6-13               6   120.000
 MK-6-14               6   130.000
 MK-6-15               6   140.000
 MK-6-16               6   150.000
!*********************************** Marker Types ********************************************************************
!Co-dominant marker: When heterozygote F1 is present, P1 is coded as 2, F1 is coded as 1, and P2 is coded as 0; Otherwise, P1 is coded as 2, and P2 is coded as 0. 
!Dominant marker: When heterozygote F1 is present, P1 and F1 are coded as 12, and P2 is coded as 0; Otherwise, P1 is coded as 2, and P2 is coded as 0.  
!Recessive markers: When heterozygote F1 is present, P1 is coded as 2, and F1 and P2 are coded as 10; Otherwise, P1 is coded as 2, and P2 is coded as 0. 
!Missing marker is coded as -1. 
 MK-1-1                 2   0   2   2   0   0   2   2   2   2   2   2   0   2   0   0   2   2   2   0   0   0   2   0   0   0   0   2   0   0   0   2   2   0   2   2   0   2   0   0   0   2   0   0   2   2   0   2   2   2   0   0   2   0   0   2   2   2   0   0   2   2   2   0   2   0   2   0   2   0   0   2   0   0   2   2   2   0   0   0   0   2   0   0   0   2   0   2   0   0   0   2   0   0   2   0   0   0   0   0   0   2   2   0   2   0   0   2   2   0   2   0   2   0   2   2   2   2   0   0   0   2   2   0   0   2   0   0   2   0   2   2   0   0   0   0   0   2   2   2   2   0   0   2   2   0   0   2   0   2   0   0   2   0   0   2   0   0   0   0   0   0   2   2   0   2   0   0   0   2   2   0   2   2   2   0   0   2   0   2   2   0   2   0   2   2   0   2   2   2   0   2   2   0   0   2   2   2   0   2
 MK-1-2                 2   0   2   2   0   0   0   2   2   2   2   2   2   2   0   2   2   2   2   0   0   0   2   0   0   0   0   2   0   0   0   2   2   0   2   2   0   2   0   0   0   2   0   0   2   2   0   2   2   2   0   0   2   0   0   2   2   2   0   2   2   2   2   0   0   0   2   0   2   0   0   2   0   0   2   2   2   0   0   2   0   2   0   0   0   2   0   2   2   0   0   2   0   0   2   0   0   0   0   0   0   0   2   0   2   0   2   0   2   0   2   0   2   0   2   2   2   2   0   0   0   2   2   0   0   2   0   0   2   0   2   2   0   0   0   0   0   2   2   2   2   0   0   0   2   0   0   2   0   2   0   0   2   0   0   2   0   0   2   0   0   0   2   2   0   2   2   0   0   2   2   2   2   2   2   0   0   2   0   2   2   0   2   0   2   2   0   2   2   2   0   2   2   0   0   2   2   2   0   2
 MK-1-3                 2   0   2   2   0   0   0   2   2   0   2   2   2   2   2   2   2   2   2   0   0   0   2   0   0   0   0   2   0   0   0   2   2   2   2   2   0   2   0   0   0   2   0   0   0   2   0   2   2   2   0   0   2   0   0   2   2   2   0   2   2   2   0   2   0   0   2   0   2   2   0   2   0   2   2   2   2   0   0   2   0   2   0   0   0   2   2   2   2   0   0   2   0   0   2   0   0   2   0   0   0   0   2   2   2   0   0   0   2   0   2   0   2   0   2   2   2   2   0   0   0   2   2   2   0   2   0   0   2   0   2   2   0   0   0   2   0   2   2   2   2   0   0   0   2   0   0   2   0   2   0   0   2   0   0   2   0   0   2   0   0   0   0   2   0   2   2   0   0   2   2   2   2   2   2   0   0   2   0   2   2   0   2   0   2   2   0   0   2   2   0   2   2   0   0   2   2   2   0   2
 MK-1-4                 2   0   2   2   0   0   0   2   2   2   2   2   2   2   2   2   2   2   2   0   0   0   2   2   0   0   0   2   0   0   0   0   2   2   2   2   0   2   0   0   0   2   0   0   2   2   0   2   2   2   0   0   2   0   0   2   2   2   0   2   2   2   0   2   0   0   2   0   2   2   0   2   2   2   0   2   2   0   0   2   0   2   0   0   0   2   2   2   2   0   2   2   0   0   2   0   0   2   0   0   0   0   2   2   2   0   0   0   2   0   2   0   0   0   2   2   0   2   0   0   0   2   2   2   0   2   0   0   2   2   2   0   0   0   0   2   0   2   2   2   2   0   2   0   2   0   0   2   0   0   0   0   2   0   2   2   0   0   2   0   2   0   0   2   0   2   2   0   0   2   0   2   2   2   2   2   2   2   0   2   2   0   2   0   0   2   0   0   2   2   0   2   0   0   0   2   2   2   0   2
 MK-1-5                 2   0   0   2   0   0   0   2   2   2   2   2   2   2   2   2   2   2   0   0   0   0   2   2   0   0   0   2   2   0   0   0   2   2   2   2   0   2   0   0   0   2   0   0   2   0   0   2   2   2   0   0   2   0   0   2   2   2   0   2   2   2   0   2   2   0   2   0   2   2   0   2   2   2   2   2   2   0   0   2   0   2   0   0   2   2   2   2   2   0   2   2   0   0   2   0   0   2   0   0   0   0   2   2   2   2   0   0   2   0   2   0   0   0   2   2   0   2   0   0   0   2   2   2   0   2   0   0   2   2   2   0   0   2   0   2   0   2   2   2   2   0   0   2   2   0   0   2   0   0   0   0   2   0   2   2   0   0   2   0   2   0   0   2   0   2   2   0   0   2   0   2   2   0   2   2   2   2   0   0   0   2   0   0   0   2   0   0   2   2   0   2   0   0   0   2   2   2   0   2
 MK-1-6                 2   0   0   2   0   0   0   2   2   2   2   2   0   2   2   2   2   2   0   0   0   2   2   2   0   0   2   2   0   0   0   2   2   2   2   2   0   2   0   0   0   2   0   0   2   0   0   2   2   2   0   0   2   0   0   2   2   2   0   2   2   2   0   2   2   0   2   2   2   2   0   2   2   2   2   2   2   0   0   2   0   2   0   0   2   2   2   2   2   0   0   2   0   0   0   0   0   2   0   0   0   0   2   2   2   2   0   0   2   0   0   0   0   0   2   2   0   2   0   0   0   2   2   2   0   2   0   2   2   2   2   0   0   2   0   2   0   2   2   2   2   0   2   2   2   0   0   2   0   0   0   2   2   0   2   2   0   0   2   0   2   0   0   2   0   2   2   0   0   2   0   0   2   0   2   2   0   2   0   0   0   2   0   0   0   2   0   0   2   2   0   2   0   0   0   2   0   2   2   2
 MK-1-7                 2   0   2   2   0   0   2   2   2   2   2   2   0   0   2   2   2   2   0   0   0   2   2   2   0   0   2   0   0   0   2   2   2   2   2   2   0   2   0   0   0   2   0   2   0   0   0   2   2   2   2   0   2   0   2   2   2   2   0   2   2   0   0   2   0   0   2   2   2   2   0   0   2   2   2   2   2   0   0   2   2   2   0   0   2   2   2   2   2   0   0   2   0   0   2   0   0   2   0   0   0   0   2   2   2   2   0   0   2   0   0   0   2   0   2   2   0   2   0   0   2   2   2   0   0   2   0   2   2   2   2   0   0   2   2   2   0   0   2   2   2   2   2   2   2   0   0   2   0   0   0   2   0   2   2   2   0   0   2   0   2   0   0   2   0   2   2   0   0   2   0   0   2   2   2   2   0   2   0   0   0   2   0   0   0   0   0   0   2   2   0   2   2   0   0   0   0   0   2   2
 MK-1-8                 2   0   2   2   0   2   2   2   2   2   2   0   2   0   2   2   2   2   0   0   0   2   2   2   0   0   2   0   0   2   2   2   2   2   2   2   0   2   0   2   0   2   0   2   0   0   0   0   2   2   2   2   2   0   2   2   2   2   0   0   2   0   0   0   0   0   2   2   2   2   0   0   2   2   2   2   2   0   0   0   2   2   0   0   2   2   2   2   2   0   0   2   0   2   2   0   0   2   0   0   0   0   2   0   2   2   0   0   2   0   0   0   2   0   2   2   0   2   0   0   2   2   2   0   0   2   0   2   2   2   2   0   0   2   2   2   0   2   2   2   0   2   2   2   0   2   0   2   0   0   0   2   0   2   2   2   0   0   2   2   0   0   2   2   0   2   2   0   0   2   0   0   2   2   2   2   0   2   2   2   0   2   0   0   0   0   0   0   2   2   0   2   2   0   0   0   0   0   2   0
 MK-1-9                 2   0   2   2   2   2   2   2   2   2   2   2   2   0   2   2   2   2   0   0   0   2   2   2   0   0   2   0   2   0   2   2   2   2   2   0   0   2   0   2   0   2   0   2   0   0   0   0   2   2   0   2   2   0   2   2   2   2   0   2   2   0   0   0   0   0   2   2   2   2   2   0   2   0   2   2   2   0   0   0   2   2   0   0   2   2   2   2   2   0   0   2   0   2   2   0   0   2   0   0   0   0   2   0   2   2   0   0   2   0   0   0   2   0   2   2   0   2   0   0   0   2   2   0   0   2   0   2   2   2   2   0   2   2   2   2   0   2   2   0   0   2   2   2   0   2   0   0   0   0   0   2   0   0   2   2   0   0   2   2   0   0   2   2   0   2   2   0   0   0   0   0   2   2   2   2   0   2   2   2   0   2   0   0   0   0   0   2   2   2   0   0   2   0   0   0   2   2   2   0
 MK-1-10                2   0   2   2   2   2   0   2   2   2   2   0   2   2   0   2   2   2   0   0   0   2   2   0   2   0   2   0   2   0   2   2   2   2   2   0   0   2   0   2   0   0   0   2   0   0   0   0   2   2   0   2   2   2   0   2   2   2   0   2   2   0   0   0   0   0   0   2   2   0   2   2   2   2   2   2   2   0   0   0   0   2   0   2   2   2   2   2   2   0   0   2   0   2   2   0   0   2   0   0   0   2   2   0   2   2   0   0   2   0   0   0   2   0   2   2   0   2   0   0   0   2   0   0   0   2   0   2   2   2   2   0   2   2   0   2   0   2   2   0   0   2   2   2   2   2   0   0   0   0   0   2   0   0   2   2   0   0   2   2   0   0   2   2   2   2   2   0   0   0   0   0   2   0   2   2   0   2   2   2   0   2   0   0   0   0   0   2   2   2   0   0   2   0   0   0   2   2   2   0
 MK-1-11                2   0   2   2   2   2   0   2   2   2   2   0   2   0   2   2   2   2   0   0   0   2   2   0   2   0   2   0   2   0   2   0   2   0   2   0   0   2   0   0   0   0   0   2   0   0   0   0   2   2   0   2   2   0   0   2   2   2   0   0   2   0   0   0   0   0   2   2   2   0   2   2   2   2   2   2   2   0   0   0   0   2   0   0   2   2   2   2   2   2   0   2   0   2   2   0   0   2   0   0   0   2   2   0   2   2   0   0   2   0   0   0   2   0   2   2   0   2   0   0   0   2   0   0   0   2   0   2   2   2   2   0   2   2   0   0   0   2   2   0   0   2   2   2   2   2   2   0   0   0   0   2   0   0   2   2   0   0   2   2   0   0   2   2   2   2   2   0   0   0   0   0   2   0   2   2   0   2   2   2   0   0   0   0   0   0   0   2   0   2   0   0   2   0   0   0   2   2   2   0
 MK-1-12                2   2   2   2   2   2   0   2   2   2   2   0   2   0   2   2   2   2   0   0   0   2   2   0   2   0   2   0   2   0   2   0   2   0   2   0   2   2   0   0   0   0   0   0   0   0   0   0   2   2   0   2   2   0   0   2   0   2   0   0   2   0   0   0   0   0   2   2   2   0   2   2   2   2   2   2   2   0   0   2   0   2   0   0   2   2   2   2   2   2   0   2   0   2   2   0   2   0   0   0   0   2   2   0   2   2   0   0   2   0   0   0   2   0   2   2   0   2   0   0   0   2   0   0   0   2   0   2   2   2   2   0   2   2   0   0   0   2   2   0   0   2   2   2   2   2   2   0   0   0   0   2   0   0   2   0   0   0   2   2   0   0   2   2   2   2   2   0   0   0   0   2   2   0   2   2   0   2   2   2   0   2   0   0   0   0   0   2   0   2   0   0   2   0   0   0   2   2   2   0
 MK-1-13                0   2   2   2   2   2   0   2   0   2   2   0   2   0   2   2   2   2   0   0   0   2   2   0   2   0   2   0   2   0   0   0   2   0   2   0   2   0   2   0   0   0   0   0   0   0   0   0   2   2   2   0   2   0   0   0   0   2   0   0   2   0   0   0   0   0   2   2   2   0   0   0   2   2   2   2   2   2   0   2   0   0   0   0   2   2   2   2   2   2   0   2   0   2   2   0   2   0   0   0   0   2   2   0   2   2   0   2   2   0   0   0   2   0   2   2   0   2   2   0   0   2   0   0   0   2   0   2   2   2   2   0   2   0   0   0   0   2   2   0   0   2   2   2   2   2   2   0   0   0   2   2   0   2   2   0   0   2   2   2   0   0   2   2   2   2   2   0   0   2   0   2   2   0   2   2   0   2   2   0   0   2   0   2   2   0   0   2   0   0   0   0   2   0   0   0   2   2   2   0
 MK-1-14                0   2   0   2   2   2   2   2   0   2   2   0   2   0   2   2   0   0   0   0   0   2   2   0   2   0   2   0   2   0   0   0   2   0   2   0   2   0   2   0   0   0   0   0   0   0   0   2   2   2   2   2   2   0   0   0   0   2   0   0   2   0   0   0   0   0   2   2   2   0   0   0   2   2   2   2   2   0   0   2   0   0   0   0   2   2   2   2   2   2   0   2   0   2   2   0   2   0   0   0   0   2   2   0   2   0   0   2   2   0   0   0   2   0   2   2   0   2   2   0   0   2   0   2   0   0   0   2   2   2   2   0   2   0   0   0   0   2   2   0   0   2   2   2   2   2   2   0   0   0   2   0   0   2   2   0   0   2   2   2   0   0   2   2   2   0   2   0   0   2   0   2   2   0   2   2   0   2   2   0   0   2   0   2   2   0   0   2   0   0   0   0   2   0   0   0   2   2   0   0
 MK-1-15                0   0   0   2   2   2   2   2   0   0   2   0   2   0   2   2   0   0   0   0   0   2   0   0   2   0   2   0   2   0   0   0   2   0   2   0   2   0   2   0   0   0   0   2   0   2   0   2   2   2   2   2   2   2   0   0   0   2   0   0   2   0   0   2   0   0   2   2   2   0   0   0   2   2   2   2   2   0   0   2   0   0   0   0   2   2   2   2   2   2   0   2   0   2   2   0   2   2   0   0   0   2   2   0   2   0   0   2   2   0   0   0   2   0   2   2   0   0   2   2   0   2   0   2   2   0   0   2   2   2   2   0   2   0   0   0   0   0   2   0   0   2   2   2   2   2   2   0   0   0   0   0   0   0   2   0   0   2   2   2   0   2   2   2   2   0   2   0   0   2   0   0   2   0   0   0   0   2   2   0   0   2   0   2   2   0   0   2   0   0   0   0   2   0   0   0   2   0   0   0
 MK-1-16                0   0   0   2   2   0   0   2   0   0   2   0   2   0   2   2   0   0   0   0   0   2   0   0   2   2   2   0   2   0   0   0   2   0   2   0   2   0   2   0   0   2   0   2   0   2   0   2   2   2   2   2   2   0   2   0   0   2   0   2   2   0   0   2   0   0   2   2   2   0   0   0   2   2   2   2   2   0   0   2   0   0   0   0   0   2   2   2   2   2   0   2   0   2   0   0   2   2   0   0   0   2   2   0   2   0   0   2   2   0   0   0   2   2   2   2   0   0   2   2   0   2   0   2   2   2   0   2   2   2   2   0   2   2   0   0   2   0   2   0   0   2   2   0   2   2   2   0   0   0   0   0   0   0   2   0   0   2   0   2   0   2   2   2   2   0   2   0   0   2   0   0   2   0   0   2   0   2   2   0   2   2   0   2   2   0   0   2   0   0   0   0   2   0   0   0   2   0   0   0
 MK-2-1                 2   0   0   2   0   2   2   0   0   0   2   2   0   2   2   2   0   2   2   0   0   2   0   0   2   0   2   2   2   0   0   2   2   0   2   0   0   0   2   2   0   2   0   0   2   0   0   2   0   0   2   2   2   2   2   2   2   2   2   0   2   0   0   2   2   0   2   0   2   0   2   2   2   0   2   2   0   0   0   2   2   0   2   0   0   0   0   0   0   0   2   0   0   2   0   2   2   0   2   2   2   0   2   2   0   2   2   2   0   2   0   0   0   0   2   0   2   2   0   2   0   0   2   2   2   2   2   2   2   2   0   2   0   0   2   0   2   0   0   2   2   2   2   2   0   0   0   0   2   2   0   2   2   0   2   2   0   0   0   2   0   2   0   0   0   0   0   2   0   0   0   0   0   2   0   2   0   2   2   2   2   0   0   2   0   0   0   2   2   0   2   0   2   0   0   2   2   2   2   0
 MK-2-2                 2   0   0   2   0   2   2   0   0   2   2   2   0   2   2   2   0   2   2   0   0   2   0   2   2   0   2   2   2   0   0   2   2   0   2   0   0   0   2   2   0   2   0   0   2   0   0   2   0   0   2   2   0   0   2   2   2   2   0   0   2   0   0   2   0   2   2   2   2   0   2   2   2   2   2   2   0   0   0   2   2   2   2   0   0   0   0   0   0   0   2   0   0   2   0   2   2   0   2   2   2   0   2   2   2   2   2   2   0   2   0   0   0   0   2   0   2   2   0   2   0   2   0   2   2   2   2   2   2   2   0   2   0   0   0   2   2   0   0   2   2   2   2   2   0   0   2   0   2   2   0   2   2   0   2   2   0   0   0   2   0   0   0   0   0   0   0   2   0   0   0   0   0   2   0   2   0   2   2   2   2   0   0   2   0   0   0   2   2   0   2   0   2   0   0   2   2   0   2   0
 MK-2-3                 2   0   0   2   0   2   2   0   0   2   0   2   0   2   2   2   0   2   2   0   0   2   0   0   2   0   2   2   2   0   0   2   2   0   2   0   2   0   2   2   0   2   0   0   2   0   0   2   0   0   2   2   0   0   2   2   2   2   2   0   2   0   0   2   0   2   0   2   2   0   2   2   2   2   2   2   2   0   0   2   2   2   0   0   0   0   0   0   0   0   2   0   0   2   0   2   2   0   0   2   2   0   2   2   2   2   2   2   0   2   0   0   0   0   2   0   2   2   0   0   0   2   0   2   2   2   2   2   2   2   0   2   0   0   0   2   2   0   0   2   2   2   0   0   0   0   2   0   2   2   0   2   2   0   2   2   0   0   0   2   0   0   0   0   0   0   0   2   0   0   0   0   0   2   0   2   0   2   2   2   2   0   0   2   0   0   0   2   2   0   2   0   2   0   0   2   2   0   2   0
 MK-2-4                 0   0   0   2   0   2   2   0   0   0   0   2   0   2   2   2   0   2   2   0   0   2   0   0   2   0   2   2   2   0   0   2   2   0   2   0   2   0   2   2   0   2   0   2   2   0   0   2   0   0   0   2   0   0   2   2   2   2   2   0   2   0   0   2   0   2   0   2   2   0   2   2   2   2   2   2   2   0   0   2   2   2   2   0   0   0   2   0   0   0   2   0   0   2   0   2   2   0   0   2   2   0   2   2   2   2   2   2   0   2   0   0   0   0   2   0   2   2   0   0   0   2   0   2   2   0   2   2   2   2   0   2   2   2   2   2   2   0   0   2   2   2   0   2   0   0   2   0   2   2   0   2   2   0   2   2   2   0   0   2   0   0   0   2   0   0   0   2   0   0   0   2   0   2   0   2   0   2   0   2   2   0   0   2   0   2   0   2   2   0   2   0   2   0   2   0   2   0   2   2
 MK-2-5                 0   0   0   2   0   2   0   0   0   0   0   2   0   2   2   2   0   2   2   0   0   2   0   0   2   0   2   0   2   0   0   2   2   0   2   0   2   0   2   2   0   0   0   2   2   0   0   2   0   0   0   2   0   0   0   2   2   2   2   0   2   0   0   2   0   2   0   2   2   0   2   2   2   2   2   0   2   0   0   2   2   2   2   0   0   0   2   0   0   0   2   0   0   2   0   2   2   0   0   2   2   0   2   2   2   2   2   2   0   2   0   2   0   0   2   0   2   2   2   0   0   2   0   2   2   0   2   2   2   2   0   2   2   2   2   2   2   0   0   2   0   0   0   2   0   0   0   0   2   2   2   2   2   0   2   2   2   0   0   2   0   0   0   2   0   0   0   2   0   0   0   0   0   2   0   2   0   2   0   2   2   0   0   2   0   0   0   2   2   0   2   0   2   0   0   0   2   0   2   2
 MK-2-6                 0   0   0   2   0   2   0   0   0   2   0   2   0   2   2   2   0   2   2   0   0   2   0   0   2   0   0   0   2   0   2   0   2   0   2   0   2   0   2   2   0   0   0   2   2   0   0   2   0   0   0   2   0   0   0   2   2   2   2   0   2   0   0   2   0   2   0   2   2   0   2   2   2   2   2   0   2   0   0   2   2   2   2   0   0   0   2   0   0   0   0   0   0   2   0   2   2   0   0   2   2   0   2   2   2   2   0   2   0   0   0   2   0   0   0   0   2   2   0   0   0   0   0   2   2   2   2   2   2   2   0   2   2   2   2   2   2   0   0   2   0   0   0   2   0   0   0   0   2   0   2   2   2   0   0   2   2   0   0   2   0   0   0   2   0   0   0   2   0   0   0   0   0   2   0   2   0   2   0   0   2   0   0   2   0   0   0   2   2   0   2   0   2   0   0   2   2   0   2   2
 MK-2-7                 0   2   2   2   2   2   0   0   0   2   0   2   0   2   2   2   0   2   2   0   0   2   0   0   2   0   0   0   2   0   2   0   2   0   2   0   2   0   2   2   0   0   0   2   2   0   2   0   2   0   2   2   0   0   0   2   2   2   2   0   0   0   0   0   0   2   0   2   2   0   2   2   2   2   2   0   2   0   0   2   2   2   2   0   0   0   2   0   0   0   0   0   0   2   0   2   2   0   0   2   2   0   2   2   2   2   0   2   0   2   0   2   0   0   0   0   2   2   0   0   0   0   0   2   2   2   2   0   2   2   0   2   2   2   2   2   2   0   0   2   0   0   0   2   0   0   0   0   2   0   2   2   2   2   0   2   2   0   0   2   0   0   0   2   0   0   0   2   2   0   0   0   0   2   0   2   0   2   0   0   2   0   0   2   0   0   0   2   2   0   2   0   2   0   0   2   2   0   2   2
 MK-2-8                 0   2   2   2   2   2   0   0   0   2   0   2   0   2   2   2   0   2   2   0   0   2   0   0   2   0   0   0   2   0   2   0   2   0   2   0   2   0   0   2   0   0   0   2   0   2   0   0   0   2   2   2   0   0   0   2   2   2   2   0   0   0   0   0   0   2   0   2   2   0   2   2   2   2   2   0   2   0   0   2   2   2   2   0   0   0   2   0   2   0   0   0   0   2   0   2   2   0   0   2   2   0   0   2   2   2   0   2   0   2   0   2   0   0   2   0   2   2   0   0   2   0   0   0   2   2   2   0   2   2   0   2   2   2   2   2   2   0   0   2   0   0   0   2   0   0   0   0   2   2   2   0   2   2   0   2   2   0   0   0   0   0   0   2   0   0   0   2   2   0   0   0   0   2   0   2   0   0   0   0   2   0   0   2   0   0   0   0   2   0   2   0   2   0   0   2   2   2   2   2
 MK-2-9                 0   2   2   2   2   2   0   0   0   2   0   0   0   2   2   2   0   2   2   0   0   0   0   0   2   0   0   0   2   0   2   0   2   0   2   0   2   0   0   2   0   2   0   2   0   2   0   0   0   2   2   2   0   0   0   2   2   0   2   0   0   0   0   0   0   2   0   2   2   0   2   2   2   2   2   0   2   0   0   2   2   2   2   0   0   0   2   0   0   2   0   0   0   2   0   2   2   0   0   2   2   0   0   2   2   2   0   2   0   2   0   2   0   2   2   0   2   0   0   0   2   0   0   0   2   2   2   0   2   2   0   0   2   0   2   2   2   0   0   2   0   2   0   2   0   2   0   0   2   0   2   0   2   0   0   2   2   0   0   0   0   0   0   2   2   0   0   2   2   2   0   2   0   2   0   0   0   0   0   0   2   0   0   2   0   0   0   0   2   0   0   0   2   0   0   0   2   2   2   0
 MK-2-10                0   2   2   2   2   2   0   0   0   0   0   0   0   2   2   2   0   2   0   0   0   0   0   0   0   0   2   0   2   0   2   0   0   0   2   0   2   2   0   2   2   2   0   2   0   2   0   0   0   2   2   2   0   0   0   2   2   0   2   0   0   2   0   0   2   2   2   2   2   0   2   0   2   2   2   0   2   2   0   2   2   2   2   0   0   0   2   0   0   2   0   0   0   2   0   2   2   0   0   2   2   0   0   2   2   2   0   2   0   2   0   0   0   2   2   0   2   0   0   0   2   0   0   0   2   2   2   0   2   2   0   0   2   0   2   2   2   0   0   2   0   2   0   2   0   2   0   0   0   0   2   0   2   0   0   2   2   0   0   0   0   0   2   2   2   0   0   2   2   2   0   0   0   2   2   0   0   0   0   0   2   0   0   2   0   0   0   0   2   0   0   0   2   0   0   0   2   2   2   0
 MK-2-11                0   2   2   2   2   2   0   0   0   0   0   0   0   2   2   0   2   2   0   0   0   2   0   2   0   0   2   0   2   0   0   0   0   0   2   0   2   2   0   0   2   2   0   2   0   2   0   0   0   2   2   2   2   0   0   2   0   0   2   0   0   2   0   0   2   2   2   2   2   0   0   0   2   2   2   0   2   2   0   2   2   2   2   0   0   0   2   0   0   2   0   0   0   2   2   2   2   0   2   2   0   0   0   2   2   2   0   2   0   2   2   2   0   2   2   2   2   0   0   0   0   0   0   0   2   2   2   0   2   2   0   0   2   2   2   2   2   0   0   2   0   2   0   2   0   2   0   0   2   0   0   0   2   0   0   2   2   0   2   0   0   2   2   2   2   0   0   2   2   0   0   0   0   2   2   0   0   0   0   0   2   0   0   2   2   0   0   0   2   0   0   0   2   0   2   0   2   2   2   0
 MK-2-12                0   2   2   2   2   2   0   0   0   0   2   0   0   2   2   0   2   2   0   0   0   2   0   0   0   0   2   0   2   0   0   0   0   0   2   0   2   2   0   0   2   2   0   0   0   2   0   0   0   2   0   2   2   0   0   2   0   0   2   0   0   2   0   0   2   2   2   2   2   0   0   0   2   2   2   0   2   2   0   2   2   0   2   0   0   0   2   0   0   2   0   0   0   2   2   2   2   0   2   2   0   0   0   2   2   2   2   2   0   0   2   2   0   2   2   2   2   0   2   0   0   0   0   0   2   2   2   0   0   2   0   0   2   2   2   2   2   2   0   2   2   2   0   2   0   2   0   0   2   0   2   0   2   0   2   2   2   0   2   0   0   2   0   2   2   0   0   2   2   0   0   0   0   2   2   0   0   0   2   2   2   0   0   2   2   0   2   0   0   0   0   0   2   2   2   0   2   2   2   0
 MK-2-13                2   2   2   2   2   2   0   0   2   0   0   2   0   2   2   0   2   2   0   0   0   2   0   0   0   0   2   0   2   0   0   0   0   0   2   2   0   2   0   0   2   2   0   0   0   2   0   0   0   2   0   2   2   0   0   2   0   0   2   0   2   2   0   2   2   2   2   0   0   0   0   0   2   2   2   0   0   2   0   2   2   0   2   0   0   0   2   0   0   2   0   0   0   2   2   2   2   0   2   2   0   2   0   2   2   2   2   2   0   0   2   2   0   2   2   2   0   0   2   0   0   2   0   0   0   2   2   0   0   2   0   0   0   2   2   2   2   2   2   2   2   2   0   2   0   2   2   0   2   2   2   0   0   0   2   0   2   0   0   0   0   2   0   2   2   0   2   0   2   0   0   0   0   2   2   0   0   0   2   0   2   0   0   2   2   2   2   0   0   0   0   0   2   2   2   0   2   2   2   0
 MK-2-14                2   2   2   2   2   2   0   0   2   0   0   2   0   2   2   0   2   2   0   0   0   2   0   0   0   0   2   0   2   0   0   0   0   0   2   2   0   2   2   0   2   2   0   0   0   2   0   0   0   2   0   2   2   0   0   2   0   0   2   0   2   2   0   2   2   0   2   0   0   0   0   0   2   2   2   0   0   0   0   2   2   0   2   0   0   0   2   0   0   2   0   0   0   2   2   0   2   0   2   2   2   0   0   2   2   2   2   0   0   0   2   2   0   2   2   2   2   0   2   0   0   2   0   0   0   2   2   0   0   2   2   0   0   2   2   2   2   0   2   2   2   2   2   2   0   2   2   0   2   2   2   0   0   0   2   0   2   0   0   0   0   2   0   2   2   0   2   2   2   0   2   0   0   2   2   0   0   0   2   0   2   0   0   2   2   2   2   0   0   0   0   0   2   2   2   0   2   2   2   0
 MK-2-15                2   2   0   2   2   2   0   0   2   0   2   2   0   2   0   0   2   2   0   0   0   2   0   0   2   2   2   0   2   0   0   0   0   0   2   2   0   2   2   0   2   2   0   0   0   2   0   0   0   2   0   2   2   0   0   2   0   0   0   0   2   2   0   2   2   0   2   0   0   0   0   0   0   2   0   0   0   0   0   2   2   0   2   0   0   0   2   0   2   2   0   2   0   2   2   0   2   0   2   2   2   0   0   2   2   2   2   0   0   0   2   2   0   2   2   2   2   0   2   0   2   2   0   0   0   2   2   0   0   0   2   2   0   2   2   2   2   2   2   2   2   2   2   2   0   2   2   0   2   2   2   0   2   0   2   0   2   0   0   0   0   2   0   2   2   0   2   2   2   0   2   0   0   2   2   0   0   0   2   2   2   2   2   2   2   2   0   0   0   0   0   0   2   2   0   0   2   2   2   0
 MK-2-16                2   2   0   2   0   2   0   0   2   0   2   2   0   2   0   0   2   2   0   2   0   2   0   0   2   2   2   0   2   0   0   0   0   0   2   2   0   2   2   0   2   2   0   0   0   2   0   0   0   0   0   2   2   0   0   2   0   0   0   2   2   2   0   2   2   0   2   0   0   0   0   0   0   2   0   0   0   0   0   2   2   0   2   0   0   0   2   0   2   2   2   2   0   2   2   0   2   0   2   2   2   0   0   2   2   2   2   0   0   0   2   2   0   2   2   0   2   0   2   0   2   2   0   0   0   2   2   0   0   0   2   2   0   0   2   2   2   2   0   2   2   2   2   2   2   2   2   0   2   2   2   0   2   2   2   0   2   0   0   0   0   2   0   2   2   0   2   2   2   0   2   0   0   2   2   0   0   0   2   2   2   2   2   2   2   2   0   0   0   0   0   0   2   2   0   0   2   2   2   0
 MK-3-1                 2   2   0   2   0   2   2   0   0   0   0   0   0   2   2   2   2   0   0   2   0   0   2   2   0   0   2   0   0   2   2   0   0   0   0   2   0   2   2   2   2   2   2   2   0   0   2   2   0   0   2   2   2   0   0   2   2   0   0   0   2   2   0   2   0   0   2   0   2   2   0   0   0   0   0   2   2   0   0   2   2   2   2   2   2   2   2   0   0   0   0   2   2   2   2   2   2   2   2   2   0   2   2   0   2   0   2   2   0   2   2   0   2   2   0   0   2   2   0   2   2   0   2   0   0   2   2   0   2   0   0   2   0   2   2   2   0   0   2   0   0   0   0   0   2   0   0   2   2   0   2   0   2   2   2   0   0   2   2   2   2   0   2   0   2   2   2   0   0   0   2   0   0   2   0   2   2   0   2   0   2   2   0   0   0   2   2   2   2   0   2   2   2   2   0   0   2   2   2   0
 MK-3-2                 2   2   2   2   2   2   2   0   0   2   0   0   0   2   2   2   2   0   0   2   0   0   2   2   0   0   2   0   2   2   2   2   0   0   0   0   0   2   2   2   2   2   2   2   0   0   0   0   0   0   2   2   2   0   0   0   2   0   0   0   2   2   0   2   2   0   2   0   2   2   0   0   0   0   0   2   2   0   0   0   2   2   2   2   2   2   2   0   0   0   0   2   2   2   2   2   2   0   2   2   0   2   2   0   2   0   2   2   0   2   2   0   2   2   0   0   2   2   2   2   2   0   2   0   0   2   2   0   2   0   0   2   0   2   2   2   0   0   0   0   0   0   0   0   2   0   0   2   2   0   2   0   2   2   2   0   2   2   2   2   2   0   2   0   2   2   2   0   0   0   2   0   2   2   0   2   2   0   2   0   2   2   0   0   0   2   2   2   2   0   2   2   2   2   0   0   2   2   0   0
 MK-3-3                 2   2   2   2   2   2   2   2   0   2   0   2   0   2   2   2   2   0   0   0   0   0   2   2   0   0   2   0   2   2   2   0   0   0   2   0   0   2   2   2   2   2   0   2   0   0   0   0   0   2   2   2   2   0   0   2   2   0   0   2   2   2   0   2   2   0   2   0   2   2   0   2   0   0   2   2   0   0   0   0   2   2   2   0   2   2   2   0   0   0   0   0   2   2   2   2   2   2   2   2   0   2   2   0   2   0   0   2   0   2   2   0   2   2   0   0   2   0   2   2   0   0   2   0   0   2   2   0   2   0   0   2   0   2   2   2   0   0   2   0   0   2   0   0   0   0   0   2   2   0   2   0   2   2   2   0   2   2   0   2   2   0   2   2   2   2   2   0   0   0   2   0   2   0   0   2   0   0   2   0   2   2   0   0   0   2   2   2   0   0   2   2   2   2   0   0   2   2   0   0
 MK-3-4                 2   2   2   2   2   2   0   2   0   2   0   0   0   2   2   2   2   0   0   0   0   0   2   2   0   0   0   0   2   2   2   0   0   0   0   0   2   2   2   2   2   2   0   2   0   0   0   0   0   0   2   2   2   0   0   2   2   0   0   2   2   2   0   2   2   0   2   0   0   2   0   2   0   0   2   0   0   0   0   0   2   0   2   0   2   2   2   0   0   0   2   0   2   2   2   2   2   2   2   2   0   2   2   0   2   0   0   2   0   2   2   0   2   2   0   0   2   0   2   2   0   0   2   0   0   2   2   0   2   0   0   2   0   2   2   2   0   0   0   0   0   2   0   0   0   0   0   2   2   0   2   0   2   2   2   0   2   2   0   2   0   0   2   2   2   2   2   0   0   2   2   2   0   0   0   2   2   0   2   0   2   2   0   0   0   0   2   2   0   0   2   0   2   2   0   0   2   2   0   0
 MK-3-5                 2   2   2   2   0   2   0   2   0   2   0   0   0   2   2   2   2   0   0   0   0   0   2   2   0   0   0   0   2   2   2   0   0   0   0   0   2   0   2   0   2   2   0   2   2   0   2   0   0   0   2   2   2   0   2   2   0   0   0   2   2   2   0   2   2   0   2   0   0   2   2   2   0   0   2   0   0   0   0   0   2   0   2   0   2   2   2   0   0   0   2   0   2   2   2   2   2   2   2   2   0   2   2   0   2   0   0   2   0   0   2   0   2   2   0   0   2   0   2   2   0   0   2   0   0   2   2   0   2   0   2   2   0   2   2   2   0   0   0   0   0   2   0   0   0   0   0   2   0   0   2   0   2   2   2   0   2   2   0   2   0   0   2   2   2   2   2   0   0   2   2   2   0   0   0   2   2   0   2   0   2   0   0   0   0   0   2   2   0   0   2   0   2   2   0   0   2   2   0   0
 MK-3-6                 2   2   2   2   0   2   0   0   0   2   0   0   0   2   2   2   2   0   0   0   0   0   2   2   0   0   0   2   2   2   2   0   0   0   0   0   2   0   2   0   0   2   0   2   2   0   2   2   0   2   2   2   2   2   2   2   0   0   0   2   2   2   0   2   2   2   2   0   0   2   2   0   0   0   0   0   0   0   0   0   2   0   2   0   2   2   2   0   0   0   2   0   2   0   0   2   2   2   2   2   0   2   2   0   2   0   0   2   0   0   2   0   2   2   0   0   2   0   2   2   0   0   2   0   0   2   2   0   2   0   2   2   0   2   2   2   0   0   0   2   2   2   0   0   0   0   0   0   0   0   2   0   0   2   2   2   2   2   0   0   0   0   2   2   2   2   2   0   0   2   2   2   0   0   2   2   0   0   2   0   2   0   0   2   0   0   2   2   0   2   2   0   2   2   0   0   2   2   0   0
 MK-3-7                 2   2   2   2   0   2   0   0   0   2   0   0   0   0   2   2   0   2   0   0   0   0   2   2   0   0   0   2   2   2   2   0   0   2   0   0   2   0   2   2   0   2   0   2   2   0   0   2   2   2   2   2   0   2   2   2   0   0   0   2   2   2   0   2   2   2   2   0   0   2   0   0   0   0   0   0   0   0   0   0   2   0   2   0   2   2   2   0   2   0   2   0   0   0   0   2   0   2   0   2   0   2   2   0   2   0   0   2   0   0   2   0   2   2   0   0   2   2   2   2   0   0   2   2   0   2   0   0   2   0   2   2   0   2   2   2   0   0   0   2   2   2   0   0   0   0   0   0   0   0   0   0   0   2   2   2   2   2   0   0   0   0   2   2   2   2   2   0   0   2   2   2   0   0   2   2   0   0   2   0   2   2   0   2   2   0   2   2   2   2   2   0   2   2   2   0   2   2   0   0
 MK-3-8                 2   2   2   2   0   2   0   0   0   2   0   0   0   0   2   2   2   2   0   0   0   2   0   2   0   0   0   2   2   2   2   0   0   2   0   0   0   0   2   2   2   2   0   2   2   0   0   2   2   2   2   2   0   0   2   0   0   0   2   2   2   2   0   2   2   2   2   0   0   2   0   2   0   0   0   0   0   0   0   0   0   2   2   2   2   0   2   0   2   0   2   0   0   0   0   2   0   2   0   2   2   2   2   2   2   0   0   2   0   0   2   0   2   2   0   0   2   2   2   2   0   0   2   2   0   2   0   0   2   0   2   2   0   2   2   2   0   0   0   2   0   2   0   0   0   0   0   2   0   0   0   0   0   2   2   2   2   2   0   0   2   0   0   2   2   2   2   0   0   2   2   2   0   0   2   2   0   0   2   0   2   2   2   2   2   0   2   2   0   2   0   0   2   2   2   0   2   0   2   0
 MK-3-9                 2   2   2   2   0   2   0   0   0   0   0   0   0   0   2   2   2   2   0   0   0   2   2   2   2   0   0   0   2   2   2   0   0   0   0   0   0   0   2   2   2   2   2   2   0   0   0   2   2   2   2   0   0   0   2   0   0   0   2   2   2   2   0   2   2   2   2   0   0   2   0   2   0   0   0   2   0   0   2   0   0   2   2   2   2   0   2   0   2   0   2   0   0   0   0   2   0   2   0   2   2   2   2   0   2   0   0   0   0   0   2   0   2   2   0   0   2   2   2   2   0   0   2   2   0   2   0   0   2   0   2   2   0   2   2   2   0   0   2   2   0   0   0   0   0   0   0   2   0   0   0   0   0   2   2   2   2   2   2   0   2   0   0   2   0   2   2   0   0   2   0   2   0   0   2   2   0   2   2   0   2   0   2   2   2   0   2   2   2   2   0   0   2   2   2   2   2   0   2   0
 MK-3-10                2   2   2   2   0   2   0   0   0   2   0   0   0   0   2   2   2   2   2   0   0   2   2   2   2   0   0   0   2   2   2   0   2   0   0   0   0   0   0   2   2   2   2   2   0   0   0   2   0   2   2   0   0   0   2   0   0   0   2   2   2   0   0   2   2   2   2   0   0   2   0   2   0   0   0   2   0   0   2   0   0   2   2   2   2   0   2   0   2   0   2   0   0   0   0   2   0   2   0   2   2   2   2   0   2   0   0   0   0   0   2   0   2   2   0   0   2   2   2   2   0   0   0   2   0   2   0   0   2   0   2   2   0   2   2   2   0   2   2   2   0   0   0   0   0   0   0   2   0   0   0   0   0   2   2   2   2   2   2   0   2   0   0   2   0   2   2   0   0   2   0   2   0   0   2   2   0   2   2   0   2   0   2   0   2   0   2   2   2   2   0   0   2   0   0   0   2   0   2   0
 MK-3-11                2   2   2   2   0   2   0   0   0   2   0   0   0   0   2   2   2   2   2   0   0   2   2   2   2   0   0   0   2   2   2   0   2   0   0   0   0   0   0   2   2   2   2   2   0   0   0   0   0   0   2   0   0   0   0   0   0   0   2   2   2   0   0   2   2   0   0   0   0   2   0   2   0   0   0   2   0   0   2   0   0   2   2   2   2   0   2   0   2   0   0   0   0   0   2   2   0   2   0   2   2   2   2   0   2   2   0   0   0   0   0   0   2   2   0   0   2   2   2   2   0   0   0   2   0   2   0   0   2   0   2   2   0   2   2   2   0   0   2   2   0   0   2   0   0   0   0   2   0   0   2   0   0   0   2   2   2   2   2   0   2   0   0   2   0   2   2   2   2   2   0   2   0   0   2   2   2   2   2   0   2   0   2   0   2   0   2   2   2   2   0   0   2   0   0   0   2   0   2   0
 MK-3-12                2   2   2   2   0   0   0   2   0   2   0   0   0   0   2   2   0   2   2   0   0   0   2   2   2   0   0   0   2   2   2   0   2   0   0   0   0   0   0   2   2   2   2   2   0   2   0   2   0   0   2   0   0   0   2   0   0   0   2   2   2   0   0   2   2   0   0   0   0   2   0   2   0   0   0   2   0   0   2   0   0   2   2   2   2   0   2   0   2   0   0   2   0   0   2   2   0   2   0   2   2   2   2   0   2   2   0   0   0   0   0   0   2   2   0   0   2   2   2   2   0   0   2   2   2   2   0   0   2   0   2   2   0   2   0   2   0   0   2   2   0   0   2   0   0   0   0   2   0   0   2   0   0   0   2   2   2   2   2   0   0   0   0   2   0   2   2   2   2   2   0   2   0   0   2   2   2   2   2   0   2   0   2   2   2   0   2   2   2   0   0   0   2   0   0   0   2   0   0   0
 MK-3-13                2   2   2   2   0   2   0   2   0   0   0   0   0   0   2   2   0   2   2   0   0   0   0   2   2   0   0   0   0   2   2   0   2   0   0   0   0   0   0   2   2   2   0   2   0   2   0   2   0   0   2   0   0   0   2   0   0   2   2   2   2   0   0   2   2   0   0   2   0   2   0   2   0   0   2   2   0   0   2   0   0   2   2   2   2   0   0   0   2   0   0   2   0   0   2   2   0   2   0   2   0   2   0   0   2   2   0   0   0   2   2   0   2   2   2   0   2   2   2   2   0   2   0   2   2   2   0   0   2   0   2   2   0   0   0   2   0   0   2   2   0   0   2   0   0   0   0   2   0   0   2   2   0   0   2   2   2   2   2   0   0   0   0   2   0   2   2   2   2   2   0   2   0   0   2   2   2   2   2   0   2   0   2   2   2   0   2   0   2   0   0   0   2   0   0   0   2   0   0   0
 MK-3-14                2   2   2   2   0   2   0   2   0   2   2   0   0   0   0   2   0   2   2   0   0   0   0   2   0   0   0   0   2   2   2   0   2   0   0   0   0   0   0   0   2   2   0   2   0   0   0   2   2   0   2   0   0   0   2   0   2   2   2   0   0   0   0   2   2   0   0   2   2   2   0   2   0   0   2   0   2   0   2   0   0   2   0   2   2   0   0   0   2   0   0   0   0   2   2   2   0   2   0   2   0   2   0   0   2   2   0   0   2   2   2   0   2   2   2   2   2   2   2   2   0   2   2   2   0   2   0   0   2   0   2   2   2   0   0   2   0   0   2   0   0   0   2   0   0   0   0   2   0   0   2   2   0   2   2   2   2   2   2   0   0   0   0   2   0   2   2   2   2   2   0   0   0   0   2   2   2   2   2   0   2   0   2   2   2   0   2   0   2   0   0   0   2   2   0   0   2   0   0   0
 MK-3-15                2   2   2   2   0   2   0   2   0   2   2   2   0   0   0   2   0   2   2   0   0   0   2   2   0   0   0   0   2   2   0   0   2   0   0   0   0   0   0   0   2   2   0   2   0   0   0   2   2   2   2   0   0   2   2   2   2   2   2   0   0   0   0   2   2   0   0   2   2   2   0   2   0   0   2   0   2   0   2   0   0   2   0   2   2   0   0   0   2   2   0   0   0   2   2   2   0   2   0   2   0   2   0   0   2   2   0   0   2   2   2   0   2   2   2   2   2   2   2   2   0   2   2   2   0   2   0   2   2   0   0   2   2   0   2   2   0   0   2   0   0   0   2   0   0   0   0   0   0   2   2   2   0   2   2   2   2   2   2   2   0   0   0   2   0   2   2   0   2   2   0   2   0   2   2   2   2   2   2   0   0   2   2   2   2   0   2   0   2   0   0   0   2   2   0   0   2   0   0   0
 MK-3-16                2   2   0   2   0   0   0   2   0   0   2   0   0   0   0   2   0   2   2   0   0   0   2   2   0   0   0   0   2   2   0   0   2   0   0   0   0   0   0   0   2   2   0   2   0   0   0   2   2   2   2   0   0   2   2   2   2   2   2   0   0   0   0   2   2   0   0   2   2   2   2   2   0   0   0   0   2   0   2   0   0   0   0   2   2   0   0   2   0   2   0   0   0   0   2   2   0   2   0   2   0   2   0   0   2   2   0   0   2   2   2   0   2   2   2   0   2   2   2   2   0   2   0   2   0   0   0   2   2   0   0   2   2   0   2   0   0   0   2   0   0   0   2   0   0   0   0   0   0   2   2   2   0   2   2   2   0   2   2   2   0   0   0   2   0   2   2   0   2   2   2   2   0   0   2   2   2   2   2   0   2   2   2   2   2   0   2   0   2   0   0   0   2   2   0   0   2   0   0   0
 MK-4-1                 2   0   2   2   0   0   0   0   2   2   2   0   0   0   0   2   2   0   0   2   0   0   0   0   2   0   2   2   2   0   0   2   2   0   2   0   2   2   2   2   0   2   0   2   2   0   2   2   2   2   0   0   0   2   0   0   2   0   2   2   0   0   0   0   2   0   2   2   0   2   2   2   0   0   2   2   0   2   0   2   0   0   0   0   0   2   0   2   2   0   0   2   2   2   2   2   0   2   0   2   2   0   2   2   2   0   2   0   2   0   0   0   0   2   0   0   2   0   0   0   2   0   2   2   2   0   0   0   2   2   0   2   0   0   0   2   2   2   2   2   0   0   2   0   0   0   2   2   2   0   0   2   2   0   0   0   2   2   0   0   0   2   0   2   2   0   2   0   0   2   0   0   0   2   2   2   2   0   0   2   0   0   2   2   2   2   0   2   2   2   2   0   0   0   0   2   0   0   0   0
 MK-4-2                 2   2   2   2   0   0   0   0   2   2   2   0   0   0   0   2   2   0   0   2   0   0   0   0   2   0   2   0   2   0   0   2   2   0   2   0   2   2   2   0   0   2   0   2   2   0   2   2   2   2   0   0   0   2   0   0   2   0   2   0   0   0   0   0   2   0   2   2   2   2   2   2   0   0   2   2   0   2   0   2   0   0   0   0   2   2   0   2   2   0   0   2   2   2   2   2   0   2   0   2   2   0   2   2   2   0   2   0   2   0   2   2   0   2   0   0   2   0   0   0   2   0   0   2   2   0   0   0   2   2   0   0   0   0   0   2   2   2   2   2   0   0   0   0   0   0   2   2   2   0   0   2   2   0   0   0   0   2   0   0   2   2   0   2   2   0   0   0   0   2   0   0   0   2   2   0   2   0   0   2   0   0   2   2   2   2   0   2   2   2   2   0   0   0   0   2   0   0   0   2
 MK-4-3                 2   2   2   2   0   0   0   0   2   2   0   0   0   0   0   2   2   0   0   0   0   0   0   0   2   0   2   0   2   0   2   2   2   0   2   0   2   2   2   0   0   2   0   2   2   0   2   2   2   2   0   0   0   2   0   0   2   0   2   0   0   0   0   0   2   0   2   2   2   2   2   2   0   0   2   2   0   2   2   2   0   0   0   0   2   2   0   2   2   0   0   0   2   2   2   0   0   2   0   2   2   0   2   2   2   0   2   0   2   0   2   2   0   0   0   0   2   0   0   0   2   2   0   2   2   0   0   0   0   2   0   0   0   0   2   2   2   2   2   2   0   0   0   0   0   2   2   2   2   0   0   2   0   0   0   0   0   2   0   0   2   2   0   2   2   0   0   0   0   2   0   0   2   0   0   0   2   0   0   2   2   0   2   2   2   2   0   2   2   2   2   0   0   0   0   2   2   2   2   2
 MK-4-4                 2   2   2   2   0   2   0   0   0   2   0   0   0   0   0   2   2   0   0   0   0   0   0   0   2   0   2   0   0   0   2   0   2   0   2   0   2   2   2   0   0   2   0   2   2   0   2   2   2   2   0   0   0   0   0   0   2   0   2   0   0   0   0   0   2   0   2   2   2   2   2   2   0   0   0   2   0   2   0   2   0   0   0   0   2   2   0   0   2   0   0   0   2   2   2   0   2   2   0   2   2   0   2   2   2   0   2   0   2   2   2   2   0   0   0   0   2   2   0   0   2   2   0   2   0   0   0   0   0   2   0   0   0   0   2   2   2   2   2   2   2   0   0   0   0   2   0   2   2   0   0   2   0   0   0   0   0   2   2   0   2   2   0   2   2   0   0   0   0   2   0   0   2   0   0   0   2   0   0   2   2   0   0   2   2   2   0   2   2   2   2   0   0   0   0   2   2   0   2   2
 MK-4-5                 2   2   2   2   0   2   0   0   0   2   2   0   0   0   0   2   2   0   0   0   0   0   0   0   2   2   2   0   0   0   2   0   2   0   2   0   2   2   2   0   0   0   0   2   2   0   2   2   2   2   0   0   0   0   0   0   2   0   2   0   2   0   2   0   2   0   2   2   2   2   0   2   0   2   0   2   0   2   0   2   0   0   0   0   2   2   0   0   2   0   0   0   2   2   2   2   2   2   0   0   2   0   2   2   2   0   2   0   2   2   2   2   2   0   0   0   2   2   0   0   2   2   0   2   0   0   0   0   0   2   0   0   0   0   2   2   2   2   2   2   2   0   0   0   0   0   0   2   2   0   0   2   0   0   0   0   0   2   2   0   2   2   0   2   2   0   0   0   2   2   0   0   2   0   0   0   2   0   0   2   2   0   0   2   2   0   0   2   2   2   2   0   0   0   0   2   2   0   2   2
 MK-4-6                 2   2   2   2   0   2   0   2   0   0   0   0   0   0   0   2   2   0   0   0   0   0   0   0   0   2   2   2   0   0   2   2   2   0   2   0   2   2   2   0   0   0   0   0   2   0   2   2   2   2   2   0   0   0   0   0   2   0   2   0   2   0   2   0   2   0   2   2   2   2   0   2   0   2   0   2   0   2   0   2   0   0   0   0   0   2   0   0   0   0   0   0   2   2   2   2   2   2   0   0   2   0   2   2   2   0   2   0   2   2   2   0   2   2   0   0   2   2   0   0   2   2   0   2   0   0   0   0   0   2   0   0   0   0   2   0   2   2   2   2   2   0   0   0   0   2   0   2   2   0   0   2   0   0   0   0   0   2   2   0   2   2   0   2   2   2   0   0   2   2   0   0   2   0   0   2   2   0   0   2   2   0   2   2   2   0   0   2   2   2   2   0   0   0   0   0   0   0   2   2
 MK-4-7                 2   2   2   2   0   0   2   2   0   0   0   0   0   0   0   2   0   0   0   2   0   0   0   2   0   2   0   0   0   0   2   2   2   0   2   0   2   2   2   0   0   0   0   0   2   0   2   2   2   2   2   0   0   0   0   0   2   0   2   0   2   0   2   0   2   0   2   2   2   2   0   2   0   2   0   2   0   2   0   2   0   0   0   0   0   2   0   0   0   0   0   0   2   2   2   2   2   2   0   0   2   0   2   2   2   0   2   0   2   2   2   0   2   2   0   0   2   2   0   0   2   2   0   2   0   0   0   0   0   2   0   0   2   2   2   2   0   2   2   2   2   0   0   0   2   2   0   2   2   0   0   2   2   2   0   0   0   2   2   0   2   2   0   0   2   2   0   2   2   2   0   0   2   0   0   2   2   2   0   2   2   2   2   2   2   0   2   2   2   2   0   0   0   2   0   0   0   0   2   2
 MK-4-8                 2   2   2   2   0   0   2   2   0   0   0   0   0   0   2   2   0   0   0   2   0   0   0   2   0   2   0   0   0   2   0   2   2   0   2   2   2   2   2   0   0   0   0   0   0   0   2   2   2   2   2   0   0   0   0   0   2   0   2   0   2   0   2   0   2   0   2   2   2   2   0   2   0   2   0   2   0   2   0   2   0   0   0   0   0   2   0   0   0   2   0   0   2   2   2   0   0   0   0   0   2   0   2   0   2   0   2   0   2   2   2   0   0   2   0   0   2   2   0   0   2   2   0   2   0   0   0   0   0   2   0   0   2   2   2   0   0   2   2   2   2   0   0   0   2   2   0   2   2   0   0   2   2   2   0   0   0   2   2   0   2   2   0   0   2   2   0   2   2   2   0   0   2   0   0   2   2   2   0   2   2   2   2   0   0   0   2   2   2   2   0   0   0   2   0   0   0   0   2   2
 MK-4-9                 0   2   2   2   0   0   2   2   0   0   0   0   2   0   2   2   0   0   0   2   0   0   0   0   0   2   2   0   0   2   0   2   2   0   0   2   0   0   2   0   0   0   0   0   0   0   2   2   2   2   2   0   0   2   0   0   2   0   2   0   2   0   2   0   2   0   2   0   2   2   0   2   0   2   0   2   0   2   0   0   0   0   2   0   0   2   0   0   2   2   0   0   2   2   0   0   0   0   0   2   2   0   2   0   2   0   2   0   2   2   2   0   0   2   0   0   2   2   0   2   2   2   2   2   0   0   0   0   0   2   0   0   2   2   2   0   0   2   2   2   2   0   0   0   2   2   0   2   2   0   0   2   2   2   0   0   2   2   2   0   2   0   0   0   2   2   0   2   2   2   0   0   2   0   0   0   2   0   0   2   2   2   2   0   2   0   2   2   2   2   0   0   0   2   2   0   0   0   2   2
 MK-4-10                0   2   2   2   0   0   2   2   0   0   0   0   2   0   2   2   0   0   0   2   0   0   0   0   0   2   0   0   0   2   0   2   2   0   0   2   2   0   2   0   0   0   0   0   0   0   0   2   0   2   2   0   0   2   0   0   2   0   2   0   2   0   2   0   2   0   2   0   2   0   0   2   0   2   0   2   0   0   0   0   0   0   2   0   0   2   0   0   2   2   0   0   2   2   0   0   0   2   0   2   2   0   2   0   2   2   2   0   2   2   2   0   0   2   0   0   2   0   0   2   2   2   2   2   0   2   2   0   0   2   0   0   2   2   2   0   0   2   2   2   2   2   0   0   2   2   0   2   2   0   0   2   2   2   0   0   2   2   2   0   2   0   0   0   2   2   0   2   2   2   0   2   2   0   0   0   2   0   0   2   2   2   2   0   2   0   2   2   2   2   0   0   0   2   2   0   0   0   2   2
 MK-4-11                0   2   2   2   0   0   2   2   0   0   0   0   2   0   2   2   0   0   0   2   0   0   0   2   0   2   0   0   0   2   2   2   2   0   2   2   2   0   2   0   0   0   0   0   0   0   0   2   0   2   0   0   2   2   2   0   2   0   2   0   2   0   0   0   2   0   2   0   2   0   2   2   0   0   0   2   0   0   0   0   0   0   2   0   0   2   0   0   2   2   0   0   2   2   0   0   0   2   0   2   2   0   2   2   2   2   2   0   2   2   2   0   0   2   0   0   0   0   0   2   2   2   2   0   0   2   2   0   0   2   0   0   2   2   2   2   0   2   2   2   2   2   0   0   2   2   0   2   2   0   0   2   2   2   0   0   2   0   2   0   2   0   0   0   0   2   0   2   2   2   0   2   2   0   0   0   2   0   0   2   2   2   2   0   2   0   2   2   2   2   0   0   0   2   2   0   0   0   2   2
 MK-4-12                0   2   2   2   0   0   2   2   2   0   0   0   2   0   2   2   0   0   0   2   0   2   0   2   0   2   0   0   0   2   2   2   2   0   2   2   0   0   2   0   0   2   0   0   0   0   2   2   0   0   0   0   0   2   2   0   2   0   2   0   2   0   0   0   0   0   0   0   2   0   2   2   0   0   0   2   0   2   0   0   0   0   2   0   0   2   0   0   2   2   0   0   2   2   2   0   0   2   0   2   2   2   2   2   2   0   0   0   2   2   2   0   0   2   0   0   0   0   0   2   2   2   2   0   0   2   2   0   0   2   0   0   2   0   2   0   0   2   2   2   2   2   0   0   2   2   0   2   2   0   0   2   2   2   0   0   2   0   2   0   2   0   0   0   0   2   0   2   2   2   0   2   2   0   0   0   2   0   0   0   0   2   0   0   2   0   2   2   2   2   0   0   2   2   2   0   0   0   2   2
 MK-4-13                0   2   0   0   0   0   2   2   2   0   0   0   2   0   2   2   0   0   0   2   2   2   0   2   0   2   0   0   0   2   2   0   0   0   2   0   0   0   2   0   0   2   0   0   0   2   2   2   0   0   0   0   0   0   2   0   2   2   2   0   2   0   0   0   0   0   0   0   2   0   2   2   0   0   0   2   0   2   2   0   0   0   0   0   0   2   0   0   2   2   0   0   2   2   2   0   0   2   0   2   2   2   2   2   2   0   0   0   2   2   0   0   0   2   0   0   0   0   0   2   2   2   2   2   0   2   0   0   0   2   0   0   0   0   2   0   0   2   2   2   2   2   0   0   2   2   0   2   2   0   0   2   2   2   0   0   2   2   2   2   2   2   0   0   0   0   0   2   2   2   0   2   2   0   0   0   2   2   0   0   0   2   0   0   2   0   2   2   2   2   2   0   0   2   2   0   0   0   2   2
 MK-4-14                2   2   0   0   0   0   2   2   2   0   0   0   2   0   2   2   0   0   0   2   2   2   2   0   0   2   0   2   0   2   0   0   0   0   2   0   0   0   0   0   0   2   0   0   0   2   2   2   0   0   0   0   0   0   2   0   0   2   2   0   2   0   0   0   2   0   0   0   2   0   2   2   0   0   0   0   0   0   2   0   0   0   0   0   0   2   0   0   2   2   0   0   2   2   0   0   0   2   0   2   2   2   2   2   2   2   0   0   2   2   0   0   0   0   0   0   2   0   0   2   2   2   2   2   0   2   0   0   0   2   2   2   0   0   2   0   0   2   0   2   0   2   0   0   2   2   0   2   2   0   0   2   2   2   0   0   2   2   2   0   2   2   0   0   0   0   0   2   2   2   0   2   0   0   0   0   2   2   0   0   0   2   0   0   2   0   2   2   2   2   2   0   0   2   2   0   0   0   2   2
 MK-4-15                0   2   2   0   0   0   2   0   0   0   0   0   2   2   2   2   0   0   0   2   2   2   2   2   0   2   0   2   0   0   0   0   0   0   2   0   0   0   0   0   0   0   0   0   0   2   2   0   0   0   0   2   2   0   2   0   0   2   2   0   2   0   0   0   2   0   0   0   2   0   2   2   0   0   0   0   0   0   2   0   0   2   2   0   0   2   0   0   2   2   0   0   2   2   0   0   0   2   0   2   2   2   2   2   2   2   0   0   0   2   0   0   0   0   0   0   2   0   2   2   2   2   2   2   0   2   2   0   2   2   2   2   0   0   2   0   0   2   0   2   0   2   0   0   2   2   0   2   2   2   0   2   2   2   2   0   2   0   2   0   2   2   0   0   0   2   0   2   2   2   0   2   0   0   0   0   2   2   2   0   0   0   0   0   2   0   2   2   2   2   2   0   0   2   2   0   0   2   2   2
 MK-4-16                0   2   2   0   0   0   2   0   0   0   0   0   2   2   0   2   0   0   0   2   2   2   2   2   2   2   0   0   0   0   0   0   0   0   2   0   2   0   0   0   0   0   0   2   0   2   2   0   0   0   2   2   2   0   2   0   0   2   2   2   2   0   0   0   2   0   0   0   2   0   2   2   0   0   2   0   0   0   2   0   0   2   2   2   0   2   0   0   2   2   0   0   0   2   0   0   0   2   2   2   2   2   2   0   2   0   2   0   0   0   0   0   0   0   0   0   2   0   2   0   2   2   2   2   0   2   2   0   0   2   2   2   0   0   2   0   2   0   0   0   0   2   0   0   2   0   0   2   2   2   0   2   2   2   2   0   2   0   2   0   2   2   0   0   0   2   0   2   2   2   0   2   0   2   0   0   2   2   2   0   0   0   0   0   2   0   2   0   2   2   0   0   0   2   2   0   0   2   2   2
 MK-5-1                 0   0   0   2   0   0   0   0   0   0   2   0   2   0   0   0   0   0   0   0   0   2   0   2   0   2   0   2   2   0   0   2   2   0   0   0   2   2   2   0   2   0   0   2   0   0   2   2   0   0   2   2   0   2   0   2   2   2   0   2   0   2   2   2   2   0   2   0   0   0   0   2   2   2   2   0   2   0   2   2   2   2   0   0   0   2   0   0   2   0   2   2   2   0   0   2   0   0   0   2   0   0   0   0   2   0   0   2   2   0   0   0   0   2   2   0   0   2   0   2   2   2   2   0   2   0   2   0   0   2   0   0   0   0   2   2   0   2   0   0   0   0   0   0   0   2   0   0   0   2   0   2   2   0   0   0   2   2   0   0   0   0   2   2   2   2   2   2   2   0   0   2   0   0   2   0   0   0   2   2   2   0   0   0   2   0   2   0   0   0   0   2   0   2   0   0   0   0   2   2
 MK-5-2                 2   2   0   2   0   0   0   0   0   0   2   0   2   0   0   0   0   0   0   0   0   2   0   0   2   2   0   2   0   0   0   0   2   0   0   0   2   2   2   0   2   0   0   0   0   0   2   2   0   0   2   2   0   2   0   0   2   2   0   2   0   2   2   2   2   0   2   0   0   0   0   2   2   2   2   0   2   0   0   2   2   2   0   0   0   2   2   2   2   0   2   0   2   0   0   0   0   0   2   2   0   0   0   0   2   0   0   2   0   0   0   0   0   2   2   0   0   2   0   2   2   2   2   2   2   0   2   2   0   2   0   0   0   0   2   2   0   2   0   0   0   2   0   2   0   2   0   0   0   2   0   2   2   0   0   0   2   2   0   0   0   0   0   0   2   2   2   2   2   0   0   2   0   0   2   0   0   0   0   2   2   0   0   0   2   0   0   0   0   0   0   2   2   2   0   0   0   2   0   2
 MK-5-3                 2   0   0   2   2   0   0   0   0   0   2   0   2   0   0   0   0   0   0   0   0   2   0   0   2   2   0   0   0   0   0   0   2   0   0   0   2   2   2   0   2   0   0   0   0   0   2   2   0   2   2   2   0   2   0   0   0   2   0   2   0   2   2   2   0   0   2   0   0   0   0   2   2   0   2   0   2   0   0   2   2   2   0   0   0   2   2   0   2   0   2   0   2   0   0   0   0   0   0   2   0   0   0   0   0   0   0   2   0   0   0   0   0   2   2   0   0   2   0   2   2   2   2   2   2   2   2   2   0   2   0   0   0   0   2   2   0   2   0   0   0   2   0   0   0   2   0   0   2   2   0   2   2   0   0   0   2   2   0   0   0   0   0   0   2   2   2   2   2   0   0   2   0   0   2   0   0   0   0   2   2   0   0   0   2   0   0   0   0   0   0   2   2   2   0   0   0   2   0   2
 MK-5-4                 2   0   0   2   2   0   2   0   0   0   2   0   2   0   0   0   0   0   0   0   0   2   2   0   2   2   0   0   2   0   0   0   2   0   0   0   2   2   2   0   2   0   0   0   2   0   2   0   0   2   2   2   0   2   0   2   2   2   0   2   0   2   2   2   0   0   2   0   0   0   0   0   2   0   2   0   2   0   0   2   2   2   0   0   0   2   2   0   2   0   0   0   2   0   0   0   0   0   0   2   2   0   0   0   0   0   0   2   0   0   0   0   0   2   2   0   0   2   2   2   2   2   2   2   2   2   2   2   0   2   0   0   0   0   2   2   0   2   0   0   0   2   0   0   0   2   0   0   2   2   2   2   2   0   0   0   2   2   0   0   0   0   0   0   2   2   2   2   2   0   2   2   0   0   2   0   0   0   0   2   2   0   0   0   2   0   0   0   0   0   0   2   2   2   0   0   0   2   0   2
 MK-5-5                 2   0   0   2   2   0   2   0   0   0   2   0   2   0   0   0   0   0   0   0   0   2   2   0   2   2   0   0   2   0   0   0   2   0   0   0   2   2   2   0   2   0   0   0   2   0   2   0   0   2   2   2   2   2   0   2   0   0   0   2   0   2   0   0   0   2   2   0   0   0   0   0   2   0   2   0   0   0   0   2   2   2   0   0   0   0   2   0   2   0   0   0   2   0   0   0   0   0   0   2   2   0   0   0   0   0   0   2   0   0   0   0   0   2   2   0   0   2   2   2   2   2   2   2   0   2   2   2   0   2   0   0   0   0   2   2   0   2   2   0   0   2   0   0   0   2   0   0   2   0   0   2   2   0   0   0   2   0   0   2   0   0   0   0   2   2   2   2   2   0   2   2   0   0   2   0   0   0   2   2   0   0   0   0   2   0   0   0   0   0   0   2   2   2   0   0   0   2   0   2
 MK-5-6                 2   0   0   0   2   0   2   0   0   0   2   2   2   0   0   0   0   0   0   0   0   2   2   0   2   2   0   0   2   0   0   0   2   0   0   0   2   2   2   0   2   0   0   0   2   0   2   0   0   0   2   2   2   2   0   2   0   0   0   2   0   2   0   0   0   2   2   0   0   0   0   0   2   0   2   0   0   0   0   2   2   2   0   0   0   0   2   0   2   0   0   0   2   0   0   0   0   0   0   2   2   0   0   0   0   0   0   2   0   0   0   0   0   2   2   0   0   2   2   2   2   0   2   2   0   2   2   2   0   2   0   0   0   0   2   2   0   0   0   0   2   2   0   2   0   2   0   0   2   0   2   2   2   0   0   0   2   0   0   2   0   0   0   0   2   2   2   0   2   0   0   2   0   0   2   0   0   0   2   2   0   0   2   0   2   0   0   0   0   0   0   2   2   2   0   2   0   2   0   2
 MK-5-7                 2   0   0   0   2   0   2   0   0   0   2   2   2   0   0   0   2   0   0   0   0   2   2   0   2   2   0   0   2   0   0   2   2   0   0   0   2   2   2   0   2   0   0   0   2   0   2   2   0   0   2   2   0   2   0   2   0   0   0   2   0   2   0   0   0   2   2   0   0   0   0   0   2   0   2   0   0   0   2   2   2   2   0   0   0   0   2   0   2   2   0   0   0   0   0   0   0   0   0   2   2   0   0   0   0   0   2   2   0   0   0   0   0   2   2   0   0   2   2   2   2   0   2   2   0   2   2   2   0   2   0   0   0   0   2   2   2   2   0   0   2   2   0   2   0   2   0   0   2   2   2   0   2   0   0   0   2   0   0   2   0   0   0   2   2   2   2   0   2   0   2   2   0   0   2   0   0   0   2   2   0   0   2   0   2   0   0   0   0   0   0   2   2   2   0   0   0   2   0   2
 MK-5-8                 2   0   0   0   2   0   2   0   2   0   2   2   2   0   0   0   2   0   0   0   0   2   2   0   2   0   0   0   2   2   0   2   2   0   0   0   2   2   2   0   2   0   0   0   2   0   2   2   0   0   2   2   0   2   0   2   0   0   0   2   0   2   0   0   0   2   2   0   0   0   0   0   2   0   2   0   0   0   2   2   0   2   0   0   0   0   2   0   2   2   0   0   0   0   2   0   0   0   0   2   2   0   0   0   0   0   2   2   0   0   0   2   0   2   2   0   0   2   2   2   2   0   2   2   0   2   2   2   0   2   0   0   0   0   2   2   0   2   0   0   2   2   0   2   2   2   2   0   2   2   2   2   2   0   0   0   2   0   0   2   0   0   0   2   2   2   2   0   2   0   2   2   0   0   2   0   0   0   0   2   0   0   2   0   2   0   2   0   0   0   0   2   0   2   0   0   0   2   0   2
 MK-5-9                 2   0   0   0   2   0   2   0   2   0   2   0   2   0   0   2   2   0   2   0   0   2   2   0   2   2   0   0   0   2   0   2   2   0   0   0   2   2   2   0   2   0   0   0   2   0   2   2   0   0   2   2   0   2   0   2   0   0   0   2   0   2   2   0   0   2   2   2   2   0   0   2   2   0   2   2   0   0   2   2   0   2   0   0   2   0   0   0   2   2   0   0   0   0   2   0   0   0   0   0   2   0   0   0   0   0   2   2   0   0   0   2   0   2   2   0   0   2   2   2   2   0   2   0   0   2   2   2   0   2   0   0   0   0   2   2   0   2   0   0   2   2   0   2   2   0   2   0   2   2   2   2   2   2   0   0   2   0   0   2   0   0   0   2   2   2   2   0   2   0   2   2   0   0   2   2   0   0   0   2   0   0   2   0   2   0   2   2   0   0   0   2   0   2   0   0   0   0   0   2
 MK-5-10                2   0   0   0   2   0   2   0   2   0   0   0   2   0   2   2   0   0   2   0   0   2   2   0   2   0   2   0   0   2   2   2   2   0   0   0   2   2   2   0   2   0   0   0   2   0   2   2   2   0   2   2   0   2   0   2   0   0   0   2   0   2   2   0   0   0   2   2   2   0   0   2   2   0   2   2   0   0   2   2   0   2   0   0   0   0   0   2   2   0   0   0   0   0   2   0   0   0   0   0   2   0   0   0   0   0   2   2   0   0   0   2   0   2   2   0   0   2   2   2   0   0   2   0   0   2   2   2   0   2   2   0   0   0   2   0   0   2   0   0   2   2   0   2   2   0   0   0   2   2   2   2   2   2   0   0   2   0   0   2   2   0   0   2   2   0   2   0   2   0   2   2   2   0   2   2   2   0   0   2   0   0   2   0   2   0   2   2   0   0   0   2   0   0   0   0   0   0   0   2
 MK-5-11                2   0   0   0   2   0   0   0   2   0   2   0   2   0   2   0   0   0   0   0   0   2   2   0   2   0   2   0   0   2   2   0   2   0   0   0   2   0   2   0   2   2   0   0   2   0   2   0   2   0   2   2   0   2   0   2   0   0   0   0   0   2   2   0   0   0   2   2   2   0   0   2   2   0   2   2   2   0   2   2   0   0   0   0   0   0   0   2   2   0   0   0   0   0   2   2   0   2   2   0   2   0   0   0   0   0   2   2   0   0   0   2   0   2   2   0   0   2   0   2   0   0   2   0   0   2   0   2   0   2   2   0   0   0   2   0   0   0   2   0   2   2   0   2   2   0   0   0   2   2   2   2   2   2   0   0   2   0   0   0   2   0   0   2   2   0   2   0   2   0   2   2   0   2   2   2   2   0   0   2   0   0   2   0   2   0   0   0   0   0   0   2   0   0   0   2   2   2   0   2
 MK-5-12                2   0   0   0   2   0   0   2   2   0   2   0   2   0   2   2   0   0   0   0   0   0   2   0   2   0   2   0   0   2   2   0   2   0   0   0   2   2   2   0   2   2   0   0   2   0   2   0   2   0   2   2   0   2   0   2   0   0   0   0   0   2   2   0   0   0   2   2   0   0   2   2   2   0   2   2   2   0   2   2   0   0   0   0   0   0   0   2   0   0   0   0   0   0   0   2   2   2   2   0   2   0   0   0   2   0   2   2   0   0   0   0   0   2   2   2   0   2   0   2   0   0   2   0   0   2   2   2   0   2   2   0   0   0   2   0   0   2   2   0   0   2   0   2   2   0   0   0   2   2   2   2   2   2   2   0   0   0   0   0   2   0   0   2   2   0   2   0   2   0   2   2   0   2   2   2   2   2   2   2   0   0   2   0   2   0   0   0   0   0   0   2   0   0   0   2   2   2   0   2
 MK-5-13                2   0   0   0   2   0   0   0   2   0   2   0   2   0   2   2   0   0   0   0   0   0   2   0   2   0   0   0   0   2   2   0   2   0   0   0   2   2   2   0   2   2   0   0   2   0   2   2   0   0   2   0   0   2   0   0   0   0   0   0   0   2   2   0   0   0   2   2   0   2   2   2   2   0   2   2   2   0   2   2   0   0   0   0   2   2   0   2   0   0   0   0   0   0   0   2   2   2   2   0   2   0   0   0   2   0   2   2   0   0   0   0   0   2   2   2   0   2   0   2   0   0   2   2   0   2   2   2   2   2   2   0   0   0   2   0   0   0   2   0   0   2   0   2   0   0   0   0   0   2   2   2   2   2   2   0   0   0   0   0   0   0   0   0   2   0   2   0   2   0   2   2   0   2   0   2   2   2   2   0   0   0   2   0   2   0   0   0   0   0   0   2   0   0   0   2   2   2   0   2
 MK-5-14                2   0   0   0   2   0   2   0   2   2   2   2   2   0   2   2   0   0   0   0   0   0   0   0   2   0   0   0   2   2   2   2   2   0   0   0   2   2   2   0   2   2   0   0   2   0   2   2   0   0   2   0   0   2   0   0   0   0   0   0   0   2   2   0   0   0   2   2   0   2   2   2   2   0   2   0   2   0   2   2   0   0   0   0   2   2   0   2   0   0   0   0   2   0   0   2   2   2   2   0   2   2   0   0   2   0   2   0   0   0   0   0   0   2   2   2   0   2   0   2   0   0   2   2   0   2   2   2   2   2   2   0   0   2   2   0   2   0   2   0   0   2   0   2   0   0   0   0   0   2   2   2   2   2   2   0   0   0   0   0   0   0   0   0   2   0   2   0   2   0   0   2   0   2   0   2   2   2   2   0   0   2   2   0   2   0   2   0   0   0   0   2   0   0   0   0   2   2   0   2
 MK-5-15                2   0   2   0   2   2   2   0   2   2   2   2   2   0   2   0   0   2   0   0   0   0   0   2   2   0   0   0   2   2   2   2   2   0   0   0   0   2   2   0   2   2   0   0   2   0   2   2   0   0   2   0   0   2   0   0   0   0   0   0   0   2   2   0   0   2   0   2   0   2   0   2   2   0   2   0   2   0   2   2   0   0   0   2   2   2   0   0   2   2   2   0   2   0   0   2   2   2   2   2   2   2   0   0   2   0   2   0   0   0   0   0   2   2   2   2   0   2   0   2   0   0   2   2   0   2   2   2   2   2   2   0   0   2   0   2   2   0   2   0   0   2   0   2   0   0   0   0   0   2   2   2   2   2   2   0   0   2   0   0   0   0   0   0   2   0   2   0   2   0   0   2   2   2   0   2   2   2   2   0   0   2   2   0   0   2   2   0   0   0   0   0   0   0   0   0   2   2   0   0
 MK-5-16                2   0   2   0   2   0   2   0   2   0   2   2   2   0   2   0   0   2   0   0   0   0   0   2   2   0   2   0   2   2   2   2   2   0   2   0   2   2   2   0   2   2   0   0   2   0   2   2   0   2   2   0   0   2   0   0   0   0   0   2   0   2   2   0   0   2   0   2   0   2   0   2   2   0   2   0   2   2   2   2   0   0   0   2   2   2   0   0   2   2   2   0   2   0   2   2   2   2   2   2   2   2   2   0   2   0   2   0   0   2   0   0   2   2   2   2   0   2   0   2   0   0   2   2   0   2   2   2   2   0   2   0   0   2   0   2   2   0   2   0   2   2   0   2   0   0   2   0   0   2   2   2   2   2   2   0   0   2   0   0   0   2   0   0   2   0   2   0   2   0   0   2   2   2   2   2   2   2   2   0   0   2   2   0   0   2   2   2   0   0   0   0   0   0   0   0   2   2   0   0
 MK-6-1                 0   2   2   0   0   0   2   0   0   0   0   2   0   0   2   0   2   0   2   0   0   0   2   0   2   0   2   2   0   2   2   0   2   0   2   0   2   0   0   0   2   2   2   2   0   2   0   2   2   2   2   0   0   0   0   2   0   0   2   2   2   2   2   0   2   0   2   2   2   0   2   0   2   0   0   0   2   0   0   2   0   0   0   0   0   0   0   2   0   0   2   2   0   0   2   0   0   2   2   0   2   2   0   2   0   2   0   2   0   0   2   0   2   0   0   2   2   0   2   0   2   0   2   2   0   2   0   0   0   0   2   0   2   2   2   2   2   2   2   2   2   0   2   2   2   0   2   0   2   0   2   0   0   2   2   0   0   0   0   2   0   0   0   0   0   2   2   2   2   2   2   0   0   2   0   2   0   2   2   0   2   2   0   0   0   0   2   2   2   2   2   2   0   2   0   2   2   2   0   0
 MK-6-2                 0   2   0   0   0   0   2   2   0   0   0   2   0   0   2   0   2   0   2   0   0   0   2   0   2   0   2   2   0   2   2   0   2   0   2   0   2   2   0   0   2   2   2   2   0   2   0   2   2   2   2   0   0   0   0   2   0   0   2   2   2   2   2   2   2   0   2   2   2   0   2   0   2   0   0   0   2   0   0   2   2   0   0   0   0   0   0   2   0   0   2   2   0   0   2   0   0   2   2   0   2   2   2   2   0   2   0   2   0   0   2   0   2   0   2   2   2   0   0   0   2   0   2   2   0   2   0   0   0   0   2   0   2   2   2   2   2   2   2   2   2   0   2   2   2   0   2   0   2   0   2   0   0   2   0   0   2   0   0   0   0   0   0   0   0   2   2   2   2   2   2   0   0   2   0   2   0   2   2   0   2   2   0   0   0   0   2   2   2   2   2   2   0   2   2   2   2   0   0   0
 MK-6-3                 0   2   0   0   2   2   2   2   0   0   0   2   0   0   2   0   2   0   2   0   0   0   2   0   0   0   2   2   0   2   2   0   0   0   2   0   2   2   0   0   2   2   2   2   0   2   0   2   2   2   2   0   0   0   0   2   0   0   2   2   2   2   2   2   2   0   2   2   2   0   2   0   2   0   0   0   2   0   0   2   2   0   0   0   2   0   0   2   0   0   2   2   0   0   2   0   0   2   2   0   2   2   2   2   0   2   0   2   2   0   2   0   0   0   2   2   2   0   0   0   2   0   2   2   0   0   0   0   0   0   2   2   2   2   2   0   2   2   2   2   2   0   2   2   2   0   2   0   2   0   2   0   2   2   0   0   2   0   0   0   0   0   2   0   0   2   2   2   2   2   2   2   0   2   0   0   0   2   2   0   2   2   0   0   0   0   2   2   2   2   2   2   0   2   2   0   2   0   0   0
 MK-6-4                 0   2   0   0   2   0   2   2   0   0   0   2   0   0   2   0   2   0   2   2   0   0   0   0   0   0   2   2   0   2   0   0   2   0   2   0   2   2   0   0   2   2   2   0   0   2   0   2   2   2   2   0   0   2   0   2   0   0   0   2   2   2   2   2   2   0   2   2   2   0   2   0   2   0   0   0   2   0   0   2   2   2   0   0   2   0   2   2   2   0   2   2   0   0   2   0   0   2   2   0   2   2   2   2   0   2   0   2   2   0   2   0   0   0   2   2   2   0   0   0   2   0   2   2   0   0   0   0   0   2   2   2   2   2   2   0   2   2   2   0   2   0   2   0   2   0   2   0   2   0   2   0   2   2   0   0   0   0   0   0   2   0   2   0   0   2   2   2   2   0   2   2   0   2   0   0   0   2   2   0   2   2   0   0   0   0   2   2   2   2   2   2   0   0   2   0   2   0   0   0
 MK-6-5                 0   2   0   0   2   0   2   2   0   0   0   0   0   0   2   0   2   0   2   2   0   0   0   0   0   0   2   2   0   0   0   2   2   0   0   0   2   0   0   0   2   2   0   0   0   2   0   2   0   2   2   2   0   2   0   2   0   2   0   2   2   2   2   2   2   0   2   2   2   0   2   0   0   0   0   0   2   2   0   0   0   2   0   0   2   0   2   2   2   0   2   2   0   0   2   0   2   2   2   0   2   2   2   2   0   2   0   2   2   0   2   0   2   2   2   2   2   0   0   0   2   0   2   2   0   0   0   0   0   2   2   0   2   2   0   0   2   2   2   2   2   0   2   0   2   0   2   0   2   0   2   2   2   0   0   0   0   0   0   0   2   0   2   0   0   2   2   2   2   0   2   2   0   2   0   0   0   2   0   0   2   2   0   0   0   0   2   2   0   2   2   2   0   2   2   0   2   0   0   0
 MK-6-6                 0   2   2   0   2   0   0   2   0   0   0   0   0   0   2   0   0   0   2   2   0   0   0   0   0   0   2   2   0   0   0   2   2   0   0   0   2   0   0   0   2   2   0   0   0   2   0   2   0   2   2   2   2   2   0   2   0   2   0   2   2   2   2   2   2   0   0   2   2   0   2   0   0   0   0   2   2   2   0   0   0   2   0   2   2   2   2   2   2   0   0   2   0   0   2   0   2   2   2   2   2   2   2   2   0   2   0   2   2   0   2   0   2   2   2   2   2   0   0   0   2   0   0   2   0   2   0   0   0   2   0   0   2   2   0   0   2   2   2   2   2   0   0   0   2   0   2   0   2   0   2   2   2   0   0   0   0   0   0   0   2   0   2   0   0   2   2   2   2   0   2   2   0   0   2   0   2   2   0   0   2   2   0   0   2   0   2   2   0   0   2   2   0   2   2   2   0   0   0   0
 MK-6-7                 0   2   2   0   2   0   0   2   0   0   0   0   0   0   2   0   0   0   2   2   0   0   0   0   0   2   2   2   0   0   0   2   2   0   2   0   2   0   0   0   2   2   0   0   2   2   0   2   0   0   2   2   2   2   0   2   0   2   0   2   2   2   2   2   2   0   2   2   2   0   2   0   0   0   0   2   2   2   0   0   0   2   0   0   2   2   2   2   2   0   0   2   0   0   2   2   2   2   2   2   2   2   2   2   0   2   0   2   0   0   2   0   2   2   2   2   2   0   0   0   2   0   0   0   0   2   0   0   0   2   0   0   2   2   0   0   2   0   0   2   2   0   0   0   2   0   2   0   2   0   2   2   2   0   0   0   0   0   0   0   2   0   0   0   0   2   2   2   2   0   2   0   2   2   2   0   0   0   0   0   2   2   0   0   2   0   2   2   0   0   2   2   0   2   2   2   2   0   0   0
 MK-6-8                 0   2   2   0   2   0   0   0   0   0   0   0   0   0   2   0   0   0   2   2   0   0   0   0   0   2   2   2   0   2   0   2   2   0   2   0   2   0   0   0   2   2   0   0   2   2   0   2   0   0   2   2   2   2   0   2   0   2   2   2   2   2   2   2   2   0   2   2   2   0   2   0   0   0   0   2   2   2   0   0   0   2   0   0   2   2   2   2   2   0   0   2   0   0   2   2   2   2   2   0   2   2   2   2   0   2   0   2   0   0   2   0   2   2   2   2   2   0   0   0   2   0   0   0   0   2   0   0   0   2   0   0   2   2   0   0   2   0   0   2   0   0   2   0   2   0   2   0   2   0   2   2   2   2   0   0   0   0   2   0   0   0   0   0   0   2   2   2   2   0   0   2   2   2   2   0   2   0   0   0   0   2   0   0   2   0   2   2   0   0   2   2   0   2   0   0   2   0   0   0
 MK-6-9                 0   2   2   0   0   2   0   0   0   0   0   0   0   0   2   0   0   0   2   2   0   0   0   0   0   2   2   2   0   2   0   2   0   0   2   0   2   0   0   0   2   2   0   0   2   2   0   2   0   0   2   2   2   2   0   2   0   2   2   2   2   2   2   2   2   0   2   2   2   0   2   0   0   0   0   2   2   0   0   0   0   2   0   0   2   2   2   2   2   2   0   2   0   0   2   2   2   2   2   0   2   2   2   2   0   2   0   2   0   0   2   0   2   2   2   2   2   0   0   0   2   0   0   0   0   2   0   0   0   2   0   0   2   2   0   2   2   0   0   2   0   0   2   0   2   0   2   0   2   0   2   2   2   2   0   0   0   0   2   0   0   0   0   0   0   2   2   2   2   0   0   2   2   0   0   0   2   2   2   0   0   0   0   0   0   0   2   2   0   0   2   2   0   2   2   0   2   0   0   0
 MK-6-10                0   2   2   0   0   2   0   0   0   0   0   0   0   0   2   0   0   0   2   2   0   0   2   0   0   2   2   2   0   0   2   2   0   0   2   0   2   0   0   0   2   2   0   0   2   2   0   0   0   0   0   2   2   2   0   2   0   2   2   2   2   2   2   2   2   0   2   2   2   0   2   0   0   0   0   2   2   0   0   0   0   2   0   0   2   2   2   2   2   2   0   2   0   0   0   2   2   2   2   0   2   2   2   2   0   2   0   2   0   0   2   0   0   2   0   0   2   0   0   0   2   0   0   0   0   2   0   0   2   2   0   0   2   2   0   2   2   0   0   2   0   0   2   0   2   0   2   0   0   0   2   2   2   2   0   0   2   0   2   0   0   0   0   0   0   2   2   2   2   0   0   2   2   0   0   0   2   2   2   0   0   0   0   0   0   0   2   2   0   0   2   2   0   2   2   2   2   0   0   0
 MK-6-11                0   2   2   0   0   2   0   0   0   0   0   0   0   0   2   0   0   0   2   2   0   0   2   0   0   2   2   2   0   0   2   2   0   2   2   0   0   0   2   2   2   2   0   0   2   2   0   0   0   0   0   2   2   2   0   2   0   2   2   2   2   2   2   2   2   0   2   2   2   0   2   0   0   0   0   2   2   0   2   0   2   2   0   0   2   2   2   2   2   2   2   2   0   0   0   0   2   2   2   0   2   2   2   2   0   2   0   0   0   0   0   0   0   2   0   0   2   0   0   0   2   0   0   0   0   2   0   0   2   2   0   0   0   2   0   2   2   0   0   2   0   0   2   0   2   2   2   0   2   0   2   0   2   2   0   0   0   0   2   0   0   0   2   0   0   2   2   2   0   0   0   2   2   0   2   0   2   2   2   0   2   0   0   0   0   0   2   2   2   0   2   2   0   2   2   2   2   0   0   0
 MK-6-12                0   2   2   2   0   2   0   0   0   2   0   0   0   0   2   0   0   0   2   2   0   0   2   0   0   2   0   2   0   0   2   2   0   2   2   0   0   0   2   2   2   2   0   0   2   2   0   0   0   0   0   2   2   2   0   2   0   0   2   2   2   2   2   2   2   0   2   2   0   0   2   0   0   0   0   2   2   0   2   0   2   2   0   0   2   2   2   2   2   2   2   2   0   0   0   0   0   2   2   0   2   2   2   2   0   0   0   0   0   0   0   0   0   2   0   0   2   0   0   0   2   0   0   0   0   2   0   0   2   2   0   0   0   2   0   2   2   0   0   2   0   0   2   0   2   0   2   0   2   0   2   0   2   2   0   0   0   0   2   0   0   0   2   2   2   2   2   2   0   0   0   2   2   0   2   0   2   2   2   0   2   0   0   0   0   0   2   2   2   0   2   2   0   2   2   2   2   0   2   2
 MK-6-13                0   2   2   2   0   2   0   0   0   2   0   0   0   0   2   0   0   2   2   2   0   0   2   0   0   2   0   2   0   0   2   2   0   2   2   0   0   0   0   2   2   0   0   0   2   2   0   0   0   0   0   2   2   2   0   2   0   0   2   2   2   2   2   2   2   0   2   2   0   0   2   0   0   0   0   2   2   0   2   0   2   0   0   0   2   2   2   0   2   2   2   2   0   2   0   0   0   2   2   0   2   0   2   2   0   0   0   0   0   2   0   0   0   2   0   0   2   2   0   0   2   0   0   0   0   2   0   0   0   2   0   0   0   2   2   2   2   0   0   2   0   0   2   0   2   0   0   0   2   0   2   0   2   2   2   0   0   0   2   0   0   0   2   2   2   2   2   2   2   0   0   2   2   0   2   2   2   2   2   0   0   0   0   0   0   0   2   2   2   0   2   2   0   2   2   2   2   0   0   2
 MK-6-14                0   0   2   2   0   0   0   2   0   2   0   0   0   2   2   0   0   2   0   2   0   0   2   0   0   2   0   2   0   0   2   2   0   2   0   0   0   0   0   2   0   0   0   0   2   2   0   0   0   0   0   2   2   2   0   2   0   0   2   2   2   2   0   2   2   0   2   2   2   0   2   0   0   0   0   2   0   2   2   0   2   0   0   0   0   2   2   0   2   2   2   2   2   2   0   0   0   0   2   0   2   0   2   2   0   0   0   0   0   2   0   0   0   2   2   0   2   2   0   0   2   0   0   0   0   2   0   0   0   2   2   0   0   2   2   2   2   0   0   2   0   0   2   0   2   0   0   0   0   0   2   0   2   2   2   0   0   0   2   0   0   0   2   2   2   2   2   2   2   0   0   2   2   0   2   0   2   2   2   0   0   0   0   0   0   0   2   2   2   0   2   2   0   2   2   2   2   0   2   2
 MK-6-15                0   0   2   2   0   0   2   2   0   2   0   0   0   2   2   2   0   2   0   2   0   0   2   0   0   2   0   2   0   0   2   2   0   2   0   0   0   0   0   2   0   0   0   2   2   2   0   0   0   0   0   0   2   2   0   2   0   0   2   2   2   2   0   2   2   0   2   2   2   0   2   0   0   2   0   2   2   2   2   0   2   0   0   0   0   2   2   0   2   2   2   2   2   2   0   0   0   0   2   0   2   0   2   2   0   0   0   0   0   0   0   0   0   0   2   0   2   2   0   0   2   0   0   0   0   2   0   0   0   2   2   0   0   2   2   2   2   0   0   2   0   2   2   0   2   0   2   0   2   0   2   0   2   2   2   0   0   0   2   0   0   0   2   2   2   2   2   0   2   0   0   2   2   0   2   0   2   2   2   0   0   0   0   0   0   0   2   2   0   0   2   2   0   2   2   2   2   0   2   0
 MK-6-16                0   0   2   2   0   0   2   2   0   2   0   0   0   2   2   2   0   2   0   2   0   0   2   0   0   2   0   2   0   2   2   2   2   2   0   0   0   2   0   2   0   2   0   2   2   2   0   2   0   0   0   0   2   2   0   2   0   0   2   2   2   2   0   2   2   0   2   2   2   0   2   0   0   2   2   2   2   2   0   0   2   0   0   0   0   2   2   0   0   0   2   2   2   2   0   0   0   0   2   0   2   0   2   2   2   0   0   0   0   0   0   0   0   0   2   0   2   2   0   0   2   0   0   0   0   2   0   0   0   0   2   0   0   0   2   2   2   0   0   2   0   2   2   0   0   0   2   0   2   0   0   0   2   2   2   0   0   0   2   0   0   2   2   2   2   2   2   0   2   0   0   2   2   0   0   0   2   2   2   2   0   2   0   0   0   0   2   0   0   0   2   2   2   2   2   2   0   0   2   0
 
!****************************************** Phenotypic Data **********************************************************
!-100.0 is resevred for missing phenotype
SimulatedTrait1        16.8746   16.9392   16.0671   18.9450   15.8333   14.6787    8.5050   23.5597   17.1674   17.6445   14.7691   17.6847   13.1233   12.6274   16.7933   10.8488   13.2455   13.2663   15.1486   14.6045   16.1954   17.7584   16.2873   16.0795   11.9403   15.7965   15.7171   12.0435   19.4157    8.7108   10.9829   12.9212   17.8640   13.3879   15.9433   10.1553   12.2683   17.1889   11.4246   14.3158   15.8217   17.0450    9.4587   16.4753   13.8772   13.5160   14.4463   13.5732   12.0993   10.4839   14.2457   15.1355   15.7725   15.9853   13.2562   12.7495   12.8493   16.9944   16.1041   17.9889   16.1881   18.1420   13.1778   13.8027   15.2993   17.0600   20.6375   12.7885   17.1621   16.9106   12.9255   13.7242   18.8465   17.7958   14.2491   13.7117   18.5970   11.8798   12.6740   15.3617   13.7863   15.5959   13.6930   16.8711   15.8837   14.1881   16.0629   13.9191   19.6754   14.5604   16.5321   19.0334   13.4288   11.7682   13.8228   13.7988   12.7867   22.0896   14.5580   14.3727   12.4235   14.2639   13.0519   13.9674   15.8050   11.1974    9.4937   16.2166   18.2409   14.2377   16.2212   15.8875   19.4669   11.7440   13.7087   17.2811   13.8359   10.7132    8.8515   15.8606   14.7014   17.7181   12.2253   15.2135   13.4793   21.3074   16.3153   16.7238   14.5392   18.1126   18.9007   16.8420   10.3583   15.1075   15.1071   17.7674   15.0527   19.8412   13.3359   12.6769   15.9431   14.9710   12.4986   10.6414   18.2486   15.1004    9.3392   14.6478   16.6329   11.1664   12.8519   19.1000   22.4070   15.5552   17.4807   14.5615   13.4090   11.4025   14.4667   16.9051   11.1135   12.3540   14.7127   19.7783   14.0607   16.2743   13.6140   14.3322   12.5736   15.2574   15.0947    9.3626   18.3216   16.4362   16.1501   13.1577   17.6401   14.8759   11.4038   16.0325   16.0987   19.0349   11.5930    9.9599   15.8921   12.5296   15.4526   13.3875   14.5948   18.7452   12.1679   13.3396   14.1914   15.1617   13.2689   17.3942   16.3180    9.6042   14.2993   15.1982
SimulatedTrait2         9.1385   10.9457   11.2335    9.7250   11.9745   10.2975   13.2141   10.1886    6.7075    9.7486   10.4649    8.8307    9.0343    8.3873   10.1764   10.0513   10.0077   10.8017    9.1202    9.1156    8.4880   10.1666    6.3508   10.8404   11.6964   11.6340   10.3576    9.4715   11.3526    9.4753   10.1568   10.5253   10.3206   10.5046    9.3742    8.9934   11.2367   10.0253   10.3489   11.1867   11.0393   10.1205    9.6631   11.6339   11.7194   10.8671   11.9306    9.6233    9.8325    8.6792   11.6044   11.4440   10.5272   11.0185   10.0563    7.8065    7.9256    9.7930    9.9861    9.0755   10.2189   12.2788    8.5127   11.2994   10.8301    8.6722    5.4894   11.6199   11.6490    9.5936   10.5448    6.9216    7.0061   10.7900   10.7272    8.4575    8.2226   13.6528   10.5280    8.9261   11.3512    9.2376   10.0172    9.2848    9.7714   10.6573   12.3416    9.6053   11.1122    9.9050    8.5076    7.2790   12.0918   10.0784    8.4346    9.0303   12.9497   10.9329    9.5036    9.1039    8.0362   10.9407   13.0073   11.1352    8.0156   11.0986    8.4807   13.7264    8.3340    9.2364   11.5955   11.5283    6.0348   11.1761    8.9283   10.2781    9.5578    9.5120   11.4969    8.0551   10.6826   10.3604   10.6047    7.8189   11.8227   12.2241   11.1617    8.8533   11.0181    9.1451    9.7222    8.8987   11.8246   11.4974    8.9523    6.3566   12.1220    9.7393    8.9762   10.1168    7.4564    8.4787    5.8963    8.0505    7.4369   10.2977   11.8194    9.9136   10.2975    8.3321    8.7169   11.2279    8.4011   11.8151    8.2066    8.8667   11.4407   12.6671   10.2900    8.8198   11.5232    9.8572    9.1404   10.9115   11.6408    9.0661   10.6284   12.1631    8.9596   11.2120   10.5652    8.6954    9.8135    7.9338   11.1656   12.5045   11.3375    8.3536    9.3262    8.4207    7.4592    9.6439    8.2772   11.2111    9.9954    9.2795   10.5234   10.5340    7.6127    7.9065    8.2817    8.3531    9.0363   10.7848    9.4784    8.9756    7.7601    8.5125    9.0919   11.5556
 
