# Supplementary material for: Inclusive Composite Interval Mapping of QTL by Environment Interactions in Biparental Populations
Source: PLoS One. 2015 Jul 10;10(7):e0132414. doi: 10.1371/journal.pone.0132414 (PMC4498613; doi:10.1371/journal.pone.0132414)
Supplement: S4 File — (ZIP) [file pone.0132414.s004.zip › H=0.1/L1/run_00078.met]

!**********************Note: lines staring with "!" are remarks and will be ignored in the program********************
!*********************************General Information**********************************
!Assuming F1 = P1 x P2, populations available in QTL IciMapping are: 
!  1, P1BC1F1 = P1 x F1, the first backcrossing where P1 is used as the recurrent parent;
!  2, P2BC1F1 = P2 x F1, the first backcrossing where P2 is used as the recurrent parent;
!  3, F1DH, F1-derived doubled haploids; 
!  4, RIL or F1RIL, recombination inbred lines through the repeated selfing of F1;
!  5, P1BC1RIL, recombination inbred lines through the repeated selfing of P1BC1F1;
!  6, P2BC1RIL, recombination inbred lines through the repeated selfing of P2BC1F1;
!  7, F2, the selfing generation of F1;
!  8, F3, the selfing generation of F2;
!  9, P1BC2F1, the second backcrossing where P1 is used as the recurrent parent; 
! 10, P2BC2F1, the second backcrossing where P2 is used as the recurrent parent;
! 11, P1BC2RIL, recombination inred lines through the repeated selfing of P1BC2F1; 
! 12, P2BC2RIL, recombination inred lines through the repeated selfing of P2BC2F1; 
! 13, P1BC1F2, the selfing generation of P1BC1F1; 
! 14, P2BC1F2, the selfing generation of P2BC1F1; 
! 15, P1BC2F2, the selfing generation of P1BC2F1; 
! 16, P2BC2F2, the selfing generation of P2BC2F1; 
! 17, P1BC1DH, P1BC1F1-derived doubled haploids; 
! 18, P2BC1DH, P2BC1F1-derived doubled haploids; 
! 19, P1BC2DH, P1BC2F1-derived doubled haploids; 
! 20, P2BC2DH, P2BC2F1-derived doubled haploids; 
   3      !Mapping Population (see remarks above)
   2      !Mapping Function (1 for Kosambi; 2 for Haldane; 3 for Morgan)
   2      !Marker Space Type (1 for intervals; 2 for positions)
   1      !Marker Space Unit(1 for centiMorgans; 2 for Morgan)
   6      !Number of Chromosomes (or Linkage Groups)
 200      !Size of the mapping population
   2      !Number of environments
 
!***************************************** Chromosomes and Linkage Maps **********************************************
!Chromosome                 NumMarkers
-CH1                        16
-CH2                        16
-CH3                        16
-CH4                        16
-CH5                        16
-CH6                        16
!Linkage map (Marker name followed by position or the interval length)
 MK-1-1                1     0.000
 MK-1-2                1    10.000
 MK-1-3                1    20.000
 MK-1-4                1    30.000
 MK-1-5                1    40.000
 MK-1-6                1    50.000
 MK-1-7                1    60.000
 MK-1-8                1    70.000
 MK-1-9                1    80.000
 MK-1-10               1    90.000
 MK-1-11               1   100.000
 MK-1-12               1   110.000
 MK-1-13               1   120.000
 MK-1-14               1   130.000
 MK-1-15               1   140.000
 MK-1-16               1   150.000
 MK-2-1                2     0.000
 MK-2-2                2    10.000
 MK-2-3                2    20.000
 MK-2-4                2    30.000
 MK-2-5                2    40.000
 MK-2-6                2    50.000
 MK-2-7                2    60.000
 MK-2-8                2    70.000
 MK-2-9                2    80.000
 MK-2-10               2    90.000
 MK-2-11               2   100.000
 MK-2-12               2   110.000
 MK-2-13               2   120.000
 MK-2-14               2   130.000
 MK-2-15               2   140.000
 MK-2-16               2   150.000
 MK-3-1                3     0.000
 MK-3-2                3    10.000
 MK-3-3                3    20.000
 MK-3-4                3    30.000
 MK-3-5                3    40.000
 MK-3-6                3    50.000
 MK-3-7                3    60.000
 MK-3-8                3    70.000
 MK-3-9                3    80.000
 MK-3-10               3    90.000
 MK-3-11               3   100.000
 MK-3-12               3   110.000
 MK-3-13               3   120.000
 MK-3-14               3   130.000
 MK-3-15               3   140.000
 MK-3-16               3   150.000
 MK-4-1                4     0.000
 MK-4-2                4    10.000
 MK-4-3                4    20.000
 MK-4-4                4    30.000
 MK-4-5                4    40.000
 MK-4-6                4    50.000
 MK-4-7                4    60.000
 MK-4-8                4    70.000
 MK-4-9                4    80.000
 MK-4-10               4    90.000
 MK-4-11               4   100.000
 MK-4-12               4   110.000
 MK-4-13               4   120.000
 MK-4-14               4   130.000
 MK-4-15               4   140.000
 MK-4-16               4   150.000
 MK-5-1                5     0.000
 MK-5-2                5    10.000
 MK-5-3                5    20.000
 MK-5-4                5    30.000
 MK-5-5                5    40.000
 MK-5-6                5    50.000
 MK-5-7                5    60.000
 MK-5-8                5    70.000
 MK-5-9                5    80.000
 MK-5-10               5    90.000
 MK-5-11               5   100.000
 MK-5-12               5   110.000
 MK-5-13               5   120.000
 MK-5-14               5   130.000
 MK-5-15               5   140.000
 MK-5-16               5   150.000
 MK-6-1                6     0.000
 MK-6-2                6    10.000
 MK-6-3                6    20.000
 MK-6-4                6    30.000
 MK-6-5                6    40.000
 MK-6-6                6    50.000
 MK-6-7                6    60.000
 MK-6-8                6    70.000
 MK-6-9                6    80.000
 MK-6-10               6    90.000
 MK-6-11               6   100.000
 MK-6-12               6   110.000
 MK-6-13               6   120.000
 MK-6-14               6   130.000
 MK-6-15               6   140.000
 MK-6-16               6   150.000
!*********************************** Marker Types ********************************************************************
!Co-dominant marker: When heterozygote F1 is present, P1 is coded as 2, F1 is coded as 1, and P2 is coded as 0; Otherwise, P1 is coded as 2, and P2 is coded as 0. 
!Dominant marker: When heterozygote F1 is present, P1 and F1 are coded as 12, and P2 is coded as 0; Otherwise, P1 is coded as 2, and P2 is coded as 0.  
!Recessive markers: When heterozygote F1 is present, P1 is coded as 2, and F1 and P2 are coded as 10; Otherwise, P1 is coded as 2, and P2 is coded as 0. 
!Missing marker is coded as -1. 
 MK-1-1                 2   2   0   0   0   0   0   0   2   0   2   2   2   0   2   0   0   0   2   0   0   2   0   2   0   0   0   0   2   2   2   0   2   2   0   2   2   2   2   2   2   2   2   0   0   2   0   2   2   0   0   2   0   0   0   0   2   0   0   0   0   0   0   2   2   0   2   2   0   0   2   0   2   0   2   2   2   0   0   0   0   0   2   0   0   2   2   0   2   2   2   0   2   2   0   0   2   0   0   2   2   2   0   0   2   2   2   2   2   2   0   2   2   0   2   2   2   2   2   2   0   0   2   0   0   0   0   0   2   0   0   0   2   0   2   2   0   0   2   2   2   2   0   0   0   0   2   0   2   0   2   0   2   2   0   0   0   2   0   2   0   0   2   2   2   0   2   2   2   0   0   0   0   0   0   0   2   0   2   0   0   2   2   0   2   0   2   2   0   0   0   2   0   2   0   2   2   2   0   0
 MK-1-2                 2   2   0   0   0   0   0   0   2   0   2   2   2   0   2   0   0   0   0   0   0   2   0   2   2   0   0   0   2   2   2   2   2   0   0   2   0   2   2   2   2   2   2   0   0   2   0   2   2   0   0   2   0   0   0   0   2   0   0   2   0   0   0   2   2   0   2   2   0   0   2   0   2   0   0   2   2   0   0   0   0   0   2   2   0   2   2   2   2   2   2   0   0   2   0   0   2   0   0   2   2   2   0   0   2   2   2   2   2   0   0   2   2   0   0   2   2   2   2   2   0   0   0   0   0   0   0   0   2   0   2   0   2   0   2   2   0   0   2   2   2   2   0   0   0   0   2   0   0   0   2   0   2   0   0   0   0   2   0   2   0   0   2   2   2   0   2   2   2   0   0   0   0   2   0   0   2   0   2   0   0   2   2   0   2   0   2   2   0   0   0   2   0   2   2   0   2   2   0   0
 MK-1-3                 2   2   0   0   0   0   0   0   2   0   2   2   2   0   2   0   0   0   0   0   0   2   0   2   2   0   0   2   2   2   2   0   2   0   0   2   0   2   2   2   2   2   2   0   0   2   2   2   2   0   0   2   0   0   2   0   2   0   0   2   0   0   0   2   0   0   2   2   0   2   2   0   2   0   2   2   2   0   0   0   0   0   2   2   0   2   2   2   2   2   2   0   0   2   0   0   2   0   0   2   2   0   0   0   2   2   2   2   2   0   2   2   2   0   0   2   2   2   2   2   0   0   0   0   0   0   0   0   2   0   2   0   2   2   2   2   0   0   2   2   2   2   0   0   0   0   2   0   0   0   2   0   2   0   0   0   0   2   0   2   0   0   2   2   2   0   2   2   2   0   0   0   0   2   0   0   2   0   2   2   0   2   2   2   2   0   2   2   0   0   2   2   0   2   2   0   2   2   0   0
 MK-1-4                 2   2   0   0   0   0   0   0   0   0   2   2   2   2   2   0   0   0   0   0   0   2   0   2   2   0   2   2   2   2   2   0   2   0   0   2   0   2   2   2   0   2   2   0   0   2   2   2   0   0   0   2   0   0   2   0   2   0   0   0   0   0   0   2   0   2   0   2   0   0   2   0   0   0   2   0   2   0   0   2   0   0   2   2   0   2   2   2   0   2   2   0   0   0   0   0   2   0   0   2   2   0   0   2   2   2   2   2   2   0   2   2   2   0   0   2   2   2   2   2   0   0   0   0   0   0   0   2   2   0   2   0   2   2   2   2   0   0   2   2   2   2   0   0   0   0   2   0   0   0   2   0   2   0   0   0   0   2   0   2   0   0   2   2   2   0   2   2   2   0   0   0   0   2   0   0   2   0   2   2   0   2   2   2   2   2   2   0   0   0   2   2   0   2   2   0   2   2   0   0
 MK-1-5                 0   2   0   0   0   0   0   0   2   0   2   2   2   2   2   0   0   0   0   0   0   2   0   2   2   0   2   2   2   2   2   0   2   0   0   2   0   2   2   2   0   2   2   0   0   2   2   2   0   2   0   2   0   0   2   0   2   0   0   0   0   2   0   2   0   2   2   2   0   0   2   0   0   0   2   0   2   0   0   2   0   0   2   2   0   2   2   2   0   2   0   0   0   0   0   0   2   0   0   2   2   2   0   2   2   2   2   2   2   2   2   2   2   0   0   2   2   2   2   2   0   0   0   2   0   2   0   2   2   0   2   0   2   0   2   2   0   0   2   2   2   2   0   0   0   0   2   0   0   0   2   0   2   0   0   0   0   2   0   2   0   0   2   2   2   0   2   0   2   0   0   0   0   2   0   0   2   0   2   2   0   2   2   2   2   2   2   0   0   0   2   0   0   0   2   0   2   2   0   0
 MK-1-6                 0   2   0   0   0   0   0   0   0   0   2   2   2   2   2   0   0   2   0   0   2   2   0   2   2   0   2   2   2   2   2   2   2   0   2   2   0   0   2   2   0   2   2   0   0   2   2   2   0   2   0   2   0   0   2   0   2   0   0   0   0   2   0   2   0   2   0   2   0   2   2   2   0   0   2   0   2   0   0   2   0   0   2   2   0   2   2   2   0   2   0   2   0   0   0   0   2   0   0   2   2   2   0   2   2   2   2   2   2   2   2   2   2   2   0   2   2   2   2   2   0   0   0   2   0   2   0   2   2   0   2   0   2   0   2   2   0   0   0   2   0   2   0   0   0   0   2   0   0   0   2   0   0   0   2   0   0   2   0   2   0   0   2   2   2   2   2   0   2   0   0   0   0   0   0   0   2   2   2   2   0   2   2   2   2   2   0   0   0   0   2   0   0   0   2   0   2   2   0   0
 MK-1-7                 2   2   0   0   0   0   0   0   0   0   2   2   2   2   2   0   0   0   2   0   2   2   2   2   2   0   2   2   2   2   2   2   2   0   2   2   0   0   2   2   0   2   2   0   0   2   2   2   0   2   0   2   0   0   2   0   2   0   0   0   0   2   0   0   0   2   0   2   0   2   2   2   0   0   2   0   2   0   0   2   2   0   2   2   0   0   2   2   2   2   0   2   2   0   0   0   2   2   0   2   2   0   0   2   2   2   2   2   2   2   2   2   2   2   0   2   2   0   2   2   0   0   0   2   0   2   0   2   2   0   2   0   2   0   2   2   0   2   0   2   0   0   0   0   0   0   2   0   0   0   2   0   0   0   2   0   0   0   0   2   0   2   2   2   2   2   2   2   2   0   0   0   0   0   0   0   2   2   2   2   0   2   2   2   2   2   0   0   0   0   2   0   2   0   2   0   2   2   0   0
 MK-1-8                 2   2   0   0   0   0   0   0   0   0   2   2   2   0   2   0   0   0   2   0   2   2   2   2   2   0   2   2   2   2   2   2   2   0   2   2   0   0   2   2   0   2   2   0   0   2   2   2   0   2   0   2   0   0   2   0   2   0   0   0   0   2   0   0   0   2   0   2   0   2   2   2   0   0   2   0   2   0   0   2   2   0   2   2   0   0   0   0   0   2   0   2   2   0   0   0   2   2   0   0   2   0   0   2   2   2   2   0   2   2   2   2   2   2   2   2   2   0   2   2   0   0   0   2   2   2   0   0   2   0   2   0   2   0   2   2   0   2   0   2   0   0   0   2   0   0   2   0   2   0   2   0   0   0   2   2   0   0   0   2   0   0   2   2   2   2   2   2   2   0   2   0   0   0   0   0   2   2   2   2   0   2   0   2   2   2   0   0   0   0   2   0   0   0   2   0   2   2   0   0
 MK-1-9                 2   2   0   0   0   0   0   0   0   0   2   2   2   0   2   0   0   0   2   0   0   2   2   2   2   0   2   2   0   2   2   2   2   0   2   2   0   0   2   2   0   2   2   0   0   2   2   2   0   2   0   2   0   0   2   0   0   0   0   0   0   2   0   0   2   2   0   2   0   2   2   2   0   0   0   0   2   0   0   2   2   0   2   2   0   0   0   0   0   2   0   2   2   0   2   0   2   2   0   0   2   0   0   2   2   2   2   0   2   2   0   2   2   0   2   2   2   0   2   2   0   0   0   0   2   2   0   0   2   0   2   0   2   0   2   2   0   2   0   2   0   0   0   2   0   0   2   0   2   0   2   0   0   0   2   2   0   0   0   2   0   0   2   2   2   2   2   2   2   0   0   0   0   0   0   0   2   2   2   2   0   0   0   2   2   2   0   0   2   0   2   0   0   0   2   0   2   2   0   0
 MK-1-10                2   2   0   0   0   2   0   0   0   0   2   2   2   0   2   0   0   0   2   0   0   2   2   2   2   0   2   2   0   2   2   2   2   0   2   2   0   0   2   2   0   0   2   0   0   2   2   2   0   2   0   2   0   0   2   0   0   0   0   0   0   2   0   0   2   2   0   2   0   2   0   2   0   0   0   0   2   0   0   2   2   0   2   2   0   0   0   0   0   2   0   2   2   0   2   0   2   2   0   0   2   2   2   2   2   2   2   0   2   2   0   2   2   0   2   2   2   0   2   2   0   0   0   0   2   2   0   2   2   0   2   0   2   0   2   2   0   2   0   2   0   0   0   2   0   0   2   0   0   0   2   0   0   0   2   2   0   0   0   2   0   0   2   2   2   2   2   2   2   0   0   0   2   0   0   0   2   2   2   2   0   0   2   2   2   2   0   0   2   0   2   0   0   0   0   2   2   2   0   0
 MK-1-11                2   2   0   0   2   2   0   0   0   0   2   2   2   0   0   0   0   0   2   0   0   2   2   2   2   0   2   2   0   2   2   2   2   0   2   2   2   2   2   2   0   0   2   0   0   2   0   0   0   0   0   2   0   0   2   0   0   0   0   0   0   0   2   0   2   2   0   2   0   2   0   0   0   0   0   0   2   2   0   0   2   0   2   0   2   0   0   0   0   0   0   2   2   0   2   0   2   2   0   0   2   2   2   2   2   2   0   0   2   2   0   2   2   0   2   2   2   0   2   2   0   0   0   0   2   2   0   2   0   2   2   0   2   0   2   2   2   2   0   2   0   0   0   2   2   2   2   0   0   0   2   0   0   0   2   0   0   0   0   2   0   0   2   2   2   2   2   2   2   0   0   0   2   0   2   0   2   2   2   2   0   0   2   2   2   0   0   0   2   0   2   0   0   0   0   2   2   2   0   0
 MK-1-12                2   2   0   0   2   2   0   0   0   0   2   2   2   0   0   0   0   0   2   0   0   2   2   2   2   0   2   2   0   2   2   2   2   0   2   2   2   2   2   2   0   0   2   0   0   2   0   0   0   0   0   2   0   0   0   0   0   0   0   0   0   0   2   0   2   2   0   2   0   2   0   0   0   0   0   0   2   2   2   2   2   0   2   0   2   0   0   0   0   0   0   2   2   0   2   0   2   2   0   0   2   2   2   0   2   2   0   0   2   2   0   2   2   0   0   2   2   0   2   2   0   0   0   0   0   2   0   2   0   2   2   0   2   0   2   2   2   2   2   2   0   0   0   2   2   2   0   0   0   0   2   0   0   0   2   0   0   0   0   0   0   2   2   2   2   2   2   2   0   0   0   0   2   0   2   2   2   2   2   2   0   0   2   2   2   0   0   0   2   0   0   0   0   0   0   2   2   2   0   0
 MK-1-13                2   2   0   0   0   2   0   0   0   0   2   2   2   0   0   0   0   0   0   0   0   2   2   0   2   0   2   2   0   2   2   2   0   0   2   2   2   2   2   2   0   0   2   0   0   2   0   0   0   0   0   2   0   0   0   0   0   0   0   0   0   0   2   0   2   0   0   2   0   2   0   0   0   0   0   0   2   2   2   2   2   0   2   0   2   0   0   0   0   2   0   2   2   2   2   0   2   2   0   2   2   2   2   0   2   2   2   0   2   2   0   2   2   0   0   2   2   0   2   2   0   0   0   0   0   2   0   2   0   2   2   0   2   0   2   2   2   2   2   2   0   0   0   2   2   2   0   0   0   0   2   0   0   0   2   0   0   0   0   0   0   2   0   2   2   2   2   2   0   0   0   0   2   0   2   2   2   2   2   2   0   0   2   0   2   2   2   0   2   2   0   2   0   0   0   2   2   0   0   0
 MK-1-14                0   2   0   0   0   2   2   0   0   0   2   2   2   0   0   0   0   0   0   0   2   2   2   0   2   0   0   2   0   2   2   2   0   0   2   2   2   0   2   2   2   0   2   0   0   2   0   0   0   0   0   2   0   0   0   0   0   0   0   0   0   0   0   0   2   2   0   2   0   0   0   0   2   0   0   0   2   2   2   2   2   0   2   0   2   2   0   0   0   2   0   0   2   0   0   0   2   2   0   2   0   2   0   0   2   2   2   0   2   2   0   0   2   0   0   2   2   0   2   2   0   0   0   0   0   2   0   2   0   0   2   0   2   0   2   2   2   2   2   2   0   0   0   2   2   2   0   0   0   0   2   0   0   0   2   0   0   0   0   2   0   2   0   2   2   2   2   2   0   0   0   0   2   0   2   2   2   2   2   2   0   0   2   0   2   0   2   0   2   2   0   2   0   0   0   2   2   2   0   0
 MK-1-15                0   0   0   0   0   2   2   0   2   0   2   2   2   0   0   0   2   0   0   0   2   2   2   0   2   0   0   2   0   2   2   2   0   0   2   2   2   0   2   2   2   0   2   0   0   2   0   2   0   0   0   2   0   0   0   0   0   0   0   0   0   0   0   0   2   2   0   2   0   0   0   0   2   0   0   2   2   2   0   2   0   0   2   0   2   0   0   0   0   2   0   0   2   0   0   0   2   2   0   2   0   2   0   0   2   2   2   0   2   2   0   0   2   0   0   2   2   0   0   2   0   0   0   0   0   2   0   2   0   0   2   0   2   0   2   2   2   2   2   2   2   2   0   2   2   2   0   0   0   0   2   0   0   0   2   0   0   0   0   2   0   2   0   2   2   0   2   2   0   0   0   0   2   0   2   2   0   2   2   0   0   0   2   0   2   0   2   0   2   2   0   2   0   0   0   2   2   2   0   0
 MK-1-16                0   2   0   0   0   2   2   0   2   0   2   2   2   0   0   0   2   0   0   0   2   2   2   2   2   0   0   2   0   2   0   2   0   0   2   2   2   0   2   2   2   0   2   0   0   2   0   2   0   0   0   2   0   0   0   0   0   0   0   0   0   0   0   0   2   2   0   2   0   0   0   2   0   0   0   0   2   2   0   2   0   0   2   0   2   0   0   0   0   2   0   0   0   0   0   2   2   2   0   2   0   2   0   0   2   2   2   0   2   2   2   0   2   0   0   2   2   0   0   2   0   0   0   0   0   2   0   2   0   0   2   0   2   0   2   0   2   2   2   2   2   2   0   0   2   0   0   2   0   0   2   0   0   0   2   0   0   0   2   2   0   2   0   2   2   0   2   2   0   0   2   0   2   0   2   2   0   2   2   0   0   0   2   0   2   0   2   0   2   2   0   2   0   2   0   2   2   2   0   0
 MK-2-1                 2   2   2   2   0   2   2   2   0   0   0   0   0   0   2   0   2   0   0   2   2   0   0   0   2   2   2   2   0   2   2   2   0   0   2   2   0   2   0   0   2   2   2   0   2   0   0   2   2   2   2   0   0   0   2   2   2   2   0   0   0   0   0   2   0   2   2   0   2   2   2   2   2   0   0   2   0   0   2   2   0   2   2   2   0   0   0   0   0   0   2   2   0   0   0   2   2   0   2   2   2   2   0   2   0   2   0   2   2   0   0   2   0   0   0   0   2   0   0   0   0   2   0   2   0   0   2   2   0   2   2   2   2   2   2   0   2   0   2   2   2   2   2   0   2   0   2   2   0   2   0   2   0   2   0   2   0   0   0   0   2   2   0   0   2   0   2   0   2   2   0   0   0   2   2   2   2   2   0   0   2   2   2   0   0   2   0   0   0   0   2   2   0   2   2   0   2   0   2   0
 MK-2-2                 2   2   2   2   0   0   2   2   0   0   0   0   0   0   2   0   2   0   0   2   2   0   0   0   0   2   2   2   0   2   2   2   0   0   2   2   0   0   2   0   2   2   2   2   2   0   0   2   2   2   2   0   0   0   2   2   2   2   0   0   0   0   0   2   0   2   2   0   2   2   2   2   2   0   0   2   0   0   2   2   0   2   2   0   0   0   0   0   0   0   2   2   0   0   0   2   2   0   2   2   2   2   0   2   0   2   0   2   2   0   0   2   0   0   0   0   2   0   0   0   2   2   0   2   0   0   2   0   0   2   2   2   2   0   2   2   0   2   2   0   2   2   2   0   2   0   2   2   0   2   0   2   0   2   0   2   0   0   0   0   2   2   0   0   2   0   2   0   2   2   0   0   0   2   2   0   2   2   0   0   2   2   2   0   0   2   0   2   0   0   2   2   0   2   2   0   2   0   2   0
 MK-2-3                 0   2   2   0   0   0   2   2   0   0   2   0   0   0   0   0   2   0   0   0   2   0   0   0   0   2   2   0   0   2   2   2   0   0   2   2   0   2   0   0   2   2   2   2   2   0   0   2   2   2   2   0   0   2   2   2   2   2   2   0   0   0   0   0   0   2   2   0   2   2   2   2   2   0   0   2   0   2   2   2   0   2   2   2   0   0   0   0   0   0   2   2   0   0   0   2   2   2   2   2   2   2   0   2   0   0   0   2   2   0   0   2   0   0   0   0   2   0   0   0   0   0   0   2   0   0   0   2   0   2   2   2   2   2   0   2   0   2   2   0   2   2   2   0   2   0   2   2   0   2   0   2   0   2   2   0   0   0   0   0   2   2   0   0   2   0   2   0   2   2   2   0   0   2   2   0   2   2   0   0   2   2   2   0   0   2   0   2   0   0   2   2   0   2   2   0   2   2   2   0
 MK-2-4                 0   2   2   0   0   0   2   2   0   0   2   0   0   0   0   0   2   2   0   0   2   0   0   0   0   2   2   0   0   2   2   2   0   0   2   2   0   2   0   0   0   0   2   2   2   2   2   2   2   2   2   0   2   2   2   2   2   2   2   0   0   0   0   0   0   2   2   0   2   2   0   2   2   0   0   2   2   2   2   2   0   2   0   2   0   0   0   0   0   0   2   2   0   0   0   2   2   2   2   2   2   2   0   2   0   0   0   2   2   0   0   2   0   0   0   0   2   0   0   0   0   0   0   2   0   2   0   2   0   2   2   2   2   2   0   2   0   2   2   0   0   2   2   0   2   0   0   0   0   2   0   2   0   2   2   2   0   0   0   0   2   2   0   0   2   0   2   0   2   2   2   0   0   2   2   0   2   2   0   0   2   2   2   2   0   0   0   2   0   0   0   2   0   2   2   0   2   2   2   0
 MK-2-5                 2   2   2   0   2   0   2   2   0   0   2   0   0   0   0   2   2   2   0   0   2   0   0   0   0   2   0   2   2   2   2   2   0   0   2   2   0   2   0   0   0   0   2   2   2   2   2   2   2   2   2   0   2   2   2   2   2   2   2   0   0   0   0   0   2   2   2   0   0   2   2   2   2   0   0   2   2   2   2   2   0   2   0   2   0   0   0   0   0   0   2   2   0   0   0   0   0   2   2   2   2   2   0   2   0   0   0   2   2   0   0   2   0   0   0   0   2   0   0   0   0   2   0   2   0   2   2   2   0   2   2   2   2   2   0   2   0   2   2   0   0   2   2   0   2   0   0   0   0   2   0   2   0   2   2   2   2   0   0   0   2   2   0   2   2   0   2   0   2   2   2   0   0   2   2   0   2   2   0   0   2   2   2   2   0   0   0   2   0   0   0   2   0   2   2   0   2   2   2   0
 MK-2-6                 2   2   0   0   2   0   2   2   0   0   2   2   0   0   0   2   2   2   0   0   2   0   0   0   0   0   0   2   2   2   2   2   0   0   2   2   0   0   0   0   0   0   2   2   2   2   2   2   0   2   2   0   2   2   2   2   2   2   2   0   0   0   0   0   2   2   0   0   0   2   2   2   2   2   0   2   2   2   2   2   0   2   0   2   0   0   0   0   0   0   2   0   0   0   0   0   0   2   2   2   2   0   0   2   0   0   0   2   2   0   0   2   0   2   0   0   2   0   0   0   0   2   0   0   0   2   2   2   0   2   2   2   0   2   0   2   0   2   2   0   0   2   2   0   2   0   0   0   0   2   0   2   0   0   2   0   2   0   0   0   2   2   0   2   2   0   2   0   2   2   2   0   0   2   2   0   2   2   0   0   2   2   2   2   0   0   0   2   0   0   0   2   2   2   2   0   2   2   2   0
 MK-2-7                 2   2   0   0   2   0   2   2   0   0   2   2   0   0   0   2   2   2   2   0   2   0   0   0   0   0   0   2   0   2   2   2   0   0   2   2   0   0   2   0   0   0   2   2   2   2   2   2   0   2   2   0   2   2   2   2   0   2   2   0   2   0   0   0   2   2   0   0   0   2   2   2   2   2   0   2   2   2   2   0   2   2   0   2   0   0   0   0   0   0   2   0   0   0   0   0   0   2   2   2   2   0   0   2   0   0   0   2   2   0   0   2   0   2   0   0   2   0   0   0   0   2   0   0   0   2   2   2   0   2   2   0   0   0   0   2   2   2   2   0   0   2   2   0   2   0   2   0   0   2   0   2   0   2   2   0   2   0   0   2   2   2   0   2   2   0   0   0   0   2   2   0   0   0   0   0   2   2   0   2   0   2   2   2   0   2   0   2   0   0   0   2   2   2   2   0   2   2   2   0
 MK-2-8                 2   2   0   0   0   2   2   2   2   0   2   2   0   0   0   0   2   2   2   0   2   0   0   0   0   2   0   2   0   2   2   2   0   0   2   2   0   0   2   0   0   0   0   2   0   2   2   2   0   2   2   0   2   2   2   2   0   0   2   0   2   0   0   0   2   2   0   0   2   0   0   0   2   2   0   2   0   2   2   0   0   0   0   2   0   0   0   0   0   2   2   2   0   0   0   2   0   2   2   2   2   0   0   2   0   0   0   2   2   0   0   2   0   2   0   0   2   0   0   0   0   0   0   0   0   2   2   2   0   2   2   0   0   0   2   0   2   2   2   0   0   2   2   0   2   0   2   0   0   2   0   2   0   2   2   0   2   0   0   2   2   2   2   2   2   0   0   0   0   2   2   0   0   0   2   0   2   2   0   2   0   2   2   2   0   2   0   2   0   2   2   2   2   2   2   0   2   2   2   0
 MK-2-9                 2   2   2   0   0   2   2   2   2   0   2   2   0   0   0   0   2   2   2   0   2   0   0   0   0   2   0   2   0   2   2   2   0   0   2   2   0   0   2   0   0   0   0   2   0   2   0   2   0   2   2   0   2   2   2   2   0   0   2   2   2   0   0   0   2   2   0   0   2   0   0   0   0   2   0   2   0   2   0   0   0   0   0   2   0   2   0   0   0   2   2   0   0   0   0   2   0   2   2   0   0   0   0   2   0   0   0   2   2   0   0   2   0   2   2   0   2   0   0   0   0   0   0   0   0   2   2   2   0   0   2   0   0   0   2   0   2   2   2   0   0   2   0   0   2   0   2   0   0   0   0   2   0   2   2   0   2   0   0   0   0   2   2   2   2   2   0   0   0   2   2   0   0   0   2   0   2   2   0   2   0   2   2   2   0   2   0   2   0   0   0   2   2   2   2   2   2   2   2   0
 MK-2-10                2   2   2   0   0   2   0   2   2   0   2   2   0   2   0   0   2   2   2   0   2   0   0   0   0   2   0   2   0   2   2   2   0   0   2   2   0   0   2   0   0   0   0   2   0   2   0   2   2   2   2   0   0   2   2   2   0   0   0   2   2   0   0   0   2   2   0   0   2   0   0   0   0   2   0   2   0   2   0   0   0   0   0   2   2   2   0   0   0   2   2   0   0   0   0   2   0   2   2   0   0   0   0   2   0   0   0   2   2   0   0   2   0   2   2   0   2   0   2   0   0   0   0   0   0   2   2   2   0   0   2   0   0   0   2   0   2   2   2   0   0   2   0   0   2   2   2   0   0   0   0   2   0   2   0   0   2   0   2   0   0   2   2   0   2   2   0   0   0   2   2   0   0   0   2   0   2   2   0   2   0   2   2   2   0   2   0   2   0   0   0   2   2   2   2   0   2   2   2   0
 MK-2-11                2   2   2   0   0   2   0   2   2   0   2   2   0   0   0   2   2   2   2   0   0   0   0   0   0   2   0   2   0   2   2   2   0   0   2   2   0   2   0   0   0   0   0   2   2   2   0   2   2   2   2   0   0   2   2   2   2   0   2   2   2   0   0   0   2   2   0   0   2   2   0   0   0   2   0   2   0   2   0   0   0   0   0   2   2   2   0   0   0   2   2   0   0   0   0   2   0   2   2   0   0   0   2   2   0   0   0   2   2   0   0   2   2   2   2   0   2   0   2   0   0   0   0   0   0   2   2   2   0   0   2   2   0   2   2   0   2   2   2   0   0   0   0   0   2   2   2   0   0   0   0   2   0   2   0   0   2   0   2   0   0   2   2   0   2   2   0   0   0   2   2   0   0   0   2   0   2   2   0   0   0   2   2   2   0   0   0   0   0   0   0   2   2   2   2   0   2   2   2   0
 MK-2-12                2   2   2   2   0   2   0   2   2   0   2   2   0   0   0   2   2   2   2   0   0   0   0   0   0   2   0   2   2   2   2   2   0   0   2   2   0   2   2   0   0   0   0   2   2   2   0   2   2   2   2   0   0   2   2   2   0   0   2   2   2   2   0   0   0   2   0   0   2   2   0   0   2   2   0   0   0   2   0   0   0   0   0   2   0   2   0   0   0   2   2   0   0   0   0   2   0   2   2   0   0   0   2   2   2   0   0   2   0   0   0   2   0   0   2   0   2   0   2   0   0   0   0   0   0   2   2   2   0   2   2   2   0   2   0   0   2   2   0   0   0   2   0   0   2   2   2   0   0   0   0   2   0   0   0   0   2   0   2   0   0   2   2   0   2   2   0   0   2   2   2   0   0   0   2   0   0   2   0   0   0   2   0   2   0   0   0   0   0   0   2   2   2   2   2   0   2   2   2   0
 MK-2-13                2   2   0   2   0   2   0   2   2   0   2   2   0   0   0   2   2   2   2   2   0   0   0   0   0   2   0   2   2   2   2   2   0   0   2   2   0   2   2   0   0   0   2   2   2   2   0   2   2   2   2   0   0   2   2   2   0   0   2   2   2   2   0   0   0   2   0   0   2   2   0   2   2   2   0   0   0   2   0   0   0   2   0   2   0   2   0   0   0   2   2   0   0   0   0   2   0   2   2   0   0   0   2   2   2   2   0   2   0   0   2   2   0   0   2   0   0   0   2   0   0   0   0   0   0   2   2   2   0   2   2   0   0   2   0   0   0   2   2   0   0   2   0   0   2   2   2   0   2   0   0   2   0   0   0   0   2   0   2   2   0   0   2   0   2   2   0   0   0   2   2   0   0   0   2   0   0   2   0   0   0   2   0   0   0   0   0   0   0   0   2   2   2   2   2   0   2   2   2   0
 MK-2-14                0   2   0   0   0   2   0   2   2   0   2   2   0   0   0   2   2   2   2   2   0   0   0   2   0   2   0   2   0   2   2   2   0   0   0   2   0   2   2   0   0   0   0   2   2   2   0   2   2   2   2   0   0   2   0   0   0   0   2   2   0   2   0   0   0   2   0   0   0   2   0   2   2   2   0   0   0   0   0   0   0   2   0   2   0   2   0   0   0   2   2   2   0   2   0   2   0   0   2   0   0   0   2   2   2   2   0   2   0   0   2   2   0   0   2   0   0   0   2   0   0   0   0   0   0   2   2   2   0   2   2   0   0   2   0   0   0   0   2   0   0   0   0   0   2   0   2   0   2   0   0   2   0   0   0   2   2   0   2   2   0   0   2   0   2   2   0   2   0   0   2   0   0   0   2   0   0   2   0   0   0   2   0   0   0   0   0   0   0   2   2   2   2   2   0   2   2   2   0   0
 MK-2-15                0   2   0   0   0   2   0   2   2   0   2   2   0   0   0   2   2   2   2   2   0   0   0   2   0   2   0   2   0   0   2   2   0   0   0   2   0   2   0   0   0   2   0   2   2   2   2   2   2   2   2   0   0   2   2   0   0   0   2   2   0   2   0   0   0   0   2   0   0   2   0   2   2   2   2   0   0   0   0   0   0   0   0   2   0   2   0   0   2   2   2   2   0   2   0   2   0   0   2   0   0   2   2   2   2   2   2   2   0   2   2   2   0   0   2   0   0   0   2   0   0   0   0   2   0   0   2   2   0   2   2   0   0   2   0   2   0   2   2   0   0   0   0   0   2   0   2   0   0   0   0   2   0   0   0   2   2   0   2   2   0   0   2   0   2   2   0   2   0   0   2   0   0   0   2   0   0   2   0   0   0   2   0   0   0   2   0   2   0   2   2   2   2   2   0   2   2   2   0   2
 MK-2-16                0   0   0   0   0   2   0   2   2   0   2   2   0   2   0   0   2   2   2   2   0   0   0   2   2   2   0   2   0   0   2   2   0   0   0   2   0   2   0   0   0   2   0   2   2   2   2   2   2   0   2   0   0   2   2   2   0   0   2   2   0   2   0   0   0   0   2   0   0   2   0   2   2   0   2   0   0   0   0   0   0   0   0   2   0   2   0   0   2   2   2   2   0   2   0   2   0   0   2   0   0   2   2   2   2   2   2   2   0   2   2   2   0   0   2   0   0   0   0   0   0   0   0   0   0   0   2   2   0   2   2   0   0   2   0   2   0   2   2   2   0   0   0   0   2   0   2   0   0   0   2   2   0   0   0   2   2   0   2   2   0   0   2   0   2   0   2   2   0   0   0   0   0   0   2   0   0   2   0   0   0   2   0   0   0   2   0   2   0   2   2   2   2   2   0   2   2   2   0   2
 MK-3-1                 2   2   0   2   0   0   0   2   0   2   0   2   2   0   0   0   0   2   0   2   0   2   2   0   2   0   2   2   2   2   2   0   0   2   0   0   0   2   0   0   2   0   0   0   0   0   0   2   2   2   0   2   0   0   2   0   2   2   0   2   2   2   0   0   0   0   2   0   0   2   2   0   0   0   0   2   0   0   2   2   0   2   0   0   0   2   2   0   0   0   2   0   0   0   0   0   2   0   0   2   2   2   0   0   0   0   2   0   2   2   0   0   2   0   0   0   2   0   2   2   0   0   0   0   0   2   0   0   2   0   0   2   2   0   0   2   0   0   0   0   0   2   0   2   2   2   0   0   2   0   2   0   2   2   0   0   0   2   0   2   0   0   2   0   2   0   2   2   0   0   2   0   0   2   2   2   2   0   2   2   2   2   0   0   0   0   0   0   2   0   0   2   2   0   2   0   0   2   2   2
 MK-3-2                 2   0   0   2   0   2   0   2   0   2   0   2   2   0   0   0   0   0   0   2   0   2   2   2   2   0   2   2   2   2   2   0   2   2   0   0   0   2   0   0   2   0   0   0   0   0   0   2   2   2   0   2   0   0   0   0   2   2   0   0   2   2   0   0   0   0   2   0   0   2   2   0   2   0   0   2   0   0   2   2   0   2   0   0   0   2   2   2   0   0   2   0   0   0   0   0   2   0   0   2   0   2   0   0   0   0   2   0   2   2   0   0   2   0   0   0   2   0   2   2   0   0   0   0   0   2   0   2   2   0   0   2   0   2   0   2   0   0   0   0   0   2   0   2   2   2   0   0   2   0   2   0   2   2   0   0   0   2   0   2   0   0   2   0   0   0   0   0   0   0   2   0   0   2   2   2   2   0   2   2   2   2   0   0   2   0   0   0   2   2   0   2   2   0   2   0   0   2   2   2
 MK-3-3                 2   0   0   2   0   2   0   2   0   0   2   0   2   0   0   0   0   0   2   2   2   2   2   2   2   0   2   2   2   2   2   0   2   2   0   0   0   2   0   0   2   0   0   0   0   0   0   2   2   2   0   2   0   0   0   0   2   2   0   0   2   2   0   0   0   0   2   0   0   2   2   0   2   0   0   2   0   0   2   2   0   2   0   0   0   2   0   2   0   0   2   0   0   0   0   0   2   0   0   2   0   2   0   0   0   0   2   0   2   2   2   2   2   0   0   0   2   0   2   2   0   0   0   0   0   2   0   2   2   2   0   2   0   0   0   2   2   0   0   0   0   2   0   2   0   2   0   0   2   0   2   0   2   2   0   0   0   2   0   2   0   0   0   2   0   0   0   0   0   0   2   2   0   2   2   2   2   0   0   2   2   0   0   0   2   0   0   0   2   2   0   2   2   0   2   0   0   2   2   2
 MK-3-4                 2   0   0   2   0   2   0   2   0   0   2   0   2   0   0   0   0   0   2   2   2   2   2   2   2   2   2   0   2   2   2   0   2   2   0   0   0   2   0   0   2   0   0   0   0   0   0   0   2   2   0   2   0   0   0   0   2   2   0   0   0   2   2   0   0   0   2   0   0   2   2   2   2   0   0   2   0   0   2   2   0   0   0   0   0   2   0   0   0   0   2   0   0   2   0   0   0   0   0   2   0   2   0   0   0   0   2   0   0   0   2   2   2   0   0   0   2   0   2   2   0   2   0   0   0   2   0   2   2   2   0   2   0   2   0   0   2   0   0   0   2   2   2   2   0   2   0   0   2   0   2   0   2   2   2   0   0   2   0   2   0   0   0   2   0   2   0   0   0   0   2   2   0   2   2   2   2   0   0   2   2   0   0   0   2   0   0   0   2   2   0   2   2   0   2   0   0   2   2   0
 MK-3-5                 2   0   0   2   0   2   0   2   0   0   2   0   0   0   0   0   0   0   2   2   0   2   2   2   2   2   2   0   2   2   0   0   2   2   0   0   0   2   0   0   0   0   2   0   0   0   2   0   2   2   0   2   0   0   0   0   2   2   0   0   0   0   2   0   2   0   2   0   0   2   2   2   2   0   0   2   0   0   2   2   0   0   0   0   0   0   2   0   0   0   2   0   0   2   0   0   0   0   0   2   0   2   0   0   0   0   2   2   0   0   2   2   2   0   2   0   2   0   2   2   0   2   0   0   0   2   0   2   2   2   0   2   0   2   0   0   0   0   0   0   2   0   2   2   0   0   0   0   2   0   2   0   2   2   2   0   0   2   0   2   0   2   0   2   0   2   0   0   0   0   2   2   0   2   0   2   2   0   0   2   2   0   0   0   2   0   0   0   2   2   0   2   2   0   2   0   0   2   2   0
 MK-3-6                 2   2   0   2   0   2   0   2   0   0   2   0   0   0   0   0   0   0   2   2   0   2   2   0   2   2   2   0   2   2   0   0   0   2   0   2   0   2   0   0   0   0   2   0   0   0   0   0   2   2   0   2   0   0   0   0   2   2   0   0   0   0   2   0   0   0   2   2   0   2   0   2   2   0   0   0   0   0   2   2   0   0   0   0   0   0   2   0   2   0   2   0   0   2   0   0   0   0   2   2   0   2   0   0   0   2   2   2   2   0   2   2   2   0   2   0   2   0   2   2   2   2   2   0   0   0   0   2   2   2   0   2   0   2   0   0   0   0   0   0   2   0   2   2   0   0   0   2   2   0   2   0   2   2   2   0   0   0   0   2   0   2   0   2   0   0   0   0   0   0   2   2   0   2   0   0   2   0   0   2   2   2   0   0   2   0   0   0   2   2   0   2   2   0   2   0   0   2   2   0
 MK-3-7                 2   2   0   2   2   2   0   2   0   0   0   0   0   0   0   0   0   2   2   2   0   2   2   0   0   2   0   2   2   2   0   0   0   2   0   2   0   2   0   0   0   0   0   0   0   0   0   0   2   2   0   2   0   2   0   0   2   2   0   0   0   0   2   0   0   0   2   2   0   2   0   2   2   0   0   0   0   0   2   2   0   0   0   0   0   0   2   0   2   0   2   0   0   2   0   0   0   0   2   2   0   2   0   0   0   2   2   0   2   2   2   2   2   0   2   0   2   0   2   2   2   2   2   0   0   0   0   2   2   2   0   2   2   2   2   0   0   0   0   0   2   0   2   2   2   0   0   0   2   0   2   0   2   2   2   0   0   2   0   2   0   0   0   2   0   0   0   0   0   0   2   0   2   2   2   0   0   0   0   0   0   2   0   0   2   0   0   0   2   2   0   2   2   0   2   0   0   2   2   2
 MK-3-8                 2   2   0   0   2   2   0   2   0   0   0   0   0   2   0   0   0   2   2   2   0   2   2   0   0   2   0   2   2   2   0   0   0   2   0   0   0   2   0   0   0   0   0   0   0   2   2   0   2   2   0   2   0   2   0   0   2   2   0   0   0   0   2   0   0   0   2   0   0   2   0   2   2   0   0   0   0   0   2   0   0   0   2   0   0   0   2   0   2   0   2   0   0   0   0   0   0   0   2   2   2   2   0   0   0   2   2   2   2   0   2   2   2   0   2   0   0   0   2   2   2   2   2   0   0   0   0   2   2   2   0   2   2   2   2   0   0   0   0   0   2   0   2   2   2   0   0   0   2   0   2   0   2   2   2   0   0   2   0   2   0   0   0   2   0   2   0   0   0   0   2   0   2   2   0   0   0   0   0   0   0   2   0   0   2   0   0   0   2   2   0   2   2   0   0   2   0   2   2   2
 MK-3-9                 2   2   0   0   2   2   0   2   0   0   0   0   0   2   0   0   0   0   2   2   0   2   2   0   0   2   0   0   2   2   0   0   0   2   0   0   0   2   0   0   0   0   0   2   2   2   2   0   2   2   2   2   0   2   0   0   2   0   0   0   0   0   2   0   0   0   2   0   0   2   0   0   2   0   0   0   0   0   2   0   0   0   2   0   0   2   0   0   2   0   0   0   0   0   0   0   2   0   2   2   2   2   2   0   0   2   2   2   2   0   0   2   2   0   2   0   2   0   2   2   2   0   2   0   0   0   0   2   2   2   0   2   2   0   2   0   0   0   2   0   2   0   2   2   2   0   0   0   2   2   2   0   2   0   2   0   0   2   2   2   0   0   0   2   2   2   0   0   0   0   2   0   2   2   0   0   0   0   0   0   0   2   0   0   2   0   0   0   2   2   0   2   2   2   0   2   2   0   2   2
 MK-3-10                2   2   0   0   2   0   0   2   0   0   0   0   0   2   0   0   0   0   2   2   0   2   2   0   0   2   0   0   2   2   0   0   0   2   0   2   0   2   0   0   0   0   2   2   2   2   2   0   2   2   2   2   0   2   0   0   2   0   0   0   0   0   2   0   0   0   2   2   0   2   0   0   2   0   0   0   0   0   0   0   2   0   2   0   2   2   0   0   2   0   0   0   0   0   0   0   2   0   2   2   2   2   2   0   0   2   2   2   2   0   0   2   2   0   2   0   2   0   2   2   2   0   2   2   0   0   0   2   2   2   0   2   2   0   2   0   0   0   2   0   2   0   2   2   2   0   0   0   2   2   2   0   2   0   0   0   2   2   2   2   0   0   0   2   2   2   0   0   0   0   2   0   2   2   0   0   0   0   0   0   0   2   2   0   2   0   0   0   2   2   0   2   2   2   0   2   0   0   2   2
 MK-3-11                2   2   2   0   2   0   0   2   0   2   0   0   0   2   0   0   0   0   2   2   0   0   0   0   0   2   0   0   2   2   0   2   0   2   0   2   0   2   0   0   0   0   0   2   2   2   2   0   2   2   0   2   0   0   0   0   2   0   0   0   0   0   2   0   0   0   2   2   2   2   0   0   2   0   0   0   0   0   0   0   2   0   2   0   2   2   0   2   2   0   0   0   0   0   0   0   2   0   2   2   2   2   2   0   0   2   2   2   2   0   0   2   2   2   2   0   2   0   2   2   2   0   2   0   0   0   0   2   2   2   0   2   2   0   0   2   2   0   2   2   2   2   2   0   2   0   0   0   2   2   2   0   0   0   0   0   2   2   2   2   2   0   0   2   2   2   0   0   0   0   2   2   2   2   0   0   0   0   0   0   0   0   2   0   2   0   0   2   2   2   0   2   2   2   0   2   0   0   2   2
 MK-3-12                2   2   2   0   2   0   0   2   2   2   0   0   0   2   0   0   0   0   2   2   0   0   0   0   0   2   0   0   2   2   0   2   0   2   0   2   0   2   2   0   0   0   0   2   2   2   2   2   2   2   0   0   0   0   2   0   2   0   0   0   0   0   2   0   0   0   2   2   2   2   0   0   2   0   0   0   2   0   0   0   2   0   2   0   2   2   0   2   2   2   0   0   0   0   0   0   0   0   2   2   2   2   2   0   0   0   2   2   2   0   0   2   2   2   2   0   2   0   2   2   2   0   2   0   0   0   0   2   2   2   0   2   0   0   0   2   0   0   2   2   2   2   0   0   2   2   2   0   2   2   2   0   0   0   0   0   2   2   2   0   2   0   0   2   2   2   0   0   0   0   2   2   2   2   0   0   0   0   0   0   0   0   2   2   0   0   0   2   2   2   0   0   2   2   0   0   0   0   2   2
 MK-3-13                2   2   2   0   2   0   0   0   2   2   0   2   2   2   2   0   0   0   2   2   0   0   0   0   0   2   0   0   2   0   2   2   0   2   0   2   0   2   2   0   0   0   2   0   2   2   2   2   2   2   0   0   0   0   2   0   2   0   0   0   0   0   0   0   0   0   2   2   2   0   0   0   2   0   0   2   2   0   2   0   2   0   2   0   2   2   0   0   2   2   0   0   0   0   0   2   0   0   2   2   2   2   0   2   0   0   2   2   2   0   0   2   2   2   2   0   2   0   2   2   2   0   2   0   2   0   2   2   2   2   0   2   0   0   0   2   0   0   2   2   2   2   0   0   2   2   2   0   2   2   2   0   0   0   0   0   2   2   2   0   2   0   0   2   2   2   0   2   0   0   2   2   2   2   0   2   0   0   0   0   0   2   2   2   0   0   0   2   2   2   0   0   2   2   0   0   0   0   2   2
 MK-3-14                2   2   2   0   2   0   0   0   2   2   0   2   2   0   2   0   0   0   2   2   0   0   0   0   0   2   0   0   2   0   2   2   0   2   0   2   0   2   2   0   0   0   2   0   2   0   2   2   0   2   0   0   0   0   2   2   2   0   0   0   0   0   0   2   0   0   2   2   2   0   0   0   2   0   0   2   2   0   2   0   2   0   2   0   2   2   0   0   2   2   0   0   0   0   0   2   0   0   2   2   2   2   0   2   0   0   2   2   2   0   0   2   2   2   2   0   2   0   2   2   2   0   2   2   2   0   2   2   2   2   2   0   0   2   0   2   0   0   2   2   2   2   0   0   2   2   2   0   2   0   2   0   0   0   0   0   2   0   2   0   2   0   0   2   2   2   0   2   0   0   2   2   2   2   0   2   0   0   0   0   0   2   0   0   0   0   2   0   2   2   0   0   2   2   0   0   0   0   2   2
 MK-3-15                2   0   2   2   2   0   0   0   2   2   0   2   2   0   2   0   0   0   2   2   0   0   0   0   0   0   0   0   2   0   0   2   0   0   0   2   0   2   2   0   0   0   2   0   2   0   2   2   0   2   0   0   0   0   2   2   2   0   0   0   0   2   2   2   0   0   2   2   2   0   2   0   2   0   0   2   2   0   2   0   2   0   2   0   2   0   2   2   2   2   0   0   0   0   0   2   0   0   2   2   2   2   0   0   0   0   2   2   0   0   0   2   2   2   2   0   2   0   0   2   2   0   2   2   0   0   2   2   2   2   0   0   0   2   2   2   0   0   2   2   2   2   0   0   2   2   2   2   2   0   2   0   0   0   0   0   2   0   2   0   2   0   0   2   2   2   2   2   0   0   2   2   2   2   0   0   0   0   0   2   0   2   0   0   0   0   2   0   2   2   0   0   2   2   0   0   0   0   2   2
 MK-3-16                2   0   2   0   2   0   2   0   2   2   0   2   2   0   2   0   0   0   0   2   0   0   0   0   0   0   0   0   2   0   0   2   0   0   0   2   0   2   2   2   0   0   2   0   2   0   2   2   0   2   0   0   0   0   2   2   2   0   0   0   0   2   2   2   0   0   2   2   2   0   2   0   2   0   0   2   2   2   2   0   2   0   2   0   2   0   2   0   2   2   0   0   0   0   0   2   0   0   2   2   2   0   0   0   0   0   2   2   0   0   0   2   2   2   0   0   2   0   0   2   2   0   2   2   2   0   2   2   2   2   0   0   0   2   0   2   0   0   2   2   2   2   0   2   2   2   2   2   2   0   2   2   0   0   0   0   2   0   2   0   0   0   0   2   2   2   0   2   0   0   2   2   2   0   0   0   2   0   0   2   2   2   0   0   0   0   2   0   2   2   0   0   2   2   0   0   0   2   0   2
 MK-4-1                 0   0   2   0   2   0   0   2   2   0   2   0   2   0   0   0   0   0   0   0   2   0   0   0   0   2   2   2   2   2   0   0   2   2   2   2   2   2   0   2   2   0   0   0   0   0   0   0   2   2   2   0   2   0   2   2   0   0   2   2   2   2   2   0   0   0   0   0   2   0   2   0   2   0   2   0   0   0   2   0   0   0   2   2   0   2   2   2   2   0   2   2   2   2   0   2   0   2   2   2   0   0   2   2   0   0   2   0   2   2   2   2   0   2   2   0   0   2   2   0   0   0   2   2   0   2   2   2   2   0   0   2   2   2   2   2   0   0   0   0   0   0   2   0   2   0   2   0   0   2   0   2   2   2   2   2   2   2   0   2   2   0   0   2   0   2   2   0   0   2   2   0   2   0   0   0   0   0   2   2   2   0   0   2   2   0   0   2   2   0   0   2   0   2   0   2   0   0   2   2
 MK-4-2                 0   0   2   0   2   0   0   0   2   0   2   0   2   0   0   0   0   0   2   0   2   0   0   0   0   2   2   2   2   2   0   0   2   2   2   2   2   2   0   2   2   0   0   0   0   0   0   0   2   2   2   2   2   2   2   0   0   2   2   2   2   0   2   0   0   0   0   0   2   0   2   0   2   0   2   0   0   0   2   0   0   0   2   2   0   2   2   2   2   0   2   2   2   2   0   2   0   2   2   2   0   0   2   2   2   0   2   0   2   2   2   2   0   2   2   0   0   2   2   0   0   0   2   2   0   2   0   2   2   0   0   2   0   0   2   0   0   0   0   2   0   0   2   0   2   0   2   0   0   2   0   2   2   0   2   2   2   2   0   0   2   0   0   2   0   2   2   0   0   2   2   0   2   0   0   2   0   0   2   2   2   0   0   2   2   0   0   2   2   0   0   2   0   2   0   2   0   0   2   2
 MK-4-3                 0   0   2   0   2   0   0   0   2   0   0   0   2   0   0   0   0   0   2   0   2   0   0   0   0   2   2   2   2   2   0   0   2   2   2   0   2   2   0   2   2   0   0   0   0   0   0   0   2   2   2   2   2   0   2   0   0   2   2   2   2   0   2   0   0   2   0   0   2   0   2   0   2   0   2   2   0   0   2   0   0   0   2   2   0   2   2   2   2   0   2   0   2   2   0   2   0   2   2   2   0   0   2   2   2   2   2   0   2   2   2   2   0   2   2   0   2   2   2   0   0   2   2   2   0   2   2   2   2   0   0   2   0   0   2   0   0   0   0   0   0   0   2   0   2   0   2   0   0   2   0   2   2   0   2   2   2   2   0   0   2   0   0   2   0   2   2   0   0   0   2   2   2   2   0   2   0   0   2   2   2   0   2   2   2   0   0   2   2   0   0   2   0   2   0   2   0   0   0   2
 MK-4-4                 0   0   2   0   2   0   0   0   2   0   0   0   2   0   0   0   0   0   2   0   2   0   0   0   0   2   2   2   2   2   2   0   2   0   2   0   2   2   2   2   0   0   0   0   0   2   0   0   2   2   0   2   2   0   0   0   0   2   2   2   2   0   2   0   0   0   0   0   2   0   2   0   2   0   2   2   0   0   2   0   0   0   2   2   0   2   2   2   2   0   2   0   2   2   0   2   0   2   2   0   0   0   2   2   2   2   0   0   2   2   2   2   0   2   2   0   2   2   2   0   0   2   2   2   0   2   2   2   2   2   0   2   0   0   2   2   2   0   0   0   0   2   2   0   2   0   2   2   0   2   0   2   2   0   2   2   2   0   0   0   2   0   0   2   0   2   2   0   0   0   2   2   2   2   0   2   0   0   2   2   2   0   2   0   2   0   0   2   2   0   0   2   0   2   0   2   2   0   0   2
 MK-4-5                 0   0   2   0   2   0   0   0   2   0   0   0   2   2   0   0   0   0   0   0   2   0   2   0   0   2   2   0   2   2   2   0   2   0   0   0   2   2   2   2   0   0   0   0   0   0   0   0   2   2   0   2   2   0   0   0   0   2   2   2   2   0   2   0   0   0   0   0   2   2   2   0   2   0   2   0   0   0   0   0   0   0   2   2   0   2   2   2   2   0   2   0   2   2   0   2   0   2   2   0   0   0   2   2   2   2   0   0   2   2   2   2   0   2   2   0   2   2   2   0   0   2   2   2   0   2   2   2   2   2   0   2   0   0   2   2   2   0   0   0   0   2   2   0   2   0   2   2   0   2   0   2   2   0   2   2   2   0   0   0   0   0   0   2   0   0   2   0   0   2   2   0   2   2   0   2   2   0   2   2   2   2   2   0   0   0   0   2   0   0   0   2   0   2   0   2   2   2   0   2
 MK-4-6                 0   2   2   0   2   0   0   0   2   0   0   0   2   2   0   0   0   0   0   0   2   0   2   0   0   2   2   0   2   2   2   0   2   0   0   0   2   2   2   2   0   0   0   0   2   0   0   0   2   2   0   2   2   0   0   0   0   2   2   2   2   0   2   2   0   0   0   0   2   2   2   0   2   0   2   0   0   0   0   0   0   0   2   2   0   2   2   2   2   0   0   2   2   2   0   2   0   2   2   0   0   0   2   2   2   2   0   0   2   2   2   2   0   2   2   0   2   2   2   2   2   2   2   2   0   2   2   2   2   0   0   2   0   2   2   2   2   0   0   0   0   2   2   0   2   0   2   2   0   2   0   2   2   2   2   2   2   0   0   0   0   0   0   0   0   0   2   0   0   2   2   0   2   2   0   2   0   0   2   2   2   2   2   0   0   0   0   2   0   0   0   0   0   2   0   2   2   2   2   2
 MK-4-7                 0   2   2   0   2   0   0   0   2   0   0   0   2   2   0   0   0   0   0   0   2   0   2   0   0   2   2   2   2   2   2   0   2   0   0   2   2   2   2   2   0   0   0   0   2   0   0   0   2   2   0   2   2   0   0   0   0   0   2   2   2   0   2   2   0   0   2   0   2   2   0   0   2   2   0   0   0   2   0   0   2   0   2   2   0   2   2   2   2   0   0   2   2   2   0   2   0   2   2   0   0   0   2   0   2   2   0   0   2   2   2   2   0   2   0   0   2   2   2   2   2   2   2   2   0   2   2   2   2   0   0   2   0   2   2   2   2   0   0   0   0   2   2   0   2   0   2   2   0   2   0   2   2   2   2   2   2   0   0   0   2   0   0   0   0   0   0   0   0   0   2   2   2   2   0   2   0   0   2   2   2   2   2   0   0   0   0   2   0   0   0   0   0   2   0   2   2   2   2   0
 MK-4-8                 0   2   2   0   2   0   0   0   2   0   0   0   2   2   0   0   0   0   0   0   2   0   2   0   0   2   2   2   2   2   2   0   2   0   0   2   2   2   2   2   0   0   0   2   2   0   0   0   2   0   0   2   2   0   2   0   0   0   2   0   0   0   2   2   0   0   2   0   2   2   0   0   0   2   0   0   0   2   0   0   2   0   0   2   0   2   2   2   0   2   0   2   2   2   2   2   0   2   2   0   0   0   0   0   2   2   0   0   2   2   2   2   0   2   0   0   2   2   2   2   2   2   2   2   0   2   2   2   2   0   0   2   0   2   2   2   2   0   2   0   0   2   2   0   2   0   2   2   0   2   0   2   2   2   2   2   2   0   0   0   2   0   0   0   0   0   0   2   0   0   2   2   2   2   0   2   0   0   2   2   2   2   2   0   0   0   0   2   0   0   0   0   0   0   0   2   2   2   2   0
 MK-4-9                 0   2   2   0   0   0   0   0   2   0   0   0   2   2   2   0   0   0   0   0   2   0   0   0   0   2   0   2   2   2   2   0   2   0   0   2   2   0   2   2   0   0   0   2   2   0   0   0   2   0   0   2   2   0   2   0   0   0   2   0   0   0   2   2   0   0   2   0   2   2   2   0   0   2   0   0   0   2   0   2   2   0   0   2   0   2   2   2   2   2   0   2   2   2   2   0   0   2   2   0   0   0   0   0   2   2   0   0   2   2   2   2   0   0   2   0   2   2   0   2   2   2   2   2   0   2   2   2   2   0   0   0   0   2   2   2   2   0   0   0   0   0   2   0   2   0   2   2   0   2   0   2   2   2   2   2   2   0   0   0   2   0   0   0   0   0   0   2   2   0   2   2   2   2   0   2   0   0   2   2   0   2   2   0   0   0   0   2   0   0   0   0   0   0   0   2   2   2   2   0
 MK-4-10                0   2   2   2   0   0   0   0   2   0   2   0   2   2   2   0   0   0   0   0   2   0   0   0   0   2   0   2   2   2   2   0   2   0   0   2   2   0   2   2   2   0   0   2   2   0   0   0   2   0   0   2   2   0   0   0   0   2   2   0   0   0   2   2   0   0   2   0   2   2   0   0   0   2   0   0   0   2   0   2   2   2   0   2   2   2   0   2   2   2   0   2   2   2   2   0   2   2   2   0   2   0   0   0   2   2   0   0   2   2   2   2   0   0   2   2   2   2   0   2   2   2   2   2   0   2   2   2   2   0   0   0   0   2   2   2   2   0   0   0   0   0   2   0   2   0   2   2   0   0   0   2   2   2   2   2   2   0   0   0   2   0   0   0   0   0   0   2   2   2   0   2   2   2   0   2   0   0   2   2   0   2   2   0   0   0   0   2   0   0   0   0   0   0   0   2   2   2   2   0
 MK-4-11                0   2   2   2   0   0   2   0   2   0   2   0   2   2   2   0   0   0   2   0   2   0   0   0   0   2   0   2   2   2   2   0   2   0   0   0   2   0   2   2   2   0   0   0   2   0   0   0   2   0   0   2   2   0   0   0   0   2   2   2   2   0   0   2   0   0   0   0   2   2   0   0   0   2   0   0   2   2   0   2   2   2   0   2   2   2   0   2   0   2   0   2   2   0   2   0   2   2   2   0   2   0   0   0   2   2   0   2   2   2   2   2   0   0   2   0   2   2   0   2   2   2   0   2   0   2   2   2   2   0   0   0   0   2   2   2   2   0   0   0   0   0   2   0   2   0   2   2   0   0   0   2   2   2   2   2   2   0   0   2   2   0   0   0   0   0   2   2   0   2   0   2   0   2   0   2   0   0   2   2   2   2   2   0   0   0   2   2   0   0   0   0   0   0   0   2   2   2   2   0
 MK-4-12                0   2   0   0   0   0   2   0   2   0   2   2   2   2   2   0   0   0   2   0   2   0   0   0   0   2   0   2   2   2   2   2   2   0   0   2   2   0   2   2   2   2   0   0   2   0   0   0   2   0   0   0   2   0   0   0   0   2   2   2   2   0   0   2   0   0   0   2   2   2   0   0   0   2   0   0   2   0   0   2   2   2   0   0   2   2   0   2   0   2   0   2   2   0   2   0   2   0   2   0   2   0   0   2   2   2   0   2   2   2   2   2   0   0   2   0   2   2   0   2   2   2   0   2   0   2   2   2   2   0   2   0   0   2   2   2   2   0   0   0   0   0   2   2   2   0   2   2   0   0   0   2   2   2   2   2   2   0   0   2   2   0   0   0   2   0   2   0   0   2   0   2   0   2   0   2   0   0   2   2   2   2   0   2   2   0   2   2   0   2   0   0   0   0   0   2   2   2   2   2
 MK-4-13                0   2   0   0   0   0   2   0   2   0   0   2   0   2   2   0   0   0   2   0   2   0   0   0   0   2   0   2   2   2   2   2   2   0   2   0   2   0   2   2   2   2   0   0   2   0   0   2   2   0   2   2   2   0   0   0   0   2   2   2   2   0   2   2   0   2   0   2   2   2   0   0   0   2   2   0   2   0   0   2   2   2   0   0   2   2   0   2   0   2   2   2   2   0   2   2   2   2   0   0   2   0   0   2   2   2   2   2   2   2   2   2   0   0   2   0   2   2   0   2   0   2   0   2   2   2   2   2   2   0   2   2   0   2   2   2   2   0   0   0   0   0   2   2   2   0   2   2   0   0   0   2   2   2   2   0   2   0   0   2   2   0   0   0   2   0   2   0   0   2   0   2   0   2   0   2   0   0   2   2   2   2   0   2   2   0   0   2   0   2   0   0   2   0   0   2   2   2   2   2
 MK-4-14                0   2   0   0   0   0   2   2   2   0   0   2   0   2   2   0   0   0   2   0   2   0   0   0   0   2   0   2   2   2   2   2   2   0   2   0   0   0   2   2   2   2   0   2   2   0   0   2   2   0   2   2   0   0   0   0   0   2   2   2   2   0   2   2   0   2   0   2   2   2   2   0   2   2   2   0   2   0   0   2   2   2   0   0   2   2   0   2   0   2   2   2   2   0   2   2   2   2   0   0   2   0   0   2   2   2   2   2   2   2   2   2   0   0   2   2   2   2   0   2   0   2   0   2   2   2   2   2   2   0   2   2   0   2   2   0   2   0   0   0   0   0   2   2   2   0   2   2   0   0   0   2   2   2   2   0   2   0   0   2   2   0   0   0   2   0   2   0   0   2   0   2   0   2   0   2   0   0   2   2   2   2   0   0   2   0   0   2   0   0   0   0   2   0   0   2   2   2   2   2
 MK-4-15                0   2   2   0   0   0   2   2   0   0   0   2   0   2   2   2   0   0   2   0   2   0   0   0   0   2   0   2   2   2   2   2   0   0   2   0   0   0   2   2   2   2   0   2   2   0   0   2   2   0   0   2   0   0   0   2   0   2   2   2   2   0   2   2   0   2   0   2   2   2   2   0   2   2   2   0   2   0   0   2   2   2   0   0   2   2   0   2   0   2   0   2   2   0   2   2   2   2   0   0   2   0   0   2   2   2   2   2   2   2   2   0   0   0   2   2   2   2   0   2   0   2   0   2   2   0   2   2   2   0   2   2   2   2   2   0   2   0   0   0   0   0   2   2   0   0   2   2   0   0   0   2   2   0   2   0   2   2   0   2   2   0   0   0   2   0   2   0   2   2   0   2   0   2   0   2   0   0   2   2   2   2   0   0   2   0   0   2   0   0   0   0   2   0   2   2   2   2   2   0
 MK-4-16                0   2   2   0   0   0   2   2   0   0   0   2   2   2   2   2   0   0   2   0   2   0   0   0   0   0   0   2   2   2   2   2   0   0   2   0   0   0   2   2   2   2   0   2   2   0   0   2   2   0   0   2   0   0   0   2   0   2   2   2   2   0   0   2   2   2   0   2   2   2   2   0   2   2   0   0   2   0   0   2   2   0   0   0   2   0   0   2   0   2   0   2   2   0   2   0   2   0   0   0   2   0   0   2   2   2   2   0   2   2   2   0   0   0   2   2   2   0   2   2   2   2   2   0   2   0   2   2   2   0   2   2   0   2   2   0   2   0   0   0   0   0   2   2   0   0   2   2   0   0   0   2   2   2   2   0   0   2   0   2   2   0   2   0   2   0   2   0   2   2   0   2   0   2   0   2   0   0   2   2   2   2   0   0   2   0   0   2   0   0   0   0   2   2   2   2   2   2   2   0
 MK-5-1                 2   0   2   0   2   2   0   2   2   2   2   2   0   2   2   2   0   0   2   0   2   0   2   2   0   2   0   2   2   0   0   2   0   2   2   2   0   2   0   2   2   2   0   2   0   0   0   0   0   0   0   2   0   0   0   2   0   0   2   0   0   0   0   0   2   0   2   2   2   2   2   2   2   2   0   2   2   2   2   2   0   2   0   0   2   0   0   0   0   2   2   0   2   0   2   0   0   0   2   0   0   2   0   0   0   0   0   0   2   2   0   2   0   2   2   2   0   0   2   2   2   0   2   0   0   0   2   0   0   2   2   2   2   2   0   2   0   2   0   2   2   0   2   0   2   0   0   0   2   0   2   0   2   0   2   0   2   2   0   0   0   0   2   2   0   0   0   0   2   2   2   2   0   2   2   0   2   0   0   2   0   2   0   2   0   0   2   2   0   2   0   2   0   0   0   0   0   0   2   2
 MK-5-2                 2   0   0   0   2   2   0   2   2   2   2   2   0   2   2   2   0   0   2   0   2   0   2   2   0   2   0   2   2   0   0   2   0   2   2   2   0   2   0   2   2   2   0   2   2   0   0   0   0   0   0   0   0   0   0   2   0   0   2   0   0   0   0   2   0   0   2   2   2   2   2   2   2   2   0   2   0   2   2   2   0   2   0   0   0   0   0   2   2   2   2   0   2   0   2   0   0   0   2   0   0   2   0   0   2   2   2   0   2   2   0   2   0   2   2   2   0   0   0   2   2   0   2   0   0   0   2   0   0   2   2   2   0   2   2   0   0   2   0   2   2   0   2   0   2   0   0   0   2   0   2   0   2   0   2   0   2   2   0   0   0   0   0   2   0   0   0   0   0   2   2   2   0   2   2   0   2   0   0   0   0   2   0   2   0   0   0   2   0   2   0   0   0   0   0   0   2   2   2   2
 MK-5-3                 2   0   0   2   2   2   0   2   2   2   2   2   2   2   2   2   0   0   2   0   2   0   2   2   0   0   0   2   2   0   2   2   0   2   0   2   0   2   2   0   2   2   0   2   0   0   0   0   0   0   0   0   0   0   0   2   0   0   2   2   0   0   0   2   0   0   2   2   2   0   0   0   2   2   0   2   0   2   2   2   0   2   0   0   0   0   0   2   2   2   2   2   0   0   2   0   0   0   2   0   0   2   0   0   2   2   2   0   2   0   0   2   0   2   2   2   0   0   0   2   2   0   0   2   0   0   2   0   0   2   2   2   2   2   2   0   0   2   0   2   2   0   2   0   2   0   0   0   2   0   2   0   2   0   2   0   2   2   0   0   0   2   0   2   0   0   0   0   0   2   2   2   0   2   2   0   0   0   2   0   0   2   0   2   0   0   0   2   0   2   0   0   0   0   0   0   0   2   2   2
 MK-5-4                 2   0   0   2   2   2   0   2   2   2   2   2   2   2   2   2   0   0   2   0   0   0   2   2   0   0   0   2   0   0   2   2   0   2   2   2   0   2   2   0   0   2   0   2   2   0   0   0   0   0   0   0   0   2   0   2   0   0   2   2   0   0   0   0   0   0   2   2   2   0   0   0   2   2   0   2   0   2   2   2   0   0   0   0   0   0   0   2   2   2   0   2   0   0   2   0   0   0   2   0   0   2   0   0   2   2   2   0   2   0   0   2   0   2   2   2   2   0   0   0   2   0   0   2   0   0   2   0   0   0   2   2   2   2   2   0   2   2   0   2   2   0   2   0   2   0   0   0   2   0   2   0   2   0   2   2   2   2   0   2   0   2   0   2   0   0   2   0   0   2   2   0   0   2   0   0   0   2   0   0   2   2   0   2   0   0   2   2   2   2   0   0   2   0   0   0   0   2   2   0
 MK-5-5                 2   0   0   2   2   2   0   2   2   2   2   2   2   0   2   2   0   0   2   0   0   0   2   2   0   0   2   2   0   0   2   2   2   2   0   2   0   2   0   0   0   2   0   2   2   0   0   0   0   0   0   2   0   2   0   2   0   0   2   2   0   0   0   0   0   0   0   2   2   0   0   0   2   0   0   2   0   2   2   2   0   0   0   0   0   0   2   2   2   2   0   2   0   2   2   0   0   0   2   2   2   2   0   0   2   2   2   0   0   0   0   2   0   0   2   2   2   0   0   0   0   2   0   2   0   0   2   2   0   0   2   2   2   2   2   0   2   2   0   2   2   0   2   0   2   2   0   0   2   2   2   0   0   0   2   2   2   2   0   2   0   2   0   2   0   0   2   0   0   2   2   0   0   2   0   0   0   2   2   0   2   2   0   2   0   0   2   2   2   2   0   0   2   2   0   0   0   2   2   0
 MK-5-6                 2   0   0   2   2   2   0   2   2   0   2   2   2   0   2   2   0   0   2   0   0   0   0   2   0   0   2   2   0   0   2   2   0   2   2   2   0   0   0   0   0   2   0   2   2   0   0   0   0   0   2   2   0   2   0   0   0   0   2   2   0   0   0   0   0   0   0   2   2   0   2   0   2   0   0   2   0   2   2   2   0   0   0   0   0   0   2   2   2   0   0   2   0   2   2   0   0   0   2   2   2   2   0   0   2   2   2   0   0   0   0   2   0   0   2   2   0   0   0   0   0   2   2   2   0   0   2   2   0   0   2   2   2   2   2   0   2   2   0   2   0   0   2   0   2   2   0   0   2   2   2   0   0   0   2   2   2   2   0   2   2   2   0   2   0   0   2   0   0   2   2   0   2   2   0   0   0   2   2   0   2   2   0   2   0   0   2   2   2   0   0   0   2   2   0   0   0   2   2   0
 MK-5-7                 2   0   0   2   2   0   0   2   2   0   0   2   2   0   2   0   0   0   2   0   0   0   0   0   0   0   0   2   0   0   2   2   0   2   2   2   0   0   0   0   0   0   0   0   2   0   0   0   0   0   2   2   0   2   0   0   0   0   2   2   0   0   0   0   0   2   0   2   2   0   2   0   2   0   2   2   0   2   0   2   0   0   0   2   2   0   2   2   2   0   0   2   0   2   2   0   0   0   2   2   2   2   0   0   0   2   2   0   0   0   0   2   0   0   2   2   0   0   0   0   0   2   0   2   0   0   2   2   2   0   2   2   2   2   2   0   2   0   0   2   0   0   2   0   2   2   0   0   2   2   2   0   0   0   2   2   2   2   0   0   2   2   0   2   0   0   2   0   0   2   2   2   2   2   0   0   0   2   2   0   2   2   0   2   0   0   2   2   2   2   0   0   2   2   0   0   0   2   2   0
 MK-5-8                 2   0   0   2   2   0   0   2   2   0   0   2   2   2   2   0   0   0   2   0   0   0   0   2   0   0   0   2   0   0   2   2   0   0   2   2   0   2   0   0   0   0   0   0   0   0   2   0   0   0   2   2   0   2   0   0   0   0   0   2   0   0   0   0   0   2   0   2   2   0   2   0   2   0   2   2   2   2   2   2   0   0   0   2   2   0   2   2   2   0   0   2   0   2   2   0   0   0   2   2   2   2   0   0   0   2   2   0   0   0   2   2   0   0   2   2   0   0   0   0   0   2   0   0   0   0   2   2   2   0   2   0   2   2   2   0   2   0   2   2   0   0   2   0   2   2   0   0   2   2   2   0   0   0   2   2   2   2   2   0   2   2   0   2   0   2   2   0   0   2   2   2   2   2   0   0   0   2   2   0   2   2   0   2   0   0   2   2   2   0   0   0   2   2   0   0   2   0   2   2
 MK-5-9                 2   0   0   0   0   0   0   2   2   0   0   0   2   2   2   0   0   0   0   0   0   0   0   2   0   2   0   2   0   0   2   2   0   2   2   2   0   2   0   2   0   0   0   0   0   0   0   0   0   0   2   2   0   2   0   0   0   0   0   2   2   0   0   0   0   2   0   2   2   0   2   0   2   0   2   2   2   2   2   2   0   0   0   2   2   0   0   2   2   0   0   2   0   2   2   0   0   0   2   2   2   2   0   0   0   2   2   0   0   0   0   2   0   0   2   2   0   0   2   0   0   2   0   0   0   0   2   2   2   2   2   2   2   2   2   0   2   0   2   2   0   0   2   0   2   2   0   0   2   2   0   0   0   0   2   2   2   2   2   0   2   2   0   2   0   2   2   0   0   2   2   2   2   2   0   0   0   0   2   0   2   2   0   2   0   0   2   2   0   0   0   0   2   2   0   0   2   0   0   0
 MK-5-10                2   0   2   0   0   0   0   2   2   0   0   0   0   0   2   0   2   0   0   0   0   0   0   2   0   2   0   2   0   0   2   2   0   2   2   0   0   2   0   2   2   0   0   0   0   0   0   0   0   0   2   2   0   2   0   0   0   0   2   2   2   2   0   0   0   2   0   2   0   0   2   0   2   0   2   2   2   2   2   2   0   0   0   2   2   2   0   2   2   0   0   2   0   2   0   2   0   0   2   2   2   2   0   0   0   2   2   0   0   0   0   2   0   0   0   2   0   2   2   0   0   2   0   0   0   0   2   2   0   2   2   2   2   2   2   0   2   0   2   2   0   0   2   0   2   2   0   0   2   2   0   0   0   0   2   2   2   2   2   0   2   2   0   2   0   2   2   0   2   2   0   2   2   2   0   0   0   0   2   0   2   2   0   2   0   0   2   2   0   0   2   0   2   2   0   0   2   0   0   0
 MK-5-11                2   0   0   0   0   0   0   2   2   0   0   0   0   0   2   0   2   0   0   0   0   0   0   2   0   2   2   2   0   0   2   2   0   2   2   0   0   2   0   2   0   0   0   0   0   0   2   0   0   0   2   2   0   2   0   0   0   0   2   2   2   2   0   0   2   0   0   2   0   0   2   0   2   0   2   2   2   2   2   2   0   0   0   2   2   2   0   2   2   0   0   2   0   2   0   2   0   0   2   2   2   2   0   0   2   2   2   0   0   0   0   2   0   0   0   0   0   2   2   0   0   0   0   2   0   0   2   2   0   2   2   2   2   2   2   0   2   0   2   2   0   2   2   0   2   2   0   0   2   0   2   0   0   0   2   2   2   2   2   0   2   2   0   2   0   2   2   0   2   2   0   0   2   2   0   2   0   0   2   0   2   2   0   2   0   0   2   2   0   0   2   0   2   2   0   0   2   0   0   0
 MK-5-12                2   0   2   2   0   0   0   2   2   0   0   2   0   2   2   0   2   0   0   0   0   0   0   2   0   2   2   2   0   0   2   2   2   0   2   0   0   2   0   2   2   0   0   0   0   0   2   0   0   0   2   2   0   2   0   0   2   0   2   2   2   2   0   0   2   0   0   2   0   0   2   0   2   0   2   2   2   2   2   2   0   0   0   2   2   2   2   2   2   2   0   2   0   2   0   2   0   0   0   0   2   2   0   2   2   2   2   0   2   2   0   0   0   0   0   0   0   2   2   0   0   0   0   2   0   0   2   2   0   2   0   2   2   2   2   0   2   0   2   0   0   2   0   0   2   2   0   0   2   0   2   0   0   0   2   2   2   2   2   0   2   2   0   0   0   2   2   2   0   2   0   0   2   2   0   2   0   0   2   0   2   2   0   2   0   0   2   2   0   0   0   0   2   2   0   0   2   0   0   0
 MK-5-13                2   0   2   2   0   0   0   2   2   0   0   2   0   0   2   0   2   0   0   0   0   0   0   2   2   2   2   2   0   0   2   0   2   0   2   0   2   2   0   2   2   0   0   2   0   0   0   0   0   0   2   2   0   2   0   0   2   0   2   2   2   2   0   0   2   0   0   2   0   0   2   0   2   0   2   2   2   2   2   2   0   0   0   2   2   2   2   2   2   2   0   2   0   2   0   2   0   0   0   0   2   2   0   2   2   2   2   0   2   2   0   0   0   0   0   0   0   0   2   0   0   0   0   2   2   0   2   0   0   2   0   2   2   2   2   0   2   0   2   0   0   2   0   0   2   2   0   2   2   0   0   0   0   0   2   2   0   2   2   0   2   2   0   0   0   2   2   2   0   2   0   0   2   2   0   2   0   0   2   0   2   2   0   0   2   0   2   2   0   2   0   0   2   0   0   0   0   0   0   0
 MK-5-14                2   0   2   2   0   0   0   2   2   0   0   0   2   0   2   0   2   0   0   0   0   0   0   2   2   2   2   2   0   0   2   0   2   0   2   0   2   2   2   2   2   0   0   2   0   0   0   0   0   0   2   0   0   2   0   0   2   2   2   2   2   2   0   0   2   0   0   2   0   2   0   0   0   0   2   2   2   2   2   2   0   0   0   2   0   2   0   2   2   2   2   2   0   2   0   2   0   0   2   0   2   2   2   0   2   2   2   0   2   2   0   0   0   0   0   0   0   0   2   0   0   2   0   2   0   0   2   0   2   2   0   2   2   2   0   0   2   2   2   0   0   2   0   0   2   0   0   0   2   0   0   0   0   0   2   2   0   2   2   0   2   2   0   0   0   2   2   2   0   2   0   0   2   2   0   2   2   0   2   0   2   2   0   0   2   0   2   2   0   2   0   0   2   0   0   0   0   0   0   0
 MK-5-15                2   0   2   2   0   0   0   2   2   0   0   0   2   0   2   0   2   0   0   0   0   0   2   2   2   0   2   2   0   2   0   0   2   0   2   0   2   2   2   2   2   0   2   2   0   0   0   0   0   0   2   0   0   2   0   0   0   2   2   2   2   2   0   0   2   0   0   2   0   2   0   0   0   0   2   2   0   2   2   2   0   0   0   2   0   2   0   2   2   2   0   0   0   2   0   2   0   0   2   0   2   2   2   0   2   0   2   0   2   2   0   0   0   0   0   0   0   0   2   0   0   2   0   0   0   0   2   0   2   2   0   2   2   2   2   0   2   2   2   0   0   2   0   0   2   2   0   2   2   0   0   0   0   0   2   2   0   2   2   0   2   2   0   0   0   2   2   0   0   2   0   0   2   2   0   2   2   0   2   0   2   2   0   0   2   0   2   2   0   2   2   0   2   0   0   2   0   2   0   0
 MK-5-16                2   2   2   2   0   2   2   0   2   0   0   0   2   0   0   0   2   0   0   0   0   0   2   2   2   2   2   2   0   2   0   0   2   0   2   2   2   2   2   2   2   0   2   2   0   2   2   0   0   0   0   0   2   2   2   0   0   2   2   2   0   2   0   0   2   0   0   2   0   2   0   0   0   0   2   2   0   2   2   2   0   0   0   2   0   2   0   2   2   2   0   0   2   2   2   2   0   0   2   0   0   2   2   0   2   0   2   0   2   2   0   0   2   0   0   0   0   0   2   0   0   2   0   0   0   0   0   0   2   2   0   2   2   0   0   0   2   2   0   0   0   2   0   0   2   2   0   2   2   0   2   2   0   0   2   2   0   2   2   0   2   2   0   2   0   2   2   0   2   2   0   0   0   2   0   2   2   0   2   0   2   2   0   0   2   0   2   2   2   2   0   2   2   0   0   2   0   2   0   0
 MK-6-1                 0   0   2   0   2   2   0   0   0   2   2   0   2   2   0   2   2   2   0   2   0   0   2   0   2   2   0   0   2   0   0   2   2   2   0   2   0   2   0   2   0   2   2   0   0   0   0   0   2   2   2   0   2   2   2   2   2   0   2   2   0   0   0   2   2   0   0   0   0   2   2   2   0   0   2   2   0   0   2   0   2   2   0   2   2   0   0   2   0   0   0   2   2   2   0   0   0   2   2   2   0   2   0   2   2   2   2   0   2   0   2   0   2   2   0   0   2   0   2   2   0   2   0   0   2   2   0   2   0   0   0   2   0   2   2   2   2   2   2   0   2   0   2   0   0   0   2   2   0   2   0   2   2   2   2   2   2   0   0   2   0   0   2   0   2   2   0   0   2   2   2   2   2   0   0   2   2   2   2   2   2   0   2   0   2   0   2   0   0   0   2   2   0   2   0   0   0   2   2   2
 MK-6-2                 0   0   2   0   2   0   0   0   2   2   2   2   2   2   0   2   2   0   0   2   2   0   2   0   2   2   0   0   2   0   0   2   2   2   0   2   0   0   0   2   0   2   2   0   2   2   0   0   2   0   2   0   2   0   2   2   0   0   2   2   0   0   0   2   2   0   0   0   0   2   2   2   0   0   2   2   0   0   0   0   2   2   0   0   2   0   0   2   0   0   0   2   2   2   0   0   0   2   2   2   0   2   0   2   2   2   2   0   0   2   2   2   2   2   0   0   2   0   2   2   0   2   0   0   2   2   0   2   0   2   0   2   0   2   2   2   0   2   2   0   2   2   2   2   2   0   2   2   0   0   0   0   2   2   0   2   0   0   2   2   0   0   2   0   2   2   0   0   2   2   2   2   2   0   0   2   2   2   0   2   2   2   2   0   2   0   2   0   0   0   0   2   0   2   0   2   0   2   2   2
 MK-6-3                 0   0   2   2   2   0   2   0   2   2   2   2   2   2   0   2   2   0   0   2   2   0   2   2   2   2   2   0   2   0   0   2   2   2   0   2   0   0   0   2   0   2   2   2   2   2   0   2   2   0   2   0   2   2   2   2   0   2   2   0   0   0   0   2   2   0   0   2   0   2   2   0   0   0   2   2   0   0   0   0   2   0   0   0   2   0   0   0   0   0   2   2   2   2   2   0   0   0   0   2   0   2   0   2   2   2   2   0   0   0   2   2   2   2   0   0   2   0   2   2   0   2   0   0   2   2   0   2   0   2   0   2   0   2   0   2   0   2   0   0   2   2   2   2   2   2   2   2   0   0   0   0   2   2   0   2   0   0   2   0   0   0   2   0   2   2   0   0   2   2   2   2   2   0   0   2   0   2   0   2   2   2   0   0   0   2   2   0   0   0   0   2   0   0   0   2   0   2   2   2
 MK-6-4                 0   2   2   2   2   0   2   0   2   2   0   2   2   2   0   2   2   0   0   2   2   0   2   2   2   0   2   0   0   0   0   2   2   2   0   2   0   0   0   2   2   0   2   2   2   2   2   2   2   0   2   0   2   0   2   2   2   2   2   0   0   0   0   2   2   0   0   2   0   2   2   0   0   0   2   2   0   0   2   0   2   0   0   0   2   0   0   0   2   2   2   2   2   2   2   0   0   0   0   0   0   2   0   2   2   2   2   0   0   2   2   2   2   2   0   0   2   0   2   2   0   0   0   0   2   0   0   2   0   2   0   2   0   2   2   2   0   2   0   0   2   0   2   2   0   2   2   2   0   0   0   0   0   2   0   2   0   0   2   0   0   0   2   0   2   2   0   0   2   2   2   0   2   0   0   2   0   2   0   0   2   2   0   0   0   2   2   0   0   0   0   2   0   0   2   2   0   2   2   2
 MK-6-5                 0   2   2   2   2   0   2   0   2   2   0   2   2   2   0   2   2   2   2   2   2   0   2   2   2   0   2   0   0   0   0   2   2   2   0   2   0   2   0   2   2   0   2   2   2   2   2   2   2   0   2   0   2   0   2   0   2   2   2   0   0   0   0   2   2   0   2   2   0   2   2   0   0   0   2   2   0   0   2   0   2   0   0   0   2   0   0   2   2   0   2   2   2   2   2   0   0   0   0   0   0   2   0   2   2   2   2   2   0   2   2   2   2   2   0   0   2   0   2   2   0   0   0   0   2   0   0   2   0   2   0   2   0   2   2   2   0   2   0   0   2   0   0   2   0   2   2   2   0   0   0   0   0   2   0   2   0   0   2   0   0   0   2   0   2   2   0   0   2   2   2   0   2   0   0   2   0   2   0   0   2   2   0   0   2   2   2   2   0   0   0   2   0   2   0   2   0   2   2   2
 MK-6-6                 0   0   2   2   2   0   2   0   2   2   0   2   2   2   0   2   2   2   2   2   2   0   2   2   2   0   2   0   0   0   0   2   2   2   0   2   0   0   2   2   2   0   2   2   2   0   0   2   2   0   2   0   2   0   2   0   2   2   2   0   0   0   0   2   0   0   2   2   0   2   2   0   0   0   2   2   0   0   2   0   2   0   0   0   0   0   0   2   2   0   2   0   2   2   2   0   0   0   2   0   0   2   0   2   2   2   2   2   0   2   2   2   2   2   0   0   2   0   2   2   0   0   0   0   2   0   0   2   2   2   0   2   0   2   2   2   2   2   0   0   2   0   0   2   0   2   0   0   0   0   0   0   0   2   0   2   0   0   0   0   2   0   2   2   2   2   0   2   2   2   0   0   2   0   0   2   0   2   0   0   2   2   0   0   2   2   2   2   0   0   0   2   0   2   0   2   2   0   0   2
 MK-6-7                 0   0   2   2   0   0   0   2   2   2   0   2   2   2   2   2   2   2   2   2   2   0   2   2   2   0   2   0   0   0   0   2   2   2   0   2   0   0   2   2   2   2   2   2   0   2   0   2   2   0   0   0   2   2   2   0   2   2   2   2   0   0   0   2   0   0   2   2   2   2   2   0   0   0   0   2   0   0   2   0   2   0   2   0   0   0   0   2   2   0   2   0   2   0   2   0   0   0   2   0   0   2   0   2   2   2   2   2   0   2   2   2   2   2   0   0   2   0   2   2   0   0   0   0   2   0   0   2   2   2   0   2   0   2   2   2   0   2   0   0   2   0   0   2   0   2   0   0   0   0   2   0   0   2   0   2   0   0   0   0   2   0   2   2   2   2   0   2   2   2   2   0   2   0   0   2   0   2   0   0   2   2   0   0   2   0   2   2   2   0   0   2   0   2   0   2   2   0   0   2
 MK-6-8                 2   2   2   2   0   0   0   2   2   2   0   2   2   2   2   2   2   2   2   2   2   0   2   2   2   0   2   0   2   2   2   2   2   2   0   2   0   0   0   2   0   2   2   2   0   2   0   2   2   0   0   0   2   0   2   0   2   2   2   2   2   0   0   2   0   0   2   2   2   2   2   2   2   0   0   2   0   0   2   0   0   0   2   0   0   0   0   2   2   0   2   0   2   0   2   0   0   0   2   0   0   2   2   2   2   2   0   2   0   2   2   2   2   0   0   0   2   0   2   2   0   0   0   0   2   0   0   2   2   2   0   2   0   2   2   0   0   2   0   0   2   2   0   2   0   2   0   0   0   0   2   0   0   2   0   2   2   0   0   0   2   0   2   2   2   2   0   2   2   2   2   0   2   0   0   2   0   2   0   2   2   0   0   0   2   0   2   2   2   0   0   2   0   2   0   2   2   0   0   2
 MK-6-9                 2   2   2   2   0   0   0   2   2   2   0   0   0   2   2   2   2   2   2   2   2   0   2   2   2   0   0   0   2   2   2   2   2   2   0   2   0   0   0   0   0   2   2   2   0   2   0   2   2   0   0   0   2   0   2   0   0   2   2   2   2   0   0   2   2   0   0   0   2   2   0   2   2   0   0   2   0   0   2   0   0   0   2   0   0   0   0   2   2   0   2   0   2   0   2   0   0   0   2   0   0   0   0   2   2   2   0   2   0   2   2   2   2   0   0   0   2   0   2   2   0   0   0   0   2   0   0   2   0   2   0   2   0   2   2   0   0   2   0   0   2   2   0   2   0   2   0   0   0   0   2   0   0   2   2   2   2   0   0   0   2   0   2   2   2   2   0   2   2   2   0   2   2   0   0   2   0   2   0   2   2   0   0   0   0   0   2   2   2   0   0   2   0   2   0   2   2   0   0   2
 MK-6-10                2   2   2   2   0   0   0   2   2   2   0   0   0   0   2   2   2   2   0   2   2   0   2   2   2   0   0   2   2   2   2   2   0   2   0   2   0   0   0   0   0   2   2   2   0   2   0   2   2   0   0   0   2   0   2   0   0   2   0   2   2   0   0   2   2   0   0   0   0   2   0   2   2   2   2   2   0   0   2   0   0   0   2   0   0   0   0   2   2   0   2   2   2   0   2   0   2   0   2   0   0   0   0   2   2   2   0   2   0   2   2   2   2   0   0   0   0   0   2   2   0   0   0   0   2   0   0   2   2   2   2   2   0   0   2   0   0   2   0   0   2   2   0   2   0   2   0   0   0   0   2   0   0   2   2   2   2   0   0   0   2   0   2   2   2   2   0   2   2   0   0   2   2   2   0   2   2   2   0   2   2   0   0   0   0   0   2   2   2   0   0   0   0   2   0   2   0   0   0   2
 MK-6-11                2   0   2   2   0   0   0   2   2   2   0   0   0   0   2   2   2   0   0   2   2   0   2   2   2   0   0   2   2   2   0   2   0   2   0   2   0   0   0   0   0   2   2   2   0   2   0   2   2   0   0   2   2   0   2   0   0   2   0   2   2   0   0   2   2   0   0   0   0   2   0   2   0   2   2   2   2   0   2   0   0   0   2   0   0   0   0   2   2   0   2   2   2   0   2   0   2   0   0   2   0   0   0   2   2   2   0   2   0   0   2   0   2   0   0   0   0   0   2   2   0   0   2   0   2   0   0   2   2   2   2   2   0   0   2   0   0   2   0   0   2   2   0   2   2   2   0   0   0   0   2   0   0   2   2   2   2   0   0   0   2   2   2   2   2   2   0   2   2   0   0   2   2   2   0   2   2   2   0   2   2   0   0   0   0   0   2   2   2   0   0   0   0   2   0   2   0   0   2   2
 MK-6-12                2   2   2   2   0   0   0   2   2   2   0   0   0   2   2   2   2   0   0   2   2   0   2   2   2   2   0   2   0   2   0   2   2   2   0   0   0   0   2   0   0   2   2   2   0   2   0   2   2   0   0   2   2   0   2   0   0   2   2   2   2   0   0   2   2   0   0   0   0   2   0   2   0   2   2   2   2   0   2   0   0   2   2   0   0   0   0   2   2   0   2   2   2   0   2   0   2   0   0   2   0   0   0   2   2   0   2   2   2   0   0   0   2   0   0   0   0   0   2   2   0   0   2   0   2   0   0   2   2   2   0   2   2   0   2   0   0   2   0   0   2   2   0   0   2   2   0   0   0   0   2   0   2   0   2   2   2   0   2   0   0   2   2   2   2   0   0   2   2   0   0   2   2   0   0   2   2   2   0   2   2   0   0   0   0   0   2   2   0   0   0   0   0   2   0   2   0   0   2   2
 MK-6-13                2   2   2   2   0   0   0   2   2   2   0   0   0   2   2   2   2   0   2   0   2   0   2   2   2   2   2   2   0   2   0   2   2   2   0   0   0   0   2   2   0   2   0   2   0   2   0   2   2   0   2   2   0   0   2   0   0   2   2   2   2   0   0   0   0   0   0   0   0   2   0   2   0   2   2   2   2   0   2   0   0   2   2   0   0   0   0   2   2   0   2   2   2   0   2   0   2   0   0   2   0   0   0   2   2   0   0   2   0   0   2   0   2   0   2   2   2   0   2   2   0   0   2   0   2   0   0   2   2   0   0   2   2   0   2   0   0   2   0   0   2   2   0   0   2   2   0   0   0   0   2   0   0   0   2   2   2   0   2   0   0   2   0   0   2   0   0   2   2   0   0   2   0   0   0   2   2   2   0   2   0   0   0   0   0   0   0   2   0   0   2   2   0   2   0   2   0   0   2   2
 MK-6-14                2   2   2   2   0   0   0   2   2   2   0   0   0   2   2   2   2   0   0   0   2   0   2   2   2   2   2   0   0   2   0   2   2   0   0   0   2   0   2   2   0   2   2   2   0   2   0   2   2   0   2   2   0   0   2   0   0   2   2   2   2   0   0   0   0   0   0   2   0   2   0   2   0   2   2   2   2   0   2   0   0   0   2   0   0   0   0   2   2   0   2   2   2   0   2   0   2   2   0   2   0   0   0   2   2   0   0   2   0   0   2   0   2   0   2   0   2   0   2   2   2   0   2   2   0   0   0   2   2   0   0   2   2   0   2   0   0   2   0   0   2   2   2   0   2   2   0   0   2   0   2   0   0   0   2   2   2   0   2   0   0   2   0   0   0   0   2   2   2   0   2   2   0   2   0   2   2   2   2   2   0   0   0   0   2   0   0   2   0   0   2   2   0   2   0   2   0   0   2   2
 MK-6-15                2   2   2   2   0   0   0   2   0   2   0   2   0   2   2   0   2   0   0   0   2   0   2   2   2   2   2   0   0   2   0   2   0   0   0   0   2   0   2   2   0   2   2   2   0   2   0   2   2   2   2   2   0   0   2   0   0   2   2   2   2   0   0   0   0   0   0   0   2   2   0   2   0   2   2   2   2   0   2   0   0   0   2   0   0   0   0   2   2   0   2   2   0   0   2   0   2   0   0   2   0   0   0   2   0   2   0   2   0   2   2   0   0   0   2   0   2   0   2   2   2   0   0   2   0   0   0   2   2   0   0   0   2   0   2   0   2   0   0   0   2   2   2   2   0   2   0   0   2   0   2   0   0   0   2   2   2   0   2   0   0   2   0   2   0   0   2   2   2   0   2   2   0   2   0   2   2   2   2   2   0   2   0   0   2   0   0   2   0   0   2   2   0   2   0   2   0   0   2   2
 MK-6-16                2   2   2   2   0   0   0   2   0   2   0   2   0   0   2   0   2   0   0   0   2   0   2   2   2   2   2   2   0   2   2   2   0   0   0   0   2   0   2   2   0   2   2   2   0   2   2   2   2   2   2   2   0   0   2   0   0   2   2   2   2   0   0   0   0   0   0   0   2   2   0   2   0   2   0   2   2   2   2   0   0   0   2   0   0   0   0   2   2   0   2   2   0   0   0   0   2   0   0   2   0   0   2   2   0   2   0   2   0   2   2   0   0   0   2   0   2   0   2   2   2   0   0   2   0   0   0   2   2   0   0   0   2   0   2   0   2   0   2   0   2   2   2   2   0   2   0   0   2   0   2   0   2   0   2   2   2   2   2   2   0   2   0   2   0   0   2   2   2   0   2   2   0   2   2   2   2   2   2   2   0   2   0   0   2   0   0   2   0   0   2   2   0   2   0   2   0   0   2   2
 
!****************************************** Phenotypic Data **********************************************************
!-100.0 is resevred for missing phenotype
SimulatedTrait1        19.5576   17.4133   14.1572   12.6214   19.2120   18.9063   17.3988    8.3559   11.9292   10.0628   17.4754   13.0634   13.6801    9.8965   18.3632   10.9366   13.4373   12.1456   19.5942   12.1959   12.6956   15.0142   16.0020   14.9363   17.0764   12.1172   13.8942   16.1819   17.4583   13.5706   17.2250   11.6526   20.9897   11.7211   11.9505   16.1160   15.9224   15.5216   19.8727   18.8166    9.9798   11.7112   15.7597   11.7873   16.3193   16.9104   16.6793   17.7280   18.2535   11.8377    9.2217   19.5648   13.2575   16.9075   18.6029   18.6239   18.5450   11.3350   19.7215   16.9480   17.6367   16.0790   12.3337   18.1836   11.0940   13.0754   14.6124   16.0309   13.2643   16.1986   13.7354   19.9692   12.1926   14.1466   16.4525   12.9497   15.1746   12.8407    8.2257   12.8262   18.7234   12.5005   11.1225   16.5812   10.9560   10.3409   15.3776   19.2922   15.8796   18.1015   16.5502   17.8108   11.2205   13.1520   13.3193   16.1829   19.4596   17.0528   13.9288   14.6238   16.4178   16.5731   14.7388   13.2768   17.1400   17.5844   17.4324   12.7275   15.6198   12.7823   14.5817   19.8267   11.0175   11.8277   11.8356   15.0716   15.9724   16.7160   16.9410   19.8631   15.2894   13.3921   16.1397   13.5225   12.8351   11.7346   17.2192   19.9638   15.4219   10.2054   16.3286    8.0692   15.5599   20.7820   15.4676   18.4161   13.2464   12.9775   12.2056   14.0885   16.0970   16.1490   13.6308   14.4875   14.3001   15.6003   17.7550   16.9096   12.6210   19.3735   11.5246   17.7246   12.8205   11.6544   14.1153   14.7764   11.2766   14.2568   16.4119   14.4516   16.0959   14.6242   18.3088   10.8559   19.2663   12.6070   20.4774   14.5662   17.6926   15.3564    4.2014   18.6017   13.6752   13.6252   15.3909   10.1493   21.2413   20.5589   17.4143   17.9843   13.8084   20.5538   12.4388   18.8065   12.7050   21.0636   15.0380   14.5504    8.3567   11.3968   10.8261   16.5749   16.7601   14.4361   12.1809   15.8380   12.2644   16.3103   15.8749   12.2567
SimulatedTrait2         5.9163    7.7544    9.4567   12.5968    6.8839    9.1183   10.9436   11.3138   10.5229   12.4845   11.4168    9.7783    7.6257    9.6964   12.4190    9.2368   12.4955    9.2631   13.0727   13.0523    9.8865    9.9932   14.2413   10.2429    8.7999   10.6113    9.4126    7.6705   10.5593    8.1607    9.9660    9.1968    9.6459   10.8011    9.9879    7.5928   10.4253   11.0072    9.7973   12.0086    8.5750   11.1521    8.7449   10.8694   11.3154    9.2246    9.1213    9.0166    9.1283   10.1982    9.9415    8.3435   10.5210   10.5289    7.2135    8.7128    8.1335    9.3426    9.2317   10.5019   11.2697   11.7935   12.2811    9.7312   11.7656   14.2165   10.9072    9.0004    9.6717    9.3013    9.7352   11.8233   10.4460   12.9039   10.1500    8.9769    9.1663    9.6171    9.0076   11.1053   14.1080   11.0689    9.5627    9.3794   11.8332    6.4450    9.4894   10.5530    7.5820    9.0410    9.6715   11.0294   11.7485   10.8562    9.9062   11.0992   12.4847   13.8328   13.3711    8.8572    9.9551   11.2006   11.3534   11.4168    7.1696    7.1199   10.5045    9.3338   10.3349   12.5314    7.2079   11.4289    9.3256   10.8506   12.9116    9.2250    9.0423   10.1661    9.6499    6.3497   10.3124    9.1547    9.3982   11.9191   12.8470   10.3232   11.0822    8.6238    8.4312   11.7457    9.4565   12.2630   11.4380   11.2653   11.2558    7.6584   12.1360   12.2869    7.9768    9.8110    7.9660    9.1911   12.8741   10.8704    8.7964   10.0841    9.3799   11.0114   12.4680    7.8815   10.3526    9.2711    9.1205   10.8616   10.3122   11.8196    9.9714    9.5403   11.3195    8.9034    7.9886   11.8131    8.0072    7.2777    9.5018    9.4655    8.2440   11.3098    7.4142   11.3599   10.5487   10.7209    9.7894   11.2790   10.7098   10.9769    9.5045    8.1221   10.6731   11.3022   11.2348    9.0223    9.2365    8.9588    5.9812    9.4811   11.5846    9.8376    9.4375   10.5629    9.1970   11.4760   12.0367   10.6126    8.5112   10.0641    8.6318    8.9451   10.9703   10.4171
 
