# Supplementary material for: Inclusive Composite Interval Mapping of QTL by Environment Interactions in Biparental Populations
Source: PLoS One. 2015 Jul 10;10(7):e0132414. doi: 10.1371/journal.pone.0132414 (PMC4498613; doi:10.1371/journal.pone.0132414)
Supplement: S4 File — (ZIP) [file pone.0132414.s004.zip › H=0.1/L1/run_00079.met]

!**********************Note: lines staring with "!" are remarks and will be ignored in the program********************
!*********************************General Information**********************************
!Assuming F1 = P1 x P2, populations available in QTL IciMapping are: 
!  1, P1BC1F1 = P1 x F1, the first backcrossing where P1 is used as the recurrent parent;
!  2, P2BC1F1 = P2 x F1, the first backcrossing where P2 is used as the recurrent parent;
!  3, F1DH, F1-derived doubled haploids; 
!  4, RIL or F1RIL, recombination inbred lines through the repeated selfing of F1;
!  5, P1BC1RIL, recombination inbred lines through the repeated selfing of P1BC1F1;
!  6, P2BC1RIL, recombination inbred lines through the repeated selfing of P2BC1F1;
!  7, F2, the selfing generation of F1;
!  8, F3, the selfing generation of F2;
!  9, P1BC2F1, the second backcrossing where P1 is used as the recurrent parent; 
! 10, P2BC2F1, the second backcrossing where P2 is used as the recurrent parent;
! 11, P1BC2RIL, recombination inred lines through the repeated selfing of P1BC2F1; 
! 12, P2BC2RIL, recombination inred lines through the repeated selfing of P2BC2F1; 
! 13, P1BC1F2, the selfing generation of P1BC1F1; 
! 14, P2BC1F2, the selfing generation of P2BC1F1; 
! 15, P1BC2F2, the selfing generation of P1BC2F1; 
! 16, P2BC2F2, the selfing generation of P2BC2F1; 
! 17, P1BC1DH, P1BC1F1-derived doubled haploids; 
! 18, P2BC1DH, P2BC1F1-derived doubled haploids; 
! 19, P1BC2DH, P1BC2F1-derived doubled haploids; 
! 20, P2BC2DH, P2BC2F1-derived doubled haploids; 
   3      !Mapping Population (see remarks above)
   2      !Mapping Function (1 for Kosambi; 2 for Haldane; 3 for Morgan)
   2      !Marker Space Type (1 for intervals; 2 for positions)
   1      !Marker Space Unit(1 for centiMorgans; 2 for Morgan)
   6      !Number of Chromosomes (or Linkage Groups)
 200      !Size of the mapping population
   2      !Number of environments
 
!***************************************** Chromosomes and Linkage Maps **********************************************
!Chromosome                 NumMarkers
-CH1                        16
-CH2                        16
-CH3                        16
-CH4                        16
-CH5                        16
-CH6                        16
!Linkage map (Marker name followed by position or the interval length)
 MK-1-1                1     0.000
 MK-1-2                1    10.000
 MK-1-3                1    20.000
 MK-1-4                1    30.000
 MK-1-5                1    40.000
 MK-1-6                1    50.000
 MK-1-7                1    60.000
 MK-1-8                1    70.000
 MK-1-9                1    80.000
 MK-1-10               1    90.000
 MK-1-11               1   100.000
 MK-1-12               1   110.000
 MK-1-13               1   120.000
 MK-1-14               1   130.000
 MK-1-15               1   140.000
 MK-1-16               1   150.000
 MK-2-1                2     0.000
 MK-2-2                2    10.000
 MK-2-3                2    20.000
 MK-2-4                2    30.000
 MK-2-5                2    40.000
 MK-2-6                2    50.000
 MK-2-7                2    60.000
 MK-2-8                2    70.000
 MK-2-9                2    80.000
 MK-2-10               2    90.000
 MK-2-11               2   100.000
 MK-2-12               2   110.000
 MK-2-13               2   120.000
 MK-2-14               2   130.000
 MK-2-15               2   140.000
 MK-2-16               2   150.000
 MK-3-1                3     0.000
 MK-3-2                3    10.000
 MK-3-3                3    20.000
 MK-3-4                3    30.000
 MK-3-5                3    40.000
 MK-3-6                3    50.000
 MK-3-7                3    60.000
 MK-3-8                3    70.000
 MK-3-9                3    80.000
 MK-3-10               3    90.000
 MK-3-11               3   100.000
 MK-3-12               3   110.000
 MK-3-13               3   120.000
 MK-3-14               3   130.000
 MK-3-15               3   140.000
 MK-3-16               3   150.000
 MK-4-1                4     0.000
 MK-4-2                4    10.000
 MK-4-3                4    20.000
 MK-4-4                4    30.000
 MK-4-5                4    40.000
 MK-4-6                4    50.000
 MK-4-7                4    60.000
 MK-4-8                4    70.000
 MK-4-9                4    80.000
 MK-4-10               4    90.000
 MK-4-11               4   100.000
 MK-4-12               4   110.000
 MK-4-13               4   120.000
 MK-4-14               4   130.000
 MK-4-15               4   140.000
 MK-4-16               4   150.000
 MK-5-1                5     0.000
 MK-5-2                5    10.000
 MK-5-3                5    20.000
 MK-5-4                5    30.000
 MK-5-5                5    40.000
 MK-5-6                5    50.000
 MK-5-7                5    60.000
 MK-5-8                5    70.000
 MK-5-9                5    80.000
 MK-5-10               5    90.000
 MK-5-11               5   100.000
 MK-5-12               5   110.000
 MK-5-13               5   120.000
 MK-5-14               5   130.000
 MK-5-15               5   140.000
 MK-5-16               5   150.000
 MK-6-1                6     0.000
 MK-6-2                6    10.000
 MK-6-3                6    20.000
 MK-6-4                6    30.000
 MK-6-5                6    40.000
 MK-6-6                6    50.000
 MK-6-7                6    60.000
 MK-6-8                6    70.000
 MK-6-9                6    80.000
 MK-6-10               6    90.000
 MK-6-11               6   100.000
 MK-6-12               6   110.000
 MK-6-13               6   120.000
 MK-6-14               6   130.000
 MK-6-15               6   140.000
 MK-6-16               6   150.000
!*********************************** Marker Types ********************************************************************
!Co-dominant marker: When heterozygote F1 is present, P1 is coded as 2, F1 is coded as 1, and P2 is coded as 0; Otherwise, P1 is coded as 2, and P2 is coded as 0. 
!Dominant marker: When heterozygote F1 is present, P1 and F1 are coded as 12, and P2 is coded as 0; Otherwise, P1 is coded as 2, and P2 is coded as 0.  
!Recessive markers: When heterozygote F1 is present, P1 is coded as 2, and F1 and P2 are coded as 10; Otherwise, P1 is coded as 2, and P2 is coded as 0. 
!Missing marker is coded as -1. 
 MK-1-1                 2   2   2   2   2   0   0   2   0   0   0   0   0   0   2   0   0   2   2   0   2   2   2   0   2   0   0   0   2   0   0   2   2   2   0   2   2   0   0   2   0   2   0   2   2   2   0   2   0   2   2   2   0   0   0   0   2   0   0   2   0   2   0   0   0   0   0   2   0   2   2   2   0   0   2   0   0   2   2   2   0   0   0   0   0   0   0   2   0   2   0   2   2   0   2   2   0   0   2   0   0   2   2   2   2   0   2   0   2   0   2   2   0   0   0   2   2   2   0   2   2   0   0   0   2   2   0   0   2   0   2   2   2   2   2   0   2   2   2   2   0   0   0   0   2   0   2   2   2   0   0   2   0   0   2   2   0   0   2   0   2   0   0   0   0   2   2   0   2   2   2   0   0   2   0   0   0   2   2   0   2   0   2   2   0   0   2   0   0   0   2   2   2   2   2   0   0   0   0   2
 MK-1-2                 2   2   2   2   2   0   0   2   0   0   0   0   0   0   2   0   0   2   2   0   2   2   2   0   2   0   0   0   2   0   0   2   2   2   0   2   2   0   0   0   0   2   0   2   2   2   0   2   0   2   2   2   0   0   0   0   2   0   0   0   2   2   0   0   0   0   0   2   0   2   2   2   0   0   2   0   0   2   2   2   0   0   0   2   0   0   0   2   0   2   0   2   0   0   2   0   0   0   2   0   0   2   2   2   2   2   2   0   0   0   2   2   0   0   0   2   2   2   0   2   2   0   2   0   2   2   0   0   0   0   2   2   2   2   2   0   2   2   2   2   0   0   0   0   2   0   2   2   2   0   0   2   0   0   2   2   0   0   2   0   2   0   0   0   0   2   2   0   2   2   2   0   0   2   0   0   0   2   2   2   0   0   2   2   0   0   2   0   0   0   2   2   0   2   0   0   0   2   0   0
 MK-1-3                 2   0   0   2   2   0   0   2   0   0   0   0   0   0   2   0   0   2   2   0   2   2   2   0   2   0   0   0   0   0   0   2   2   0   0   2   2   0   0   0   2   2   0   2   2   2   0   2   0   2   2   2   0   2   0   0   2   0   0   0   2   2   0   0   0   0   0   2   0   2   2   2   0   0   0   0   0   2   2   2   0   0   0   2   0   2   0   2   0   2   2   2   0   0   0   0   0   0   2   0   2   2   0   2   0   0   2   0   0   0   2   2   0   0   0   2   2   2   0   2   0   0   2   0   2   2   0   0   0   0   2   2   2   2   0   0   2   2   2   2   0   0   0   0   2   0   2   2   2   0   0   2   0   2   2   2   0   0   2   0   2   0   0   0   0   2   2   0   2   2   2   0   0   2   0   0   0   0   2   2   2   0   2   2   0   0   2   0   0   0   2   2   0   2   0   0   0   2   0   0
 MK-1-4                 2   0   0   2   2   2   0   2   0   0   0   0   0   0   2   0   0   2   2   0   0   2   2   0   2   0   0   0   0   2   2   2   2   0   0   2   0   0   0   0   2   2   0   2   2   2   0   2   0   2   2   2   0   2   0   0   2   0   0   2   2   2   0   2   0   0   0   2   0   2   2   2   0   0   0   0   0   2   2   2   0   0   0   2   0   2   0   2   0   2   2   2   2   0   0   0   0   0   2   0   2   2   0   0   0   0   2   0   0   0   2   2   0   0   0   2   2   2   0   2   2   0   2   0   2   2   0   2   0   0   2   2   2   2   0   0   0   2   2   2   0   0   0   0   2   0   2   2   0   0   0   2   0   2   2   2   0   2   2   0   2   0   0   0   2   2   2   0   2   2   2   0   0   2   0   0   0   0   2   2   2   0   2   2   2   0   2   0   0   0   2   2   0   2   0   0   2   2   0   0
 MK-1-5                 2   0   0   2   0   2   0   2   0   0   0   0   2   0   2   0   0   2   2   0   0   2   2   2   2   0   0   0   0   2   2   2   2   0   0   2   0   0   0   0   2   2   0   2   2   2   0   0   0   2   2   2   0   2   0   0   2   0   0   2   2   2   0   2   2   0   0   2   0   2   2   2   0   0   0   0   0   2   2   2   0   0   0   2   0   2   0   2   0   2   2   2   2   0   0   0   0   0   2   0   2   2   0   0   2   0   2   0   0   0   2   2   0   0   0   2   2   2   0   2   2   0   2   0   2   2   0   2   0   0   2   2   2   2   0   0   0   2   2   2   2   0   0   0   2   0   2   2   0   0   0   0   0   2   2   2   0   2   2   0   2   0   0   0   2   2   2   0   2   2   2   0   0   2   2   0   0   0   0   2   2   0   2   2   2   0   2   0   2   0   2   2   0   2   0   0   2   2   2   0
 MK-1-6                 2   0   0   2   0   2   0   2   0   0   0   0   2   0   2   0   0   0   0   0   0   2   2   2   0   0   0   2   0   2   2   0   2   0   0   0   0   0   0   0   2   2   0   2   2   2   0   2   0   2   2   2   0   2   0   0   2   0   2   2   2   2   0   2   2   0   0   2   0   2   2   2   0   0   0   0   0   2   2   2   0   0   0   2   0   2   0   2   2   0   2   2   2   0   0   0   0   2   2   0   0   2   0   0   2   0   2   0   0   0   2   2   0   0   0   2   2   2   0   2   2   0   0   0   2   2   0   2   2   2   2   2   0   2   0   0   0   2   2   2   2   0   0   2   2   0   2   0   0   0   2   0   0   2   2   2   0   2   2   0   0   2   0   2   2   2   2   0   2   2   2   0   2   2   2   0   0   0   0   2   0   0   2   2   2   0   2   0   2   0   2   2   0   2   0   0   2   2   2   0
 MK-1-7                 2   0   0   2   0   2   0   2   0   0   2   2   2   0   2   0   0   0   0   0   0   2   0   2   0   0   0   2   0   2   2   0   2   0   0   0   0   0   0   0   0   0   2   2   2   2   0   2   0   2   2   2   0   2   0   0   2   0   2   2   2   2   0   2   2   0   0   2   0   2   2   2   0   0   0   0   0   2   2   2   0   0   0   2   0   2   0   2   2   0   2   2   2   0   0   2   0   2   2   0   0   2   0   0   2   0   2   0   0   0   2   2   0   2   2   2   2   0   0   2   2   0   0   0   2   2   0   2   2   2   0   2   2   2   0   0   0   2   2   2   2   0   0   2   2   0   2   0   0   0   2   0   0   2   2   2   0   2   2   0   0   2   0   2   2   2   2   0   0   2   2   0   2   0   2   2   0   0   0   2   0   0   2   2   2   0   2   0   2   0   2   2   0   2   0   2   2   2   2   0
 MK-1-8                 2   0   0   2   0   2   0   2   2   0   2   2   2   0   2   0   0   0   0   0   0   2   0   2   0   0   0   2   0   0   0   0   2   0   0   0   0   0   0   0   0   0   2   2   2   2   0   2   2   2   2   2   0   2   0   0   2   0   2   2   2   2   0   2   2   0   0   2   0   2   2   2   0   0   0   0   0   2   2   2   0   0   0   2   2   2   2   2   2   0   2   2   2   0   0   2   0   2   2   0   0   2   0   0   2   0   2   0   0   0   2   2   0   2   2   2   2   2   0   2   2   0   0   2   0   0   0   2   2   2   0   2   2   2   0   0   0   2   2   2   2   2   0   2   2   0   2   0   0   0   2   0   0   0   0   0   0   2   2   0   0   2   2   2   2   2   2   0   0   2   0   0   2   0   2   2   0   0   0   0   0   0   2   2   2   2   2   0   2   0   2   2   2   0   0   0   2   2   2   0
 MK-1-9                 2   0   0   2   0   2   0   0   2   0   2   2   2   0   2   0   2   0   0   0   0   2   0   2   0   0   0   2   0   0   0   0   2   0   0   0   0   0   0   2   0   0   0   2   2   2   0   2   2   2   2   0   2   0   0   0   2   2   2   2   2   2   0   2   2   0   0   2   2   2   2   2   0   0   0   0   0   2   2   2   0   0   0   2   2   2   2   2   2   0   0   2   2   0   2   2   0   2   2   0   0   2   0   0   2   0   2   0   0   0   2   2   0   2   2   2   2   0   0   2   2   0   0   2   0   0   0   2   2   2   0   2   0   2   0   0   0   2   2   2   2   2   0   2   2   0   2   0   2   0   0   0   0   2   0   0   0   2   2   0   0   2   2   0   0   2   2   0   0   2   2   0   2   0   2   2   0   0   0   0   0   0   2   2   2   2   2   0   2   0   2   2   2   0   0   0   2   2   2   0
 MK-1-10                2   0   0   2   0   2   0   0   2   0   2   2   2   0   2   0   2   0   0   0   2   2   0   2   0   2   0   2   0   0   0   0   2   0   2   0   0   0   2   2   2   0   2   2   2   2   0   2   2   2   2   0   2   0   0   0   2   2   2   2   2   2   0   0   2   0   0   2   2   2   2   2   0   0   2   0   0   2   2   2   0   0   0   2   2   2   2   2   2   0   0   2   0   0   2   2   0   2   2   0   2   2   2   0   2   0   2   0   0   0   2   2   2   2   0   2   2   0   0   2   2   0   0   2   0   2   0   2   2   2   0   2   0   2   0   2   0   2   2   2   2   2   0   2   2   0   2   0   2   0   2   0   0   0   0   0   0   2   2   0   0   2   0   0   2   2   2   2   0   2   0   0   2   0   0   2   0   2   2   2   0   0   2   2   2   2   2   0   2   0   2   2   2   0   0   0   2   2   2   2
 MK-1-11                2   0   2   2   0   2   0   0   2   0   2   2   2   0   2   0   2   0   0   0   2   2   0   2   0   2   0   2   0   0   0   0   2   0   2   0   0   0   2   2   2   2   2   2   2   2   0   2   2   2   2   0   2   0   0   0   2   2   0   2   2   2   0   0   2   0   0   2   2   0   2   2   0   0   2   0   0   2   2   2   0   2   2   2   2   2   2   2   2   0   0   2   0   0   2   2   0   2   2   0   2   2   2   0   2   0   2   0   0   0   2   0   2   2   2   2   2   0   0   2   2   0   0   2   0   2   0   2   2   2   0   2   0   2   0   2   0   2   2   2   2   2   0   2   2   2   2   0   2   0   2   0   0   0   0   0   0   2   2   0   0   2   0   0   2   2   2   2   0   2   0   0   2   0   0   2   2   2   2   2   0   0   2   0   2   2   2   0   2   0   2   2   2   0   0   0   2   2   0   2
 MK-1-12                2   0   2   2   0   2   0   0   2   0   0   2   2   0   2   0   2   0   0   0   2   2   0   2   0   2   0   2   2   0   0   0   2   0   0   0   0   0   2   2   2   2   2   2   2   2   0   2   2   2   2   0   2   0   0   0   2   2   2   2   2   2   0   0   0   0   0   2   2   0   2   2   0   0   2   0   0   2   2   2   2   2   2   2   2   0   0   2   2   2   0   2   0   0   2   2   0   2   2   0   2   2   2   0   2   0   2   0   0   0   2   0   2   2   2   2   2   0   0   2   2   0   0   0   0   2   0   2   0   2   0   2   0   2   0   2   0   2   2   2   2   2   0   2   2   0   2   0   2   0   2   0   0   0   0   0   0   2   2   0   0   2   0   0   2   2   2   2   2   2   0   0   0   0   0   2   0   2   2   2   0   0   2   0   2   2   2   0   0   0   2   2   2   0   2   0   2   2   0   0
 MK-1-13                2   0   0   2   0   2   0   0   2   0   0   2   2   0   2   0   0   0   0   0   2   2   0   2   0   2   2   2   2   2   0   0   2   0   0   0   0   0   2   2   0   2   2   2   2   2   0   2   2   2   2   0   2   0   2   0   2   2   2   2   2   2   0   0   0   0   0   0   2   0   2   0   2   0   2   0   0   2   2   2   2   2   2   2   2   2   0   0   2   2   0   2   2   0   2   2   0   2   2   0   2   2   2   0   2   0   2   0   0   0   0   0   2   2   2   0   2   0   0   2   2   0   0   0   2   2   0   2   0   2   0   2   0   2   0   0   0   2   2   2   2   2   0   2   2   0   2   0   2   0   0   2   0   0   0   0   0   2   0   0   0   2   0   0   2   2   2   2   2   2   0   0   0   0   0   2   0   2   2   0   0   0   2   0   2   2   2   0   0   0   2   2   0   2   2   0   2   2   0   0
 MK-1-14                2   0   0   2   0   2   0   0   2   0   0   2   2   0   2   0   2   0   0   0   2   0   0   2   0   2   2   2   2   2   0   0   2   0   0   0   0   0   2   2   0   2   2   0   2   2   0   0   2   0   0   0   2   0   2   0   2   2   2   2   2   2   0   0   0   2   0   0   2   0   2   0   2   0   2   0   0   2   2   2   2   2   2   2   2   2   0   0   2   2   0   2   2   0   2   2   0   2   2   0   2   2   2   0   2   0   2   0   0   0   0   0   0   2   2   0   2   0   0   2   2   0   0   0   2   2   0   2   0   0   2   2   0   2   0   0   0   2   2   2   2   2   0   2   2   0   2   0   2   2   0   2   0   0   0   0   0   2   0   0   0   2   0   0   0   2   2   2   2   2   0   0   0   0   0   2   0   2   2   0   0   0   2   0   2   2   2   0   0   0   0   2   0   0   2   0   2   2   0   0
 MK-1-15                2   0   0   2   0   2   0   0   2   0   0   2   2   2   2   0   2   0   0   0   2   0   0   2   0   2   2   2   2   2   0   2   2   0   0   2   0   0   2   2   2   2   2   2   2   2   0   0   2   0   0   0   2   0   2   0   2   2   2   2   2   2   0   0   0   2   0   2   2   2   2   0   2   0   2   0   2   0   2   0   2   2   2   2   2   2   0   0   2   2   2   2   2   0   2   2   0   2   2   0   2   2   2   0   2   0   2   0   0   0   0   0   0   2   2   2   2   0   2   2   2   0   0   0   2   2   0   2   0   0   2   2   0   2   0   0   0   2   2   2   2   2   0   2   2   2   0   0   2   2   2   2   0   0   0   0   2   0   2   0   0   2   0   0   0   0   2   2   0   0   0   0   0   0   0   2   0   2   2   0   0   2   2   0   2   2   2   0   0   0   0   2   0   0   2   2   2   2   0   0
 MK-1-16                2   0   0   2   0   2   0   0   2   0   0   2   2   2   2   0   2   0   0   0   2   0   0   2   0   2   2   2   2   2   0   2   2   0   0   0   0   0   2   2   0   2   2   0   2   2   0   0   2   0   0   0   2   0   2   0   2   2   2   2   2   2   0   0   0   2   0   2   2   2   2   0   2   0   2   0   2   0   2   0   2   2   2   2   2   0   0   0   2   2   2   2   2   2   2   2   0   2   2   0   2   2   2   2   0   0   2   0   0   0   0   0   2   2   2   2   2   0   2   2   0   0   2   0   2   2   0   2   2   0   2   2   0   2   0   0   0   0   2   2   2   2   0   2   2   2   0   0   2   2   0   2   0   0   0   0   0   2   0   0   0   2   2   0   0   0   2   2   0   2   0   0   2   0   2   2   0   2   2   0   0   2   2   0   2   2   2   0   2   0   0   2   0   2   2   2   2   2   0   0
 MK-2-1                 2   0   2   2   0   2   2   2   2   0   0   0   2   2   0   0   2   2   0   0   2   0   2   0   2   0   0   2   0   0   2   2   0   0   0   2   0   2   2   0   2   0   0   2   0   2   2   0   2   0   0   0   2   2   0   0   2   2   2   0   0   0   2   0   0   2   0   2   2   2   0   0   2   0   0   2   0   2   2   2   0   2   2   2   2   0   2   0   0   0   0   2   2   2   2   0   0   2   0   0   0   2   2   0   0   0   0   0   2   2   0   0   2   0   0   2   0   0   2   2   0   2   2   2   2   2   0   2   2   0   2   0   2   0   0   2   0   2   0   0   0   0   2   0   2   2   0   2   0   2   0   0   0   0   2   2   0   0   2   0   2   2   0   0   2   0   0   2   2   0   0   0   2   2   0   0   2   0   0   2   2   0   0   0   0   0   2   0   2   0   2   2   0   2   0   2   2   0   0   2
 MK-2-2                 2   0   2   2   0   2   2   2   2   0   0   0   0   2   0   0   2   2   0   0   0   0   2   0   2   0   0   2   0   0   2   0   0   0   0   2   0   2   2   0   2   0   0   2   0   2   2   0   2   0   0   0   2   0   2   0   2   2   2   0   0   0   2   0   0   2   0   2   2   0   2   2   2   0   0   2   0   2   2   2   2   2   2   2   2   0   2   0   0   0   0   2   2   2   2   0   0   2   0   0   0   2   2   0   0   0   0   0   0   2   0   0   2   0   2   0   0   0   2   2   0   2   2   2   2   2   0   2   0   0   2   0   2   0   0   2   0   0   0   0   0   0   2   0   2   2   0   2   0   2   0   0   2   0   2   0   0   2   2   0   2   2   2   0   2   0   0   2   2   0   0   0   2   2   0   0   2   0   0   2   0   0   0   2   0   0   2   0   2   0   2   2   0   0   0   2   2   0   0   2
 MK-2-3                 2   2   2   2   0   2   2   2   2   2   0   0   0   2   0   0   2   2   2   0   0   0   2   0   2   0   0   2   0   0   2   0   0   0   0   2   0   2   2   2   2   2   0   2   0   2   2   0   2   2   0   0   2   0   2   0   2   2   2   2   0   0   2   0   0   2   2   2   2   0   2   2   2   0   0   2   0   2   2   2   2   2   0   2   2   2   2   2   0   0   0   2   2   0   2   0   0   0   0   0   0   2   2   0   0   0   0   0   0   2   0   2   2   0   2   0   0   0   2   2   0   2   2   2   2   2   2   2   0   0   2   0   2   0   2   2   0   0   0   0   0   0   2   0   2   2   0   2   0   2   0   0   2   2   2   0   0   2   2   0   0   2   0   0   0   0   0   2   2   2   0   0   2   2   0   0   2   0   2   0   0   0   0   2   0   0   0   0   2   0   2   2   0   0   0   2   2   0   0   2
 MK-2-4                 2   2   2   2   0   2   2   2   2   2   0   0   0   2   0   0   0   2   2   2   0   0   0   0   2   0   2   2   0   0   2   0   0   0   0   2   0   2   2   2   2   2   0   2   0   2   0   0   2   0   0   0   2   0   2   0   2   2   2   0   0   0   2   2   0   2   2   2   2   0   2   2   0   2   0   2   0   0   2   2   2   2   0   2   2   2   2   2   0   0   0   2   2   0   2   0   0   0   0   0   0   2   2   0   0   0   0   0   0   2   0   2   2   0   2   0   0   0   2   2   0   2   2   2   2   2   0   2   0   0   2   0   2   0   2   2   2   0   0   0   0   0   2   0   2   2   0   2   0   2   0   0   2   2   2   0   0   2   2   0   0   2   0   0   2   0   0   2   2   2   0   0   2   2   0   0   2   2   2   0   0   0   0   2   0   0   0   0   2   0   2   2   0   0   0   2   2   0   0   2
 MK-2-5                 2   2   2   2   2   2   2   2   2   2   0   0   0   2   0   0   0   2   0   2   0   0   2   0   2   0   2   2   0   0   2   0   2   0   0   0   0   2   2   2   2   2   0   2   0   2   0   0   2   0   0   0   2   0   2   0   2   0   2   2   0   0   2   2   0   2   2   0   2   0   2   2   0   2   2   2   0   0   2   2   2   2   0   2   2   2   2   2   0   0   0   2   2   0   2   0   0   0   2   0   0   2   2   0   0   0   0   0   0   2   0   0   2   2   2   0   0   0   2   2   0   2   2   2   0   2   0   2   0   0   2   0   2   2   0   2   2   0   0   0   0   0   2   0   2   0   0   2   0   0   0   0   2   2   0   2   0   2   2   0   0   2   0   0   2   2   0   2   2   2   0   0   2   2   0   0   2   2   2   0   2   0   0   2   0   0   0   0   2   2   2   2   0   0   0   2   2   0   0   2
 MK-2-6                 2   2   2   2   2   2   2   2   2   2   0   0   0   0   0   2   0   2   0   2   0   0   2   0   2   0   2   2   0   0   2   0   2   0   0   0   0   2   2   2   2   2   0   0   0   2   2   0   2   0   0   0   2   0   0   0   2   0   2   2   0   0   2   2   0   2   2   0   2   0   2   2   0   2   2   2   0   2   2   2   2   2   2   0   2   2   2   2   0   2   0   2   2   0   2   0   0   0   2   0   0   2   0   0   0   2   0   0   0   2   0   0   2   2   2   2   0   0   2   2   0   2   2   2   0   2   0   2   0   0   2   0   2   2   0   2   2   0   2   0   0   2   2   0   2   2   0   2   0   0   0   0   2   2   0   2   0   2   2   0   0   2   0   0   2   2   0   2   2   2   0   0   2   0   0   0   2   2   2   2   2   0   0   0   0   0   0   0   2   2   2   2   0   0   0   2   2   0   0   2
 MK-2-7                 2   2   2   2   2   2   2   2   2   2   0   2   0   0   0   2   2   2   0   2   2   0   2   0   2   0   2   2   0   2   2   0   2   0   0   0   0   2   2   2   2   2   0   2   0   2   2   0   2   0   0   0   2   0   0   2   0   0   2   2   0   0   2   0   0   2   2   0   2   0   2   2   0   2   2   2   0   2   2   2   2   2   2   0   2   0   2   2   0   2   0   2   2   0   2   0   0   0   2   0   0   2   0   0   0   2   0   2   0   2   0   0   2   2   2   2   0   0   2   2   0   2   0   2   0   2   0   2   0   0   0   0   2   2   0   2   2   0   2   0   0   2   2   0   2   2   0   2   0   0   0   0   0   2   0   2   0   0   2   0   0   0   0   0   2   2   0   2   0   2   0   0   2   0   0   0   2   2   2   2   2   0   0   0   0   0   0   0   2   2   2   2   0   0   0   2   0   0   2   2
 MK-2-8                 2   2   2   2   2   2   2   2   0   2   0   0   0   0   0   2   2   0   2   2   2   0   2   0   2   0   2   2   0   2   2   0   2   0   0   0   0   2   2   2   2   2   0   2   0   0   2   0   2   0   0   0   2   0   2   2   0   0   2   2   0   0   2   0   2   2   2   0   0   0   2   2   0   2   2   2   0   2   2   2   2   2   2   0   2   0   2   2   2   2   0   2   2   0   2   0   0   0   2   0   0   2   0   0   0   2   0   2   0   2   0   0   2   2   2   2   2   0   2   0   0   2   2   0   0   2   0   2   0   0   0   0   2   2   2   2   2   2   2   0   2   2   2   0   2   2   0   2   0   0   0   0   0   2   0   0   0   0   2   0   2   0   0   0   2   2   0   2   0   0   0   2   2   0   2   0   2   2   2   2   2   0   0   0   0   0   0   0   2   2   2   2   0   0   0   2   2   0   2   2
 MK-2-9                 2   0   2   2   2   2   0   2   0   0   0   0   0   0   0   2   2   0   2   2   2   0   2   0   2   2   2   2   0   2   0   2   2   0   0   0   2   2   2   2   2   2   0   2   0   0   2   0   2   0   0   0   2   0   0   2   2   0   2   0   0   0   2   0   0   2   2   0   0   0   2   2   0   2   2   2   0   2   2   2   2   2   2   0   2   0   2   2   2   2   0   2   2   0   2   0   0   0   2   0   0   2   0   0   0   2   2   2   0   2   0   0   2   0   2   2   2   0   2   0   0   0   2   2   0   2   0   2   0   0   0   0   2   2   2   2   2   2   2   0   2   2   2   0   2   2   0   2   0   0   0   0   0   2   2   0   0   0   2   0   2   0   2   0   2   2   0   2   0   0   0   2   2   0   2   0   2   2   2   2   2   0   0   0   0   0   0   0   2   2   2   2   0   0   0   2   2   0   2   2
 MK-2-10                2   0   2   2   2   2   2   2   0   0   0   0   0   2   0   2   2   0   2   2   2   0   2   0   2   2   2   2   0   2   0   2   2   0   0   0   2   2   2   2   2   2   0   2   0   0   2   2   2   0   0   0   2   0   0   0   2   0   2   0   0   0   2   0   0   2   2   2   0   0   2   2   0   2   0   2   0   2   2   2   2   2   2   0   2   0   2   2   2   2   0   2   2   0   2   0   0   0   2   0   0   2   0   0   0   2   2   2   0   2   0   0   2   0   2   0   2   0   2   0   0   0   2   2   0   2   0   2   0   0   0   0   2   2   2   2   2   2   2   0   2   2   2   0   2   2   0   2   0   0   0   0   0   2   2   2   2   0   2   0   2   0   2   2   2   2   0   2   0   0   0   2   0   0   2   0   0   2   2   2   2   0   0   0   0   0   0   0   2   2   2   2   0   0   0   2   2   0   2   2
 MK-2-11                2   0   0   2   2   2   2   2   0   0   0   0   2   2   2   2   2   0   2   2   2   2   2   0   2   2   2   2   0   2   0   2   2   0   0   0   0   2   2   2   2   2   0   2   0   0   2   2   2   0   0   0   2   0   0   0   2   0   2   0   0   0   2   0   0   2   2   2   0   0   2   2   0   2   0   2   0   2   2   2   2   2   2   0   2   0   2   2   2   2   0   2   2   2   2   0   0   0   2   0   0   0   0   0   0   2   2   2   2   2   2   0   0   0   2   2   2   0   2   0   0   0   2   2   0   0   0   2   0   0   0   0   2   2   2   2   2   2   2   0   2   2   2   0   2   2   0   2   0   0   0   0   0   2   2   2   2   2   2   0   2   0   2   2   2   2   0   2   0   0   0   2   0   0   2   0   0   2   0   2   2   0   2   0   0   0   0   0   2   2   2   2   0   0   0   2   2   0   2   2
 MK-2-12                2   0   0   2   0   2   2   2   2   0   0   0   2   0   2   0   2   0   0   2   2   2   0   0   2   0   2   2   0   2   2   2   2   0   0   0   0   0   2   2   2   2   0   2   0   0   2   2   2   2   0   0   2   0   0   0   2   2   2   0   0   0   2   0   0   2   2   2   0   0   2   2   0   2   0   2   0   2   0   0   2   2   0   0   2   0   2   2   2   2   0   2   2   2   2   2   0   0   2   0   0   0   0   0   0   2   2   2   2   2   0   0   0   0   2   2   2   0   2   0   0   0   0   2   0   0   2   2   0   0   0   0   0   0   2   2   2   2   2   2   0   2   2   0   2   2   0   0   0   0   0   0   0   2   2   2   2   2   2   0   2   0   2   2   2   2   0   2   0   2   0   2   2   0   2   0   0   2   0   2   2   0   2   0   0   2   0   0   2   2   2   2   0   0   0   2   2   0   0   2
 MK-2-13                2   0   0   2   2   2   2   2   2   0   0   0   2   0   0   0   2   0   0   2   0   2   0   2   2   0   2   2   0   2   2   2   0   0   0   0   0   0   2   2   2   2   0   2   0   0   0   2   2   2   0   0   2   0   2   0   2   2   2   0   0   2   2   0   2   2   2   2   0   0   2   2   0   2   0   2   0   2   0   0   2   0   2   0   2   0   2   2   2   2   0   2   2   2   2   2   0   0   2   0   0   0   0   0   2   2   2   2   2   2   0   0   0   0   2   2   2   0   2   0   0   0   0   2   0   0   2   2   0   0   2   0   0   0   2   2   2   2   2   2   0   2   2   0   2   2   0   0   0   0   0   0   0   2   2   0   2   2   2   0   2   0   0   2   2   2   0   2   0   2   0   2   2   0   2   0   0   2   0   2   0   0   2   0   0   2   0   0   2   0   2   2   2   0   0   2   0   0   0   2
 MK-2-14                2   0   0   0   2   2   2   2   2   0   0   0   2   0   0   0   2   0   0   2   0   2   0   2   2   0   2   0   0   2   2   2   0   0   0   0   0   0   2   2   2   2   0   2   0   0   0   2   2   0   0   0   2   0   2   0   2   2   2   0   0   0   2   2   0   2   2   2   0   0   2   2   0   2   0   2   0   2   0   0   0   0   2   0   2   0   2   2   2   2   0   2   2   2   2   2   0   0   2   0   0   0   2   0   2   2   2   2   0   2   0   0   0   0   2   0   2   0   2   0   0   0   0   2   0   0   2   2   0   0   2   0   0   0   2   2   2   2   2   2   2   2   2   0   2   2   0   2   0   0   0   0   0   0   2   0   2   2   2   0   2   0   0   2   2   2   0   2   0   0   0   2   2   0   2   2   0   2   2   2   0   0   2   0   0   2   0   0   2   0   2   2   2   0   2   2   2   0   0   2
 MK-2-15                2   0   2   0   2   2   2   2   2   0   0   0   2   0   0   0   2   0   0   2   0   2   0   2   0   0   2   0   0   2   2   2   0   0   0   0   0   0   2   2   2   2   0   2   0   0   0   2   2   0   0   0   2   0   0   0   2   2   0   0   0   0   2   2   0   2   2   2   0   0   2   2   0   2   0   2   0   2   0   0   0   0   0   0   2   0   2   2   2   2   0   2   2   2   2   2   0   0   2   0   0   0   2   0   2   2   2   2   0   2   0   0   0   0   2   2   2   0   2   0   0   0   0   2   0   2   2   2   0   0   2   0   0   0   2   2   2   2   2   2   2   2   2   0   0   2   0   2   0   0   0   0   0   0   0   0   2   2   2   0   2   0   0   2   2   2   0   2   0   0   2   2   2   0   2   2   0   2   2   0   0   0   2   0   0   2   2   0   2   0   0   2   2   0   2   2   2   0   0   0
 MK-2-16                2   0   2   0   2   2   2   2   2   0   0   0   2   0   2   0   2   0   0   2   0   2   0   2   0   0   0   2   0   2   2   2   0   0   0   0   0   0   2   0   2   2   0   2   0   0   0   2   2   2   2   0   0   0   0   0   0   2   0   0   0   0   2   2   2   2   2   2   0   0   2   2   0   2   0   2   0   2   0   0   0   0   0   0   2   0   2   2   0   2   0   2   2   2   2   2   0   0   2   0   0   0   2   0   2   2   2   2   0   0   2   0   2   0   2   2   0   0   2   0   0   0   0   2   0   0   2   2   2   0   2   0   0   0   2   2   2   2   2   2   2   2   0   0   0   2   2   2   0   0   0   0   2   0   0   0   2   2   2   0   2   0   0   2   2   0   0   2   0   0   2   2   2   0   2   2   2   2   2   0   0   0   2   0   0   2   2   0   2   0   0   2   2   0   2   2   2   0   0   0
 MK-3-1                 0   2   0   2   0   2   0   2   0   2   2   2   2   0   2   0   2   2   0   2   2   0   0   2   2   2   2   0   0   0   2   0   0   2   2   2   2   2   0   2   0   0   2   2   0   0   2   0   2   0   0   2   0   2   0   2   0   0   2   2   2   0   2   0   0   0   2   2   0   0   2   2   0   0   2   2   2   2   0   0   0   2   0   0   2   2   2   2   0   2   2   2   2   0   0   0   0   2   0   0   0   2   0   2   0   2   0   2   0   2   0   0   2   0   0   2   0   0   0   2   0   0   2   0   2   2   2   0   2   2   2   0   2   2   0   0   2   0   0   2   0   2   0   2   0   0   2   0   0   0   0   0   2   0   0   0   2   2   0   2   2   2   2   0   2   0   0   2   0   0   2   0   2   0   0   0   0   0   2   2   2   0   0   2   0   0   2   2   0   2   0   0   0   2   2   2   0   2   0   2
 MK-3-2                 0   2   0   2   0   2   0   2   0   0   2   2   2   0   2   2   0   2   0   2   2   0   0   2   2   2   2   0   0   0   2   2   0   2   0   2   0   0   0   2   0   0   2   2   0   2   2   0   2   0   0   2   0   2   0   2   0   0   2   2   2   2   2   0   0   0   2   0   0   0   0   2   0   0   2   2   2   2   2   0   0   2   0   0   2   2   2   0   0   2   2   2   2   0   0   0   0   2   0   0   0   2   0   2   0   2   0   2   0   2   0   0   2   0   0   2   0   0   0   2   0   0   2   0   2   2   2   0   2   2   2   0   2   2   0   0   2   0   0   2   0   2   0   2   0   0   2   0   0   0   0   0   2   0   0   0   2   2   0   2   2   2   2   2   2   2   0   2   0   0   2   0   2   0   0   0   2   0   0   2   2   0   0   2   0   0   2   2   0   2   0   0   0   2   2   2   0   2   0   2
 MK-3-3                 0   0   0   2   0   2   0   0   0   0   2   2   2   0   2   2   0   2   0   2   2   0   0   0   2   2   2   0   0   0   0   2   0   0   0   2   0   0   0   2   0   0   2   2   0   2   2   0   2   0   2   2   0   2   0   2   0   0   2   2   2   2   2   0   0   2   2   0   0   2   0   2   0   0   2   2   2   2   2   0   0   2   0   0   2   2   2   0   0   2   2   2   2   0   0   0   0   0   0   0   0   2   0   2   0   2   2   2   0   2   0   0   2   0   0   2   0   0   0   2   0   0   2   0   2   2   2   0   2   2   2   0   2   2   0   0   2   0   0   2   2   2   2   2   0   0   2   0   0   0   2   0   2   0   0   0   2   2   0   2   2   2   2   2   2   2   0   0   0   0   2   0   2   0   0   0   2   0   0   2   0   0   0   2   0   0   2   2   0   2   0   0   0   2   2   2   2   2   0   2
 MK-3-4                 0   0   0   2   0   2   0   2   0   0   2   2   2   0   2   0   0   2   0   2   2   0   0   0   2   2   2   0   0   0   2   0   0   0   0   2   0   2   0   2   0   0   2   2   0   2   2   0   2   0   2   0   0   2   0   2   0   0   2   2   2   2   2   0   0   2   2   0   0   2   0   2   0   0   2   2   2   2   2   0   0   2   0   2   2   2   2   0   0   2   0   2   2   0   0   0   0   0   0   0   0   2   0   2   0   2   2   2   0   0   0   0   2   0   0   0   0   0   0   2   0   0   2   0   2   2   2   0   0   2   2   2   2   2   0   0   2   2   0   0   2   2   2   2   2   0   0   0   0   0   2   0   2   0   0   0   0   2   0   2   2   2   2   2   2   2   0   0   0   0   2   0   2   0   0   0   0   0   0   2   2   0   0   2   0   2   2   2   0   2   0   0   0   2   2   0   2   2   0   2
 MK-3-5                 0   0   2   0   0   2   0   0   0   0   2   2   2   0   2   0   0   2   0   2   2   0   0   0   2   2   2   0   0   2   2   0   0   0   0   2   0   2   0   2   0   0   2   2   0   2   2   0   2   0   2   0   0   2   0   2   0   0   2   2   2   2   2   0   0   2   2   0   2   2   0   0   0   0   2   0   2   2   2   0   0   2   0   2   2   2   2   0   0   2   0   2   2   0   0   0   0   0   0   0   0   2   0   2   0   2   2   2   0   0   0   0   2   0   0   0   0   0   2   2   0   0   2   0   0   2   2   0   0   2   0   2   2   0   0   0   2   2   0   0   2   2   2   0   2   0   0   0   0   0   2   0   2   0   0   0   0   2   0   2   2   0   2   2   2   2   0   0   0   0   2   0   2   0   0   0   2   0   0   2   2   2   0   2   0   2   2   2   0   2   0   0   0   2   2   0   2   2   0   2
 MK-3-6                 0   0   2   0   0   2   0   0   0   0   2   2   2   0   2   0   0   2   0   2   2   0   0   0   2   2   2   0   0   0   2   0   0   0   0   2   0   0   0   2   0   0   2   2   0   2   2   0   2   0   2   2   0   2   0   2   0   0   2   2   2   2   0   0   0   2   0   0   0   2   0   0   2   0   2   2   2   2   2   0   0   2   0   2   2   2   2   0   0   2   0   2   2   0   0   0   0   0   0   0   0   2   0   2   0   2   2   2   0   0   0   0   2   0   0   0   0   0   2   0   0   0   2   0   0   0   0   2   0   2   0   2   2   0   2   0   2   2   0   0   2   0   2   0   2   0   0   0   0   0   2   0   2   0   2   2   0   2   0   2   2   0   2   2   2   2   0   0   0   0   2   0   0   0   0   0   2   0   0   0   2   2   0   2   0   2   2   2   0   2   0   0   0   2   0   0   2   2   0   2
 MK-3-7                 0   2   2   2   0   2   0   0   0   0   2   0   2   0   2   0   0   2   0   2   2   2   0   0   2   2   2   0   0   0   2   0   0   0   0   2   0   0   0   0   0   0   2   2   0   2   2   2   2   0   2   2   0   2   2   2   0   0   2   2   2   2   0   0   0   2   0   0   0   2   0   0   2   0   2   2   2   2   2   0   0   0   0   0   2   2   2   0   0   2   0   2   2   0   0   0   2   0   0   0   0   2   0   2   0   2   2   2   0   0   0   0   2   0   2   0   0   0   2   0   0   0   2   0   0   2   0   2   2   2   0   0   2   0   0   0   0   2   2   0   2   0   0   0   2   2   2   0   0   0   2   0   2   0   2   2   0   2   0   2   2   0   2   2   2   2   0   0   0   0   2   0   0   0   0   0   2   0   0   0   2   2   0   2   0   2   2   2   0   2   0   0   0   2   0   0   2   2   0   2
 MK-3-8                 0   0   2   2   2   2   0   0   0   0   2   0   2   2   2   0   0   2   2   2   2   2   0   0   2   2   2   0   0   0   2   0   2   0   0   2   0   0   0   0   0   0   2   2   0   2   0   2   2   0   0   2   0   2   2   2   0   0   2   2   2   2   0   0   0   2   2   2   0   2   0   0   2   0   2   2   2   2   2   2   0   0   0   0   2   2   2   0   0   0   0   2   2   0   0   2   2   0   0   0   0   2   2   2   0   2   2   2   2   0   2   0   2   0   2   0   0   0   2   0   0   2   2   2   0   2   0   2   2   2   0   0   2   0   0   0   0   2   2   0   2   0   0   0   2   2   2   0   0   0   2   0   0   0   2   2   0   2   0   2   2   0   2   2   2   2   0   0   0   0   0   0   0   0   0   0   2   0   0   0   2   2   0   2   0   2   0   2   0   2   0   0   0   2   0   0   2   2   0   2
 MK-3-9                 0   0   2   2   2   2   0   0   2   0   2   0   2   2   2   0   0   2   2   2   2   0   0   0   0   2   2   0   0   0   2   2   2   0   0   2   0   0   0   0   0   2   2   2   0   2   0   0   2   0   0   2   0   2   2   2   0   0   2   2   2   2   0   0   0   2   2   2   0   2   0   0   2   0   2   2   2   2   2   2   0   0   0   0   2   2   2   0   2   0   0   2   2   2   0   2   0   0   0   0   0   2   2   2   0   2   2   2   2   0   0   0   2   0   2   0   0   0   2   0   0   2   2   2   0   2   0   2   2   2   0   0   2   0   0   0   0   2   2   0   2   0   0   0   2   2   0   0   0   0   2   0   0   0   2   2   2   2   2   0   2   0   2   2   2   2   2   0   0   0   2   0   0   0   0   0   2   0   2   0   2   2   0   2   0   2   0   2   0   2   0   0   0   0   0   2   2   2   0   0
 MK-3-10                0   0   2   2   0   2   0   0   2   0   2   0   2   2   2   0   0   2   2   2   2   0   0   0   0   2   2   0   0   0   2   2   2   0   0   2   2   0   0   0   0   2   2   2   0   2   2   0   2   0   0   2   0   2   2   2   0   0   2   2   2   2   0   2   0   0   2   2   0   2   0   0   2   0   2   2   2   2   2   2   0   0   0   0   2   2   2   0   2   0   0   2   2   2   0   2   0   2   0   0   0   2   2   2   0   2   0   2   2   0   2   2   2   0   2   0   0   0   2   0   0   2   2   2   0   2   0   2   2   2   0   0   2   0   0   0   0   2   2   0   2   0   0   0   2   2   0   0   0   0   2   0   0   0   0   2   2   2   2   0   2   0   2   2   2   2   2   0   0   0   2   0   0   0   2   0   2   0   2   0   2   2   0   2   2   2   0   2   0   2   0   0   0   2   0   2   2   2   0   2
 MK-3-11                0   0   2   2   0   0   0   0   2   0   2   0   2   2   2   0   0   2   2   2   2   0   0   0   0   2   2   0   2   0   2   2   2   0   0   2   2   0   0   0   0   2   2   2   0   2   2   0   2   0   0   0   2   2   2   2   0   0   2   2   2   0   0   2   0   0   2   2   0   2   0   0   2   0   2   2   0   2   2   2   0   0   0   0   2   2   2   0   2   0   0   2   2   2   0   2   2   2   0   0   0   2   2   2   0   2   0   2   2   0   2   0   2   0   0   0   0   0   2   0   0   2   2   2   0   0   0   2   2   0   2   0   2   0   0   0   0   2   2   0   2   0   0   0   2   2   0   0   0   0   2   0   0   0   0   0   2   2   0   0   2   0   2   2   2   2   2   0   2   0   2   0   2   0   2   0   2   0   0   0   2   2   0   2   2   2   0   2   2   2   0   0   0   2   0   2   2   2   0   2
 MK-3-12                0   0   2   2   0   0   0   0   2   0   2   0   2   2   2   0   0   2   2   2   2   0   0   2   0   2   2   0   0   0   2   2   2   0   2   2   2   0   0   0   0   2   2   2   0   2   2   0   2   0   0   0   2   2   2   2   0   0   2   2   2   0   0   2   0   0   2   2   0   2   0   0   2   0   2   2   0   0   2   2   0   0   0   0   2   0   2   0   2   0   0   2   2   2   2   2   0   2   0   2   0   2   0   2   0   2   0   2   2   0   2   0   2   0   2   0   0   0   2   0   0   2   2   2   0   0   0   0   2   0   2   0   2   0   0   0   0   2   2   0   2   0   0   0   0   2   0   0   0   0   2   0   0   0   0   0   2   2   0   0   2   0   2   2   2   2   2   2   2   0   2   0   2   0   2   0   2   0   0   0   2   2   0   2   2   0   0   2   2   2   0   0   0   2   0   2   2   2   0   2
 MK-3-13                0   0   2   2   2   0   0   0   2   0   2   2   0   2   2   0   0   2   2   2   2   2   0   2   0   2   2   0   0   0   2   2   2   0   2   2   2   0   0   0   0   2   2   2   0   0   2   0   2   0   0   0   2   2   2   2   0   0   2   2   2   0   0   2   0   0   2   2   0   2   0   0   2   0   2   2   0   0   0   2   2   0   0   0   2   0   2   0   2   0   0   2   2   2   2   2   0   2   0   2   0   2   0   0   0   2   0   2   2   0   2   0   2   0   2   0   0   0   2   0   0   2   2   2   0   0   0   0   2   0   2   0   2   0   0   0   0   0   2   0   2   0   0   0   2   0   0   0   0   0   2   0   2   0   0   0   2   2   0   0   0   0   2   2   0   2   2   2   2   0   2   2   2   0   2   0   2   2   0   0   2   2   0   2   2   0   0   2   2   2   0   0   0   2   0   2   2   2   0   2
 MK-3-14                0   0   2   0   2   0   0   0   2   0   2   2   0   2   2   0   0   2   2   2   2   2   0   2   0   2   2   0   0   0   2   2   2   0   2   2   2   0   0   0   0   2   0   2   0   0   2   0   2   0   0   0   2   2   2   2   0   0   2   0   0   2   0   2   0   0   2   0   0   2   0   0   0   0   2   2   0   0   0   2   2   0   0   0   2   0   0   0   2   0   0   2   2   2   2   2   0   2   0   2   0   2   0   0   0   2   0   2   2   0   2   0   2   0   2   0   2   0   2   0   0   2   2   2   0   0   0   0   2   0   2   0   2   0   0   0   0   0   2   0   2   0   0   0   2   0   0   0   0   0   2   0   2   0   0   0   2   2   0   0   0   0   2   2   0   2   2   2   2   0   2   2   2   0   2   0   2   2   0   0   2   0   2   2   2   0   2   2   2   2   0   0   0   2   0   2   2   2   0   2
 MK-3-15                0   0   2   0   2   0   0   0   2   0   2   2   0   2   2   0   0   2   2   2   2   2   0   2   0   2   2   2   0   0   2   0   2   0   2   2   2   0   0   0   0   2   0   2   0   0   0   2   2   0   0   0   2   2   2   2   0   0   2   0   0   2   0   2   0   0   2   0   0   2   0   0   0   0   0   2   0   0   0   2   2   0   0   0   0   2   0   0   2   0   0   2   2   2   2   2   0   2   0   2   0   2   0   2   0   2   0   0   2   0   2   0   2   0   2   0   2   0   2   0   0   2   0   2   0   0   0   0   2   0   2   0   2   0   0   0   0   0   2   0   2   0   0   0   2   0   0   0   0   0   2   0   2   0   0   0   2   2   0   0   2   0   2   2   0   2   2   2   2   0   2   2   2   2   0   0   2   2   0   0   2   2   2   0   2   0   2   2   0   2   0   0   0   2   0   2   0   2   0   2
 MK-3-16                0   0   2   0   2   0   2   0   0   2   2   2   0   2   2   0   0   2   2   2   2   2   0   2   0   2   2   2   0   0   2   0   2   2   2   0   2   0   0   0   0   2   0   2   0   0   0   2   2   0   0   0   2   2   2   2   0   2   0   0   0   0   0   2   0   2   2   0   0   2   0   0   0   0   0   2   0   0   0   2   2   0   0   0   0   2   0   0   2   0   0   2   2   2   2   0   0   2   0   2   0   2   0   2   0   2   0   0   2   0   2   0   2   0   2   0   0   0   2   2   0   2   0   2   0   0   0   0   2   0   0   0   2   0   0   0   0   0   2   0   2   0   0   0   2   0   0   0   2   0   2   0   2   0   0   0   2   0   0   0   2   0   2   2   0   2   2   2   2   0   2   0   2   2   0   0   2   2   0   2   2   2   2   2   2   0   2   2   0   2   0   0   0   2   0   2   0   2   0   2
 MK-4-1                 2   0   2   0   2   2   2   0   2   2   2   0   0   0   0   0   2   2   0   2   2   0   2   0   2   0   2   2   2   0   0   0   2   0   2   2   2   2   2   0   2   2   2   0   0   2   0   0   2   0   2   2   2   0   2   2   0   0   0   0   2   0   0   0   0   0   2   0   0   0   2   2   2   2   2   2   0   2   0   0   0   2   0   0   2   0   0   2   2   0   0   0   2   0   0   0   0   0   2   2   2   2   2   2   0   0   0   2   2   2   0   2   2   0   2   0   2   2   2   2   0   2   2   0   0   0   2   0   2   2   2   0   0   2   0   0   2   0   0   2   2   2   0   2   0   2   0   2   0   0   0   2   2   0   0   0   0   0   0   0   2   0   0   0   2   2   0   0   0   0   2   0   2   2   0   2   0   0   2   0   0   2   0   2   0   2   2   2   2   0   2   0   2   0   2   0   0   2   2   0
 MK-4-2                 2   0   2   0   2   2   2   0   2   2   2   0   0   0   0   0   2   2   0   2   2   0   2   0   2   2   2   2   2   2   0   0   2   0   2   2   2   2   2   0   0   2   2   0   0   2   0   0   2   0   2   2   2   0   2   2   0   0   0   0   2   0   0   0   2   0   2   0   0   0   2   2   2   2   2   2   0   2   0   0   0   2   0   0   2   0   0   2   2   0   0   0   2   0   0   0   0   0   2   2   2   2   0   2   2   2   0   2   2   2   0   2   2   0   2   0   2   2   2   2   0   2   2   2   0   0   2   0   2   2   2   0   0   2   0   2   2   0   0   2   2   0   0   2   0   2   2   2   0   0   0   2   2   0   0   0   0   0   0   0   2   0   0   0   2   2   0   2   0   0   2   2   2   2   0   2   0   0   2   0   0   2   0   2   0   2   2   2   2   0   2   2   0   2   2   0   0   2   2   0
 MK-4-3                 2   2   2   0   2   2   2   0   2   2   2   0   0   0   0   0   2   2   0   2   2   2   0   2   2   0   0   2   0   2   0   2   2   0   2   2   2   2   2   0   0   2   2   0   2   2   0   0   2   0   2   2   2   0   2   2   0   0   2   0   2   0   0   0   0   0   2   0   0   0   2   2   2   2   2   2   0   2   0   0   0   2   0   0   2   0   0   2   2   0   0   0   0   0   0   0   0   0   2   2   2   0   0   2   2   2   0   2   2   2   2   0   2   0   2   0   2   2   2   2   0   2   2   2   0   0   2   0   2   2   2   0   0   2   0   2   2   0   0   0   2   0   0   2   0   2   2   2   0   0   0   2   0   0   0   0   0   0   0   0   2   0   0   0   0   0   0   2   0   0   2   0   2   2   0   2   0   0   2   0   0   2   0   2   0   2   2   2   2   0   2   2   0   2   2   0   0   2   2   0
 MK-4-4                 2   2   2   0   2   2   2   0   2   2   2   0   0   0   0   0   0   2   0   2   2   2   0   2   2   2   0   2   0   2   0   2   2   0   2   2   0   2   2   0   0   2   2   0   2   2   0   0   2   0   2   2   2   2   2   0   0   0   0   0   2   0   2   0   0   0   2   0   0   0   2   2   2   0   2   2   0   2   0   0   0   0   0   0   2   0   0   2   2   2   0   0   0   0   0   0   0   0   2   2   2   0   0   2   2   0   2   2   2   0   2   0   2   2   0   0   2   2   2   2   0   2   2   2   0   0   2   0   2   0   2   0   0   2   0   2   2   0   2   0   2   0   2   2   0   0   2   0   0   0   0   2   0   2   0   0   0   0   0   0   2   0   0   0   0   0   2   2   0   0   2   0   2   0   0   2   0   0   2   0   0   2   0   2   0   2   2   2   2   0   2   2   0   2   2   0   0   2   0   0
 MK-4-5                 2   0   2   0   2   2   2   0   2   0   0   0   2   0   0   2   0   2   0   2   2   2   0   2   2   2   0   2   2   2   0   2   2   2   2   2   0   2   2   0   0   0   2   0   0   2   0   0   0   0   2   2   2   2   2   0   0   0   0   0   2   0   2   0   0   0   2   0   2   0   2   2   2   0   0   0   0   2   0   0   0   0   0   0   2   0   0   2   2   2   0   2   2   2   0   0   0   2   0   2   2   2   0   2   2   0   2   2   0   0   0   0   2   2   0   0   2   2   2   2   0   2   0   2   0   2   2   0   0   0   2   0   0   2   0   2   2   0   2   0   2   0   2   2   0   0   2   0   0   0   0   2   0   2   0   0   0   0   0   0   2   0   0   0   0   0   2   2   2   0   2   0   0   0   0   2   0   0   2   0   0   2   2   0   0   2   2   2   2   0   2   2   0   2   2   2   0   2   0   0
 MK-4-6                 2   0   2   0   2   2   2   0   2   0   0   0   2   0   0   2   0   2   0   2   2   2   0   2   2   2   0   2   2   2   2   2   2   2   2   2   0   2   2   0   0   2   2   0   0   2   0   0   0   0   2   2   2   2   2   0   0   0   0   0   2   0   2   0   0   2   2   0   2   0   2   2   2   0   0   0   0   0   0   0   0   0   2   0   2   0   0   2   2   2   0   2   2   0   0   0   0   2   0   2   2   2   0   2   2   0   2   2   0   0   0   0   2   2   0   0   2   2   2   2   0   2   0   2   0   2   2   0   0   0   2   0   0   2   0   2   2   0   2   0   2   0   0   2   0   0   2   0   0   0   0   2   0   2   0   0   0   0   0   0   2   0   0   2   0   0   2   2   2   2   2   0   0   0   0   2   0   0   2   0   0   2   2   0   0   2   2   2   2   0   2   2   0   2   2   2   0   2   0   0
 MK-4-7                 2   0   2   0   2   2   2   0   2   0   0   0   2   0   0   2   0   2   0   0   2   2   0   2   2   2   0   2   2   2   2   0   2   2   2   2   0   2   2   0   0   2   0   0   0   2   0   0   0   0   2   2   2   2   2   2   0   0   2   0   2   0   2   0   0   2   0   2   2   2   2   2   2   0   0   0   0   0   0   2   0   0   0   0   2   0   2   0   2   2   0   2   2   0   0   0   0   0   0   0   2   2   0   2   2   0   2   2   0   0   0   0   2   2   0   2   2   2   2   2   2   2   0   2   0   2   0   0   0   0   2   0   0   2   0   2   2   0   2   2   2   0   0   0   0   0   2   0   0   0   0   2   0   2   0   0   0   0   0   0   2   0   0   2   2   0   2   2   2   2   2   0   0   0   0   2   0   0   0   2   2   2   2   0   0   2   2   2   2   0   0   2   0   2   2   2   0   0   0   0
 MK-4-8                 2   0   2   0   2   2   2   0   2   0   0   0   2   0   0   2   0   2   0   0   2   2   0   2   2   2   2   2   2   2   2   0   2   2   2   2   0   2   2   0   2   2   0   2   0   2   0   2   0   0   2   2   0   2   2   2   0   0   2   2   2   0   2   0   0   2   0   2   2   2   2   2   2   0   0   0   0   0   0   0   2   0   0   0   2   0   2   0   2   2   0   2   0   0   0   0   0   0   0   0   2   2   0   2   2   0   0   0   0   0   0   0   2   2   0   2   2   2   2   2   2   2   0   2   0   2   0   0   0   0   2   0   0   2   0   2   2   0   2   2   2   0   0   0   0   0   2   0   0   2   0   2   0   0   0   0   0   0   0   0   2   0   0   0   2   0   2   2   2   2   2   0   0   0   0   2   0   0   0   2   2   2   2   0   2   0   2   2   2   0   0   2   0   2   2   2   0   0   0   0
 MK-4-9                 2   0   2   0   2   2   2   0   2   0   0   0   2   0   0   2   0   2   0   0   2   2   2   2   2   2   2   2   2   0   2   2   2   2   2   2   0   2   2   0   2   0   0   0   0   2   2   2   0   0   2   2   0   2   2   0   0   0   2   2   2   0   0   2   0   2   0   0   2   2   0   2   2   0   0   0   0   0   0   0   2   0   0   0   0   0   2   0   2   2   0   2   2   0   0   0   0   0   0   0   2   2   0   2   2   0   0   0   0   0   0   0   2   2   0   2   2   2   2   2   2   2   0   2   0   2   0   0   0   2   2   0   0   2   0   0   2   0   2   2   2   0   0   0   0   0   2   0   0   2   0   2   0   0   0   0   0   0   0   0   2   0   0   0   2   2   2   2   2   2   2   0   0   0   0   2   0   0   0   2   2   2   2   0   0   0   2   2   2   2   0   2   0   2   2   2   0   0   0   0
 MK-4-10                2   0   2   0   2   0   2   0   2   0   0   0   2   0   0   2   0   2   0   0   2   2   2   2   2   0   2   2   2   0   2   0   2   2   2   2   0   0   2   0   2   0   0   0   0   2   2   2   0   2   0   2   0   2   2   0   2   0   2   2   2   0   0   2   0   0   0   0   0   2   0   2   2   0   2   0   0   0   0   0   2   0   0   0   0   0   2   0   2   2   0   2   2   0   0   0   0   0   0   2   2   2   0   2   0   0   0   0   0   0   2   0   2   2   0   2   2   2   0   2   2   2   0   2   0   2   0   0   0   2   2   0   0   0   2   2   2   0   2   2   2   0   0   0   0   0   2   0   0   2   0   2   0   0   0   0   2   0   0   0   0   0   0   0   2   2   2   2   0   2   2   0   0   0   0   2   0   0   0   2   2   2   2   0   0   0   2   2   2   2   0   2   0   0   2   2   0   0   0   0
 MK-4-11                0   0   0   0   2   2   2   0   2   2   0   2   2   0   0   2   0   2   0   0   2   0   2   2   2   0   2   2   2   2   2   0   2   2   0   2   0   0   2   0   2   0   0   2   0   2   2   2   0   2   0   2   0   2   2   0   2   0   2   2   2   0   0   2   0   0   0   0   0   2   0   2   2   0   2   0   0   0   0   0   2   0   0   0   0   0   2   0   2   2   0   2   2   0   0   0   0   0   2   2   2   2   0   0   0   0   0   0   0   0   2   0   2   2   0   2   2   2   0   0   2   2   0   2   0   2   0   0   0   0   2   2   0   2   2   2   2   0   2   2   2   2   0   0   0   0   2   0   0   2   0   2   0   0   0   0   2   0   0   0   0   0   0   0   2   2   2   2   2   2   2   0   0   0   0   2   0   0   0   2   2   2   2   0   0   0   2   2   0   2   0   2   0   0   2   2   0   0   0   0
 MK-4-12                0   0   0   2   2   2   2   0   2   2   0   2   2   0   0   2   0   0   0   0   2   0   2   2   2   0   2   2   2   2   2   0   0   2   0   2   2   0   2   0   2   0   0   2   0   2   2   2   0   2   0   2   0   2   2   0   2   0   2   2   2   0   2   2   2   0   2   0   0   2   0   2   2   2   2   0   0   0   0   0   2   0   0   0   0   0   2   0   2   2   0   2   2   0   0   0   0   2   2   2   0   0   0   0   0   2   2   0   0   0   2   0   2   2   0   2   2   2   0   0   2   2   0   2   0   2   0   2   0   0   2   2   0   2   2   2   2   2   2   2   0   2   2   0   0   0   2   0   0   2   0   2   0   2   0   0   2   0   0   0   0   0   0   0   2   2   2   2   2   2   2   0   0   0   0   2   0   2   0   0   2   2   2   0   0   0   2   2   0   2   0   2   0   0   2   2   0   0   0   0
 MK-4-13                2   2   0   2   2   2   2   0   2   2   0   2   0   2   0   0   0   2   0   0   2   2   2   2   2   0   2   2   2   2   2   0   0   2   0   2   2   0   2   0   2   2   0   2   0   2   2   2   2   2   0   2   0   0   2   0   2   0   2   2   2   0   2   2   2   0   0   0   0   2   0   2   2   2   0   0   0   0   0   0   2   2   0   0   2   0   2   0   2   2   0   2   2   0   0   0   0   2   2   2   0   0   0   0   0   0   2   0   0   0   2   0   2   2   0   2   2   2   0   0   2   2   0   0   0   2   0   2   0   0   2   2   0   2   2   2   2   0   0   2   0   2   2   0   0   0   2   0   2   2   0   2   0   2   0   0   2   0   0   0   0   0   0   2   2   2   2   2   2   2   2   0   0   2   0   2   0   2   0   0   2   2   2   0   0   0   2   2   2   2   0   2   0   2   2   2   0   2   0   0
 MK-4-14                0   2   0   2   2   2   2   0   2   2   0   2   2   0   0   0   0   2   0   0   2   2   2   2   2   0   2   2   2   2   2   0   0   2   0   2   2   0   2   0   2   2   0   2   0   2   2   2   2   2   0   2   0   0   2   0   2   0   2   2   2   0   2   2   2   0   0   0   0   2   0   2   2   2   0   0   2   0   0   0   2   2   0   0   2   0   0   0   2   2   0   2   2   0   0   0   0   2   2   2   2   0   2   0   0   0   2   2   0   0   2   0   0   2   0   2   2   2   0   0   0   2   0   2   0   2   0   2   0   0   2   2   0   2   2   2   2   0   2   2   2   2   2   0   0   0   2   0   2   2   0   2   0   2   0   0   2   0   0   0   0   0   0   0   2   2   2   2   2   2   2   0   0   2   0   2   0   2   0   0   2   2   2   0   2   0   2   2   2   2   0   2   0   2   2   2   0   2   0   0
 MK-4-15                2   2   0   2   2   2   2   2   2   2   0   2   0   0   2   0   0   2   2   0   2   2   2   2   2   0   2   2   2   2   2   2   0   2   2   2   2   0   2   0   2   2   0   2   0   2   2   2   2   2   0   2   0   0   2   0   2   0   2   2   2   0   2   2   0   2   0   0   0   2   0   2   2   2   0   0   2   0   0   0   2   2   0   0   2   0   0   0   0   2   0   2   0   0   0   0   0   0   2   2   2   2   2   0   0   0   2   2   2   0   2   0   0   2   0   0   2   2   0   0   0   2   0   2   0   2   0   2   2   0   2   2   0   2   2   2   2   0   2   2   2   2   2   0   0   0   2   0   2   2   0   2   0   2   0   0   2   0   0   0   0   0   0   0   2   0   2   2   0   2   2   0   0   2   0   2   0   2   0   2   2   0   2   0   2   0   2   2   2   0   0   2   0   2   2   2   0   2   0   0
 MK-4-16                2   2   0   2   2   2   0   2   2   2   2   2   0   0   2   0   0   2   2   0   2   2   2   2   2   0   2   2   2   2   2   2   0   2   0   0   2   0   2   0   2   2   0   2   0   2   2   2   2   2   0   2   0   0   2   0   2   0   2   2   2   0   2   2   0   2   0   0   0   2   0   2   2   2   0   0   2   0   0   0   2   0   0   0   2   0   0   0   0   2   0   2   0   2   2   0   0   0   0   2   2   2   2   0   2   0   2   2   2   0   0   0   0   2   0   0   2   2   0   0   0   0   0   2   0   0   0   2   2   0   2   2   0   2   2   0   2   0   0   2   2   2   2   0   0   0   2   0   2   2   0   0   0   2   0   0   2   0   0   2   0   0   0   0   2   0   2   2   0   0   2   0   0   2   0   2   0   2   0   2   2   0   2   0   2   0   2   2   2   2   0   2   0   0   2   0   0   2   0   0
 MK-5-1                 2   2   0   0   0   0   0   2   0   0   2   2   2   0   0   2   0   2   0   0   2   2   0   0   2   2   2   2   2   0   0   0   2   2   2   2   2   2   0   0   2   0   2   2   0   0   2   2   2   0   2   2   2   2   2   0   0   0   0   0   2   0   2   0   0   2   0   0   2   0   2   0   2   0   2   2   2   0   2   2   2   0   2   2   2   2   2   0   2   0   0   0   2   2   0   0   0   0   2   0   0   2   2   2   0   0   2   0   0   2   0   2   2   0   2   2   2   0   2   2   2   0   0   2   2   2   2   2   0   0   0   2   0   0   0   2   0   2   2   2   2   2   2   2   0   0   2   2   0   2   0   0   0   0   0   2   0   0   0   0   2   2   2   2   2   0   0   2   0   2   2   0   2   0   0   2   0   0   2   0   2   0   2   2   0   0   2   0   0   0   2   0   0   2   0   0   2   2   2   0
 MK-5-2                 0   2   0   0   0   0   0   2   2   0   2   2   2   0   0   2   0   2   0   0   2   2   0   0   2   2   2   2   2   0   0   0   2   2   0   2   2   2   0   0   2   0   2   0   0   0   0   2   0   0   2   2   2   2   2   0   0   0   0   0   2   0   2   0   0   2   0   0   2   0   2   0   2   0   2   2   2   0   2   2   2   0   2   2   2   2   2   0   2   0   0   2   2   2   0   0   0   0   2   0   0   2   2   2   0   0   2   0   0   2   0   2   2   0   2   0   2   0   2   2   2   0   0   2   2   2   2   0   0   0   0   2   0   0   0   0   0   2   2   2   2   2   2   2   0   0   2   2   0   2   0   0   0   2   0   2   0   0   0   0   2   2   0   0   2   0   0   2   0   2   2   0   2   0   0   2   0   0   2   0   2   2   0   2   0   0   2   0   0   0   2   0   0   2   0   0   2   2   2   0
 MK-5-3                 2   2   0   0   0   0   0   2   2   0   2   0   2   0   0   2   0   2   0   0   2   2   0   0   2   2   2   0   2   0   0   0   2   2   0   2   2   2   2   0   2   0   2   0   0   2   0   2   2   0   2   2   2   0   2   2   2   0   0   0   2   0   2   0   0   2   0   0   2   0   2   0   2   0   2   2   2   0   2   2   2   0   2   2   2   2   2   0   2   0   0   2   0   2   0   0   0   0   2   0   0   0   2   2   2   0   2   0   0   2   0   2   2   0   0   0   0   0   2   2   2   0   0   2   2   2   2   0   0   0   0   2   0   0   0   0   0   2   0   2   2   2   2   2   0   0   2   2   0   2   0   0   0   2   0   2   0   0   0   0   0   2   0   0   2   0   0   2   0   2   2   0   2   2   0   2   0   2   2   0   2   2   0   2   0   0   0   0   0   0   2   0   0   0   0   0   2   2   0   0
 MK-5-4                 2   2   0   0   0   0   0   2   2   0   2   0   2   0   0   2   0   2   2   0   2   2   0   0   2   2   2   0   2   0   0   0   2   2   2   2   2   2   2   0   2   0   2   0   0   2   0   2   2   0   2   2   2   0   2   2   2   0   0   0   2   0   2   0   0   2   0   0   2   0   2   0   2   0   2   2   2   0   2   2   0   0   2   2   2   2   0   0   2   0   0   2   0   2   0   0   2   2   2   0   0   0   2   2   2   0   2   0   0   2   0   2   2   0   0   0   2   0   2   2   2   2   0   2   2   2   0   0   0   0   0   2   0   0   0   2   0   2   0   2   2   2   2   2   0   0   2   2   0   2   0   0   0   2   0   2   0   0   0   0   0   2   0   0   2   0   0   2   0   2   2   0   2   2   0   0   0   2   2   0   2   2   0   2   0   0   0   0   0   0   2   0   0   0   0   0   2   2   0   0
 MK-5-5                 2   2   0   0   0   0   0   2   2   0   2   0   2   0   0   2   0   2   2   0   2   2   0   0   2   2   2   0   0   2   2   0   2   2   2   2   2   2   2   0   2   2   2   0   0   2   0   2   2   0   2   2   2   0   2   2   2   0   0   0   2   0   2   0   0   2   0   0   2   0   2   0   2   0   2   2   2   0   2   2   0   0   2   2   2   2   0   0   2   0   0   2   0   0   0   0   2   2   2   0   2   0   2   2   2   0   0   0   0   2   0   2   2   0   0   0   2   0   2   2   2   2   0   2   2   2   0   0   0   2   0   2   0   0   0   2   0   2   2   2   2   2   2   2   0   2   2   0   0   2   0   0   0   2   0   2   0   0   0   0   2   2   0   0   2   0   0   2   0   2   2   0   2   2   0   0   0   2   2   0   2   2   0   2   0   0   0   0   0   0   2   0   0   0   0   0   2   2   0   2
 MK-5-6                 2   2   2   0   0   0   2   2   2   0   2   0   2   0   0   2   0   2   2   0   2   2   0   0   2   2   2   0   2   0   2   0   2   2   2   2   2   2   2   0   2   2   2   0   0   2   0   2   0   0   2   2   0   0   2   2   2   0   0   0   2   0   2   0   0   0   0   0   2   2   2   0   2   2   2   2   2   0   0   2   0   0   2   2   2   0   0   0   2   0   0   2   0   0   0   0   2   2   2   0   2   2   0   2   2   2   0   2   0   2   0   0   2   0   2   0   2   0   2   2   0   2   0   2   2   2   0   0   0   2   0   2   2   0   2   0   2   2   2   2   2   2   2   2   0   2   2   0   0   2   2   0   0   2   0   2   0   0   0   0   2   2   0   0   2   0   0   0   0   2   2   0   2   2   0   0   0   2   2   0   2   2   0   2   0   0   0   0   2   0   2   0   0   0   0   0   2   2   0   2
 MK-5-7                 2   2   2   0   0   0   2   2   2   0   2   0   2   0   0   2   0   2   2   0   2   2   0   0   2   2   2   2   0   0   2   2   2   2   2   2   2   2   2   0   2   2   2   0   0   2   2   2   0   0   2   2   0   0   0   2   2   0   0   0   2   0   2   0   0   0   0   0   2   0   2   0   2   2   2   2   2   0   0   2   0   0   2   2   2   0   0   0   2   0   0   2   0   0   0   0   2   2   2   0   2   2   0   2   2   2   0   2   0   2   0   0   2   0   2   0   2   0   2   2   0   2   0   2   2   2   0   0   0   0   0   2   2   0   2   0   0   2   2   2   2   2   2   2   0   0   2   0   0   2   2   0   0   2   0   2   0   0   0   0   2   0   0   0   2   0   0   0   0   2   2   0   2   0   0   0   0   2   2   0   2   2   0   2   0   0   0   0   2   0   2   2   0   0   0   0   2   2   0   2
 MK-5-8                 2   2   2   0   0   0   2   2   2   0   2   0   2   0   0   2   0   2   2   2   2   2   0   0   2   2   2   2   0   0   2   2   2   2   2   2   2   2   2   0   2   2   2   0   0   2   2   2   0   0   2   2   0   0   0   2   2   0   0   0   0   0   2   0   0   0   0   0   2   0   2   0   2   2   2   2   2   0   0   2   0   0   2   2   2   0   0   0   2   0   0   2   0   0   0   0   2   2   2   0   2   2   0   2   2   2   0   2   2   2   0   0   2   0   2   0   2   0   2   2   2   2   0   2   2   2   0   2   0   0   0   2   2   0   2   0   0   2   2   2   2   0   2   2   0   0   0   0   0   2   2   0   0   2   0   2   0   2   0   0   2   0   0   0   2   0   0   0   0   2   2   0   2   0   0   0   0   2   2   0   2   2   2   2   0   0   0   0   2   0   2   2   0   0   0   0   2   2   0   2
 MK-5-9                 2   2   2   0   0   0   2   2   2   0   2   0   2   0   0   2   2   2   2   2   2   2   0   0   2   2   2   2   0   0   2   2   2   2   2   2   2   2   2   0   0   2   2   2   0   2   2   2   0   0   2   2   2   0   0   2   2   0   0   0   0   0   2   0   0   0   0   0   2   0   2   0   2   0   2   2   2   0   0   2   0   0   2   2   2   0   0   0   2   0   0   2   2   0   0   0   2   2   2   0   2   2   0   2   2   2   2   0   0   2   0   0   2   2   2   0   2   0   2   0   2   2   0   2   2   2   0   2   0   0   0   2   0   0   2   0   0   2   2   0   0   0   2   2   0   2   0   0   0   2   2   2   0   2   0   2   0   2   0   0   2   0   0   0   2   0   0   0   0   0   2   0   2   2   2   0   0   2   2   0   0   2   2   2   0   0   0   0   2   0   0   2   0   0   0   0   2   2   0   2
 MK-5-10                2   2   2   0   0   0   2   2   2   0   2   0   2   0   0   2   2   0   2   2   2   2   0   0   0   2   2   2   0   0   2   2   2   2   2   2   2   0   2   2   0   2   0   2   0   0   2   2   0   0   2   2   2   0   0   2   2   0   2   0   0   0   2   0   0   0   0   0   2   0   2   0   0   0   2   0   0   0   0   2   0   0   2   2   2   0   2   0   2   0   0   2   2   0   0   0   2   2   2   0   2   2   2   2   2   2   2   0   0   2   2   0   2   2   2   0   2   0   2   0   2   2   0   0   2   2   0   2   0   0   0   2   2   0   2   0   0   2   2   0   0   0   2   2   0   2   0   0   0   0   2   2   2   2   0   2   0   0   0   2   2   0   0   0   0   0   0   0   0   0   2   0   2   2   2   0   0   2   2   0   0   2   2   2   0   0   0   0   2   0   0   2   0   0   0   0   2   2   0   2
 MK-5-11                2   2   2   2   0   2   2   2   0   0   2   0   2   0   0   2   2   0   2   2   2   2   0   0   0   2   2   2   0   0   2   2   2   2   2   2   2   0   2   2   0   2   0   2   0   2   2   2   0   0   0   2   2   0   0   2   2   0   2   0   2   0   2   0   0   0   0   0   2   0   2   0   0   0   2   0   0   0   0   2   0   0   2   2   2   0   2   0   2   0   0   0   2   0   0   0   2   2   2   0   2   2   2   2   2   2   2   0   0   2   2   0   2   2   2   0   2   0   2   0   0   2   0   0   2   2   0   2   0   0   2   2   2   0   2   0   0   2   2   2   0   0   2   2   0   2   0   0   0   0   2   2   2   2   0   2   0   0   0   2   2   0   0   0   2   0   0   0   2   0   2   0   2   2   2   0   0   2   2   0   0   0   2   2   0   0   0   0   2   0   0   2   0   0   0   0   2   2   0   2
 MK-5-12                2   2   2   2   0   2   2   2   0   2   2   0   2   0   0   2   2   0   2   0   2   2   0   0   0   2   2   0   2   0   2   2   2   2   2   2   2   0   2   2   0   2   0   2   0   2   2   2   0   0   0   2   2   0   0   2   2   0   0   0   2   0   2   0   0   2   0   0   2   0   2   0   0   0   2   0   0   0   0   2   0   0   2   2   2   0   2   0   2   2   0   0   2   0   0   0   2   2   2   0   0   2   2   2   2   2   2   0   0   2   2   0   2   2   2   0   2   0   2   0   0   2   0   0   2   2   0   2   0   0   2   2   2   0   2   0   0   2   2   2   0   0   2   2   0   2   0   0   0   2   2   2   2   2   0   2   0   0   0   2   2   0   0   0   2   0   0   0   2   0   2   0   2   2   2   0   0   2   2   0   0   0   2   2   0   2   0   0   2   0   0   2   0   0   0   0   2   2   0   2
 MK-5-13                0   2   2   2   0   2   2   2   0   2   0   0   2   0   0   0   2   0   0   0   2   2   0   0   0   2   0   2   2   0   2   2   2   2   2   2   2   2   2   2   0   2   0   2   0   2   2   2   0   0   0   2   0   0   0   0   2   0   0   0   2   0   2   0   0   0   0   2   2   0   0   2   0   2   2   0   0   0   0   2   0   0   2   2   2   0   2   0   2   2   0   0   2   0   0   0   2   0   2   0   2   2   2   2   2   2   2   0   2   2   2   0   0   2   2   0   2   0   2   0   0   2   0   0   2   2   0   2   0   0   0   2   2   0   2   2   0   2   2   2   2   0   2   2   0   2   0   0   0   2   2   2   2   0   2   2   0   2   0   2   2   0   0   0   2   0   0   0   2   0   0   0   2   2   2   0   0   2   2   0   0   0   2   2   0   2   0   0   2   0   2   2   0   2   0   0   2   2   0   2
 MK-5-14                0   2   2   2   0   2   2   0   0   0   0   0   0   0   0   0   2   0   0   0   2   2   0   0   0   2   0   2   2   0   2   0   2   2   2   2   2   2   2   0   0   2   2   2   0   2   2   2   0   0   0   0   0   0   0   0   2   0   0   0   2   0   2   0   0   0   0   2   2   2   0   2   0   2   2   0   0   0   0   0   0   0   2   2   2   0   2   0   2   2   0   0   2   0   0   0   2   0   2   0   2   2   2   2   2   2   2   2   2   2   2   0   0   2   2   0   2   2   2   0   0   2   2   0   2   2   0   2   0   0   2   2   2   0   2   2   0   2   2   2   2   0   0   2   0   2   0   0   0   2   2   2   2   0   0   2   0   2   0   2   2   0   0   0   2   0   0   0   0   0   0   0   2   2   2   0   0   2   2   0   0   0   2   2   0   2   0   0   2   0   2   2   0   2   0   0   2   2   0   2
 MK-5-15                0   0   2   2   0   2   2   0   0   0   0   0   0   0   0   0   2   0   0   0   2   2   0   2   0   2   0   2   2   2   2   0   2   2   2   2   0   2   2   0   0   2   2   2   0   2   2   2   2   0   0   0   0   0   0   0   2   0   0   0   2   0   2   0   0   0   0   2   2   2   0   2   0   2   2   0   0   0   0   0   0   0   2   2   2   0   2   0   2   2   0   0   2   2   0   0   2   0   0   2   2   2   2   2   0   2   2   2   2   2   0   0   0   2   2   0   0   2   2   0   0   2   2   0   2   2   0   2   0   0   2   2   2   0   2   2   0   2   2   2   2   0   0   2   0   2   0   0   0   2   2   2   2   0   0   2   2   0   2   2   0   0   0   0   2   0   0   0   0   0   0   0   2   0   2   0   0   2   2   0   0   0   2   2   0   2   0   0   2   0   2   2   0   2   2   0   2   0   0   2
 MK-5-16                0   0   2   2   0   2   2   0   0   0   2   0   0   0   0   0   2   0   0   0   2   0   0   2   0   2   0   2   2   2   2   0   2   2   2   2   0   2   2   0   0   2   2   2   2   0   2   2   2   0   0   0   0   0   0   0   2   2   0   0   2   0   2   0   0   0   2   2   2   2   0   2   0   2   2   0   2   0   0   0   0   0   2   2   0   0   0   0   2   2   0   0   2   2   0   0   2   0   2   2   2   2   2   2   0   2   2   2   2   2   0   0   0   2   2   0   2   2   2   0   0   2   2   0   2   2   0   2   0   0   2   2   0   0   2   2   0   2   0   2   2   0   0   2   0   2   0   0   0   0   2   2   2   0   0   0   2   0   2   0   0   0   0   0   2   0   0   0   0   2   0   2   2   0   0   0   0   2   2   0   0   0   2   2   0   2   0   0   2   0   2   2   0   2   2   0   2   0   0   2
 MK-6-1                 2   2   2   0   0   2   2   2   2   0   0   2   2   0   2   2   2   2   2   2   0   0   0   0   0   0   0   0   2   2   2   2   2   2   0   0   2   2   0   0   2   2   2   2   0   0   2   0   0   0   0   0   0   0   0   2   0   2   0   2   0   2   0   0   0   2   2   2   2   2   0   0   2   0   0   0   2   2   0   0   0   0   2   2   2   2   0   2   2   0   2   0   2   2   0   0   2   0   0   0   0   2   2   0   0   2   0   0   2   2   2   0   0   2   0   2   2   2   2   2   2   2   0   2   0   2   2   2   0   0   0   2   2   2   0   2   0   0   2   0   2   0   0   2   2   0   0   0   2   2   0   2   0   0   2   2   0   0   0   0   2   0   0   0   2   0   0   2   0   2   2   2   0   2   2   2   2   2   2   0   0   2   0   2   2   0   2   0   0   0   0   2   0   2   0   0   0   2   0   2
 MK-6-2                 2   2   2   0   0   2   2   2   2   0   2   2   2   0   2   2   2   0   2   2   0   0   0   0   0   0   0   0   2   2   2   0   2   2   0   0   2   2   0   0   2   2   2   2   0   0   0   0   0   0   0   0   0   0   0   2   0   2   0   2   0   2   0   0   0   2   0   2   2   2   0   0   2   0   0   0   2   2   0   0   0   0   0   2   2   2   0   2   2   0   2   0   2   2   0   0   2   0   0   0   0   2   2   0   0   2   2   0   2   2   2   0   0   0   0   0   2   2   2   2   2   2   0   2   0   2   2   2   0   0   0   2   2   2   2   2   0   0   2   0   2   0   0   2   2   0   0   0   2   2   0   2   0   0   0   2   0   0   0   0   2   2   0   0   2   0   0   2   0   2   2   0   0   2   2   2   2   2   2   0   0   2   0   2   2   0   2   0   0   0   0   2   0   2   0   0   0   2   0   2
 MK-6-3                 0   2   2   2   0   2   2   2   2   0   2   2   2   0   2   2   0   0   2   2   0   0   0   0   0   0   2   0   2   0   2   0   2   2   0   0   0   2   0   0   2   2   2   0   0   0   2   0   0   0   0   2   0   0   0   2   0   2   0   2   0   2   2   2   0   2   0   2   2   2   0   0   2   0   0   0   2   2   0   0   0   0   0   2   2   2   0   2   2   0   2   0   2   0   0   0   2   2   0   0   0   2   2   0   0   2   2   0   2   2   0   0   0   0   0   0   2   2   2   2   2   2   0   2   0   2   2   2   0   0   0   2   2   2   0   2   0   0   2   0   2   2   0   2   2   0   0   0   2   2   0   2   0   0   0   2   0   0   0   0   2   2   0   0   2   0   0   2   0   2   2   0   0   2   0   2   2   2   2   0   0   2   0   0   2   2   2   0   0   0   0   2   0   2   0   0   0   2   0   0
 MK-6-4                 0   2   2   2   0   2   2   2   2   0   2   0   0   0   2   2   0   0   0   2   0   0   0   0   0   0   2   0   2   0   2   0   2   0   0   0   0   2   0   0   2   2   2   0   0   0   2   0   0   0   0   2   0   2   2   2   0   2   0   2   0   2   2   2   0   2   0   2   2   2   0   0   2   0   0   0   0   2   0   2   0   2   0   2   2   2   2   2   2   0   2   0   2   0   0   0   2   2   0   0   0   2   2   0   0   2   2   0   2   2   0   0   0   0   0   2   2   2   2   2   2   2   0   0   0   2   2   2   2   2   2   0   0   2   0   0   0   0   2   0   0   2   0   2   2   2   0   0   2   2   0   2   0   0   0   2   2   0   0   0   2   2   0   0   2   0   0   2   0   2   2   0   0   2   0   2   2   2   2   0   0   2   0   0   2   0   2   0   0   2   0   2   0   2   0   0   0   2   0   0
 MK-6-5                 0   2   2   2   0   0   2   2   2   0   2   0   0   0   2   2   0   0   2   2   0   0   0   0   0   0   2   0   2   0   2   0   2   0   0   0   0   2   0   0   0   2   2   2   0   0   2   0   0   0   0   0   0   2   2   2   0   2   0   2   0   2   2   2   0   2   0   2   2   2   0   0   2   0   0   0   2   2   0   2   0   2   0   2   2   2   2   2   2   2   2   0   2   2   0   0   2   2   0   0   0   2   2   0   0   2   2   0   2   2   0   0   0   0   0   2   2   2   2   2   2   0   0   0   0   2   2   2   2   2   0   0   0   2   2   0   0   0   2   2   0   2   0   2   2   2   0   0   2   2   0   2   0   0   2   2   2   0   0   0   2   2   0   0   2   0   0   2   0   2   2   0   0   0   2   2   2   2   2   0   0   2   0   0   2   0   2   0   0   2   0   2   0   2   0   2   0   2   0   0
 MK-6-6                 0   2   2   2   0   0   2   2   2   0   2   0   2   0   2   2   0   0   0   2   0   0   2   0   0   0   2   0   2   2   2   0   2   0   0   0   0   2   0   0   0   2   2   2   0   0   2   0   0   0   0   2   0   2   2   2   0   2   0   2   0   2   2   2   0   2   0   2   2   2   0   0   2   0   0   0   2   2   0   2   0   2   2   2   2   2   2   2   2   2   2   0   0   2   0   0   2   2   0   0   0   0   2   0   0   2   0   0   2   2   0   0   0   0   0   2   2   2   2   2   2   0   0   0   0   2   2   2   2   2   0   0   0   2   2   0   0   0   2   2   0   2   0   2   2   2   0   0   2   2   2   0   0   0   2   2   2   2   2   0   2   2   0   0   2   0   2   2   0   2   2   0   0   0   2   2   2   2   2   2   0   2   0   0   2   0   2   0   0   2   0   2   0   2   0   2   0   2   0   0
 MK-6-7                 0   0   2   2   0   0   2   2   2   0   2   0   2   0   0   0   0   0   0   2   0   0   2   0   0   0   0   0   2   2   2   0   0   0   0   0   0   0   0   0   0   2   2   2   0   0   2   0   0   2   0   2   2   2   2   2   0   2   0   2   0   0   2   2   0   2   0   2   2   2   0   0   2   0   0   0   2   2   0   2   0   2   2   2   2   0   0   2   2   2   2   0   0   2   0   0   2   2   0   0   2   0   2   0   0   2   0   0   2   2   0   0   0   0   0   2   2   2   2   2   2   0   0   0   0   2   2   0   0   2   0   0   0   2   2   0   0   0   2   0   0   2   0   2   2   0   0   0   2   2   2   0   0   0   2   0   2   2   2   0   2   2   0   2   2   0   2   2   0   2   2   0   0   0   2   2   2   2   2   2   0   0   0   0   2   0   2   0   2   2   0   2   0   2   0   2   0   2   0   0
 MK-6-8                 0   0   2   2   0   0   2   2   2   0   2   2   2   0   0   0   0   0   0   0   0   0   2   0   2   0   0   0   2   2   0   0   0   0   0   0   0   0   0   2   0   2   2   2   0   0   0   0   0   2   0   2   2   2   2   2   0   2   0   2   0   2   2   2   0   2   0   2   2   2   0   0   2   0   0   0   2   2   0   2   0   2   2   2   2   0   0   2   2   2   2   0   0   2   0   0   2   2   0   0   2   0   2   0   0   2   0   0   2   2   0   2   0   0   0   2   2   0   2   2   2   2   0   0   0   2   2   0   0   2   0   0   0   2   2   0   0   0   2   0   0   2   0   2   2   0   0   2   2   0   0   0   0   0   2   0   2   2   2   0   2   2   0   2   2   0   2   2   0   2   2   0   0   2   2   2   2   0   2   2   0   0   0   0   2   0   2   2   2   2   0   2   0   2   0   2   0   2   0   0
 MK-6-9                 0   0   2   2   0   0   2   2   2   0   2   0   2   0   0   0   0   0   0   0   2   0   2   0   2   0   0   2   2   0   0   0   0   0   0   0   0   0   0   0   0   2   2   2   0   0   0   2   0   0   0   2   2   2   2   2   0   0   0   2   0   2   2   2   0   2   0   2   2   2   2   0   2   0   2   0   2   2   0   2   0   2   2   2   2   0   0   2   2   2   2   0   0   2   0   0   2   0   0   2   2   0   2   0   0   2   0   0   0   2   0   2   0   0   0   2   2   0   2   2   2   2   0   0   0   2   2   0   0   0   2   0   0   2   2   0   0   2   0   0   0   2   0   2   2   0   0   2   2   0   0   0   0   0   2   0   2   2   2   2   2   2   0   2   2   0   2   2   0   2   2   0   0   2   2   2   2   0   2   2   2   2   0   0   2   0   2   2   2   2   0   2   0   2   0   2   0   2   0   0
 MK-6-10                0   2   2   2   0   0   2   2   2   0   2   0   0   0   0   0   2   0   0   0   2   0   2   0   2   0   0   2   2   0   0   0   0   0   0   0   0   0   0   0   0   0   2   2   0   0   0   2   0   0   0   2   2   2   2   2   0   0   2   2   0   2   0   2   0   0   0   2   2   2   2   0   2   0   2   0   2   2   0   2   2   2   0   2   2   0   2   2   2   2   2   0   0   2   0   0   2   0   0   2   2   2   2   0   0   2   0   0   0   2   0   2   0   0   0   0   2   0   2   2   2   2   0   0   0   2   2   0   0   2   2   0   0   0   0   2   0   2   0   0   0   2   0   2   0   0   0   2   2   0   0   0   0   0   2   0   2   2   2   2   2   2   0   2   2   2   2   2   0   2   2   0   0   2   0   2   2   2   0   2   2   2   2   0   2   0   2   2   2   2   0   2   0   2   0   2   0   2   0   0
 MK-6-11                0   2   2   2   0   0   2   2   2   2   2   0   0   0   0   0   2   0   0   0   2   0   2   0   2   0   0   2   2   0   0   0   0   0   0   0   0   0   0   0   0   0   2   2   0   0   0   2   0   0   0   2   2   2   2   2   0   2   2   0   0   2   0   2   0   0   2   2   2   2   2   0   2   0   2   0   2   2   0   2   2   2   0   2   2   0   2   2   2   2   2   0   0   0   0   0   2   0   0   2   2   2   2   0   0   2   0   0   0   2   0   2   0   0   2   0   2   0   2   2   2   2   0   0   2   2   2   0   2   2   2   0   0   0   0   0   2   2   0   0   0   2   0   2   0   0   0   2   2   0   0   0   0   0   2   0   2   2   2   2   2   0   0   2   2   2   2   2   0   2   2   0   0   2   0   2   2   2   0   0   0   2   2   0   2   0   2   2   2   2   0   2   0   2   0   0   0   2   0   0
 MK-6-12                0   2   2   2   0   0   2   2   2   2   2   2   0   0   0   0   2   0   0   0   2   0   2   0   2   0   0   2   2   0   0   0   0   0   0   2   0   0   0   0   0   0   2   2   0   0   0   2   0   0   0   2   2   2   2   2   0   2   2   2   0   2   0   2   0   2   2   2   2   2   2   0   2   0   2   0   2   0   0   2   2   2   0   2   2   0   2   2   2   2   2   0   0   0   2   0   2   0   0   2   2   0   2   0   0   2   0   0   0   2   0   0   2   0   2   0   2   0   2   2   2   2   0   0   2   2   2   0   2   2   0   0   0   0   0   0   2   2   0   0   0   2   0   2   0   0   0   2   2   0   0   0   0   0   0   0   2   2   2   2   2   0   0   0   2   2   2   2   0   2   2   0   0   0   0   2   2   2   2   2   0   2   2   0   2   0   2   2   2   2   0   2   0   2   0   0   0   2   0   0
 MK-6-13                0   2   2   2   0   0   2   2   2   2   2   0   0   0   0   2   2   0   0   2   2   0   2   0   2   0   0   0   2   0   0   0   0   0   0   2   0   0   0   0   0   0   2   0   2   0   0   2   0   0   0   2   2   2   2   2   0   2   2   2   0   2   0   2   0   2   2   2   2   2   2   0   2   0   2   2   2   0   0   2   2   0   0   2   2   0   2   2   2   2   2   2   0   0   2   0   2   2   0   2   2   0   2   0   0   2   0   0   0   2   0   0   2   0   2   0   0   0   2   2   2   2   0   0   2   2   2   0   2   2   0   0   0   0   2   0   2   2   2   0   0   2   0   2   0   0   0   2   2   0   0   0   0   0   0   0   2   0   2   2   0   0   0   0   2   0   2   2   0   2   2   0   0   0   0   2   2   2   2   2   0   2   2   0   0   0   2   2   2   0   0   2   0   2   0   0   0   2   0   0
 MK-6-14                0   2   2   2   0   0   2   0   2   2   2   0   0   0   0   2   2   0   0   0   2   0   2   0   0   0   0   0   2   0   0   2   0   0   0   2   0   0   0   0   0   0   2   0   2   2   0   2   2   0   0   2   2   2   2   2   0   2   2   2   0   2   0   2   0   2   2   2   2   2   2   2   2   0   2   2   2   2   0   2   2   0   0   2   2   0   2   2   2   2   2   2   2   0   2   0   2   2   2   0   2   0   2   0   0   2   0   0   0   2   0   0   2   0   2   0   0   0   2   2   2   2   0   0   2   2   0   0   2   2   0   0   0   2   2   0   2   0   2   0   0   2   0   2   2   0   0   2   2   0   0   0   0   0   0   0   2   0   2   2   0   0   0   0   2   0   2   2   0   0   2   0   0   0   0   2   2   2   2   2   0   2   2   2   0   0   2   2   2   0   0   2   0   2   0   0   0   0   0   0
 MK-6-15                0   2   2   2   2   0   2   0   2   2   2   0   0   0   0   2   2   0   0   0   2   2   2   0   0   0   0   0   2   0   0   2   0   0   0   2   0   0   0   0   0   0   2   0   0   2   0   2   2   0   0   2   2   0   2   2   0   2   2   2   0   2   0   2   0   2   2   2   2   2   2   2   2   2   2   2   2   2   0   2   2   0   0   2   2   2   2   0   2   2   2   0   2   0   2   0   0   0   0   0   2   0   2   0   0   2   0   0   0   2   0   0   2   0   2   0   0   0   2   2   2   2   0   0   2   2   0   0   2   2   0   2   0   2   2   0   2   0   2   0   0   2   0   2   2   0   0   2   2   0   0   0   0   0   0   0   2   0   2   2   0   0   0   0   2   0   2   2   2   0   2   0   0   0   0   2   2   2   0   2   0   2   0   0   0   0   0   2   2   0   0   2   0   2   0   0   0   0   0   2
 MK-6-16                0   2   2   2   2   0   2   0   2   2   2   0   0   0   0   2   2   0   0   0   2   2   2   0   0   2   0   0   0   0   0   2   0   0   0   2   0   0   2   0   0   0   2   0   0   2   0   2   2   0   0   2   2   0   2   2   0   2   2   2   0   2   0   2   0   2   2   2   2   2   2   2   2   2   2   2   2   2   0   2   2   0   0   2   2   2   0   0   2   2   2   0   2   0   2   0   0   0   0   0   2   0   2   0   0   2   0   0   0   0   0   0   2   0   2   0   0   0   2   2   2   2   0   0   2   2   0   0   2   2   0   2   0   0   2   0   0   0   2   0   0   2   2   2   2   0   0   2   2   2   0   0   0   0   0   0   2   0   2   2   0   0   0   2   2   0   2   2   2   0   2   0   0   0   0   2   2   2   0   2   0   2   0   0   0   0   0   2   2   0   0   2   0   2   0   0   0   0   0   2
 
!****************************************** Phenotypic Data **********************************************************
!-100.0 is resevred for missing phenotype
SimulatedTrait1        15.6372   17.5696   10.8604   14.0770   16.6396   13.0765   13.6643   15.8379   11.3175   12.1460   10.9430   13.9712   15.7424   15.3704   11.1169   16.2172   12.8022   13.1080   14.1913   13.9205    8.1961   16.8796   14.8796   17.1404   10.5557   11.8998   10.6355   15.0677   12.4620   11.6807   15.3035   12.5990   12.5965   11.1091   11.7164   12.0114    9.7648   13.8362   14.9177   14.1140   17.6019   11.2769   12.1237   18.8232   18.2311   16.1920   12.1325   16.5389   16.2548   17.3581   19.7109   13.1383   11.6275   18.3529   11.4407   11.9760   17.0473   17.3673   20.5110   12.7753   16.7318   14.7654   13.4902   15.5732   13.8082   10.6745   14.0219   18.1891   12.6140   15.3140   19.7877   15.7008   12.0088   10.1114   10.6053   15.0286   18.1823   12.5725   17.9326   15.6882   15.2756   11.6610   12.2102   16.6192   10.4132   10.8754   16.4941   16.4935   14.3186   18.2822   13.9315   17.8780   13.9384   16.4290    8.7828   12.4064   16.3465   20.9530   14.5151   13.9438   11.1301   15.8549   15.0623   15.5316   18.9251   10.6611   18.9497   13.1072   13.3142   14.9036   10.6495   13.6856    7.7496   16.5550   11.3952   15.1613   14.2825   13.2925   19.0649   16.5996   12.9574   11.4517   15.1821   15.6846   17.1684   17.4748   12.5134   13.6782   16.9877   13.7370   16.1313   11.2435   20.0659   14.4079   16.9832   11.1013   13.4920   15.0395   19.1265   21.9715   17.2186   12.7215   15.8981   12.8676   13.7506    9.8973   12.5678   16.6125   15.6422   18.4900   23.2544   16.4248   13.9736   13.3170   13.5933   17.4849   14.2303   14.0305   15.4613   17.1188   17.0280   13.1653   14.1283   19.1356   15.7154   18.4496   18.4744   12.4772   14.7034   12.3626   10.2630   16.6990   18.2874   14.0126   14.0892   19.0464   15.6648   10.3602   15.4855   18.1741   12.9313    9.4748   17.2179   17.9506   13.8705   13.6765   16.4953   16.3279   18.0385   15.2236   18.4710   19.6089   13.9485   21.9996   16.8389   16.5531   21.0038   14.6616   11.8076   14.0231
SimulatedTrait2        10.6900   10.6351    9.9979   11.6723    9.8273    7.2615    9.2867   12.3208    7.7561   10.5638   11.4425    8.2750   10.5132   10.6783    9.1169   11.0194    9.9385    6.2535   11.4691   10.4153    8.4180    9.2968    9.4813   10.5531    8.9041   10.7282   12.3330    8.7987   12.1006    9.2251   10.7012   10.6731    7.9953   12.6907   10.7474    8.7421    9.1901   13.6962    8.2966   10.5072    6.8804   10.2378   10.0598    8.4752    6.8272   10.3379    8.6154    9.2347   11.6830    9.5494    7.9848    8.4159    8.0874    9.1448   10.7255   11.9305    5.5332   11.9146   12.6482   10.3212   10.1635    9.2594   11.8861   11.0649   12.1547    9.1629   12.6077   11.6125   12.1024   10.3869   11.0848    9.0753    8.3225   10.6242   12.0207   10.1401   10.9403   10.2925    8.4930   10.6852    9.7023   11.1263   11.4342    9.6884    9.4378   12.4373   11.5242    9.6548   10.2178    7.6773    9.7577   11.1559    9.5342    9.3182   11.1372    6.6386    9.7596   12.6320   10.2256    8.9832   10.2321   10.2734   11.6036    8.1120    9.4404   13.2326    8.7145    8.5662   10.9423   10.5792    9.3877    6.4291   12.1972   13.3802   10.4085    9.5543    9.3330    9.7237   10.3263    8.4313    9.7965   12.9500    8.5846   11.3159   10.7355   11.6479   11.2090   11.5930   11.4000    7.7658   11.8229   10.5312   10.0534    7.1138   11.0853    8.7705    8.0457    9.5907    9.6061    9.3029   11.6386   10.1400   11.0549   10.1696    9.7449    9.2931    8.3328    9.2046   12.1645   12.2724   13.1647   10.6499   11.9560    9.5934    8.2213    9.8927    9.7011   12.6967   12.4784   12.0282   10.0161   10.8725    9.7808   10.8589   12.2070   13.3078   11.1185   11.0264    9.9921   10.0292    8.9939   10.7143    9.3893   10.2147   11.0226    8.0114    9.2922    9.7885   10.2623    7.8812    6.0997   10.3325   11.0033    6.3876    9.9311   10.8865   11.0919    9.5549   10.1678   12.4350    8.1657   13.8134   11.5514   10.8209   10.5130   11.0818    8.8857   10.8025    8.0147   12.7938
 
