# Supplementary material for: Inclusive Composite Interval Mapping of QTL by Environment Interactions in Biparental Populations
Source: PLoS One. 2015 Jul 10;10(7):e0132414. doi: 10.1371/journal.pone.0132414 (PMC4498613; doi:10.1371/journal.pone.0132414)
Supplement: S4 File — (ZIP) [file pone.0132414.s004.zip › H=0.1/L1/run_00080.met]

!**********************Note: lines staring with "!" are remarks and will be ignored in the program********************
!*********************************General Information**********************************
!Assuming F1 = P1 x P2, populations available in QTL IciMapping are: 
!  1, P1BC1F1 = P1 x F1, the first backcrossing where P1 is used as the recurrent parent;
!  2, P2BC1F1 = P2 x F1, the first backcrossing where P2 is used as the recurrent parent;
!  3, F1DH, F1-derived doubled haploids; 
!  4, RIL or F1RIL, recombination inbred lines through the repeated selfing of F1;
!  5, P1BC1RIL, recombination inbred lines through the repeated selfing of P1BC1F1;
!  6, P2BC1RIL, recombination inbred lines through the repeated selfing of P2BC1F1;
!  7, F2, the selfing generation of F1;
!  8, F3, the selfing generation of F2;
!  9, P1BC2F1, the second backcrossing where P1 is used as the recurrent parent; 
! 10, P2BC2F1, the second backcrossing where P2 is used as the recurrent parent;
! 11, P1BC2RIL, recombination inred lines through the repeated selfing of P1BC2F1; 
! 12, P2BC2RIL, recombination inred lines through the repeated selfing of P2BC2F1; 
! 13, P1BC1F2, the selfing generation of P1BC1F1; 
! 14, P2BC1F2, the selfing generation of P2BC1F1; 
! 15, P1BC2F2, the selfing generation of P1BC2F1; 
! 16, P2BC2F2, the selfing generation of P2BC2F1; 
! 17, P1BC1DH, P1BC1F1-derived doubled haploids; 
! 18, P2BC1DH, P2BC1F1-derived doubled haploids; 
! 19, P1BC2DH, P1BC2F1-derived doubled haploids; 
! 20, P2BC2DH, P2BC2F1-derived doubled haploids; 
   3      !Mapping Population (see remarks above)
   2      !Mapping Function (1 for Kosambi; 2 for Haldane; 3 for Morgan)
   2      !Marker Space Type (1 for intervals; 2 for positions)
   1      !Marker Space Unit(1 for centiMorgans; 2 for Morgan)
   6      !Number of Chromosomes (or Linkage Groups)
 200      !Size of the mapping population
   2      !Number of environments
 
!***************************************** Chromosomes and Linkage Maps **********************************************
!Chromosome                 NumMarkers
-CH1                        16
-CH2                        16
-CH3                        16
-CH4                        16
-CH5                        16
-CH6                        16
!Linkage map (Marker name followed by position or the interval length)
 MK-1-1                1     0.000
 MK-1-2                1    10.000
 MK-1-3                1    20.000
 MK-1-4                1    30.000
 MK-1-5                1    40.000
 MK-1-6                1    50.000
 MK-1-7                1    60.000
 MK-1-8                1    70.000
 MK-1-9                1    80.000
 MK-1-10               1    90.000
 MK-1-11               1   100.000
 MK-1-12               1   110.000
 MK-1-13               1   120.000
 MK-1-14               1   130.000
 MK-1-15               1   140.000
 MK-1-16               1   150.000
 MK-2-1                2     0.000
 MK-2-2                2    10.000
 MK-2-3                2    20.000
 MK-2-4                2    30.000
 MK-2-5                2    40.000
 MK-2-6                2    50.000
 MK-2-7                2    60.000
 MK-2-8                2    70.000
 MK-2-9                2    80.000
 MK-2-10               2    90.000
 MK-2-11               2   100.000
 MK-2-12               2   110.000
 MK-2-13               2   120.000
 MK-2-14               2   130.000
 MK-2-15               2   140.000
 MK-2-16               2   150.000
 MK-3-1                3     0.000
 MK-3-2                3    10.000
 MK-3-3                3    20.000
 MK-3-4                3    30.000
 MK-3-5                3    40.000
 MK-3-6                3    50.000
 MK-3-7                3    60.000
 MK-3-8                3    70.000
 MK-3-9                3    80.000
 MK-3-10               3    90.000
 MK-3-11               3   100.000
 MK-3-12               3   110.000
 MK-3-13               3   120.000
 MK-3-14               3   130.000
 MK-3-15               3   140.000
 MK-3-16               3   150.000
 MK-4-1                4     0.000
 MK-4-2                4    10.000
 MK-4-3                4    20.000
 MK-4-4                4    30.000
 MK-4-5                4    40.000
 MK-4-6                4    50.000
 MK-4-7                4    60.000
 MK-4-8                4    70.000
 MK-4-9                4    80.000
 MK-4-10               4    90.000
 MK-4-11               4   100.000
 MK-4-12               4   110.000
 MK-4-13               4   120.000
 MK-4-14               4   130.000
 MK-4-15               4   140.000
 MK-4-16               4   150.000
 MK-5-1                5     0.000
 MK-5-2                5    10.000
 MK-5-3                5    20.000
 MK-5-4                5    30.000
 MK-5-5                5    40.000
 MK-5-6                5    50.000
 MK-5-7                5    60.000
 MK-5-8                5    70.000
 MK-5-9                5    80.000
 MK-5-10               5    90.000
 MK-5-11               5   100.000
 MK-5-12               5   110.000
 MK-5-13               5   120.000
 MK-5-14               5   130.000
 MK-5-15               5   140.000
 MK-5-16               5   150.000
 MK-6-1                6     0.000
 MK-6-2                6    10.000
 MK-6-3                6    20.000
 MK-6-4                6    30.000
 MK-6-5                6    40.000
 MK-6-6                6    50.000
 MK-6-7                6    60.000
 MK-6-8                6    70.000
 MK-6-9                6    80.000
 MK-6-10               6    90.000
 MK-6-11               6   100.000
 MK-6-12               6   110.000
 MK-6-13               6   120.000
 MK-6-14               6   130.000
 MK-6-15               6   140.000
 MK-6-16               6   150.000
!*********************************** Marker Types ********************************************************************
!Co-dominant marker: When heterozygote F1 is present, P1 is coded as 2, F1 is coded as 1, and P2 is coded as 0; Otherwise, P1 is coded as 2, and P2 is coded as 0. 
!Dominant marker: When heterozygote F1 is present, P1 and F1 are coded as 12, and P2 is coded as 0; Otherwise, P1 is coded as 2, and P2 is coded as 0.  
!Recessive markers: When heterozygote F1 is present, P1 is coded as 2, and F1 and P2 are coded as 10; Otherwise, P1 is coded as 2, and P2 is coded as 0. 
!Missing marker is coded as -1. 
 MK-1-1                 0   0   2   0   2   2   0   2   2   2   2   2   2   2   2   0   0   0   2   0   0   0   2   0   0   0   0   2   2   2   2   2   2   2   2   2   2   2   0   2   2   2   0   2   2   2   2   0   0   0   0   2   0   0   0   0   0   0   2   2   2   0   2   0   2   0   0   0   2   2   2   0   0   2   0   2   0   2   0   2   2   2   2   2   2   0   2   2   0   2   2   2   0   0   0   0   2   0   0   0   2   2   2   2   0   0   0   0   2   2   0   2   0   0   2   2   2   0   0   0   0   2   2   0   0   2   2   0   0   0   0   0   2   0   0   0   0   2   0   0   2   2   2   0   2   2   0   2   0   2   2   0   2   0   0   0   2   2   2   0   2   0   2   2   0   2   0   2   0   0   0   0   2   0   2   2   2   2   2   0   0   2   0   0   0   0   2   0   0   0   0   0   2   2   0   2   0   2   2   2
 MK-1-2                 0   0   2   0   0   2   0   2   2   0   2   2   2   2   2   2   0   0   2   0   0   0   2   0   0   0   0   2   2   2   2   0   0   2   2   2   2   2   0   2   2   2   0   2   2   2   2   2   0   2   0   2   0   0   0   0   0   0   2   2   2   0   2   0   2   0   0   0   0   2   2   0   2   2   0   2   0   2   0   2   2   2   0   2   0   2   2   2   0   0   2   2   0   0   0   0   2   0   0   2   2   2   2   2   0   0   0   0   2   2   0   2   0   0   2   2   2   0   0   0   0   2   2   0   0   2   2   0   0   0   2   0   2   0   0   0   0   2   0   0   2   2   2   0   0   0   0   2   0   2   2   0   2   0   0   0   2   0   2   0   2   0   2   2   2   2   2   2   0   0   0   0   2   0   0   2   2   2   2   2   2   2   0   0   0   0   2   0   0   0   0   0   2   2   0   2   0   2   2   2
 MK-1-3                 0   0   2   0   0   2   0   2   2   0   2   2   2   2   2   2   0   0   2   0   0   0   0   0   0   0   0   2   2   2   2   0   0   2   2   2   2   2   0   2   2   2   0   2   2   2   2   2   0   2   0   2   0   0   2   0   0   2   2   2   2   2   2   0   2   2   0   0   0   2   2   2   2   2   0   2   0   2   0   2   2   2   0   2   2   2   0   2   0   2   0   2   0   0   0   0   2   0   0   2   2   2   2   0   0   0   0   0   0   2   0   0   0   0   2   2   2   0   0   0   2   2   2   0   2   2   2   0   0   0   2   0   2   0   0   0   0   2   0   2   0   2   2   0   0   2   2   2   0   2   2   0   2   0   0   0   2   0   2   0   0   0   2   2   2   2   2   2   0   0   0   0   2   0   0   0   2   2   0   2   0   2   0   0   0   0   2   0   0   0   0   0   2   2   0   2   0   2   2   2
 MK-1-4                 2   0   2   0   0   2   0   2   2   0   2   2   2   2   2   2   0   0   2   2   0   2   0   0   0   2   0   2   2   2   2   0   0   2   2   2   2   2   0   0   0   2   0   2   2   2   2   2   0   2   0   2   0   0   2   0   0   2   2   2   2   2   2   0   2   2   0   0   0   0   2   2   2   2   0   0   0   2   0   0   2   0   0   2   2   0   0   2   0   2   0   2   0   0   0   0   2   0   0   2   2   2   2   0   0   0   0   0   0   2   0   0   0   0   2   0   2   0   0   0   2   2   2   0   2   2   2   0   0   0   2   0   2   0   0   0   2   2   0   2   0   2   2   0   0   2   2   0   2   2   2   2   2   0   0   0   2   0   2   0   0   0   2   0   2   2   2   2   0   0   0   2   2   2   0   0   2   2   0   2   0   2   0   0   0   0   0   0   0   0   0   0   2   2   0   2   0   2   2   2
 MK-1-5                 2   0   2   0   0   0   0   2   2   2   2   2   2   2   2   2   0   0   2   2   0   2   0   0   0   2   0   2   2   2   2   0   2   2   2   2   2   2   0   0   0   2   0   2   2   2   2   2   0   2   0   2   0   0   2   0   0   2   2   2   2   2   2   0   2   2   0   2   0   0   2   2   2   2   0   0   0   2   0   2   0   0   0   2   2   0   0   2   0   2   0   2   0   0   0   0   2   2   0   2   2   2   2   0   0   0   0   0   0   2   0   0   0   0   2   0   2   0   0   2   2   2   0   0   2   2   2   0   0   0   2   0   2   0   0   0   2   2   2   2   0   2   2   0   0   2   2   0   2   2   2   2   2   0   0   0   0   0   2   0   0   0   2   0   2   2   2   2   0   0   0   2   2   2   0   2   2   2   0   2   0   2   0   0   0   0   0   0   0   0   0   0   2   2   0   2   0   2   2   2
 MK-1-6                 2   0   2   0   0   0   0   2   2   2   2   2   2   2   2   2   0   0   0   2   0   2   0   0   0   2   0   2   2   2   2   0   2   2   2   2   2   2   0   2   0   0   0   2   2   2   2   2   0   2   0   2   0   0   0   0   0   2   0   2   2   0   2   0   0   2   0   2   0   0   2   0   2   2   2   0   0   0   0   2   0   0   2   2   2   0   0   2   0   2   0   2   0   0   0   2   2   2   0   2   0   2   2   0   0   0   2   0   0   2   0   0   2   0   2   0   2   0   0   2   2   2   0   2   2   2   2   0   0   0   2   0   2   0   0   0   2   2   2   2   0   0   2   0   0   2   2   0   2   0   0   2   0   0   0   0   0   0   2   0   0   0   2   2   2   2   2   2   0   0   0   2   2   2   0   2   2   2   0   0   0   2   0   0   0   0   0   2   0   0   0   0   2   0   0   2   0   2   0   2
 MK-1-7                 2   0   2   0   2   0   0   2   2   2   2   2   2   2   0   2   0   0   0   2   0   2   2   0   2   0   0   2   2   2   2   0   2   2   2   0   2   2   0   2   0   0   0   2   2   2   2   2   0   2   0   2   0   0   0   0   0   2   0   2   0   0   2   0   0   2   0   0   0   0   2   0   2   2   0   0   0   0   0   2   0   0   2   2   2   0   0   2   0   2   0   2   0   0   0   2   2   2   0   2   0   2   2   0   0   0   2   2   0   2   0   0   0   0   2   0   2   0   0   2   0   2   0   2   2   2   2   0   0   0   2   0   2   0   2   0   2   2   2   2   0   0   2   0   0   2   2   0   0   0   0   2   0   0   0   0   0   0   2   0   0   0   2   2   2   2   2   2   0   2   0   2   2   2   0   2   2   2   2   0   0   2   2   0   0   0   2   2   0   0   0   0   2   0   0   2   0   2   0   2
 MK-1-8                 2   0   2   0   2   0   0   2   2   2   2   2   2   0   2   2   0   0   0   2   0   2   2   0   2   0   0   2   2   2   2   0   2   2   2   0   2   2   0   2   0   0   0   2   2   2   2   2   0   0   0   2   0   0   0   0   0   0   0   2   0   0   2   0   0   2   0   2   0   0   2   0   2   2   0   0   0   0   0   2   0   0   2   2   0   0   0   2   2   2   0   2   0   0   0   2   0   0   0   2   0   2   2   2   0   0   2   2   0   2   0   0   0   0   2   0   2   0   0   2   0   2   0   2   2   2   2   0   0   0   2   0   2   0   2   0   2   2   0   2   2   0   2   0   0   2   2   0   2   0   0   2   0   0   0   0   2   0   2   0   0   2   2   2   2   2   0   2   0   2   0   2   2   2   0   2   2   2   2   0   0   2   2   0   0   0   2   2   0   0   0   0   0   2   0   0   0   2   2   2
 MK-1-9                 2   0   2   0   2   0   0   2   2   2   2   2   2   0   2   2   0   0   0   2   0   2   0   0   2   0   0   2   2   2   2   0   0   2   2   0   2   2   0   2   0   0   0   2   2   2   2   2   0   0   0   0   2   0   0   0   0   2   0   2   0   0   0   0   0   2   0   2   0   0   2   0   2   2   0   0   0   0   0   2   0   0   0   2   0   0   0   0   2   2   0   2   0   0   0   2   0   0   0   2   0   2   2   2   0   0   2   2   2   2   0   0   0   0   2   0   2   0   0   2   0   0   0   2   2   2   2   0   0   0   2   0   0   0   2   0   2   2   0   0   0   0   2   0   0   2   2   2   2   0   0   2   0   0   0   0   0   0   2   0   0   2   2   2   2   2   0   2   0   0   0   2   2   2   0   2   2   2   2   0   2   2   0   0   0   0   2   0   0   2   0   0   0   2   0   0   0   2   2   2
 MK-1-10                2   0   2   0   2   0   0   2   2   2   2   2   0   2   2   2   0   0   0   2   0   2   0   0   2   0   0   2   2   2   0   0   0   2   2   0   0   2   0   0   0   0   0   2   2   2   2   0   0   0   0   0   0   0   0   0   0   2   0   2   0   0   2   2   0   2   0   2   0   0   0   0   2   2   2   0   0   0   0   2   0   0   0   2   0   0   0   0   0   2   0   2   0   2   0   2   0   0   0   2   0   2   2   2   0   0   2   2   2   2   0   0   0   0   2   0   2   0   0   2   0   2   0   0   2   2   0   0   0   0   2   2   0   0   2   0   0   2   0   0   0   0   2   0   0   2   2   2   2   0   0   2   0   0   0   2   2   0   2   0   0   2   0   2   2   2   0   2   0   0   0   2   0   2   0   2   2   2   2   0   2   2   0   0   0   0   2   0   0   2   0   0   0   2   0   0   2   2   0   2
 MK-1-11                2   0   2   2   2   0   0   0   2   2   2   2   0   2   2   2   2   0   2   2   0   2   0   0   0   0   0   2   2   2   0   0   2   2   2   0   0   2   0   0   0   0   0   0   2   2   2   0   0   0   0   0   2   0   0   0   0   2   0   2   0   0   2   2   0   2   0   2   0   2   2   0   2   2   2   0   0   0   0   2   0   0   0   2   0   0   0   0   0   2   2   0   0   2   0   2   0   0   0   2   0   2   0   2   0   0   2   2   2   2   0   0   2   0   2   0   2   0   0   2   0   2   0   0   2   0   0   0   0   0   2   2   0   0   2   0   0   2   0   0   0   0   2   2   0   2   2   0   2   0   0   2   0   0   0   2   2   0   0   0   0   2   0   2   2   2   0   2   0   0   0   2   0   2   0   2   2   2   2   0   2   2   0   0   0   0   2   0   0   2   0   0   0   2   0   0   2   2   0   2
 MK-1-12                2   0   0   2   2   0   0   0   0   2   2   2   0   2   2   2   2   0   2   2   0   2   0   0   0   2   2   2   2   2   0   0   2   2   2   2   0   2   0   0   0   0   2   0   2   0   2   0   0   0   0   2   2   0   0   0   0   2   0   2   0   0   2   2   0   2   0   2   0   2   2   0   2   2   2   0   0   0   0   2   0   0   0   2   0   0   0   0   0   2   2   2   0   2   0   2   0   0   0   2   0   2   0   2   0   2   2   2   0   2   0   0   2   0   0   0   2   0   0   2   0   2   0   0   0   0   0   0   0   0   2   2   0   2   2   0   0   2   0   0   0   0   2   2   0   2   2   0   2   0   0   2   2   0   0   2   2   2   0   0   0   2   0   0   2   2   0   2   0   0   0   2   0   2   0   2   2   2   2   0   2   2   0   0   0   0   2   0   0   2   0   0   0   2   0   0   2   2   2   2
 MK-1-13                2   0   0   2   2   0   0   2   0   0   0   2   0   2   2   2   2   0   2   2   0   2   0   0   0   2   2   2   2   2   0   0   2   2   2   2   0   2   0   0   0   0   2   0   2   0   2   0   2   0   2   2   2   0   0   0   0   2   0   2   0   0   2   2   2   2   0   2   0   2   2   0   0   2   2   0   2   0   0   2   0   0   0   0   0   0   0   0   0   2   2   2   0   2   0   2   0   0   0   2   0   2   0   2   0   2   2   2   0   2   0   0   2   2   0   0   2   2   0   2   0   2   0   2   0   2   0   0   0   0   2   2   0   2   2   0   0   2   0   0   0   0   2   2   0   2   2   0   2   0   0   2   2   0   0   2   2   2   0   2   0   2   0   2   2   2   0   2   0   0   0   2   0   2   2   0   0   2   2   0   2   2   0   0   0   2   2   0   0   2   0   0   0   2   0   0   2   2   2   2
 MK-1-14                2   0   0   0   0   2   0   2   2   0   2   2   2   2   0   2   2   0   2   2   0   2   0   0   0   2   2   2   2   2   0   0   2   2   2   0   0   2   0   0   0   0   2   0   2   0   2   0   2   2   2   2   2   0   0   2   0   2   0   2   0   0   2   0   2   2   0   2   0   2   2   0   2   2   2   0   2   0   0   2   2   0   0   0   0   0   2   0   2   2   2   0   0   2   0   2   0   0   0   2   0   2   0   2   0   2   2   2   0   2   0   0   2   2   0   0   2   2   0   0   0   2   0   2   0   2   0   0   0   0   2   2   0   2   2   0   0   2   0   0   0   0   2   2   0   0   2   0   2   0   0   2   2   2   0   2   2   0   0   2   0   2   0   2   2   2   0   0   0   0   0   2   0   2   2   0   0   2   2   0   2   2   0   0   0   2   0   0   0   2   0   0   2   2   0   0   0   2   2   2
 MK-1-15                2   0   0   2   0   2   0   2   2   2   2   2   2   2   0   2   2   0   2   2   2   2   0   0   0   2   2   2   2   2   0   0   2   2   0   0   0   2   0   0   0   0   2   0   2   0   2   0   2   2   2   2   2   0   0   2   0   2   0   2   2   0   2   0   2   2   0   2   0   2   2   2   2   2   0   0   2   0   0   2   2   0   0   0   0   0   2   0   2   0   0   0   0   2   0   2   0   0   0   2   0   2   2   0   0   2   2   2   0   2   0   0   0   2   0   0   2   2   0   0   0   2   0   2   0   0   0   0   0   0   2   2   0   2   2   0   0   2   2   0   0   0   0   2   0   0   2   0   2   0   0   2   2   2   0   2   2   0   0   2   0   2   0   0   0   2   0   2   0   0   0   2   0   2   2   0   0   2   2   0   2   2   0   0   0   2   0   0   0   2   0   0   2   2   0   2   0   2   2   2
 MK-1-16                2   0   0   2   0   2   0   2   2   2   0   2   2   2   0   2   2   0   2   2   2   2   0   0   0   2   2   2   2   2   0   0   2   2   0   0   0   2   0   0   0   0   2   2   2   0   2   0   2   2   2   2   2   0   0   2   0   2   0   2   2   0   2   0   2   2   0   0   0   2   2   2   2   2   0   0   2   2   2   2   0   0   0   0   0   0   2   0   2   0   0   0   2   2   0   2   0   0   0   0   0   2   2   0   0   0   0   2   0   2   0   0   0   2   2   0   2   2   0   0   0   2   0   2   0   0   0   0   0   0   0   2   0   2   2   0   0   2   0   0   0   0   2   2   0   0   2   0   2   0   0   2   2   2   0   2   2   0   0   2   0   2   0   0   0   2   0   2   0   0   0   2   0   2   2   0   0   0   0   0   2   2   0   0   0   2   0   0   2   2   2   0   2   2   0   2   2   2   2   2
 MK-2-1                 0   0   2   2   0   0   0   2   0   0   0   0   2   2   0   0   2   2   2   0   2   0   2   2   0   0   0   2   2   2   0   0   0   2   0   0   0   0   0   0   0   0   2   0   2   2   2   2   0   0   0   0   2   2   0   0   0   0   0   2   2   2   2   0   2   0   2   0   0   2   2   0   0   0   0   0   2   0   2   0   0   2   2   0   2   0   2   2   2   2   0   0   2   2   0   2   2   2   0   0   2   0   0   2   2   2   0   2   2   0   2   2   0   2   2   0   0   0   0   2   2   2   0   2   2   0   0   0   2   2   2   2   2   2   2   0   0   2   2   0   2   0   2   0   0   0   2   0   2   0   0   0   2   2   0   2   0   0   2   2   2   2   0   0   0   0   0   2   0   0   0   0   0   2   0   2   2   2   2   2   2   2   0   0   2   0   0   0   0   2   2   0   0   2   2   0   2   0   2   0
 MK-2-2                 0   0   0   0   0   0   0   2   0   0   0   0   2   2   0   0   2   2   2   0   2   0   2   2   0   0   0   2   2   2   0   0   0   2   0   2   0   0   0   0   0   0   2   0   2   2   2   2   2   0   0   0   0   2   0   0   0   0   0   2   2   2   2   0   2   0   2   0   0   2   2   0   0   0   0   0   2   0   2   0   0   2   2   2   2   0   2   2   0   2   0   0   2   2   0   2   2   2   2   0   2   0   0   2   2   2   2   0   2   0   2   2   0   2   2   0   0   0   0   2   2   2   0   0   2   0   0   0   2   2   2   2   2   2   2   0   0   0   2   0   2   0   2   0   2   2   2   0   2   0   0   0   2   2   0   0   0   0   2   2   2   2   0   0   0   0   0   2   0   2   0   0   0   2   0   2   2   2   2   2   2   2   0   0   2   0   0   0   0   2   2   0   0   2   2   0   2   0   2   0
 MK-2-3                 0   0   2   0   0   2   2   2   0   0   0   0   2   2   0   0   2   2   2   0   2   0   2   2   0   0   0   2   2   2   0   0   0   2   0   2   0   0   0   2   0   0   2   0   2   2   2   2   2   0   0   0   0   2   0   0   0   0   0   2   2   2   2   0   2   0   0   0   0   2   2   0   0   0   0   0   2   0   2   0   0   0   2   2   0   0   2   2   0   2   2   2   2   2   0   2   2   2   2   0   2   2   0   2   2   2   2   2   2   0   2   2   0   2   2   0   0   0   0   2   2   2   0   0   2   0   0   0   2   2   2   0   2   0   2   0   0   0   2   0   2   0   2   0   2   2   2   0   2   0   0   0   2   2   0   0   2   0   2   2   2   2   0   0   0   0   2   2   2   0   0   0   2   2   0   2   2   2   2   2   0   2   2   0   2   0   0   0   2   2   2   0   0   0   2   0   2   0   2   0
 MK-2-4                 2   0   2   0   2   2   2   2   0   0   2   0   2   2   0   0   2   2   2   0   2   0   2   2   2   0   0   2   2   2   0   0   0   2   0   2   0   0   0   2   0   0   2   0   2   2   2   2   2   0   0   0   0   2   0   0   0   0   0   2   2   0   2   0   2   0   0   0   0   2   2   0   0   0   0   2   2   0   2   0   0   0   2   2   0   0   2   2   0   2   0   0   2   2   0   2   0   2   2   0   2   2   0   2   2   2   2   2   2   0   0   2   0   2   2   0   0   0   0   2   0   2   0   0   0   0   0   0   2   2   2   0   2   2   2   0   2   2   2   0   2   0   2   0   2   2   2   0   2   0   0   0   2   2   2   0   2   0   0   2   2   2   0   0   0   0   2   2   2   0   0   0   2   2   0   0   2   2   2   2   0   2   2   0   2   0   2   0   0   2   2   0   0   0   2   0   2   0   2   0
 MK-2-5                 2   2   2   0   2   2   2   0   0   0   2   0   2   2   0   0   2   2   2   0   2   0   2   2   2   0   0   2   2   2   0   0   0   0   0   2   0   0   0   2   0   0   2   0   0   2   2   2   2   0   0   0   0   2   0   0   0   0   0   2   0   0   2   0   2   0   0   0   0   0   2   0   0   0   0   2   2   2   0   0   0   0   2   2   0   0   2   2   0   2   2   0   2   0   0   2   0   0   2   0   0   0   0   2   2   2   2   2   2   0   0   2   0   2   2   0   2   0   0   2   0   2   0   0   0   0   0   0   2   2   2   2   2   2   2   0   2   2   2   0   2   0   2   0   2   2   0   0   2   0   0   0   2   2   2   2   2   0   0   2   2   2   0   0   2   2   2   2   2   0   0   0   2   2   0   0   2   2   0   2   2   2   2   0   2   0   0   0   0   2   2   0   0   0   2   0   2   2   2   0
 MK-2-6                 2   2   2   0   2   2   2   0   2   0   2   0   2   2   0   0   2   2   2   0   2   0   2   2   2   0   0   2   2   2   0   0   0   0   2   2   0   2   0   2   0   0   2   0   0   2   2   2   2   0   2   0   0   2   0   0   0   0   0   2   0   0   2   0   2   0   0   0   0   0   2   0   0   0   0   2   2   2   0   0   0   0   2   2   0   0   2   2   0   0   2   0   2   0   0   2   0   0   2   0   0   2   0   2   2   2   2   2   2   0   0   0   0   2   2   0   2   0   0   0   0   2   0   0   0   0   0   2   2   2   2   2   2   0   2   0   2   2   2   0   2   0   0   0   2   2   0   0   2   0   0   0   2   2   2   2   2   0   0   2   2   2   2   2   2   2   2   2   2   0   0   0   0   2   0   0   2   2   0   2   2   2   2   0   0   0   0   0   0   0   2   0   0   0   2   0   0   2   2   0
 MK-2-7                 2   0   2   0   0   2   2   0   2   0   2   0   2   2   0   0   2   0   2   0   2   0   2   2   2   0   0   2   2   0   0   0   2   0   2   2   0   2   0   2   0   0   2   0   0   0   2   2   0   2   2   0   0   2   0   0   0   0   0   2   2   0   2   0   2   0   0   0   0   0   0   0   0   0   0   2   2   2   0   0   0   0   2   2   0   0   2   2   0   0   2   0   2   2   0   2   0   0   2   0   0   2   0   2   2   2   2   2   2   0   0   0   0   2   2   0   0   0   2   0   0   2   0   0   0   0   0   2   2   2   2   2   0   0   2   0   2   2   2   0   0   2   0   0   2   2   0   2   0   0   0   0   2   2   2   2   2   0   0   2   2   2   2   2   2   2   2   2   2   0   0   0   0   2   0   0   2   2   0   2   2   2   2   0   0   0   0   2   0   0   2   0   0   0   2   0   0   0   2   0
 MK-2-8                 2   0   2   0   2   2   2   0   2   0   2   2   2   2   0   0   2   0   0   0   2   0   2   2   0   2   0   2   2   0   0   0   0   0   2   2   0   2   0   2   0   0   2   2   2   0   2   2   0   2   2   0   0   2   0   0   0   0   0   2   2   0   2   0   2   0   0   0   0   0   0   0   0   0   0   2   2   2   0   0   2   0   2   2   0   0   2   2   2   0   2   0   2   2   0   2   0   0   2   0   0   0   0   2   2   2   0   2   2   0   0   0   0   2   2   0   0   0   2   2   0   2   0   0   0   0   0   2   2   2   2   2   2   0   2   0   2   2   2   0   0   2   0   0   2   2   0   2   0   2   0   0   2   2   2   2   2   0   0   2   2   2   2   2   0   0   0   2   2   0   0   0   0   2   0   0   2   2   0   2   2   0   2   0   0   0   0   2   0   0   2   0   0   0   2   0   0   0   2   0
 MK-2-9                 2   0   2   0   2   2   0   0   2   2   2   2   2   2   0   0   2   2   0   0   0   2   2   2   0   2   0   2   2   0   0   0   0   0   2   2   0   2   0   2   2   0   2   2   2   0   2   2   0   2   2   0   2   0   0   0   0   0   0   0   2   0   2   0   2   0   0   2   0   2   0   0   2   0   0   2   2   2   0   0   2   0   2   2   0   0   2   0   0   2   2   0   2   2   0   2   0   0   2   0   0   0   0   2   2   2   2   2   0   0   0   2   2   2   2   0   0   0   0   0   0   2   0   0   2   0   0   2   2   2   2   2   2   0   0   0   2   2   2   0   0   2   0   0   2   2   0   2   0   2   0   0   2   2   2   2   2   0   0   2   2   2   2   2   0   0   0   2   2   0   0   0   0   2   0   0   2   2   0   0   2   0   2   0   0   0   0   2   0   0   2   0   0   0   2   0   0   0   2   0
 MK-2-10                2   0   2   0   2   0   0   0   2   2   2   2   0   2   0   0   2   0   0   0   0   2   2   2   0   2   0   2   2   2   0   0   0   0   0   2   0   2   0   2   2   0   2   2   2   0   2   2   0   2   2   0   2   0   0   0   0   0   0   0   2   0   2   2   0   0   0   2   0   2   0   0   2   0   0   2   2   2   0   0   2   0   2   2   0   0   2   0   0   2   2   0   2   2   0   2   0   2   2   0   0   0   0   0   2   2   0   2   0   0   0   2   2   0   2   0   0   0   0   0   2   2   0   0   0   2   0   2   0   2   2   2   2   0   0   0   2   2   2   0   0   2   0   0   2   2   0   2   0   2   0   0   2   2   2   2   2   0   0   2   2   2   2   2   0   0   0   2   2   0   0   0   0   2   0   0   2   2   0   0   2   0   2   0   0   0   0   2   0   0   2   0   2   0   2   0   0   0   2   0
 MK-2-11                2   0   2   0   2   0   0   0   2   2   2   2   0   2   0   0   2   0   0   0   0   2   2   2   0   2   0   2   2   2   0   0   0   0   0   2   0   2   0   0   2   0   2   2   2   2   2   2   2   2   2   0   2   0   0   0   0   0   0   0   2   0   2   2   0   0   0   2   0   2   0   0   2   0   0   2   2   2   0   0   2   0   2   2   0   0   2   0   0   2   2   0   2   2   0   2   0   2   2   0   0   0   0   0   2   2   0   2   0   0   0   2   2   0   2   2   0   0   0   0   2   2   0   0   0   2   0   2   0   2   2   2   2   0   2   0   0   2   2   0   0   2   0   0   2   2   0   2   0   2   0   2   2   2   2   2   2   0   0   2   2   2   2   2   0   0   0   0   2   0   0   0   0   2   0   2   2   2   0   0   2   0   2   0   0   0   0   2   0   0   2   0   2   0   2   2   0   0   2   0
 MK-2-12                2   0   2   0   2   2   0   0   2   2   2   2   2   2   0   0   0   0   0   0   0   2   2   2   0   0   0   2   2   2   2   0   0   0   0   2   0   2   0   0   2   0   2   2   2   2   2   2   2   0   0   0   2   0   0   0   0   0   0   0   0   2   2   2   0   0   0   2   0   2   0   0   2   0   0   2   2   2   0   0   2   0   2   2   0   0   0   0   0   0   2   0   2   2   0   2   0   2   2   0   0   0   2   0   2   2   0   0   0   0   0   2   2   2   2   2   0   0   0   0   2   2   0   0   0   2   0   2   2   2   2   2   2   0   2   0   0   2   2   0   0   2   0   0   2   2   0   2   0   2   0   2   2   2   2   2   2   0   2   2   2   2   2   2   0   2   0   0   2   0   0   0   0   2   0   2   2   2   0   0   2   0   2   2   0   0   0   2   0   0   2   0   2   0   2   2   2   0   0   0
 MK-2-13                2   0   2   0   2   2   0   2   2   2   2   2   2   2   0   0   0   0   0   0   0   2   2   2   0   0   0   2   2   2   0   0   0   0   0   2   0   2   0   0   2   2   2   2   2   2   2   2   2   0   0   0   2   0   0   0   0   0   0   0   0   2   2   2   0   0   0   2   0   2   0   0   2   0   2   2   2   2   0   0   2   0   2   2   0   0   0   0   0   0   2   0   2   2   0   2   0   2   2   0   0   0   2   2   2   2   0   0   0   0   0   2   2   2   2   2   0   0   0   0   2   2   0   0   0   2   0   2   2   2   2   2   2   0   2   2   0   2   2   0   0   2   0   0   2   2   0   2   0   2   0   2   2   2   2   2   2   0   2   2   2   2   2   2   0   2   0   0   2   0   0   0   2   0   0   2   2   2   0   2   2   0   2   2   0   0   0   2   2   0   2   0   2   0   2   2   0   0   0   0
 MK-2-14                2   0   2   0   2   2   2   2   2   2   2   2   0   2   0   0   0   0   0   0   0   2   2   2   0   0   0   2   2   2   0   0   0   0   0   2   0   2   0   0   2   2   2   2   2   2   2   2   2   0   0   0   2   0   2   2   0   0   0   0   0   2   2   2   2   0   0   2   0   2   0   0   2   0   2   2   2   2   0   0   2   0   0   2   0   0   0   0   2   0   2   0   0   2   0   2   0   2   2   0   0   0   2   2   2   2   0   0   0   0   0   2   2   2   2   2   0   0   2   0   2   2   0   2   0   0   0   2   2   2   2   0   2   0   2   2   0   2   2   0   0   2   0   0   0   2   0   2   0   2   2   2   2   2   2   2   2   0   2   2   2   2   2   2   0   2   0   2   2   0   0   0   2   0   0   2   2   2   0   2   2   0   2   2   0   2   0   2   2   0   2   0   2   0   2   2   0   0   0   0
 MK-2-15                2   0   2   0   2   2   2   2   2   2   2   2   0   2   0   0   0   0   0   0   0   0   2   2   0   0   0   2   2   2   0   0   0   0   0   2   0   2   0   0   2   2   2   2   2   2   2   2   0   0   0   2   2   0   2   2   0   0   0   0   0   2   2   2   2   0   0   2   0   2   0   0   2   0   2   2   0   2   2   0   2   0   2   2   0   0   0   0   2   0   2   0   0   2   0   2   0   2   2   0   0   0   2   2   2   2   0   0   0   0   2   2   2   2   2   2   0   2   2   0   2   2   0   2   0   0   0   2   2   2   2   0   2   0   2   2   0   2   2   0   0   2   0   2   0   2   0   2   0   2   2   0   0   0   2   2   2   0   2   2   2   2   0   2   0   2   0   2   0   0   2   0   2   0   0   2   2   2   0   2   0   2   2   0   0   2   0   2   0   0   2   2   2   0   2   2   2   0   0   0
 MK-2-16                2   0   2   0   2   2   2   2   2   2   2   2   0   2   0   0   0   0   0   0   2   0   2   2   0   0   0   2   2   2   0   0   0   0   0   0   0   2   0   0   2   0   2   2   2   2   2   0   0   0   0   2   0   0   2   2   0   2   0   0   0   2   2   2   0   0   0   0   0   2   2   0   2   0   2   2   0   2   2   0   2   0   2   2   0   0   0   0   2   0   2   0   0   2   0   0   0   2   0   0   0   0   2   2   2   2   2   0   0   2   2   2   2   2   2   2   0   2   2   0   2   0   0   2   0   0   0   2   2   2   2   0   2   0   0   2   0   2   2   0   0   2   0   2   0   0   0   0   0   2   2   0   0   0   2   2   2   0   2   2   2   2   0   2   0   2   0   2   0   0   2   2   2   0   0   2   2   2   0   2   2   2   2   0   0   2   0   2   0   0   2   2   2   0   2   2   2   0   0   0
 MK-3-1                 0   0   0   2   2   0   2   2   2   2   0   2   0   0   2   2   2   0   0   0   2   2   0   2   0   2   0   0   2   2   2   2   2   0   0   0   0   2   0   2   2   0   0   2   0   2   2   0   0   0   2   2   2   2   0   2   0   2   2   2   0   0   2   2   2   2   2   0   2   0   2   2   2   0   0   2   0   2   2   0   2   2   0   2   0   2   0   0   2   0   2   0   2   2   0   0   2   0   2   2   2   0   0   0   2   0   0   2   0   0   0   2   2   2   2   0   2   0   0   2   0   2   0   2   2   2   2   0   2   0   0   2   2   0   0   0   2   0   2   0   0   2   0   0   0   2   0   2   0   2   0   0   2   0   0   0   2   2   2   2   2   2   2   0   2   2   2   2   0   2   0   2   2   2   0   2   2   2   2   2   2   2   2   0   0   2   2   2   2   0   2   2   2   2   0   2   0   0   0   2
 MK-3-2                 0   0   0   2   2   0   2   2   2   2   0   2   0   0   0   0   0   0   0   0   2   2   0   2   0   2   2   0   2   0   2   2   2   0   2   2   2   2   0   2   2   0   0   2   0   2   2   0   0   0   2   2   2   2   0   2   0   2   2   2   0   0   2   2   2   2   2   0   2   0   2   2   2   2   0   2   0   2   2   0   0   2   0   0   0   2   0   0   2   0   2   0   2   2   0   0   2   0   2   2   2   0   0   0   2   0   0   2   0   0   0   2   2   2   2   0   2   0   0   0   0   2   0   2   2   2   2   0   2   0   0   2   2   0   2   0   2   2   2   0   2   2   0   0   0   2   0   2   0   2   0   0   2   0   0   0   2   2   2   2   2   2   2   0   2   2   2   2   2   0   2   2   0   2   0   2   2   2   2   2   2   2   2   0   0   2   0   2   2   0   2   2   0   2   2   2   0   0   2   2
 MK-3-3                 0   0   0   2   2   0   2   2   2   2   0   2   0   0   0   0   0   0   0   0   2   2   0   2   2   2   2   0   2   0   2   2   2   0   2   2   2   2   0   2   2   0   0   2   0   0   2   2   0   0   2   2   2   2   0   2   0   2   2   2   0   0   2   2   2   2   2   0   2   0   2   0   2   2   0   0   0   2   2   0   0   2   0   2   0   2   0   0   0   0   2   0   2   2   0   0   0   0   2   2   2   0   0   0   2   0   0   2   0   0   0   0   2   2   2   0   2   0   0   0   0   2   0   2   2   2   0   0   2   0   0   2   2   0   2   0   2   2   2   0   2   2   0   0   0   2   0   2   2   2   0   0   2   0   0   2   2   2   2   2   2   2   2   0   2   2   2   2   2   0   2   2   0   2   0   2   2   0   2   2   2   0   2   0   0   0   0   2   2   0   2   2   0   2   2   2   2   0   2   2
 MK-3-4                 0   0   0   2   2   0   2   2   2   2   0   2   0   0   0   0   0   0   0   0   2   2   0   2   2   2   2   0   2   0   2   2   2   0   2   2   2   2   0   0   2   0   0   2   0   0   2   2   0   0   0   2   0   2   0   2   0   2   0   2   0   0   2   2   2   2   2   0   2   0   2   2   2   2   2   0   2   2   2   0   0   2   0   2   0   2   0   0   0   0   2   2   2   2   0   0   0   0   2   2   2   0   0   0   2   0   0   2   0   0   0   0   2   2   2   2   2   0   0   0   0   2   0   2   2   2   0   0   2   2   0   2   2   0   2   0   2   2   2   0   0   0   0   0   0   2   0   0   2   2   2   2   2   0   0   2   2   2   2   2   2   2   2   0   2   2   2   2   2   0   2   0   2   2   0   2   2   2   2   2   2   0   0   0   0   0   0   2   2   0   2   2   0   2   2   2   2   2   2   2
 MK-3-5                 0   0   0   2   2   0   2   2   2   0   0   2   0   0   0   0   0   0   0   0   0   2   0   2   2   2   2   0   2   0   2   2   0   0   2   2   2   2   0   0   2   0   0   0   0   2   2   2   2   0   0   0   0   2   0   2   0   2   0   2   0   0   2   2   0   2   2   0   2   0   2   2   2   2   2   0   2   2   2   0   0   2   0   2   0   2   0   0   0   2   0   2   2   2   0   2   0   2   2   2   2   0   0   0   2   0   0   2   0   0   0   0   2   2   2   2   2   0   0   0   0   2   0   2   2   2   0   0   2   2   0   2   2   0   2   2   2   2   2   0   0   2   0   0   0   2   0   0   2   0   2   2   2   0   0   2   2   2   2   2   2   2   2   0   2   2   2   0   0   0   2   0   2   2   0   2   2   0   2   0   2   0   0   0   0   0   0   2   2   0   2   2   0   2   2   2   2   2   2   0
 MK-3-6                 0   0   0   2   0   0   2   2   2   0   0   2   0   2   0   0   0   0   0   0   0   0   0   2   2   2   2   0   0   0   2   2   0   0   2   2   2   2   0   2   2   0   0   0   0   2   2   2   2   0   2   0   0   2   0   2   0   2   2   2   2   0   2   0   0   2   2   0   0   0   2   2   2   2   2   0   2   2   2   2   0   2   0   0   0   2   0   0   0   0   0   2   2   2   0   2   0   2   2   2   2   0   0   0   2   0   0   2   0   0   0   0   2   2   2   2   0   0   0   0   0   0   0   2   2   2   0   0   2   2   0   2   2   0   2   2   2   2   2   0   0   2   0   0   0   2   0   0   0   0   2   2   2   0   2   2   2   2   2   0   2   2   2   0   2   0   2   0   0   0   2   0   2   2   0   2   2   0   2   0   2   0   0   2   0   0   0   2   2   0   2   2   0   2   2   2   2   2   0   0
 MK-3-7                 0   0   0   2   0   0   2   2   2   0   0   2   0   2   0   0   0   0   0   0   0   2   2   2   2   2   2   0   0   0   0   2   0   0   2   2   2   2   0   2   2   0   0   0   0   2   2   2   2   0   2   0   0   2   0   2   0   2   2   2   2   0   2   0   0   2   2   0   0   0   2   2   2   2   2   0   2   2   2   2   0   2   0   0   0   2   0   0   0   0   0   2   0   2   0   2   0   2   2   2   2   0   0   0   2   0   0   2   0   0   0   0   2   2   2   0   2   0   0   2   0   0   0   2   2   2   0   0   2   2   0   2   2   0   2   2   2   2   2   0   0   2   0   0   0   0   0   0   0   0   2   2   2   0   2   2   2   2   2   0   2   2   2   0   2   0   2   0   0   0   2   0   2   2   0   2   2   0   2   2   0   0   0   2   0   0   2   2   0   0   0   2   0   2   0   2   2   2   0   0
 MK-3-8                 0   0   0   2   0   0   2   2   2   0   2   0   2   2   0   0   0   0   0   0   0   2   2   2   2   2   2   0   0   0   0   2   0   0   2   2   0   2   0   2   2   0   0   0   0   2   2   2   2   0   2   0   0   2   0   2   0   2   2   2   2   0   2   2   0   2   2   0   0   0   2   2   2   2   2   0   2   2   2   2   0   2   0   0   0   2   0   0   0   0   0   2   0   2   0   0   0   2   2   2   2   0   0   0   2   0   0   2   0   0   0   0   2   2   2   0   2   0   0   2   0   2   0   0   2   0   0   0   2   2   0   2   2   0   2   2   2   2   0   2   0   2   0   0   0   0   0   2   0   0   0   2   2   0   2   2   0   2   2   0   2   2   2   0   2   0   2   2   0   0   2   0   2   2   0   0   2   0   2   2   0   0   0   2   0   0   2   2   0   0   0   2   2   2   0   2   2   2   0   0
 MK-3-9                 0   0   0   2   0   0   2   2   2   0   2   2   2   2   0   0   0   0   2   0   0   2   2   2   2   2   2   0   0   0   0   2   0   2   2   2   0   2   0   2   2   0   0   0   2   0   0   0   2   0   2   0   0   2   0   2   0   2   2   2   2   0   0   2   0   0   2   0   0   0   2   2   2   2   0   0   2   2   2   2   2   2   0   0   0   2   0   0   0   0   0   2   0   2   0   0   2   2   2   2   2   0   0   0   2   0   0   2   0   0   0   0   2   2   2   0   2   0   0   2   0   2   0   0   2   0   0   0   2   2   0   2   2   0   2   2   2   2   2   2   2   2   0   0   0   0   0   2   0   0   0   2   2   0   2   2   0   2   2   0   0   0   2   0   2   0   0   2   0   0   2   0   2   2   0   0   2   0   2   2   0   0   0   2   0   0   2   2   0   0   0   2   2   2   0   2   2   2   0   0
 MK-3-10                0   0   0   2   0   0   2   0   2   0   2   2   0   2   0   0   0   0   2   0   0   2   2   0   2   2   2   0   0   0   0   2   0   2   0   2   2   2   2   2   2   0   0   0   0   0   0   0   2   2   2   0   0   2   0   2   0   2   0   2   2   0   0   2   0   2   2   0   0   0   2   2   2   2   0   0   2   2   2   2   2   2   0   0   0   2   2   0   0   0   0   2   0   2   0   0   2   2   2   2   2   0   0   0   0   0   0   0   0   0   0   0   2   2   2   0   2   2   0   2   0   2   0   0   2   0   0   0   2   2   0   2   2   0   2   2   2   2   2   2   2   2   0   0   0   0   0   2   2   0   2   2   2   2   2   2   0   2   2   0   0   0   2   0   2   0   0   2   0   0   2   0   2   2   0   2   2   0   2   2   2   0   2   2   0   0   2   2   0   0   0   2   2   2   0   2   2   2   2   0
 MK-3-11                0   0   0   2   0   0   2   0   2   0   2   2   0   2   0   0   0   0   2   0   0   2   2   0   2   2   2   0   0   0   0   2   0   2   0   2   0   2   2   0   2   0   0   0   0   0   0   0   2   2   2   0   0   2   0   0   0   2   0   2   2   0   0   2   0   2   2   0   0   2   2   2   2   2   0   0   0   2   2   2   2   2   0   0   0   2   2   0   0   0   0   2   0   2   0   0   2   2   2   2   2   0   0   0   2   0   0   0   0   0   0   0   2   2   0   0   2   0   0   2   0   2   0   0   2   2   0   0   2   2   0   2   2   0   0   2   2   2   2   2   2   2   2   0   0   0   0   0   2   0   0   2   2   2   2   0   0   2   2   0   2   0   2   0   2   0   0   2   0   0   2   0   2   2   0   2   0   0   2   2   2   0   2   2   0   0   2   2   0   0   0   2   2   2   0   2   2   0   2   0
 MK-3-12                0   2   0   2   0   0   2   0   2   0   2   2   0   2   0   0   0   0   2   0   0   2   2   0   2   2   2   0   0   0   0   2   0   2   2   2   0   2   2   0   2   0   0   2   0   0   0   0   2   2   2   0   2   2   0   0   0   2   0   0   2   0   0   2   0   2   2   0   0   2   2   2   2   2   0   0   0   2   2   2   2   2   0   0   0   2   2   0   0   0   2   2   0   0   0   0   2   2   2   2   2   0   0   0   2   0   0   0   0   2   0   0   2   2   0   0   2   0   0   2   0   2   0   0   2   2   0   0   2   2   2   2   2   0   0   2   2   2   2   2   2   2   2   0   0   0   0   0   2   0   2   2   0   2   2   0   0   2   2   0   2   0   0   0   0   2   2   2   0   0   2   0   2   2   2   2   0   0   2   2   0   0   2   2   0   0   0   2   0   0   0   2   2   2   0   2   2   0   2   0
 MK-3-13                0   2   2   2   0   0   0   0   0   0   0   2   0   2   0   0   0   0   2   0   0   2   0   2   2   2   2   0   0   0   2   2   0   2   2   2   0   2   2   0   2   0   0   2   0   0   0   0   2   2   2   0   2   2   0   0   0   2   0   2   0   2   0   2   0   2   2   0   0   2   2   2   2   2   0   2   0   2   2   2   2   2   0   2   0   2   0   0   0   2   2   2   0   0   0   0   2   2   2   2   2   0   0   0   2   0   0   0   0   0   2   0   2   0   0   0   2   0   0   0   0   2   0   0   2   2   0   0   2   2   2   2   2   0   0   2   2   2   2   2   2   2   2   0   0   0   0   0   2   2   2   0   0   2   0   0   0   2   2   2   2   0   2   0   0   2   2   2   0   0   2   0   2   2   2   2   0   0   2   2   0   0   2   2   0   0   0   2   0   0   0   2   2   2   0   2   2   0   2   2
 MK-3-14                0   2   2   2   0   0   0   0   0   0   0   2   0   2   0   0   0   0   2   0   2   2   0   2   2   0   2   0   0   2   2   2   0   0   2   2   0   2   2   2   2   0   0   2   0   0   0   0   2   2   2   0   2   2   0   2   0   2   0   2   2   2   0   2   0   2   2   0   0   2   0   2   2   2   0   2   0   2   2   2   2   2   0   0   0   2   0   0   0   2   2   2   0   0   0   0   2   2   2   2   0   0   0   0   2   0   0   0   0   0   2   0   2   0   0   0   2   0   0   2   2   2   2   0   2   2   0   0   2   2   2   0   2   0   2   2   2   2   2   2   0   2   2   0   0   0   0   0   2   2   2   0   0   2   0   2   0   2   2   2   2   0   2   0   0   2   2   2   2   0   2   0   2   2   2   0   0   0   2   2   0   0   2   0   0   0   0   2   0   0   0   2   2   2   0   2   2   0   2   2
 MK-3-15                0   2   2   2   0   0   0   0   0   0   0   0   2   2   0   0   2   0   0   2   2   2   0   2   2   0   2   0   0   2   2   0   0   0   2   2   0   2   2   2   2   0   0   2   0   0   0   0   0   2   2   0   2   2   0   2   0   2   0   2   2   2   0   2   0   0   2   0   0   2   2   2   2   2   0   2   0   2   2   2   2   2   0   0   0   2   0   0   0   2   2   2   0   0   0   2   2   2   2   2   0   0   0   0   2   0   0   0   0   0   2   0   2   0   0   0   2   2   0   0   0   2   2   0   2   2   0   0   2   2   2   0   2   0   2   2   0   2   0   2   0   2   2   0   0   0   0   2   2   2   0   0   0   2   0   2   0   2   0   2   2   0   2   0   0   2   0   2   2   0   2   0   2   2   2   2   0   0   0   2   0   0   2   0   0   0   0   2   0   0   0   2   2   2   0   2   2   2   2   2
 MK-3-16                0   2   2   2   0   0   0   0   0   0   0   0   2   2   0   0   2   0   0   2   2   2   0   2   2   0   2   0   0   2   2   0   0   0   2   2   0   2   2   2   2   0   0   2   0   2   0   0   0   2   2   0   2   2   0   2   0   2   0   2   2   0   0   2   0   0   2   0   0   2   2   2   2   2   0   2   0   2   2   0   2   2   0   0   0   2   0   0   0   2   2   2   0   0   0   2   2   2   2   2   0   0   0   0   2   0   0   0   0   0   2   0   2   0   0   0   2   2   0   0   0   2   2   0   2   2   0   0   2   2   2   0   2   0   2   2   0   2   0   2   0   2   2   0   0   0   0   2   2   2   0   0   0   2   0   2   0   2   2   2   0   0   2   0   0   0   0   2   2   0   2   0   2   2   2   2   0   0   2   2   0   0   2   0   0   0   2   2   0   2   0   2   2   2   0   2   2   2   2   2
 MK-4-1                 2   0   0   0   2   2   0   2   0   0   0   0   0   0   2   0   0   0   2   0   2   0   2   2   2   2   2   2   2   2   0   0   2   2   2   0   0   2   0   2   2   2   2   0   0   0   0   0   2   2   0   0   0   2   2   2   0   0   2   2   0   2   0   0   2   0   0   0   0   0   2   0   2   0   0   0   2   0   0   0   0   0   2   2   0   0   0   0   0   2   0   2   0   2   0   0   0   0   2   0   2   2   0   0   2   2   0   0   0   2   0   2   2   0   2   0   2   2   2   0   2   2   2   0   2   2   2   0   0   0   0   0   0   0   0   2   0   0   0   2   0   2   2   0   2   2   0   2   0   0   2   0   0   0   2   0   2   2   0   2   2   2   2   0   2   0   2   2   2   0   2   2   2   2   0   0   2   2   2   2   2   2   2   2   2   0   2   2   2   2   0   2   2   2   2   0   2   0   2   2
 MK-4-2                 2   0   0   0   2   2   0   2   0   0   0   0   0   0   2   0   0   0   2   0   2   0   2   2   2   2   2   0   2   2   0   0   2   2   2   0   0   2   0   2   0   2   2   0   0   0   0   0   2   2   0   0   0   2   2   2   0   0   2   2   0   2   0   0   2   0   0   2   2   2   2   0   2   0   0   0   2   0   0   0   0   0   2   2   0   2   0   0   0   2   0   2   0   2   2   0   0   0   0   0   2   2   0   0   0   2   0   0   0   2   0   2   2   0   2   0   2   0   2   0   2   2   2   2   2   2   2   0   0   0   0   0   2   0   0   2   0   0   2   2   0   2   2   0   2   2   0   2   0   0   2   0   0   0   2   0   2   0   0   2   2   2   2   0   2   2   2   0   2   0   2   2   2   2   0   0   0   2   2   2   2   2   2   2   2   0   2   2   2   2   2   2   0   2   2   0   2   0   2   0
 MK-4-3                 2   0   0   0   2   2   0   2   0   0   0   0   0   0   2   2   0   2   2   0   2   2   2   2   2   2   2   0   2   2   0   0   2   2   2   0   0   2   0   2   0   2   2   0   0   0   2   0   2   2   2   0   0   2   2   2   2   0   2   2   0   0   2   0   2   0   0   2   2   2   2   0   2   0   0   0   2   0   0   0   0   0   2   2   0   2   0   0   0   2   2   2   0   2   2   0   0   2   0   0   2   2   0   0   0   2   2   0   0   2   0   2   2   0   2   0   2   0   2   0   2   2   2   2   0   2   2   0   0   0   0   0   2   0   0   2   0   2   2   2   0   2   2   0   2   2   0   2   0   0   2   2   0   0   2   0   2   0   0   2   2   2   2   0   2   2   2   0   2   0   0   2   2   2   0   0   0   2   0   2   2   2   2   2   0   0   2   2   2   2   2   2   0   2   2   0   2   0   2   0
 MK-4-4                 2   0   2   2   2   2   0   2   0   0   0   0   0   0   2   2   0   2   2   0   2   2   2   0   2   2   2   0   2   2   0   2   2   2   2   0   0   2   0   2   0   2   2   0   0   0   2   0   2   2   2   2   0   2   2   2   2   2   2   0   0   0   2   0   2   0   0   0   2   2   2   0   2   0   0   0   0   0   0   0   0   0   2   2   0   2   0   0   0   0   2   2   0   2   0   0   0   2   0   0   2   0   0   2   0   2   2   0   0   2   0   2   2   0   2   0   2   0   2   0   2   2   2   2   0   2   2   0   0   0   0   0   2   0   0   0   0   2   2   0   0   0   2   0   2   2   0   2   0   0   2   2   0   2   2   0   2   0   0   2   2   2   2   0   0   2   2   0   2   0   0   2   2   2   0   0   0   2   0   2   2   2   2   2   0   0   2   2   2   2   2   2   0   2   2   0   2   0   2   0
 MK-4-5                 2   0   2   2   0   2   0   2   0   0   0   0   0   0   2   2   0   2   2   0   2   2   2   0   2   0   0   0   2   2   0   2   2   2   2   0   0   2   0   2   0   2   2   0   0   0   2   0   2   2   2   2   0   2   2   2   2   2   2   0   0   0   2   0   2   0   0   0   2   2   2   2   2   0   0   0   2   0   0   2   0   0   2   0   2   2   0   0   0   0   0   2   2   2   0   0   0   2   0   0   2   2   0   2   0   2   2   0   0   2   0   2   0   0   2   0   2   0   2   0   2   2   2   2   0   2   2   0   0   0   0   2   2   0   0   0   0   0   2   0   0   0   2   0   2   2   0   2   2   0   2   2   0   2   2   0   2   0   2   2   2   2   0   0   0   2   2   0   2   0   0   2   2   2   0   0   0   2   0   2   2   2   2   2   0   0   2   2   2   2   2   2   0   2   2   0   2   0   2   0
 MK-4-6                 2   0   2   2   0   2   0   2   0   0   0   0   0   0   2   2   0   2   2   0   2   0   2   0   2   0   0   0   2   2   0   2   2   2   0   0   0   2   0   2   0   2   2   0   0   0   2   0   2   2   2   0   0   2   2   2   2   2   2   0   0   0   2   0   2   0   0   2   2   2   2   2   2   2   0   0   2   0   0   2   0   0   2   0   2   2   0   0   0   0   0   2   2   2   0   0   0   2   0   2   2   2   0   0   0   2   2   0   0   2   0   2   0   0   2   2   2   0   2   0   2   2   0   2   0   0   2   0   0   0   2   2   2   0   0   0   0   0   2   0   0   0   2   0   0   0   2   2   2   0   2   2   0   2   2   0   2   0   2   2   2   2   0   0   0   2   2   0   2   0   0   2   2   2   0   0   2   2   2   0   2   2   2   2   2   0   2   2   2   2   0   2   0   2   2   0   2   2   2   0
 MK-4-7                 2   0   2   2   0   2   0   2   0   2   0   0   0   0   2   2   0   2   2   0   2   0   2   0   2   0   0   0   2   2   0   2   2   2   0   0   0   2   2   2   2   2   2   2   0   0   0   0   0   2   2   0   0   2   2   0   2   2   2   0   0   0   0   0   2   2   0   2   2   2   2   2   0   2   2   0   2   0   0   2   0   0   2   0   2   2   0   0   0   2   0   2   2   2   0   0   0   2   0   2   2   2   0   0   0   2   2   2   0   2   0   2   2   0   2   2   2   0   2   0   2   2   0   2   2   0   2   0   0   0   2   0   2   0   0   0   0   0   2   0   0   0   2   0   0   2   2   2   2   0   2   2   0   2   2   0   2   0   2   2   2   2   2   0   0   0   2   0   2   0   0   2   2   0   2   0   2   2   0   0   0   2   2   2   2   2   2   2   2   2   0   2   0   2   2   0   2   2   2   0
 MK-4-8                 2   2   2   2   0   2   0   2   0   2   0   0   0   0   2   2   0   2   0   0   2   0   2   0   0   0   0   0   2   2   0   2   0   2   0   0   0   2   0   2   2   2   2   2   0   0   0   0   0   2   2   2   0   2   2   0   2   2   2   0   0   0   0   2   2   2   2   2   2   2   2   2   0   0   2   0   2   0   0   2   2   0   2   2   2   2   0   0   0   2   0   0   2   2   0   0   0   2   0   0   2   0   0   0   0   2   0   2   0   2   2   2   2   0   2   2   2   0   0   0   2   2   2   2   2   0   2   2   0   2   2   0   2   2   0   0   0   0   2   0   0   0   2   0   0   2   2   2   2   0   2   0   0   2   2   2   0   0   2   2   2   0   2   0   0   2   2   0   2   0   2   2   2   0   2   2   2   2   0   0   0   2   2   2   2   2   2   2   0   2   0   2   0   2   2   0   2   2   2   0
 MK-4-9                 2   2   2   2   2   2   0   2   0   2   0   0   0   0   2   2   0   2   0   0   2   0   2   0   0   0   0   0   2   2   0   2   0   2   0   0   0   2   2   2   2   2   2   2   0   2   0   0   0   2   2   2   0   2   2   0   2   0   2   0   0   0   0   2   2   2   2   2   2   2   2   2   0   0   0   0   2   0   0   2   2   0   2   2   2   2   0   0   0   2   0   0   2   0   0   0   2   2   0   2   2   0   0   0   0   2   2   2   0   2   2   2   2   2   2   2   2   0   0   0   2   2   2   2   2   0   0   2   0   2   2   0   2   2   0   0   0   2   2   0   0   2   0   2   0   2   2   2   2   2   2   0   0   2   2   2   0   0   2   2   2   0   2   0   0   2   2   0   2   2   2   2   2   2   2   2   2   2   2   0   0   0   2   2   0   2   2   2   0   2   0   2   2   2   2   0   2   2   2   0
 MK-4-10                2   2   0   0   2   2   0   2   0   0   0   0   0   0   2   2   2   2   0   0   2   0   2   0   2   0   0   0   2   2   0   2   0   2   0   0   0   2   2   2   2   2   2   2   0   2   0   0   0   2   2   2   0   0   2   2   2   0   2   0   0   0   0   2   2   2   2   2   2   0   2   2   0   0   2   0   2   0   0   2   2   0   2   2   2   2   0   0   0   2   0   0   2   0   0   0   2   2   0   2   2   0   0   0   0   2   2   2   0   0   0   2   2   2   2   2   2   0   0   0   0   2   2   2   2   0   0   2   0   2   2   0   2   2   0   0   0   2   2   0   0   2   0   2   0   2   0   2   2   2   2   0   2   2   2   2   0   2   2   0   2   0   2   0   0   2   2   0   2   2   2   2   2   2   2   2   2   2   2   0   0   0   2   2   0   2   2   2   0   2   0   2   0   2   0   0   2   2   2   2
 MK-4-11                2   2   0   0   0   0   0   2   0   0   0   0   0   0   2   2   2   0   0   0   2   0   2   0   2   0   0   0   2   2   0   2   0   2   0   0   0   2   2   2   0   0   2   2   0   2   0   0   0   2   2   2   0   0   2   2   2   0   2   0   0   0   0   2   2   2   2   2   2   0   2   2   0   0   2   0   2   0   2   2   2   0   2   2   2   2   0   0   0   2   0   0   0   0   0   0   2   2   0   2   2   0   0   0   0   2   2   2   0   0   0   0   2   2   0   2   2   0   0   0   0   2   2   2   2   0   0   2   2   2   2   0   0   2   0   0   0   2   2   0   0   2   0   0   0   2   0   2   2   2   2   0   2   2   2   0   0   0   2   0   2   0   0   0   2   2   2   0   0   2   2   2   2   2   2   2   2   0   2   0   0   0   2   0   2   2   2   2   0   2   0   2   0   2   0   2   2   2   2   0
 MK-4-12                2   2   0   0   0   0   0   2   0   0   0   0   0   0   2   2   2   0   0   0   2   0   2   2   2   0   0   0   2   2   0   0   0   2   0   0   2   2   2   0   0   0   2   2   0   2   0   0   0   2   2   2   0   0   2   2   0   0   2   0   0   0   0   2   2   2   2   2   2   0   2   2   0   0   2   0   2   0   0   2   0   0   2   2   2   2   0   0   0   0   0   2   0   0   2   0   2   2   0   2   2   0   0   0   0   2   2   2   0   0   0   0   2   2   0   2   2   0   0   0   0   2   2   2   2   0   0   2   2   2   2   0   2   2   0   0   0   2   2   0   0   2   0   0   2   2   0   2   2   2   2   0   2   2   2   0   0   0   2   0   2   0   0   0   2   2   2   0   0   2   2   2   2   0   2   0   2   0   2   0   0   0   2   0   2   2   2   2   0   2   0   2   0   2   0   0   2   2   2   0
 MK-4-13                2   2   0   0   0   0   0   2   0   0   0   2   0   0   2   2   2   0   0   0   2   0   2   2   0   0   0   0   2   2   0   0   2   2   0   0   2   2   2   0   0   0   2   2   0   2   0   2   2   2   2   2   0   0   2   2   0   2   2   0   0   0   0   0   0   2   2   2   2   2   0   2   0   0   2   0   2   0   0   2   0   0   0   2   0   2   0   2   2   0   0   2   0   0   2   0   2   2   0   0   0   0   0   0   0   2   2   0   0   0   0   0   2   2   2   2   0   0   0   0   0   2   2   2   0   0   0   2   2   2   2   0   2   2   0   0   0   2   0   0   0   2   0   2   2   2   0   2   0   2   2   0   2   2   2   0   0   0   2   0   2   0   0   2   2   2   2   0   0   2   2   2   2   0   0   0   2   0   2   0   0   0   2   0   2   2   2   2   0   2   0   2   0   2   0   0   2   2   2   0
 MK-4-14                2   2   0   0   0   0   0   2   2   2   0   2   0   0   2   2   2   0   0   0   2   0   2   2   0   2   2   0   0   2   0   0   2   2   0   0   2   0   2   0   0   0   2   0   0   2   0   0   0   2   2   2   0   0   2   2   0   0   2   0   0   0   0   0   0   0   2   2   2   2   0   2   0   0   2   0   2   0   0   2   0   0   0   2   0   2   0   2   0   0   0   2   2   0   2   0   0   2   0   0   0   0   0   0   0   2   2   0   0   0   0   0   2   2   2   2   0   2   0   0   0   2   2   0   0   0   0   2   2   2   2   0   2   2   0   2   0   0   0   2   0   2   0   2   2   2   0   2   0   2   2   0   2   0   2   0   0   0   2   0   2   0   2   0   2   2   2   0   0   2   2   2   2   0   0   0   0   0   2   2   0   0   2   0   2   0   2   0   0   2   0   2   0   2   0   0   2   2   2   0
 MK-4-15                2   2   0   2   0   0   0   2   2   2   0   2   0   0   2   2   2   0   0   0   2   0   2   2   0   2   2   0   2   2   0   0   2   2   0   0   0   0   2   0   0   0   2   0   0   2   0   0   0   2   2   2   0   0   2   2   0   0   2   0   0   0   2   0   0   0   2   2   2   2   0   2   0   0   2   0   2   0   0   2   2   0   0   2   0   2   0   0   0   0   0   0   2   0   2   2   0   2   0   0   0   0   2   0   0   2   2   0   0   0   0   0   2   0   2   2   0   2   0   0   0   2   2   0   0   0   2   2   0   2   2   0   2   2   0   2   0   0   0   2   0   0   0   2   2   2   0   2   0   2   2   2   2   0   2   0   0   0   2   0   2   0   2   0   2   2   2   0   0   2   2   2   2   0   0   2   0   0   0   2   0   0   2   0   0   0   2   0   0   2   0   2   0   2   0   0   2   0   2   0
 MK-4-16                2   2   0   2   0   0   0   2   2   2   0   2   0   0   2   2   2   0   0   0   0   0   2   2   0   2   2   0   2   2   0   2   2   2   0   0   0   0   2   0   0   0   0   0   2   2   0   0   0   0   2   2   0   0   2   0   0   0   2   2   0   0   2   0   0   0   2   2   2   2   0   2   0   0   0   0   2   2   2   2   2   0   0   2   0   0   0   0   0   0   2   0   2   0   2   2   0   2   0   0   0   2   2   0   0   2   2   0   0   0   0   0   2   0   2   2   0   0   0   0   0   2   2   0   0   0   2   2   0   2   2   0   2   0   0   2   0   0   0   2   0   0   0   2   2   2   0   2   2   2   2   2   2   0   2   0   0   0   2   0   2   0   2   0   2   2   2   0   0   0   2   2   2   0   0   2   2   0   0   2   0   0   2   0   0   2   2   0   2   2   0   2   0   2   0   0   2   0   2   0
 MK-5-1                 2   2   0   2   2   0   2   2   2   0   2   2   2   0   2   0   0   0   2   2   2   2   2   0   2   0   2   0   2   2   2   0   2   2   2   2   0   0   0   2   0   0   0   0   2   2   2   0   2   0   2   0   2   0   0   0   2   0   2   2   0   0   0   0   0   0   0   2   2   2   0   0   0   0   0   2   0   0   0   2   2   2   2   2   2   0   2   2   2   0   2   0   0   0   2   2   2   2   2   2   0   0   2   0   2   2   0   2   2   2   0   2   2   0   2   2   2   2   0   0   0   2   0   2   2   2   2   2   2   0   2   0   2   2   2   0   0   2   2   0   0   0   2   2   0   0   0   0   2   0   0   0   0   2   0   0   0   0   0   2   0   0   2   2   2   2   0   2   2   0   2   0   2   0   0   2   2   0   2   2   2   2   0   0   0   2   0   2   0   0   2   2   2   0   0   0   2   0   0   0
 MK-5-2                 0   2   0   2   2   0   2   0   2   0   2   2   2   0   2   0   0   0   2   2   2   2   2   0   0   0   2   0   2   2   2   0   2   2   2   2   0   0   0   0   0   0   0   0   2   2   2   0   2   0   2   0   0   0   0   0   2   0   2   2   0   0   0   0   0   0   0   2   2   2   0   0   0   0   0   2   2   0   0   2   2   2   2   2   0   0   2   2   2   0   0   0   0   0   2   2   2   2   2   0   0   0   2   0   2   2   0   2   0   0   0   2   2   0   2   2   2   2   0   0   0   2   0   2   2   2   2   2   2   0   2   2   2   2   2   0   0   2   2   0   0   0   2   2   0   0   0   0   2   0   0   0   0   2   0   0   2   0   0   2   0   0   2   2   2   2   0   2   2   0   2   0   0   0   0   2   2   0   2   2   2   2   0   0   2   2   0   2   0   0   2   2   2   0   0   0   2   0   0   0
 MK-5-3                 0   2   0   2   2   0   2   0   2   2   2   2   0   0   2   0   0   0   2   2   2   2   2   0   2   0   2   0   2   2   0   2   2   2   2   2   0   0   0   0   0   0   0   2   2   2   2   0   2   0   2   0   0   0   0   0   2   0   2   2   0   0   0   0   0   2   0   2   2   2   0   2   0   0   0   2   0   0   0   2   2   2   0   2   0   0   2   2   2   2   0   0   0   0   2   2   2   2   2   0   0   2   2   0   2   2   2   2   0   0   0   2   2   0   2   2   2   2   0   0   0   2   0   2   2   0   2   2   0   0   2   2   2   2   2   2   0   2   0   0   0   0   2   2   0   0   0   0   0   0   0   0   0   2   2   0   2   0   0   2   0   0   2   0   2   2   0   2   2   0   2   0   0   0   0   2   2   0   2   2   2   2   0   0   2   2   0   2   0   0   2   2   2   0   2   0   2   0   0   0
 MK-5-4                 0   2   0   2   2   0   2   0   2   0   2   2   0   0   2   2   0   0   2   2   2   2   2   0   2   0   2   0   2   2   0   2   2   2   2   2   0   2   2   0   0   0   0   2   2   2   2   0   2   0   2   0   0   0   0   0   2   0   2   2   0   0   0   0   0   2   0   2   2   2   0   2   0   0   0   2   0   0   0   2   2   0   0   2   0   0   2   2   2   2   0   0   0   0   2   2   2   2   0   0   0   2   2   0   2   2   0   2   2   0   0   2   2   0   2   2   2   2   0   0   0   2   0   2   2   0   2   2   0   0   2   2   2   2   0   2   0   2   0   0   0   0   2   2   0   0   0   0   0   0   0   0   2   2   2   0   2   0   0   2   0   2   2   0   2   2   0   2   2   0   2   0   0   0   0   2   2   0   2   2   2   2   0   0   2   2   0   2   0   2   0   2   2   0   2   2   2   0   0   0
 MK-5-5                 0   2   0   2   0   0   2   0   2   2   2   2   0   2   2   2   0   0   2   2   2   2   2   0   2   0   2   0   2   2   0   2   2   2   2   2   0   2   2   0   0   0   0   2   0   2   2   0   2   0   2   0   0   0   0   0   2   0   2   2   0   0   0   0   0   2   0   2   2   2   0   2   0   0   0   2   0   0   0   2   2   0   0   2   2   0   2   2   2   2   0   0   0   0   2   2   2   2   0   0   0   0   2   0   2   2   0   2   2   0   0   2   2   0   2   0   2   2   0   2   0   2   2   2   2   0   2   2   0   0   2   2   2   0   0   2   0   2   0   0   0   0   2   2   0   0   0   0   2   0   2   0   2   2   2   2   2   0   0   2   0   2   2   0   2   2   0   2   2   0   2   2   0   0   0   2   2   0   2   2   2   2   0   0   2   2   0   2   0   2   0   0   2   0   2   2   2   0   0   0
 MK-5-6                 0   2   0   2   0   0   2   0   2   2   2   2   0   2   2   2   0   0   2   2   2   2   2   0   2   0   2   0   2   2   0   2   0   0   2   2   0   2   0   0   2   0   0   2   0   2   2   0   2   0   2   0   0   0   0   0   2   0   2   2   0   0   0   0   0   2   0   2   2   2   0   2   0   0   0   2   0   0   0   2   2   2   2   2   2   0   2   2   2   2   0   0   0   0   2   2   2   2   0   0   0   0   2   0   2   2   0   2   2   0   0   2   2   0   2   0   2   2   0   2   0   0   2   2   2   0   2   0   0   0   0   2   2   0   0   2   0   2   0   0   0   0   2   2   0   0   0   0   2   0   2   2   2   2   2   2   2   0   0   2   0   2   2   0   2   2   0   2   2   0   2   0   0   0   0   2   2   0   2   2   2   2   0   2   0   2   0   2   0   2   0   0   2   0   2   2   2   0   2   0
 MK-5-7                 2   2   2   0   0   0   0   2   2   2   2   2   0   0   2   2   0   0   0   2   2   2   2   0   2   0   2   0   2   2   2   2   0   0   2   2   0   0   0   0   0   2   0   2   0   2   2   0   2   0   2   0   0   0   0   0   2   0   2   2   2   0   0   0   0   2   0   0   2   2   0   2   2   0   2   2   0   0   0   2   2   2   0   0   2   2   2   2   2   2   0   0   0   0   2   2   2   2   0   2   0   0   0   0   2   2   0   2   2   2   0   2   2   0   2   0   2   2   0   2   0   0   2   2   2   0   2   0   0   0   0   2   2   0   0   2   0   2   0   0   0   0   2   2   0   0   0   0   2   0   2   2   2   2   2   2   2   0   0   2   0   2   2   0   2   2   0   2   2   0   2   0   0   0   0   2   2   0   2   2   2   2   2   2   0   2   0   2   0   2   0   0   2   0   2   0   2   0   2   0
 MK-5-8                 2   2   2   0   0   0   0   2   0   2   2   2   0   0   2   2   0   0   0   2   2   2   2   0   2   0   2   0   2   2   2   2   0   0   2   2   0   0   0   0   0   2   0   2   0   0   2   0   2   0   2   2   0   0   0   0   2   0   2   2   2   0   0   0   0   2   0   0   2   2   0   2   0   0   2   2   0   0   0   2   2   2   2   0   2   2   2   2   2   2   0   2   0   0   2   2   2   2   0   2   0   0   0   0   2   2   0   2   2   2   0   2   2   0   0   0   2   0   0   2   0   2   2   2   2   0   2   0   0   0   0   2   2   2   0   2   0   2   0   0   0   0   0   2   0   0   0   0   2   0   2   2   2   2   2   2   2   0   0   2   0   2   2   0   2   2   0   2   2   2   2   0   0   0   0   2   0   0   2   2   2   2   2   2   0   2   0   2   0   2   0   0   2   0   2   0   2   0   2   0
 MK-5-9                 2   2   2   0   0   0   0   2   0   2   2   2   2   0   0   2   0   0   0   2   0   0   2   0   2   0   2   0   2   2   2   2   0   0   2   2   0   2   0   2   0   2   2   2   0   0   2   0   2   0   2   2   0   0   0   0   2   0   2   2   2   0   0   0   0   2   0   0   2   2   2   2   0   0   2   2   0   0   0   2   0   2   2   0   2   2   2   2   2   2   0   2   0   2   2   2   2   2   0   2   0   0   0   0   0   2   0   2   2   2   0   2   2   0   0   2   2   0   0   2   0   2   2   2   2   0   2   2   0   0   0   2   0   2   0   2   0   2   0   0   0   0   0   2   0   0   0   0   2   0   2   2   2   2   0   2   2   0   0   2   0   2   2   0   2   2   0   0   2   2   2   0   0   0   0   2   0   2   2   2   2   2   2   2   0   2   2   2   0   2   0   0   2   0   2   0   2   0   2   0
 MK-5-10                2   2   2   0   2   0   0   2   0   0   2   2   0   0   0   0   0   0   0   2   0   0   2   0   2   0   2   0   2   2   2   2   0   0   2   2   0   2   0   2   0   2   2   2   0   0   2   0   2   0   2   2   0   0   0   0   2   0   2   2   2   0   0   0   0   2   0   0   2   2   2   2   0   0   2   2   0   0   0   2   0   2   2   0   2   2   2   2   2   2   0   2   0   2   2   2   2   2   0   2   0   0   0   0   0   2   0   2   0   2   0   0   2   0   0   2   0   0   0   2   2   2   0   2   2   0   2   2   0   0   0   2   0   2   2   2   0   2   0   2   0   0   2   2   0   0   0   0   2   0   2   2   0   2   2   2   2   0   0   2   0   0   2   0   2   2   0   0   2   2   2   0   0   0   2   2   0   0   0   2   2   2   2   2   0   2   2   2   0   2   2   0   2   0   2   0   2   0   2   0
 MK-5-11                2   2   2   0   2   0   0   2   0   0   2   2   0   0   0   0   0   0   0   2   0   0   2   0   2   2   2   0   2   2   2   2   0   0   2   2   0   2   2   2   0   0   2   2   0   0   2   0   2   0   2   2   2   0   0   0   2   0   0   2   2   0   0   0   0   2   0   0   2   2   0   2   0   0   2   2   0   0   0   2   0   2   2   0   2   2   2   2   0   2   0   2   2   0   0   2   2   2   0   2   0   0   0   0   0   0   0   0   0   2   0   0   2   0   0   2   0   0   0   2   2   2   0   2   2   0   2   2   0   2   0   2   0   2   0   2   2   2   0   2   0   0   2   2   0   0   0   2   2   0   2   2   0   2   2   2   0   0   0   2   0   2   2   0   2   2   0   0   2   2   2   0   0   0   2   2   0   0   0   2   2   2   2   2   0   2   0   2   0   2   2   0   2   0   2   0   2   0   2   0
 MK-5-12                2   2   2   0   2   0   2   2   0   0   2   2   0   0   0   0   0   0   0   0   2   0   0   0   0   0   2   0   2   2   2   2   0   0   2   2   0   2   2   2   0   0   0   0   0   2   2   0   2   0   2   2   2   0   0   0   2   0   0   2   2   0   2   0   2   2   2   0   2   2   0   2   0   2   0   0   0   0   0   2   0   2   2   0   2   2   2   0   0   2   0   2   2   0   0   2   2   2   0   2   0   2   0   0   0   0   0   0   0   2   0   0   2   0   0   2   0   0   0   2   2   2   0   2   2   2   2   2   0   2   0   2   0   2   0   2   2   2   0   2   0   0   2   2   0   0   0   2   2   0   2   2   0   2   2   2   0   0   0   2   0   2   2   0   0   0   0   0   2   2   0   0   0   2   2   0   0   0   2   2   2   2   2   2   0   2   0   2   0   2   2   0   2   0   2   0   2   2   2   0
 MK-5-13                2   0   2   0   2   0   2   2   0   0   2   2   2   0   0   0   0   0   0   0   2   0   0   0   0   0   2   0   2   2   2   2   0   0   2   0   2   2   2   2   0   0   0   0   0   2   2   0   2   0   2   2   2   0   0   0   2   0   0   2   2   0   2   0   2   2   2   0   2   0   2   2   0   2   0   0   0   0   0   2   0   2   2   0   2   2   2   0   0   2   0   2   2   0   0   2   2   2   0   2   0   2   0   2   0   0   0   0   0   2   0   0   2   2   0   2   0   0   0   0   2   0   0   2   2   2   2   2   0   2   0   2   0   2   0   2   2   2   0   2   0   0   2   0   0   0   2   2   2   0   2   2   0   2   2   2   0   0   0   2   0   2   2   0   0   0   0   2   2   2   2   2   0   2   2   0   0   0   2   2   2   2   0   2   0   2   0   2   0   2   2   0   2   2   0   0   2   2   2   2
 MK-5-14                2   0   2   0   2   0   2   2   0   0   0   2   2   0   0   0   0   0   0   2   2   0   0   0   0   0   2   2   2   0   2   2   0   0   0   0   2   2   2   2   0   2   0   2   0   2   2   0   2   0   2   0   2   0   0   0   2   0   0   2   0   0   0   0   0   2   2   0   2   0   2   2   0   2   0   0   0   0   0   2   0   2   2   0   2   0   2   2   0   0   0   2   2   0   0   2   2   2   0   2   0   2   0   2   0   0   0   0   0   2   0   2   2   2   0   2   0   0   0   0   0   0   0   2   2   2   2   2   0   2   2   2   2   2   0   2   2   2   0   2   0   0   2   0   2   0   2   2   2   0   2   2   0   2   2   2   0   0   0   2   0   2   2   0   2   0   0   2   2   2   2   2   0   2   2   0   0   0   2   2   2   2   0   2   0   2   0   0   0   2   2   0   2   2   0   0   0   2   2   2
 MK-5-15                2   0   2   0   2   2   2   2   0   0   0   2   2   0   0   0   0   0   0   2   2   0   0   0   0   0   2   2   2   0   2   2   0   0   0   0   2   2   0   2   0   2   0   2   2   2   2   0   2   0   2   0   2   0   0   0   2   2   0   2   0   0   0   0   0   2   2   0   2   2   2   2   0   0   0   2   0   0   2   2   0   2   2   0   2   2   2   0   0   0   2   2   0   0   0   0   2   2   0   2   2   2   0   2   0   0   0   0   0   2   2   2   2   2   0   2   0   0   0   0   0   2   0   2   2   2   2   2   0   2   2   2   2   2   0   2   0   2   0   2   0   0   2   0   2   0   2   2   2   0   2   2   2   2   2   2   0   0   0   2   0   2   2   0   2   0   0   2   2   2   2   2   0   2   2   0   0   0   2   2   2   2   2   2   0   2   0   0   0   2   2   0   2   2   0   0   0   2   2   2
 MK-5-16                2   0   2   0   2   2   2   2   0   0   0   2   2   0   2   0   0   0   0   2   2   0   0   0   0   0   2   2   2   0   0   2   0   2   2   0   0   2   0   2   0   2   0   2   2   2   2   0   2   0   2   0   2   0   0   0   2   2   0   2   0   0   0   0   0   2   0   0   2   2   2   2   0   0   0   2   0   0   0   2   0   2   2   2   2   2   2   0   0   0   0   2   0   2   0   0   2   2   0   2   2   2   0   2   0   0   0   2   0   2   2   2   2   2   0   2   0   0   0   0   0   2   0   2   2   2   2   2   0   0   2   2   0   2   0   2   0   2   0   2   0   0   0   2   2   2   2   2   2   2   0   2   2   2   2   2   0   0   0   2   0   2   2   0   2   0   0   2   2   2   2   2   0   2   0   0   0   0   2   2   0   2   2   0   0   2   0   0   0   2   2   0   2   2   0   0   0   2   2   2
 MK-6-1                 2   2   2   0   0   2   0   2   0   0   2   2   2   0   2   2   2   0   2   2   0   2   0   0   0   2   0   0   0   2   0   2   0   0   2   0   0   2   0   0   2   0   2   2   0   0   2   2   2   2   2   0   0   2   0   2   0   2   2   0   0   0   0   2   0   0   2   0   0   2   2   0   0   2   0   0   2   0   2   0   2   2   0   0   0   2   0   0   0   0   2   2   2   2   2   0   0   0   2   0   2   2   0   0   2   0   0   0   0   0   0   0   2   2   0   0   0   2   2   0   2   0   0   0   2   2   2   0   0   2   0   0   0   2   0   0   2   0   2   2   0   2   2   0   0   0   0   2   2   2   2   0   2   2   0   2   2   2   0   0   2   2   0   2   0   2   0   2   2   2   2   2   2   0   2   2   0   2   2   2   2   0   2   2   2   0   2   2   2   0   2   2   0   2   2   0   0   2   0   0
 MK-6-2                 2   2   2   0   0   2   0   2   0   2   2   2   2   0   2   0   2   0   0   2   2   2   0   2   0   2   0   0   0   2   0   2   0   0   2   0   0   2   2   0   2   0   0   2   0   0   2   2   2   0   2   0   0   0   0   2   0   2   2   0   0   0   2   2   0   0   2   2   0   2   2   0   0   2   0   0   2   0   0   0   2   2   0   2   0   2   0   0   0   0   2   2   2   2   2   0   0   0   2   0   2   2   0   0   2   0   0   2   0   0   0   0   2   2   0   0   0   2   2   0   2   2   0   2   0   2   2   0   0   2   0   0   0   2   0   0   2   0   2   2   0   2   0   0   2   0   0   2   2   2   0   0   2   2   0   2   2   2   0   0   2   2   0   2   0   0   0   2   2   2   0   2   2   0   2   2   0   2   2   2   2   0   2   2   2   0   2   2   0   0   2   2   0   2   2   0   0   2   0   0
 MK-6-3                 2   2   2   0   0   2   0   0   2   2   2   2   2   0   2   0   2   0   0   2   2   2   0   2   0   2   0   0   2   0   0   2   2   0   2   0   0   2   2   0   2   0   0   2   0   0   0   2   0   0   2   0   0   0   2   2   0   2   2   0   0   0   2   2   0   0   2   0   0   2   2   0   0   2   0   0   2   0   0   0   2   2   0   2   0   2   0   0   0   0   2   2   2   2   2   0   0   0   0   0   2   2   0   0   2   0   0   2   0   0   0   0   2   2   0   0   0   2   2   0   2   2   0   2   0   2   2   2   0   0   0   2   0   0   0   0   2   0   2   2   0   2   0   2   2   0   0   2   2   0   0   0   2   2   0   2   2   0   0   0   2   2   0   2   0   0   0   2   2   2   0   2   2   0   2   2   0   0   2   2   2   0   2   2   2   0   2   2   0   0   2   2   0   2   2   0   0   2   0   0
 MK-6-4                 2   0   2   0   2   2   0   0   2   2   2   2   2   0   2   0   0   0   0   2   2   2   0   2   0   2   0   0   2   0   2   2   2   0   2   0   0   2   2   0   2   0   0   2   0   0   0   2   0   0   2   2   0   0   2   2   0   2   2   0   0   0   2   2   0   0   2   0   0   2   2   0   0   2   0   0   2   0   0   0   2   2   0   2   0   0   0   0   0   0   2   2   2   2   2   0   0   2   0   2   2   2   0   0   0   0   0   0   0   0   0   0   2   2   0   0   0   2   2   0   2   2   0   2   2   2   2   0   0   0   0   2   0   0   0   0   2   0   2   2   0   2   0   0   2   0   0   2   2   0   0   0   0   2   0   2   2   0   0   0   2   2   0   2   0   0   0   2   2   2   0   2   2   0   2   2   2   2   2   2   0   0   2   2   2   0   2   2   0   2   2   2   0   2   2   0   0   2   2   0
 MK-6-5                 2   0   2   0   2   2   0   2   2   2   2   0   2   0   2   0   2   0   2   2   2   2   0   2   2   2   0   0   2   0   2   2   2   0   2   0   0   2   2   0   2   2   0   2   0   0   0   2   0   0   2   2   0   0   2   2   0   2   2   0   0   0   2   2   0   0   2   2   0   2   2   0   0   2   0   0   2   0   0   0   2   0   0   2   0   0   0   0   0   0   2   2   2   2   2   0   0   2   0   2   2   2   0   0   0   0   0   0   0   2   2   0   2   2   0   0   0   2   2   0   2   2   0   2   2   2   2   0   0   0   2   2   0   0   2   0   2   2   2   0   0   2   2   0   2   0   0   2   2   0   0   0   0   0   0   2   2   0   0   0   2   2   0   2   0   0   0   2   2   2   0   2   2   0   2   2   2   2   2   2   0   0   2   2   2   0   2   2   0   2   2   2   0   2   2   0   0   2   2   0
 MK-6-6                 2   0   2   0   2   2   0   2   2   2   2   0   2   0   2   0   2   2   2   2   2   2   0   2   2   2   0   2   2   0   2   2   2   0   2   2   0   2   2   0   2   2   0   2   0   0   0   2   0   0   2   2   0   2   2   2   0   2   2   0   0   0   2   2   0   0   2   2   0   2   2   0   0   2   0   0   2   2   0   0   0   0   0   2   0   0   0   0   2   0   2   0   2   2   2   0   0   2   0   0   2   2   0   0   0   0   0   0   0   2   2   0   2   2   0   0   0   2   2   0   2   0   2   0   2   2   2   0   0   0   2   2   0   2   2   0   2   2   2   2   0   2   2   0   2   2   0   2   2   0   0   0   0   0   0   2   2   0   0   0   2   0   0   2   0   0   0   2   0   2   0   2   2   2   2   2   2   2   2   2   0   0   2   2   2   0   2   2   0   2   2   0   0   2   2   0   0   2   2   2
 MK-6-7                 2   0   2   0   2   2   0   2   0   2   2   0   2   0   2   0   2   2   2   2   2   2   0   2   2   2   0   2   0   0   2   2   2   0   2   2   0   2   2   0   2   2   0   2   0   0   0   2   0   0   2   2   0   2   2   2   2   2   2   0   0   0   2   2   0   0   2   2   0   2   2   0   0   2   0   0   2   2   0   0   0   0   0   2   0   2   0   0   2   0   2   0   2   2   2   2   0   2   0   0   2   2   0   0   0   0   0   0   0   2   0   0   2   2   0   0   0   2   2   0   2   0   2   0   2   2   2   0   0   0   2   2   0   0   2   0   2   2   2   2   0   2   2   0   2   2   2   0   2   0   0   0   0   0   0   2   2   0   0   0   2   0   0   2   0   0   0   2   2   2   0   2   2   2   0   2   2   2   2   2   2   0   2   2   2   0   0   2   0   2   2   0   0   2   2   0   0   0   2   2
 MK-6-8                 2   2   2   0   2   2   0   2   0   2   2   0   2   0   2   0   2   2   2   2   2   2   0   2   2   2   0   2   0   0   2   2   2   0   2   2   0   2   2   0   2   2   0   2   0   0   0   2   0   0   2   2   0   2   2   2   2   0   2   0   0   0   2   0   0   0   2   2   0   2   2   0   0   2   0   0   2   2   0   0   0   0   0   2   0   2   0   0   2   0   2   0   2   2   2   2   0   2   0   0   2   2   0   0   0   0   0   0   0   2   0   0   2   2   0   0   0   2   2   0   2   0   2   0   2   2   0   0   0   0   2   2   0   0   2   0   2   2   2   2   0   2   2   0   2   2   2   0   2   0   2   2   0   0   0   2   2   0   0   0   2   0   0   2   0   0   0   2   2   2   0   2   2   2   0   2   2   2   2   2   2   0   2   0   2   0   0   2   0   2   2   0   0   2   2   0   2   0   2   0
 MK-6-9                 2   2   2   0   2   2   0   2   0   0   2   0   2   0   2   0   2   2   2   2   2   2   0   2   2   2   0   2   0   0   2   2   2   0   2   2   0   2   2   0   2   2   0   2   0   2   0   2   0   0   2   2   0   2   2   2   2   0   2   0   0   0   2   0   0   0   2   2   0   2   2   2   0   0   0   0   2   2   0   0   0   0   0   2   0   2   2   0   0   0   0   0   2   2   0   2   0   2   0   0   2   0   0   0   0   0   0   0   0   2   0   0   2   2   0   0   0   2   2   0   2   0   2   0   2   2   0   0   0   2   2   2   0   2   2   2   2   2   2   2   0   2   2   0   2   2   2   0   2   0   2   2   0   0   0   2   2   0   0   0   2   0   0   2   0   0   0   2   2   2   0   2   2   2   0   0   2   2   2   2   2   0   2   0   0   0   2   2   0   2   2   2   0   2   2   0   2   0   2   0
 MK-6-10                2   2   2   0   2   2   0   2   0   0   2   0   2   0   2   0   2   2   2   0   2   2   0   2   0   2   2   2   0   0   2   2   2   0   2   2   0   2   2   2   2   2   0   2   2   0   0   2   0   0   2   2   0   2   2   2   2   0   2   0   0   0   2   0   0   0   2   2   0   2   2   2   0   0   0   0   2   2   0   0   0   0   0   2   0   2   2   0   2   0   0   2   2   2   0   2   0   2   0   0   0   2   0   0   0   0   0   0   0   2   2   0   2   2   0   2   0   2   2   0   2   0   2   0   2   2   2   0   0   0   2   2   0   2   2   2   2   2   0   2   0   2   2   0   2   2   2   0   2   0   2   2   0   0   0   2   2   0   2   0   2   0   0   2   0   0   0   2   0   0   0   2   2   2   0   0   2   2   2   0   2   0   2   2   0   0   2   2   0   2   2   2   0   2   2   0   2   0   2   0
 MK-6-11                2   2   2   0   2   2   0   0   0   0   2   2   2   0   2   2   2   2   2   0   2   2   0   2   0   2   0   2   0   0   2   2   2   0   2   2   0   2   2   2   0   0   0   2   2   0   0   2   0   0   0   2   0   2   2   2   2   0   2   0   0   0   2   0   0   0   2   0   0   2   2   0   0   0   0   0   2   2   2   0   0   0   0   2   0   2   2   0   2   0   0   2   2   2   2   2   0   2   0   0   0   2   0   0   0   2   0   0   2   2   2   0   0   2   2   2   0   2   2   0   2   0   2   0   2   2   2   0   0   0   2   2   0   2   2   2   2   2   0   2   0   0   2   0   2   2   2   0   2   0   2   2   0   0   0   2   2   0   2   0   2   0   0   2   2   0   0   2   0   0   0   2   2   2   0   0   2   2   2   2   2   0   2   2   0   2   2   2   2   2   2   2   0   2   2   0   2   0   2   0
 MK-6-12                2   0   2   0   2   2   0   0   0   0   2   2   2   0   2   2   2   2   2   0   2   2   0   2   0   2   0   0   0   0   0   2   2   0   2   2   0   2   2   2   2   0   0   2   2   0   0   2   0   0   0   2   0   2   2   2   2   0   2   0   0   0   2   0   0   2   2   0   0   2   2   0   2   0   0   0   2   0   2   0   0   0   0   2   0   2   2   0   2   0   2   2   2   2   0   2   0   2   0   0   0   2   2   0   0   2   0   0   2   2   2   0   0   2   2   2   0   2   2   0   2   0   2   0   2   2   2   0   0   0   0   2   0   2   2   2   2   2   0   2   2   0   2   0   2   2   2   0   2   0   2   2   0   2   0   0   2   0   2   0   2   0   0   0   2   0   0   2   0   0   0   2   2   2   0   0   2   2   2   2   2   0   2   2   0   2   0   2   2   2   2   2   0   0   2   0   2   2   2   0
 MK-6-13                2   0   2   0   2   0   0   0   0   0   2   2   2   0   2   2   2   2   2   0   2   2   0   2   0   2   0   0   0   0   0   2   2   0   2   2   0   2   2   2   2   0   0   2   2   0   0   2   0   0   0   2   0   2   2   2   2   0   2   0   0   0   2   0   0   2   2   0   0   2   2   0   2   0   0   0   2   0   2   0   0   0   0   2   0   0   0   0   2   2   2   2   2   2   0   2   0   2   0   0   0   2   2   0   0   2   0   0   2   2   2   0   0   2   2   2   0   2   2   0   2   0   2   0   2   2   0   0   2   0   0   2   0   2   2   2   2   2   0   2   2   0   0   0   2   2   2   0   2   0   2   2   0   2   0   0   2   0   2   0   2   0   2   0   2   2   0   2   0   0   0   2   2   2   0   0   2   2   2   2   2   0   2   2   0   2   0   2   2   2   2   2   0   0   2   0   2   2   2   0
 MK-6-14                2   0   2   0   2   0   0   0   0   2   2   2   2   2   2   2   2   2   2   0   2   0   0   2   0   2   0   0   0   0   0   2   2   0   2   2   0   0   2   2   0   0   0   2   2   0   0   2   0   0   0   2   0   2   2   2   0   0   2   0   0   0   2   0   0   2   2   0   0   2   0   0   0   0   2   0   2   0   2   0   0   0   0   2   0   0   0   0   2   2   2   2   2   2   0   2   0   2   2   0   0   2   2   0   0   2   0   0   2   2   2   0   0   0   2   2   0   2   2   0   2   0   2   0   2   2   0   0   2   0   0   2   0   2   2   2   2   2   0   2   2   2   0   0   2   2   2   0   2   0   0   2   2   2   0   0   2   0   2   0   2   0   2   0   0   2   0   2   0   0   0   2   2   2   0   0   2   2   2   0   2   0   2   2   0   2   0   2   2   2   2   2   0   2   2   0   2   2   2   0
 MK-6-15                2   0   2   0   2   0   0   0   0   2   2   2   2   2   2   2   0   2   2   0   2   0   0   2   0   2   2   0   0   0   0   2   2   0   2   2   0   0   2   2   0   0   0   2   2   0   0   2   2   0   0   2   0   0   2   2   0   0   2   2   0   0   2   0   0   2   2   0   0   2   0   0   0   0   2   0   2   0   2   0   2   0   0   2   0   0   0   0   2   2   2   2   2   2   0   2   0   2   2   0   0   2   2   0   0   2   0   0   2   2   2   0   0   0   2   2   0   2   2   0   2   0   2   0   0   0   0   0   2   0   0   2   0   2   2   2   2   2   0   2   2   2   0   0   2   0   2   0   2   0   0   2   2   2   2   2   2   0   2   0   0   0   2   2   0   2   0   2   0   0   0   2   0   2   0   0   2   2   2   0   0   2   0   2   0   2   0   2   2   0   2   2   0   2   0   0   2   2   0   0
 MK-6-16                2   0   2   0   2   0   0   0   0   2   2   2   0   0   2   2   0   2   2   0   2   0   0   0   0   2   0   2   0   0   0   2   2   0   2   2   0   0   2   2   0   0   2   2   2   0   0   2   2   0   0   2   0   0   2   2   0   0   2   2   0   0   2   0   0   2   2   2   0   2   0   0   0   0   0   0   2   0   2   0   2   0   2   2   0   0   0   0   2   2   2   2   2   2   0   2   0   2   2   0   2   2   2   0   0   2   0   0   2   0   2   0   0   2   2   2   0   2   0   0   0   2   2   0   2   0   2   0   2   0   0   2   0   2   2   2   2   2   0   2   2   2   0   0   0   2   2   0   2   0   0   2   2   2   2   2   2   0   2   0   0   0   2   2   2   0   0   2   0   0   0   2   0   2   0   0   2   2   2   0   0   2   0   2   0   2   0   2   2   0   2   2   0   2   0   0   2   2   0   0
 
!****************************************** Phenotypic Data **********************************************************
!-100.0 is resevred for missing phenotype
SimulatedTrait1        15.8657   14.8059   10.8125   15.9957   15.6191   15.0833   14.4071   15.0243   20.3464   21.3047   18.8785   16.7777   15.8540   20.0897   20.9694   18.2584   16.5199    8.4375   17.4722   14.7124   14.1135   12.9074   16.9973   17.4512   15.7494   16.0149   17.4666   14.6979   18.3301   18.6199   17.2016   13.4279   15.5904   15.4804   16.6440   15.6484   13.8348   15.1433   19.2122   12.4525   14.2941   16.7675   15.5657   15.1823   15.2637   16.1956   14.3091   17.4622    9.8673   14.6557   16.8757   17.4736   12.4582   13.8370   16.4867   10.9314   13.6688   16.7982   16.6405   13.6293   20.4378   17.3587   16.0052   11.0804   11.2412   16.5357   14.6957   14.1198   10.1960   13.6421   16.4384   14.4343   14.9800   15.4393   16.4255   16.5377   16.5027   14.5572   17.6058   14.2133   14.9149   17.0477    8.9067   14.4935   21.2604   16.7793   16.6785   16.3569   10.5614   17.0044   14.3394   12.0473   15.3378   14.3787   11.5667   14.5853   16.3475   16.6660   10.7812   21.0867   19.2300   14.7749   18.5582    9.6456   14.4260   14.0054    9.7673   14.0847   16.0303   13.1111   10.7775   15.9312    9.4299   14.8416   13.2202   16.4776   17.3000   11.1003   11.1830   16.5370   15.1047   18.3269   18.6245   10.0357   18.2772   19.7781   18.0280   18.6887   13.6620   17.9773   19.4926   16.4831   15.3129   15.3535   15.5364   10.4652   17.0952   18.0753   16.1725   17.6471   13.6772   10.5074   18.3769   13.3199    8.5787   16.2646   14.5103   12.0606   15.7066   14.8889   16.0882   14.2484   13.1103   11.9593   13.3906   13.3442   16.0449   11.9022   15.4987   16.7841   15.2232   10.4233   15.1342   13.8877   16.0009   14.1498   15.1905   14.8720   13.4593   13.3241   15.2232   17.5461   16.1574   17.8430   17.4792   13.1062   19.0926   10.7634   13.3996   12.0860   13.5217   14.5085   17.9222   13.1335   15.4615   16.3431   13.5756    9.1267   16.3952   18.2318    7.7613   12.1575   17.4937   12.0093   13.7324   17.8319   13.3887   17.9656   15.0913   15.5713
SimulatedTrait2        10.0421   12.3488    6.7903    9.8460   10.4098    8.8350   13.7232    8.5411    8.7773   10.2297   10.3205    9.5377   12.2395    9.5661    8.7405   10.5103    9.4190   10.8127    9.1859   11.7409   11.1866    9.1307   10.7505   11.9252    9.6203    9.9760   10.2326   11.3650    9.4266    9.4716    8.8581   13.0193    9.1338   10.0050   10.5353   11.0129   10.1230   10.3080   11.4300   13.7536   10.3705    9.9938    7.8593    8.9849   10.7887    8.0904    9.8835   12.3295   10.7828   10.3804    9.3224    7.5332   12.2295   12.1250    8.3573   12.2730    8.2043    9.7090   10.0253    8.7869    9.0799    9.2569   11.5289    9.8825   10.2273    7.1760   10.8436    9.2322   10.1011    6.5348    8.5651    8.7887    8.7733   13.8872   14.2098    8.7540    8.4201    8.4380    9.3764   10.2248    8.7406   11.8386   12.6994    9.0663    9.0782   10.5445   11.3576    9.2978    8.5913   10.3645   12.3418   10.0213    7.5682   12.4696   10.9493   10.4834    8.9753    9.7653   11.7709    9.1114    9.9989    8.1197   10.2902   12.3408    9.5338   11.1753    7.4380    9.7045    8.1255    9.4233    9.8722   10.6040   11.1517   11.6337   10.0340   10.9450   11.2088   12.4208    9.6470   11.3099   11.0332    8.9544   10.7316   10.1015    9.3322    7.5993    9.5033   10.4245   10.1235    9.0016    8.7841    9.2364    7.4046   12.9119    9.7024    9.0176   11.6988    9.1531    8.6319    9.6831   11.4611    7.4142    7.6569   10.2995   10.9553   10.9437   10.6597   10.9255    9.4613   10.1625    8.7168    9.2628    9.7793   12.1684   11.0812   11.1261    9.5264    9.0594    9.6124   10.6883   11.5075   12.1552    9.6375   12.7963    8.5200    9.1421    7.6762   10.2684    9.5351   12.5954   12.1474   11.4238    9.8114   13.7541    6.5025    7.8247   11.0726   10.2417    8.7545   10.1326   11.0771    8.3236   11.3614    6.7955    9.6371   11.9047   11.6103   10.5985   10.6312   11.6433   11.6368   11.1270   10.9262    8.2046   11.5039    8.8882   12.0996   10.7983    9.3989    7.5099
 
