# Supplementary material for: Inclusive Composite Interval Mapping of QTL by Environment Interactions in Biparental Populations
Source: PLoS One. 2015 Jul 10;10(7):e0132414. doi: 10.1371/journal.pone.0132414 (PMC4498613; doi:10.1371/journal.pone.0132414)
Supplement: S4 File — (ZIP) [file pone.0132414.s004.zip › H=0.1/L1/run_00082.met]

!**********************Note: lines staring with "!" are remarks and will be ignored in the program********************
!*********************************General Information**********************************
!Assuming F1 = P1 x P2, populations available in QTL IciMapping are: 
!  1, P1BC1F1 = P1 x F1, the first backcrossing where P1 is used as the recurrent parent;
!  2, P2BC1F1 = P2 x F1, the first backcrossing where P2 is used as the recurrent parent;
!  3, F1DH, F1-derived doubled haploids; 
!  4, RIL or F1RIL, recombination inbred lines through the repeated selfing of F1;
!  5, P1BC1RIL, recombination inbred lines through the repeated selfing of P1BC1F1;
!  6, P2BC1RIL, recombination inbred lines through the repeated selfing of P2BC1F1;
!  7, F2, the selfing generation of F1;
!  8, F3, the selfing generation of F2;
!  9, P1BC2F1, the second backcrossing where P1 is used as the recurrent parent; 
! 10, P2BC2F1, the second backcrossing where P2 is used as the recurrent parent;
! 11, P1BC2RIL, recombination inred lines through the repeated selfing of P1BC2F1; 
! 12, P2BC2RIL, recombination inred lines through the repeated selfing of P2BC2F1; 
! 13, P1BC1F2, the selfing generation of P1BC1F1; 
! 14, P2BC1F2, the selfing generation of P2BC1F1; 
! 15, P1BC2F2, the selfing generation of P1BC2F1; 
! 16, P2BC2F2, the selfing generation of P2BC2F1; 
! 17, P1BC1DH, P1BC1F1-derived doubled haploids; 
! 18, P2BC1DH, P2BC1F1-derived doubled haploids; 
! 19, P1BC2DH, P1BC2F1-derived doubled haploids; 
! 20, P2BC2DH, P2BC2F1-derived doubled haploids; 
   3      !Mapping Population (see remarks above)
   2      !Mapping Function (1 for Kosambi; 2 for Haldane; 3 for Morgan)
   2      !Marker Space Type (1 for intervals; 2 for positions)
   1      !Marker Space Unit(1 for centiMorgans; 2 for Morgan)
   6      !Number of Chromosomes (or Linkage Groups)
 200      !Size of the mapping population
   2      !Number of environments
 
!***************************************** Chromosomes and Linkage Maps **********************************************
!Chromosome                 NumMarkers
-CH1                        16
-CH2                        16
-CH3                        16
-CH4                        16
-CH5                        16
-CH6                        16
!Linkage map (Marker name followed by position or the interval length)
 MK-1-1                1     0.000
 MK-1-2                1    10.000
 MK-1-3                1    20.000
 MK-1-4                1    30.000
 MK-1-5                1    40.000
 MK-1-6                1    50.000
 MK-1-7                1    60.000
 MK-1-8                1    70.000
 MK-1-9                1    80.000
 MK-1-10               1    90.000
 MK-1-11               1   100.000
 MK-1-12               1   110.000
 MK-1-13               1   120.000
 MK-1-14               1   130.000
 MK-1-15               1   140.000
 MK-1-16               1   150.000
 MK-2-1                2     0.000
 MK-2-2                2    10.000
 MK-2-3                2    20.000
 MK-2-4                2    30.000
 MK-2-5                2    40.000
 MK-2-6                2    50.000
 MK-2-7                2    60.000
 MK-2-8                2    70.000
 MK-2-9                2    80.000
 MK-2-10               2    90.000
 MK-2-11               2   100.000
 MK-2-12               2   110.000
 MK-2-13               2   120.000
 MK-2-14               2   130.000
 MK-2-15               2   140.000
 MK-2-16               2   150.000
 MK-3-1                3     0.000
 MK-3-2                3    10.000
 MK-3-3                3    20.000
 MK-3-4                3    30.000
 MK-3-5                3    40.000
 MK-3-6                3    50.000
 MK-3-7                3    60.000
 MK-3-8                3    70.000
 MK-3-9                3    80.000
 MK-3-10               3    90.000
 MK-3-11               3   100.000
 MK-3-12               3   110.000
 MK-3-13               3   120.000
 MK-3-14               3   130.000
 MK-3-15               3   140.000
 MK-3-16               3   150.000
 MK-4-1                4     0.000
 MK-4-2                4    10.000
 MK-4-3                4    20.000
 MK-4-4                4    30.000
 MK-4-5                4    40.000
 MK-4-6                4    50.000
 MK-4-7                4    60.000
 MK-4-8                4    70.000
 MK-4-9                4    80.000
 MK-4-10               4    90.000
 MK-4-11               4   100.000
 MK-4-12               4   110.000
 MK-4-13               4   120.000
 MK-4-14               4   130.000
 MK-4-15               4   140.000
 MK-4-16               4   150.000
 MK-5-1                5     0.000
 MK-5-2                5    10.000
 MK-5-3                5    20.000
 MK-5-4                5    30.000
 MK-5-5                5    40.000
 MK-5-6                5    50.000
 MK-5-7                5    60.000
 MK-5-8                5    70.000
 MK-5-9                5    80.000
 MK-5-10               5    90.000
 MK-5-11               5   100.000
 MK-5-12               5   110.000
 MK-5-13               5   120.000
 MK-5-14               5   130.000
 MK-5-15               5   140.000
 MK-5-16               5   150.000
 MK-6-1                6     0.000
 MK-6-2                6    10.000
 MK-6-3                6    20.000
 MK-6-4                6    30.000
 MK-6-5                6    40.000
 MK-6-6                6    50.000
 MK-6-7                6    60.000
 MK-6-8                6    70.000
 MK-6-9                6    80.000
 MK-6-10               6    90.000
 MK-6-11               6   100.000
 MK-6-12               6   110.000
 MK-6-13               6   120.000
 MK-6-14               6   130.000
 MK-6-15               6   140.000
 MK-6-16               6   150.000
!*********************************** Marker Types ********************************************************************
!Co-dominant marker: When heterozygote F1 is present, P1 is coded as 2, F1 is coded as 1, and P2 is coded as 0; Otherwise, P1 is coded as 2, and P2 is coded as 0. 
!Dominant marker: When heterozygote F1 is present, P1 and F1 are coded as 12, and P2 is coded as 0; Otherwise, P1 is coded as 2, and P2 is coded as 0.  
!Recessive markers: When heterozygote F1 is present, P1 is coded as 2, and F1 and P2 are coded as 10; Otherwise, P1 is coded as 2, and P2 is coded as 0. 
!Missing marker is coded as -1. 
 MK-1-1                 0   2   2   2   0   2   2   2   2   0   0   0   0   2   0   2   0   0   0   2   2   0   0   0   2   2   0   2   2   0   0   0   0   2   0   2   0   2   0   0   2   2   0   2   2   0   0   2   2   0   0   0   0   0   0   0   2   0   0   0   0   0   2   2   0   2   0   0   2   0   0   0   2   2   0   0   0   0   0   2   0   0   2   2   0   2   0   0   2   0   2   0   0   0   2   0   2   2   2   0   2   0   0   2   0   2   2   2   2   0   2   0   0   2   2   0   2   2   0   0   2   0   0   0   0   2   2   2   2   0   2   2   0   2   2   2   2   0   0   0   0   2   2   0   2   0   0   0   2   2   2   0   2   0   0   2   0   2   2   0   2   2   0   2   2   2   0   0   0   2   2   0   2   0   2   2   2   0   0   2   2   2   2   0   2   2   0   2   0   2   2   2   0   2   0   2   2   2   0   2
 MK-1-2                 0   2   2   2   0   2   0   2   2   0   0   0   0   2   0   2   0   0   0   2   2   0   0   0   2   2   0   2   2   2   0   0   0   2   0   2   0   2   0   0   2   0   2   2   0   0   0   2   2   0   0   0   0   0   2   2   2   0   0   0   0   0   2   2   0   2   0   0   2   0   0   0   2   0   0   0   0   0   0   2   2   0   2   2   0   2   0   0   2   0   2   0   0   0   2   0   2   2   2   0   2   0   0   2   0   2   0   2   2   0   2   0   0   2   2   0   2   0   0   0   2   0   0   2   2   2   2   2   2   0   2   2   0   2   2   2   2   0   0   0   0   0   2   0   2   0   0   0   2   2   2   0   0   0   0   2   0   2   2   0   2   2   0   2   2   2   0   0   0   2   2   0   2   0   2   2   2   0   0   2   2   0   2   2   0   2   0   2   0   2   2   0   0   2   0   2   0   2   0   2
 MK-1-3                 2   2   2   2   0   2   0   2   2   0   0   0   2   2   0   2   0   0   0   0   2   0   0   0   2   2   0   2   2   2   0   0   0   2   0   2   2   2   0   0   2   0   0   2   2   0   0   2   2   0   0   2   0   0   2   2   2   0   0   0   0   2   2   2   0   2   0   0   2   0   0   0   2   0   0   0   0   0   0   2   2   0   2   2   0   2   2   0   2   0   2   2   0   0   2   0   2   2   2   2   2   0   0   2   0   2   0   2   2   0   2   0   0   2   2   0   2   0   0   0   2   0   0   2   2   2   2   2   2   2   2   2   0   2   2   2   0   0   0   0   0   0   2   0   2   0   0   0   2   2   2   0   2   0   0   2   0   0   2   0   2   2   0   0   2   0   0   0   2   2   2   0   2   0   2   2   2   2   0   2   2   0   2   2   0   2   0   2   0   0   2   0   2   2   0   2   2   2   0   2
 MK-1-4                 2   2   2   2   0   0   0   2   2   0   0   0   2   2   0   2   0   0   0   0   2   2   0   0   2   2   0   2   2   2   0   0   2   2   0   0   2   2   0   0   2   0   0   2   2   0   0   2   2   2   0   2   0   2   2   2   2   2   0   0   0   0   2   2   0   2   2   0   2   0   0   0   2   0   0   0   0   0   0   0   2   0   2   0   0   2   2   0   2   0   2   0   0   0   2   0   2   2   2   2   2   0   0   0   0   2   0   2   2   0   0   0   0   2   2   0   2   0   0   0   2   0   0   2   2   2   2   2   2   2   2   2   0   2   2   2   0   0   0   0   0   0   2   0   2   0   0   0   2   2   2   0   2   2   2   2   0   0   2   0   2   2   0   0   2   0   0   0   2   2   2   0   2   0   2   2   2   2   0   2   2   0   2   2   0   2   0   0   0   0   2   0   2   2   2   2   2   0   0   2
 MK-1-5                 2   2   2   2   0   0   0   2   2   0   0   2   2   2   0   2   0   0   0   2   2   2   0   0   2   2   0   2   2   2   0   0   2   2   0   0   2   2   0   0   2   2   0   2   0   0   0   2   2   2   2   2   0   2   2   2   2   2   0   0   0   0   2   2   0   2   2   2   2   0   0   0   2   0   0   0   0   0   0   0   2   0   2   0   0   2   2   0   2   0   2   0   0   0   2   0   2   2   2   0   2   0   0   0   0   2   0   2   2   0   0   0   0   0   2   0   2   0   0   0   2   0   0   2   0   2   2   2   2   2   2   2   0   2   2   2   0   0   0   0   0   0   0   0   2   0   0   0   0   2   2   0   2   2   2   2   0   0   2   0   2   2   0   0   2   0   0   0   2   2   0   0   2   0   2   2   2   2   0   0   2   0   2   0   0   2   0   0   0   0   2   0   2   2   2   2   2   0   2   2
 MK-1-6                 2   0   2   2   0   0   0   2   2   0   0   2   2   2   0   2   0   0   0   2   2   2   0   0   2   2   0   2   0   0   0   0   2   2   0   0   2   2   0   0   0   2   2   2   0   0   0   2   2   2   2   2   0   2   2   2   2   2   2   0   0   0   2   2   0   2   2   2   2   2   0   0   2   0   0   0   0   0   0   0   2   0   2   0   0   2   2   0   2   0   2   0   0   0   2   0   2   2   2   0   2   0   0   0   0   2   0   2   2   0   0   2   0   0   2   0   2   0   2   2   2   0   0   2   0   2   2   2   2   2   2   0   0   2   2   2   0   0   0   0   0   0   2   0   2   0   0   0   0   2   2   0   2   2   2   2   2   0   2   0   2   2   0   2   2   0   0   0   2   2   0   0   2   2   2   2   2   2   0   0   2   0   0   2   0   2   0   0   0   0   2   0   2   2   2   2   2   0   2   2
 MK-1-7                 2   0   2   2   0   2   0   0   2   0   0   2   2   2   0   2   0   0   0   2   2   2   0   0   0   0   2   2   0   0   0   2   0   2   0   0   2   2   2   0   0   2   2   2   2   0   0   2   2   2   2   2   0   2   2   2   2   2   0   0   0   0   2   2   0   2   2   2   2   2   2   0   2   0   0   2   0   0   0   0   2   0   2   0   0   2   2   0   2   2   2   2   0   0   2   0   2   2   2   0   2   0   0   0   0   2   0   2   2   0   0   2   0   0   2   0   2   0   2   2   2   0   0   0   0   2   2   2   2   2   2   0   2   2   0   2   0   0   2   0   2   0   2   0   2   0   0   0   0   2   2   2   2   2   2   0   2   0   2   0   2   2   0   2   2   0   0   0   2   2   0   0   2   0   2   2   2   2   0   0   2   0   0   2   0   2   0   0   2   2   2   0   2   2   2   2   2   0   2   2
 MK-1-8                 2   0   2   2   2   2   0   0   2   0   0   2   2   2   0   0   0   0   0   2   2   2   0   0   0   0   2   2   0   0   0   2   2   2   0   0   2   2   2   0   0   0   2   2   2   0   0   2   2   2   2   2   0   2   2   2   0   2   0   0   0   0   2   0   0   2   2   0   2   2   2   0   2   0   0   2   0   0   0   0   2   0   2   0   0   2   2   0   2   0   0   2   0   0   2   0   2   2   2   0   2   0   0   2   0   2   0   2   2   0   0   2   0   0   0   0   2   0   2   2   0   0   0   0   0   2   2   2   2   2   2   0   2   2   0   2   0   0   2   0   2   0   2   0   2   0   0   0   0   2   0   2   2   2   2   0   2   0   2   0   2   2   0   2   0   0   0   0   2   2   0   0   2   0   2   2   2   0   0   0   2   0   0   2   0   2   0   2   2   2   2   0   2   2   2   2   2   0   2   0
 MK-1-9                 0   2   2   2   2   2   0   0   2   0   0   2   2   2   0   0   0   0   0   2   2   2   0   0   0   2   2   2   0   0   0   0   2   2   0   2   2   2   2   0   0   0   2   2   2   0   0   2   2   2   2   2   0   2   2   2   0   2   0   0   0   0   2   0   0   2   2   0   2   2   2   0   2   0   0   2   0   2   0   0   2   0   2   0   0   2   2   0   2   0   0   0   0   0   0   0   2   2   2   0   2   0   0   2   0   0   0   2   2   0   0   2   0   0   0   0   2   0   2   2   0   0   0   0   0   2   2   2   2   2   2   0   2   2   0   2   2   2   2   0   2   0   2   0   2   0   0   2   0   2   0   0   2   2   2   0   2   0   2   0   2   2   0   2   0   0   0   0   2   2   0   0   2   0   2   2   2   0   0   0   2   0   0   2   0   2   0   2   2   0   2   0   2   2   2   2   2   0   2   0
 MK-1-10                0   2   2   2   2   2   2   0   2   0   0   2   2   2   0   0   0   0   0   2   0   2   0   0   2   2   0   2   0   0   2   0   2   2   2   2   2   2   2   0   0   0   0   2   2   0   0   2   2   2   0   2   0   2   2   2   0   2   0   0   0   0   0   0   0   2   2   0   2   2   0   0   2   0   0   2   0   2   0   0   2   0   2   0   2   2   2   0   2   0   0   0   0   0   0   0   2   0   2   0   2   0   0   0   0   0   0   2   2   0   2   2   0   0   0   2   2   0   2   2   0   2   0   0   0   2   2   2   2   2   2   0   2   2   0   2   2   2   2   2   2   0   2   0   2   0   0   2   0   2   0   2   2   2   2   0   2   0   2   0   0   2   0   0   0   0   0   0   2   2   0   0   2   0   2   2   2   0   2   0   2   0   0   2   0   2   0   2   2   0   2   0   2   2   2   2   2   0   2   0
 MK-1-11                0   2   2   2   2   2   0   0   2   2   0   0   0   2   0   2   0   0   0   2   0   2   0   0   2   2   0   2   0   2   2   0   2   0   2   2   2   2   0   0   0   0   0   2   2   0   0   2   2   2   0   2   0   2   2   2   0   2   0   0   0   0   0   0   0   2   2   0   2   2   0   0   2   0   0   2   0   2   0   0   0   0   2   0   2   2   2   0   2   0   0   0   0   2   0   0   2   0   2   0   2   0   0   0   0   0   0   2   2   0   2   2   0   0   0   2   2   0   2   2   0   2   0   0   0   2   2   2   2   0   0   0   2   2   2   2   2   2   2   2   2   0   2   0   2   0   0   0   0   0   0   2   2   2   0   0   2   0   2   0   0   2   0   0   0   0   0   0   2   2   0   0   2   0   2   0   2   0   2   0   2   0   2   2   2   2   0   0   2   0   2   0   2   2   2   0   2   0   2   0
 MK-1-12                0   2   2   2   2   2   2   2   2   2   0   0   0   2   0   2   0   0   0   2   0   2   0   0   2   2   0   2   0   0   2   0   2   0   2   2   2   2   0   0   0   0   0   2   2   0   0   2   2   2   0   2   0   2   0   0   0   2   2   0   0   0   0   0   0   2   0   2   2   2   0   0   2   0   0   2   0   2   0   0   0   2   0   0   2   2   2   0   2   0   0   0   0   2   0   0   2   0   2   0   2   0   0   0   0   0   0   2   2   2   2   2   0   0   0   0   2   0   2   2   0   2   2   0   0   2   2   2   0   0   0   0   2   2   2   2   2   2   2   0   2   0   2   0   2   0   0   0   0   0   2   2   2   2   0   0   2   0   2   0   0   0   0   2   0   0   0   0   2   2   0   0   2   0   2   0   2   0   2   0   2   2   0   2   2   2   0   2   2   0   2   0   2   2   2   0   2   2   2   0
 MK-1-13                0   2   2   2   2   2   2   2   2   2   0   0   0   2   0   2   0   0   0   2   0   2   0   2   2   2   0   2   0   0   2   0   2   0   2   2   2   2   0   0   0   0   0   2   2   0   0   2   2   2   0   2   0   2   0   0   0   2   2   0   0   0   0   0   0   2   0   2   2   2   0   0   2   0   2   2   0   2   2   0   0   2   0   0   2   2   2   0   2   0   2   0   0   2   2   0   2   0   2   0   2   2   0   0   0   0   0   2   2   2   2   2   2   0   0   0   2   0   2   2   0   0   2   0   2   2   2   2   0   0   2   0   2   2   2   2   2   0   2   0   2   0   2   0   2   0   0   0   0   0   2   2   2   2   0   0   0   0   2   0   0   0   0   2   0   0   0   0   2   2   2   0   2   0   2   0   2   0   2   0   0   2   2   2   2   2   0   2   2   0   2   0   2   2   2   0   2   2   2   0
 MK-1-14                0   2   2   2   2   2   2   2   2   2   0   0   2   2   0   2   0   0   0   2   0   2   0   0   2   2   0   2   0   0   2   0   2   0   2   2   2   2   0   0   0   0   0   2   2   0   0   2   2   2   0   2   0   2   0   0   0   2   2   0   0   0   0   0   0   2   0   2   2   2   0   0   2   0   2   2   0   2   2   0   0   0   0   0   2   2   0   0   2   2   2   0   0   0   2   0   2   0   2   0   2   2   0   0   0   2   0   2   2   2   2   2   2   0   0   0   2   0   2   2   2   0   2   0   2   2   2   2   0   0   2   0   2   2   2   2   2   0   2   0   2   0   2   0   2   0   0   2   0   0   2   2   0   2   0   0   0   2   2   0   2   2   0   2   0   0   0   0   2   2   2   0   2   0   2   0   0   0   2   0   2   2   2   2   2   2   0   2   2   0   2   0   2   2   2   0   2   0   2   0
 MK-1-15                0   2   2   2   2   2   2   2   2   2   0   0   2   0   0   0   0   0   0   2   0   2   0   0   2   2   0   2   0   0   2   0   2   0   2   0   2   0   0   0   0   0   0   2   0   2   0   2   2   0   0   2   0   2   0   0   0   2   2   0   2   0   0   0   2   2   0   2   2   2   0   0   2   0   2   0   0   2   2   0   0   0   0   0   2   2   0   0   2   2   2   0   0   0   2   0   2   0   0   2   2   2   0   0   0   2   0   2   2   2   2   2   2   0   0   0   2   0   2   2   2   0   2   0   2   2   2   0   2   0   2   0   2   2   2   2   2   2   2   0   2   0   2   0   2   0   0   2   0   0   2   2   0   2   0   0   0   2   2   2   2   2   0   2   0   0   0   0   2   2   0   0   2   0   2   2   0   0   2   0   2   2   2   2   2   2   0   2   2   2   2   0   2   2   2   0   2   0   2   0
 MK-1-16                0   2   0   2   2   2   2   2   2   0   0   0   2   0   0   0   0   0   0   2   2   2   0   0   2   2   0   2   0   0   2   0   2   2   0   0   2   0   2   0   0   0   0   2   0   2   0   2   2   0   0   2   0   2   0   0   2   2   2   0   2   0   0   0   2   2   0   2   0   2   0   0   2   0   2   0   0   2   2   0   0   0   0   0   2   0   0   0   2   2   2   0   0   0   2   0   2   0   0   2   2   2   0   0   0   2   0   2   2   2   2   2   2   0   0   0   0   0   2   2   2   0   2   0   2   2   2   0   2   0   2   0   0   2   2   2   2   2   2   0   2   2   2   0   2   2   0   2   0   0   2   0   0   2   0   0   0   2   2   2   2   2   0   2   0   0   0   0   2   2   0   0   2   2   2   2   0   0   2   0   2   2   2   2   2   2   0   2   0   2   0   0   2   2   2   2   2   0   2   0
 MK-2-1                 0   0   2   0   2   0   2   2   2   2   2   0   0   2   2   0   2   2   0   2   0   0   2   0   0   2   0   2   0   0   0   0   0   0   0   0   2   0   2   0   2   2   0   0   0   2   2   0   0   2   2   0   2   0   2   2   2   0   2   0   2   0   2   2   0   2   0   0   0   2   2   0   2   0   0   0   0   2   2   2   2   2   2   2   2   0   0   0   0   2   0   2   2   2   2   2   2   0   2   2   0   0   0   2   0   2   0   0   2   0   0   2   2   0   2   2   2   0   0   0   2   0   0   2   0   0   2   0   2   0   0   0   2   0   2   0   2   2   0   2   2   0   0   2   0   2   2   2   2   0   2   0   0   0   2   2   0   2   2   2   2   0   2   2   2   2   0   2   2   0   0   0   2   2   0   2   2   0   2   2   2   0   0   2   2   2   2   0   2   0   0   0   2   0   2   0   2   2   0   0
 MK-2-2                 0   2   2   2   2   0   2   2   2   2   2   0   2   2   0   0   2   2   0   0   0   0   2   0   2   2   0   2   0   0   0   0   0   2   0   0   2   0   2   0   2   2   0   0   0   2   2   0   0   2   2   0   2   2   2   2   2   0   2   0   2   0   2   2   0   2   0   0   0   2   2   0   2   0   0   0   0   2   2   2   2   2   2   2   2   2   2   0   2   2   0   2   2   2   2   2   2   0   2   2   0   0   0   2   2   2   0   0   2   0   0   2   2   0   2   2   2   0   0   0   2   0   0   2   0   0   2   0   2   0   0   0   0   0   2   0   2   2   2   2   2   0   0   2   0   2   2   2   2   0   2   0   0   0   2   0   2   2   2   2   2   0   2   2   2   2   0   0   2   0   0   0   2   0   0   2   2   0   2   2   2   0   0   2   2   2   2   0   2   0   0   0   0   0   2   0   2   2   0   0
 MK-2-3                 0   2   2   2   0   0   2   2   2   2   2   0   2   2   0   0   2   2   0   2   0   0   2   0   2   2   0   2   0   0   0   0   0   2   0   0   2   0   2   0   2   2   0   0   0   2   2   0   0   2   2   0   2   2   2   2   2   0   2   0   0   0   2   2   0   0   0   0   0   2   2   2   2   0   0   0   0   2   2   2   2   2   2   0   2   2   2   0   2   2   2   2   2   0   2   2   2   0   2   2   2   0   0   0   2   0   0   0   2   0   0   2   2   0   2   0   2   0   0   0   2   0   2   2   0   0   2   0   0   0   0   0   0   0   2   2   2   2   2   2   2   0   0   2   0   0   2   2   2   0   2   0   2   0   2   0   2   2   2   2   2   0   2   2   2   2   0   0   2   0   0   2   2   0   0   2   2   0   2   2   2   0   0   2   2   2   2   0   2   0   0   0   0   0   2   0   2   2   0   0
 MK-2-4                 0   2   2   2   0   0   2   2   2   2   2   0   2   0   0   0   2   2   0   2   2   2   2   0   2   2   0   2   0   0   0   0   2   2   0   0   2   0   2   0   2   2   0   0   0   2   2   0   0   2   2   0   2   2   2   2   2   0   2   0   0   0   2   2   0   0   0   0   0   2   2   2   2   0   0   0   0   2   2   2   2   2   0   0   2   2   2   2   2   2   2   0   2   2   2   2   2   0   2   2   2   0   0   0   2   0   0   0   2   0   0   2   0   0   0   0   2   0   0   0   0   0   2   2   0   0   2   0   0   0   2   2   0   0   2   2   2   2   2   2   2   0   0   2   0   0   2   2   2   0   2   0   2   0   2   0   2   2   2   2   2   0   2   2   2   2   0   0   2   0   0   2   0   2   0   2   2   0   0   2   2   0   0   2   2   2   0   0   2   2   0   0   0   0   2   0   2   2   0   0
 MK-2-5                 0   2   2   2   0   0   2   2   2   2   2   0   2   0   0   0   2   2   2   2   2   2   0   0   2   2   0   2   0   2   2   0   2   2   0   2   2   0   2   0   2   2   0   0   0   2   2   0   2   2   2   0   2   2   2   0   2   0   2   0   2   0   0   2   0   0   2   0   0   2   2   2   0   0   0   0   0   2   0   2   0   2   0   0   2   2   0   2   2   2   2   0   2   2   2   2   2   0   2   2   0   0   0   0   2   0   0   0   0   0   0   2   2   2   0   0   2   0   0   0   0   0   2   2   0   0   2   0   0   0   2   2   0   0   2   2   2   2   2   2   2   0   0   2   0   0   0   2   2   0   2   0   0   2   2   0   2   2   2   2   2   0   2   2   2   2   0   0   2   0   0   2   0   2   0   2   2   0   0   2   2   0   0   2   2   2   0   0   2   2   0   0   0   0   2   0   2   2   0   0
 MK-2-6                 0   2   2   2   0   0   2   2   2   2   2   0   2   0   0   0   2   0   2   2   2   2   0   0   2   2   0   2   0   2   2   0   2   2   0   2   2   0   2   0   0   2   0   0   0   2   2   0   2   2   0   0   2   2   2   0   2   0   2   0   2   0   0   2   0   0   2   0   0   2   2   2   0   0   0   0   2   2   0   2   0   2   0   0   2   2   0   2   2   2   2   0   2   2   2   0   2   0   2   2   2   0   0   0   2   0   0   0   0   0   0   2   2   2   0   0   2   0   0   0   0   0   2   2   0   0   2   0   0   0   2   2   0   0   2   2   2   2   2   0   2   0   2   0   0   0   2   2   2   0   2   0   0   2   2   0   2   0   2   2   2   0   2   0   2   2   0   0   2   0   0   2   0   2   0   2   2   0   0   2   2   0   0   2   2   2   2   0   2   2   0   0   0   0   2   0   2   2   0   0
 MK-2-7                 0   2   2   2   0   0   2   2   2   2   2   0   2   0   0   0   2   0   0   2   2   2   0   2   2   2   0   2   0   2   2   0   2   2   0   0   2   0   2   0   0   2   0   0   0   2   2   0   2   0   0   0   2   2   2   0   2   0   2   0   2   0   0   2   0   0   2   0   0   2   0   2   0   2   0   0   2   2   0   2   0   0   0   0   2   2   2   2   2   2   2   0   2   2   2   0   2   0   2   2   2   0   0   0   2   0   0   0   0   0   0   2   2   2   0   0   2   0   0   0   0   0   0   0   0   0   2   0   0   0   2   2   2   0   2   2   2   2   2   0   0   0   2   0   0   0   2   2   2   0   0   0   0   2   2   0   2   0   2   2   2   0   2   0   2   2   0   0   2   0   0   2   0   2   0   2   2   2   0   0   2   0   0   2   2   2   2   0   2   2   0   0   0   0   2   0   2   2   0   0
 MK-2-8                 0   2   2   2   0   0   0   2   2   2   2   0   2   0   0   0   2   0   0   2   2   0   0   2   2   2   0   2   0   2   2   0   2   2   0   0   0   0   0   0   0   0   0   0   2   2   2   0   2   0   0   0   2   2   2   2   2   0   0   0   2   0   0   2   0   0   2   0   0   2   0   0   0   2   0   0   2   2   0   0   0   2   0   0   2   2   2   2   2   2   2   0   2   2   2   0   2   2   0   2   2   0   0   0   2   0   0   0   0   0   0   2   0   2   0   0   2   2   0   0   0   0   0   0   0   2   2   0   2   0   2   2   2   0   2   2   2   2   2   0   0   0   2   0   0   0   2   2   2   0   0   0   0   2   0   0   2   0   2   2   2   0   2   0   2   2   0   0   2   0   0   2   0   2   0   0   2   2   0   0   2   0   0   2   2   2   2   0   2   2   0   0   0   0   2   0   2   2   0   0
 MK-2-9                 0   2   2   0   0   0   0   2   2   2   2   0   2   0   0   0   2   0   0   2   2   0   0   2   2   2   0   2   0   2   2   0   2   2   0   0   0   0   0   2   0   2   0   0   2   2   2   0   2   0   0   2   2   2   2   2   2   0   0   0   2   0   0   2   0   0   0   0   0   2   2   0   0   2   0   0   2   2   0   0   0   2   0   0   2   2   2   2   2   2   2   0   2   2   2   0   2   2   0   2   2   0   2   0   2   0   0   0   0   0   0   2   0   2   0   0   2   0   0   0   0   0   0   0   0   2   2   2   2   0   0   2   2   0   0   2   0   2   2   0   0   0   2   0   0   0   2   2   2   0   0   0   0   2   0   0   2   0   2   2   0   0   2   0   2   2   0   0   2   0   0   2   0   2   0   0   2   0   0   0   2   0   0   2   2   2   2   0   2   2   0   0   0   0   0   0   2   2   0   0
 MK-2-10                0   2   2   0   2   0   0   2   2   2   2   0   2   0   2   0   2   0   0   0   2   0   0   0   2   2   0   2   0   2   2   0   2   2   0   0   0   0   0   0   0   2   0   0   2   2   2   0   2   0   0   2   2   2   2   2   2   0   0   0   2   0   0   0   0   0   0   0   0   2   2   0   0   2   0   0   2   2   0   2   0   2   0   0   2   2   2   2   2   0   2   0   2   2   2   0   0   2   0   2   2   0   2   0   2   0   2   0   0   0   0   2   0   2   0   0   2   0   0   0   0   2   0   0   0   2   2   2   2   0   0   2   2   2   0   2   0   2   2   0   0   0   2   0   0   0   2   2   2   0   2   0   0   2   0   0   2   0   2   0   0   0   2   0   0   0   0   0   2   0   0   2   0   0   0   0   2   0   0   0   2   0   2   2   2   2   2   0   2   2   0   0   0   0   0   0   2   2   0   2
 MK-2-11                0   2   2   0   2   0   0   2   2   2   2   0   2   0   2   2   2   0   0   0   2   2   0   2   2   2   0   2   0   2   2   0   2   2   2   0   0   2   0   0   0   2   0   0   2   0   2   0   2   0   0   2   2   2   2   2   2   0   0   0   2   0   0   2   0   2   0   0   0   2   2   0   0   2   0   2   2   2   0   2   0   2   0   0   2   2   2   2   2   0   2   0   2   2   0   0   0   2   0   2   2   0   2   0   2   0   2   0   0   2   0   2   0   2   0   0   2   0   2   0   2   2   0   0   0   2   2   2   2   0   0   2   2   2   0   2   0   2   2   0   0   0   2   0   0   0   2   2   2   0   2   0   0   2   0   0   0   0   2   0   0   0   2   0   0   0   0   0   2   0   0   2   0   0   0   0   2   0   0   0   2   0   2   2   0   2   0   0   2   2   0   0   0   0   0   0   0   2   2   2
 MK-2-12                0   2   2   0   2   0   0   2   2   2   2   0   2   0   2   2   2   0   0   0   2   2   0   2   2   2   0   2   0   2   2   0   2   2   2   0   2   0   0   0   2   2   0   0   2   2   2   0   2   2   0   2   2   0   2   2   2   0   0   0   2   0   0   2   0   2   0   0   2   2   2   0   0   2   0   2   2   2   0   2   0   2   0   0   2   2   2   2   2   2   2   0   2   2   0   0   0   2   0   2   2   0   2   0   2   0   2   0   0   2   0   2   0   2   0   0   2   0   2   0   2   2   0   0   0   2   2   2   2   2   0   2   2   2   0   2   0   2   2   0   0   0   2   0   0   0   2   2   2   2   2   0   2   2   0   0   0   0   2   0   0   0   2   0   0   0   2   0   2   0   2   2   0   2   0   0   2   0   0   0   2   0   2   2   0   0   0   0   0   0   0   0   2   0   0   0   0   2   2   2
 MK-2-13                0   2   2   0   2   0   0   2   2   2   2   0   2   0   2   2   2   0   0   0   2   2   0   0   2   2   0   2   0   2   2   0   2   2   2   0   2   0   0   0   2   2   0   0   2   2   2   0   2   2   0   2   2   0   2   2   2   0   0   0   2   0   0   2   0   2   0   0   2   2   2   0   0   0   0   2   2   2   0   2   0   2   0   0   0   2   2   2   2   2   2   0   2   2   0   2   0   2   0   2   2   0   2   0   2   0   2   0   0   2   0   2   0   2   2   0   2   0   0   0   2   2   0   0   0   2   2   0   0   2   0   2   2   2   0   2   0   2   2   0   0   0   2   0   0   0   2   2   2   2   2   0   2   2   0   0   0   0   2   0   0   0   0   0   0   0   2   0   2   0   2   2   0   2   0   2   2   0   0   2   2   0   2   2   0   0   0   0   0   0   0   0   2   0   0   0   0   0   2   2
 MK-2-14                0   2   2   0   2   0   2   0   2   2   2   0   2   0   2   2   2   0   2   0   2   2   0   0   2   2   0   2   0   2   2   0   2   2   2   0   2   0   0   0   2   2   0   0   2   2   0   0   2   2   2   0   2   0   2   2   2   0   0   2   2   0   2   2   0   2   0   0   2   2   2   0   2   0   0   2   2   2   0   2   0   2   0   0   0   2   2   2   2   2   2   2   2   2   0   2   0   0   0   2   2   0   2   0   2   0   2   2   0   2   0   0   0   2   2   0   2   0   0   0   2   2   0   0   0   2   2   0   0   2   0   2   2   2   0   2   0   2   2   0   0   0   2   0   0   2   2   2   2   2   0   0   2   0   0   0   0   0   2   0   0   0   0   0   0   0   2   0   2   0   0   2   0   2   0   2   2   0   0   2   2   0   2   2   0   0   0   2   0   2   0   0   2   0   0   0   2   0   2   0
 MK-2-15                0   0   2   0   2   0   0   0   0   2   2   0   0   0   2   2   2   0   2   0   2   2   0   0   2   2   0   2   0   2   2   0   2   2   2   0   2   0   0   0   0   2   0   0   2   2   0   0   2   2   2   0   2   0   2   2   2   0   0   2   2   2   2   2   0   2   0   2   2   2   2   0   2   2   2   2   2   2   0   2   0   2   0   0   0   2   2   2   2   0   2   0   2   2   0   2   0   0   0   2   2   0   2   0   2   0   0   2   0   2   0   0   0   2   2   0   2   0   0   2   0   2   0   0   0   2   2   0   0   2   0   2   2   2   0   2   0   2   0   0   0   0   2   0   0   2   2   2   2   2   0   0   2   0   0   0   0   0   2   0   0   0   0   2   0   0   2   0   2   0   2   2   0   2   0   2   2   2   2   2   2   2   2   2   2   0   0   2   2   2   0   0   2   2   0   0   2   2   2   0
 MK-2-16                0   0   2   0   2   0   0   0   0   2   2   0   0   0   2   2   2   0   2   0   2   2   2   0   2   2   0   2   0   2   2   0   2   2   2   0   2   0   0   0   2   2   0   0   2   0   0   0   2   2   2   2   2   0   2   2   0   0   0   2   2   0   2   2   0   0   0   2   2   2   2   0   2   2   2   2   2   2   0   2   0   2   0   0   0   2   2   2   2   0   2   2   2   2   0   2   0   2   0   2   2   2   2   0   2   0   0   0   0   2   0   0   0   2   2   0   2   0   0   2   0   2   0   0   0   2   2   0   0   2   0   0   2   2   0   2   0   2   0   0   0   0   2   0   0   2   2   2   2   0   2   0   2   0   0   0   0   0   2   0   0   0   0   2   0   0   2   0   0   0   0   2   0   2   0   0   2   2   2   0   2   0   2   2   2   0   0   2   2   2   0   0   2   2   0   0   2   2   2   0
 MK-3-1                 0   0   2   0   0   0   2   2   0   0   2   0   2   0   2   2   0   0   2   2   2   0   2   2   2   0   2   2   2   2   0   2   2   2   2   0   0   0   0   0   0   0   0   0   2   0   2   0   0   0   0   2   2   2   2   0   0   0   2   0   2   2   0   2   0   2   0   0   2   2   0   2   0   2   0   0   0   0   0   2   2   2   2   2   2   0   2   0   0   2   2   0   2   2   2   2   0   0   2   0   2   2   2   0   2   0   2   2   0   2   0   0   2   2   2   2   0   2   2   2   0   2   0   0   2   2   2   2   2   0   2   0   2   2   0   0   0   2   2   2   2   2   2   2   2   0   0   2   0   2   2   0   0   2   0   0   0   2   2   2   0   2   2   2   0   2   2   0   0   2   2   2   0   2   0   2   0   2   2   0   2   2   0   0   0   0   2   0   2   2   0   0   2   2   0   2   0   2   2   2
 MK-3-2                 0   0   2   0   0   0   2   2   2   0   2   0   2   0   2   2   2   0   2   2   2   0   2   2   0   0   2   2   2   2   0   2   2   2   2   0   0   0   0   0   0   0   0   2   2   0   0   0   0   0   0   2   2   2   0   0   0   0   2   0   0   2   0   2   0   2   2   0   2   2   0   2   0   2   0   2   0   0   0   2   2   2   2   2   2   0   2   0   0   2   2   0   2   2   2   2   0   0   2   0   2   2   2   0   2   0   2   2   0   2   0   0   2   0   2   2   0   2   2   2   0   2   0   0   2   2   2   2   0   0   0   0   2   2   0   0   0   0   2   2   2   2   0   2   2   0   0   2   0   2   2   0   0   2   0   0   0   2   2   2   0   2   2   2   0   2   2   0   0   2   2   2   0   2   0   2   0   2   2   0   2   2   0   0   0   0   2   0   2   2   0   0   2   2   0   2   2   2   2   2
 MK-3-3                 0   0   0   0   0   0   2   2   2   0   2   0   2   0   2   0   2   0   2   2   2   0   2   2   0   0   2   0   2   2   0   2   2   2   2   0   0   0   0   0   0   0   0   2   2   0   0   0   0   0   0   0   0   2   2   0   0   0   2   0   0   2   0   2   0   2   2   0   2   2   0   2   0   2   0   2   0   0   0   2   2   2   2   2   2   0   2   0   0   2   2   0   2   2   2   2   0   0   2   0   2   2   2   0   2   0   2   2   0   2   2   0   2   0   2   2   0   2   0   2   0   2   0   0   2   2   2   2   0   0   0   0   0   2   0   0   0   2   2   2   2   2   2   0   2   0   0   2   0   2   2   0   0   2   2   0   0   2   2   2   0   2   2   2   2   2   2   0   0   2   2   2   0   2   0   2   0   2   2   0   2   0   0   0   0   0   2   0   0   2   0   0   2   2   0   2   2   2   2   2
 MK-3-4                 0   0   0   0   0   0   2   2   0   0   2   0   2   0   2   0   2   0   2   2   2   0   2   2   0   0   2   0   2   2   0   2   2   2   2   0   0   0   0   0   0   0   0   0   2   0   0   0   2   0   0   0   0   2   2   2   0   0   2   0   0   2   0   2   0   2   2   0   2   2   0   2   2   2   0   2   2   0   0   2   2   2   2   2   2   0   2   0   0   2   2   2   2   2   2   2   0   0   2   2   2   2   2   0   2   0   2   2   0   2   2   0   2   0   2   2   0   2   0   0   0   0   0   0   2   0   2   2   0   2   0   0   0   2   0   0   0   2   2   2   2   0   2   0   2   0   0   2   0   0   2   0   0   2   2   0   0   2   2   2   0   2   2   2   2   2   2   0   0   2   2   2   0   2   0   2   0   2   2   0   2   0   0   0   0   0   2   0   0   2   0   0   2   2   0   2   2   2   2   2
 MK-3-5                 0   0   0   0   0   0   2   2   0   0   2   0   2   2   2   0   2   0   2   2   2   0   2   2   0   0   2   0   2   2   0   2   2   2   2   0   0   2   0   0   0   0   0   0   2   2   0   0   2   2   0   2   0   2   0   2   2   2   2   0   0   2   0   2   0   2   2   0   2   2   0   0   0   2   2   2   2   0   0   2   2   2   2   2   2   0   2   0   0   2   2   2   2   2   2   0   0   0   2   2   2   2   2   0   2   0   2   2   0   2   2   0   2   0   2   2   0   2   0   0   0   0   0   0   2   0   2   2   0   2   0   0   0   2   0   2   0   2   2   2   2   0   2   0   2   0   0   2   0   0   2   0   0   2   2   0   0   2   2   2   0   2   2   2   0   2   2   0   0   2   2   2   0   2   0   0   0   2   2   0   2   0   0   0   0   0   2   0   2   2   2   0   2   2   0   2   0   2   2   2
 MK-3-6                 0   0   0   0   0   0   2   2   0   0   2   0   2   2   2   0   2   0   2   2   2   0   2   2   0   0   2   0   0   2   2   2   2   2   2   0   0   2   0   0   0   0   0   0   2   2   0   0   2   2   0   2   2   2   0   2   2   2   2   0   0   2   0   2   0   2   0   0   0   2   0   0   0   2   2   2   2   0   0   2   2   2   2   2   2   2   2   0   0   2   2   2   2   2   2   0   0   2   2   2   2   2   2   0   2   0   2   0   0   2   2   0   0   0   2   2   0   2   0   0   0   0   0   0   2   0   2   2   0   2   0   0   2   2   0   2   2   2   2   2   2   0   2   0   2   0   0   2   0   0   2   0   0   2   2   0   2   2   2   2   0   2   2   2   0   2   2   0   0   0   2   2   2   0   0   2   0   2   2   0   0   0   0   0   2   0   2   0   2   2   2   0   2   2   0   2   0   2   2   2
 MK-3-7                 0   0   2   0   2   0   2   2   0   0   0   0   2   2   2   0   2   0   2   2   2   2   0   2   2   0   2   0   0   2   2   2   2   2   2   0   2   2   0   0   0   0   0   0   2   0   0   2   2   2   0   2   2   2   2   2   2   2   2   0   0   2   0   2   0   0   0   2   0   2   0   2   2   2   2   2   2   0   0   2   2   2   2   2   2   0   2   0   0   2   2   2   0   2   2   0   0   2   2   2   2   2   2   0   2   0   0   0   0   2   0   0   0   2   2   2   2   2   0   0   0   0   0   0   2   0   0   2   0   2   0   0   2   2   2   2   2   2   2   2   0   0   2   0   2   0   0   2   0   0   2   0   0   2   2   0   2   0   2   2   0   2   2   2   2   0   0   0   2   0   2   2   2   2   0   2   0   0   2   0   0   0   0   0   2   0   0   0   2   2   2   0   2   2   0   2   2   2   0   2
 MK-3-8                 0   0   2   0   0   0   2   2   0   0   0   0   2   2   2   0   2   0   2   2   2   2   0   2   2   0   2   0   0   0   2   2   2   2   2   0   2   2   2   0   0   0   0   0   2   0   0   2   2   2   0   2   2   2   2   2   2   2   2   0   0   2   0   2   0   0   0   0   0   2   0   2   2   2   2   2   2   0   2   2   2   2   2   2   2   0   2   0   0   0   0   2   0   2   2   0   0   0   2   2   2   2   2   0   0   2   0   0   0   2   2   0   0   2   2   2   2   2   0   0   0   0   0   0   2   0   0   2   0   0   0   0   2   2   2   2   2   0   2   2   0   0   2   2   2   0   0   2   0   0   2   0   0   2   2   0   0   0   2   2   0   2   2   2   2   0   0   0   0   0   2   2   2   2   0   2   0   0   2   0   0   0   0   2   2   0   0   0   2   2   2   0   2   2   0   2   2   0   0   2
 MK-3-9                 0   0   2   0   2   2   2   2   0   2   0   0   2   0   2   0   2   0   2   2   2   0   0   2   2   0   2   0   2   0   2   2   2   2   2   0   2   2   2   0   0   0   0   2   2   0   0   2   2   2   0   2   2   2   2   2   2   2   0   0   2   2   0   2   0   0   0   0   0   2   0   2   2   2   2   2   2   0   2   2   2   2   2   2   2   0   2   0   0   0   0   2   0   2   2   0   0   2   2   2   2   2   2   0   0   2   0   0   0   2   0   0   0   2   0   2   2   2   2   0   0   0   0   0   2   0   0   2   0   0   2   0   2   0   2   2   2   0   2   0   0   2   2   2   2   0   0   2   0   0   2   0   0   2   2   0   2   0   2   2   0   2   2   2   2   0   0   0   0   0   2   2   2   2   0   2   0   0   2   2   0   0   0   2   2   0   0   0   0   2   2   0   2   0   0   2   0   0   0   2
 MK-3-10                0   0   2   0   2   2   2   2   0   2   0   0   2   0   2   2   2   0   2   2   2   0   0   2   2   0   2   0   2   0   2   2   2   0   2   0   2   0   2   0   0   0   0   2   0   0   2   0   2   2   0   2   2   2   2   2   2   2   0   0   2   0   0   0   0   0   0   0   0   2   0   2   2   2   0   2   2   0   0   2   2   2   2   2   2   0   2   0   0   0   0   2   0   2   2   0   2   2   2   0   2   2   2   0   0   2   0   0   0   2   0   0   0   2   0   2   0   2   2   0   0   0   0   0   2   0   2   2   0   0   2   0   2   0   2   2   2   0   2   0   0   2   2   0   2   2   0   2   0   0   2   0   0   2   2   0   2   0   2   2   0   2   2   2   2   0   0   0   2   0   2   2   2   2   0   2   0   0   2   2   0   0   0   2   2   0   0   0   0   2   2   0   2   0   0   2   0   0   0   2
 MK-3-11                0   0   2   0   2   2   2   2   0   2   0   0   2   0   2   2   2   0   2   2   2   0   0   2   2   0   2   0   2   0   2   0   2   2   2   0   2   2   2   0   0   0   0   2   0   0   2   0   0   2   0   2   2   2   2   2   2   2   0   0   2   0   0   0   0   0   0   0   0   0   0   2   2   2   0   2   2   0   2   2   2   2   2   2   2   0   2   0   0   0   0   2   0   2   2   0   2   2   2   0   2   2   2   0   0   2   0   0   0   2   0   0   0   2   0   2   0   2   2   0   0   0   0   0   2   2   2   2   0   0   0   0   2   0   2   2   2   2   2   2   0   2   2   0   2   0   0   2   0   0   2   0   0   2   0   2   2   0   2   2   0   2   2   2   2   0   0   0   2   0   2   2   2   2   0   2   0   0   2   2   0   0   0   2   2   0   0   0   0   2   2   0   2   2   0   2   2   2   0   2
 MK-3-12                0   0   2   0   2   2   2   2   0   2   0   0   2   0   2   2   2   2   2   0   2   0   0   2   0   0   2   2   2   0   2   0   2   2   2   0   2   2   2   0   0   0   0   2   0   0   2   0   0   2   0   2   2   2   2   2   2   2   0   0   2   0   0   0   0   0   0   0   2   0   2   2   2   2   2   2   2   0   2   0   2   2   2   2   2   0   0   0   0   0   0   2   2   2   2   2   2   2   2   0   2   2   2   0   0   2   0   0   0   2   0   0   0   2   0   2   0   2   2   0   0   0   0   2   2   2   2   2   2   2   0   0   2   0   2   2   2   2   2   2   0   2   2   0   2   2   0   2   2   0   2   2   2   2   0   2   2   0   0   2   0   2   0   2   2   0   0   0   2   0   2   2   2   2   0   2   0   2   0   2   0   0   0   2   2   0   0   0   0   2   2   0   2   2   0   2   2   2   0   2
 MK-3-13                0   0   2   0   2   0   0   2   0   2   0   0   0   0   2   2   2   2   0   0   0   0   0   2   0   0   2   2   2   0   2   0   2   2   2   0   2   2   2   0   0   0   0   0   0   0   2   0   0   2   0   2   2   2   2   2   2   2   0   0   0   0   0   0   0   0   0   0   2   0   2   2   0   2   2   2   2   0   2   0   0   2   2   2   2   0   0   0   0   0   0   2   2   2   2   2   0   2   2   0   2   2   2   2   0   2   0   0   0   2   0   0   0   2   0   2   0   0   2   0   0   0   0   2   2   2   2   2   2   2   0   0   0   0   2   2   2   2   2   2   0   2   2   0   2   2   0   2   2   2   2   2   2   2   0   2   0   0   2   2   0   2   0   0   2   2   0   0   2   0   2   2   2   2   2   2   0   2   0   2   0   0   0   2   2   0   0   0   0   2   2   2   2   0   0   2   2   2   0   2
 MK-3-14                0   0   2   0   2   0   2   2   2   2   0   0   0   0   0   0   2   2   0   0   0   0   0   2   0   0   0   2   2   0   2   0   2   2   2   0   2   2   2   0   2   0   0   0   0   0   2   0   0   2   0   2   2   2   0   2   2   2   0   0   0   0   0   0   0   0   0   0   2   0   2   2   0   2   2   2   2   0   2   0   0   2   2   2   2   0   0   0   0   0   0   2   2   0   2   2   0   2   0   0   2   2   2   2   0   2   0   0   0   2   0   0   0   0   0   2   0   0   2   0   0   0   0   2   2   2   0   2   2   2   0   0   0   0   2   2   2   0   2   2   0   2   2   0   2   2   2   2   2   2   2   2   2   2   2   2   0   0   2   2   0   2   0   0   2   2   0   0   2   0   2   2   2   2   2   2   0   2   0   2   0   0   0   2   2   0   0   0   2   0   2   2   2   0   0   2   2   2   0   2
 MK-3-15                0   0   0   0   2   2   2   2   2   2   0   0   0   0   0   0   0   2   0   2   0   0   0   2   0   2   2   2   2   0   2   0   2   2   2   0   0   2   2   0   2   0   0   0   0   0   0   0   0   2   0   2   2   2   0   2   2   2   0   0   0   0   0   0   0   0   0   0   2   0   2   2   0   2   2   2   2   0   2   0   0   2   2   2   2   0   0   0   0   0   0   2   2   0   2   2   0   2   0   0   2   2   2   2   0   2   0   0   0   2   0   0   0   0   0   2   0   0   2   2   0   0   0   2   2   2   0   2   2   2   0   0   0   0   2   2   0   0   2   2   0   2   2   0   2   2   2   2   2   2   2   2   2   2   2   2   0   0   2   2   0   0   0   0   2   2   0   0   2   0   2   2   2   2   2   2   0   2   0   2   0   0   0   2   2   0   0   0   2   0   2   2   2   0   0   2   0   2   2   2
 MK-3-16                0   0   0   0   2   2   2   2   2   2   2   0   0   0   0   2   0   2   0   0   0   0   0   0   0   2   2   2   2   0   2   0   2   2   2   0   0   2   2   0   2   2   0   0   0   0   0   0   0   2   0   0   2   2   2   0   2   2   0   0   0   0   0   0   0   0   0   0   2   0   0   2   0   2   2   2   2   0   2   0   0   2   2   2   2   0   0   0   2   0   0   2   2   2   2   2   0   2   0   2   2   2   2   2   0   2   2   0   0   2   2   0   0   0   0   2   0   0   2   0   0   0   0   2   2   0   0   2   2   2   0   0   2   0   2   2   0   0   2   2   0   2   2   0   2   2   2   2   2   2   2   2   2   2   2   2   0   0   2   2   0   0   0   0   2   2   0   0   2   0   2   2   2   2   0   2   0   2   0   2   2   0   0   2   0   2   0   0   2   0   2   2   2   0   0   2   0   2   2   2
 MK-4-1                 0   2   2   0   0   0   2   0   2   0   2   2   0   0   2   2   0   2   0   0   2   0   0   0   2   0   2   0   0   0   2   0   0   2   2   0   0   0   0   0   0   0   0   0   2   2   0   2   2   2   2   2   2   0   2   0   0   2   0   0   2   2   2   2   0   2   0   2   2   0   2   0   0   0   0   0   2   2   0   0   0   2   0   0   0   0   0   2   0   2   2   2   2   0   0   2   2   2   0   2   0   0   2   2   0   0   2   2   0   2   2   0   0   2   2   0   2   2   0   0   2   0   0   2   0   0   0   0   2   2   2   2   0   0   0   2   2   0   2   2   2   2   2   2   0   0   2   2   2   2   2   0   2   0   0   2   2   0   0   2   2   0   0   0   0   2   0   0   2   0   2   2   0   0   0   0   2   2   0   2   2   0   0   2   0   0   2   0   0   2   2   2   0   2   2   0   2   0   0   2
 MK-4-2                 0   2   2   0   0   0   2   2   2   0   2   2   0   0   2   2   0   2   0   0   2   0   0   0   2   0   2   0   0   0   2   0   0   2   2   0   0   0   0   0   0   0   0   0   2   0   0   2   2   2   2   2   2   0   0   2   0   2   0   0   2   2   2   2   2   2   0   2   0   0   2   0   0   0   0   0   2   2   0   0   0   2   0   0   0   0   0   2   0   0   2   2   2   0   0   2   0   2   0   2   0   0   0   2   0   0   2   2   0   2   2   0   0   2   2   2   2   2   0   0   2   0   0   2   0   0   0   0   0   2   2   0   0   0   0   0   2   0   2   2   2   2   2   2   0   0   2   2   2   2   2   0   2   0   0   2   2   0   0   2   2   0   0   0   0   2   0   0   2   0   2   2   0   0   0   0   2   2   0   0   2   0   0   2   0   0   0   0   0   2   2   2   0   2   2   0   2   0   0   2
 MK-4-3                 0   2   2   0   0   2   2   0   2   0   0   2   0   2   2   2   0   2   0   0   2   0   0   0   2   0   2   0   0   2   2   0   0   2   2   0   0   0   0   0   0   0   0   0   2   0   0   2   2   2   2   2   2   0   0   2   0   2   0   0   2   2   2   0   2   2   0   2   0   0   2   0   0   2   0   0   2   2   0   0   0   0   0   0   0   0   0   2   0   0   2   2   2   0   0   2   0   2   0   2   0   0   0   2   0   0   2   2   0   2   2   0   0   2   2   2   2   2   2   0   2   0   0   2   0   0   0   0   2   2   2   0   0   0   2   0   2   0   2   2   2   2   2   2   0   0   2   0   2   2   2   0   2   0   0   2   2   0   2   2   2   0   0   0   0   2   0   0   2   0   2   2   2   0   2   0   2   2   0   0   2   0   0   2   0   0   0   0   0   2   2   2   0   2   2   0   2   0   0   2
 MK-4-4                 0   2   2   0   0   2   0   0   2   0   2   0   0   2   2   2   0   2   0   0   2   0   2   0   0   0   2   2   2   2   2   2   0   2   2   0   0   0   0   0   0   0   0   0   2   0   2   2   2   2   2   2   2   0   0   2   0   0   0   0   2   2   0   2   2   2   0   2   0   0   2   0   0   2   0   0   2   2   0   0   0   2   0   0   0   0   2   2   0   0   2   2   2   0   0   2   0   2   0   2   2   0   0   2   0   0   2   2   0   2   2   0   2   2   0   2   2   2   2   0   2   0   0   2   0   2   0   0   2   0   2   0   0   0   2   0   2   0   2   2   2   2   2   2   0   0   2   0   0   2   2   0   2   0   0   2   2   0   2   2   2   0   0   0   0   2   0   0   2   0   0   2   2   0   2   0   2   2   0   0   2   0   0   2   0   0   0   0   0   2   2   2   0   2   2   0   2   2   0   0
 MK-4-5                 0   2   2   0   0   0   2   0   2   0   2   0   2   2   2   0   0   2   0   2   2   0   2   0   0   0   2   2   2   2   2   0   0   2   0   0   0   2   0   0   0   0   0   0   2   2   2   2   2   2   2   2   2   0   0   2   0   0   2   0   2   2   0   2   2   2   0   2   0   0   2   0   2   2   0   0   2   2   0   0   0   2   2   0   2   0   2   2   0   0   2   0   2   0   0   2   0   2   0   2   2   2   0   2   2   0   2   2   0   2   2   0   0   2   0   2   2   2   2   0   2   0   0   2   0   2   0   0   2   0   2   0   0   0   2   0   2   0   2   2   2   2   2   0   0   0   2   0   2   0   2   0   2   0   0   2   2   0   2   2   2   0   0   0   0   2   0   0   2   2   0   2   2   0   2   2   2   2   0   0   0   0   2   2   0   0   0   0   2   2   2   2   0   2   2   0   2   2   0   0
 MK-4-6                 0   2   2   0   0   2   2   0   0   0   2   0   2   2   2   0   0   2   0   2   2   0   2   0   2   0   2   2   2   0   2   0   0   2   0   0   0   2   0   0   0   0   0   2   2   2   2   2   2   0   2   2   2   0   0   2   2   0   2   0   0   2   0   2   2   2   0   2   0   0   2   0   2   2   0   0   2   2   0   0   0   2   2   0   2   0   2   2   0   0   2   0   2   0   0   2   0   2   2   2   2   2   0   2   0   0   0   2   0   2   2   2   2   2   0   2   2   2   2   2   2   0   0   2   0   2   0   0   2   0   2   0   0   0   2   0   2   0   2   2   2   2   2   0   0   0   2   0   2   0   2   0   2   0   0   2   2   0   2   2   2   0   0   0   0   0   2   0   2   2   0   2   2   0   2   2   2   2   0   0   2   0   2   2   0   0   0   0   2   2   0   2   0   2   2   0   2   2   0   0
 MK-4-7                 0   2   2   0   0   0   2   0   0   0   2   0   2   2   0   0   2   2   0   2   0   0   2   0   2   0   0   2   0   0   2   0   0   2   0   0   0   2   0   0   0   0   0   2   2   2   2   2   2   0   2   2   2   0   0   2   2   0   2   0   0   2   0   2   2   2   0   2   0   0   2   0   2   2   0   0   2   2   0   0   2   2   2   0   2   0   2   2   0   0   2   0   2   0   0   2   2   2   2   2   2   2   0   2   0   0   0   2   0   2   2   2   2   2   0   2   2   2   2   2   2   2   0   2   0   2   0   2   2   0   2   0   0   2   2   2   2   0   0   2   2   0   2   0   0   0   2   0   2   0   2   0   0   0   0   2   2   0   2   2   2   0   0   0   0   0   2   0   2   2   0   2   2   0   2   2   0   2   0   0   2   0   2   2   0   0   0   0   2   2   0   2   0   2   2   0   2   2   0   0
 MK-4-8                 0   2   2   0   0   0   2   0   0   0   2   0   2   2   0   0   2   0   0   2   0   0   2   0   2   0   0   2   0   0   2   0   0   2   0   0   0   0   0   0   0   0   0   2   2   2   2   2   2   2   0   2   2   0   0   2   2   0   2   0   0   0   0   0   2   2   0   2   0   0   2   0   2   2   0   0   2   2   0   0   2   2   2   0   2   0   2   2   2   0   2   0   2   0   0   2   2   2   2   0   2   2   0   2   0   0   0   2   2   2   0   2   2   2   0   2   2   2   2   2   2   2   0   0   0   2   0   2   2   0   2   0   0   2   2   2   2   0   0   2   2   0   2   2   0   0   2   0   2   0   2   0   2   0   2   2   2   0   2   2   2   0   0   0   0   0   2   0   2   2   0   2   2   0   2   2   0   2   0   0   2   0   2   0   0   0   0   2   2   2   0   2   0   2   2   0   0   2   2   0
 MK-4-9                 0   2   2   0   0   2   2   0   0   0   0   0   2   2   0   0   2   0   2   0   0   0   2   0   2   0   0   2   0   0   2   0   2   2   0   0   0   0   0   2   0   0   2   2   2   2   2   2   2   2   0   2   2   0   0   2   2   0   2   0   0   0   0   2   2   2   0   2   2   0   2   0   0   2   0   0   2   2   0   0   2   0   2   0   2   0   2   2   2   0   2   2   2   0   0   2   2   2   2   0   2   2   0   2   0   0   0   2   0   2   0   2   2   2   0   2   2   2   2   2   2   2   0   0   2   2   0   2   2   0   2   0   0   2   0   2   2   2   0   2   0   0   2   2   0   0   2   0   2   0   2   0   2   0   0   2   2   0   2   2   2   0   0   0   0   0   2   0   2   2   0   2   2   0   2   2   0   2   0   0   2   0   2   0   0   0   2   2   2   2   2   2   0   2   2   2   0   2   2   0
 MK-4-10                0   2   2   0   0   2   2   2   0   0   0   0   2   0   0   0   0   0   2   0   0   0   2   0   2   0   0   2   0   0   2   0   2   2   0   0   0   0   0   2   2   2   2   2   2   2   0   2   2   2   0   2   2   0   0   2   2   0   2   2   2   0   0   2   2   2   0   2   2   0   2   2   0   2   0   2   0   2   2   0   2   0   2   0   2   2   0   2   2   0   2   2   2   0   0   2   2   2   2   0   0   2   0   2   0   0   0   2   0   2   0   2   2   2   0   2   2   2   2   2   2   2   0   0   2   2   0   2   2   0   2   0   0   2   0   2   2   2   0   2   0   0   2   2   0   0   2   0   2   0   2   0   2   0   2   2   2   0   2   2   0   0   0   0   0   0   2   0   2   2   2   2   2   0   2   2   0   2   0   0   2   0   2   0   0   2   2   2   0   2   2   2   0   2   2   2   0   2   2   0
 MK-4-11                0   0   2   0   0   2   2   0   0   2   0   0   2   0   0   0   0   0   0   0   0   2   2   0   0   0   0   2   0   0   2   0   2   2   0   0   0   2   2   2   2   2   0   0   2   2   0   2   2   2   0   2   2   0   0   2   2   0   2   2   2   0   0   2   0   2   0   2   2   0   2   0   0   2   0   2   2   2   2   0   2   0   2   0   2   2   0   2   2   0   2   2   2   0   0   2   2   2   2   2   0   2   0   2   0   0   0   2   0   2   0   2   2   2   0   2   2   2   2   2   2   2   0   0   2   2   0   2   2   0   2   0   0   2   0   2   0   2   0   2   0   0   2   2   2   0   2   0   2   0   2   0   2   0   2   2   2   0   0   2   0   2   0   0   0   0   2   0   2   2   0   2   2   0   2   2   0   2   0   0   2   0   2   0   0   2   2   2   0   2   2   2   0   2   2   2   0   2   2   2
 MK-4-12                0   0   2   0   0   2   0   0   2   2   0   0   2   0   0   0   0   0   0   0   0   2   2   0   0   0   0   2   0   0   2   0   2   2   0   0   0   2   2   2   2   2   0   0   2   2   2   2   2   2   0   2   2   0   0   2   0   0   2   2   2   0   0   2   0   0   2   2   2   0   2   0   0   2   0   0   2   0   2   2   2   0   2   0   2   0   0   2   2   0   0   2   2   0   0   2   2   2   2   2   0   2   0   2   0   0   0   2   0   2   0   0   2   2   0   2   2   2   2   2   2   2   0   0   2   2   0   2   2   2   2   0   0   2   0   2   0   2   0   2   0   0   2   2   2   0   2   0   2   0   0   0   2   0   2   2   2   0   0   2   0   2   0   0   0   0   2   0   2   2   0   2   2   0   2   2   0   2   0   0   0   0   2   0   0   2   2   2   0   2   0   2   0   2   2   2   0   2   2   2
 MK-4-13                0   2   2   0   0   2   2   0   2   0   0   0   2   0   0   0   0   0   0   0   0   2   2   0   0   0   0   2   0   0   2   0   2   2   0   2   0   2   2   2   2   2   0   0   2   2   2   2   2   2   0   0   2   0   0   2   2   0   2   2   2   0   0   2   2   0   2   0   2   0   2   0   0   2   0   0   2   0   2   2   2   0   2   0   2   0   0   2   2   0   0   2   2   0   0   2   0   2   2   2   2   0   0   2   0   0   0   2   0   2   0   0   2   2   0   2   2   2   2   2   0   2   0   0   2   2   0   2   2   2   2   0   0   2   0   2   0   2   0   2   2   0   2   2   2   2   2   0   2   0   2   0   0   0   2   2   0   0   0   2   0   2   0   0   0   0   2   0   2   2   0   2   2   0   2   2   0   2   0   2   0   2   2   0   0   2   2   2   0   2   0   2   0   2   2   2   0   2   2   2
 MK-4-14                0   0   2   0   0   2   2   0   2   0   0   0   2   0   0   0   0   0   2   0   0   2   2   0   0   0   0   0   0   0   2   0   2   2   0   2   2   2   0   0   2   2   0   0   2   2   2   2   2   2   0   0   2   0   0   2   2   0   2   2   2   0   0   2   2   0   2   0   0   0   2   0   0   2   0   0   2   0   2   2   2   0   0   0   2   0   0   2   2   0   0   2   2   0   0   2   0   2   2   2   2   0   0   2   0   0   0   2   0   2   0   0   2   2   0   2   2   2   0   0   0   2   0   0   2   2   0   2   2   2   2   0   2   2   0   2   0   0   0   2   2   0   2   2   2   2   2   0   2   0   2   0   0   0   2   2   0   0   0   2   0   2   0   0   0   0   2   0   2   2   0   2   2   0   2   2   0   2   0   2   0   2   0   0   0   2   2   2   0   2   0   2   0   2   2   2   2   2   2   2
 MK-4-15                0   0   2   0   0   2   2   0   2   0   0   0   2   0   0   2   0   0   2   2   0   0   0   2   0   0   2   2   0   0   2   0   2   2   0   2   2   2   0   0   2   0   0   0   2   2   2   2   2   2   0   0   2   0   2   2   2   0   2   2   2   0   0   2   2   0   2   0   0   0   2   0   0   0   0   0   2   0   2   2   2   0   0   0   2   0   0   2   2   0   0   2   2   0   2   2   0   2   2   2   2   2   0   2   0   0   0   0   0   0   0   0   2   2   0   2   2   2   0   0   0   2   0   0   2   2   0   2   2   0   2   0   2   2   0   2   0   2   0   2   2   0   2   2   2   0   2   0   2   2   2   2   0   0   2   2   0   0   0   2   0   2   2   0   0   0   2   2   2   2   0   2   2   0   2   2   0   2   0   2   0   2   0   0   0   2   2   2   0   2   0   2   0   2   2   2   2   2   2   2
 MK-4-16                0   0   2   0   0   2   2   0   0   0   0   0   2   0   0   2   0   0   2   2   0   0   0   2   0   0   0   2   0   0   2   0   2   2   0   2   2   2   0   0   2   0   0   0   2   2   2   2   2   0   0   0   2   0   0   2   2   0   2   2   2   0   0   2   2   2   2   0   0   0   2   0   0   0   0   0   2   0   2   2   2   0   0   0   2   0   0   2   2   0   0   2   2   0   2   2   0   2   2   2   2   2   0   2   0   0   0   0   0   2   0   0   2   2   0   2   2   2   0   0   0   2   0   0   2   2   0   2   2   2   2   0   2   0   0   2   0   2   0   2   0   0   2   2   2   0   0   0   2   2   2   2   0   0   2   2   0   2   0   2   0   0   2   0   2   0   2   2   2   2   0   2   2   2   2   0   0   0   0   2   0   2   0   2   0   2   2   2   0   2   0   2   2   0   2   2   2   0   2   2
 MK-5-1                 0   0   2   2   0   2   0   2   2   2   2   0   0   2   0   2   0   2   2   2   2   2   2   2   0   0   2   2   0   0   0   2   2   2   0   0   2   2   2   0   0   0   2   0   0   2   2   2   2   2   2   2   0   2   2   2   2   0   2   2   0   2   0   0   0   0   2   2   0   2   0   0   0   0   2   2   2   2   0   2   0   2   0   2   2   2   0   2   2   0   0   2   2   0   2   2   2   2   2   0   0   0   0   2   2   2   0   0   2   2   0   2   2   0   2   2   0   0   0   0   2   0   2   2   2   0   2   2   0   0   2   2   0   0   2   0   2   0   0   2   0   0   0   2   2   0   0   2   0   0   2   2   0   0   2   0   2   0   0   0   0   0   0   2   0   0   2   0   0   2   0   2   0   2   0   0   0   0   2   0   2   0   2   2   2   0   0   2   0   0   2   0   2   2   2   2   0   0   2   0
 MK-5-2                 0   0   2   2   0   2   0   0   0   2   2   0   0   2   0   2   0   2   2   2   2   2   2   2   0   0   0   0   0   0   0   2   0   2   0   0   2   2   2   0   2   0   2   0   0   2   2   2   2   2   2   2   0   2   2   2   2   0   2   2   0   2   0   0   0   0   2   0   0   2   0   0   0   2   2   2   2   2   0   2   0   2   0   2   2   2   0   2   2   0   2   2   2   0   2   2   2   2   2   0   0   2   0   2   2   2   0   0   2   0   0   2   0   0   2   2   0   0   0   0   2   0   2   2   2   0   2   2   2   0   2   2   0   0   2   2   2   0   0   2   0   0   0   2   2   0   0   2   0   0   2   2   0   0   2   0   2   0   2   0   0   0   0   2   0   0   2   0   0   2   0   2   2   2   0   0   0   0   2   0   2   0   2   2   2   0   0   0   0   0   2   0   0   2   2   2   0   0   2   0
 MK-5-3                 0   0   2   0   0   2   0   0   0   2   2   0   0   2   0   2   0   2   2   2   2   2   2   2   0   0   0   0   0   0   2   2   0   2   2   0   0   2   2   0   2   0   2   0   0   2   2   2   2   0   2   2   0   2   2   2   2   0   2   2   0   2   0   2   0   0   2   0   0   2   0   0   0   0   2   2   2   2   0   0   0   2   0   2   2   2   0   2   2   0   2   2   2   0   2   0   0   2   2   0   0   2   0   2   2   2   0   0   2   0   0   2   0   0   2   0   0   0   0   0   2   0   2   2   2   0   2   0   2   0   2   2   0   0   2   2   2   0   0   2   0   0   0   2   2   0   0   2   0   0   2   2   0   0   2   0   2   0   2   0   0   0   0   2   0   0   2   0   0   2   0   0   0   2   0   0   0   0   2   2   2   0   2   2   2   0   0   0   0   0   2   0   0   0   2   2   0   0   2   0
 MK-5-4                 0   0   2   0   0   2   0   0   0   2   2   0   0   2   0   2   0   2   2   2   2   2   2   0   0   2   0   0   0   0   2   2   0   2   2   0   0   2   2   0   2   2   2   0   0   2   0   2   2   0   2   0   0   2   2   2   2   0   2   2   0   0   0   2   0   0   2   0   2   2   0   0   0   0   2   2   2   2   0   0   0   2   0   2   2   2   0   2   2   0   2   2   2   0   2   2   0   2   2   0   0   2   0   2   2   2   0   0   2   0   0   2   0   0   0   2   0   0   0   0   2   0   2   2   2   0   2   0   0   0   0   2   0   0   2   2   2   0   0   2   0   0   0   2   2   0   0   2   0   0   2   2   0   0   0   0   2   0   2   0   0   0   0   2   0   0   2   2   0   2   0   2   0   2   0   0   0   0   2   2   2   2   2   2   2   0   0   0   0   0   2   0   0   0   2   2   0   0   2   0
 MK-5-5                 0   0   2   2   2   2   2   0   0   2   2   0   0   2   0   2   0   2   2   2   2   2   2   0   0   2   0   0   0   0   2   2   0   2   2   0   0   2   2   0   2   2   2   0   0   2   0   2   2   0   2   0   0   2   2   2   2   0   2   2   0   0   0   2   0   0   2   0   2   2   0   0   0   0   2   2   2   2   0   0   0   2   0   2   2   2   0   2   2   0   2   2   2   0   2   2   0   2   2   0   0   2   0   2   2   2   0   0   2   0   0   2   0   0   0   2   0   0   0   0   2   0   2   2   2   0   2   0   0   2   0   2   0   0   2   2   2   2   0   2   0   0   0   2   2   0   0   2   0   0   2   2   0   0   2   0   2   0   2   0   0   0   0   2   0   0   2   2   0   2   0   2   0   2   0   0   0   0   2   2   2   2   2   2   2   0   0   0   0   2   2   0   0   0   2   0   0   0   2   0
 MK-5-6                 0   0   2   2   2   2   2   0   0   2   2   0   0   2   0   2   0   2   2   2   2   2   2   2   0   2   0   0   2   0   0   2   0   2   2   0   0   2   2   0   2   2   2   0   0   2   0   2   2   2   2   0   0   2   2   2   2   2   2   0   2   0   0   2   0   0   2   0   2   2   0   0   0   0   2   2   2   0   2   0   0   2   0   2   2   2   0   2   2   0   2   2   2   0   2   2   0   2   2   0   0   2   0   2   2   0   0   0   2   0   0   2   0   0   0   0   0   0   0   0   2   0   2   2   2   0   2   0   0   2   0   2   0   0   2   2   2   2   2   2   0   0   0   2   2   0   0   2   2   0   2   2   0   0   0   0   2   0   2   0   0   2   0   2   0   0   2   2   0   2   0   2   0   2   0   0   0   0   0   2   2   2   0   2   2   0   0   0   0   2   2   0   0   0   2   0   0   2   2   0
 MK-5-7                 0   0   2   2   2   2   2   0   0   2   2   0   0   2   0   2   0   2   0   2   2   0   2   2   0   2   0   2   2   0   0   2   0   2   2   0   2   2   2   0   2   2   2   0   0   0   0   2   2   0   2   0   0   2   2   2   2   2   2   0   2   0   0   2   0   0   2   0   2   2   0   0   0   0   2   2   2   0   2   0   0   2   0   2   2   2   0   2   2   0   2   2   2   0   2   2   0   2   2   0   2   2   0   2   2   0   0   0   2   0   0   2   0   2   0   0   0   0   0   0   2   0   2   2   0   0   2   0   0   2   0   2   0   0   2   2   2   2   2   2   0   0   0   2   2   0   0   2   2   0   2   2   0   0   2   0   2   0   2   0   0   2   0   0   0   0   2   2   0   2   0   2   0   2   0   0   0   0   2   2   2   2   0   2   2   0   0   0   0   2   2   2   0   0   2   2   0   2   2   0
 MK-5-8                 0   0   2   2   2   2   0   0   0   2   2   0   0   2   0   2   0   2   0   2   2   0   2   2   0   2   0   2   2   2   0   2   0   2   2   0   2   2   2   0   2   2   2   0   0   0   0   2   2   0   2   0   0   2   0   2   2   2   2   0   2   0   0   2   0   0   2   0   2   2   0   2   0   0   2   2   2   2   2   0   0   2   0   2   2   2   0   2   2   0   2   2   2   0   2   2   0   2   2   2   2   2   2   2   2   0   0   0   2   0   0   2   0   2   2   2   0   0   0   2   2   0   0   2   0   0   2   0   0   2   0   2   0   0   2   2   2   2   2   0   0   0   2   0   2   0   2   2   2   0   0   2   0   0   2   0   2   0   2   0   0   2   0   0   0   0   2   2   0   2   0   2   2   2   0   0   0   0   2   2   2   2   2   0   2   0   0   0   0   2   2   2   0   0   2   2   0   2   2   0
 MK-5-9                 0   0   2   2   2   2   0   0   0   2   2   0   0   2   0   2   0   2   0   2   2   0   2   2   2   2   2   2   2   0   0   2   2   2   2   0   2   2   2   0   2   2   2   0   0   0   0   2   2   0   2   0   2   2   0   2   2   2   0   0   2   0   0   2   0   0   2   0   2   2   2   2   2   0   0   2   2   2   2   0   0   2   2   0   2   2   0   2   2   0   2   2   2   0   2   2   0   2   2   2   2   2   2   2   2   0   0   0   2   0   0   2   0   2   2   0   0   0   0   2   0   2   0   2   0   0   2   0   0   2   0   2   0   0   0   2   2   2   2   0   0   0   2   0   2   0   2   2   2   0   0   2   0   0   2   2   2   0   2   0   0   2   0   0   0   0   2   2   0   2   0   2   2   2   0   0   0   0   2   2   2   2   2   0   2   0   2   0   0   2   0   2   0   0   2   2   0   2   2   0
 MK-5-10                0   0   2   2   2   2   0   0   0   0   2   0   0   2   0   2   2   2   0   2   2   0   2   2   2   2   2   2   2   2   0   0   2   2   2   2   0   2   2   0   2   2   2   0   0   0   0   2   2   0   2   0   2   2   0   2   2   2   0   0   0   2   0   0   2   0   2   0   2   0   2   2   0   0   0   2   2   0   2   0   0   2   2   0   2   2   0   2   2   2   2   2   2   0   2   2   0   2   2   2   2   2   2   0   2   0   2   0   2   0   0   2   0   2   2   0   0   0   0   2   0   2   0   2   0   0   2   0   0   2   0   0   0   0   0   2   2   2   2   0   0   2   0   0   2   0   2   2   2   0   0   2   0   0   2   0   2   0   0   0   0   2   0   0   0   0   0   2   0   2   0   2   2   2   0   0   0   0   2   2   2   2   2   0   2   0   2   0   0   2   0   2   0   2   2   2   0   0   2   0
 MK-5-11                0   2   2   2   2   0   0   2   0   0   0   0   0   2   0   2   2   2   0   2   2   0   2   2   0   2   2   2   2   2   0   0   2   2   0   2   0   2   2   0   0   2   2   0   2   0   0   2   2   0   2   2   0   2   0   2   2   0   0   0   0   2   0   0   2   0   2   0   2   2   2   2   0   0   0   2   2   0   2   0   0   2   2   0   2   2   0   2   2   2   0   2   2   0   2   2   0   2   2   2   2   2   2   2   2   0   2   0   2   0   2   2   0   2   2   0   0   0   0   0   0   2   0   2   0   0   2   0   0   2   0   0   0   0   0   2   2   2   2   2   0   2   0   0   2   0   2   2   2   0   0   2   0   0   2   2   2   0   0   0   0   2   0   0   0   0   0   2   0   2   0   2   2   0   0   0   0   0   2   2   2   2   2   0   2   0   2   0   0   2   0   2   0   2   0   2   2   0   2   0
 MK-5-12                0   2   2   2   2   0   0   0   0   0   0   0   0   2   0   2   2   2   0   2   2   0   0   2   0   2   2   2   2   2   0   0   2   2   0   2   0   2   2   0   0   2   2   0   2   0   0   2   2   0   2   2   0   0   0   2   2   2   0   0   0   2   0   0   2   0   2   0   2   2   2   0   0   0   0   2   2   0   2   0   0   2   2   0   2   2   0   0   2   2   0   2   2   0   2   2   0   2   2   2   2   0   2   2   2   0   2   0   2   0   2   2   0   2   2   0   2   0   2   2   0   2   0   2   0   0   2   0   0   2   0   2   0   0   2   2   2   2   2   2   0   2   0   0   2   0   2   2   2   0   0   2   0   0   2   0   2   0   0   0   0   2   0   2   0   0   0   2   0   2   0   2   2   0   0   0   0   0   2   0   2   2   2   0   2   0   2   0   0   0   0   0   0   2   0   2   2   0   2   0
 MK-5-13                0   2   0   0   2   0   0   0   0   0   0   0   0   2   0   2   2   2   0   2   2   0   0   2   0   2   2   2   2   2   0   0   2   2   0   2   0   2   2   0   2   2   2   0   2   0   0   2   2   0   2   2   0   0   0   2   2   2   0   0   2   2   0   0   2   0   2   0   2   2   2   0   2   0   2   2   2   0   2   0   0   0   2   2   2   2   0   0   2   2   0   2   2   0   2   2   0   2   2   2   2   0   0   2   2   0   2   0   2   2   2   0   0   0   2   0   0   0   2   2   0   2   0   2   0   0   2   0   0   2   0   2   0   0   2   2   2   2   2   2   0   2   0   0   0   0   2   2   2   0   0   2   0   0   0   0   2   0   0   0   0   2   0   2   0   0   0   2   0   0   0   2   2   0   0   0   0   0   2   0   2   2   2   0   2   0   2   0   0   0   2   0   2   2   0   2   2   0   2   0
 MK-5-14                0   0   2   0   2   0   0   0   0   0   0   0   0   2   2   0   2   2   0   2   2   0   0   2   0   2   2   2   2   2   0   0   2   2   0   2   0   2   2   0   2   2   2   0   2   0   0   2   2   0   0   2   2   0   0   2   0   2   0   2   2   2   0   0   2   0   2   0   2   2   2   0   0   0   2   2   2   0   2   0   0   0   2   2   2   2   0   0   2   2   0   2   2   0   2   2   0   2   2   2   2   0   0   2   2   0   2   0   2   2   2   0   0   0   2   0   2   0   2   2   0   2   0   2   0   0   2   0   0   2   0   2   0   0   0   2   2   2   2   2   0   2   0   0   0   0   2   2   2   0   0   2   0   0   0   0   2   0   0   0   0   2   0   2   0   2   0   2   0   0   0   2   2   0   0   0   0   0   2   0   2   2   2   0   2   0   2   0   0   0   2   0   2   2   0   2   2   0   2   0
 MK-5-15                0   0   2   0   2   0   0   0   0   0   0   0   0   2   2   0   2   2   0   2   2   0   2   2   0   2   0   2   2   2   0   0   0   2   0   2   0   2   2   0   2   2   2   0   2   0   0   2   2   0   0   2   2   0   2   2   0   2   0   2   2   2   0   2   2   0   2   0   2   2   2   0   2   2   0   2   2   0   2   0   0   0   2   2   2   2   0   0   2   2   0   2   2   0   2   2   0   0   2   2   2   0   0   2   2   0   2   0   2   2   0   0   0   0   2   0   2   0   2   2   0   2   0   2   0   0   2   0   0   2   0   2   0   0   0   2   2   2   2   0   0   2   0   0   0   0   2   2   2   0   0   2   2   0   0   0   2   0   0   0   0   2   0   2   2   0   2   2   0   2   0   2   2   0   0   2   0   0   2   0   2   0   0   0   2   0   0   0   0   0   2   0   2   2   0   2   2   0   2   0
 MK-5-16                0   0   2   0   2   0   0   0   0   2   0   0   0   2   2   0   2   2   0   2   2   0   2   2   0   2   0   2   2   2   0   0   0   2   0   2   0   0   2   0   2   2   2   0   2   0   0   2   2   0   0   2   0   0   2   0   2   0   0   2   2   2   0   2   2   0   2   0   2   0   2   0   2   2   0   2   2   0   2   0   0   0   2   2   2   2   0   0   2   2   2   2   2   0   0   2   0   0   2   2   2   0   2   2   2   0   2   0   0   2   0   2   0   0   2   0   2   0   0   2   0   2   0   2   2   2   2   2   0   2   0   2   0   0   2   2   2   2   0   0   0   2   0   0   0   0   2   2   2   0   0   2   2   0   0   0   2   0   0   0   0   2   0   2   2   0   2   2   0   2   0   2   2   0   0   2   0   0   2   0   2   0   0   0   0   0   0   0   0   0   2   0   2   2   0   0   0   0   2   2
 MK-6-1                 0   0   2   0   0   2   0   0   0   0   0   0   2   0   0   0   0   2   0   0   0   2   0   0   0   0   2   0   2   2   2   0   0   0   2   2   0   0   0   0   2   0   2   2   2   0   0   0   2   2   2   2   2   2   0   0   2   0   2   2   2   0   2   0   0   2   0   0   2   0   2   0   0   2   0   0   0   2   2   2   0   2   2   2   0   0   0   2   0   2   2   2   2   0   2   2   2   0   0   0   2   0   0   2   0   2   0   0   0   0   2   0   2   2   2   0   2   0   0   0   2   0   0   0   0   2   2   0   2   0   0   2   2   2   2   0   2   2   2   0   0   2   0   0   2   2   0   0   0   2   2   2   0   2   2   2   0   0   2   0   0   0   0   0   0   0   2   2   0   0   2   0   0   2   0   2   0   2   2   2   0   2   2   0   0   2   0   0   0   2   0   2   0   0   0   2   0   2   2   2
 MK-6-2                 0   0   2   0   0   2   0   0   2   2   0   0   2   0   0   0   0   2   0   0   2   2   0   0   0   0   2   2   2   2   2   0   0   0   2   2   0   0   0   0   0   0   2   2   0   0   0   2   2   2   2   0   2   2   0   2   2   2   2   2   2   0   2   2   0   2   0   0   2   0   2   0   0   2   0   0   0   2   2   2   0   2   2   2   0   0   0   2   0   2   2   2   2   0   2   2   2   0   0   0   2   0   0   2   0   2   0   0   0   0   2   0   2   2   2   0   2   0   0   0   2   0   0   0   0   2   2   0   2   0   0   0   2   2   2   0   0   2   2   0   0   2   0   0   2   2   0   2   0   2   2   0   0   2   2   2   0   0   2   0   0   0   0   0   0   0   2   2   0   0   2   0   0   2   2   2   0   2   2   2   0   2   0   0   0   2   0   0   0   2   0   2   0   0   0   2   0   2   2   2
 MK-6-3                 0   0   2   2   0   0   0   0   2   2   0   0   2   0   0   0   0   2   0   0   2   2   0   2   0   0   2   2   2   2   2   0   0   0   2   2   2   2   0   0   0   0   2   2   0   0   0   2   0   2   2   2   2   0   0   2   0   0   2   2   2   0   2   2   0   2   2   0   2   0   2   0   0   2   2   0   0   2   2   2   2   2   2   2   0   0   2   2   0   2   2   2   2   0   0   2   0   0   0   0   2   0   2   2   0   2   0   0   0   0   2   0   2   2   2   0   2   0   0   0   2   0   0   0   0   2   2   0   2   0   0   0   2   2   2   0   0   2   2   0   0   2   0   0   2   2   2   2   0   2   2   0   2   2   2   2   0   0   2   0   0   0   0   0   0   2   2   2   0   0   2   0   0   2   2   2   0   2   0   2   0   2   0   0   0   2   0   0   0   2   0   2   0   0   0   2   0   2   2   2
 MK-6-4                 0   2   0   2   2   0   2   0   2   2   0   0   2   0   0   0   0   2   0   0   2   2   0   2   0   0   2   2   0   2   2   0   0   0   2   2   2   0   0   0   0   0   2   2   0   0   0   2   0   0   2   2   2   0   0   2   0   0   2   2   2   0   2   2   0   2   2   0   2   0   2   0   2   2   2   0   0   2   2   2   2   2   2   2   0   0   2   2   0   2   2   2   2   0   0   2   0   0   0   0   2   0   2   2   0   2   0   0   0   0   2   0   2   2   0   0   2   0   0   0   2   0   0   0   0   2   2   0   2   0   0   0   2   2   2   0   0   0   2   0   0   2   0   0   2   2   0   2   0   2   2   2   2   2   2   2   0   0   2   0   0   0   0   0   0   2   2   2   0   0   2   0   0   2   2   2   0   2   0   2   0   2   0   0   0   2   0   0   2   2   0   0   0   0   0   2   0   0   2   2
 MK-6-5                 0   2   0   2   2   0   2   2   2   2   0   0   2   0   0   0   0   0   0   0   2   2   0   2   2   0   2   2   0   2   2   0   0   0   2   2   2   2   0   0   0   0   2   2   0   2   0   2   2   0   2   2   2   0   0   2   0   0   2   2   2   0   2   2   0   2   2   0   2   0   2   0   2   2   2   0   2   2   2   2   2   2   2   2   0   0   0   2   0   2   2   2   2   0   2   2   0   0   0   0   0   0   2   2   0   2   0   0   0   0   2   0   2   2   0   0   2   0   0   0   2   0   0   0   0   0   0   2   2   0   0   0   2   2   2   0   0   0   2   0   0   2   0   0   2   2   0   2   0   2   2   2   2   2   2   2   0   0   2   2   0   0   0   0   0   2   2   2   0   0   2   0   0   2   2   2   0   2   0   2   0   2   0   0   2   2   0   0   2   2   0   0   0   0   0   2   0   0   2   0
 MK-6-6                 0   2   0   2   2   0   2   2   2   2   0   0   2   0   0   2   0   0   2   0   2   2   0   2   2   0   2   2   0   2   2   0   0   0   2   0   2   2   0   0   0   0   2   0   0   2   0   2   0   0   2   2   2   0   0   2   0   0   2   2   2   0   2   2   0   0   2   0   2   0   2   0   2   2   2   0   2   2   2   0   2   2   2   2   0   0   0   0   2   2   2   0   2   0   2   2   0   0   0   0   0   0   2   2   0   2   0   0   0   0   2   0   2   0   0   0   2   0   0   2   2   0   0   0   0   0   0   2   0   2   0   0   2   2   2   2   0   0   2   0   0   2   0   0   2   2   0   2   0   2   2   0   2   2   2   2   0   2   2   2   0   0   2   0   0   2   2   2   0   0   0   0   0   2   2   0   0   2   0   2   0   2   0   0   0   2   0   0   2   2   2   2   0   0   0   2   0   0   2   0
 MK-6-7                 0   2   0   2   2   0   2   2   2   2   0   0   2   0   0   2   0   0   2   0   2   2   2   2   2   0   2   2   0   2   2   0   0   2   2   0   2   2   0   0   0   0   2   0   2   2   0   2   0   0   2   2   2   0   2   2   0   0   2   2   2   0   2   2   0   2   2   0   2   2   0   0   0   0   0   0   2   2   2   0   2   2   2   2   0   0   2   0   2   2   2   0   2   0   0   2   0   0   0   0   0   0   2   2   0   2   2   0   0   0   2   0   2   0   0   0   2   0   0   2   2   0   0   0   0   2   0   2   0   2   0   0   2   2   2   2   0   0   2   0   0   2   0   0   2   2   0   0   0   2   2   0   2   2   2   0   2   2   2   2   0   0   0   0   0   2   0   2   0   0   2   0   0   2   2   2   0   2   0   2   0   2   0   0   0   2   2   0   2   2   2   2   0   0   0   2   0   0   2   0
 MK-6-8                 0   2   0   2   2   0   2   2   2   2   0   0   2   2   0   2   0   0   2   2   2   2   2   2   2   0   0   2   0   2   2   0   0   2   2   0   2   2   0   0   0   0   0   0   2   2   0   0   0   0   0   2   0   0   2   2   0   0   2   2   2   0   0   0   0   2   2   0   2   2   0   0   0   2   0   0   0   2   2   2   2   2   2   2   0   0   2   0   2   2   2   0   2   0   0   2   0   0   0   0   2   0   2   2   0   2   2   0   0   0   2   0   2   0   0   0   2   0   0   2   2   0   0   0   0   0   0   2   0   2   0   0   2   2   2   2   0   0   2   0   0   2   0   0   2   2   0   0   0   2   2   2   2   2   2   0   2   2   2   0   0   0   0   2   0   2   0   2   0   0   2   0   2   2   2   2   0   2   0   2   0   2   0   0   0   2   2   0   0   2   2   2   0   0   0   0   2   0   2   0
 MK-6-9                 0   2   0   2   0   0   0   2   2   2   0   0   0   2   0   2   0   0   2   2   2   2   2   0   2   0   0   2   0   2   0   0   0   2   2   0   0   2   0   0   0   0   0   0   2   2   0   0   0   0   0   2   0   0   2   2   0   0   2   2   2   0   0   0   0   2   2   0   2   2   0   0   0   2   0   2   0   2   2   2   2   2   2   0   0   0   2   0   2   2   2   0   2   0   0   2   0   0   0   0   2   0   2   0   0   2   2   0   0   0   2   0   2   0   0   0   2   2   0   2   2   0   0   0   0   0   0   2   2   2   2   2   2   2   2   0   0   2   2   0   0   2   0   0   2   2   0   0   0   0   2   2   2   2   2   0   2   2   2   0   0   0   0   2   0   2   0   2   0   0   2   0   2   0   2   2   0   2   0   2   0   2   0   2   0   2   2   0   0   2   0   2   0   0   0   0   2   0   2   0
 MK-6-10                0   2   0   2   0   0   0   2   2   0   0   0   0   2   0   2   0   0   0   2   2   0   2   0   2   0   0   2   0   2   0   0   0   2   2   0   0   2   0   2   0   0   0   0   2   2   0   0   0   0   0   2   0   0   2   2   0   0   2   2   2   2   0   0   0   2   2   0   2   0   0   0   0   2   0   2   0   2   2   2   2   2   2   0   2   0   2   0   2   2   2   0   2   2   0   2   0   0   0   0   2   0   0   0   0   2   2   0   0   0   2   0   2   0   0   0   2   2   0   2   2   0   0   0   0   0   0   0   2   2   2   2   2   2   2   0   0   2   2   0   0   2   0   0   2   2   0   0   0   0   2   2   0   0   2   0   2   0   2   0   2   0   0   2   0   2   0   2   0   0   2   0   2   0   2   2   0   2   0   2   0   2   0   2   0   0   2   0   2   2   0   2   2   0   0   0   2   2   2   2
 MK-6-11                0   0   0   0   0   0   0   2   2   0   0   0   0   2   0   2   0   0   0   0   2   0   2   0   2   0   0   2   0   2   0   0   0   2   2   0   0   2   0   2   0   0   0   0   2   2   0   0   0   0   0   2   0   0   2   2   0   0   2   2   2   2   2   0   2   2   2   0   0   0   0   0   0   2   2   2   0   0   2   0   2   0   2   0   2   0   2   0   2   2   2   0   2   2   0   2   0   0   0   0   2   2   0   0   0   2   2   0   0   0   2   0   2   0   0   0   2   2   2   2   2   0   0   0   2   2   0   0   2   2   2   2   2   2   2   0   0   2   2   0   0   2   0   0   2   2   0   0   0   2   2   2   0   0   2   2   2   0   2   0   2   0   0   2   2   2   0   2   0   0   2   0   2   0   2   2   0   2   0   2   2   2   0   2   0   0   0   0   2   2   0   2   2   0   0   2   2   2   0   2
 MK-6-12                0   2   0   0   0   0   0   2   2   0   0   0   0   2   0   2   0   0   0   0   2   0   2   0   2   0   0   2   0   0   0   2   0   2   2   0   0   2   0   2   0   0   0   0   2   2   0   0   0   0   0   2   0   0   2   2   0   0   2   2   2   2   2   0   0   0   2   0   0   0   0   0   0   0   2   2   0   0   2   0   2   0   0   0   2   0   2   0   2   2   2   0   2   2   0   2   2   0   0   0   2   2   0   0   2   2   2   0   0   0   2   0   2   2   0   0   2   2   2   2   0   0   0   0   2   2   0   0   2   2   2   2   2   2   2   0   0   0   2   0   0   2   0   0   2   2   0   0   0   2   2   2   0   0   2   2   2   0   2   2   2   0   0   2   2   2   0   2   0   2   2   0   2   0   2   2   0   2   0   2   2   2   0   2   0   0   0   0   2   2   2   2   2   0   0   2   2   2   0   2
 MK-6-13                0   0   0   0   0   0   0   2   2   0   0   0   0   2   0   2   0   0   0   0   2   0   2   2   2   0   0   0   0   0   0   2   0   2   2   0   0   2   0   2   0   2   0   0   2   2   0   0   0   0   0   2   0   0   2   2   0   0   2   2   2   0   2   0   0   0   2   0   0   0   0   0   2   0   2   0   0   2   2   0   2   0   0   0   0   0   2   0   2   2   2   0   2   2   0   2   2   0   0   0   2   2   0   0   2   2   2   0   0   0   2   0   0   2   0   0   2   2   2   2   0   0   0   0   2   2   0   0   2   2   2   2   0   2   2   0   0   0   2   0   0   2   0   0   2   2   0   0   0   2   2   2   0   0   2   2   0   0   2   2   2   2   0   2   2   2   0   2   0   2   2   0   2   0   2   2   0   2   0   2   2   2   0   2   0   0   0   0   2   2   2   2   2   0   0   2   2   2   0   2
 MK-6-14                0   0   0   0   0   0   0   2   2   0   0   0   0   2   0   2   2   2   0   0   0   0   2   2   2   0   0   0   0   0   0   2   0   2   2   0   0   0   0   2   0   2   0   0   2   2   0   0   2   0   0   2   0   0   0   2   0   2   2   2   2   0   2   0   0   0   2   0   0   0   0   0   2   0   2   0   0   2   2   0   2   2   0   0   0   0   2   0   2   2   0   0   2   2   0   2   2   2   0   0   2   2   0   0   2   2   2   0   0   0   2   0   0   0   0   0   2   2   2   2   0   0   0   0   2   2   0   0   2   0   2   2   0   2   2   2   0   0   2   0   2   2   0   0   2   2   0   0   0   2   2   2   0   0   2   2   0   0   2   2   2   2   0   2   2   2   0   2   0   2   2   0   2   0   2   0   0   2   0   2   2   2   0   2   0   0   0   0   2   2   2   2   2   0   0   2   0   2   0   2
 MK-6-15                0   0   0   2   0   0   0   2   2   0   0   0   0   2   0   2   2   2   0   0   0   0   2   2   2   0   0   0   0   0   0   2   0   2   2   0   0   0   0   2   0   2   0   0   2   2   0   0   2   0   0   2   0   0   0   2   2   2   2   2   2   0   2   0   0   0   2   0   0   0   0   0   0   0   2   0   0   2   0   0   2   2   0   0   0   0   2   0   2   2   0   0   2   2   0   2   2   2   0   0   2   2   0   0   2   2   2   0   0   0   2   0   0   0   0   0   2   2   2   2   0   0   0   0   2   2   0   0   0   2   2   2   0   2   2   2   0   0   2   0   0   2   0   0   2   2   0   0   0   2   2   0   0   2   2   2   0   2   2   2   2   2   0   2   2   2   0   2   0   2   2   0   2   0   2   2   2   2   0   2   2   2   2   2   0   0   0   0   2   2   2   0   2   0   0   2   0   2   0   2
 MK-6-16                0   0   0   2   0   0   0   2   2   0   2   0   0   0   0   2   2   0   0   0   0   0   2   2   2   0   0   0   0   0   2   2   0   2   2   0   0   0   0   2   0   2   0   0   2   2   0   0   2   0   0   2   0   0   0   2   2   2   2   2   2   2   2   0   0   0   2   0   0   0   0   0   0   0   2   2   0   2   0   2   2   2   0   0   0   0   2   0   2   2   0   0   2   0   0   0   2   2   0   0   2   2   0   0   2   2   2   2   0   0   2   0   0   2   0   0   2   2   2   2   0   0   0   0   2   2   0   0   2   2   2   2   0   2   2   2   0   0   0   0   0   2   0   0   2   2   0   0   0   2   2   0   0   2   2   2   0   2   2   2   2   0   0   2   0   2   0   0   0   2   2   0   2   0   2   2   2   2   0   2   2   2   2   2   0   0   0   0   2   2   2   0   2   0   0   2   0   2   0   2
 
!****************************************** Phenotypic Data **********************************************************
!-100.0 is resevred for missing phenotype
SimulatedTrait1        15.0703   14.0259   10.9968   14.8309   16.0038   15.7814   14.0290   14.7366   19.0446   10.8807   15.5225   16.0864   16.9780   15.9465    9.6452   15.8786   19.4569   15.5122   11.1205   15.2223   17.4114   20.0643   13.9776   14.8496   18.3359   14.1357   18.3001   17.4316   15.1211   12.3413   11.0778   17.4482   15.4174   17.0840   10.1502   12.1858   19.4764   14.0301   15.2694    8.0099   14.1168   16.0256   14.9144   17.2632   16.8567   16.6072   16.8932   16.3901   13.1350   15.4230   16.3487   16.6962   10.2883   15.6640   16.8557   12.3978   15.7273   17.7518   12.6237   10.8173   17.6314   15.3323   15.1654   15.4178   17.3917   15.3354   17.4084   19.7470   17.0300   14.8055   15.3277   14.2583   11.4888   14.2214   11.6779   14.0992   12.8022   13.0610   16.3407   15.0534   14.6045   17.4759   19.4764   16.4152    6.5753   18.9451   19.6380   14.6865   18.1665   12.8910   12.8378   13.1028   14.1441   12.4466   15.1124   14.8772   16.8827   15.9904   19.4812   11.5770   14.4115   18.2940   10.2263   14.8002   14.6158   17.5955   16.0918   18.2225   12.9018   14.8274   12.1178   17.5108   11.6312   14.7449   14.1504   12.4983   16.3409   10.8738   16.4544   13.8582   16.4210   10.8704    9.8138   18.0105   13.6813   15.5846   14.6808   16.4431   18.8300   14.2241   15.9517   14.4644   15.0142   16.8878   13.8126   14.3784   11.9752   11.7018   10.6724   15.5898   15.2477   12.1411   12.5323   18.2338   17.0151    9.7615   13.1077   14.9364   17.1186   14.5708   12.1315   11.0598   18.2037   16.8037   19.7686   18.6206   13.8339   15.0349   14.3934   13.0742   15.9765   18.7692   13.3180    7.9877   10.5720   14.8895   13.2955   13.6487   15.9792   18.3034   16.6624   12.3287   10.6671   10.5624   15.9104   18.9290   15.1610   14.4595   14.0869   15.6251   16.7740   15.0633   14.6405   15.9136   14.9194   15.9955   16.2866   10.9351   16.0986   14.3972   18.4362   10.5612   15.6030   18.0550    9.9704   14.1655   15.0616   11.7174   12.2603   12.8126
SimulatedTrait2        13.9410    6.5897    9.8158    8.9581   13.5745    9.0908   10.0065    6.5265    8.0809   10.5915   10.3848    9.5502    8.9514   10.3506   10.2773    8.2187    8.8018    9.1934   11.3010   10.4778    9.3643   10.3850    9.8205   11.4239    9.2866    9.9572   12.0005   10.1059    9.8496    9.5909   11.1216    7.8415   11.8384    9.3819   11.0115   12.1181    9.1203   11.2273   10.7532   13.7871    9.9568    8.6034   10.3481   10.5168    9.8602    8.7252   11.0773    8.6018   10.1559    9.0544   10.6034    6.3203   12.9455   11.0744    9.8738   10.2213   10.0504    7.8638    8.9095   11.9562   10.4459    9.9084   10.5757    9.5044    9.9819    8.5235   11.6907   10.6875   11.2817   10.0802    9.7176    9.4074    9.3828   11.0727   11.1667   10.2908   11.6670   11.2080   13.2778    7.8130    9.9678    8.8010   12.4151    8.0461   10.1486    7.7325    8.6768   12.7222    7.8453   11.1939    8.4873   12.4866    8.0262   10.0635    7.5136   10.4884   12.2015   10.4577   11.4401    9.0326    7.7691    9.6999   12.1072   10.8581   12.3454    7.9546    7.7099   11.5514    9.5157   10.8617    8.5281   11.0384   11.7041   10.3718    8.4352    9.5782    7.7789    9.9559   10.9540    7.6857    9.6606    9.4019   10.7442    7.5202    7.8433    8.7552   10.0370   11.1910    9.2838   11.2548    9.3110    8.5857   10.5910   10.0140    9.2998    8.7726    8.3928    8.7035   10.3394    9.2644    8.3946   10.0434   13.0801   12.1066    8.5905   11.7441    8.0719    8.5864    8.1906    9.2459   10.3229    9.7909   12.8654    7.0667    9.4647    9.8183   13.7066   11.3664    8.5175   11.6743    6.4665    6.4900   12.2314   10.3687    7.7270    9.5757   10.0236   12.7410   10.2364    8.5160    9.2060   10.9674    7.6946    9.3236    9.7270    9.6656    7.5952    7.6623   12.9882   11.3493    8.3390   10.8442    8.5743    8.6091   11.1721    9.2374    9.1022    8.8097   10.6502   10.8802    7.7188   12.6155   11.2176    7.3691    9.8546    8.5222    8.5145   10.7184   10.5180    9.4875
 
