# Supplementary material for: Inclusive Composite Interval Mapping of QTL by Environment Interactions in Biparental Populations
Source: PLoS One. 2015 Jul 10;10(7):e0132414. doi: 10.1371/journal.pone.0132414 (PMC4498613; doi:10.1371/journal.pone.0132414)
Supplement: S4 File — (ZIP) [file pone.0132414.s004.zip › H=0.1/L1/run_00083.met]

!**********************Note: lines staring with "!" are remarks and will be ignored in the program********************
!*********************************General Information**********************************
!Assuming F1 = P1 x P2, populations available in QTL IciMapping are: 
!  1, P1BC1F1 = P1 x F1, the first backcrossing where P1 is used as the recurrent parent;
!  2, P2BC1F1 = P2 x F1, the first backcrossing where P2 is used as the recurrent parent;
!  3, F1DH, F1-derived doubled haploids; 
!  4, RIL or F1RIL, recombination inbred lines through the repeated selfing of F1;
!  5, P1BC1RIL, recombination inbred lines through the repeated selfing of P1BC1F1;
!  6, P2BC1RIL, recombination inbred lines through the repeated selfing of P2BC1F1;
!  7, F2, the selfing generation of F1;
!  8, F3, the selfing generation of F2;
!  9, P1BC2F1, the second backcrossing where P1 is used as the recurrent parent; 
! 10, P2BC2F1, the second backcrossing where P2 is used as the recurrent parent;
! 11, P1BC2RIL, recombination inred lines through the repeated selfing of P1BC2F1; 
! 12, P2BC2RIL, recombination inred lines through the repeated selfing of P2BC2F1; 
! 13, P1BC1F2, the selfing generation of P1BC1F1; 
! 14, P2BC1F2, the selfing generation of P2BC1F1; 
! 15, P1BC2F2, the selfing generation of P1BC2F1; 
! 16, P2BC2F2, the selfing generation of P2BC2F1; 
! 17, P1BC1DH, P1BC1F1-derived doubled haploids; 
! 18, P2BC1DH, P2BC1F1-derived doubled haploids; 
! 19, P1BC2DH, P1BC2F1-derived doubled haploids; 
! 20, P2BC2DH, P2BC2F1-derived doubled haploids; 
   3      !Mapping Population (see remarks above)
   2      !Mapping Function (1 for Kosambi; 2 for Haldane; 3 for Morgan)
   2      !Marker Space Type (1 for intervals; 2 for positions)
   1      !Marker Space Unit(1 for centiMorgans; 2 for Morgan)
   6      !Number of Chromosomes (or Linkage Groups)
 200      !Size of the mapping population
   2      !Number of environments
 
!***************************************** Chromosomes and Linkage Maps **********************************************
!Chromosome                 NumMarkers
-CH1                        16
-CH2                        16
-CH3                        16
-CH4                        16
-CH5                        16
-CH6                        16
!Linkage map (Marker name followed by position or the interval length)
 MK-1-1                1     0.000
 MK-1-2                1    10.000
 MK-1-3                1    20.000
 MK-1-4                1    30.000
 MK-1-5                1    40.000
 MK-1-6                1    50.000
 MK-1-7                1    60.000
 MK-1-8                1    70.000
 MK-1-9                1    80.000
 MK-1-10               1    90.000
 MK-1-11               1   100.000
 MK-1-12               1   110.000
 MK-1-13               1   120.000
 MK-1-14               1   130.000
 MK-1-15               1   140.000
 MK-1-16               1   150.000
 MK-2-1                2     0.000
 MK-2-2                2    10.000
 MK-2-3                2    20.000
 MK-2-4                2    30.000
 MK-2-5                2    40.000
 MK-2-6                2    50.000
 MK-2-7                2    60.000
 MK-2-8                2    70.000
 MK-2-9                2    80.000
 MK-2-10               2    90.000
 MK-2-11               2   100.000
 MK-2-12               2   110.000
 MK-2-13               2   120.000
 MK-2-14               2   130.000
 MK-2-15               2   140.000
 MK-2-16               2   150.000
 MK-3-1                3     0.000
 MK-3-2                3    10.000
 MK-3-3                3    20.000
 MK-3-4                3    30.000
 MK-3-5                3    40.000
 MK-3-6                3    50.000
 MK-3-7                3    60.000
 MK-3-8                3    70.000
 MK-3-9                3    80.000
 MK-3-10               3    90.000
 MK-3-11               3   100.000
 MK-3-12               3   110.000
 MK-3-13               3   120.000
 MK-3-14               3   130.000
 MK-3-15               3   140.000
 MK-3-16               3   150.000
 MK-4-1                4     0.000
 MK-4-2                4    10.000
 MK-4-3                4    20.000
 MK-4-4                4    30.000
 MK-4-5                4    40.000
 MK-4-6                4    50.000
 MK-4-7                4    60.000
 MK-4-8                4    70.000
 MK-4-9                4    80.000
 MK-4-10               4    90.000
 MK-4-11               4   100.000
 MK-4-12               4   110.000
 MK-4-13               4   120.000
 MK-4-14               4   130.000
 MK-4-15               4   140.000
 MK-4-16               4   150.000
 MK-5-1                5     0.000
 MK-5-2                5    10.000
 MK-5-3                5    20.000
 MK-5-4                5    30.000
 MK-5-5                5    40.000
 MK-5-6                5    50.000
 MK-5-7                5    60.000
 MK-5-8                5    70.000
 MK-5-9                5    80.000
 MK-5-10               5    90.000
 MK-5-11               5   100.000
 MK-5-12               5   110.000
 MK-5-13               5   120.000
 MK-5-14               5   130.000
 MK-5-15               5   140.000
 MK-5-16               5   150.000
 MK-6-1                6     0.000
 MK-6-2                6    10.000
 MK-6-3                6    20.000
 MK-6-4                6    30.000
 MK-6-5                6    40.000
 MK-6-6                6    50.000
 MK-6-7                6    60.000
 MK-6-8                6    70.000
 MK-6-9                6    80.000
 MK-6-10               6    90.000
 MK-6-11               6   100.000
 MK-6-12               6   110.000
 MK-6-13               6   120.000
 MK-6-14               6   130.000
 MK-6-15               6   140.000
 MK-6-16               6   150.000
!*********************************** Marker Types ********************************************************************
!Co-dominant marker: When heterozygote F1 is present, P1 is coded as 2, F1 is coded as 1, and P2 is coded as 0; Otherwise, P1 is coded as 2, and P2 is coded as 0. 
!Dominant marker: When heterozygote F1 is present, P1 and F1 are coded as 12, and P2 is coded as 0; Otherwise, P1 is coded as 2, and P2 is coded as 0.  
!Recessive markers: When heterozygote F1 is present, P1 is coded as 2, and F1 and P2 are coded as 10; Otherwise, P1 is coded as 2, and P2 is coded as 0. 
!Missing marker is coded as -1. 
 MK-1-1                 2   0   0   2   2   2   0   0   2   0   2   2   0   2   0   2   0   2   0   0   0   2   0   0   2   0   2   2   0   2   0   0   2   0   2   0   0   0   2   2   2   0   0   2   2   2   0   2   2   2   2   2   2   0   2   0   2   2   0   2   2   2   0   0   2   0   2   2   0   0   2   2   2   0   2   0   0   2   2   2   0   2   2   0   0   2   2   0   0   0   2   0   2   2   0   0   0   2   2   0   0   0   2   0   0   2   0   0   2   2   2   2   0   0   0   0   0   2   0   2   2   0   2   2   2   0   0   2   0   0   2   0   0   0   2   0   2   0   0   2   2   2   2   0   2   0   0   0   2   2   0   0   0   2   0   2   2   2   2   0   0   2   0   2   2   0   0   0   2   2   2   2   0   0   0   2   0   2   2   0   0   2   0   0   2   0   2   0   2   0   2   2   2   0   0   0   0   2   2   0
 MK-1-2                 2   0   0   2   2   2   0   0   2   0   2   2   0   2   0   2   0   0   0   0   0   2   0   0   2   0   2   2   0   2   0   0   2   0   2   0   0   0   2   2   2   0   2   2   2   2   0   2   2   2   2   2   2   0   2   0   2   2   2   2   2   2   0   0   2   0   2   2   0   0   2   2   2   2   2   0   0   2   2   0   0   2   2   0   0   2   2   0   0   0   2   0   2   2   0   0   0   2   2   0   0   0   2   0   0   2   0   0   2   2   2   2   2   0   0   0   0   2   0   2   2   0   0   2   0   0   2   2   0   2   2   0   0   0   2   0   2   0   0   2   2   2   2   2   2   2   0   0   2   2   2   0   0   2   2   2   2   2   2   0   0   2   0   2   2   0   0   0   2   2   2   0   0   0   0   2   0   2   0   0   0   2   0   0   2   0   0   0   2   0   2   2   2   0   0   0   2   2   2   0
 MK-1-3                 2   0   0   2   2   2   2   0   2   0   2   0   0   2   0   2   0   0   0   0   0   2   0   0   2   0   2   2   0   2   0   0   2   0   2   0   0   0   0   2   0   0   2   0   2   2   0   2   2   2   2   0   2   0   2   2   2   2   2   2   2   2   0   0   2   0   2   2   0   0   2   2   2   0   2   0   0   2   2   0   0   2   2   0   0   2   2   0   0   0   2   0   2   2   0   0   0   0   2   2   0   0   2   2   0   2   2   0   2   2   2   2   2   0   0   0   0   2   0   2   2   0   2   2   0   0   2   2   0   2   2   0   2   0   2   0   2   0   0   0   2   2   2   2   2   2   0   0   2   2   2   2   0   0   2   2   2   2   2   0   2   2   0   2   2   0   0   0   2   2   2   0   0   0   0   2   0   2   2   0   0   2   0   0   2   0   0   0   2   0   2   2   2   0   0   0   2   2   2   0
 MK-1-4                 2   2   0   2   2   2   2   0   2   0   2   0   0   2   0   0   0   0   0   2   0   2   0   0   2   0   2   2   0   2   0   0   2   0   2   0   0   0   0   2   0   0   2   0   2   2   0   2   2   2   2   2   2   0   2   2   2   2   2   2   2   0   2   0   2   0   2   2   0   0   2   2   0   0   2   0   0   2   2   0   0   2   2   0   2   2   2   0   0   0   2   0   2   2   0   0   0   2   2   2   0   0   2   2   0   2   2   0   2   2   2   2   2   0   0   0   0   2   0   2   2   0   2   2   0   0   2   2   0   2   0   2   0   0   2   0   2   0   0   0   2   2   2   2   2   2   0   0   2   2   2   2   0   0   2   0   2   2   2   0   2   2   0   2   2   0   0   0   2   2   2   0   0   0   0   2   2   0   2   0   2   2   0   0   2   0   0   0   2   0   2   2   2   0   2   0   2   2   2   0
 MK-1-5                 2   2   0   2   2   2   2   0   2   0   2   2   0   2   0   0   0   0   0   2   0   2   0   0   2   0   2   2   0   2   0   0   2   0   2   0   0   0   0   2   2   0   2   0   2   2   0   2   2   2   2   2   2   2   2   2   2   2   2   2   2   0   2   0   2   0   2   2   0   0   0   2   0   0   0   0   0   2   2   0   0   2   2   0   0   2   2   0   2   0   2   0   2   2   0   0   0   2   2   2   0   0   2   0   0   2   2   0   2   0   2   2   2   0   2   0   0   0   0   2   2   0   2   2   0   0   0   2   0   2   0   0   0   0   2   0   2   0   2   0   0   2   2   2   2   2   0   0   0   2   2   2   0   0   2   0   0   2   2   0   2   2   0   2   2   0   0   0   0   2   2   0   0   0   0   2   2   0   2   0   2   2   0   0   2   2   0   0   2   0   2   2   2   2   2   0   2   2   0   0
 MK-1-6                 2   2   2   2   2   2   2   0   2   0   0   2   0   2   2   0   0   0   0   2   0   2   0   0   2   0   2   2   0   2   0   0   2   0   2   0   0   0   0   2   2   0   2   2   2   2   0   2   2   0   2   2   2   2   2   2   2   2   2   2   2   0   2   0   2   0   2   2   0   0   2   2   0   0   0   0   0   2   2   0   0   2   2   0   2   0   2   0   2   0   2   0   2   2   0   0   0   2   2   0   0   0   2   0   0   2   2   0   2   0   2   2   2   0   2   0   0   0   0   2   2   0   2   0   0   2   0   2   0   2   0   0   0   0   2   0   2   0   2   0   0   2   2   2   0   2   2   0   0   2   2   2   0   2   2   0   0   0   0   0   2   2   0   2   2   0   0   0   0   2   2   2   2   0   0   2   2   0   2   0   2   2   0   0   2   2   0   0   2   0   2   2   2   2   2   0   2   2   0   0
 MK-1-7                 2   2   2   2   2   2   2   0   2   2   0   2   0   2   2   0   0   0   0   2   2   2   0   2   2   2   2   2   0   2   0   0   2   0   2   2   2   0   0   2   0   0   2   2   2   2   0   2   2   0   2   2   2   2   2   2   2   2   2   2   0   0   2   2   2   0   2   2   0   0   2   2   0   0   0   0   0   2   0   0   0   2   2   0   2   0   2   0   2   0   2   0   2   2   0   0   0   2   2   0   0   0   2   0   0   2   2   0   2   0   2   2   2   0   2   0   0   0   0   2   2   0   2   0   0   2   0   2   0   2   0   0   0   0   2   0   2   0   2   0   0   2   2   2   0   0   2   0   0   2   2   2   0   2   2   0   2   0   0   0   2   2   0   2   2   0   0   0   0   2   2   2   2   0   2   2   2   0   2   0   2   0   0   0   2   2   0   0   2   0   2   2   2   2   2   0   2   2   0   0
 MK-1-8                 2   2   2   2   2   0   2   2   2   0   0   2   0   2   2   0   0   0   0   2   2   2   0   2   2   2   2   2   0   2   0   0   2   0   0   2   2   2   0   2   0   0   2   2   2   2   0   2   0   0   2   2   2   2   2   2   2   2   2   2   0   0   2   2   2   0   2   2   0   2   2   2   0   0   2   0   0   2   2   0   2   2   2   0   2   0   2   0   2   0   2   0   2   2   0   0   0   2   0   0   0   0   0   0   0   0   0   0   2   0   2   2   2   0   2   0   0   0   0   2   2   0   2   0   2   2   0   2   0   2   0   0   0   0   2   0   2   0   2   0   0   2   2   2   0   0   2   0   0   2   2   2   0   2   2   2   2   0   0   0   2   2   0   2   2   0   2   0   0   2   0   2   2   0   2   2   2   0   0   0   2   0   0   0   2   2   0   0   2   0   2   2   2   2   2   0   2   2   0   2
 MK-1-9                 2   2   2   2   2   0   0   2   2   0   0   2   0   2   2   0   0   0   0   2   2   2   0   0   0   2   2   2   0   2   0   0   2   0   2   0   0   2   0   0   0   0   2   2   2   2   0   0   0   0   2   0   2   0   2   0   2   2   2   2   0   0   2   2   2   0   2   2   0   2   2   2   0   0   2   0   0   2   2   0   2   2   2   0   0   0   2   0   2   0   2   0   2   2   0   0   0   2   0   0   0   0   0   0   0   0   0   0   2   0   2   2   2   0   2   0   2   0   0   2   2   0   2   2   2   2   0   2   0   2   0   0   0   0   0   0   2   0   2   0   0   2   2   2   0   0   2   0   0   2   2   2   0   2   2   2   2   0   0   0   2   2   0   2   2   0   0   0   0   2   0   2   2   0   2   0   2   0   0   0   2   0   0   0   2   2   0   0   2   2   2   2   2   0   2   0   2   2   0   2
 MK-1-10                2   2   0   2   0   0   0   2   0   0   0   2   0   2   2   0   0   0   0   0   2   2   0   0   0   2   0   2   0   0   0   0   2   0   2   2   0   2   0   0   0   2   2   2   0   2   0   0   0   0   2   0   2   0   2   0   2   2   2   2   0   0   2   2   2   0   2   2   0   2   2   0   0   0   2   0   0   2   2   0   0   2   2   0   0   0   2   0   2   0   0   0   2   2   0   0   0   2   0   0   0   0   0   0   0   0   0   0   2   0   2   2   2   0   2   0   2   0   0   2   2   0   2   0   2   2   0   2   0   2   0   0   0   2   2   0   2   0   2   0   0   2   2   2   0   0   2   2   0   2   2   2   0   2   2   2   2   0   2   0   2   2   2   2   0   2   0   0   0   2   0   2   2   0   2   2   2   0   0   2   2   0   0   0   2   2   0   0   2   2   2   2   2   0   2   0   2   2   0   2
 MK-1-11                2   2   0   2   0   0   0   0   0   0   2   2   0   2   2   0   0   0   0   0   2   2   0   0   0   2   0   2   0   0   0   2   2   0   2   2   0   2   0   0   0   2   0   2   0   2   2   2   0   0   2   0   2   0   2   0   2   2   2   2   0   0   0   2   2   0   2   2   2   2   2   0   0   0   0   0   2   2   2   0   0   2   2   0   0   0   2   0   2   0   0   0   2   2   0   0   0   2   2   0   2   0   0   0   0   0   0   0   2   2   2   2   2   0   2   0   2   0   0   2   0   0   2   0   2   2   0   2   0   2   0   0   0   2   2   0   2   0   2   0   0   2   2   2   0   0   2   2   0   2   2   2   0   2   2   2   2   0   2   0   2   2   0   2   0   0   0   0   0   2   0   2   2   0   2   2   2   0   0   0   2   0   0   0   2   2   0   0   2   2   2   0   2   2   0   0   2   2   0   2
 MK-1-12                2   2   0   2   0   2   0   0   0   0   2   2   0   2   2   0   0   0   0   0   0   2   0   0   0   2   0   2   0   0   0   2   2   2   2   2   0   2   0   0   0   2   0   2   0   2   2   2   0   0   2   0   2   0   2   0   0   2   2   2   2   0   0   2   2   0   2   2   2   2   2   0   0   2   0   0   2   2   0   0   0   2   2   0   0   0   2   0   2   0   0   0   0   0   0   0   0   2   0   0   2   0   0   2   0   0   0   0   2   2   2   0   2   0   2   0   0   0   0   2   0   0   2   0   2   2   0   2   0   2   0   0   0   2   0   0   2   0   2   0   0   2   2   2   0   0   2   2   0   2   2   2   0   2   2   2   0   0   2   0   2   2   0   2   0   0   0   0   0   2   0   2   2   0   2   0   2   0   0   0   2   0   0   0   2   2   0   0   2   2   2   0   2   2   0   0   2   2   0   0
 MK-1-13                2   2   0   2   0   2   0   0   0   0   0   0   0   2   2   0   0   0   0   0   0   2   0   0   0   2   0   2   0   0   0   2   2   2   2   2   0   2   0   0   0   0   0   2   0   2   2   2   0   0   2   0   2   2   2   0   0   0   2   2   2   0   0   2   2   0   2   2   2   2   2   0   0   0   0   0   2   2   0   0   0   2   2   0   2   0   2   0   0   0   0   0   0   0   0   0   0   2   0   0   2   0   0   2   0   0   0   0   2   2   2   0   2   0   0   0   0   0   0   2   0   2   0   0   2   2   0   2   0   0   0   0   0   2   0   0   2   0   2   0   0   2   2   2   0   0   2   2   0   2   2   2   0   2   2   0   0   0   0   0   2   2   0   0   0   0   0   0   0   2   0   2   2   0   2   0   2   0   0   0   2   0   0   0   0   2   0   0   2   2   2   0   2   2   0   0   0   2   0   0
 MK-1-14                2   2   2   2   0   2   0   0   0   0   0   0   0   2   2   0   0   0   0   0   0   2   2   0   0   2   0   2   0   2   0   0   2   2   2   2   0   2   0   0   0   0   0   2   0   2   2   2   0   0   2   0   2   2   2   0   0   0   2   2   2   0   0   2   2   2   2   2   2   2   2   0   0   2   0   0   2   2   0   0   0   2   2   0   2   0   2   2   0   0   0   0   0   0   0   2   0   2   0   0   2   0   0   2   0   0   0   0   0   2   2   0   2   0   0   0   0   0   0   2   0   2   0   0   2   2   0   2   0   0   0   2   0   2   0   0   2   0   2   2   0   2   2   2   0   0   2   2   0   2   2   2   0   2   2   0   0   0   0   0   2   2   0   0   0   0   0   0   0   2   0   2   2   0   2   0   2   0   0   0   2   0   0   0   0   2   0   0   2   2   2   0   2   2   0   0   0   2   0   0
 MK-1-15                2   2   0   2   0   2   0   0   0   0   0   0   0   2   2   0   0   0   0   0   0   2   2   0   0   2   0   2   0   0   0   0   2   2   2   2   0   2   0   0   0   0   0   2   0   2   2   2   0   0   2   0   2   2   2   0   0   0   2   2   2   0   0   2   2   2   2   2   2   2   2   2   0   2   0   0   2   2   0   0   0   2   2   0   2   0   2   2   0   0   0   0   0   0   0   2   0   2   0   0   2   2   0   2   0   0   0   0   0   2   2   0   2   0   0   2   0   0   0   2   0   2   0   0   2   2   0   2   0   0   0   2   0   2   0   0   2   0   2   2   0   2   2   2   0   0   2   0   0   2   2   2   2   2   2   0   0   2   2   0   0   2   0   0   0   2   0   0   0   2   0   2   2   2   2   0   2   2   0   0   0   0   0   0   0   2   0   0   2   2   2   0   2   2   0   0   0   2   0   0
 MK-1-16                2   2   0   2   0   2   0   0   0   0   0   0   0   2   2   0   0   0   0   0   0   2   2   0   0   2   0   2   0   0   2   0   2   2   2   2   0   0   0   0   0   0   0   2   0   2   2   2   0   0   2   0   2   2   2   0   0   0   2   2   2   0   0   0   2   2   2   2   2   2   2   2   0   2   0   0   2   2   0   0   0   2   2   0   2   0   2   2   0   0   0   0   0   0   0   2   0   2   0   0   2   2   0   2   0   0   0   0   0   0   2   0   2   0   0   2   0   0   0   2   0   2   0   0   2   2   0   2   2   0   0   2   0   0   0   0   2   0   2   2   0   2   2   2   0   0   2   0   0   2   2   2   2   2   2   0   0   2   2   0   2   2   0   0   0   2   0   0   0   2   0   2   2   2   2   0   2   2   0   0   0   0   0   0   0   2   0   0   2   2   2   0   2   2   0   0   0   2   0   0
 MK-2-1                 0   0   0   2   2   2   0   2   2   2   2   0   0   0   2   0   2   0   0   0   2   0   2   2   2   0   2   2   0   0   2   0   2   0   0   2   2   2   2   0   2   2   2   2   2   2   0   0   2   2   0   2   2   0   2   2   2   2   2   2   0   0   2   2   0   0   2   2   0   0   0   2   0   0   2   2   2   2   0   0   2   2   0   2   2   0   0   0   2   2   2   2   2   0   0   2   0   0   2   2   0   2   2   2   2   2   2   0   0   2   0   2   2   2   2   0   2   2   2   0   0   0   2   0   0   0   2   0   0   2   0   0   2   2   2   2   2   2   0   2   0   2   0   2   0   0   2   2   2   2   0   2   0   2   0   2   2   0   0   0   2   0   0   0   0   0   0   2   2   2   2   0   0   2   0   0   2   2   0   0   0   2   0   2   2   0   2   2   0   0   0   0   0   2   2   2   0   2   2   2
 MK-2-2                 0   2   0   2   2   2   0   2   2   0   2   2   0   0   2   0   2   0   0   0   2   0   2   2   2   0   2   2   0   0   2   0   2   0   0   2   2   2   2   0   2   2   2   2   2   2   0   0   2   2   0   2   2   0   2   0   2   0   2   0   0   0   2   2   0   0   2   2   0   0   0   2   0   0   2   2   2   2   0   0   2   0   0   2   2   0   0   0   2   2   2   2   2   0   0   2   0   0   2   2   0   2   2   2   2   2   0   0   0   2   0   2   2   2   2   0   2   2   0   0   0   0   2   0   0   0   2   0   0   2   0   0   2   2   2   2   2   2   0   2   0   2   0   2   0   0   2   2   2   2   0   2   2   2   2   2   2   0   0   0   2   0   0   0   0   0   0   0   2   2   2   0   0   2   0   0   2   2   0   0   0   2   0   2   2   0   2   2   0   0   0   0   0   2   2   2   0   2   2   2
 MK-2-3                 0   2   0   0   2   2   0   2   2   0   2   2   0   0   2   0   2   0   0   2   2   0   2   2   2   0   0   2   0   0   0   0   2   0   2   2   2   2   2   0   2   0   0   2   2   2   0   0   2   2   0   2   2   0   0   0   2   0   2   0   0   0   2   2   0   0   2   0   0   0   0   2   0   0   2   0   2   2   2   0   2   0   2   0   2   0   0   0   0   2   2   2   2   0   0   2   2   0   2   2   0   2   2   0   2   2   0   0   0   0   0   2   2   2   2   0   2   2   0   0   0   0   2   0   0   0   0   0   0   2   0   0   2   2   2   2   2   2   0   2   0   2   0   2   0   0   2   2   2   2   0   2   2   2   2   2   2   0   0   0   2   0   2   0   0   0   0   0   2   2   2   0   0   2   2   0   2   2   0   0   0   2   0   2   2   0   2   0   0   0   0   0   0   2   2   2   0   2   2   2
 MK-2-4                 0   2   0   0   2   0   0   2   2   0   2   2   0   0   0   0   2   0   0   2   2   0   2   2   2   0   0   2   0   0   0   0   2   0   2   2   2   2   2   0   2   0   0   2   2   2   0   0   2   2   0   2   2   0   0   0   2   0   2   0   0   0   2   2   0   0   2   0   0   0   0   2   2   0   2   0   2   2   2   0   2   0   2   2   0   0   0   0   0   2   2   2   2   0   0   2   2   0   2   2   0   2   2   0   0   2   2   0   2   0   0   2   2   2   2   2   2   0   0   0   0   0   2   0   0   0   0   0   0   2   0   2   0   2   2   2   2   2   0   2   0   2   0   2   0   0   2   2   2   2   0   2   2   2   2   2   2   0   0   0   2   0   2   0   0   0   0   0   2   2   2   0   0   2   2   0   2   2   0   0   0   2   0   2   0   0   2   0   0   0   0   0   0   2   2   2   0   2   2   2
 MK-2-5                 0   2   0   0   2   0   0   2   2   0   2   2   0   0   0   0   0   0   0   2   2   0   2   0   0   0   0   2   2   2   2   0   2   0   2   2   2   2   0   0   2   0   0   2   2   2   0   0   2   2   0   2   2   0   0   0   2   0   2   2   0   0   2   2   0   0   0   0   0   0   0   2   2   0   0   0   2   0   2   2   2   0   2   2   0   0   0   0   2   2   2   2   2   0   0   2   2   0   0   2   0   2   2   0   0   2   2   0   2   0   0   2   2   2   2   0   2   0   0   0   0   0   2   0   0   0   0   0   0   2   0   2   0   2   2   2   2   2   2   2   0   2   2   2   0   0   2   2   2   2   0   2   2   2   2   2   2   0   0   0   2   2   2   0   0   0   0   0   2   2   2   0   0   2   2   0   2   2   0   0   0   0   2   2   2   0   2   0   2   0   0   0   0   2   2   2   0   2   0   2
 MK-2-6                 0   2   0   0   2   0   0   2   2   0   2   2   0   0   0   0   0   0   0   2   2   0   0   0   0   0   0   2   2   2   2   0   2   0   2   2   2   2   2   0   2   0   0   2   2   2   0   0   2   2   0   2   2   0   0   0   2   0   2   2   0   0   2   2   0   0   0   0   0   0   0   2   2   0   0   0   2   0   2   2   2   0   2   2   0   0   0   0   2   2   2   2   2   0   0   2   2   0   0   2   0   2   2   0   0   2   0   0   2   0   0   2   2   2   2   0   2   0   0   0   0   0   2   0   0   2   0   0   0   2   0   2   0   2   2   2   2   2   2   2   2   2   2   2   0   2   2   2   2   2   0   0   2   2   2   2   2   0   0   2   2   2   2   2   0   0   0   0   2   2   2   0   0   2   2   0   0   2   2   0   0   0   2   2   2   0   2   0   2   0   0   0   0   2   2   2   0   2   0   2
 MK-2-7                 0   2   0   0   0   2   0   2   2   0   2   2   0   0   0   0   0   2   0   2   2   0   0   0   0   0   2   2   2   2   2   0   2   0   2   2   0   2   2   2   2   0   0   2   2   2   0   0   2   2   2   2   2   2   0   0   2   0   2   2   0   0   0   2   0   0   0   0   0   0   0   0   2   0   2   0   2   0   2   2   2   0   2   0   2   0   0   0   2   2   2   2   2   0   0   2   2   0   0   2   0   0   2   0   0   2   0   0   0   0   0   0   2   2   2   0   2   0   0   0   0   0   2   0   0   2   0   0   0   0   0   2   0   0   2   2   2   2   2   2   2   2   2   2   0   2   2   0   2   2   0   0   2   2   2   2   2   2   2   2   2   2   0   2   0   0   0   0   2   2   2   0   0   2   2   0   0   2   2   0   0   0   0   2   2   0   0   2   2   0   2   2   0   2   2   2   0   2   0   2
 MK-2-8                 0   2   0   2   0   2   0   2   2   0   0   2   0   0   0   0   0   2   0   2   2   0   0   0   0   0   2   2   2   2   2   0   2   0   2   2   0   0   2   2   2   2   0   2   2   2   0   0   2   2   2   2   2   2   0   0   2   0   2   2   0   0   0   2   0   0   0   0   0   0   0   0   2   0   2   0   2   0   0   2   2   0   2   0   2   0   0   0   2   2   2   2   2   0   0   2   0   0   0   2   0   0   2   0   0   2   0   0   2   2   0   0   2   2   2   0   2   2   0   0   0   0   2   0   0   2   0   0   0   0   0   2   0   0   2   2   2   2   2   2   2   2   0   2   0   2   2   0   2   2   2   0   2   2   2   2   0   2   2   2   2   2   0   2   0   0   0   0   2   2   2   2   0   0   2   0   0   2   2   0   2   0   0   2   2   0   0   2   2   0   0   2   0   2   2   2   2   2   0   0
 MK-2-9                 0   2   0   2   0   2   0   2   2   0   0   2   2   0   2   0   0   2   0   2   2   0   0   0   0   0   2   2   2   2   2   0   2   0   2   2   0   2   2   2   2   2   0   0   0   2   0   0   2   2   2   2   2   2   2   0   2   0   0   2   0   0   2   2   0   0   0   0   0   2   0   0   2   0   2   0   2   0   2   2   2   0   2   0   2   0   0   0   2   2   2   2   0   0   0   0   0   0   0   2   0   0   2   0   0   2   0   0   2   2   2   0   2   2   2   0   2   2   0   0   0   0   2   0   0   2   0   0   2   2   0   2   2   0   2   0   2   2   2   2   0   2   0   2   0   2   0   0   2   2   2   0   2   2   2   2   0   2   2   2   2   2   0   2   0   0   0   0   2   2   2   0   0   0   2   2   0   2   2   0   2   0   0   2   2   0   0   2   2   0   0   2   2   2   2   2   2   2   0   0
 MK-2-10                0   2   0   2   0   2   0   2   2   0   0   2   2   2   2   0   0   2   2   2   2   0   0   0   0   0   2   2   2   2   0   0   2   0   2   2   2   2   2   2   0   2   0   0   0   2   0   0   2   2   2   0   2   2   2   0   2   0   2   2   0   0   2   2   2   0   0   0   0   2   0   0   2   0   2   0   2   0   2   2   2   0   2   0   2   0   0   0   2   2   2   2   2   0   0   0   0   0   0   2   0   0   2   0   0   2   0   2   2   2   2   0   0   2   2   0   2   2   0   0   0   0   2   0   0   2   0   0   2   2   0   2   0   0   2   0   2   2   2   2   2   2   0   2   0   0   2   0   2   2   2   0   2   2   2   2   0   2   2   0   0   2   0   2   0   0   0   0   2   2   2   0   0   2   2   2   0   2   0   0   0   0   0   2   0   0   0   2   2   0   0   2   2   2   2   2   2   2   2   0
 MK-2-11                2   0   0   2   0   2   0   2   2   0   0   2   2   2   2   0   0   2   2   2   2   2   0   0   0   0   2   2   2   2   0   0   2   0   2   2   2   2   2   2   0   2   0   0   0   2   0   0   2   2   2   0   2   2   2   0   2   0   2   2   0   0   2   2   2   0   0   0   0   2   0   0   2   0   2   2   2   0   2   2   2   0   2   0   2   0   2   0   2   2   2   2   2   0   0   0   0   0   0   2   0   0   2   0   0   2   0   2   2   2   2   0   0   2   2   0   2   2   0   0   0   0   2   0   0   2   0   0   2   2   0   2   0   0   2   0   2   2   2   2   2   0   0   2   0   0   2   0   2   2   2   0   2   2   2   2   0   2   2   0   0   2   0   2   0   2   0   0   2   2   2   0   0   2   2   2   0   2   0   0   2   0   2   2   0   0   0   2   2   0   0   2   2   0   2   2   2   2   2   0
 MK-2-12                2   0   0   2   2   0   0   2   2   0   0   2   2   2   0   0   0   2   2   2   2   2   0   0   0   0   0   2   2   2   0   0   2   0   2   2   2   2   2   2   2   2   0   0   0   2   0   2   2   2   2   0   2   2   2   0   2   0   2   2   0   0   2   2   2   0   0   0   0   2   0   0   2   0   2   2   2   0   2   2   2   0   2   0   2   0   2   0   0   2   2   2   2   0   2   0   0   0   0   2   0   2   2   0   0   2   0   2   2   2   2   0   0   2   2   0   2   2   0   0   0   0   2   0   0   2   2   0   2   2   0   0   0   0   2   0   2   0   2   2   2   0   0   2   0   0   2   0   2   2   2   0   2   2   2   2   0   2   2   0   0   0   0   2   0   2   0   0   2   2   2   0   2   2   0   2   0   2   0   0   2   0   2   2   0   0   0   2   2   0   0   2   2   0   2   2   2   2   2   2
 MK-2-13                2   0   0   2   0   0   0   2   2   0   0   2   2   2   0   0   0   2   2   2   2   2   0   0   0   0   0   2   2   2   0   0   2   0   2   2   2   0   2   2   2   2   0   0   0   0   0   2   2   2   2   0   2   2   2   0   2   0   2   2   0   0   2   0   2   0   2   0   0   2   0   0   2   0   2   2   2   0   2   2   2   0   2   0   2   0   2   0   0   2   2   2   2   0   2   0   2   0   0   2   0   2   2   0   0   2   0   2   2   2   2   0   0   2   2   0   2   2   0   0   0   0   2   0   0   2   2   0   2   2   0   2   0   0   2   0   0   0   2   2   2   0   0   2   0   0   2   0   2   2   2   0   2   2   2   2   0   2   2   0   0   0   0   2   0   0   0   0   2   2   2   2   2   2   0   0   0   2   0   0   2   0   2   2   0   0   0   2   2   0   0   2   2   0   2   2   2   2   2   2
 MK-2-14                2   2   2   2   0   0   0   2   0   0   0   2   2   2   0   0   0   2   2   2   2   2   0   0   0   0   0   2   2   2   0   0   0   0   2   2   2   0   2   2   2   2   0   0   0   0   0   2   2   0   2   0   2   2   2   0   2   0   2   2   2   0   2   2   2   0   2   0   0   2   0   0   2   0   2   2   2   2   2   2   2   0   2   0   2   0   2   0   0   2   2   2   2   2   2   0   2   0   0   2   0   2   2   0   0   2   0   2   2   2   2   0   0   2   2   0   2   2   0   0   2   0   2   0   0   2   2   0   2   2   0   2   0   0   2   0   0   0   2   0   2   0   0   2   0   0   2   0   2   2   2   0   2   2   0   2   0   2   2   0   0   2   0   2   0   0   2   0   2   0   2   2   2   2   2   0   0   2   0   0   2   0   2   2   2   0   0   2   2   0   0   2   2   0   2   2   2   2   2   2
 MK-2-15                2   2   2   2   0   2   0   2   0   0   0   2   2   2   0   0   0   2   2   2   2   2   0   0   0   0   0   2   2   2   0   0   0   0   2   2   2   0   2   2   2   0   2   0   0   0   0   2   2   2   2   0   0   2   2   0   2   0   2   2   2   0   2   2   2   0   2   0   0   2   0   0   2   0   2   2   2   2   2   2   2   0   2   0   2   0   2   0   0   2   2   0   2   2   2   0   2   0   0   2   0   2   2   0   0   2   0   2   2   2   2   0   2   0   2   2   2   2   0   0   2   0   2   0   0   2   2   0   2   2   0   2   0   2   2   0   0   0   2   0   2   2   0   2   0   0   0   0   2   2   2   0   2   2   2   2   0   2   2   0   0   2   0   2   0   0   2   0   2   0   2   2   2   0   2   0   0   2   0   2   2   0   2   2   2   0   0   2   2   0   0   2   2   0   2   2   2   2   2   2
 MK-2-16                2   2   2   0   0   2   0   2   0   0   0   2   0   2   0   0   0   2   2   2   2   2   0   0   0   0   2   2   2   2   0   0   0   0   2   2   2   0   2   2   2   2   0   0   0   0   0   2   2   2   2   0   0   2   2   0   2   0   2   2   2   0   2   2   2   2   2   0   0   0   0   0   2   0   0   2   0   2   2   2   2   0   2   0   2   0   2   0   0   2   2   0   2   2   2   0   2   0   0   2   0   2   2   0   0   2   0   2   2   0   2   0   2   0   2   2   2   2   0   0   2   0   2   2   0   2   2   0   2   2   0   2   0   0   2   0   0   0   2   2   2   2   0   2   0   0   2   0   2   2   2   0   2   2   2   2   0   2   2   0   0   2   0   2   0   0   2   0   2   2   2   0   2   0   0   2   0   2   0   2   2   2   2   2   2   0   0   2   2   2   0   2   2   0   2   2   2   2   2   2
 MK-3-1                 0   0   0   2   0   2   0   2   0   2   2   0   0   2   2   2   0   0   2   0   0   2   2   2   2   2   2   2   2   2   2   0   2   0   2   2   0   2   2   0   0   0   0   0   0   0   2   0   0   2   2   2   2   0   0   2   0   2   0   2   2   0   0   2   0   0   2   0   0   0   0   2   2   2   0   2   2   0   2   2   0   2   2   0   2   2   2   2   2   2   2   2   0   2   0   0   0   0   0   2   2   2   0   0   0   0   0   0   2   0   2   0   0   0   0   0   2   2   2   2   2   2   0   0   2   2   0   0   0   2   0   2   2   0   2   2   0   2   0   2   0   0   0   0   0   0   2   2   0   0   2   0   2   0   0   0   2   2   2   0   2   2   2   2   2   2   0   0   0   0   0   0   0   0   2   2   2   0   0   0   0   2   0   0   2   0   2   2   2   0   0   0   2   2   0   0   2   0   2   0
 MK-3-2                 0   0   0   2   0   2   0   0   0   2   2   0   2   2   2   2   0   0   2   0   0   2   2   2   2   2   0   2   2   2   2   0   2   0   0   2   0   2   2   0   0   0   0   0   0   2   2   0   0   2   2   2   0   0   0   2   0   2   0   2   2   0   0   2   0   0   2   0   0   0   0   2   2   2   0   2   2   0   2   2   0   0   2   0   2   2   2   2   2   2   2   2   0   2   0   2   0   0   0   2   2   2   0   0   0   0   0   0   2   0   2   0   0   0   0   0   2   2   2   2   2   2   0   0   2   2   0   0   0   2   0   2   2   0   2   2   0   2   0   0   0   0   0   0   0   0   2   2   2   2   2   0   2   0   0   0   2   2   2   0   2   2   2   2   2   2   0   0   2   0   0   0   0   0   2   2   2   2   0   0   0   2   0   0   0   0   0   2   2   0   0   0   2   2   0   0   2   0   2   0
 MK-3-3                 0   0   0   2   0   0   0   0   0   2   2   0   2   2   0   2   0   0   2   0   0   2   2   2   2   2   0   2   2   0   2   0   2   0   0   2   2   2   2   0   0   0   0   0   0   2   2   0   0   2   2   2   0   0   0   2   0   0   0   2   2   0   2   2   0   0   2   2   0   0   0   2   0   2   0   0   0   0   2   2   0   0   2   0   2   2   2   2   2   2   0   0   0   2   0   2   0   0   0   2   2   2   0   0   0   0   0   0   0   0   2   0   0   0   0   0   2   2   2   2   2   2   2   0   2   2   0   0   0   2   0   2   2   0   2   2   0   2   0   0   0   0   0   0   0   0   2   2   0   2   0   0   2   0   0   0   2   2   2   0   2   2   2   2   2   2   0   2   2   2   0   0   0   0   2   0   2   0   0   0   0   2   2   0   2   0   0   2   2   0   0   0   2   2   0   0   2   0   2   0
 MK-3-4                 0   0   0   2   0   0   0   0   0   2   2   0   2   2   2   2   0   0   2   0   0   2   2   2   2   0   0   2   2   0   2   0   2   0   0   2   2   2   2   0   0   0   0   0   0   2   2   0   0   2   2   2   0   2   0   2   0   0   0   2   2   0   2   0   0   0   2   2   0   2   0   2   0   2   0   0   0   0   2   2   0   0   2   0   0   2   2   2   2   2   0   0   2   2   0   2   0   0   0   2   2   2   0   0   0   0   2   0   0   0   2   0   0   2   0   0   0   2   2   2   0   2   2   0   2   2   0   2   0   2   0   2   2   0   2   2   0   2   0   0   0   0   0   2   0   0   0   2   0   2   2   2   2   0   0   0   2   2   2   2   2   2   2   0   0   2   0   2   2   2   2   0   0   0   2   0   2   2   0   0   0   2   2   0   2   0   0   2   2   0   0   0   2   2   0   0   2   0   2   2
 MK-3-5                 0   0   0   0   0   0   0   0   0   2   2   0   2   2   2   2   0   0   2   0   2   2   2   2   2   0   0   2   2   0   2   2   2   0   0   2   0   2   2   0   0   0   0   0   0   2   2   0   2   2   2   2   0   2   0   2   0   0   0   2   2   0   2   0   0   0   2   2   0   2   0   2   0   2   0   0   0   0   2   2   2   0   2   0   0   2   2   2   2   2   0   2   2   2   0   2   2   2   0   2   2   2   2   0   0   0   2   0   0   0   2   0   0   2   0   0   0   2   2   2   0   2   2   0   2   2   0   2   0   2   0   2   2   0   2   2   0   2   0   0   0   0   0   2   0   2   0   2   0   2   2   2   0   0   2   0   2   2   2   2   2   2   2   0   0   2   0   2   0   2   2   2   0   0   2   0   0   2   0   0   0   2   2   0   2   0   2   2   2   0   0   0   2   2   0   0   2   0   2   2
 MK-3-6                 0   0   0   0   0   0   0   2   0   2   2   0   2   2   2   2   0   0   2   0   2   2   0   2   2   0   0   2   2   0   2   2   2   0   2   2   0   2   2   0   2   0   0   0   0   2   0   0   2   2   2   2   0   2   0   2   0   2   0   2   2   0   2   0   0   0   2   2   0   2   0   2   2   2   0   0   0   0   2   2   2   0   2   0   0   2   2   2   2   2   0   2   2   2   0   0   0   2   0   2   2   2   2   0   0   0   2   0   0   0   2   0   0   0   0   0   0   2   2   2   0   2   2   0   2   2   0   2   2   2   0   0   2   0   2   2   0   2   0   0   0   0   0   2   0   2   0   2   0   2   2   2   0   0   2   0   2   2   2   2   2   2   2   2   0   2   0   2   0   2   0   0   0   0   2   0   0   2   0   0   0   2   2   0   2   0   2   2   2   0   0   0   2   2   0   0   2   0   2   2
 MK-3-7                 0   0   0   2   0   0   0   2   0   2   2   2   2   2   2   2   0   0   2   0   2   2   0   2   2   0   0   2   2   0   2   2   2   0   2   2   0   2   2   0   2   2   0   0   0   2   0   0   2   2   2   2   0   2   0   2   0   2   0   0   2   0   2   0   0   0   2   2   0   2   0   0   2   2   0   0   0   0   2   2   2   0   2   0   0   2   2   2   2   2   0   2   2   2   0   0   0   2   0   2   2   2   2   0   2   2   2   2   0   0   2   2   0   0   0   0   0   2   2   2   0   0   2   0   2   2   0   2   2   2   0   0   2   0   2   2   0   2   2   0   0   0   0   2   0   2   2   2   0   2   2   2   0   0   0   2   2   0   2   2   2   2   2   2   0   2   0   0   0   2   0   0   0   0   2   0   0   2   0   0   0   2   2   0   2   0   2   2   2   0   0   0   2   0   0   0   2   0   2   2
 MK-3-8                 0   0   0   2   0   0   0   2   0   2   2   2   2   2   2   2   0   0   2   0   2   2   0   0   2   0   0   2   2   0   2   2   2   0   2   2   0   2   2   0   2   2   0   0   0   2   0   0   2   2   2   2   0   2   0   2   0   2   0   0   2   0   2   0   0   0   2   2   0   2   0   0   2   2   0   0   0   0   2   2   2   0   0   0   0   2   0   2   2   2   0   2   2   2   0   0   0   2   0   2   2   2   2   0   2   2   2   2   0   0   2   2   0   2   0   0   0   0   2   2   0   0   2   0   2   2   0   2   2   2   2   0   2   2   2   2   0   2   2   0   0   0   0   2   0   2   2   2   0   2   2   0   0   0   0   2   2   0   2   2   2   2   2   2   0   2   0   0   2   2   0   0   0   0   2   0   0   2   0   0   0   2   2   0   2   0   0   2   2   0   0   2   2   0   0   0   2   0   0   2
 MK-3-9                 0   0   2   2   0   0   0   2   0   2   2   0   2   2   2   2   0   0   2   0   2   2   0   0   0   0   0   2   2   0   2   2   0   0   2   2   0   2   2   0   2   2   0   2   0   2   0   0   2   2   2   2   0   2   0   2   0   2   0   0   2   0   2   0   0   0   0   2   0   2   0   0   2   2   0   0   0   0   2   0   0   0   0   0   0   2   0   2   2   2   0   2   2   2   0   0   0   2   0   2   2   2   0   0   2   2   2   2   0   0   2   2   0   0   0   0   0   0   2   2   0   0   2   0   2   2   0   2   2   2   2   0   2   2   2   2   0   2   2   2   0   0   0   2   0   2   2   2   0   2   2   0   0   0   0   2   0   0   2   2   2   2   2   2   0   2   0   0   2   2   0   0   0   0   2   0   0   0   0   0   0   2   2   0   2   0   0   2   2   0   0   2   2   2   0   0   2   0   0   2
 MK-3-10                0   0   2   2   0   0   0   2   2   2   2   0   0   2   2   2   0   0   2   0   2   2   0   0   0   0   0   2   0   0   2   2   0   0   2   2   0   0   2   0   2   0   0   2   0   2   0   0   2   2   0   0   0   2   0   2   0   2   0   0   0   0   2   0   0   0   0   2   0   2   0   0   2   2   0   0   0   0   2   0   0   2   0   0   0   2   0   2   2   2   0   0   2   2   0   0   0   2   0   2   2   2   0   0   2   2   2   2   0   0   0   2   0   0   0   0   0   0   2   2   0   0   2   0   2   2   0   2   2   2   2   0   2   2   2   2   0   2   0   2   0   0   0   2   0   2   2   2   0   2   2   0   0   0   0   2   0   0   2   2   2   0   2   2   0   2   0   0   2   2   0   0   0   0   2   0   0   0   0   0   0   0   2   0   2   2   0   2   2   0   0   2   2   2   0   2   0   0   0   2
 MK-3-11                0   0   2   2   0   0   0   2   2   2   2   0   0   2   2   2   0   0   2   0   0   2   0   0   2   0   0   0   0   2   2   2   0   0   2   2   0   0   2   0   2   0   0   2   2   2   0   0   2   2   0   0   0   2   0   2   0   2   0   0   0   0   2   0   0   0   0   2   0   2   0   0   2   2   2   0   0   2   2   0   0   0   0   0   0   0   0   0   2   2   0   0   2   2   0   0   0   2   0   2   2   2   0   0   2   2   2   2   0   0   0   2   0   0   0   2   0   0   2   2   2   0   2   0   0   0   0   2   2   0   2   0   2   2   0   2   0   2   0   2   0   0   2   2   0   2   2   2   0   2   2   0   0   0   0   2   0   0   2   2   2   0   2   2   0   2   0   0   2   2   0   0   0   0   2   0   0   0   0   0   0   0   2   0   2   0   0   2   2   0   0   2   2   2   0   0   0   0   0   2
 MK-3-12                0   0   2   2   0   0   0   2   2   2   2   0   0   2   2   2   0   0   2   0   0   2   2   0   2   0   0   0   0   2   2   2   0   0   2   0   0   0   2   0   2   0   0   2   2   2   0   0   2   2   2   2   0   2   0   2   0   2   0   0   0   2   2   2   0   0   0   2   0   2   0   0   2   2   2   0   0   2   2   0   0   0   0   0   0   0   0   0   2   2   0   0   2   2   0   0   0   2   0   2   2   2   0   0   2   2   2   2   0   0   0   2   0   0   0   2   0   2   2   2   2   0   2   0   0   0   0   2   2   0   2   0   2   2   0   2   2   0   0   2   0   0   2   0   0   2   2   2   0   2   2   0   2   0   0   2   2   0   2   2   2   0   2   2   0   2   0   2   2   2   2   0   0   0   2   0   0   0   0   0   0   0   2   0   2   2   0   2   2   0   0   2   2   2   0   0   0   2   0   0
 MK-3-13                0   0   2   2   0   0   0   2   0   2   0   0   0   2   0   2   0   0   2   0   0   2   2   0   2   0   0   0   0   2   2   2   0   0   2   0   0   0   2   0   2   0   0   2   2   2   0   0   2   2   2   2   0   2   0   2   0   2   0   0   0   2   2   2   0   0   0   2   0   2   0   0   2   2   2   2   0   2   2   0   0   2   0   0   0   0   0   0   0   2   0   0   2   2   0   0   0   2   0   2   2   2   0   0   2   2   2   2   0   0   0   2   0   0   0   0   0   2   2   2   2   0   2   0   0   0   0   2   2   0   2   0   2   2   0   2   2   0   0   2   0   0   2   2   0   2   2   2   0   2   2   0   2   0   0   0   2   0   2   2   0   0   2   2   0   2   0   0   2   2   2   0   0   2   2   0   0   0   0   0   0   0   2   0   2   2   0   2   2   0   0   2   2   2   0   0   0   2   0   0
 MK-3-14                0   0   2   2   0   0   0   2   0   2   0   0   0   2   0   2   0   0   2   0   2   2   2   0   2   0   0   0   0   2   2   0   0   0   2   0   0   0   2   0   2   0   0   2   2   2   0   0   2   2   2   2   0   2   2   2   0   2   0   0   0   2   2   2   0   0   0   2   0   2   0   0   2   2   2   2   0   2   2   0   2   2   0   0   0   0   0   0   0   2   0   2   0   2   0   0   0   2   0   2   2   2   0   0   2   2   2   2   0   0   0   2   0   0   0   0   0   2   2   2   2   0   2   0   0   0   0   2   2   2   2   0   2   2   0   2   2   0   0   2   0   0   2   2   2   2   2   2   0   2   2   0   2   0   0   0   2   0   2   2   0   0   2   2   2   2   0   0   2   2   2   0   0   2   2   0   0   0   0   0   0   0   2   2   2   2   0   2   2   0   0   2   2   2   2   0   0   2   0   0
 MK-3-15                0   0   2   2   0   0   0   2   0   2   0   0   0   2   0   2   0   2   0   0   2   2   2   0   2   0   0   2   0   2   2   2   0   0   2   0   0   0   2   0   2   0   0   2   2   2   0   0   2   2   2   2   0   2   2   2   2   2   0   0   0   2   2   2   0   0   0   2   0   2   2   0   2   2   2   2   0   2   2   0   2   2   2   0   0   0   0   0   0   2   0   2   0   2   0   0   0   2   0   2   2   2   0   0   2   0   2   2   0   2   0   2   0   0   0   0   0   2   2   2   2   0   2   0   0   0   0   2   2   2   2   0   2   2   0   2   2   0   0   0   0   0   2   2   2   2   2   2   0   2   2   0   2   0   0   0   2   0   2   2   0   0   2   2   2   2   0   0   2   2   2   0   2   2   2   0   0   0   0   0   0   0   0   2   2   2   0   2   2   0   0   2   2   2   2   0   0   2   0   0
 MK-3-16                0   0   2   0   0   0   0   0   2   2   0   2   0   2   0   2   0   2   0   0   2   2   2   0   2   0   2   2   0   2   2   2   2   0   2   2   0   0   2   0   0   0   0   2   2   2   0   0   2   2   2   2   0   2   2   2   2   2   0   0   0   0   2   2   0   0   0   2   0   0   2   0   2   2   2   2   0   2   2   0   2   2   2   0   0   0   0   0   0   2   0   2   0   2   0   0   0   2   0   2   2   2   0   2   2   0   2   0   0   2   0   2   2   0   0   0   0   0   2   2   0   0   2   0   2   0   0   2   2   2   2   0   2   2   0   2   2   0   0   2   0   0   0   2   2   2   2   2   0   0   2   0   2   0   0   0   2   0   2   0   0   0   2   2   2   2   0   0   2   2   2   0   2   2   2   0   2   0   0   0   0   0   0   2   2   2   0   0   2   0   0   2   2   2   2   0   0   2   0   0
 MK-4-1                 0   0   0   2   2   2   2   0   2   2   2   0   0   2   2   2   0   2   0   0   0   2   0   0   0   2   2   0   0   0   2   2   0   2   2   0   2   0   2   2   0   2   2   2   0   0   0   2   2   0   0   0   2   2   2   2   2   0   2   2   2   2   2   0   0   0   0   0   0   2   0   2   0   0   0   2   0   2   0   0   2   0   2   2   2   2   0   2   0   0   0   0   0   0   2   2   2   2   0   0   2   0   0   0   2   2   2   0   0   2   2   2   2   2   2   2   2   0   2   2   2   2   0   0   0   0   2   2   2   2   2   0   0   2   2   2   0   2   0   0   2   2   2   2   0   0   2   2   2   2   2   0   0   0   2   0   2   2   0   2   0   0   2   2   2   2   0   2   2   2   2   0   0   0   2   2   2   2   0   0   2   0   0   0   0   0   2   0   0   0   0   2   2   2   2   2   0   0   2   0
 MK-4-2                 2   0   0   2   2   2   2   0   2   2   2   0   2   2   2   2   0   0   0   0   0   2   2   0   0   2   0   0   0   0   2   2   0   0   2   0   2   0   2   2   0   2   2   2   0   0   0   2   2   0   0   0   2   2   2   2   2   0   2   2   2   0   2   0   0   0   0   0   0   2   0   2   0   0   0   2   0   2   0   2   0   0   2   2   2   2   0   2   0   0   0   0   0   0   2   0   2   2   0   0   2   0   0   0   2   2   2   0   0   2   2   2   2   2   2   2   2   0   2   0   2   2   0   0   0   0   2   2   2   2   2   0   0   2   2   2   0   2   0   0   2   2   0   2   0   0   0   2   2   2   2   0   2   0   2   0   2   2   0   2   0   0   2   2   2   2   0   2   2   2   2   0   0   0   2   2   2   2   0   0   2   0   0   0   0   0   2   2   0   0   0   0   2   2   2   2   0   0   2   0
 MK-4-3                 2   0   0   2   2   2   2   0   2   2   2   0   2   2   2   2   0   0   2   0   2   2   2   2   0   2   0   0   0   0   2   2   0   0   2   0   2   0   2   2   0   2   2   2   0   0   0   2   2   0   0   0   2   2   0   0   2   0   0   2   0   0   2   0   0   0   0   2   0   2   0   0   0   0   0   2   0   2   0   2   0   0   2   2   2   2   0   2   0   0   0   0   0   0   2   0   2   2   0   0   2   0   0   0   2   0   2   0   0   2   2   2   2   2   2   2   2   0   2   0   2   2   0   0   0   0   2   2   0   2   2   2   0   2   2   2   0   2   0   0   2   2   0   2   0   0   0   2   2   2   2   0   2   0   0   0   2   0   0   2   0   0   2   2   2   2   0   2   2   2   2   0   0   0   2   2   2   2   0   0   2   2   0   0   0   0   2   2   0   2   2   0   0   2   2   2   0   0   2   0
 MK-4-4                 2   0   0   2   2   2   2   2   2   2   2   2   2   2   2   2   0   0   2   0   2   2   2   2   0   2   0   0   0   0   2   2   2   0   2   0   2   0   2   2   2   2   0   2   0   0   0   2   2   0   0   0   2   0   0   0   2   2   0   2   0   0   2   0   0   0   2   2   0   2   0   0   0   2   0   2   0   2   0   2   0   0   0   2   2   2   0   2   0   2   0   0   0   0   2   0   2   2   0   0   2   0   0   0   2   0   2   0   0   2   2   2   2   2   2   2   2   0   2   0   0   0   0   0   0   2   2   2   0   2   2   0   2   2   2   0   0   2   2   0   2   2   2   2   2   0   0   2   2   2   2   0   2   2   0   0   2   0   0   2   0   0   2   2   2   2   0   2   0   2   2   0   0   0   2   0   2   2   0   0   2   2   0   0   0   0   2   2   0   2   2   0   0   2   2   2   0   0   2   0
 MK-4-5                 2   0   0   2   2   2   2   2   2   2   2   0   2   2   2   2   0   0   2   0   2   2   2   0   0   2   0   0   0   0   2   2   2   0   2   0   0   0   2   2   2   2   0   2   2   0   0   2   2   0   0   0   2   0   0   0   2   0   0   2   0   0   0   0   2   0   2   2   0   2   2   0   0   2   0   2   0   2   2   2   0   0   0   2   0   0   0   2   2   2   0   0   0   0   2   0   0   2   0   0   2   0   0   0   2   0   2   0   0   0   2   2   2   2   2   2   2   0   2   0   0   0   0   0   0   2   2   2   2   2   2   0   2   2   2   0   0   2   2   0   2   2   2   0   2   0   0   2   2   2   2   0   2   2   0   0   2   0   0   2   0   0   2   2   2   2   0   2   0   2   2   0   0   0   2   0   2   2   0   0   2   2   0   0   0   0   2   2   0   2   2   0   0   2   2   2   0   0   2   0
 MK-4-6                 0   0   0   2   0   2   2   2   2   2   2   0   2   0   2   2   0   0   2   0   2   2   2   0   0   2   0   0   0   0   2   2   2   0   2   0   2   0   2   2   2   2   0   2   2   0   0   2   2   0   0   0   2   0   0   0   2   0   0   2   0   0   0   0   2   0   2   2   2   2   2   0   2   2   0   2   2   2   2   2   0   0   0   0   0   0   0   2   2   2   0   0   0   0   2   0   0   2   0   0   2   0   0   0   2   0   2   0   0   0   2   2   2   2   0   2   2   0   2   0   0   0   0   0   0   2   2   2   2   2   0   0   2   2   2   0   0   2   2   2   2   2   2   0   2   0   0   0   2   2   2   0   2   2   0   0   2   2   0   2   0   0   2   2   2   2   0   2   2   0   2   0   0   0   2   0   2   2   0   0   2   2   2   0   2   0   0   2   0   2   2   0   0   2   2   2   2   0   2   0
 MK-4-7                 0   0   0   2   0   2   2   2   2   2   2   0   2   2   2   2   2   0   2   0   2   2   2   0   0   2   0   0   0   0   2   2   2   0   0   0   2   0   2   2   2   2   0   2   2   0   0   2   0   0   0   0   2   0   2   0   2   0   2   2   0   0   0   0   2   0   2   2   2   2   2   0   2   2   0   2   2   2   2   2   0   0   0   0   0   0   0   2   2   2   0   0   0   0   2   0   0   2   0   0   2   0   0   0   0   0   2   0   0   0   2   2   0   2   0   2   2   0   2   0   0   0   0   0   0   2   2   2   2   2   0   0   2   2   2   0   2   2   2   2   2   2   2   0   2   0   0   0   2   2   2   0   2   2   2   0   2   2   0   2   0   0   2   2   2   2   0   0   2   0   2   2   0   0   2   0   2   2   0   0   2   2   2   0   2   0   0   0   0   2   2   2   0   0   0   2   0   0   2   0
 MK-4-8                 0   0   2   2   0   2   2   2   2   2   0   0   2   2   2   2   2   0   2   0   2   2   2   0   0   2   0   0   0   0   2   2   2   0   0   2   2   0   2   2   2   2   0   2   2   0   0   2   0   0   0   0   2   0   2   0   2   0   2   2   0   0   0   0   0   0   2   2   2   2   2   0   2   2   0   2   2   2   2   2   0   0   0   2   0   0   0   2   2   2   2   0   2   0   2   2   0   2   0   0   2   0   0   0   0   0   2   0   0   0   2   2   0   2   0   2   2   0   0   0   0   0   0   0   0   2   2   2   2   2   0   0   2   2   2   0   2   0   2   2   2   2   2   0   2   0   0   0   2   2   2   0   2   2   2   0   2   2   0   2   2   0   2   2   2   2   0   0   2   0   2   2   0   0   2   0   2   2   0   0   2   2   2   0   2   0   0   0   0   2   2   2   0   0   0   2   0   0   2   0
 MK-4-9                 0   0   2   2   0   2   2   2   2   2   0   0   2   2   2   2   2   0   2   0   2   2   2   0   0   2   0   0   0   0   2   2   2   2   0   0   2   0   2   2   2   2   0   2   2   0   2   2   0   0   0   0   2   0   2   0   2   0   2   2   2   2   0   2   0   0   2   2   0   2   2   0   2   2   0   2   2   2   2   2   0   0   0   2   0   0   0   2   2   2   2   0   2   0   2   2   0   0   2   0   2   0   0   0   0   2   2   0   0   0   2   2   0   0   0   2   2   0   0   0   0   0   0   0   0   2   2   2   2   2   2   0   2   2   2   0   0   0   2   2   2   2   2   0   0   0   0   0   2   0   2   0   2   0   2   0   2   2   0   0   2   0   2   2   2   2   0   0   2   0   2   2   0   0   2   0   2   0   2   0   2   2   2   0   2   0   0   0   0   2   2   2   0   0   0   2   0   0   2   0
 MK-4-10                0   0   2   2   0   2   2   2   2   2   0   0   2   2   2   2   2   0   2   0   2   2   2   0   0   2   0   0   0   0   2   2   2   2   0   0   2   0   2   2   2   2   0   2   2   0   2   0   0   0   0   0   2   0   2   0   2   0   0   2   2   2   0   2   0   0   2   2   0   2   0   0   2   2   2   2   2   2   2   2   0   0   0   2   0   0   0   2   2   0   2   0   2   0   2   2   0   0   2   0   2   0   0   0   0   2   2   0   0   0   2   2   0   0   0   2   2   0   2   0   0   0   0   0   0   2   2   2   2   2   2   0   2   2   2   0   2   2   0   2   2   2   2   0   0   0   0   0   0   0   2   0   2   0   2   0   2   2   0   0   2   0   2   0   0   2   0   0   2   0   2   2   0   0   2   0   2   2   2   0   2   2   2   0   2   0   0   2   0   2   2   2   0   0   0   2   0   0   2   0
 MK-4-11                0   0   2   2   0   2   2   2   2   2   2   0   2   2   2   2   2   0   2   2   2   2   0   0   0   0   0   0   0   0   2   2   2   2   0   0   2   0   2   2   2   2   2   2   2   0   2   0   2   0   2   0   2   2   0   0   2   0   0   2   2   2   0   2   0   0   2   2   0   2   0   2   2   2   2   0   2   2   2   2   0   0   0   2   0   0   0   2   2   0   2   0   2   0   2   0   0   2   2   2   0   0   0   2   0   2   2   0   0   0   2   2   0   0   0   2   0   0   2   0   0   0   0   0   0   2   2   2   2   2   2   0   2   2   2   0   2   2   0   2   2   2   2   0   0   0   2   0   0   0   2   0   2   0   2   0   2   2   0   0   2   0   2   0   0   2   0   0   2   0   2   2   0   0   2   0   0   2   2   0   2   2   2   2   2   0   0   2   2   2   2   2   0   0   0   2   0   0   2   2
 MK-4-12                0   0   0   2   2   2   0   2   2   2   2   0   2   2   2   2   2   0   2   2   2   2   2   0   0   0   0   0   0   0   2   2   2   2   0   0   2   0   2   2   2   0   2   2   2   0   2   0   2   0   2   0   2   2   0   0   2   0   0   2   2   2   0   0   0   0   2   2   0   2   0   2   2   2   0   0   2   2   2   0   0   0   0   2   0   0   0   2   0   2   2   0   2   0   0   0   0   2   2   2   0   0   0   2   0   2   2   0   2   0   2   2   0   0   2   2   0   0   2   0   0   0   0   0   0   2   2   2   2   2   2   0   0   2   2   0   2   2   0   2   2   2   2   0   0   2   2   0   0   0   2   0   2   0   2   0   2   2   0   0   2   0   2   2   0   2   0   0   2   0   2   2   0   0   2   0   0   2   2   0   2   2   2   2   2   0   0   2   2   2   2   2   2   2   0   2   0   2   2   2
 MK-4-13                0   0   0   2   2   0   0   2   2   2   2   0   2   2   2   2   2   0   2   2   2   2   2   0   0   0   0   0   0   0   2   2   2   2   2   0   2   0   0   2   2   0   2   2   2   0   2   2   2   0   0   0   0   2   0   0   2   0   2   2   2   2   2   0   0   0   2   2   0   2   0   2   2   2   0   0   0   2   2   0   0   0   0   2   0   0   0   2   0   2   2   0   0   0   0   0   0   2   2   2   0   0   0   2   2   2   0   0   2   0   2   2   0   0   2   2   0   0   0   0   0   0   0   0   0   2   2   2   2   2   2   0   0   2   2   0   2   2   0   2   2   2   2   0   0   2   2   0   0   0   2   0   2   0   2   0   2   2   0   0   2   0   2   2   0   2   0   0   2   0   2   2   0   2   0   0   0   2   0   2   2   2   2   2   2   0   0   2   2   2   2   2   2   2   0   2   0   2   2   2
 MK-4-14                0   0   0   2   2   0   0   2   2   2   2   0   2   2   2   2   2   0   2   0   2   2   2   0   0   0   0   0   0   0   2   2   2   2   2   0   2   0   0   2   2   0   2   2   2   0   2   2   2   0   0   0   0   2   0   0   2   0   2   2   2   2   0   0   0   0   2   2   0   2   0   2   2   2   0   2   0   2   2   0   0   0   0   2   0   0   0   2   0   2   2   0   0   0   0   0   2   2   2   2   0   0   0   2   2   2   0   2   0   0   2   2   0   0   2   2   0   0   0   0   2   0   0   0   0   2   0   2   2   2   2   0   0   2   2   0   2   2   0   2   2   2   2   0   2   0   2   0   0   0   2   2   2   0   2   0   2   2   0   0   2   0   2   2   0   2   0   0   2   0   2   2   0   0   0   0   0   2   0   2   2   2   2   2   2   0   0   2   2   2   2   2   2   2   0   2   0   2   0   2
 MK-4-15                0   2   0   2   2   0   0   2   2   2   2   0   2   2   2   2   2   0   2   0   2   0   2   0   0   0   0   0   0   0   2   2   2   2   2   0   2   0   0   2   2   0   2   2   2   0   2   2   2   0   2   0   0   2   0   0   2   0   0   2   2   2   0   0   0   0   2   2   0   2   0   2   2   2   0   2   0   2   2   0   0   0   0   2   0   0   0   2   0   2   2   0   0   0   0   0   2   2   2   0   0   0   2   2   2   2   0   2   2   0   0   2   0   0   2   2   0   0   0   0   2   0   0   0   0   2   0   2   2   2   2   0   0   2   2   0   2   2   0   2   2   2   2   0   2   2   2   0   0   0   2   2   2   0   2   0   2   2   0   0   2   0   2   2   0   2   0   0   2   2   2   2   0   0   2   0   0   2   0   2   2   2   2   2   2   2   0   2   2   2   2   2   2   0   0   2   0   2   0   2
 MK-4-16                0   2   0   2   2   0   0   2   2   2   2   0   2   2   2   2   2   0   0   0   2   0   2   0   0   0   0   0   0   0   2   2   2   2   2   0   2   0   0   2   2   0   2   2   2   0   2   2   2   0   2   0   0   2   0   0   2   0   0   2   2   2   0   2   0   0   2   2   0   2   0   0   2   2   0   2   0   2   2   0   0   0   0   2   0   0   0   2   0   2   2   0   0   0   0   2   2   2   2   0   0   0   2   2   2   2   0   2   2   0   0   2   0   0   2   2   0   2   0   0   2   0   0   0   0   2   2   2   2   0   2   0   2   2   2   0   2   2   0   2   0   2   2   0   0   2   2   0   0   0   2   2   2   2   2   0   2   0   0   0   2   2   2   0   0   2   0   0   2   2   2   2   0   0   2   0   0   2   0   2   2   2   2   2   0   2   0   0   2   2   2   2   2   0   0   2   0   2   0   2
 MK-5-1                 0   2   0   2   0   0   2   2   2   2   0   2   0   0   0   0   2   0   0   0   2   0   2   2   2   2   2   0   2   0   2   0   0   2   2   0   2   2   2   0   2   2   0   2   2   0   0   2   2   2   2   0   2   0   2   0   2   2   0   2   0   0   2   2   0   2   0   0   2   2   0   2   0   2   2   2   2   0   2   0   2   0   0   0   2   0   0   2   2   0   2   0   0   0   0   2   0   0   2   2   2   2   2   0   0   0   0   2   2   0   2   0   0   2   2   0   0   0   2   2   2   2   2   2   2   0   0   2   2   2   0   0   2   2   0   0   2   2   2   0   2   2   2   0   2   2   0   2   0   2   2   2   0   0   2   0   0   2   2   2   0   2   0   0   0   0   2   2   0   0   2   0   0   0   0   0   2   0   2   2   2   2   0   0   2   0   0   0   0   2   0   0   0   0   0   2   2   2   0   0
 MK-5-2                 0   2   0   2   0   0   0   2   2   2   2   2   2   0   0   0   2   0   0   2   2   0   2   2   2   2   2   0   2   0   2   0   0   2   2   0   2   0   2   0   2   2   2   2   2   2   0   2   2   2   2   0   2   0   2   0   2   2   0   2   0   0   2   0   2   2   0   0   2   2   0   2   0   2   0   2   2   0   2   0   2   0   0   0   2   0   0   2   2   0   2   0   0   0   0   2   0   0   2   2   2   2   2   2   0   0   0   2   2   0   2   0   0   2   2   0   0   0   2   2   0   2   0   2   2   0   0   2   2   0   0   0   2   2   0   0   2   2   2   0   0   2   2   0   2   2   0   2   0   2   2   2   0   0   2   0   0   2   2   2   0   2   0   0   2   0   2   2   0   0   2   0   0   0   0   0   2   0   2   2   2   2   0   0   0   0   0   0   0   2   2   0   0   0   0   2   2   2   0   0
 MK-5-3                 0   2   0   0   0   0   0   2   2   2   2   2   2   0   0   0   2   0   0   2   2   0   2   2   2   2   2   0   2   2   2   0   0   2   2   0   2   0   2   0   2   2   2   2   2   2   0   2   2   2   2   0   2   0   2   0   2   2   0   2   0   0   2   0   2   2   0   0   2   2   0   2   0   2   0   2   2   0   2   0   2   2   0   0   2   0   0   2   2   0   2   0   0   0   0   2   2   0   2   2   2   2   2   2   0   0   0   2   2   0   2   0   0   2   2   0   0   0   0   2   0   2   0   2   2   0   0   2   2   0   0   0   2   0   0   2   2   2   0   0   0   2   2   0   2   2   0   2   2   2   2   2   0   0   2   0   0   2   2   2   0   2   0   2   2   0   2   2   0   0   2   0   0   0   0   0   2   0   2   2   2   2   0   0   2   0   0   0   0   2   2   0   0   0   0   2   2   0   0   0
 MK-5-4                 0   2   2   0   0   0   0   2   0   0   2   2   2   0   0   0   2   0   0   2   2   0   2   2   2   2   2   0   2   2   2   2   0   2   2   0   2   0   2   0   2   2   2   2   2   2   0   2   2   0   2   0   2   0   2   0   2   2   0   2   0   0   2   0   2   2   0   0   0   2   0   2   0   2   0   2   2   0   2   0   2   2   0   0   2   0   0   2   2   0   2   0   0   0   2   2   2   0   2   2   2   2   2   2   0   0   0   2   2   0   2   0   0   2   2   0   0   0   0   2   0   2   0   0   2   0   0   2   2   0   0   0   2   0   0   2   2   2   2   0   0   2   2   2   2   2   2   2   2   2   2   2   0   0   2   0   0   2   2   2   2   2   0   2   0   0   2   2   0   0   2   0   0   0   0   0   2   0   2   2   2   2   0   0   2   0   0   0   0   2   2   0   0   0   0   2   2   0   0   2
 MK-5-5                 0   2   2   0   0   2   0   2   0   0   0   2   2   0   0   2   2   0   0   2   2   0   2   2   2   2   2   0   2   2   2   2   0   2   2   0   0   0   2   2   2   0   2   2   2   2   0   2   2   2   2   0   2   0   2   0   0   2   0   2   0   2   2   0   2   2   0   0   0   2   0   2   0   2   0   2   2   0   2   0   2   2   0   0   2   0   0   2   2   0   2   0   0   0   2   2   2   0   0   2   2   2   2   2   2   0   0   2   2   0   2   0   0   2   2   0   0   0   0   2   0   2   2   0   2   0   0   2   2   0   0   0   2   0   0   2   2   2   0   0   0   0   2   2   2   2   2   2   2   2   2   2   0   0   0   0   0   2   2   2   2   2   0   2   0   0   2   2   0   2   2   0   0   0   2   0   2   0   2   2   2   2   2   0   2   0   0   0   2   2   2   0   0   0   0   2   2   0   0   2
 MK-5-6                 0   0   2   0   0   2   0   2   0   0   0   2   2   0   0   2   2   0   0   0   2   0   2   2   2   2   2   0   2   2   2   2   0   2   2   0   0   0   2   2   2   0   2   2   2   2   0   2   2   2   2   0   2   0   2   0   0   2   0   2   0   2   2   0   2   2   2   0   0   2   0   2   0   2   0   2   2   2   2   0   2   2   2   0   2   0   0   2   2   0   2   0   0   0   0   2   2   0   0   2   2   2   2   2   2   0   0   2   2   0   2   2   2   2   2   0   0   0   0   2   0   2   2   2   2   0   0   2   2   2   0   0   2   0   0   2   2   2   0   0   0   0   2   0   2   2   2   2   2   2   2   2   0   0   0   0   0   2   2   2   2   2   0   2   0   0   2   0   0   2   2   2   0   0   2   0   2   0   2   2   2   2   2   0   2   0   0   0   2   0   2   0   0   0   0   2   2   0   2   2
 MK-5-7                 2   0   2   0   0   2   0   2   0   0   0   2   2   0   2   0   2   0   0   0   2   0   2   2   2   2   2   0   2   2   2   2   0   2   2   0   0   0   2   2   0   0   2   2   2   2   0   2   2   2   2   0   2   0   2   0   0   2   0   2   0   2   2   0   2   2   2   0   0   0   0   2   0   2   0   2   2   2   2   0   2   2   2   0   2   0   0   0   2   0   2   0   0   2   0   2   2   0   0   0   2   2   2   0   2   2   0   2   2   0   2   2   2   2   2   0   0   0   0   2   0   2   2   2   2   0   0   2   2   2   0   2   2   0   0   2   2   2   0   0   0   0   2   0   2   2   2   2   2   2   2   0   0   0   0   0   0   2   2   2   2   2   0   2   0   0   2   0   0   2   2   2   0   0   2   0   2   2   2   0   2   2   2   0   2   0   0   0   2   0   2   0   0   2   0   2   2   0   2   2
 MK-5-8                 2   0   2   0   0   2   0   2   0   0   0   2   2   0   2   2   2   0   0   0   2   0   2   2   2   2   2   0   2   2   2   2   0   2   2   0   0   0   2   2   0   2   0   2   2   2   0   2   2   2   2   0   2   0   2   0   2   2   0   2   0   2   2   0   2   2   2   2   0   0   2   2   0   2   0   2   2   2   2   0   2   2   2   0   2   0   0   0   2   0   2   0   0   2   0   2   2   0   0   0   2   2   2   0   2   2   0   2   2   0   2   2   2   2   0   0   0   0   2   2   0   2   2   2   0   0   0   2   2   2   0   2   2   0   2   2   2   2   0   0   0   0   2   0   2   2   2   2   2   2   2   0   0   2   0   0   0   2   2   2   2   2   0   2   0   2   2   0   0   2   2   2   0   0   2   0   0   2   0   0   2   2   2   0   2   0   0   0   2   0   2   0   0   2   0   2   2   0   2   2
 MK-5-9                 2   0   2   0   0   2   0   2   0   0   0   2   2   0   2   2   2   0   0   0   2   0   2   2   0   2   2   0   2   2   2   2   0   0   2   0   0   0   0   2   0   2   0   2   2   2   0   2   2   2   2   0   2   0   2   0   2   2   0   2   0   2   2   2   2   0   2   0   0   0   2   2   0   0   0   2   2   2   2   0   2   2   2   0   2   0   0   0   2   0   2   0   2   0   0   2   0   0   0   0   2   2   0   0   2   2   2   2   0   0   2   2   0   2   0   0   0   0   2   2   0   2   2   0   0   0   0   2   2   0   0   2   2   0   2   2   2   2   0   0   0   0   0   0   0   2   2   2   2   2   2   0   0   2   0   0   0   2   2   2   2   2   0   2   0   2   2   0   0   0   2   2   0   0   2   0   0   2   0   0   2   2   2   0   2   0   0   0   2   0   2   0   0   2   0   2   2   2   2   0
 MK-5-10                2   0   2   0   0   2   0   2   0   0   0   2   2   0   2   2   2   0   0   0   2   0   2   2   0   2   2   0   2   2   0   2   0   0   2   0   0   2   0   2   0   2   0   2   2   2   0   2   2   0   2   0   2   0   2   2   2   2   0   0   0   0   2   2   2   0   2   0   0   0   2   2   0   0   0   2   2   0   2   0   0   2   2   0   2   0   2   0   2   0   0   0   2   0   0   0   0   2   0   0   2   2   0   0   2   2   2   2   2   0   2   2   0   2   0   2   0   0   2   2   0   2   2   0   0   0   0   2   2   0   0   2   2   0   2   2   2   2   0   0   0   0   2   0   0   2   2   0   2   2   2   0   0   2   0   0   0   2   2   2   2   2   0   2   0   2   2   0   0   0   2   0   0   0   2   0   0   2   0   0   0   2   2   0   2   0   0   0   2   0   2   0   0   2   0   0   2   2   2   0
 MK-5-11                2   0   2   0   0   0   0   0   0   0   0   0   2   0   2   2   0   0   0   0   2   2   0   2   0   2   2   0   0   0   0   2   0   0   2   0   0   2   0   0   0   2   0   2   2   2   0   2   2   0   2   0   2   2   2   2   2   2   0   0   0   0   2   2   2   0   2   0   2   0   2   2   0   0   0   2   2   0   2   0   0   2   2   0   2   2   2   0   2   0   0   0   2   0   0   0   0   2   0   0   2   2   0   0   2   2   2   2   0   0   2   2   0   2   0   2   0   0   2   2   0   2   2   0   0   0   0   2   2   0   0   2   2   0   2   0   0   2   0   0   0   2   2   0   2   2   2   0   0   2   2   0   0   2   0   0   2   2   2   2   2   2   0   2   0   2   2   0   0   0   0   0   0   0   2   0   2   2   2   0   0   2   2   0   2   0   0   0   2   0   0   0   0   2   0   2   2   2   2   0
 MK-5-12                2   0   0   0   0   0   0   0   0   0   0   0   2   0   2   0   2   0   0   0   2   2   0   2   0   2   2   0   0   0   0   2   0   2   2   0   0   2   0   0   0   2   0   2   2   2   0   2   2   0   0   0   2   2   2   2   2   2   0   0   2   0   2   2   2   0   2   0   2   0   2   2   0   0   0   2   2   0   2   0   0   2   2   0   0   2   2   0   0   0   0   0   2   0   0   0   0   2   0   0   2   2   0   0   2   2   2   2   0   0   0   2   0   2   2   2   0   0   2   2   0   2   2   0   0   0   0   2   2   0   0   2   2   0   2   0   0   2   0   0   0   2   2   0   2   2   2   0   0   2   0   0   0   2   0   0   2   0   2   2   2   2   0   2   0   2   0   0   0   0   0   0   0   0   2   0   2   2   2   0   0   2   2   0   2   0   0   0   2   0   0   0   0   2   0   2   2   2   2   0
 MK-5-13                2   0   0   0   0   0   0   0   0   0   0   0   2   0   2   0   2   0   0   0   0   2   0   2   0   2   2   0   2   0   0   0   0   0   2   0   0   2   0   0   0   0   0   2   2   2   0   2   2   0   0   2   2   0   2   2   2   2   0   0   2   0   2   2   2   0   2   0   0   2   2   2   0   0   0   2   2   0   2   0   0   2   2   0   0   2   2   0   0   0   2   0   0   0   0   0   0   0   0   0   0   2   0   0   2   2   2   2   0   0   0   2   0   0   2   2   0   0   2   0   0   2   2   0   0   0   0   2   2   0   0   2   2   0   2   0   0   2   0   2   2   2   2   0   2   2   0   2   0   2   0   0   0   2   0   0   2   0   2   2   2   2   0   2   0   2   0   0   0   0   0   2   0   0   2   0   0   2   2   0   2   2   2   0   2   0   0   0   2   0   2   0   2   2   0   2   0   2   2   0
 MK-5-14                2   0   0   0   0   0   0   2   2   0   0   0   2   0   2   0   2   0   0   0   0   2   0   2   0   0   2   0   2   2   0   0   0   0   2   0   0   2   0   0   0   0   0   0   2   2   0   2   2   0   0   2   2   0   2   2   2   2   0   0   2   0   2   2   2   0   2   0   0   0   2   2   0   0   0   2   2   0   2   0   0   2   2   0   0   2   2   0   0   0   2   0   0   0   0   0   0   0   0   0   0   2   0   0   0   2   2   2   0   0   2   2   0   0   2   0   0   2   2   0   0   2   2   0   0   0   0   2   2   0   0   2   2   0   2   0   0   2   0   2   2   2   2   0   2   2   0   2   0   0   2   0   0   2   0   0   2   0   2   2   2   2   0   2   2   2   0   0   0   0   0   2   0   0   0   0   0   2   2   0   2   2   2   0   2   0   0   0   2   0   2   0   2   0   0   2   0   2   2   0
 MK-5-15                2   0   2   0   0   0   2   2   2   0   0   0   2   0   2   0   2   0   0   0   0   2   0   2   0   0   2   2   2   2   0   0   0   0   2   0   0   2   0   0   0   0   0   0   2   2   0   2   2   2   0   2   2   0   0   2   2   2   0   0   2   0   2   2   0   0   2   0   0   0   2   2   0   0   0   2   2   0   2   2   0   2   2   0   0   2   2   0   2   0   2   0   0   0   0   0   0   0   0   0   0   2   0   0   0   2   2   2   0   0   2   2   0   0   2   0   0   2   2   0   0   2   2   0   0   0   0   0   2   0   0   2   2   0   2   0   0   2   0   2   2   0   2   0   2   0   0   2   0   0   2   0   0   0   0   0   2   0   0   0   2   2   0   2   2   2   2   0   0   0   0   2   0   0   0   0   0   2   2   0   2   2   0   0   2   0   0   0   2   0   2   0   2   0   0   2   0   2   2   0
 MK-5-16                2   0   2   0   0   0   2   2   2   0   0   0   2   0   2   0   0   0   0   0   0   2   0   0   0   0   2   2   2   2   0   0   0   0   2   0   0   2   0   0   0   0   0   0   2   2   0   2   2   0   0   2   2   0   0   2   2   2   0   0   2   0   2   2   0   0   2   0   0   0   2   2   2   0   2   2   2   0   0   2   0   2   2   0   0   2   2   0   2   0   2   2   0   0   0   0   0   0   0   0   0   2   0   0   0   2   2   2   0   0   2   2   0   0   2   2   0   2   2   0   2   2   2   0   0   0   0   0   2   0   2   2   2   0   2   0   0   2   0   2   2   0   2   0   2   0   0   2   0   0   2   0   0   0   0   0   2   0   0   0   2   2   0   0   2   2   0   0   0   0   2   2   0   0   0   0   0   2   2   0   2   2   0   0   2   0   0   0   2   0   2   0   2   0   0   2   0   2   2   0
 MK-6-1                 2   0   2   0   2   0   2   2   0   0   2   2   0   2   0   0   0   2   2   2   0   0   2   2   2   0   2   2   0   0   2   0   0   0   2   0   2   0   2   2   0   2   2   2   0   0   0   0   2   2   2   0   0   0   2   0   0   0   0   2   2   2   0   2   0   2   0   0   2   0   0   2   0   2   0   0   0   2   0   0   0   0   2   0   2   2   2   2   0   0   0   2   2   2   2   0   0   2   2   2   2   2   0   0   2   0   0   0   2   0   0   0   2   2   0   2   2   2   0   2   0   0   0   2   0   0   0   2   2   0   2   0   2   0   2   0   2   2   0   2   0   0   2   0   2   2   2   0   0   0   0   2   0   0   2   0   2   0   0   2   0   0   2   0   2   2   0   0   2   2   2   0   2   2   0   2   0   0   2   0   0   0   2   2   2   2   2   2   0   2   2   2   2   2   0   0   0   0   2   0
 MK-6-2                 2   0   0   0   0   0   2   2   0   0   2   2   0   2   0   0   0   2   2   2   0   0   2   2   2   0   2   2   0   0   2   0   0   0   2   0   2   0   2   2   2   2   2   2   0   0   0   0   2   2   2   0   0   0   2   0   0   0   0   2   2   2   0   2   0   2   2   0   2   0   0   2   0   2   0   0   0   2   0   0   0   0   2   0   2   2   2   2   0   0   0   2   2   2   2   0   0   2   2   2   2   2   0   0   2   0   0   0   0   0   0   0   2   2   0   2   2   2   0   2   0   0   0   2   0   0   0   2   2   0   2   0   2   0   2   0   2   2   0   2   0   0   2   0   2   2   2   0   2   0   0   2   0   0   2   0   2   0   0   0   0   0   2   0   2   2   0   0   2   2   2   0   2   2   0   2   0   0   2   0   0   0   2   2   2   2   2   2   0   2   2   2   2   2   0   0   2   0   2   0
 MK-6-3                 2   0   0   0   0   0   2   2   0   0   2   2   0   2   0   0   0   2   2   2   0   0   2   2   2   0   2   2   0   0   2   2   0   0   2   0   0   0   2   2   2   2   2   2   0   0   0   0   2   2   2   0   0   2   2   2   0   0   0   2   2   2   0   2   0   2   2   0   2   0   0   2   0   2   0   0   0   2   0   0   0   0   2   0   2   2   2   2   0   0   2   2   2   2   2   0   0   2   2   2   2   2   2   0   2   2   0   0   2   0   0   0   2   2   0   2   0   2   0   2   0   0   0   2   0   0   0   2   2   0   2   0   2   0   2   0   2   2   0   2   0   0   2   0   2   2   2   0   2   0   2   2   0   0   2   0   2   0   0   0   0   0   2   0   2   0   0   0   2   2   2   0   0   2   0   2   2   0   2   0   0   0   2   2   2   2   2   2   0   2   2   2   2   2   0   2   2   0   2   0
 MK-6-4                 2   2   0   0   0   0   2   2   0   2   2   2   0   2   0   0   0   2   2   2   0   2   2   2   2   0   2   2   2   2   2   2   0   0   2   0   0   0   2   2   2   2   2   2   0   0   0   0   2   2   2   0   0   2   2   0   0   0   0   2   0   2   0   0   0   2   2   0   2   0   0   2   0   2   0   0   0   2   0   0   0   0   2   2   2   2   2   0   0   0   2   2   2   0   2   0   0   0   2   2   2   2   2   0   0   2   0   0   2   2   0   0   2   2   0   2   0   2   0   0   0   0   0   2   0   0   2   2   2   2   2   0   2   0   2   0   2   2   0   2   0   0   2   0   2   2   2   2   2   0   2   2   2   0   2   0   2   0   0   2   0   0   2   0   2   0   0   0   2   2   0   0   0   2   2   0   2   0   2   0   0   0   2   2   2   2   2   2   0   2   2   2   2   2   0   2   0   0   2   0
 MK-6-5                 2   2   0   2   0   0   2   2   0   2   0   2   0   2   0   0   0   2   2   2   0   2   2   2   2   0   2   2   2   2   2   2   0   0   2   0   0   0   2   2   2   2   2   2   0   0   0   0   2   2   2   0   0   2   2   0   0   0   0   2   0   2   2   0   0   2   0   0   0   2   0   2   0   2   0   0   0   2   0   0   0   0   2   2   2   2   2   0   0   2   2   0   2   0   2   0   0   0   2   2   2   2   2   0   0   2   0   0   2   2   2   0   2   2   0   2   0   2   0   0   0   0   0   2   0   0   2   2   2   2   2   0   2   0   2   0   0   2   0   2   0   0   2   0   2   2   2   2   0   0   2   0   2   0   2   0   2   0   0   2   0   0   2   0   2   0   0   0   2   2   0   2   0   2   2   0   2   0   0   2   0   0   2   2   2   2   2   2   2   2   2   0   2   2   0   2   0   2   0   0
 MK-6-6                 2   2   0   2   0   0   2   2   0   0   0   2   2   2   0   0   0   2   2   2   0   2   2   2   2   0   2   2   2   2   0   2   0   0   2   0   0   0   2   2   2   2   2   2   0   0   0   0   2   2   2   0   0   2   2   2   2   0   0   2   0   2   2   0   0   0   0   0   0   2   0   2   0   2   0   0   0   2   0   0   2   2   2   2   2   2   2   0   0   2   2   0   2   0   2   0   2   0   2   2   0   2   2   0   0   2   0   0   2   2   0   0   2   2   2   2   2   2   0   2   0   0   0   2   0   0   2   2   2   2   2   0   2   0   2   0   0   2   0   2   0   0   2   0   2   2   2   2   0   0   2   2   2   0   2   0   2   0   0   2   0   0   2   0   2   0   0   0   2   2   2   2   0   2   2   0   0   0   2   0   0   0   2   2   2   2   2   2   2   2   2   0   2   2   0   0   0   2   0   0
 MK-6-7                 2   0   0   2   0   2   2   2   0   0   0   0   2   2   0   0   0   2   2   2   2   2   2   0   2   0   2   2   2   2   0   2   0   0   2   0   2   0   2   2   2   2   2   2   0   0   0   2   2   2   0   0   0   2   2   0   2   0   0   2   0   2   2   0   0   0   2   0   0   2   0   2   0   2   2   0   0   2   0   0   0   2   2   2   2   2   2   0   0   2   2   0   2   0   2   0   0   0   2   2   0   2   2   0   0   2   0   0   0   0   0   0   2   2   2   2   2   2   0   2   0   0   0   2   0   0   2   2   2   2   2   0   2   0   2   2   2   2   0   0   2   0   2   0   2   2   2   2   0   0   2   2   2   0   2   0   2   0   0   2   0   0   2   0   0   0   0   0   2   2   2   2   0   2   2   0   0   0   2   0   0   0   2   2   2   2   0   2   0   2   2   0   2   2   0   0   0   2   0   0
 MK-6-8                 2   0   0   2   2   2   2   2   0   0   0   0   2   0   0   0   0   2   2   0   0   2   2   0   2   0   2   2   2   2   0   0   2   0   2   0   0   0   0   2   2   2   2   2   0   0   0   2   2   2   0   0   0   2   2   0   2   0   0   0   0   2   2   0   0   0   2   0   0   2   0   2   0   2   2   0   0   2   0   0   0   2   2   2   2   2   2   0   0   2   2   0   2   0   2   0   0   0   0   0   0   2   2   0   0   2   0   0   0   0   0   0   2   2   2   2   0   2   0   2   2   0   0   2   0   0   2   2   2   2   2   0   2   0   2   2   2   2   0   0   2   0   2   2   2   2   2   2   0   0   2   2   0   0   2   0   0   0   0   2   0   0   2   0   0   0   0   0   2   2   2   2   0   2   2   0   0   0   2   2   0   0   2   2   2   2   0   2   0   2   2   0   2   2   2   0   0   2   0   0
 MK-6-9                 2   0   0   2   2   2   2   2   0   0   2   0   2   0   0   0   0   2   2   0   0   2   2   2   2   0   2   2   2   0   0   0   0   0   2   0   0   0   0   2   2   2   2   2   0   0   0   2   2   0   0   0   0   2   2   0   2   0   0   0   0   0   2   0   0   0   2   0   2   2   0   2   0   2   2   0   0   2   0   0   0   2   0   2   0   2   2   0   0   2   2   0   2   0   2   0   0   0   0   0   0   2   2   0   0   2   0   0   2   0   0   0   2   2   2   2   0   2   0   2   0   0   0   2   0   0   2   2   2   2   2   0   2   0   2   2   2   2   0   0   2   0   2   0   2   2   2   2   0   2   2   2   0   0   2   0   0   0   0   2   0   0   2   0   0   0   0   0   2   2   2   2   2   2   2   0   0   0   2   2   0   2   0   2   2   2   0   0   0   2   2   0   2   2   2   0   0   2   0   0
 MK-6-10                2   2   0   2   2   2   2   2   0   0   2   0   2   0   0   0   2   0   2   0   2   0   2   2   2   0   2   2   2   0   0   0   0   0   2   0   0   0   0   2   2   2   2   2   0   2   0   2   2   0   0   0   0   2   2   0   2   0   0   0   0   0   2   0   0   0   2   0   2   2   0   2   2   2   2   0   0   2   0   0   0   2   0   2   2   2   2   0   0   2   2   0   2   0   2   0   0   0   0   0   0   2   2   0   0   2   2   0   0   0   0   0   2   2   2   2   0   2   0   2   0   0   0   0   0   0   2   2   2   2   2   0   2   0   2   2   2   2   0   0   0   0   2   0   0   2   2   2   0   2   2   2   0   0   2   0   0   0   2   0   0   0   0   0   0   0   0   0   2   2   2   2   2   2   2   0   0   0   2   2   0   2   0   2   2   2   0   0   0   2   0   0   2   0   0   0   0   2   0   0
 MK-6-11                2   2   0   2   2   2   0   2   0   0   2   0   2   0   0   0   2   0   2   0   2   0   2   2   2   0   2   2   2   0   0   0   0   0   2   0   0   0   0   2   2   2   2   0   0   2   2   2   2   0   0   0   0   2   2   0   2   0   0   0   0   0   0   0   0   2   2   0   2   0   0   2   2   2   2   0   0   2   0   0   2   2   0   2   2   2   2   2   0   2   2   2   2   0   0   0   0   0   0   0   0   2   2   0   0   2   2   0   0   0   0   0   0   2   2   2   0   2   0   2   0   0   0   0   0   0   2   2   2   2   2   0   2   0   2   2   2   2   0   0   0   0   2   0   0   2   2   2   2   2   2   2   0   0   2   0   0   0   2   0   0   0   0   0   0   0   0   0   2   2   2   2   2   2   2   0   0   0   2   2   0   2   2   2   2   2   0   0   0   2   0   0   2   0   0   0   0   2   0   0
 MK-6-12                2   2   0   2   2   2   0   2   0   0   2   0   2   0   0   0   2   0   2   0   0   0   2   2   2   0   2   2   2   0   0   0   0   0   2   0   0   0   0   2   2   2   2   0   0   2   2   2   2   0   2   2   0   2   2   0   2   0   0   0   0   0   0   0   0   2   2   0   2   0   0   2   2   0   2   0   0   0   0   0   2   0   2   2   2   2   2   2   0   2   2   2   2   0   0   0   0   0   0   0   0   2   2   0   0   2   2   0   0   0   0   0   0   2   2   2   0   2   2   2   0   2   2   0   2   0   2   2   2   2   2   0   2   0   2   2   2   2   0   0   0   0   2   0   2   2   2   0   2   2   2   2   0   0   2   0   0   0   2   2   0   0   0   0   0   0   0   0   2   2   2   2   2   2   2   0   0   0   2   2   0   0   2   2   2   2   2   0   0   2   0   0   2   2   0   0   0   2   0   0
 MK-6-13                2   2   0   2   2   2   0   2   0   0   2   0   2   0   0   0   2   0   2   0   0   0   2   2   2   0   2   2   2   0   0   0   0   0   2   0   0   0   0   2   2   2   2   0   0   2   2   2   2   0   2   2   0   2   2   0   2   0   0   0   0   0   2   0   0   2   2   0   0   0   0   2   2   2   2   0   0   0   0   0   2   0   2   2   2   2   2   2   0   2   2   0   2   0   0   0   2   0   0   0   0   2   2   2   0   2   0   0   0   0   0   0   0   2   2   2   0   2   2   2   0   2   0   0   2   2   2   2   2   2   2   0   2   0   2   2   2   2   0   0   0   0   2   0   2   2   2   0   2   2   2   2   0   0   2   0   0   0   0   2   0   0   0   0   0   0   0   0   2   2   2   2   2   2   2   0   0   0   2   2   0   0   0   2   2   2   2   0   0   2   0   0   2   2   0   0   2   2   0   0
 MK-6-14                2   2   2   0   2   2   0   2   0   0   2   0   2   0   0   0   0   0   2   0   0   0   2   2   2   0   2   2   2   0   0   0   0   0   0   2   0   0   0   2   2   2   2   0   0   2   2   2   2   0   2   2   0   2   2   0   2   0   0   0   0   0   2   0   0   2   2   0   2   0   0   2   2   2   2   0   0   2   0   0   2   0   2   2   2   2   2   2   2   2   2   0   2   0   0   0   2   0   0   0   0   2   2   2   2   2   0   0   0   0   2   0   0   2   2   2   0   2   2   2   0   0   0   0   2   2   2   0   2   0   2   0   2   0   2   2   2   2   2   0   0   0   2   0   2   2   2   0   2   2   2   2   0   0   2   2   0   0   0   2   0   0   0   0   0   0   0   0   2   2   2   2   2   2   2   0   0   0   2   2   0   0   0   2   2   0   2   0   0   2   0   0   2   2   0   0   2   2   0   0
 MK-6-15                2   2   0   0   2   2   0   2   0   0   2   2   2   0   0   0   0   0   2   0   0   2   2   2   2   0   2   2   2   0   0   2   0   0   0   2   0   0   0   2   2   2   2   0   0   2   2   2   2   0   0   2   0   2   2   2   2   0   0   0   0   0   2   0   2   2   2   0   2   0   0   2   2   2   2   0   0   2   0   0   2   0   2   2   2   2   2   2   2   2   2   0   2   0   0   0   2   0   0   0   0   2   2   2   2   2   0   0   0   0   2   0   0   2   2   2   0   2   2   2   0   0   0   0   2   0   2   0   2   0   2   0   2   0   2   2   2   2   2   0   0   0   2   0   2   2   2   0   2   2   2   2   0   0   2   0   2   0   0   2   0   0   0   0   2   0   0   0   2   2   2   2   2   2   2   0   0   0   2   2   0   0   0   2   2   0   2   0   2   2   0   0   2   2   0   0   2   2   0   0
 MK-6-16                2   2   0   0   2   2   0   0   0   0   2   2   2   0   0   0   0   0   2   2   2   2   2   2   2   0   2   2   2   0   0   0   0   0   0   2   0   0   0   0   2   2   2   0   0   2   2   2   2   0   0   2   0   2   2   2   2   0   0   0   0   0   2   0   2   2   2   0   2   2   0   2   2   2   2   0   0   2   0   0   2   0   2   2   2   2   2   2   2   2   2   0   2   0   0   0   2   0   0   0   0   2   2   2   2   2   0   0   2   0   2   0   0   2   2   2   0   2   2   0   0   0   0   0   2   0   2   0   2   0   2   0   2   0   2   2   2   2   2   0   0   0   2   0   2   0   2   0   2   0   2   2   0   0   2   0   2   0   0   2   2   0   0   0   2   0   0   0   2   2   2   0   2   2   2   0   0   0   2   2   0   0   2   2   2   0   0   0   2   2   2   0   0   0   0   0   2   2   0   0
 
!****************************************** Phenotypic Data **********************************************************
!-100.0 is resevred for missing phenotype
SimulatedTrait1        11.6118   18.1030   17.0318   10.3480   17.9169   15.3573   11.3124   14.6395   17.1980   17.1050   13.6768   16.5884   10.0504   13.2586   12.9548   14.6899   13.5832   11.9325    9.8005   12.5557   17.2239   14.8166    8.6423   18.4488   16.8497   13.7714   14.0738   17.1726   15.9861   17.2037   16.0104   15.7049   14.9420   17.5869   13.7492    9.8491   12.9243   12.6467   12.7580   12.7455   10.7876   14.8433   11.3412   15.1645   18.4663   16.3322   15.3428   14.0866   15.6154   18.3400   17.9225    7.1560   17.7304   21.0829   20.0769   12.4772   21.4048   17.1106   18.1543   17.4649   17.2746   15.3627   17.3431   15.1994   17.0918   13.4755   16.0742   10.7785   16.5799   12.2982   14.9897   17.7023   11.2493   12.7748   11.8792   12.4227   14.7050   15.3812   14.0846   16.0869   13.1256   19.0163   13.4061    9.7784   15.4513   13.9330   15.5862   15.9951   12.2710   13.3823   16.3749   12.7454   12.1097   15.6162   10.8693   12.6517   16.0213   12.4273   17.9005   11.2601   21.7403   10.6288   17.2809   12.5813   14.0578   16.5414   12.1573   11.9903   13.6781   13.1630   14.2466   14.9573   17.0864   12.6878    9.2464   12.1040   12.0982   13.7990   13.7915   15.1308   18.7226   13.7545   14.4946   13.8269   14.7090   14.0535   17.6016   16.6025   13.0996   12.8651   15.0009   16.7676   14.5821   10.5891   16.7330   15.6088   13.1243   11.0220   15.0411   11.3033   16.3837   17.3386   18.8234   15.3405   14.9488   17.7127   14.9914   12.4865   14.3701   15.1708   12.6493   13.1918   13.7823   16.0323   15.5405   13.1709   14.1479   13.7499   15.4063   14.2769   14.4344   13.8677   14.5633   21.7179   13.1037   15.8220   11.2127   10.9609    7.4044   14.4174   15.3058   14.7431   14.7404   13.5942   14.2588   12.7024   16.9816   12.2332   16.0807   10.3650   11.5250   12.8115   16.7836   11.1937   18.9353   13.4896   17.8550   11.3423   15.8592   14.4254   17.9553   18.8361   18.2505   12.7706   14.6115   15.2787   14.4836   16.6855   15.1901   14.6329
SimulatedTrait2         9.5229   10.0589   11.4976    8.9384   11.0230   10.1169   10.6594   12.9053    6.9981   10.5302    8.0250    9.9945   10.8339    6.7495   11.2761   11.2950   11.0140    9.4938    8.7247    9.6451   11.6343    9.1029    8.9373   10.4629    6.5649   11.4389    9.1653    9.2108    9.6581    8.5320    8.2006   11.6596    8.0702    8.3955    7.6415   10.1850    9.7097   10.7517    8.5397   10.9494    9.5503   11.2268   11.1200    7.7783   12.2867   11.6360   10.1622    8.9040   10.1572    9.6318    8.8992   11.3142   10.4328   11.4638   10.6824   11.4018    9.7094    9.2937    9.2194    8.4956    7.8834   10.6002    8.3333   10.9545    9.9357   10.8220   11.2453    8.4701    9.8625   11.0022    9.5300   10.0041   10.3091    9.5790   10.2435    9.7818   10.2950   10.6282   11.2615    9.0972    8.8755    9.0249   10.2207    9.2711   10.8795    9.9167    8.9376    9.4110   10.0971    9.5982   10.1974    9.2748    7.1501    9.1330    9.7216   10.7006    8.2176   11.4659    9.6246   10.5212   12.5102    9.9657    8.4131    9.5926   10.8384    8.7727   10.8485   10.3839    7.9006   10.4666   10.7227   10.4914    7.8983   12.2172   12.1536    9.6851   10.8086   11.0684   10.2592    7.4821   11.7003   10.7860   10.3824    8.4165   11.9415    8.0286    9.1430    8.8377   13.2654    7.3167   10.7244    8.8310   11.7445   10.6083    9.9823   10.0196   10.0042   12.2022   12.5868   10.3340    9.6257    7.9720   10.0563   13.0987   10.2934    9.2857   10.7888    8.6914    9.4207   10.1371    7.6659   10.3162    9.5905    8.5272    9.9549   13.6189    9.0155   10.1830    9.1791    8.8754   10.9930   10.7326   11.5100   11.4646    8.7196    7.3417    9.4228   10.3114    9.6943   11.2173    9.7903   10.0286    9.5024    9.6384    9.8893    8.1997    9.8798   11.5613   12.3595    8.7476    9.9578   10.9615    9.5353    8.4671   11.5442    9.2238   10.8180    9.9181   10.0268   11.5906    8.7948   12.7491   11.3272   11.0112    9.7641   10.2186    8.4257    9.2772   10.2608   11.1720
 
