# Supplementary material for: Inclusive Composite Interval Mapping of QTL by Environment Interactions in Biparental Populations
Source: PLoS One. 2015 Jul 10;10(7):e0132414. doi: 10.1371/journal.pone.0132414 (PMC4498613; doi:10.1371/journal.pone.0132414)
Supplement: S4 File — (ZIP) [file pone.0132414.s004.zip › H=0.1/L1/run_00084.met]

!**********************Note: lines staring with "!" are remarks and will be ignored in the program********************
!*********************************General Information**********************************
!Assuming F1 = P1 x P2, populations available in QTL IciMapping are: 
!  1, P1BC1F1 = P1 x F1, the first backcrossing where P1 is used as the recurrent parent;
!  2, P2BC1F1 = P2 x F1, the first backcrossing where P2 is used as the recurrent parent;
!  3, F1DH, F1-derived doubled haploids; 
!  4, RIL or F1RIL, recombination inbred lines through the repeated selfing of F1;
!  5, P1BC1RIL, recombination inbred lines through the repeated selfing of P1BC1F1;
!  6, P2BC1RIL, recombination inbred lines through the repeated selfing of P2BC1F1;
!  7, F2, the selfing generation of F1;
!  8, F3, the selfing generation of F2;
!  9, P1BC2F1, the second backcrossing where P1 is used as the recurrent parent; 
! 10, P2BC2F1, the second backcrossing where P2 is used as the recurrent parent;
! 11, P1BC2RIL, recombination inred lines through the repeated selfing of P1BC2F1; 
! 12, P2BC2RIL, recombination inred lines through the repeated selfing of P2BC2F1; 
! 13, P1BC1F2, the selfing generation of P1BC1F1; 
! 14, P2BC1F2, the selfing generation of P2BC1F1; 
! 15, P1BC2F2, the selfing generation of P1BC2F1; 
! 16, P2BC2F2, the selfing generation of P2BC2F1; 
! 17, P1BC1DH, P1BC1F1-derived doubled haploids; 
! 18, P2BC1DH, P2BC1F1-derived doubled haploids; 
! 19, P1BC2DH, P1BC2F1-derived doubled haploids; 
! 20, P2BC2DH, P2BC2F1-derived doubled haploids; 
   3      !Mapping Population (see remarks above)
   2      !Mapping Function (1 for Kosambi; 2 for Haldane; 3 for Morgan)
   2      !Marker Space Type (1 for intervals; 2 for positions)
   1      !Marker Space Unit(1 for centiMorgans; 2 for Morgan)
   6      !Number of Chromosomes (or Linkage Groups)
 200      !Size of the mapping population
   2      !Number of environments
 
!***************************************** Chromosomes and Linkage Maps **********************************************
!Chromosome                 NumMarkers
-CH1                        16
-CH2                        16
-CH3                        16
-CH4                        16
-CH5                        16
-CH6                        16
!Linkage map (Marker name followed by position or the interval length)
 MK-1-1                1     0.000
 MK-1-2                1    10.000
 MK-1-3                1    20.000
 MK-1-4                1    30.000
 MK-1-5                1    40.000
 MK-1-6                1    50.000
 MK-1-7                1    60.000
 MK-1-8                1    70.000
 MK-1-9                1    80.000
 MK-1-10               1    90.000
 MK-1-11               1   100.000
 MK-1-12               1   110.000
 MK-1-13               1   120.000
 MK-1-14               1   130.000
 MK-1-15               1   140.000
 MK-1-16               1   150.000
 MK-2-1                2     0.000
 MK-2-2                2    10.000
 MK-2-3                2    20.000
 MK-2-4                2    30.000
 MK-2-5                2    40.000
 MK-2-6                2    50.000
 MK-2-7                2    60.000
 MK-2-8                2    70.000
 MK-2-9                2    80.000
 MK-2-10               2    90.000
 MK-2-11               2   100.000
 MK-2-12               2   110.000
 MK-2-13               2   120.000
 MK-2-14               2   130.000
 MK-2-15               2   140.000
 MK-2-16               2   150.000
 MK-3-1                3     0.000
 MK-3-2                3    10.000
 MK-3-3                3    20.000
 MK-3-4                3    30.000
 MK-3-5                3    40.000
 MK-3-6                3    50.000
 MK-3-7                3    60.000
 MK-3-8                3    70.000
 MK-3-9                3    80.000
 MK-3-10               3    90.000
 MK-3-11               3   100.000
 MK-3-12               3   110.000
 MK-3-13               3   120.000
 MK-3-14               3   130.000
 MK-3-15               3   140.000
 MK-3-16               3   150.000
 MK-4-1                4     0.000
 MK-4-2                4    10.000
 MK-4-3                4    20.000
 MK-4-4                4    30.000
 MK-4-5                4    40.000
 MK-4-6                4    50.000
 MK-4-7                4    60.000
 MK-4-8                4    70.000
 MK-4-9                4    80.000
 MK-4-10               4    90.000
 MK-4-11               4   100.000
 MK-4-12               4   110.000
 MK-4-13               4   120.000
 MK-4-14               4   130.000
 MK-4-15               4   140.000
 MK-4-16               4   150.000
 MK-5-1                5     0.000
 MK-5-2                5    10.000
 MK-5-3                5    20.000
 MK-5-4                5    30.000
 MK-5-5                5    40.000
 MK-5-6                5    50.000
 MK-5-7                5    60.000
 MK-5-8                5    70.000
 MK-5-9                5    80.000
 MK-5-10               5    90.000
 MK-5-11               5   100.000
 MK-5-12               5   110.000
 MK-5-13               5   120.000
 MK-5-14               5   130.000
 MK-5-15               5   140.000
 MK-5-16               5   150.000
 MK-6-1                6     0.000
 MK-6-2                6    10.000
 MK-6-3                6    20.000
 MK-6-4                6    30.000
 MK-6-5                6    40.000
 MK-6-6                6    50.000
 MK-6-7                6    60.000
 MK-6-8                6    70.000
 MK-6-9                6    80.000
 MK-6-10               6    90.000
 MK-6-11               6   100.000
 MK-6-12               6   110.000
 MK-6-13               6   120.000
 MK-6-14               6   130.000
 MK-6-15               6   140.000
 MK-6-16               6   150.000
!*********************************** Marker Types ********************************************************************
!Co-dominant marker: When heterozygote F1 is present, P1 is coded as 2, F1 is coded as 1, and P2 is coded as 0; Otherwise, P1 is coded as 2, and P2 is coded as 0. 
!Dominant marker: When heterozygote F1 is present, P1 and F1 are coded as 12, and P2 is coded as 0; Otherwise, P1 is coded as 2, and P2 is coded as 0.  
!Recessive markers: When heterozygote F1 is present, P1 is coded as 2, and F1 and P2 are coded as 10; Otherwise, P1 is coded as 2, and P2 is coded as 0. 
!Missing marker is coded as -1. 
 MK-1-1                 0   0   2   0   2   2   0   0   0   0   2   0   2   2   2   0   2   0   2   0   0   0   0   0   0   2   0   0   0   0   2   0   2   2   2   0   0   2   2   0   0   2   0   2   2   2   2   2   0   0   2   0   0   0   0   2   2   0   0   0   0   2   0   0   2   0   2   0   0   0   0   0   0   0   2   2   0   0   0   2   0   0   2   2   2   2   2   2   0   0   0   2   2   2   0   2   0   0   0   0   2   0   0   2   2   2   2   2   0   0   2   2   2   0   0   0   0   2   2   0   0   0   0   0   0   2   2   0   2   2   0   0   0   2   0   2   2   0   2   2   2   0   2   2   2   0   0   2   2   0   0   0   2   2   2   2   0   2   2   2   2   2   2   2   2   2   0   2   2   0   2   2   2   0   2   2   0   2   0   0   0   2   2   2   0   0   2   0   0   2   0   2   2   0   2   2   2   0   0   2
 MK-1-2                 0   0   2   0   2   2   0   0   0   0   2   0   0   2   2   0   2   0   0   0   0   0   0   0   0   2   0   0   0   0   2   0   2   2   2   0   2   2   2   0   2   2   0   2   2   2   2   2   0   0   0   0   0   0   0   2   2   0   0   0   0   2   0   0   2   0   2   0   0   0   0   0   0   0   2   2   0   0   0   0   2   0   2   2   2   2   2   2   0   0   0   2   2   2   0   2   0   0   0   0   2   0   0   0   2   2   2   2   0   0   2   0   0   0   0   0   0   2   2   0   0   0   0   0   0   2   2   0   2   2   0   0   0   2   0   2   2   0   2   0   2   0   2   2   2   0   0   2   2   0   0   0   2   2   2   2   0   2   2   2   2   2   0   2   2   2   0   0   2   0   2   2   2   0   2   2   0   2   0   0   0   0   2   2   0   0   2   0   0   2   2   2   2   0   2   2   2   2   0   2
 MK-1-3                 2   2   2   0   0   2   0   0   0   0   2   0   2   0   2   0   2   0   0   0   2   0   0   0   0   2   0   0   0   0   2   0   2   2   2   0   2   2   2   0   2   2   0   2   2   2   2   2   0   0   0   0   0   0   0   2   2   0   0   0   0   2   2   0   2   0   2   0   0   0   2   0   0   0   2   2   0   0   0   2   2   0   2   2   2   2   2   2   0   0   0   2   2   2   0   2   0   0   0   0   2   0   2   0   2   2   2   0   0   0   2   0   0   0   0   0   0   2   2   0   0   0   0   0   2   2   2   0   2   2   0   0   0   0   2   0   2   0   2   0   2   0   2   2   2   2   0   2   2   0   0   0   2   2   2   2   0   2   0   2   2   2   0   2   2   2   0   0   2   0   2   2   2   0   2   2   0   0   0   0   0   0   2   2   0   0   2   0   0   2   2   2   2   0   2   2   2   2   0   2
 MK-1-4                 2   2   2   0   0   2   0   0   0   0   2   0   2   0   2   0   2   0   0   0   2   0   0   0   0   2   0   0   0   0   2   0   2   2   2   0   2   0   2   0   2   0   0   2   2   2   2   2   0   0   0   0   0   0   0   2   2   0   0   0   0   2   0   0   2   0   0   0   0   2   2   2   0   0   2   2   0   0   0   2   2   0   2   2   2   2   2   2   2   0   0   2   2   2   0   2   0   0   2   0   0   0   2   0   2   2   2   0   0   0   2   0   0   0   0   0   0   2   2   0   0   2   0   0   2   2   2   0   2   2   0   0   0   0   2   0   2   0   2   0   2   0   2   2   2   2   0   2   2   2   0   0   2   2   2   2   0   2   0   0   0   2   0   2   2   2   2   0   2   0   2   2   0   0   0   2   0   0   0   0   0   0   2   2   0   0   2   0   0   2   2   2   2   0   2   2   0   2   0   2
 MK-1-5                 2   2   2   0   0   2   2   0   0   0   2   0   2   0   2   0   2   0   2   0   2   0   0   0   0   2   0   0   0   0   2   0   2   2   2   0   2   0   2   0   2   0   0   2   2   2   2   2   0   0   0   0   0   0   2   2   2   0   0   0   0   2   0   0   2   0   0   0   0   2   2   2   0   0   2   2   0   0   0   2   2   0   2   2   2   2   2   2   0   0   0   0   0   2   0   2   0   0   2   0   0   0   2   0   2   0   2   0   0   0   0   0   0   0   0   0   2   2   2   0   0   0   0   0   2   2   2   0   2   2   0   0   0   0   2   0   2   0   2   0   2   0   2   2   2   2   0   2   2   2   0   0   2   2   2   2   2   2   0   0   0   0   0   2   2   2   2   0   2   0   2   2   0   0   0   2   0   0   0   0   0   0   2   2   0   0   2   0   0   2   2   2   2   0   2   2   0   2   0   2
 MK-1-6                 2   0   0   0   2   2   2   2   0   0   2   0   2   0   2   0   2   0   2   0   2   0   0   0   0   2   0   0   0   0   2   0   2   2   2   0   2   0   0   0   0   0   0   2   2   2   2   2   0   0   0   0   2   2   2   2   2   0   0   0   0   2   0   0   2   0   0   0   0   2   2   2   0   0   2   2   0   0   0   2   2   0   2   2   2   2   2   2   0   2   0   0   0   2   0   2   0   0   2   0   0   0   2   0   2   0   2   2   0   0   2   0   0   0   0   0   2   2   2   0   0   0   0   0   0   2   2   0   2   2   0   0   0   0   2   0   2   0   2   0   2   0   2   2   2   2   0   2   2   2   0   0   0   2   2   2   2   2   2   0   0   0   0   2   2   2   2   0   2   0   2   2   0   0   0   2   0   0   0   0   0   0   2   2   0   0   2   0   0   0   2   2   2   0   2   2   0   2   0   2
 MK-1-7                 2   0   0   0   2   2   2   2   0   0   2   0   2   0   0   0   2   0   2   0   2   0   0   0   2   2   0   0   0   2   2   0   2   0   2   0   2   0   0   0   0   0   0   2   2   2   2   2   0   0   0   0   2   2   2   2   2   0   0   0   0   2   0   0   2   0   0   0   0   2   2   2   2   0   2   2   0   0   0   2   2   0   2   2   2   2   2   2   0   2   0   2   0   2   0   2   0   0   2   0   0   0   2   2   2   0   2   2   0   0   2   0   0   2   2   0   2   0   2   0   0   0   0   2   0   2   2   2   2   2   0   0   0   0   2   0   2   0   2   2   2   0   2   0   0   2   0   2   2   2   0   0   0   2   0   2   2   2   2   0   2   0   0   2   2   2   0   0   2   2   2   2   0   0   0   2   0   0   0   0   0   0   2   2   0   0   2   0   0   0   2   2   0   0   2   2   0   2   0   2
 MK-1-8                 2   0   0   0   2   2   2   2   0   0   2   0   2   0   0   0   2   0   2   0   2   0   0   0   2   2   0   0   0   0   2   0   2   0   2   2   2   0   2   0   2   0   0   2   2   2   0   2   0   0   0   0   0   2   2   2   2   0   2   2   0   2   0   0   2   0   2   2   0   2   2   2   2   0   2   2   0   0   0   2   2   0   2   2   2   2   2   2   0   2   2   2   0   2   0   2   0   0   2   0   0   0   2   2   2   2   2   2   0   0   2   0   0   2   2   0   2   0   2   0   0   0   0   2   0   2   0   2   2   2   0   0   0   2   2   2   2   0   2   2   2   0   2   0   0   2   0   0   2   2   0   0   0   2   0   2   2   2   0   0   2   0   0   2   2   2   0   0   2   2   0   2   0   0   0   2   0   0   0   0   0   2   2   2   0   2   2   0   0   0   2   2   2   0   2   0   0   2   0   2
 MK-1-9                 0   0   0   0   0   2   2   2   0   2   2   0   2   2   0   0   2   0   2   0   2   0   0   0   2   2   0   2   0   0   2   0   2   0   2   2   2   0   2   0   2   0   0   2   2   2   0   2   0   0   0   0   0   2   2   2   2   0   2   2   0   2   0   0   2   0   2   2   0   2   2   2   2   0   0   2   2   0   0   2   2   0   2   2   2   0   2   2   0   2   2   2   0   2   0   2   0   0   2   0   0   0   2   2   2   2   2   2   0   0   2   0   0   2   2   0   0   0   2   2   0   0   0   2   0   2   0   2   2   2   0   0   0   2   2   2   2   0   2   2   2   0   2   0   0   2   0   0   2   2   0   0   0   2   0   2   2   2   0   0   2   0   0   2   2   2   0   0   2   2   0   2   0   0   0   2   0   0   0   0   0   2   2   2   0   2   2   0   0   0   2   2   0   0   0   0   0   2   0   2
 MK-1-10                0   0   0   0   0   2   2   2   2   2   2   0   2   2   0   0   2   0   2   0   2   0   0   0   2   2   0   2   0   0   2   0   2   0   2   2   2   0   2   0   2   0   0   2   2   2   0   2   0   0   0   0   0   2   2   0   2   0   2   2   0   2   0   0   2   0   2   0   0   2   2   2   2   0   0   2   2   0   0   2   2   0   2   2   0   0   2   2   0   2   2   2   0   2   0   2   0   0   2   0   0   0   2   2   2   2   2   2   0   0   2   0   0   2   2   0   0   0   2   0   0   0   0   2   0   2   0   2   2   2   2   0   0   2   2   2   0   0   0   2   2   0   0   0   0   2   0   0   0   2   2   0   0   2   2   2   2   2   0   2   2   0   0   0   2   0   0   0   2   2   0   2   0   0   0   2   0   0   0   0   0   2   2   2   0   2   2   0   0   0   0   2   0   0   2   0   0   2   0   2
 MK-1-11                2   0   0   0   0   2   0   2   2   2   2   0   2   2   0   0   2   0   2   0   2   0   0   2   2   2   0   2   0   0   2   0   2   2   0   0   2   0   2   0   2   0   0   2   2   2   0   2   0   0   0   0   0   2   2   0   2   0   2   2   0   2   0   0   2   0   2   0   0   2   2   2   0   0   0   2   0   0   0   2   2   0   2   2   0   0   2   2   0   2   2   2   2   0   0   2   0   0   0   0   0   0   2   2   0   2   2   2   0   0   2   0   0   2   2   0   0   0   2   0   0   0   0   2   0   2   0   2   2   2   2   0   0   2   2   2   0   0   0   2   2   2   0   0   0   2   0   2   0   2   2   0   0   2   2   2   2   2   0   2   2   0   0   0   2   0   0   2   2   2   0   2   0   0   0   2   0   0   0   0   0   2   2   2   0   2   2   0   0   2   0   2   0   0   2   0   0   2   0   2
 MK-1-12                2   0   0   0   0   2   0   2   2   2   2   0   2   2   0   0   0   0   2   0   2   0   0   2   2   2   0   2   0   0   2   0   2   2   0   0   2   0   2   0   2   0   0   2   2   0   0   0   0   0   0   0   0   2   2   0   2   0   2   2   2   0   0   0   2   0   2   0   0   2   2   2   0   0   0   2   0   0   0   2   0   0   2   2   0   0   2   2   0   2   2   0   2   0   0   2   0   0   0   0   0   0   2   2   2   2   2   0   2   0   2   0   0   2   2   0   0   0   2   0   0   0   2   2   0   2   0   2   2   2   2   0   0   0   2   2   0   0   0   2   2   2   0   0   0   2   0   2   0   2   0   2   0   2   2   2   2   2   0   2   0   0   0   0   2   0   0   2   2   2   0   2   0   0   2   2   0   0   2   0   0   2   2   2   0   2   2   0   0   2   0   2   0   0   2   0   0   2   0   2
 MK-1-13                0   0   0   0   0   2   0   2   2   2   2   0   2   2   0   2   0   0   2   0   2   0   0   2   2   2   0   2   0   0   2   2   2   2   0   0   2   0   2   0   2   0   0   2   2   0   2   0   0   0   0   0   0   2   2   0   2   0   2   2   2   2   0   0   2   0   2   0   0   2   2   2   0   0   0   2   0   0   0   2   0   0   2   2   0   0   2   2   0   2   2   2   2   0   0   2   0   0   0   0   0   0   2   2   2   2   2   0   2   0   2   0   0   2   2   0   0   0   2   0   2   0   2   2   0   2   0   2   2   2   2   0   0   0   2   2   0   0   0   2   2   2   2   0   0   2   0   2   0   2   0   2   0   2   2   2   2   2   0   2   0   0   0   0   2   0   0   2   2   2   0   2   0   0   2   2   0   0   2   0   2   2   2   2   0   2   2   2   0   2   0   2   0   0   2   0   0   2   0   2
 MK-1-14                2   2   0   0   0   2   0   2   2   2   2   0   2   2   0   2   0   0   2   0   2   0   0   0   2   2   0   0   0   0   2   2   2   2   0   0   2   0   2   0   2   0   0   2   2   0   0   0   0   0   0   0   0   2   2   0   2   0   2   2   2   2   0   0   0   0   2   0   0   0   2   2   0   2   0   2   0   0   2   2   0   0   2   2   0   2   2   2   0   2   2   2   2   0   0   2   0   0   0   0   0   0   2   2   2   2   2   0   2   0   2   0   2   2   2   0   0   2   2   0   2   0   2   2   0   2   0   0   2   2   2   0   0   0   2   0   0   0   0   2   2   0   2   0   0   2   0   2   0   2   0   0   0   2   2   2   2   2   0   2   0   0   0   0   2   0   0   2   2   2   0   2   0   0   0   2   0   0   2   0   0   2   2   2   0   2   2   2   0   2   0   2   0   0   2   0   0   2   2   2
 MK-1-15                2   2   0   0   0   0   0   2   2   0   2   0   2   2   0   2   0   0   2   0   2   2   0   2   2   2   0   2   0   0   2   2   2   2   0   0   2   0   2   0   2   0   0   2   2   0   0   0   0   0   0   0   0   2   2   0   2   2   2   2   2   2   2   0   0   0   2   0   0   0   2   2   0   2   0   2   0   0   2   2   0   0   2   2   0   0   2   0   2   2   2   2   2   0   0   2   0   0   0   0   2   0   2   2   2   2   2   0   2   2   2   0   2   2   2   0   0   2   2   2   2   0   2   2   0   0   0   0   2   2   2   0   0   0   2   0   0   0   0   2   2   0   2   0   0   2   0   2   0   2   2   0   0   2   2   2   2   2   0   2   0   0   0   0   2   0   0   2   2   2   0   2   0   0   0   2   0   0   0   0   0   0   2   2   0   2   0   2   0   2   0   2   0   0   2   0   0   2   2   2
 MK-1-16                2   2   0   0   0   0   0   2   2   0   2   0   2   2   0   2   0   0   2   2   2   2   2   2   2   2   0   2   0   0   2   2   2   2   0   0   2   0   2   0   2   0   0   2   2   0   0   0   0   2   0   0   0   2   2   0   2   2   2   0   2   0   0   0   2   0   0   0   0   0   0   2   0   2   0   2   0   0   2   2   0   0   2   2   0   0   2   0   2   2   2   2   2   0   2   2   0   0   2   0   2   0   2   2   2   2   2   2   2   2   2   0   2   2   0   0   0   2   2   2   2   0   2   0   0   0   0   0   2   2   2   2   0   0   2   0   0   0   0   2   2   2   2   0   0   2   0   2   2   2   2   0   0   2   2   2   0   2   0   2   0   0   0   0   2   0   2   2   2   0   0   2   0   0   0   2   0   0   0   0   2   0   2   2   0   2   0   2   0   2   0   2   0   0   2   2   0   2   2   2
 MK-2-1                 2   0   2   2   0   0   0   2   2   0   0   0   0   2   2   0   0   2   2   0   2   0   0   0   2   2   2   0   2   0   2   2   2   2   0   0   0   0   2   0   0   2   0   2   2   2   0   2   2   2   0   2   0   2   0   0   0   2   0   0   0   0   0   0   0   2   2   0   2   2   2   2   0   2   0   0   2   0   0   2   2   0   0   2   2   0   0   0   2   0   2   0   2   0   0   2   0   2   2   0   2   2   0   2   2   0   2   0   2   2   0   2   0   2   0   0   2   2   0   2   0   0   2   0   2   0   0   2   2   2   0   2   2   0   0   0   0   2   0   2   2   0   2   2   0   2   2   2   0   0   2   0   2   0   0   2   0   2   0   2   2   0   2   0   2   2   2   2   2   0   2   0   2   2   2   0   2   2   2   0   0   2   0   0   0   0   0   2   2   2   0   0   2   0   0   2   2   0   2   0
 MK-2-2                 2   0   2   2   0   0   0   2   2   0   0   0   0   2   2   0   0   2   2   0   2   0   0   0   0   2   0   0   2   0   2   2   2   2   0   0   0   0   2   0   0   2   0   2   2   2   0   2   2   2   0   2   0   2   0   0   0   2   0   0   0   0   0   0   0   2   2   0   2   2   2   2   0   2   0   2   2   2   0   2   2   0   0   2   2   0   0   2   2   0   2   0   2   0   0   2   0   2   2   0   2   2   0   2   2   0   2   0   0   2   0   2   0   2   0   0   2   2   0   2   0   0   2   0   2   0   0   2   2   2   0   2   2   0   0   0   0   2   0   2   2   0   2   2   0   2   2   2   0   2   2   0   2   2   0   2   0   2   0   2   2   0   2   0   2   2   2   2   2   0   2   0   2   2   0   0   2   0   2   0   0   2   0   0   0   0   2   2   0   2   0   0   2   0   2   2   2   0   2   0
 MK-2-3                 2   0   0   2   0   0   0   2   2   0   0   0   0   2   2   0   0   2   0   0   2   0   0   2   0   2   0   0   2   0   2   2   2   0   0   0   0   0   2   0   2   2   0   2   2   0   0   2   2   2   0   2   0   2   2   0   0   2   2   0   0   0   0   0   2   2   2   0   2   2   2   2   0   2   2   2   2   2   0   2   2   0   0   2   2   0   0   2   2   0   2   0   2   0   0   2   2   2   2   0   2   2   0   2   2   0   2   0   0   2   0   2   0   2   0   0   2   2   0   2   0   0   0   0   2   0   0   0   2   2   0   2   2   0   0   0   0   2   0   2   2   0   2   0   0   2   2   0   2   2   2   0   2   2   0   2   0   2   0   2   2   0   2   0   2   2   2   2   2   2   2   0   2   2   0   0   0   2   2   0   2   2   0   0   0   0   2   2   0   2   0   0   2   0   2   2   2   0   0   0
 MK-2-4                 2   0   0   2   0   2   0   2   2   0   0   0   2   2   2   0   0   2   0   0   2   0   0   2   0   2   2   0   2   0   2   2   2   0   0   0   0   0   2   0   2   2   0   2   0   0   0   2   2   2   0   2   0   2   2   0   2   2   2   0   0   0   0   0   2   0   2   0   2   2   0   2   0   2   2   2   2   2   0   2   2   0   0   2   2   0   0   2   2   0   2   0   2   0   0   0   2   2   2   0   2   2   0   2   2   0   0   0   0   2   0   2   0   2   0   0   2   2   0   2   0   0   0   0   2   0   0   0   2   2   0   2   2   0   0   0   0   2   0   2   2   0   2   0   0   2   2   2   0   2   2   0   2   2   0   2   0   2   2   2   2   0   2   0   2   2   2   2   2   2   0   0   2   2   0   0   0   2   2   0   2   2   0   0   0   2   2   0   0   2   0   0   2   0   2   2   2   0   0   0
 MK-2-5                 2   0   0   2   0   2   0   2   0   0   0   0   2   2   2   0   0   2   0   0   2   0   0   0   0   2   2   0   2   0   2   2   2   0   0   0   0   2   2   0   0   2   0   2   0   0   0   2   2   2   2   2   0   2   2   0   2   2   2   0   0   0   2   0   2   2   0   0   2   2   0   2   0   2   2   2   2   2   0   2   2   0   0   2   2   0   0   2   2   0   2   0   2   0   0   0   2   0   2   0   2   2   0   0   2   0   0   0   2   2   0   0   0   2   0   0   2   2   0   2   0   0   0   0   2   0   0   0   2   2   0   0   2   0   0   0   0   2   0   2   2   0   2   0   0   2   2   0   0   2   2   0   2   2   0   2   0   2   2   2   2   2   2   0   2   2   2   0   2   2   0   2   2   2   0   0   0   2   2   0   2   2   2   0   0   2   2   0   0   2   0   0   2   0   2   2   2   0   2   0
 MK-2-6                 2   0   0   2   0   2   0   2   0   0   0   0   2   2   2   0   0   2   0   0   2   0   2   0   0   2   2   0   2   2   2   2   2   0   0   0   0   2   2   0   0   2   0   2   0   0   0   2   2   0   2   2   0   2   2   0   2   2   2   0   0   0   2   0   2   0   0   0   2   2   0   2   2   2   2   2   2   2   0   2   2   0   0   2   2   0   0   2   2   0   2   0   2   0   0   0   2   0   2   0   2   2   0   0   2   0   0   0   2   2   0   0   0   0   2   2   2   2   0   2   0   0   0   0   2   0   0   0   2   2   0   0   0   0   2   0   0   2   0   2   0   0   2   0   2   2   2   0   0   2   2   0   2   2   0   2   0   2   2   2   2   2   2   0   2   2   2   0   2   2   0   2   2   2   0   2   0   2   2   0   2   2   2   0   0   0   2   0   0   2   0   0   2   0   0   2   2   2   2   0
 MK-2-7                 2   0   2   0   0   2   0   2   0   2   0   0   2   2   2   0   0   2   0   0   2   0   2   0   0   2   2   0   2   2   2   2   2   0   0   0   0   2   2   0   0   2   0   2   0   0   0   2   2   0   2   2   0   2   0   0   0   2   2   0   0   0   2   0   2   0   0   0   2   2   0   2   2   2   2   2   0   2   2   2   2   0   0   2   2   0   0   2   2   0   0   2   2   0   0   0   2   0   2   0   2   2   0   0   2   0   0   0   2   2   0   0   0   0   0   2   0   2   0   2   0   0   0   0   0   0   0   0   2   2   2   0   0   0   2   0   0   2   0   2   0   0   2   2   2   2   2   0   0   2   2   0   0   2   0   2   0   2   2   2   2   2   2   0   2   2   2   0   2   2   0   2   2   2   0   2   0   2   2   0   2   2   2   0   0   0   2   0   2   2   0   0   2   0   0   2   2   2   2   0
 MK-2-8                 2   0   2   0   0   2   2   2   0   2   0   2   0   2   0   0   0   2   0   0   2   0   2   0   0   0   2   0   2   2   2   2   0   0   0   0   0   2   2   0   0   2   0   2   0   0   0   2   2   0   2   2   0   2   0   0   0   2   2   0   0   0   2   0   2   0   0   0   2   2   0   2   2   2   2   2   0   2   0   2   2   0   0   2   2   0   0   2   2   0   0   2   2   2   0   0   2   0   2   2   2   2   0   0   2   0   2   0   2   2   0   2   0   0   2   2   2   2   2   2   0   0   0   0   0   2   0   2   2   2   2   0   0   0   2   0   0   2   0   2   0   0   2   2   2   2   0   0   0   2   2   0   0   2   0   2   0   2   2   2   2   2   2   0   2   2   2   0   2   2   0   2   2   2   0   2   0   2   0   0   2   2   2   0   0   0   2   0   2   2   0   0   2   0   0   2   2   2   2   0
 MK-2-9                 2   0   2   0   0   0   2   2   0   2   0   2   0   2   0   0   2   0   0   0   0   0   2   0   0   0   2   0   2   2   2   2   0   0   0   0   2   2   2   0   0   2   0   0   2   0   0   2   2   2   2   2   0   2   2   0   0   2   2   0   0   0   2   0   2   0   0   0   0   2   0   2   0   0   2   2   0   2   0   2   2   0   0   2   2   0   0   2   2   0   0   0   2   2   0   0   2   0   2   2   2   2   0   0   2   0   2   0   2   2   0   2   0   0   2   2   2   0   2   2   0   0   0   0   0   2   0   2   2   2   0   0   0   0   2   0   0   2   0   2   0   0   0   2   2   2   0   0   2   2   2   0   0   2   0   2   0   2   2   2   2   2   2   0   0   2   2   0   2   2   0   2   2   2   0   0   0   2   0   0   2   2   2   0   0   0   2   2   2   2   0   0   2   2   0   2   2   2   2   0
 MK-2-10                2   0   2   0   0   0   2   2   0   2   0   2   0   2   0   0   2   0   0   0   0   0   2   2   0   0   2   0   2   2   2   2   2   0   0   0   2   2   2   0   0   2   0   0   2   0   0   2   2   0   2   0   2   2   2   0   0   2   2   0   0   0   2   0   2   0   0   0   0   2   0   2   0   2   2   2   0   2   0   2   0   0   0   2   2   0   0   2   2   0   0   0   2   2   0   0   2   0   0   2   2   2   0   0   2   0   2   0   0   2   0   2   0   0   2   2   2   0   0   2   0   0   0   0   0   2   0   2   2   2   0   0   0   0   2   0   0   2   0   2   0   0   0   2   2   2   0   0   2   2   2   0   0   2   0   2   0   2   2   2   2   2   2   0   0   2   2   0   2   2   0   2   2   2   0   0   0   2   0   0   2   2   2   0   0   0   2   2   2   2   0   0   2   2   0   2   2   2   2   0
 MK-2-11                2   0   2   0   0   0   2   2   0   2   0   2   0   2   0   0   2   0   0   2   0   0   2   2   0   0   2   0   2   2   2   2   2   0   0   0   2   2   2   0   0   2   0   0   2   0   0   2   2   0   2   0   2   2   2   2   0   2   2   0   0   0   2   0   2   0   0   0   0   2   0   2   0   0   2   0   0   2   0   2   0   0   0   2   2   0   0   2   2   0   0   0   2   2   0   0   2   0   0   2   2   0   0   0   2   2   2   0   0   0   0   2   0   0   0   2   2   0   0   0   0   0   0   0   0   2   2   2   2   2   0   0   0   0   2   0   0   2   0   2   0   0   0   2   2   2   0   0   2   2   2   0   0   2   0   2   0   2   2   2   0   2   2   0   0   2   2   0   2   2   0   2   2   2   0   2   0   2   0   0   2   2   0   0   0   0   2   2   2   2   0   0   2   2   0   2   2   0   2   0
 MK-2-12                0   0   2   0   0   0   2   2   0   0   0   2   2   2   0   0   2   0   0   2   0   0   2   2   0   0   2   0   0   2   2   2   0   0   2   0   2   2   2   0   0   2   0   0   2   0   0   2   2   0   2   0   2   2   0   2   0   2   2   0   0   0   2   0   2   0   0   0   0   2   0   2   0   0   2   0   0   2   2   2   0   0   0   2   2   0   0   2   2   0   0   0   2   0   0   0   2   2   0   0   2   0   0   0   2   2   2   0   0   0   0   2   0   0   0   2   2   0   0   0   0   0   0   0   0   2   2   2   2   2   0   0   2   0   2   0   2   2   0   2   0   2   0   2   2   2   0   0   2   2   2   2   0   2   0   2   0   2   2   0   0   0   2   0   0   2   2   0   2   2   0   2   2   2   0   2   0   2   0   0   2   2   0   2   0   0   2   2   2   2   0   0   2   0   0   2   2   0   2   0
 MK-2-13                0   0   0   0   0   2   2   2   2   0   0   0   2   2   0   0   2   0   0   2   0   0   2   2   0   0   2   0   0   2   0   2   0   0   2   0   2   2   2   0   0   2   0   2   0   0   0   0   2   0   0   0   2   2   0   2   0   2   2   0   0   0   2   2   2   0   0   0   0   0   0   2   0   0   2   0   0   2   2   2   0   0   0   2   2   0   0   2   2   0   2   0   2   0   0   0   2   2   0   0   2   0   0   0   2   2   2   0   0   0   0   2   0   0   2   0   2   0   0   0   0   0   0   0   0   2   2   2   2   2   0   0   2   0   2   0   2   2   0   0   2   2   0   2   2   2   0   0   2   2   2   2   0   0   0   2   0   2   2   2   0   0   0   0   0   2   2   0   2   2   0   2   2   2   0   2   0   2   0   0   0   2   0   2   0   0   2   2   2   2   0   2   2   0   0   2   0   0   2   0
 MK-2-14                0   0   0   0   0   0   2   2   2   2   0   0   2   2   0   0   0   0   0   0   2   0   2   2   0   0   2   0   0   2   2   2   2   0   2   2   0   2   2   0   0   2   0   2   0   0   0   2   2   0   0   0   2   2   0   2   0   0   2   0   2   0   2   2   2   0   0   0   0   0   0   2   0   0   2   0   0   2   2   2   0   0   0   0   2   0   0   0   2   0   0   0   0   0   0   0   2   2   0   0   2   0   0   0   2   2   2   2   0   0   0   2   0   2   2   0   0   2   0   2   0   0   0   0   0   2   2   0   2   2   0   0   2   0   2   0   2   2   0   0   2   2   0   2   2   2   2   0   2   2   2   2   0   0   2   2   0   2   2   2   0   0   0   0   0   2   2   0   2   2   0   2   2   2   0   2   0   2   0   0   0   2   2   2   0   0   2   2   2   0   0   2   2   0   0   2   0   0   2   0
 MK-2-15                0   0   0   0   0   0   2   2   2   2   0   0   2   2   0   0   0   0   2   0   2   0   2   2   0   0   2   0   0   2   2   2   0   0   2   2   0   2   2   0   0   2   0   2   0   0   0   2   0   0   0   0   2   2   2   2   0   0   2   0   0   0   2   0   0   0   0   0   0   0   0   2   0   0   2   0   0   2   2   2   0   0   0   0   2   0   0   0   2   0   0   0   0   0   0   0   2   2   0   2   0   0   0   0   2   0   2   2   0   0   0   2   0   2   2   0   0   2   2   2   0   0   0   0   0   2   2   0   2   2   0   0   2   2   0   0   2   2   0   2   0   2   0   2   0   2   2   0   2   2   2   2   0   0   2   2   0   2   2   2   0   0   2   2   0   2   2   0   2   2   0   2   2   2   0   2   0   2   0   0   0   2   2   2   0   0   2   2   0   2   0   2   2   2   0   2   0   0   2   0
 MK-2-16                0   0   0   0   2   0   2   2   2   2   0   0   2   2   0   0   2   0   2   0   2   0   2   2   0   0   0   0   0   2   2   2   0   0   2   2   0   2   2   0   0   2   0   2   0   0   0   2   0   0   0   0   2   2   2   2   0   0   2   0   0   0   2   0   0   0   0   0   0   0   0   2   0   0   2   0   0   2   2   2   0   0   0   0   2   0   0   0   2   0   0   0   0   0   2   2   2   2   0   0   0   0   2   0   2   0   2   2   0   0   0   2   0   2   0   2   2   2   2   2   0   0   0   0   0   2   2   0   2   2   0   0   2   2   0   0   2   2   0   0   0   2   0   2   2   2   0   0   2   2   2   2   0   0   2   2   0   2   0   0   0   0   2   2   0   2   2   0   2   2   0   2   2   2   0   2   2   2   0   0   0   0   2   2   0   0   0   2   0   2   0   2   2   2   0   2   0   0   2   0
 MK-3-1                 0   2   2   0   0   2   2   2   2   2   0   2   0   0   2   2   2   0   2   2   2   2   2   0   0   0   2   2   0   2   2   2   0   0   2   2   2   0   0   0   0   0   0   2   0   0   2   2   2   0   2   0   2   2   2   0   0   2   2   0   0   0   0   0   0   0   0   0   0   2   2   0   0   0   0   0   2   2   0   0   2   0   2   2   0   2   2   0   2   2   2   0   2   0   2   0   2   2   0   0   0   2   2   0   0   0   2   2   0   2   2   2   2   0   2   2   0   2   2   2   0   0   0   0   2   2   0   2   2   0   2   0   0   0   0   0   2   2   0   0   2   2   2   2   0   0   0   0   2   2   2   0   0   2   0   2   2   2   2   0   0   0   0   2   2   0   0   2   0   2   2   2   0   2   0   2   2   0   2   0   2   0   2   2   2   0   2   2   2   0   2   0   0   0   2   2   0   2   0   0
 MK-3-2                 0   2   2   0   0   2   0   2   2   2   0   2   0   0   2   2   0   0   2   2   2   2   2   0   0   0   2   2   0   2   2   2   0   0   2   2   2   0   0   0   0   0   2   2   0   0   2   2   2   0   2   0   2   2   2   0   0   0   2   0   0   0   0   0   0   0   0   0   2   2   2   0   0   0   0   2   2   2   0   0   0   0   2   2   0   0   2   0   2   2   2   0   2   0   2   2   2   2   0   0   0   2   0   0   0   0   2   2   0   2   2   2   2   0   2   2   0   2   2   2   2   0   0   0   2   2   2   2   2   0   2   0   0   0   0   0   2   2   0   0   2   2   2   2   0   0   0   0   2   2   2   0   0   2   0   2   2   0   0   0   0   0   0   2   2   0   0   2   0   2   2   2   0   2   0   2   2   0   2   0   2   0   2   2   2   2   2   2   2   0   2   2   0   0   2   2   0   2   0   0
 MK-3-3                 0   2   2   2   0   2   0   2   2   2   0   2   0   0   2   0   0   0   2   2   2   2   2   0   0   0   2   2   0   2   2   2   0   0   2   2   2   0   0   0   0   0   2   2   0   0   2   2   2   2   2   0   2   2   0   0   0   0   2   0   0   0   0   0   0   0   0   0   2   2   0   0   0   0   0   2   2   2   0   0   2   2   2   2   0   0   2   0   2   2   2   0   2   0   2   2   2   2   0   0   0   2   0   0   0   0   2   2   0   2   2   2   2   2   2   2   0   2   2   2   2   0   0   0   2   2   2   2   2   0   2   0   0   0   0   2   2   2   0   0   2   0   2   2   0   0   0   0   2   2   2   0   0   2   0   2   2   0   0   0   0   0   0   2   2   0   0   2   0   0   2   0   0   2   0   2   2   0   2   2   0   0   2   0   2   2   2   2   2   0   2   2   0   0   2   0   0   2   0   2
 MK-3-4                 0   2   2   0   0   2   0   2   2   2   0   2   0   0   2   2   0   0   0   2   2   2   2   0   0   2   2   2   0   2   2   2   2   0   2   2   2   0   0   0   0   0   2   2   0   0   2   2   2   2   2   0   2   2   0   0   0   0   2   0   0   0   0   0   0   0   0   0   2   2   2   0   0   0   0   0   2   2   0   0   2   2   2   0   0   0   2   0   2   2   2   0   2   0   2   2   2   2   0   0   0   2   0   0   0   0   2   0   2   2   2   2   2   2   2   2   0   2   2   2   2   0   0   2   2   2   2   2   2   0   2   0   0   0   0   2   2   2   0   0   2   0   2   2   0   0   0   0   2   2   0   0   0   2   0   2   2   0   0   0   0   0   0   2   2   0   0   2   0   0   0   0   2   2   0   0   2   0   2   2   0   0   0   2   2   2   2   2   2   0   2   2   0   0   2   0   0   2   0   2
 MK-3-5                 0   2   2   0   2   2   0   2   2   2   0   2   0   0   2   2   0   2   0   0   2   0   2   0   2   2   2   2   2   0   2   2   2   0   2   2   2   0   0   0   0   0   2   2   2   0   2   0   2   2   2   0   2   2   0   0   2   0   2   2   0   0   0   0   0   0   0   0   2   2   0   0   0   2   0   2   2   2   0   0   2   2   2   0   0   0   0   0   0   2   2   0   2   0   0   2   2   2   0   0   0   2   0   0   0   0   0   0   2   2   2   0   2   2   0   2   0   2   2   2   2   0   0   2   2   2   2   2   2   2   2   0   2   0   0   2   2   2   2   0   2   0   2   2   0   0   0   2   2   2   0   0   0   0   0   2   2   0   0   0   0   0   0   2   2   0   0   2   0   0   0   0   2   2   0   0   2   0   2   2   2   0   0   2   0   2   2   2   2   0   2   2   0   0   2   0   0   0   0   2
 MK-3-6                 0   2   2   0   2   2   0   2   2   2   0   2   0   0   2   2   0   0   0   0   2   0   2   0   2   0   2   2   2   0   2   2   2   0   2   2   2   0   0   0   0   2   2   2   2   0   2   0   2   2   2   0   2   2   0   0   2   0   2   2   0   0   2   0   0   0   2   0   2   2   0   0   2   2   0   2   2   2   0   2   2   2   0   0   0   0   0   0   0   2   2   0   2   0   0   2   0   2   0   0   0   2   0   0   0   0   2   2   2   2   2   0   2   2   0   2   0   2   2   2   2   0   0   2   2   2   2   2   2   2   2   0   2   0   0   0   0   2   2   0   2   0   2   2   0   2   0   0   2   2   0   0   0   0   0   2   0   2   0   0   0   0   0   2   2   0   0   2   0   0   0   0   2   2   0   0   2   2   2   2   2   0   0   2   0   2   2   2   2   0   2   2   0   0   0   0   0   0   0   2
 MK-3-7                 0   2   2   0   2   2   0   2   2   2   0   2   0   0   2   2   0   0   2   0   0   0   2   0   2   0   2   2   2   2   2   2   2   0   2   2   2   0   0   0   0   2   2   2   2   2   2   0   2   2   2   0   2   2   0   0   2   0   2   2   0   0   2   0   0   0   2   0   2   2   0   0   2   2   2   0   2   2   0   2   2   2   2   0   0   2   0   0   0   2   2   0   2   0   0   2   0   2   2   0   0   2   0   0   0   0   2   2   2   2   2   0   0   2   2   2   0   2   2   2   2   0   0   2   2   2   0   2   2   2   2   0   2   0   0   0   0   2   0   0   0   0   2   2   0   2   0   0   2   2   0   0   0   0   0   2   0   2   0   0   0   0   0   2   2   0   0   2   0   0   0   0   0   2   0   0   2   2   2   2   2   2   0   2   0   2   2   2   2   2   2   2   0   0   0   0   0   0   2   2
 MK-3-8                 2   2   2   2   2   2   0   2   2   2   0   2   0   0   0   2   0   0   2   0   0   2   2   0   2   2   2   2   0   0   2   2   2   0   0   0   2   0   0   0   0   2   2   2   2   2   2   0   2   2   2   0   2   2   0   0   2   0   2   2   0   0   2   0   0   0   2   0   2   0   0   0   2   2   2   0   2   2   0   2   2   2   2   0   0   0   0   0   0   2   2   0   2   0   0   2   0   2   2   0   2   2   0   0   0   0   2   2   2   2   2   0   2   2   2   2   0   2   2   2   2   0   2   2   2   2   0   0   2   2   2   0   2   0   0   0   0   2   0   0   0   0   0   2   0   2   0   0   2   2   0   0   0   0   2   2   0   2   0   0   0   0   0   2   0   0   2   2   2   0   0   0   0   2   0   0   2   2   2   2   2   2   0   2   0   2   2   2   2   2   2   0   0   0   0   0   0   0   0   2
 MK-3-9                 2   0   2   2   2   2   0   2   0   2   0   2   0   0   0   2   0   0   2   0   0   2   2   0   2   2   2   2   0   0   2   0   2   0   2   0   2   0   0   0   0   2   2   2   2   2   2   0   2   2   2   0   2   2   2   0   2   0   2   2   0   0   2   0   0   0   2   0   2   0   0   0   2   2   2   0   2   2   0   2   2   2   2   2   0   2   0   0   0   2   2   0   2   0   0   2   0   2   0   0   2   2   0   2   0   0   2   2   2   2   2   0   2   2   0   0   0   2   2   2   0   0   2   2   2   2   0   0   2   2   2   0   2   0   0   0   0   2   0   0   0   0   0   2   0   2   0   0   2   2   2   2   0   0   2   2   0   2   0   0   0   0   0   2   2   2   2   2   2   0   0   0   0   2   0   0   2   2   2   2   2   2   0   2   0   2   2   2   2   2   2   0   0   0   0   0   0   0   0   2
 MK-3-10                2   0   2   2   2   2   0   2   0   2   0   2   0   0   0   2   0   0   2   0   0   2   2   0   2   2   2   2   0   0   2   0   2   0   2   0   2   0   2   0   0   2   2   2   2   2   2   0   2   2   2   0   2   2   2   0   2   0   2   2   0   0   2   0   0   0   2   0   2   0   0   0   2   2   2   0   2   2   0   2   0   2   2   2   0   2   0   0   0   2   2   0   2   0   0   2   0   2   0   0   2   2   0   2   0   2   2   2   2   2   2   0   2   2   0   0   0   2   2   2   0   0   2   0   2   2   0   0   0   0   2   0   2   0   0   0   0   2   0   0   0   0   0   2   0   2   0   0   2   2   2   0   0   0   2   2   0   2   0   0   0   0   0   2   2   2   2   2   2   0   0   0   0   2   0   0   0   2   2   2   2   2   0   2   0   2   2   2   2   2   2   0   0   0   2   0   0   0   0   2
 MK-3-11                2   0   2   0   2   2   2   2   0   2   2   2   0   0   0   2   0   0   0   0   0   2   2   0   2   2   2   2   0   0   0   0   2   0   2   2   2   0   2   0   0   2   0   2   2   2   2   0   2   0   2   0   2   2   2   0   2   0   2   2   0   0   2   0   0   0   2   0   2   0   2   0   2   2   2   2   2   2   0   2   0   2   2   2   0   2   0   0   0   2   0   0   2   0   0   2   0   2   0   0   2   2   0   2   0   2   2   2   2   2   0   0   2   2   0   0   0   2   2   2   2   0   2   0   2   2   0   0   0   0   2   0   2   0   0   0   0   2   0   2   0   0   2   2   2   2   0   2   2   2   0   0   0   0   2   2   0   2   0   0   0   0   0   2   2   2   2   2   0   0   0   0   0   2   0   0   0   2   0   2   2   2   0   2   0   2   2   2   2   2   2   0   0   0   2   0   0   0   0   2
 MK-3-12                2   0   2   0   2   2   2   2   0   0   2   2   0   0   0   2   0   0   0   0   0   2   0   0   2   2   2   0   0   0   0   0   2   2   2   2   2   0   2   0   0   2   0   2   2   2   2   0   2   0   2   0   2   2   2   0   2   0   0   2   0   2   2   2   0   0   2   0   2   0   2   0   2   2   2   2   2   2   0   2   0   2   2   2   0   2   0   0   0   2   0   0   2   0   0   2   0   2   0   0   2   2   0   2   0   2   2   2   2   2   0   0   2   2   0   0   0   2   2   0   2   0   0   0   2   2   0   0   0   0   2   0   0   0   0   0   0   2   0   2   0   0   2   2   2   2   0   2   2   2   0   0   0   0   2   2   0   2   0   0   0   0   0   2   2   2   2   2   0   0   0   2   0   2   0   0   0   0   2   2   2   2   0   2   0   2   0   2   2   2   2   0   0   0   2   0   0   0   0   2
 MK-3-13                0   0   2   0   2   2   2   2   0   0   2   2   0   0   0   2   0   0   0   0   0   2   0   0   2   2   2   0   0   0   0   0   2   2   2   2   2   0   2   0   0   2   0   2   2   0   2   0   2   0   2   0   2   2   2   0   0   0   2   2   2   0   2   0   0   0   0   0   2   0   2   0   2   0   2   2   2   2   0   2   0   2   2   2   0   2   0   0   0   2   0   0   2   2   0   2   0   2   0   0   2   2   0   2   0   2   2   2   2   2   0   0   2   2   2   0   0   2   2   2   2   0   0   0   2   2   0   0   0   0   0   0   0   0   0   0   0   2   0   2   0   0   2   2   2   2   0   2   2   2   0   0   0   0   2   2   0   2   0   0   0   0   0   2   2   2   2   2   0   0   0   2   0   2   0   0   0   0   2   2   2   0   0   2   0   2   0   2   2   2   2   0   0   0   2   0   0   0   2   2
 MK-3-14                0   0   2   0   2   2   2   0   0   0   0   0   0   0   2   2   0   0   0   0   0   2   0   0   2   2   2   0   0   2   0   0   0   2   2   2   2   0   2   0   0   2   0   2   2   0   2   0   0   0   2   2   2   2   2   0   0   0   2   0   2   0   2   0   0   0   0   0   2   0   2   0   2   0   0   2   2   2   0   2   0   2   2   2   0   2   0   0   0   2   0   2   2   2   0   2   2   2   0   0   2   2   0   2   0   2   2   2   2   2   0   0   2   2   2   0   0   2   2   2   2   0   2   0   2   2   0   0   0   0   0   0   0   0   0   0   0   2   0   0   0   0   2   2   2   2   0   2   2   2   0   0   0   0   2   2   0   2   0   0   0   0   0   2   2   2   2   2   0   0   0   0   0   2   0   0   0   0   2   2   2   0   0   2   0   2   2   2   2   2   2   0   0   0   2   0   0   0   2   2
 MK-3-15                2   0   2   0   2   2   2   0   0   0   0   0   0   0   2   2   0   0   0   0   0   2   0   0   2   2   0   0   0   2   0   0   0   2   2   2   2   0   2   0   0   2   0   2   0   0   2   0   0   0   2   2   2   2   2   0   0   0   2   0   2   0   2   0   2   0   0   0   2   0   2   0   2   0   0   2   2   2   2   2   0   2   2   0   0   2   0   2   0   2   0   2   0   2   0   2   2   2   0   0   2   0   0   2   0   2   2   0   2   2   0   0   2   2   2   0   0   2   2   0   2   0   2   0   2   2   0   0   0   0   0   0   0   0   0   0   2   2   0   2   0   0   2   2   2   2   0   2   2   2   0   0   0   0   2   2   0   2   0   0   0   0   0   2   0   2   2   2   0   0   0   0   0   0   0   0   2   0   2   2   2   0   0   0   0   2   2   2   2   2   2   0   0   0   2   2   0   0   2   2
 MK-3-16                2   0   2   0   2   2   2   0   0   0   0   0   0   0   2   2   0   0   0   0   0   2   0   0   2   2   0   0   0   2   0   0   0   2   2   2   2   2   0   0   0   2   0   2   0   0   2   2   0   2   2   0   2   2   2   0   0   0   2   0   2   0   2   0   2   0   0   0   2   0   2   0   2   0   0   2   2   2   2   2   0   2   2   0   0   2   0   2   0   2   0   2   0   0   0   2   2   2   0   0   2   0   0   2   0   2   2   0   0   2   0   0   2   2   2   0   0   2   2   0   0   0   2   0   2   2   2   0   0   0   0   0   0   0   0   0   2   2   0   2   0   0   2   2   2   2   0   2   2   2   0   0   0   0   2   2   0   2   0   0   0   0   0   2   0   2   2   2   0   0   0   0   0   0   0   0   2   0   2   2   2   0   0   0   0   2   2   2   2   2   2   2   0   2   2   2   0   0   2   2
 MK-4-1                 2   0   0   2   2   2   2   0   0   0   2   0   2   2   0   2   0   2   0   2   0   2   0   2   0   0   0   0   2   2   0   2   0   0   2   0   0   0   2   0   0   0   0   0   2   2   0   0   2   2   2   2   2   2   2   0   2   0   0   2   2   2   0   0   2   2   0   0   2   2   0   0   2   0   0   2   0   2   2   0   2   2   0   2   2   0   2   0   2   2   2   2   0   2   0   2   0   2   0   2   0   2   0   2   2   0   2   2   2   0   0   2   0   2   0   2   2   0   0   2   0   2   2   2   2   0   2   0   0   0   2   2   0   0   0   2   2   0   2   0   2   2   0   0   2   0   0   2   0   0   0   0   2   0   0   0   0   2   2   2   0   2   0   0   0   2   2   0   2   0   2   0   2   2   2   2   2   2   0   0   2   0   0   2   0   2   0   0   0   2   2   2   2   0   2   0   0   2   2   0
 MK-4-2                 2   0   0   2   0   2   2   0   0   0   2   0   2   2   0   2   0   2   0   2   0   2   0   2   2   0   0   0   2   2   0   2   0   0   2   0   0   0   2   0   0   0   0   0   2   0   0   0   2   2   2   2   2   2   2   0   2   0   0   2   2   0   0   0   2   2   0   2   2   2   0   0   2   0   0   2   0   2   2   0   2   2   0   2   2   0   2   0   2   2   2   2   0   2   0   2   0   0   0   2   0   2   0   2   2   0   2   2   2   2   0   2   0   2   0   2   2   0   0   2   0   2   2   2   2   0   2   0   0   2   2   2   0   0   2   2   2   0   2   0   2   2   0   0   2   0   0   2   0   0   0   0   2   0   0   0   0   0   2   2   0   2   0   0   2   2   2   0   2   0   2   0   2   2   2   2   2   2   0   0   2   0   2   2   0   2   0   0   0   2   2   2   2   0   2   0   0   2   2   0
 MK-4-3                 2   0   0   2   0   2   2   0   0   0   2   0   2   2   0   2   0   2   0   2   0   2   0   2   2   0   2   0   2   2   0   2   0   0   2   0   0   0   2   2   0   0   0   2   2   0   0   0   2   2   2   2   2   2   2   0   2   0   0   2   2   0   0   0   2   2   0   2   2   2   0   0   2   0   0   2   0   2   2   2   2   0   0   2   2   0   2   0   0   2   2   2   0   2   0   2   0   0   0   2   0   0   0   2   2   0   2   0   2   2   0   2   2   0   0   2   2   0   0   2   0   2   2   2   0   0   0   0   0   2   2   2   0   0   2   2   2   2   0   0   2   2   0   0   2   0   0   2   0   0   0   0   2   0   0   0   0   0   2   2   0   2   0   0   2   2   2   0   2   0   2   0   2   2   2   2   2   2   0   0   2   2   2   2   0   2   0   0   0   2   2   2   2   0   2   0   0   2   2   0
 MK-4-4                 2   0   0   2   0   0   2   0   0   0   2   2   2   2   0   2   0   2   0   2   0   2   0   2   2   0   2   0   2   0   0   2   0   0   2   0   0   0   2   2   0   0   0   2   2   0   0   0   2   2   0   2   2   2   2   0   2   0   0   2   2   0   2   0   0   2   0   2   0   2   0   0   2   0   0   2   0   2   2   2   2   0   0   2   2   0   2   2   2   2   2   2   0   2   0   2   0   0   0   2   0   0   0   2   2   0   0   0   2   2   0   2   2   0   0   2   2   0   0   2   2   2   2   0   0   0   0   0   2   2   2   2   0   0   2   2   2   2   0   0   0   0   0   0   2   0   0   2   0   0   0   0   2   0   0   0   0   0   2   2   0   2   0   0   2   2   2   0   2   0   2   0   2   2   2   2   2   2   2   0   2   2   2   2   0   2   0   2   0   2   2   2   0   0   0   2   0   2   2   0
 MK-4-5                 2   0   0   2   0   0   2   0   0   0   2   2   2   2   0   2   0   2   0   2   0   2   0   2   2   0   0   0   2   0   0   2   2   0   2   0   0   0   2   2   0   0   0   2   2   2   0   0   2   2   0   2   2   2   2   0   2   0   0   2   2   0   2   0   0   2   0   2   0   2   0   2   2   0   0   2   0   2   2   2   2   0   0   0   2   0   2   2   2   2   2   2   0   2   0   2   0   0   0   0   0   0   0   2   2   0   0   0   0   2   0   2   2   0   0   0   2   0   0   0   2   2   2   0   0   2   0   0   2   2   2   2   0   0   2   2   2   2   0   2   0   0   2   0   2   0   0   2   0   0   0   0   2   2   0   2   0   0   2   2   0   2   0   0   0   2   2   0   2   0   2   0   2   2   2   2   2   2   2   0   2   2   2   2   0   2   0   2   0   2   2   2   0   0   2   2   0   2   2   0
 MK-4-6                 2   0   0   0   0   0   2   0   0   2   2   2   2   2   0   2   0   2   2   2   0   2   0   2   2   0   0   0   2   0   0   2   2   0   2   0   0   2   2   2   0   0   0   2   2   2   0   0   2   2   0   2   2   2   2   0   0   0   0   2   2   0   2   0   0   2   0   2   2   2   2   2   2   0   0   2   0   2   2   2   2   0   0   0   2   0   2   2   2   2   2   2   0   2   0   2   0   0   0   0   2   0   0   2   2   0   2   0   0   2   0   2   2   0   0   0   2   0   0   0   2   2   2   0   0   2   2   0   2   2   2   2   0   2   2   2   2   2   0   2   0   0   2   0   2   0   2   2   0   0   0   0   2   2   0   2   0   2   2   2   0   0   0   0   0   0   2   0   0   0   2   0   2   2   0   0   2   2   2   2   2   2   2   2   0   2   0   2   0   2   2   2   0   0   2   2   0   2   2   0
 MK-4-7                 2   0   0   2   0   2   2   0   0   2   2   2   2   2   0   2   2   2   2   2   0   2   0   2   2   0   0   0   0   0   0   2   2   0   2   0   0   2   2   2   0   0   0   2   2   2   0   0   2   2   0   2   0   2   2   0   0   0   0   2   2   0   2   0   0   2   0   2   2   2   2   2   0   0   0   2   0   0   2   2   2   0   0   0   2   0   2   2   2   2   2   2   0   2   2   2   0   0   0   0   2   0   0   2   2   0   2   0   0   2   0   2   2   0   0   0   2   0   0   0   2   0   2   0   0   2   2   2   2   0   2   2   0   2   2   0   2   2   0   2   0   0   2   2   2   0   2   2   0   0   0   0   2   2   2   2   0   2   2   2   0   0   0   0   2   0   2   0   0   2   2   0   2   2   0   0   0   2   2   2   2   2   2   2   0   2   2   2   0   2   2   2   0   0   2   2   0   2   2   0
 MK-4-8                 2   0   0   2   0   2   2   0   0   2   2   2   2   2   0   2   2   2   2   2   0   2   0   2   2   2   0   0   0   0   0   2   2   0   2   0   0   2   2   2   0   0   0   2   2   0   0   2   2   2   0   2   0   2   2   0   0   0   2   2   2   0   2   0   0   2   0   2   2   2   2   2   0   0   0   2   2   0   0   2   2   2   0   0   2   0   2   0   2   2   2   2   0   2   2   2   0   0   0   2   2   2   0   2   2   0   2   0   0   2   2   2   2   0   0   0   2   0   0   2   0   0   2   0   0   2   2   2   2   0   2   2   0   2   2   0   2   2   0   2   0   0   2   2   2   0   2   2   0   0   0   0   2   2   2   2   0   2   2   2   0   0   0   0   2   0   2   0   0   2   2   0   2   2   0   0   0   2   2   2   2   0   2   2   0   0   2   0   0   2   2   0   0   0   2   2   0   0   0   0
 MK-4-9                 2   0   0   0   0   2   2   0   0   2   2   2   2   2   0   2   2   2   2   2   0   2   0   0   2   2   0   0   0   2   2   2   2   0   2   0   0   2   2   2   0   0   0   2   2   0   0   2   2   2   0   2   0   2   2   0   0   0   2   2   2   0   2   0   0   2   0   2   2   2   2   2   0   0   0   2   2   0   2   0   2   2   0   0   2   0   2   0   2   2   2   2   0   2   2   2   0   0   0   2   2   2   0   2   2   0   2   0   0   2   2   2   2   0   0   0   2   0   0   2   0   0   2   2   0   2   2   2   2   0   2   2   2   2   2   0   2   0   0   2   0   0   2   2   2   0   2   2   2   2   0   0   2   2   0   2   0   2   2   2   0   0   0   0   2   0   2   0   0   2   2   0   2   2   0   0   0   2   2   2   2   0   2   0   0   0   2   0   0   2   2   0   0   0   2   2   2   0   0   2
 MK-4-10                2   0   0   2   0   0   2   0   0   2   2   2   2   2   0   2   2   2   2   2   0   2   0   0   2   2   0   0   2   2   2   2   2   0   2   0   0   2   2   2   0   0   0   2   2   0   2   2   2   2   0   0   0   2   2   0   0   0   2   2   2   0   2   0   2   2   0   2   2   0   2   0   0   0   0   2   2   0   2   0   2   2   0   0   2   2   2   0   2   2   2   2   0   2   2   2   2   0   0   2   2   2   0   2   2   0   2   0   0   0   2   2   2   0   0   0   2   0   0   2   0   0   2   2   0   2   2   0   2   0   2   2   2   2   2   2   2   0   0   2   0   0   2   2   2   0   2   2   2   2   2   0   0   2   0   2   0   2   2   2   0   2   0   0   2   2   2   0   0   2   2   0   2   0   0   0   0   0   2   2   2   0   2   2   0   0   2   0   0   2   2   0   0   0   2   2   2   2   0   2
 MK-4-11                2   2   0   2   0   0   2   0   0   2   2   2   2   2   2   2   2   2   2   2   0   2   0   0   0   2   0   2   2   2   2   2   2   0   2   0   0   2   2   2   0   0   0   2   2   2   2   2   2   2   0   0   0   2   0   0   0   0   2   2   2   0   2   0   2   2   0   2   2   0   2   2   0   0   0   2   2   0   0   0   0   2   0   0   2   2   2   0   2   2   2   2   0   2   2   2   2   0   0   2   2   2   0   2   2   0   2   0   0   2   2   2   2   0   0   0   2   0   0   2   0   0   2   2   0   2   2   2   2   0   2   2   2   2   0   0   2   0   0   2   0   0   2   2   2   0   2   2   2   2   2   0   0   2   0   2   0   2   2   2   0   2   0   2   2   2   0   0   0   2   2   0   2   0   0   0   0   0   2   2   2   0   2   2   0   0   2   0   0   2   0   0   0   0   0   2   2   2   0   2
 MK-4-12                2   2   0   2   0   0   2   0   0   2   2   2   0   2   2   2   2   2   2   2   0   2   0   0   0   0   0   2   2   2   2   2   0   0   2   0   2   2   2   2   0   0   0   2   2   2   2   2   2   2   0   2   0   2   0   0   0   2   2   2   2   0   2   0   2   2   0   2   2   0   2   0   0   0   0   2   2   0   0   0   0   2   0   0   2   2   2   0   2   2   2   2   0   2   2   2   2   0   0   2   2   2   0   2   2   0   2   0   0   2   2   2   2   0   0   0   2   0   0   2   0   0   2   2   0   2   2   2   2   0   2   2   2   2   0   0   2   0   0   0   0   0   2   2   2   0   2   2   2   2   2   2   0   2   0   2   0   0   2   2   0   2   0   2   2   2   0   0   0   2   2   0   2   0   2   0   2   0   2   2   2   0   2   2   0   2   2   0   0   2   0   0   0   2   0   2   2   2   0   2
 MK-4-13                2   2   2   2   0   0   2   0   0   2   2   2   0   2   2   2   2   2   2   2   0   2   0   0   0   0   0   2   2   2   2   0   0   0   2   0   2   2   2   2   0   0   0   2   2   0   2   2   2   0   2   2   0   2   2   0   0   2   2   2   2   0   2   0   2   2   0   2   2   2   2   0   0   0   0   2   2   0   0   0   0   2   0   0   2   2   2   0   2   2   2   0   0   2   2   2   0   0   2   2   2   2   0   0   0   0   0   0   0   2   2   2   2   2   0   0   2   0   0   2   0   0   0   2   0   2   2   2   2   0   2   2   0   2   0   0   2   0   0   0   0   2   2   2   2   0   2   2   2   0   2   2   2   0   0   0   0   0   2   0   0   2   0   2   2   2   2   0   0   2   2   0   2   0   2   0   2   0   2   2   2   0   2   2   0   0   2   0   0   2   0   0   0   2   0   2   2   2   0   2
 MK-4-14                2   2   2   2   0   0   2   0   0   2   2   2   0   2   2   2   2   2   2   0   0   2   0   0   0   0   0   2   2   2   2   0   0   0   2   0   2   2   2   0   0   0   0   2   2   0   2   2   2   0   0   2   2   2   2   0   0   2   2   2   2   0   2   0   0   0   2   2   2   2   2   0   0   0   0   0   2   0   0   0   0   2   0   0   2   2   0   0   2   2   2   0   0   2   2   2   0   0   2   0   2   2   0   0   2   0   0   0   0   2   0   2   0   2   2   0   2   0   0   2   0   0   0   0   0   2   2   2   2   0   2   2   0   2   0   0   2   0   0   0   0   2   2   2   2   2   2   2   2   0   2   2   2   0   0   0   0   0   2   0   2   2   2   2   2   2   2   0   0   2   0   0   2   0   2   2   2   0   2   0   2   0   2   2   2   0   2   0   0   2   0   0   0   2   0   2   2   2   0   2
 MK-4-15                2   2   2   0   0   0   2   0   0   2   2   2   0   2   0   2   2   2   2   0   0   2   0   0   0   0   0   2   2   2   2   0   0   0   2   0   2   2   2   0   0   0   0   2   2   0   2   0   2   2   2   2   2   2   2   0   0   2   2   2   2   0   2   0   0   0   2   2   2   2   2   0   0   0   0   2   2   0   0   0   0   2   0   0   2   2   0   0   2   2   2   0   0   2   2   2   0   0   2   0   2   2   0   0   2   0   0   0   0   2   0   2   0   2   2   2   2   0   0   2   0   0   2   0   0   2   2   2   2   0   2   2   0   0   0   0   2   0   0   0   0   2   2   2   2   2   2   2   2   0   2   2   2   0   0   0   0   0   2   0   2   2   2   2   2   2   2   0   0   0   0   2   2   0   2   2   0   0   2   0   2   0   2   2   2   0   2   0   0   2   0   0   0   2   0   2   2   2   0   2
 MK-4-16                2   2   2   0   0   0   2   0   0   2   2   2   0   2   0   0   2   2   2   0   0   2   0   2   0   0   0   2   2   0   2   0   0   0   2   0   2   2   2   0   0   2   0   2   2   0   2   0   2   2   2   2   2   2   2   0   0   2   0   2   2   0   2   0   0   0   2   2   2   2   2   0   0   0   0   2   2   0   0   0   0   2   0   0   2   0   0   0   2   0   2   2   0   2   2   2   2   0   2   2   2   0   0   0   2   0   0   0   0   2   0   0   0   2   2   0   2   0   0   2   2   0   2   0   0   2   2   2   2   0   2   2   0   0   0   0   2   0   0   0   0   2   2   2   2   2   2   2   0   0   2   2   0   2   0   0   0   0   2   0   2   2   2   0   2   2   2   0   0   0   0   2   2   0   2   0   0   0   0   0   2   0   2   0   2   0   2   0   2   2   0   0   0   2   0   2   0   2   0   0
 MK-5-1                 2   2   0   0   0   0   2   2   2   0   2   0   2   2   0   0   2   0   0   0   0   2   2   2   2   0   2   2   0   2   2   2   0   2   2   0   0   0   0   2   2   0   2   0   0   0   0   2   2   0   2   2   0   2   0   2   0   0   2   2   0   0   2   2   0   0   2   2   2   0   2   2   0   0   2   0   0   2   0   2   2   0   2   0   0   0   2   2   0   2   2   2   0   2   2   2   2   2   0   0   0   2   2   2   0   2   0   2   0   0   2   0   0   0   2   2   0   2   0   0   0   2   0   2   0   2   0   0   2   2   2   0   2   0   0   2   2   0   2   2   0   0   2   0   2   0   0   0   0   0   0   2   0   2   0   0   0   2   2   0   0   2   0   0   0   2   2   2   0   0   0   0   2   2   2   2   0   0   2   2   2   2   0   0   2   2   2   0   2   0   0   0   0   2   2   0   2   0   2   0
 MK-5-2                 2   2   2   0   0   2   2   2   2   0   2   0   2   2   0   0   2   0   0   0   2   2   2   2   2   0   2   2   0   2   2   2   0   0   2   0   2   0   2   2   2   0   0   2   0   2   0   2   2   0   0   2   0   0   0   2   0   0   2   2   0   0   0   2   0   0   2   2   2   0   2   2   0   0   2   0   2   2   0   2   2   0   2   0   0   0   2   2   0   2   2   2   0   2   2   2   2   2   0   0   2   0   2   2   0   2   0   2   0   0   2   0   2   0   2   2   0   2   2   0   0   2   0   2   0   0   2   0   2   0   2   0   2   2   0   2   2   2   2   2   2   0   2   0   2   0   0   0   0   0   0   2   0   2   0   0   0   2   2   0   0   2   0   0   0   2   2   2   0   0   0   0   2   2   2   2   0   0   2   2   0   2   0   0   2   0   2   0   2   0   0   0   0   2   0   0   2   0   0   2
 MK-5-3                 2   2   2   0   0   2   2   2   2   0   2   0   2   2   0   0   2   2   0   0   2   2   2   2   2   0   2   2   0   2   2   2   2   2   2   0   2   0   2   2   2   2   0   2   0   2   0   0   2   2   0   2   2   0   0   2   0   0   2   2   0   0   0   0   0   0   2   2   2   0   2   2   2   0   2   0   0   2   0   2   2   0   2   0   0   0   2   2   0   2   2   2   0   2   2   0   2   2   0   0   2   0   2   2   0   2   0   2   0   0   2   0   2   0   2   2   0   2   2   0   0   2   0   2   2   0   2   0   2   0   0   0   2   2   0   2   2   2   2   0   2   2   2   0   2   0   2   2   2   0   0   2   0   2   0   0   0   2   2   0   0   2   0   0   0   2   2   2   0   0   0   0   2   2   0   2   0   0   2   2   0   2   0   0   2   0   2   0   2   0   0   0   0   2   0   0   2   0   0   2
 MK-5-4                 2   2   2   0   0   0   2   2   2   0   2   0   2   0   0   0   2   2   0   0   2   0   2   2   2   0   0   2   0   2   2   2   2   0   2   0   2   0   2   2   2   2   2   2   0   2   0   0   2   2   0   2   2   0   0   0   2   0   2   2   2   2   0   0   0   0   2   2   2   0   2   2   2   0   2   0   0   2   0   2   2   0   2   0   0   0   2   2   0   2   2   2   0   2   2   0   0   2   0   0   2   0   0   2   2   2   0   2   0   0   2   2   2   0   0   2   2   2   2   2   0   2   0   2   0   0   2   0   2   0   0   0   2   2   0   2   2   2   2   0   2   0   2   2   2   0   2   2   2   0   0   0   0   2   0   0   0   2   0   2   0   2   0   0   0   2   2   2   0   0   0   0   2   2   0   2   0   0   2   2   0   2   2   0   2   0   0   0   2   0   0   0   0   2   0   0   2   0   0   2
 MK-5-5                 2   2   2   0   0   0   2   2   2   0   2   0   2   0   0   0   2   2   0   0   2   0   2   2   2   0   2   2   0   2   2   2   2   0   2   0   2   0   2   2   2   2   0   2   0   2   0   0   2   2   0   2   2   0   0   0   2   0   2   0   2   2   0   0   0   0   2   2   2   0   2   2   2   0   2   0   0   2   0   2   2   0   2   0   0   0   2   2   0   0   2   0   0   2   0   0   0   2   0   0   2   0   0   2   2   2   0   2   2   0   2   2   0   0   0   0   2   2   2   2   0   2   2   2   0   0   2   0   2   0   0   0   2   2   0   2   2   2   2   0   2   0   2   2   2   0   2   2   2   0   0   0   0   2   0   0   0   2   0   2   0   2   0   0   2   2   2   2   0   0   0   0   2   2   0   2   0   0   2   0   0   2   2   2   2   0   0   2   2   0   0   0   0   2   0   2   2   0   0   2
 MK-5-6                 2   2   2   2   0   0   2   2   0   0   2   0   2   0   0   0   2   2   0   0   2   0   2   0   2   0   2   2   0   2   0   2   2   0   2   0   2   0   2   2   2   2   2   2   0   2   0   2   2   2   0   2   2   0   0   2   2   0   2   2   2   2   0   0   0   0   2   2   2   0   2   2   2   0   2   0   0   2   0   2   2   0   2   2   2   0   2   2   0   0   2   0   2   2   0   0   2   2   0   0   2   0   0   2   2   2   2   2   2   0   2   2   0   0   2   0   2   2   2   2   0   2   2   2   0   2   2   0   2   0   0   0   2   2   0   2   2   2   2   0   2   0   2   2   2   0   2   2   2   0   0   0   0   2   0   0   0   2   0   2   0   2   0   0   2   2   2   2   0   0   0   0   2   2   0   2   0   0   2   0   0   2   2   2   2   2   0   2   2   0   0   0   0   2   0   2   2   0   0   2
 MK-5-7                 2   2   2   2   2   0   2   2   0   0   0   2   2   0   0   0   2   2   0   0   2   0   2   2   2   2   2   2   0   2   0   2   2   2   2   2   2   0   2   2   2   2   2   2   2   2   0   2   0   2   0   2   2   0   0   2   2   0   2   2   2   2   0   0   0   0   2   2   2   0   2   2   2   0   2   0   0   2   0   2   2   0   2   2   2   2   2   2   0   0   2   0   2   2   0   0   2   2   0   0   2   0   0   2   2   2   2   2   2   0   2   2   0   0   2   0   2   2   2   2   0   0   2   2   0   2   0   2   2   0   2   0   2   2   0   2   2   2   2   2   0   0   2   2   2   0   2   2   2   0   0   0   0   0   0   0   0   2   0   2   0   2   0   0   2   2   2   0   0   0   0   0   0   2   0   2   0   0   2   0   0   2   2   2   2   2   0   2   2   0   0   0   0   2   0   2   2   0   0   2
 MK-5-8                 2   2   2   2   0   0   2   2   0   0   2   2   2   0   0   0   0   2   0   0   2   0   2   2   2   2   2   0   0   2   0   2   2   2   2   2   2   2   2   2   2   2   2   2   2   2   0   2   0   2   0   2   2   0   0   2   2   0   2   2   2   2   2   0   0   0   2   2   2   0   2   2   2   0   2   0   0   2   0   2   2   0   2   2   2   2   2   2   0   0   2   0   2   2   0   0   2   2   0   0   2   0   0   2   2   2   2   2   2   0   0   2   0   0   2   0   2   2   2   0   2   0   2   0   0   2   0   2   2   0   2   0   2   0   0   2   2   2   2   2   0   0   2   2   2   0   2   2   2   0   0   0   0   0   0   0   0   2   0   0   0   2   0   0   2   2   2   0   0   0   0   0   0   2   2   2   0   0   2   0   0   2   2   2   2   0   0   2   0   0   0   0   0   2   0   2   2   0   0   2
 MK-5-9                 2   2   2   2   0   0   2   0   0   2   2   2   2   0   0   0   0   0   0   0   2   0   2   2   2   2   2   0   0   2   0   2   2   2   2   2   2   2   2   2   2   2   0   2   2   0   0   2   0   2   0   2   2   0   0   0   2   2   0   2   0   2   2   0   0   0   2   2   2   0   2   2   0   0   0   0   0   2   0   2   2   0   2   2   2   2   2   2   0   0   2   0   0   2   0   0   2   0   0   0   2   0   0   2   2   2   2   2   2   0   0   2   0   0   2   0   2   2   2   0   2   2   2   0   0   2   0   0   0   2   2   0   2   0   0   2   2   0   2   2   0   0   2   2   2   0   2   2   2   0   0   0   0   0   2   0   0   2   0   0   0   0   0   0   2   0   2   0   2   0   0   0   0   2   2   2   0   0   0   2   0   2   2   2   2   0   2   2   0   0   0   0   0   2   0   2   2   0   0   2
 MK-5-10                2   2   2   2   0   0   2   2   0   2   2   2   0   0   0   0   0   2   0   0   2   0   2   2   2   2   2   0   0   2   0   2   2   0   2   2   2   0   2   2   2   2   0   2   2   0   0   2   0   2   0   2   0   0   0   0   0   2   0   2   0   2   2   0   0   0   2   2   2   0   2   0   0   2   2   0   0   2   2   2   0   0   2   2   2   2   2   2   0   0   2   0   0   2   2   0   2   0   0   0   2   0   0   2   2   2   2   2   2   0   2   2   2   0   2   0   2   2   2   0   2   2   0   0   0   2   0   0   0   2   2   0   2   0   0   2   2   0   2   2   0   0   2   2   2   0   0   2   2   0   0   0   0   0   0   0   0   2   0   0   0   0   0   0   2   0   0   0   2   0   0   0   0   2   2   2   0   0   0   2   0   2   2   2   2   2   2   2   0   0   2   0   0   2   0   2   0   0   0   0
 MK-5-11                2   2   2   2   0   0   0   2   0   2   2   2   0   0   0   0   0   2   0   0   2   0   2   2   2   2   2   2   0   2   0   2   2   0   2   2   2   0   2   2   2   2   0   2   2   0   0   2   0   2   0   0   0   0   2   0   0   2   2   2   0   2   2   0   0   2   2   2   2   0   2   0   0   2   2   0   0   2   2   2   0   0   2   0   2   0   2   0   0   0   2   0   0   2   2   0   2   0   0   0   2   0   0   2   2   2   2   2   0   0   2   0   2   0   2   0   2   2   2   0   2   2   0   0   0   2   0   0   0   2   2   0   2   0   0   2   2   0   2   0   0   0   2   2   2   0   0   2   2   0   0   0   0   0   0   0   0   0   0   2   0   0   2   0   2   0   0   0   2   0   0   0   0   2   2   2   0   2   2   2   0   2   2   2   2   2   0   0   0   0   0   0   0   0   0   0   0   0   0   0
 MK-5-12                2   2   2   2   0   0   0   2   0   2   0   2   0   0   0   0   0   2   0   0   2   2   2   2   2   2   2   2   0   2   0   2   2   0   0   2   2   0   2   2   2   2   0   2   2   0   0   2   0   2   0   0   0   0   2   0   0   0   2   2   0   2   2   0   2   2   2   2   2   0   2   0   0   2   0   2   0   2   2   2   2   0   2   2   2   0   2   2   0   0   2   0   0   2   2   0   0   0   0   2   2   0   0   2   2   0   2   2   0   0   0   0   2   0   2   2   2   2   2   0   2   2   0   0   0   2   0   0   0   2   0   0   2   0   0   2   2   2   2   0   0   0   2   2   2   0   0   2   2   0   0   0   0   0   0   0   0   0   0   2   0   0   2   0   2   0   0   0   2   0   2   0   0   2   2   2   0   2   2   2   0   2   2   2   2   2   0   0   0   0   0   0   0   2   0   0   2   0   0   0
 MK-5-13                2   2   2   2   0   0   0   2   0   2   0   2   0   2   0   0   0   2   0   0   2   2   2   2   2   2   2   0   0   2   2   2   2   0   0   2   2   0   2   2   2   2   2   2   2   0   0   2   0   2   2   0   0   0   2   0   0   0   2   2   0   0   2   0   2   2   2   0   2   0   2   0   0   0   0   0   0   2   2   2   2   0   0   2   2   0   2   2   2   0   2   0   0   2   2   0   0   0   0   2   2   0   0   2   2   0   2   2   0   0   0   0   2   0   2   0   0   2   0   0   2   2   0   0   0   2   0   0   0   2   0   0   2   0   0   2   2   2   2   0   0   2   2   2   2   0   0   2   2   0   0   0   0   0   0   2   0   0   0   2   2   2   2   0   2   0   0   0   2   0   2   0   0   2   2   2   0   2   0   2   2   2   2   2   2   0   0   2   0   0   0   0   0   2   2   0   2   0   0   0
 MK-5-14                2   2   2   2   0   0   0   2   2   2   0   2   0   2   0   0   0   2   0   0   2   2   2   2   2   2   2   0   0   2   2   2   2   2   0   2   2   0   2   2   2   2   2   2   2   0   0   2   0   2   2   0   0   0   2   0   0   0   2   2   0   0   2   0   2   2   2   0   2   0   0   0   0   0   0   0   0   2   2   2   2   0   0   2   2   0   2   2   2   0   2   0   0   2   2   0   0   0   0   2   2   0   2   2   2   0   2   2   0   0   0   0   2   0   2   0   0   2   0   0   2   2   0   0   0   2   2   0   0   2   0   0   2   0   0   2   2   2   2   0   0   2   2   0   2   0   0   2   2   0   0   2   0   0   0   2   0   0   0   2   2   2   2   0   2   0   0   0   2   0   2   2   0   2   2   2   0   2   0   2   2   2   2   2   2   0   2   2   0   0   0   2   0   2   2   0   2   2   0   0
 MK-5-15                2   2   2   2   0   0   0   2   2   2   2   2   0   2   0   2   0   2   0   0   2   2   2   2   2   2   2   0   0   2   2   2   2   2   0   2   2   0   2   2   2   2   2   2   2   0   0   2   0   0   0   0   0   0   2   0   0   0   2   2   0   2   2   0   2   2   2   0   2   0   0   0   0   0   0   0   2   2   2   2   2   0   0   2   2   0   2   2   2   0   2   0   0   2   0   0   0   0   0   2   2   0   0   2   2   0   2   2   0   0   0   0   2   0   2   0   0   2   0   0   2   2   0   2   0   2   0   0   0   2   0   0   2   0   0   2   2   2   2   0   0   2   2   0   2   0   0   2   2   0   0   2   0   0   0   2   0   0   0   2   2   2   0   0   2   0   0   0   2   0   2   2   0   0   0   2   0   2   0   2   2   2   2   2   2   0   2   2   0   0   0   2   0   2   2   0   2   2   0   0
 MK-5-16                2   2   0   0   0   0   0   2   2   2   2   2   0   2   0   2   2   0   0   0   2   2   2   2   2   2   2   0   0   2   2   2   2   2   0   2   2   0   2   2   2   2   2   2   2   0   0   2   0   0   0   0   0   0   2   0   0   0   2   2   2   2   2   0   2   2   0   0   0   0   0   0   0   2   0   0   2   2   2   2   2   0   0   2   2   0   2   2   2   0   0   0   0   2   0   0   0   0   0   2   2   0   0   2   2   0   2   2   0   0   0   0   2   0   2   0   0   2   0   0   2   2   0   2   0   2   0   0   0   2   0   0   0   0   0   2   2   2   2   0   0   0   2   0   2   2   2   2   2   0   2   2   0   0   0   2   0   0   0   2   2   2   0   0   2   0   2   2   2   0   2   2   0   0   0   2   0   0   0   2   2   2   0   2   2   0   2   2   2   0   0   2   0   2   2   0   0   2   0   0
 MK-6-1                 2   0   0   2   2   2   2   2   2   2   2   0   0   2   2   2   2   2   2   0   0   2   0   2   2   0   0   0   0   2   0   2   0   0   2   0   2   2   0   2   0   2   2   0   2   2   2   2   0   0   2   2   0   0   2   0   2   2   2   2   2   2   0   2   2   2   2   2   0   2   2   2   2   2   2   2   0   0   0   2   0   0   2   0   0   0   2   2   0   0   2   0   0   0   2   0   0   0   2   2   0   2   0   2   2   2   0   2   0   2   2   0   2   0   0   0   2   2   0   0   2   0   2   2   2   2   2   0   2   2   0   2   2   2   0   2   0   0   2   0   2   0   0   0   2   0   2   2   0   2   2   0   2   2   2   2   2   2   0   0   0   2   2   2   0   2   0   2   0   2   0   0   2   0   0   0   0   2   2   2   2   2   0   2   2   2   2   2   0   0   2   0   2   2   0   2   2   0   2   2
 MK-6-2                 2   0   2   2   2   2   0   2   2   2   2   0   0   2   2   2   2   0   2   0   0   2   0   2   2   0   0   0   0   2   0   2   0   0   2   0   2   2   0   2   0   2   2   0   2   2   2   2   0   0   0   2   0   0   2   0   2   2   2   2   2   0   0   2   2   2   2   2   0   2   2   0   2   2   2   2   0   0   0   2   0   0   2   0   0   0   2   2   0   0   0   0   0   0   2   0   0   0   2   2   0   2   0   2   2   2   0   2   2   2   2   0   2   0   0   0   0   2   0   0   2   0   2   2   2   2   2   0   2   2   0   2   2   2   2   2   0   0   2   0   2   0   0   0   2   0   2   2   0   2   0   0   2   2   2   2   2   2   0   0   2   2   2   2   0   2   0   2   0   2   0   0   2   0   0   0   2   2   0   2   2   2   0   0   2   2   2   2   0   0   2   0   2   2   0   2   0   0   2   2
 MK-6-3                 2   0   2   2   2   2   2   2   2   2   2   0   0   2   2   2   2   0   2   0   0   2   0   2   2   0   0   0   0   2   2   2   0   0   2   0   2   2   0   2   0   2   2   0   2   2   2   2   0   0   0   2   0   0   2   0   2   2   2   2   2   0   2   2   2   2   2   2   0   2   2   0   2   2   2   0   0   0   0   2   0   0   2   0   0   0   2   2   0   0   0   0   0   2   2   0   0   0   2   2   0   2   0   2   2   2   0   2   0   2   2   0   2   0   0   2   0   2   0   0   2   0   2   2   2   2   0   0   2   2   2   2   2   0   2   2   0   0   2   0   2   0   0   0   2   0   2   2   0   2   0   0   2   2   2   0   2   2   0   0   2   2   2   2   0   2   0   0   0   2   0   0   0   0   0   0   2   2   0   2   0   2   0   0   2   2   0   2   0   0   2   0   2   2   2   2   0   0   2   2
 MK-6-4                 2   0   2   2   2   2   2   2   2   2   2   0   0   0   2   2   2   0   2   0   0   2   0   2   2   0   0   0   2   2   2   2   0   0   2   0   2   2   0   2   0   2   2   0   2   2   2   2   0   0   0   2   0   0   2   0   2   2   2   2   2   0   2   2   2   2   0   2   0   2   2   0   2   2   2   0   0   0   0   2   0   2   2   0   0   0   2   2   0   0   2   0   0   2   2   0   0   0   2   2   0   2   0   0   2   2   0   2   0   2   2   0   2   0   0   2   0   2   0   0   2   0   2   2   2   2   0   0   2   2   2   2   2   0   2   2   0   0   2   0   2   0   0   0   0   0   2   2   0   2   2   0   2   2   0   0   2   2   0   0   2   2   0   2   0   2   0   0   0   2   0   0   0   0   0   0   2   2   0   2   0   2   0   0   2   2   0   2   0   0   2   0   2   2   2   2   0   0   2   2
 MK-6-5                 0   0   2   2   2   2   2   2   2   2   2   0   0   0   2   2   2   0   2   0   0   2   0   2   2   0   0   0   2   0   2   0   0   0   0   0   2   0   0   2   0   2   2   2   2   2   0   2   0   0   0   2   0   0   2   0   2   2   2   0   2   0   2   2   2   2   0   2   0   2   2   0   2   2   2   0   0   0   0   2   0   0   2   0   0   0   2   2   0   0   2   0   2   2   2   2   0   0   2   2   0   2   0   2   2   2   0   2   0   2   0   0   2   0   0   2   0   2   0   2   2   2   0   2   2   2   0   0   2   2   2   0   2   2   2   2   0   0   2   0   0   0   2   0   0   0   2   0   0   2   2   0   2   2   0   2   2   2   0   2   2   2   0   2   0   2   0   0   0   2   0   0   2   0   0   0   2   2   0   2   0   2   0   0   2   2   0   2   0   0   2   0   2   2   2   2   0   0   2   2
 MK-6-6                 0   0   2   0   2   2   2   2   2   2   2   0   0   0   2   2   2   0   2   0   0   2   0   2   2   0   0   2   0   0   2   0   0   0   0   0   2   0   0   2   0   2   2   2   2   2   0   2   0   0   2   0   0   0   2   0   2   2   2   0   0   0   2   2   2   2   0   2   0   2   2   2   2   2   2   0   0   0   0   2   0   0   2   0   0   0   2   2   0   0   2   0   2   2   2   2   0   2   2   2   0   2   0   2   2   2   0   0   0   2   0   0   2   0   0   2   2   2   0   2   2   2   0   2   0   2   2   0   2   2   2   0   2   2   2   2   0   0   2   0   0   0   2   0   0   0   2   0   0   2   2   0   2   2   0   2   2   2   0   2   2   2   0   2   0   2   0   0   0   2   0   0   2   0   0   2   2   0   0   2   0   0   0   0   2   2   0   2   0   0   2   0   0   2   2   2   0   0   2   2
 MK-6-7                 2   0   2   0   2   2   2   2   2   2   2   0   0   2   2   2   2   0   2   0   0   2   0   2   2   0   0   0   0   0   2   0   0   0   0   0   2   0   0   2   0   2   2   2   2   2   0   2   2   0   2   0   0   0   2   0   0   2   0   0   0   0   2   2   2   2   2   2   0   2   2   2   2   2   2   0   0   0   0   2   2   0   2   2   0   0   2   2   0   2   2   0   2   2   2   2   0   2   2   2   0   2   0   2   2   2   0   0   2   2   0   0   0   0   0   2   2   0   0   2   2   2   0   2   0   2   2   0   2   2   2   0   2   2   2   2   0   0   2   0   0   0   2   0   0   0   2   0   0   2   2   0   2   2   0   2   2   2   0   2   2   2   0   0   0   2   0   0   0   2   0   2   0   0   0   2   2   0   0   2   0   0   0   0   2   2   0   2   0   0   2   0   0   2   2   2   2   0   2   2
 MK-6-8                 0   0   2   0   2   2   2   2   2   2   2   0   0   2   2   2   2   0   2   2   0   2   0   2   2   0   0   0   0   0   2   0   0   2   0   0   2   0   0   2   0   0   2   0   2   2   0   2   2   0   2   0   0   0   2   0   0   2   0   0   0   0   0   2   2   2   2   2   0   2   2   2   2   2   2   0   0   0   0   0   0   0   2   2   0   0   2   2   0   2   2   2   2   0   2   2   0   2   2   2   0   2   0   2   2   2   0   0   2   2   0   0   0   0   0   2   2   0   0   2   2   2   2   2   0   2   2   0   2   2   2   0   0   2   2   2   0   0   2   0   0   0   2   0   2   0   2   0   0   2   2   2   2   2   0   2   2   0   2   0   0   2   0   0   0   2   0   0   0   2   2   2   0   0   0   2   2   2   0   2   0   0   0   0   2   2   0   2   0   0   2   0   0   2   2   2   0   2   2   2
 MK-6-9                 0   0   2   0   2   0   2   2   2   0   2   0   0   2   2   2   2   0   2   2   0   2   0   2   2   0   0   0   0   0   2   0   0   2   0   0   2   0   0   2   0   2   0   2   2   2   0   2   2   0   2   0   0   0   0   2   0   0   2   2   0   0   0   2   2   0   2   2   0   2   2   2   2   0   0   0   0   2   0   0   0   0   2   2   0   0   2   0   0   2   2   2   2   0   2   0   0   2   2   2   0   2   0   2   2   2   0   0   2   2   0   0   0   0   0   0   2   0   0   2   2   2   2   2   0   2   2   0   2   2   2   0   0   2   2   2   0   0   2   0   0   0   2   0   2   0   2   0   0   2   2   2   2   2   0   2   0   0   2   0   0   2   0   0   0   2   0   0   2   2   2   2   0   0   0   2   2   0   2   2   0   0   0   0   2   2   0   2   0   0   2   0   0   2   2   2   0   2   2   2
 MK-6-10                0   0   2   0   2   0   2   2   2   0   2   0   0   2   2   2   2   2   2   2   0   2   0   2   2   0   0   0   0   0   2   0   0   2   0   0   2   0   0   2   0   2   0   2   2   0   0   2   0   0   2   0   0   0   0   2   0   0   2   0   0   0   0   2   2   0   2   2   0   2   2   2   2   0   0   0   2   2   0   0   0   0   0   2   0   0   2   0   0   2   2   2   2   0   2   0   0   2   0   2   0   2   0   2   2   2   0   0   0   2   0   0   0   0   0   0   2   0   0   2   2   2   0   2   0   2   2   2   2   2   2   0   0   2   2   2   0   0   2   0   0   0   0   0   0   0   2   0   0   2   2   2   0   2   0   2   0   0   2   2   0   2   0   0   0   2   0   0   2   2   2   2   0   0   2   2   2   0   2   2   0   2   0   0   2   2   0   2   0   2   2   0   0   2   0   2   0   2   2   2
 MK-6-11                0   0   2   0   2   0   2   2   2   0   0   0   0   2   2   2   2   2   2   2   0   2   0   2   2   0   0   0   0   0   2   0   0   2   0   0   2   0   0   2   0   0   0   0   2   0   2   0   0   0   2   0   0   0   0   2   0   0   2   0   0   0   0   2   2   0   0   2   0   2   2   0   0   0   0   0   0   2   0   0   0   0   2   2   0   0   2   0   0   2   2   2   2   0   0   0   0   2   0   0   0   2   0   2   2   2   0   0   0   2   0   0   0   0   0   0   0   2   0   2   2   2   0   2   0   0   2   2   2   2   2   2   2   2   2   2   0   0   2   0   0   0   0   0   0   0   2   2   0   2   0   2   0   2   2   2   0   0   2   2   0   2   0   0   0   2   0   0   2   2   2   2   0   0   2   2   2   0   2   2   0   2   0   0   0   2   0   2   0   2   2   0   0   2   2   2   0   2   2   0
 MK-6-12                0   0   0   0   2   0   2   2   2   0   0   0   0   2   2   2   2   2   2   2   0   2   0   2   2   0   0   0   0   2   2   0   0   2   0   2   2   0   0   2   0   0   0   0   2   2   2   0   0   0   2   0   0   0   0   2   2   0   0   0   0   0   0   2   2   0   0   2   0   2   2   2   2   0   0   0   0   2   0   0   0   0   2   2   0   0   2   0   0   2   2   2   2   0   2   0   0   2   0   0   0   2   2   2   2   2   0   0   0   2   2   0   0   2   0   0   0   2   0   2   2   2   0   2   0   0   0   2   2   2   2   2   2   2   2   0   0   0   2   2   0   0   2   0   0   0   2   2   0   2   0   2   0   0   2   2   0   0   2   2   2   2   0   0   0   2   0   0   2   2   2   2   0   0   2   2   2   0   2   2   0   2   0   0   0   2   2   2   0   2   2   0   0   2   2   2   0   2   2   0
 MK-6-13                0   0   0   2   2   0   2   2   2   0   2   0   0   2   2   2   0   2   0   2   0   2   0   2   2   0   0   0   0   2   2   0   0   2   0   2   2   0   0   2   2   0   0   2   0   2   2   0   0   0   0   0   0   0   0   2   2   0   0   0   2   0   2   0   2   0   0   2   0   0   0   2   2   0   0   0   0   2   0   0   0   0   2   2   0   2   2   0   0   2   2   0   2   0   2   0   0   2   0   0   0   2   2   2   2   2   0   0   0   2   2   0   0   2   0   0   0   2   0   0   2   2   0   2   0   0   0   0   2   2   2   2   2   2   2   2   2   0   2   2   0   0   2   2   0   0   2   2   0   2   0   2   0   0   2   2   0   0   2   2   2   2   0   0   0   2   0   0   2   2   2   2   0   0   2   2   2   0   2   2   0   0   0   0   0   0   2   2   0   2   2   2   0   2   2   2   0   2   2   0
 MK-6-14                0   2   0   2   2   0   2   2   2   0   2   0   0   2   2   0   0   2   0   2   0   2   0   2   2   0   2   0   0   2   2   0   0   2   0   2   0   0   0   0   2   0   0   2   0   2   2   0   0   0   0   0   0   0   0   2   2   0   2   0   2   0   2   0   2   0   0   2   0   0   0   0   2   0   0   0   0   2   0   0   0   0   2   2   0   2   2   0   0   2   2   0   2   0   2   0   0   2   0   0   0   2   2   2   2   2   0   0   0   2   2   0   2   2   0   0   0   2   2   2   2   0   0   2   2   0   0   0   2   2   2   2   2   2   2   2   2   0   2   2   0   0   2   2   2   0   2   2   0   2   0   2   0   2   2   2   0   0   2   2   2   2   0   0   0   2   0   0   2   0   2   2   0   0   2   2   2   0   2   2   0   0   0   0   0   0   2   2   0   2   2   2   0   2   2   2   0   2   2   0
 MK-6-15                0   2   0   2   2   0   2   2   2   0   2   0   0   2   0   0   0   2   0   0   0   2   0   2   2   0   2   0   0   2   2   0   2   2   2   2   0   0   0   0   2   0   0   2   0   2   2   0   0   0   0   0   0   0   0   2   2   0   2   0   2   0   0   0   2   0   0   2   0   0   0   0   2   0   2   0   0   2   0   2   0   0   2   0   0   2   0   0   0   2   2   2   2   0   2   0   0   2   0   0   0   2   2   2   2   2   0   0   0   2   2   0   2   2   0   0   2   2   2   2   2   2   0   2   2   0   0   0   2   2   2   2   2   2   2   2   2   0   2   2   0   0   2   2   2   0   2   2   0   2   0   2   0   2   2   2   0   0   2   2   2   2   0   0   0   2   0   0   2   0   2   2   0   0   2   2   0   0   2   2   2   0   2   0   0   0   2   2   0   2   2   2   0   2   2   2   0   2   2   0
 MK-6-16                0   2   0   2   2   0   2   2   2   0   2   0   0   2   0   0   0   2   0   0   2   2   0   0   0   0   2   2   2   2   2   0   0   2   2   2   0   0   0   0   2   2   0   2   0   2   2   0   0   2   0   0   0   0   0   2   2   0   2   0   2   0   0   0   2   0   0   0   0   0   0   0   2   0   0   0   0   2   0   2   0   0   2   0   0   2   2   0   0   2   0   2   2   0   2   2   0   2   2   0   0   2   2   2   2   2   0   0   0   2   0   0   2   2   0   0   2   2   2   2   0   2   2   2   2   0   0   0   0   2   2   2   2   2   2   2   2   0   2   2   2   0   2   2   2   0   2   2   2   2   0   0   0   2   2   0   0   0   2   2   2   2   0   0   0   2   0   0   0   0   2   2   0   0   2   2   0   0   2   2   2   0   2   0   0   0   2   2   0   2   2   0   0   2   2   0   0   2   2   0
 
!****************************************** Phenotypic Data **********************************************************
!-100.0 is resevred for missing phenotype
SimulatedTrait1        16.2116   11.8293   16.0403   13.4400   16.6301   13.2241   11.7291   14.7903    8.9392   10.1434   19.0929   10.0345   15.9519   13.1593   16.7584   14.4819   16.9087    9.3366   18.1548   12.5502   17.1985   12.3585   13.8085   12.2512   10.3595   18.9803   13.8288   10.5490   17.3641   17.4386   15.8510   17.1108   18.3826   16.7965   16.6582   11.3703   14.0070   20.5538   15.1492   13.0309    9.5094   16.3129   11.6200   20.2820   21.7861   15.3508   16.2753   11.0696   12.7057   13.5220    9.7277   15.3823   12.7593   16.0015   20.7438   16.3364   17.9829   14.0214   14.9042    8.8952   12.7329   14.6574   15.6297   20.3841   17.6334   13.7908   11.5940   17.6660   13.0621   18.0996   14.2696   13.4613   17.1212   14.1772   10.2308   15.3581   13.8901   14.8066   12.5542   18.0060   17.5093   13.8379   14.6193   22.0138   18.0083   11.9251   12.0730   13.7516   16.8616   17.0567   18.0894   14.1632   15.7155   20.8078   11.4640   22.0030    6.8429   15.0364   16.8079   15.9378   13.6401   14.5320   15.7958   14.7052    7.0277   16.1860   15.4209   12.5677   16.4691   16.9054   18.5214   11.5800   12.8017   14.6870   14.5853   11.1562   13.4532   18.2798   18.0308   13.8922   13.1490   13.8500   14.3413   17.3634   14.2721   12.2533   13.0914   10.3666   17.6086   16.7820   17.1866   12.6455   13.9923   10.6529   14.5607   11.9564   17.7436   15.9064   13.8496   15.6361   14.0205   16.8728   13.6508   12.6962   12.1430   17.8167   11.0102   18.1264    9.2074   13.8823   13.8296   14.5616   16.7462   19.5507   14.1981   17.5052   16.9951   14.3723   18.8356   18.9730   10.9874   14.0268   21.4141   18.8761   21.4557   11.2911   16.5845   11.6054   18.6710   14.2761   22.0934   17.3533   16.7289   10.7153   13.2425   16.3219   16.7531   14.8015   13.2788    5.1145    9.6224   11.6278   17.3260   14.6995   14.9816   17.5313   15.8910   14.5824    9.0123   11.2753   15.7264   11.8639   15.0301   16.5056   14.9350   17.3429   12.9405   13.9285   12.1502   11.8318
SimulatedTrait2        10.5261    9.2172   13.3087   10.4508   10.4934   10.8132   12.5324   10.7317   11.9477    7.9956    7.1108   10.7686   13.0625   10.1662    9.9789    9.9429    8.8400    9.0419   10.5666   10.8298    9.6009   10.2706   10.3776   11.7333   10.9227    6.1695   11.5909    9.0212   10.5692   10.3133   10.1054    9.0690    6.8877    9.1156    8.1391   10.3505    9.6131   10.1438    9.5372    9.5951    9.6928   12.4467   12.2555    9.6664   11.5587    9.3223    9.7570   10.9896    9.7928   11.9367   12.8430   12.1754   11.2129    8.5603   11.6045    7.6373    8.7067    9.7124    9.4925   12.4322    9.8961    7.4921    9.5212    9.4499   10.5003    7.5485    9.2332   10.1872   11.4843   11.4486    8.2233   11.9293    8.6176   10.2657   11.4601    7.1059    6.7895    8.5374   12.8203   10.1741    9.8624    9.8407   11.2968    8.9019   12.3360    8.5541    6.3680   10.7463   11.7866   13.3155    9.5765    9.0420    9.2344   10.3187   10.0018   12.3958   11.3992    7.1133   12.8599   11.7232   11.9897   11.4918    8.6419   10.0909   10.6725   12.4808    9.9373    9.9621   12.0874    7.9399   11.0237   11.2497   12.4586   11.6199   11.7341    9.8497   10.7950    8.6416    7.9184    9.5821   10.9977   11.2180   10.7492   11.1015   10.0815   10.8347    8.0027   10.5896    8.7120   11.8803   12.2358   11.7697   10.6354   11.6415    9.5002    9.1277   11.6441    9.3017   10.0129   10.2999    8.7470    9.9873   10.8236    9.7417    9.3196    8.4529   11.4234   11.2184    7.8068   10.2174    8.4000   11.6866    8.4307    9.8227    9.3618    6.9096   10.4038    8.0805   11.7200    7.7411   10.0187    8.1220   10.1554    9.2567    9.9557    9.1419    7.9088   13.7795   12.1346   13.7671   10.9722    9.6404    8.6001    9.0992    9.5222    9.0459    8.8791   13.5917   11.3597   12.6475    9.3618   11.5013   10.9912    7.9729    9.7386    6.2277    9.2278    7.2445   11.0267    9.0594   10.2443   11.0649    9.6348   10.8819   10.9747   10.5646    8.9527    7.1349   10.9401   10.5050
 
