# Supplementary material for: Inclusive Composite Interval Mapping of QTL by Environment Interactions in Biparental Populations
Source: PLoS One. 2015 Jul 10;10(7):e0132414. doi: 10.1371/journal.pone.0132414 (PMC4498613; doi:10.1371/journal.pone.0132414)
Supplement: S4 File — (ZIP) [file pone.0132414.s004.zip › H=0.1/L1/run_00085.met]

!**********************Note: lines staring with "!" are remarks and will be ignored in the program********************
!*********************************General Information**********************************
!Assuming F1 = P1 x P2, populations available in QTL IciMapping are: 
!  1, P1BC1F1 = P1 x F1, the first backcrossing where P1 is used as the recurrent parent;
!  2, P2BC1F1 = P2 x F1, the first backcrossing where P2 is used as the recurrent parent;
!  3, F1DH, F1-derived doubled haploids; 
!  4, RIL or F1RIL, recombination inbred lines through the repeated selfing of F1;
!  5, P1BC1RIL, recombination inbred lines through the repeated selfing of P1BC1F1;
!  6, P2BC1RIL, recombination inbred lines through the repeated selfing of P2BC1F1;
!  7, F2, the selfing generation of F1;
!  8, F3, the selfing generation of F2;
!  9, P1BC2F1, the second backcrossing where P1 is used as the recurrent parent; 
! 10, P2BC2F1, the second backcrossing where P2 is used as the recurrent parent;
! 11, P1BC2RIL, recombination inred lines through the repeated selfing of P1BC2F1; 
! 12, P2BC2RIL, recombination inred lines through the repeated selfing of P2BC2F1; 
! 13, P1BC1F2, the selfing generation of P1BC1F1; 
! 14, P2BC1F2, the selfing generation of P2BC1F1; 
! 15, P1BC2F2, the selfing generation of P1BC2F1; 
! 16, P2BC2F2, the selfing generation of P2BC2F1; 
! 17, P1BC1DH, P1BC1F1-derived doubled haploids; 
! 18, P2BC1DH, P2BC1F1-derived doubled haploids; 
! 19, P1BC2DH, P1BC2F1-derived doubled haploids; 
! 20, P2BC2DH, P2BC2F1-derived doubled haploids; 
   3      !Mapping Population (see remarks above)
   2      !Mapping Function (1 for Kosambi; 2 for Haldane; 3 for Morgan)
   2      !Marker Space Type (1 for intervals; 2 for positions)
   1      !Marker Space Unit(1 for centiMorgans; 2 for Morgan)
   6      !Number of Chromosomes (or Linkage Groups)
 200      !Size of the mapping population
   2      !Number of environments
 
!***************************************** Chromosomes and Linkage Maps **********************************************
!Chromosome                 NumMarkers
-CH1                        16
-CH2                        16
-CH3                        16
-CH4                        16
-CH5                        16
-CH6                        16
!Linkage map (Marker name followed by position or the interval length)
 MK-1-1                1     0.000
 MK-1-2                1    10.000
 MK-1-3                1    20.000
 MK-1-4                1    30.000
 MK-1-5                1    40.000
 MK-1-6                1    50.000
 MK-1-7                1    60.000
 MK-1-8                1    70.000
 MK-1-9                1    80.000
 MK-1-10               1    90.000
 MK-1-11               1   100.000
 MK-1-12               1   110.000
 MK-1-13               1   120.000
 MK-1-14               1   130.000
 MK-1-15               1   140.000
 MK-1-16               1   150.000
 MK-2-1                2     0.000
 MK-2-2                2    10.000
 MK-2-3                2    20.000
 MK-2-4                2    30.000
 MK-2-5                2    40.000
 MK-2-6                2    50.000
 MK-2-7                2    60.000
 MK-2-8                2    70.000
 MK-2-9                2    80.000
 MK-2-10               2    90.000
 MK-2-11               2   100.000
 MK-2-12               2   110.000
 MK-2-13               2   120.000
 MK-2-14               2   130.000
 MK-2-15               2   140.000
 MK-2-16               2   150.000
 MK-3-1                3     0.000
 MK-3-2                3    10.000
 MK-3-3                3    20.000
 MK-3-4                3    30.000
 MK-3-5                3    40.000
 MK-3-6                3    50.000
 MK-3-7                3    60.000
 MK-3-8                3    70.000
 MK-3-9                3    80.000
 MK-3-10               3    90.000
 MK-3-11               3   100.000
 MK-3-12               3   110.000
 MK-3-13               3   120.000
 MK-3-14               3   130.000
 MK-3-15               3   140.000
 MK-3-16               3   150.000
 MK-4-1                4     0.000
 MK-4-2                4    10.000
 MK-4-3                4    20.000
 MK-4-4                4    30.000
 MK-4-5                4    40.000
 MK-4-6                4    50.000
 MK-4-7                4    60.000
 MK-4-8                4    70.000
 MK-4-9                4    80.000
 MK-4-10               4    90.000
 MK-4-11               4   100.000
 MK-4-12               4   110.000
 MK-4-13               4   120.000
 MK-4-14               4   130.000
 MK-4-15               4   140.000
 MK-4-16               4   150.000
 MK-5-1                5     0.000
 MK-5-2                5    10.000
 MK-5-3                5    20.000
 MK-5-4                5    30.000
 MK-5-5                5    40.000
 MK-5-6                5    50.000
 MK-5-7                5    60.000
 MK-5-8                5    70.000
 MK-5-9                5    80.000
 MK-5-10               5    90.000
 MK-5-11               5   100.000
 MK-5-12               5   110.000
 MK-5-13               5   120.000
 MK-5-14               5   130.000
 MK-5-15               5   140.000
 MK-5-16               5   150.000
 MK-6-1                6     0.000
 MK-6-2                6    10.000
 MK-6-3                6    20.000
 MK-6-4                6    30.000
 MK-6-5                6    40.000
 MK-6-6                6    50.000
 MK-6-7                6    60.000
 MK-6-8                6    70.000
 MK-6-9                6    80.000
 MK-6-10               6    90.000
 MK-6-11               6   100.000
 MK-6-12               6   110.000
 MK-6-13               6   120.000
 MK-6-14               6   130.000
 MK-6-15               6   140.000
 MK-6-16               6   150.000
!*********************************** Marker Types ********************************************************************
!Co-dominant marker: When heterozygote F1 is present, P1 is coded as 2, F1 is coded as 1, and P2 is coded as 0; Otherwise, P1 is coded as 2, and P2 is coded as 0. 
!Dominant marker: When heterozygote F1 is present, P1 and F1 are coded as 12, and P2 is coded as 0; Otherwise, P1 is coded as 2, and P2 is coded as 0.  
!Recessive markers: When heterozygote F1 is present, P1 is coded as 2, and F1 and P2 are coded as 10; Otherwise, P1 is coded as 2, and P2 is coded as 0. 
!Missing marker is coded as -1. 
 MK-1-1                 0   0   0   0   2   2   2   2   0   2   2   0   0   0   2   2   0   2   2   0   0   0   0   2   2   2   0   0   2   2   0   0   0   2   0   0   0   0   2   0   2   2   0   0   2   0   2   0   2   0   0   0   2   0   2   2   2   2   2   0   0   0   0   0   0   2   2   2   2   0   0   2   2   0   0   0   2   2   0   2   0   0   2   2   2   0   2   0   0   2   0   0   0   2   2   0   2   0   0   0   2   0   2   2   0   2   0   2   0   0   0   2   0   0   0   2   2   2   0   2   2   2   0   2   0   2   0   0   2   2   2   0   0   2   0   0   2   0   0   2   2   2   2   2   0   2   0   0   2   2   0   2   2   0   0   2   2   0   0   0   0   2   2   2   0   0   0   2   2   2   2   0   2   0   0   2   2   2   2   0   0   0   2   2   2   0   2   2   2   2   2   2   0   2   0   0   2   0   2   2
 MK-1-2                 0   0   2   0   2   2   2   2   2   2   2   0   0   2   2   2   0   2   0   0   0   0   2   2   2   0   0   0   2   2   0   0   0   0   0   0   0   0   2   0   2   2   0   2   2   0   2   0   2   0   0   0   2   0   0   2   2   2   2   0   0   0   2   0   0   2   2   2   2   0   2   2   2   0   0   0   2   2   0   2   0   0   0   0   2   0   2   0   2   2   0   0   0   2   2   0   2   0   0   0   2   0   2   2   0   2   0   2   0   0   0   2   0   0   0   2   0   2   0   2   2   2   0   2   0   2   0   2   2   2   2   0   0   2   0   0   2   0   0   0   2   2   2   2   0   2   0   0   2   2   0   2   2   2   0   2   2   0   2   0   0   2   2   2   0   0   2   0   2   2   2   0   2   0   0   2   2   2   2   0   0   0   2   2   2   0   2   2   2   2   2   2   0   2   0   0   2   0   2   0
 MK-1-3                 0   0   2   0   2   2   2   2   0   2   2   0   0   2   2   0   2   2   0   0   0   2   2   2   2   0   0   0   2   2   0   0   2   0   0   0   0   0   2   0   2   2   0   2   2   0   2   0   2   0   0   0   2   0   0   2   2   2   2   0   0   2   2   0   0   2   2   2   2   0   2   2   2   0   2   2   2   2   0   2   0   0   0   0   2   0   2   0   2   2   0   0   0   2   2   0   2   2   0   0   2   0   2   2   0   2   0   2   0   0   0   2   0   0   0   2   0   2   0   2   2   2   0   2   0   2   0   2   2   2   2   0   0   2   0   2   2   0   0   0   2   2   2   2   0   2   0   0   2   2   0   2   2   2   0   2   2   0   2   0   0   2   2   2   0   0   2   0   2   2   2   0   2   0   0   2   0   2   0   0   0   0   0   2   2   0   2   2   2   2   2   2   0   2   0   0   2   0   2   0
 MK-1-4                 0   0   2   2   2   2   2   0   0   2   2   2   0   2   2   0   2   0   0   0   0   2   0   2   0   0   0   0   0   2   0   0   2   0   0   0   0   0   0   2   2   2   0   2   2   0   2   0   2   0   0   0   0   0   0   2   2   2   0   0   0   0   2   2   2   0   2   2   2   0   2   2   2   2   2   2   2   2   0   2   0   0   2   0   2   0   2   0   0   2   0   0   0   2   2   2   2   0   0   0   2   0   2   2   0   2   0   2   0   0   0   2   0   0   0   2   0   2   2   2   2   2   0   2   0   2   0   0   0   2   2   0   0   2   0   2   2   0   0   2   2   0   2   2   0   2   0   0   2   2   0   2   2   2   0   2   2   0   2   0   0   2   2   2   0   0   2   0   2   2   2   2   2   0   0   0   0   2   0   0   2   0   0   2   2   0   2   2   2   0   2   2   0   2   0   0   2   0   2   2
 MK-1-5                 0   0   2   2   2   2   2   0   0   2   2   2   0   2   2   0   2   0   0   0   0   2   0   2   0   0   2   0   0   2   0   0   2   0   0   0   0   2   0   2   2   2   0   2   2   0   2   2   0   0   0   0   0   0   0   2   2   2   0   0   0   0   2   2   2   0   0   2   2   0   2   2   2   0   2   2   2   2   0   2   2   0   2   0   0   0   2   0   0   2   0   0   0   0   2   2   2   0   0   0   2   0   2   2   0   2   0   2   0   0   0   2   0   0   0   2   0   2   2   0   2   2   0   2   0   2   0   0   0   2   0   0   0   2   0   2   2   0   0   2   2   0   2   2   0   2   0   0   2   2   0   2   2   2   0   2   2   0   2   0   0   2   2   2   0   2   2   0   2   2   2   2   2   0   0   0   0   2   0   2   2   0   0   2   2   0   2   2   2   0   2   2   0   2   0   0   2   2   2   2
 MK-1-6                 0   0   2   2   2   2   2   0   0   2   2   2   0   2   2   0   2   0   0   0   0   2   0   2   0   0   2   0   0   2   0   0   2   0   0   0   0   2   2   2   2   2   0   0   2   0   2   2   0   0   0   0   0   0   0   2   2   2   0   0   0   0   2   2   2   2   0   2   2   0   2   2   2   0   2   2   0   2   0   2   2   0   2   0   0   0   2   0   0   2   0   0   0   0   2   2   2   0   0   2   2   0   0   2   0   2   0   2   0   0   0   2   0   2   0   0   0   2   2   0   2   2   0   2   0   2   0   0   0   2   0   0   2   0   2   2   2   2   0   2   2   0   2   2   0   2   0   0   2   2   0   2   2   2   0   2   2   0   2   0   0   2   2   2   0   2   2   0   2   0   2   2   2   0   2   0   0   2   0   2   2   0   0   2   2   2   2   2   2   0   2   2   0   2   0   0   2   2   0   2
 MK-1-7                 0   0   2   0   2   2   2   0   0   2   2   2   0   0   2   2   2   0   0   0   0   2   0   2   0   2   2   0   0   2   0   2   2   0   0   0   0   2   2   2   2   2   0   0   2   0   2   2   0   2   0   0   0   0   0   2   0   2   2   0   0   0   2   0   2   2   0   2   2   2   2   2   2   0   2   2   0   2   0   2   2   2   2   0   0   2   0   0   0   0   0   0   0   0   2   2   2   0   0   2   2   0   2   2   0   0   0   2   0   0   0   0   0   2   0   0   0   2   0   0   2   2   0   2   0   2   0   0   0   2   0   0   2   2   2   0   2   2   0   2   0   0   2   2   0   2   0   0   0   2   0   2   2   0   0   2   2   2   2   0   0   0   2   0   0   2   2   0   2   0   2   2   2   0   2   2   0   2   2   2   0   0   0   0   2   2   0   2   2   0   2   0   0   2   0   0   2   2   0   2
 MK-1-8                 0   0   2   0   2   2   2   2   0   2   2   2   0   0   2   2   2   0   0   0   0   2   0   2   0   2   2   0   0   2   0   2   2   0   2   0   0   2   2   2   2   2   0   0   2   0   2   2   0   2   0   0   0   0   0   2   0   2   2   0   0   0   2   0   2   2   2   2   2   2   2   2   2   0   2   2   0   0   0   2   2   2   2   0   0   2   0   0   0   2   2   0   2   0   2   2   2   0   0   2   2   0   2   2   0   0   0   0   0   0   0   0   0   2   0   0   0   2   0   2   2   0   0   2   0   2   0   0   0   2   0   0   2   0   2   0   2   2   0   2   2   0   0   2   0   2   0   0   2   2   0   2   2   0   0   2   2   2   2   0   0   0   2   2   0   2   2   0   2   0   2   2   2   0   2   2   0   0   2   2   0   2   0   0   2   2   0   2   2   0   2   0   0   2   0   0   2   2   0   2
 MK-1-9                 0   0   2   0   2   2   2   2   2   2   2   2   0   2   2   2   2   0   0   2   0   2   0   2   0   0   2   0   0   0   0   2   2   0   2   0   0   2   2   2   2   2   0   0   2   0   2   2   0   2   0   0   0   0   0   2   0   2   2   0   0   0   2   0   2   2   2   2   2   0   2   0   2   0   2   2   0   0   2   2   2   2   0   0   0   2   0   0   0   2   2   0   2   0   2   2   2   0   0   2   2   0   2   2   2   0   0   0   0   0   0   0   0   2   0   0   2   2   0   2   2   0   0   0   0   2   0   0   0   2   0   0   0   0   2   0   2   2   0   2   2   0   0   2   0   2   0   0   2   2   0   2   2   2   0   2   2   2   2   0   0   0   2   2   0   2   2   0   0   0   2   2   2   0   2   2   0   0   2   2   0   2   0   0   2   2   0   2   2   0   2   0   0   2   0   0   2   2   0   2
 MK-1-10                0   0   2   0   2   2   2   2   2   2   2   2   0   2   2   2   2   0   0   2   0   2   0   2   0   2   2   0   2   0   0   2   2   2   2   0   0   2   2   2   2   2   0   0   2   0   2   2   0   2   0   0   0   0   0   2   0   0   2   0   0   0   2   0   2   2   2   0   2   0   2   0   2   0   2   2   0   0   2   2   2   2   0   0   0   2   0   0   0   2   2   0   2   0   2   2   2   0   0   0   2   0   2   2   2   0   0   0   0   0   0   2   0   2   0   0   2   2   0   2   2   0   0   0   0   2   0   0   0   0   0   0   0   0   0   2   2   2   2   2   2   0   2   2   0   2   0   0   2   2   0   2   2   2   0   2   2   2   2   0   0   2   2   2   0   2   0   0   0   0   2   2   2   0   2   2   0   0   0   2   0   2   0   0   2   0   0   2   2   0   2   0   0   0   0   0   2   2   0   2
 MK-1-11                2   0   2   0   2   2   2   2   2   2   2   2   0   2   2   2   0   0   2   2   0   2   0   2   0   2   2   2   2   0   0   0   2   2   2   0   0   2   2   2   0   2   0   0   2   0   2   2   0   2   0   0   0   0   0   2   0   0   2   0   0   0   2   0   2   0   2   0   2   0   2   0   2   0   2   2   0   0   2   2   2   2   0   0   0   2   0   0   0   2   0   0   0   0   2   2   2   0   0   0   2   0   2   2   2   0   0   0   0   0   0   2   0   2   0   0   2   2   0   2   2   0   0   0   0   2   0   0   0   0   0   0   2   0   0   2   2   2   2   2   2   0   2   2   0   2   0   0   2   2   0   2   2   2   0   2   2   2   2   0   0   2   2   2   0   2   0   0   0   0   2   2   2   0   2   2   0   0   0   2   0   2   0   2   2   0   0   2   2   0   2   0   0   0   0   0   2   2   0   2
 MK-1-12                2   0   2   0   2   2   2   2   2   2   2   0   2   2   2   2   0   0   2   2   0   2   0   2   0   2   2   2   2   2   0   0   2   2   2   0   0   2   2   2   0   2   0   0   2   2   0   0   0   2   2   0   0   0   0   2   0   0   2   0   0   0   0   0   2   0   2   0   0   0   2   0   2   0   2   2   0   0   0   0   2   2   0   0   0   2   0   0   0   2   0   2   0   0   2   2   0   0   0   0   2   0   2   2   2   0   0   0   2   0   0   2   0   2   0   0   2   2   0   2   2   0   0   0   0   2   0   0   0   0   0   0   2   0   0   2   2   2   2   0   2   0   2   2   0   2   2   0   2   2   0   2   2   2   0   2   2   2   2   2   0   2   2   0   0   2   0   0   0   0   0   2   2   0   2   2   0   0   0   2   2   2   0   2   2   0   0   2   2   0   2   0   0   0   0   0   2   2   0   2
 MK-1-13                2   0   2   0   0   2   2   2   0   2   2   0   2   2   2   2   2   0   2   2   0   2   0   2   0   2   2   2   2   2   0   0   2   2   0   0   0   2   2   2   0   2   0   0   2   2   0   0   0   2   2   0   0   2   0   2   0   0   2   0   0   0   0   0   2   0   2   0   0   0   2   0   2   0   2   2   0   0   0   0   2   0   0   0   0   2   0   0   0   2   0   2   2   2   2   2   2   2   2   0   2   0   2   2   2   0   0   0   2   2   0   2   0   2   0   0   2   2   0   2   2   0   0   0   0   2   0   0   0   2   0   0   2   0   2   2   2   2   2   0   2   0   2   2   0   2   0   0   2   2   0   2   2   2   0   2   2   2   2   2   0   2   2   0   0   2   0   0   0   2   0   2   2   0   2   2   0   0   0   2   2   2   0   2   2   0   0   2   2   0   2   0   0   0   0   0   0   2   0   2
 MK-1-14                2   0   2   0   0   2   2   2   0   2   2   0   2   0   2   2   2   2   2   2   0   0   0   2   0   0   2   0   2   2   2   0   2   2   0   0   0   0   2   2   0   2   0   0   2   0   2   0   0   2   2   0   0   2   0   0   0   0   2   2   0   0   0   0   2   0   2   0   0   0   2   2   0   0   2   2   0   0   0   2   0   0   0   0   0   2   0   2   0   2   0   2   2   0   2   0   2   2   2   0   2   0   2   2   2   0   0   2   2   2   0   0   0   2   0   0   2   2   0   2   2   0   0   0   0   2   0   0   0   2   0   0   2   0   2   2   2   2   2   2   2   0   2   2   0   2   0   0   2   2   0   2   0   2   0   2   2   2   2   2   0   2   2   0   0   2   0   0   0   2   0   2   2   0   0   2   0   0   0   2   2   0   0   2   2   0   0   2   2   0   2   0   0   0   0   0   0   2   0   2
 MK-1-15                0   2   2   2   0   2   0   0   0   2   2   0   2   2   2   2   0   0   2   2   0   0   0   2   0   0   2   0   2   2   2   0   2   2   0   0   0   0   2   2   2   2   2   0   2   0   2   0   0   2   2   0   0   2   0   0   2   0   2   2   0   0   0   0   2   0   2   0   0   0   2   2   0   0   2   2   0   0   0   2   0   0   0   0   0   2   0   2   0   2   0   2   2   0   2   0   2   2   2   0   2   0   2   0   2   0   2   2   2   2   0   0   0   2   0   0   2   2   0   2   2   2   0   0   0   2   0   0   0   0   0   0   2   0   2   2   2   2   2   2   2   0   2   2   0   2   0   0   2   2   0   2   0   2   0   2   0   2   2   2   2   2   2   0   0   2   0   0   0   0   0   2   0   0   0   2   0   0   0   2   2   0   0   2   2   0   0   0   2   0   2   0   0   0   0   0   0   2   2   2
 MK-1-16                0   2   2   0   0   2   0   0   0   2   0   0   2   2   2   2   0   0   2   2   2   0   0   0   0   0   2   0   2   0   2   0   2   2   2   0   0   2   2   2   2   2   2   2   2   0   2   0   0   0   2   0   2   2   0   0   2   0   2   2   0   0   0   0   0   0   2   0   0   0   2   2   0   0   2   2   0   0   0   2   0   0   0   0   2   2   0   2   0   2   0   2   2   0   2   0   2   2   2   0   2   0   2   0   2   0   2   2   2   2   0   0   0   0   0   2   2   2   0   2   2   2   0   0   0   2   0   0   0   0   0   0   0   0   2   2   2   2   2   2   2   0   0   2   0   2   0   0   2   2   2   2   0   2   0   2   0   0   0   0   2   2   2   0   0   2   0   0   0   0   0   2   0   0   0   2   0   2   0   2   2   0   0   2   2   0   0   0   2   0   2   0   0   0   0   0   0   0   2   2
 MK-2-1                 0   2   0   2   2   2   0   0   0   2   2   0   0   2   0   2   2   0   0   0   0   2   2   0   0   2   0   2   2   0   0   0   2   0   2   0   0   2   0   2   0   2   0   2   2   0   0   0   0   2   0   2   0   2   2   2   0   0   0   0   0   2   0   2   2   2   2   2   0   0   2   2   2   2   2   0   2   2   2   0   2   0   0   0   2   2   0   2   2   2   2   0   0   2   0   0   2   0   2   0   0   2   0   2   0   2   0   2   2   0   0   2   2   0   0   2   0   2   0   2   0   0   2   0   2   0   2   0   2   2   0   2   2   0   2   0   2   0   0   0   0   2   0   2   0   0   2   0   2   2   2   2   2   2   0   2   2   0   0   0   2   0   2   0   0   0   2   2   0   2   2   0   0   2   2   2   2   2   2   2   2   0   2   2   2   0   2   2   2   0   2   0   0   2   0   2   0   2   0   2
 MK-2-2                 0   2   2   2   2   2   0   0   0   2   2   0   0   2   0   2   2   0   0   0   0   0   0   0   0   2   0   2   2   0   0   0   2   0   2   0   0   2   0   2   0   0   0   2   2   0   0   0   0   0   2   2   0   0   2   2   0   0   0   0   0   2   0   2   2   0   0   0   2   0   2   2   2   2   2   0   2   2   2   0   2   0   0   0   2   2   2   2   2   2   2   0   0   2   0   0   2   0   2   0   2   2   0   2   0   2   0   2   2   0   0   2   2   2   0   2   0   2   0   2   0   0   2   0   0   0   2   0   2   2   0   2   2   0   2   0   2   0   0   0   0   2   0   0   0   0   2   0   2   2   2   2   2   2   0   2   2   0   0   0   2   0   2   0   0   0   2   2   0   2   2   0   0   2   2   2   2   2   2   2   2   0   2   2   2   0   2   0   2   0   2   0   0   2   0   2   0   2   0   2
 MK-2-3                 0   2   2   2   2   2   0   0   0   2   2   0   0   2   0   2   2   2   0   0   0   0   0   0   2   2   0   2   2   0   0   0   2   0   2   0   0   2   0   2   0   0   0   2   2   0   0   0   0   0   2   2   0   0   2   2   0   2   0   0   2   2   2   0   2   0   0   0   2   0   2   2   2   2   2   0   2   2   2   0   2   0   0   2   2   2   2   0   2   2   2   0   0   2   2   0   2   0   2   0   2   0   0   2   0   0   0   2   2   0   0   2   0   2   0   2   0   2   0   2   0   0   2   0   0   0   0   0   2   2   0   2   2   0   2   0   2   0   0   2   0   2   0   0   2   0   2   0   2   2   2   2   0   2   0   2   2   0   0   0   2   0   2   0   0   0   2   2   0   2   2   0   0   2   0   2   2   2   2   2   2   0   2   2   2   2   2   0   2   0   2   0   0   2   0   2   0   2   0   2
 MK-2-4                 0   2   2   2   2   2   0   0   0   2   2   0   0   2   2   2   2   0   0   0   0   0   2   0   2   2   0   2   2   0   0   0   2   0   2   0   0   2   0   2   0   2   0   2   2   0   0   0   0   0   2   2   0   0   2   2   0   2   0   0   2   2   2   0   2   0   0   0   2   0   2   2   2   0   2   0   2   2   2   0   2   0   0   2   2   2   2   0   0   2   2   2   0   0   2   0   2   0   2   0   2   0   0   2   0   0   0   2   2   0   0   2   2   2   0   2   0   2   0   2   0   0   2   0   0   2   0   0   2   2   0   2   2   0   2   0   2   0   0   2   0   2   2   0   2   0   2   0   2   2   2   2   0   2   0   2   2   0   2   0   2   0   2   0   0   0   2   2   0   2   2   0   0   2   2   2   2   2   2   2   2   0   2   2   2   2   2   0   2   0   2   0   0   2   0   2   0   2   0   2
 MK-2-5                 0   2   2   2   2   2   2   0   0   2   2   0   0   2   2   2   2   0   0   0   0   0   2   0   2   2   0   2   2   0   0   0   2   0   0   0   0   2   0   2   0   2   0   2   2   2   0   2   0   0   2   2   0   0   2   2   0   2   0   2   2   2   2   0   2   0   0   0   2   0   2   2   2   0   0   0   2   0   2   0   2   0   0   2   2   2   2   0   0   2   2   2   0   0   2   2   2   0   2   0   2   0   0   2   0   0   0   0   2   0   0   2   2   2   0   2   2   2   0   2   0   0   2   2   0   2   0   0   2   2   0   2   2   0   2   0   2   0   0   2   0   0   2   0   2   0   2   0   2   2   2   0   0   2   0   2   2   0   2   0   0   0   2   0   0   0   2   0   2   2   2   2   0   2   2   2   2   0   2   2   2   0   2   2   2   2   2   0   2   0   2   0   0   2   0   2   0   2   0   2
 MK-2-6                 0   0   2   2   2   2   2   0   0   2   0   0   0   2   2   2   2   0   0   0   0   0   0   0   2   2   0   0   2   2   0   0   2   0   0   0   0   2   0   0   0   2   0   2   2   2   0   0   0   0   2   2   0   0   2   2   0   2   0   0   0   2   2   0   2   0   0   0   2   0   2   0   2   0   0   0   2   0   2   0   2   0   0   2   2   2   2   0   0   2   2   2   0   0   2   2   2   0   2   0   2   0   0   2   0   0   0   0   2   0   0   2   2   2   0   2   2   2   0   2   0   0   2   2   2   2   0   0   0   2   0   2   2   0   2   0   2   0   0   2   0   0   2   0   2   0   2   0   2   2   2   0   0   2   0   0   2   0   2   0   0   2   2   2   0   0   2   0   2   2   2   2   0   0   2   2   2   0   2   2   2   0   2   0   2   2   2   0   2   0   2   0   0   2   0   2   0   2   0   2
 MK-2-7                 0   0   2   2   2   2   2   0   0   2   2   0   0   2   2   2   2   0   0   2   0   0   0   2   0   2   0   0   0   2   0   0   2   2   0   0   0   2   0   0   0   2   0   2   2   2   2   0   0   0   2   2   0   0   2   2   0   2   0   0   0   2   2   0   2   0   0   0   2   0   2   0   2   0   0   0   2   0   2   2   2   2   0   2   2   2   0   0   0   2   2   2   0   0   2   0   2   0   2   0   2   0   0   2   0   0   0   0   2   0   0   2   2   2   0   2   2   2   0   2   0   0   2   2   2   2   0   0   0   0   0   2   2   0   2   0   2   2   0   2   0   0   0   0   2   0   2   0   2   0   2   0   0   2   0   2   2   0   2   0   2   2   2   2   0   0   2   0   2   2   2   0   0   0   2   2   2   0   2   2   2   0   0   0   0   2   2   0   2   0   2   0   0   2   0   2   0   2   0   2
 MK-2-8                 0   2   2   2   2   2   2   0   0   2   2   2   0   0   0   2   2   0   0   2   0   0   0   2   0   2   0   0   0   2   0   0   2   2   0   0   0   2   0   0   2   2   0   2   2   2   2   0   0   0   2   2   0   0   2   2   0   2   0   0   0   0   2   0   2   2   0   2   2   0   2   0   2   0   0   0   0   0   2   2   2   2   0   2   2   2   0   0   0   2   2   2   0   0   2   0   2   0   2   0   2   0   2   2   0   2   0   0   2   0   0   2   2   2   0   2   2   0   0   2   0   0   2   2   2   2   0   2   2   0   0   2   2   0   2   0   2   2   0   2   0   0   0   0   0   2   2   0   2   0   2   0   2   0   0   2   2   0   0   0   0   2   2   2   0   0   2   0   0   2   2   0   0   0   2   2   0   0   2   2   2   0   0   0   0   2   2   0   2   0   0   0   0   2   0   2   0   2   0   0
 MK-2-9                 0   2   2   2   2   2   0   0   0   2   2   2   2   0   0   2   2   0   0   2   0   2   0   2   0   2   0   0   0   2   0   0   0   2   0   0   2   2   0   0   0   0   0   2   2   2   2   0   0   0   2   2   0   0   2   2   0   2   0   2   0   0   2   0   2   2   0   2   0   0   2   0   2   0   0   0   0   0   2   2   2   2   0   2   2   2   0   0   0   2   2   2   0   0   2   0   2   0   2   0   2   0   2   2   0   2   0   0   2   0   0   2   0   2   0   2   2   0   0   2   0   0   2   2   2   2   0   2   2   0   0   2   2   0   2   0   2   2   0   2   0   0   2   0   0   2   2   0   2   0   0   0   2   0   0   2   2   0   0   0   0   2   2   2   0   0   2   0   0   2   2   0   0   0   2   2   0   0   2   2   2   2   0   0   0   2   2   0   2   0   0   0   0   2   0   0   0   2   0   0
 MK-2-10                0   2   0   2   2   2   0   0   0   2   2   2   2   0   0   2   2   0   0   2   0   2   0   2   0   2   0   0   0   2   0   0   0   2   0   0   2   2   0   0   0   0   0   2   0   2   2   2   0   0   0   2   0   0   2   2   0   2   0   2   0   0   2   2   0   2   0   2   0   0   2   0   0   0   0   0   0   0   2   2   2   2   0   2   2   2   0   0   0   2   0   2   0   0   2   0   2   0   2   0   2   0   2   0   0   2   2   0   2   2   0   2   0   2   0   0   2   0   0   2   0   0   2   2   2   2   0   2   2   0   0   2   2   0   2   0   2   2   0   2   0   0   2   0   0   2   2   0   2   0   0   0   0   0   0   2   2   0   2   0   0   2   2   2   0   0   2   0   0   2   2   0   0   0   2   2   0   0   2   2   2   0   0   0   0   2   2   0   2   0   0   0   0   2   0   0   0   2   0   0
 MK-2-11                0   2   0   2   2   2   0   0   0   2   2   2   2   0   0   2   2   0   0   2   0   2   0   2   0   2   0   0   0   2   0   2   0   2   0   0   2   2   0   0   0   0   2   2   0   2   2   2   0   0   0   2   0   0   2   2   0   2   0   2   0   0   0   2   0   2   0   2   0   0   2   0   2   0   2   0   0   2   2   2   2   2   0   2   2   2   0   0   0   2   0   0   0   0   2   0   2   0   2   0   2   0   2   0   0   2   2   0   2   2   0   2   0   2   0   0   2   0   0   2   0   0   2   2   2   2   0   2   2   0   2   2   2   0   2   0   2   2   2   2   0   0   0   0   0   2   2   2   2   0   0   0   0   0   0   2   2   0   2   2   0   2   2   2   0   0   2   0   0   2   2   0   0   0   2   2   0   0   2   2   2   0   0   0   0   2   2   0   2   0   0   0   0   2   0   0   0   2   0   0
 MK-2-12                0   2   0   2   2   2   0   0   0   2   2   2   2   0   0   2   2   0   2   2   0   2   0   2   0   2   0   0   0   2   0   2   0   2   0   0   2   2   0   0   0   0   2   2   0   2   2   2   0   0   0   2   0   0   2   2   0   2   0   2   2   0   0   2   0   2   2   2   0   0   2   0   2   0   2   0   0   2   2   2   2   2   0   0   2   2   0   2   0   2   0   0   0   0   2   0   2   0   2   0   2   0   2   0   0   2   2   0   2   2   0   0   0   2   0   0   2   2   0   2   0   0   2   0   2   0   0   2   2   0   2   2   2   0   2   0   2   2   2   2   0   0   0   0   0   2   2   0   0   0   0   0   0   0   2   2   2   0   2   2   0   2   2   2   0   0   2   0   0   0   2   0   0   0   2   2   0   0   2   2   2   0   0   2   0   2   2   0   2   2   0   0   0   2   0   0   0   2   0   0
 MK-2-13                0   2   0   2   2   2   0   2   0   2   2   2   2   2   0   2   2   2   2   2   0   2   0   2   0   2   0   0   0   2   0   2   0   0   2   0   2   0   0   0   0   0   2   2   0   2   2   2   0   0   0   2   0   0   2   2   0   2   2   0   2   0   0   2   2   2   2   2   0   0   2   0   2   0   2   0   0   2   2   2   2   2   0   0   2   0   0   2   0   2   2   0   0   0   2   0   2   0   2   0   0   0   2   0   0   2   2   2   2   2   0   0   0   2   0   0   2   2   0   2   0   0   0   0   2   0   0   2   2   0   2   2   2   0   2   0   2   2   2   2   0   0   0   0   2   2   2   0   0   2   0   0   0   0   2   2   2   0   2   2   0   2   2   2   0   0   2   0   0   0   2   0   0   0   0   2   0   0   2   2   2   0   0   2   0   0   2   0   2   2   0   0   0   2   0   0   0   2   0   0
 MK-2-14                0   2   2   2   2   2   0   2   0   2   2   2   2   2   0   0   2   2   2   2   0   2   0   2   0   0   2   0   0   2   0   2   0   0   2   0   2   0   0   0   0   0   2   2   0   2   2   2   0   2   0   2   0   0   2   2   0   2   2   0   2   0   0   2   2   2   2   2   0   0   2   0   2   0   2   0   2   2   0   2   2   2   0   0   2   0   0   2   2   2   2   0   0   2   2   0   2   0   2   0   0   0   2   0   2   2   2   2   2   2   0   0   0   2   0   0   2   2   0   2   0   0   0   0   0   0   0   2   2   0   2   0   2   2   0   0   2   2   2   2   0   0   0   0   2   2   0   0   0   2   0   0   0   0   2   2   2   0   2   2   0   0   2   2   0   0   2   0   0   0   2   0   0   0   0   2   0   2   2   2   2   0   0   2   0   0   2   0   2   2   0   0   0   2   2   0   0   2   0   0
 MK-2-15                0   2   2   2   2   2   0   2   0   2   2   2   2   2   0   0   2   2   2   2   0   2   0   2   0   0   2   0   0   2   0   2   0   0   0   0   2   0   0   0   0   0   2   0   0   2   2   2   0   2   2   2   0   0   2   2   0   2   2   0   2   2   0   0   0   2   2   2   0   0   2   0   2   0   0   0   2   2   0   2   2   2   0   0   2   0   0   2   2   2   2   0   0   2   2   0   2   2   2   0   0   0   2   0   2   0   2   2   2   2   0   0   0   2   0   0   2   2   0   2   0   2   0   0   0   0   0   2   0   0   0   0   2   2   0   0   2   2   2   2   0   0   0   0   2   2   0   0   0   2   0   0   0   2   2   2   2   0   2   2   0   0   2   2   0   0   2   0   0   0   2   0   0   0   0   2   0   2   2   2   2   0   0   2   0   0   2   0   2   2   0   0   0   2   2   0   0   2   2   0
 MK-2-16                0   2   2   2   2   2   0   2   0   2   2   2   2   2   2   0   2   2   2   2   2   2   0   2   0   0   2   0   0   2   0   2   0   0   0   0   2   0   0   0   0   0   2   0   0   2   2   2   0   2   2   2   0   0   0   2   0   2   0   0   2   2   0   0   0   2   2   2   0   0   2   0   2   0   0   0   2   2   0   2   2   2   0   0   2   0   2   2   2   0   2   0   0   2   2   0   2   0   2   2   0   0   2   0   2   2   2   2   2   2   0   0   2   2   0   0   2   2   0   2   0   2   2   0   0   2   0   0   0   0   0   0   0   2   0   0   2   2   2   2   2   0   0   0   2   2   2   0   0   2   0   2   0   2   2   2   2   0   2   2   0   0   2   0   0   0   2   0   0   0   2   0   0   0   0   2   2   2   2   2   2   0   0   2   0   0   2   0   2   2   0   0   0   2   2   0   0   2   0   0
 MK-3-1                 0   0   0   0   0   0   0   0   0   0   0   0   0   2   2   0   0   2   2   0   0   2   2   0   0   2   0   2   2   2   0   2   2   0   0   2   0   2   0   0   0   2   2   0   0   0   2   0   0   2   2   2   2   2   2   2   2   0   2   0   2   0   0   0   2   2   2   0   2   2   2   2   2   2   0   2   2   2   0   2   0   2   0   2   2   2   0   2   2   0   0   2   2   0   2   0   0   0   0   0   0   2   2   2   0   2   2   2   0   0   2   0   0   0   2   2   2   0   2   0   2   0   0   2   0   2   0   0   0   2   2   0   0   2   0   0   0   0   0   0   2   2   0   0   2   0   0   0   2   0   0   2   2   2   2   2   2   2   0   0   2   2   0   2   2   2   0   2   0   0   0   0   0   0   2   0   2   0   2   0   0   2   0   2   2   0   0   0   2   2   0   0   2   2   2   0   2   0   0   0
 MK-3-2                 0   0   0   0   0   0   0   0   2   0   0   0   2   2   2   0   0   2   2   0   2   2   2   0   0   2   0   2   2   2   0   2   2   2   0   2   0   2   0   0   0   2   2   0   2   0   2   0   0   2   2   2   2   2   2   2   0   0   2   0   0   0   0   0   0   2   0   0   2   2   2   2   2   2   2   2   2   0   0   2   2   2   0   2   0   2   0   0   2   0   2   2   2   0   0   2   0   0   0   0   0   2   2   0   0   2   2   2   0   2   2   0   0   0   2   2   2   0   2   0   2   0   0   2   0   2   0   0   0   0   2   0   0   2   0   0   0   0   0   0   2   2   0   0   2   0   0   0   2   0   0   2   2   0   2   2   2   2   0   0   0   2   0   2   2   2   0   2   0   0   2   0   0   0   0   0   2   0   2   0   0   2   0   2   0   0   0   0   2   0   0   0   2   2   2   0   2   0   0   0
 MK-3-3                 0   0   0   0   0   0   0   2   2   0   0   0   2   0   2   0   0   2   2   0   2   2   2   2   0   2   0   2   2   2   0   0   2   2   0   2   0   2   0   0   0   2   2   0   2   0   2   2   0   2   2   2   2   2   2   2   0   0   2   2   0   0   0   0   2   2   2   0   2   2   2   2   2   2   2   2   2   0   0   2   2   2   0   2   0   2   0   0   2   2   2   2   2   0   0   2   0   0   2   0   0   0   2   0   0   2   2   2   2   2   0   0   0   0   2   2   2   0   2   0   2   0   2   2   2   2   0   0   0   0   0   2   0   2   2   0   0   0   2   0   2   2   0   0   2   0   0   0   2   0   0   2   2   0   2   2   2   2   0   0   0   2   0   2   2   2   0   2   0   2   2   0   0   0   0   0   2   0   2   0   0   2   0   2   0   0   0   0   2   0   0   2   2   2   0   2   0   0   0   0
 MK-3-4                 0   0   0   0   0   0   0   2   2   0   0   0   2   0   2   2   0   2   2   0   2   2   2   0   0   2   0   2   2   2   0   0   2   2   0   2   0   2   0   0   0   2   0   0   2   0   2   2   0   2   2   2   2   2   2   2   0   0   2   2   0   0   0   0   2   0   2   0   2   2   2   2   2   2   2   2   2   0   2   2   2   2   0   2   0   2   0   0   2   2   2   2   2   0   0   2   2   0   2   0   2   0   2   0   0   2   2   2   0   2   0   0   2   0   2   2   2   0   2   0   2   0   2   2   2   2   0   0   0   0   0   2   0   2   2   0   0   0   2   0   0   0   0   0   2   0   0   2   2   0   0   2   2   0   2   2   2   2   0   2   0   2   0   2   0   2   0   2   0   2   2   2   0   0   0   0   2   0   2   0   0   2   0   2   2   0   0   0   2   0   2   2   2   2   0   2   0   0   0   0
 MK-3-5                 0   0   0   0   0   0   0   2   2   0   0   0   2   0   2   2   0   0   0   0   2   2   2   0   0   2   0   2   2   2   0   0   2   2   0   2   0   2   0   0   0   2   0   0   2   0   2   2   0   2   2   2   2   2   2   2   0   0   2   2   0   0   0   0   2   0   2   0   0   0   2   2   2   2   0   2   2   0   2   2   2   2   0   2   0   2   0   0   2   2   2   2   2   0   0   2   2   0   2   0   2   0   2   0   0   2   2   2   0   2   0   0   2   0   2   2   2   0   2   0   2   2   2   2   2   2   0   2   0   2   0   2   0   2   0   2   0   0   2   0   0   0   0   0   2   0   0   2   0   0   0   2   2   0   2   2   2   2   0   2   0   2   0   2   0   2   0   2   0   2   2   2   0   0   0   0   2   0   2   0   0   0   0   2   2   0   0   0   2   0   2   2   2   2   0   2   0   0   0   0
 MK-3-6                 0   2   0   0   0   0   0   2   2   0   0   0   2   0   2   2   2   0   0   0   0   2   2   0   0   2   0   2   2   2   0   0   2   2   0   2   2   2   0   0   0   0   0   0   2   0   2   2   0   2   2   2   2   2   2   2   0   0   2   2   0   2   0   0   2   0   2   2   0   0   2   2   2   2   0   2   2   0   2   2   2   2   2   2   0   2   0   0   2   2   2   0   2   0   0   2   2   2   2   0   2   0   0   0   0   2   0   2   0   2   0   0   2   0   2   2   2   0   2   0   2   2   0   2   2   2   0   2   0   0   0   2   0   2   2   2   0   0   2   0   2   0   0   0   2   2   0   2   0   0   0   2   2   0   2   2   2   0   0   2   0   0   0   2   2   2   0   2   0   2   2   2   0   2   0   0   0   0   2   0   0   2   0   2   2   0   0   0   2   0   2   2   2   2   0   2   0   0   0   0
 MK-3-7                 0   2   0   0   0   0   0   2   2   0   0   0   0   0   2   0   2   0   0   0   0   2   2   0   0   2   0   2   2   2   0   0   0   2   0   2   2   2   0   0   0   0   0   0   2   0   2   0   0   2   2   2   2   2   2   2   0   0   2   2   0   2   0   0   2   0   2   2   0   2   2   2   2   2   0   2   0   0   2   2   2   2   2   2   0   2   0   0   2   2   2   0   0   0   0   2   2   2   2   0   2   0   0   0   0   0   0   2   0   2   0   0   2   0   2   2   2   0   2   0   2   2   0   2   2   2   0   2   0   0   0   2   0   2   2   2   0   0   2   0   2   0   0   0   2   2   0   2   0   0   0   0   2   0   2   2   2   0   0   2   0   2   0   2   2   0   0   0   0   2   2   2   0   2   0   0   0   0   2   0   2   2   0   2   0   0   0   0   2   0   2   2   2   2   0   0   0   0   0   2
 MK-3-8                 0   2   0   0   0   0   0   2   2   2   0   0   0   0   2   0   2   2   2   0   0   2   2   0   0   0   0   2   2   2   0   2   0   2   2   2   2   2   0   0   0   0   0   0   2   0   2   0   0   2   2   2   2   0   0   2   0   0   2   2   0   2   0   2   2   0   2   2   0   2   2   2   2   2   0   2   0   2   2   0   2   2   0   2   0   2   0   0   2   2   0   0   0   0   0   2   2   2   2   0   2   0   0   0   0   0   0   2   0   2   0   0   2   2   2   2   2   0   2   0   2   2   0   2   2   2   0   2   0   0   0   2   0   2   2   0   2   0   2   0   2   0   0   2   2   2   0   2   0   0   0   2   2   0   2   2   2   0   0   0   2   2   0   2   2   0   0   0   0   2   2   2   0   2   0   0   0   0   2   0   2   0   0   2   0   0   0   0   2   0   2   2   2   2   0   0   0   0   0   2
 MK-3-9                 0   2   0   0   0   0   0   2   2   2   2   0   0   0   0   0   2   2   2   0   0   2   2   0   0   2   0   2   2   2   0   2   0   2   2   2   2   2   2   0   0   0   0   0   2   0   2   0   0   2   2   2   2   0   0   2   0   0   2   2   0   2   0   2   2   0   2   2   0   2   2   2   2   2   0   2   0   2   2   0   0   2   0   2   0   2   0   2   2   0   0   0   2   0   0   2   2   2   2   0   2   0   0   0   0   0   0   2   0   2   0   0   2   2   2   2   2   0   2   0   2   2   0   0   2   2   0   2   0   0   0   2   0   2   2   0   2   0   2   0   2   0   2   2   2   2   0   2   0   0   0   2   2   0   2   2   0   0   0   0   2   2   0   2   2   0   0   2   0   2   2   2   0   2   0   0   0   0   2   0   2   0   2   2   2   0   0   0   2   0   2   2   0   2   0   0   0   0   2   2
 MK-3-10                0   2   0   0   0   0   0   2   2   2   2   0   0   0   0   0   2   2   2   0   0   2   2   0   0   2   0   2   2   2   0   2   0   0   2   2   2   0   2   0   0   0   0   0   2   2   2   0   0   2   0   2   2   0   0   2   0   0   2   2   0   2   0   2   2   0   2   2   0   2   2   2   2   0   2   0   0   2   2   0   0   2   0   2   0   2   2   0   2   0   0   0   2   0   0   0   2   2   2   0   2   0   0   0   0   0   0   2   0   2   2   0   2   2   0   2   2   0   2   0   2   2   0   2   2   2   0   0   0   0   0   2   0   2   2   0   0   0   2   0   2   0   2   2   0   2   0   0   0   0   0   2   2   0   2   2   0   0   0   0   0   2   0   2   2   0   0   2   0   2   2   2   0   2   0   0   0   0   2   0   2   0   2   2   2   0   0   0   2   0   2   2   0   2   0   0   0   2   2   2
 MK-3-11                0   2   0   0   0   0   0   2   2   0   2   0   0   0   0   0   2   2   2   0   0   2   2   0   0   2   0   2   2   2   0   2   0   0   2   2   2   0   2   0   0   0   0   0   2   2   2   0   0   2   0   2   2   0   0   2   0   0   2   2   0   0   2   2   2   0   2   2   0   2   2   2   2   0   2   2   0   2   2   0   0   2   0   2   0   2   2   0   2   2   0   0   2   0   0   0   2   2   2   0   2   0   0   0   0   0   0   2   0   2   0   0   2   0   0   2   2   0   2   0   2   2   0   2   0   2   0   0   0   0   0   2   0   2   2   0   0   0   0   0   2   0   0   2   0   2   0   0   2   0   0   2   2   0   2   2   0   0   0   0   0   2   0   2   2   0   0   2   0   2   2   2   0   2   0   0   0   0   2   0   2   0   2   2   2   2   0   0   2   2   2   0   0   2   0   0   2   2   2   2
 MK-3-12                0   2   0   0   0   0   2   2   2   0   2   0   0   2   0   0   2   2   2   2   2   2   2   2   0   0   0   2   2   2   0   2   0   0   2   2   0   0   2   0   0   0   0   0   2   2   2   0   0   2   0   2   2   0   0   2   2   0   0   2   0   0   2   0   2   0   2   2   0   2   2   2   2   0   0   2   0   2   2   0   2   2   0   2   2   2   2   2   2   0   0   0   2   0   0   0   2   2   2   0   2   0   0   0   0   0   0   2   0   2   0   0   2   2   0   2   2   0   2   0   2   2   0   2   0   2   0   0   0   0   0   2   0   2   2   0   0   0   0   0   2   0   0   2   0   2   0   0   2   0   0   2   2   0   2   2   0   0   0   0   0   2   2   2   2   0   0   2   0   2   2   2   0   2   2   0   0   0   2   2   0   0   2   2   2   2   0   0   2   2   0   0   0   2   0   0   2   2   2   2
 MK-3-13                0   2   0   0   0   0   2   2   2   0   0   2   2   2   2   0   2   2   2   2   2   2   0   2   0   0   0   2   2   2   0   2   0   2   2   2   0   2   2   0   0   2   0   0   2   2   2   0   0   2   0   2   2   0   0   2   2   0   0   2   0   0   2   0   2   0   2   2   0   2   0   0   2   0   0   2   0   2   2   2   2   2   0   2   2   2   0   2   2   0   0   0   2   0   0   0   2   2   2   0   2   0   0   0   0   0   0   2   0   2   0   0   2   2   0   2   0   0   2   0   2   2   0   2   0   2   0   0   0   0   0   2   0   2   2   0   0   0   0   0   2   0   0   2   0   2   0   0   2   0   0   2   2   0   2   2   2   0   0   0   0   2   2   2   2   0   0   2   0   2   2   2   0   2   2   0   0   0   2   2   0   0   2   0   2   2   0   0   2   0   0   0   2   2   0   2   2   2   2   2
 MK-3-14                0   2   0   0   0   0   2   2   2   0   0   2   2   2   2   0   2   2   2   2   2   0   0   2   0   0   0   2   2   2   0   2   0   2   2   2   0   2   2   2   0   2   0   0   2   2   2   0   0   2   0   2   2   0   2   2   2   0   2   2   0   2   2   2   2   0   2   2   0   2   0   0   2   0   0   2   0   2   2   2   2   2   0   2   2   2   0   2   2   0   0   2   2   0   0   0   2   2   2   2   2   0   0   0   0   0   2   2   2   2   0   0   0   2   0   2   0   0   2   0   2   0   0   2   0   0   0   0   0   0   0   2   0   2   2   0   2   0   0   0   2   0   0   2   0   2   0   0   0   0   0   2   2   2   2   2   2   0   0   0   2   2   2   2   2   0   0   2   0   0   2   2   0   2   2   0   0   0   0   2   0   0   2   0   2   2   0   0   2   0   0   0   2   2   2   2   2   2   2   2
 MK-3-15                0   0   0   0   0   0   2   2   2   2   0   2   2   2   2   0   2   2   2   2   0   0   2   2   0   0   0   2   2   2   0   0   0   2   2   2   0   2   2   2   0   2   0   0   2   2   2   0   2   2   0   2   2   0   2   2   2   0   2   2   0   2   2   2   2   0   2   2   0   2   0   0   0   0   0   0   0   2   2   2   2   0   0   2   2   2   0   2   2   0   0   2   2   0   0   0   2   2   2   2   2   0   0   0   0   2   2   2   2   2   0   0   0   2   0   0   0   2   2   0   2   0   0   2   0   0   0   0   0   0   0   2   0   2   2   0   2   0   0   2   2   0   0   2   0   2   0   2   0   0   0   2   2   2   2   2   2   0   0   2   2   2   2   2   2   0   0   2   0   2   2   2   0   2   2   0   0   2   0   2   0   0   2   0   2   2   0   0   2   2   0   2   2   2   2   0   0   2   2   2
 MK-3-16                0   0   0   0   0   0   2   2   2   2   0   2   2   2   2   0   2   2   2   2   0   0   2   2   0   0   0   2   2   2   0   2   0   2   2   2   0   2   2   2   0   2   0   0   2   2   2   0   2   2   0   0   2   0   2   0   2   0   2   2   0   2   0   2   0   0   2   2   0   2   0   0   0   0   0   2   0   2   2   2   2   0   0   2   0   2   0   2   2   0   0   2   2   0   0   0   2   2   2   2   2   0   0   0   2   2   2   2   2   2   0   0   0   2   0   0   0   2   2   0   2   2   0   2   0   0   0   0   0   0   0   2   0   2   2   0   2   0   2   2   2   0   0   2   2   2   0   2   0   0   0   2   2   2   2   2   2   0   0   2   2   2   2   2   2   0   0   2   0   2   0   2   0   2   2   0   0   0   0   2   0   0   2   2   2   2   0   0   0   2   2   2   0   2   2   0   0   2   2   2
 MK-4-1                 0   0   2   2   2   2   0   0   2   2   2   0   2   2   0   2   0   0   2   0   2   2   0   2   2   0   2   0   2   0   2   2   0   2   0   2   2   0   2   0   2   0   2   0   0   0   2   0   2   2   0   2   2   2   2   2   0   2   2   2   2   2   0   2   0   2   2   2   0   0   0   0   0   2   2   2   0   2   0   0   0   2   2   0   0   2   0   2   2   0   0   0   0   2   2   0   0   0   2   2   0   2   2   2   0   2   0   2   0   0   2   2   0   0   0   0   2   2   2   2   0   2   2   2   2   2   0   0   0   2   2   2   0   0   2   0   0   2   0   2   2   0   2   0   0   0   2   0   2   2   0   0   0   0   2   2   0   2   2   2   0   0   2   2   0   0   2   2   0   0   2   2   2   2   2   2   2   0   0   0   0   0   0   2   0   0   2   2   0   0   0   2   2   0   0   0   0   2   0   0
 MK-4-2                 0   0   2   0   2   2   0   0   2   0   2   0   2   2   0   2   0   0   2   0   2   2   0   2   2   0   2   0   0   0   2   2   0   2   0   2   2   0   2   0   2   0   2   0   0   0   2   0   2   2   0   2   2   2   2   2   0   2   2   2   2   2   0   2   0   2   2   2   0   0   0   0   0   2   2   2   0   2   2   0   0   2   2   0   0   2   0   2   2   0   0   0   0   2   2   0   0   0   2   2   0   2   2   2   0   2   0   2   0   0   2   2   0   0   0   0   2   2   0   2   0   2   2   2   2   2   0   0   0   2   2   2   0   0   2   0   0   2   0   2   2   0   2   0   0   2   2   0   2   2   0   0   0   0   2   2   0   2   2   2   0   0   2   2   0   0   0   0   0   0   0   2   2   2   2   2   0   0   0   0   0   0   0   2   0   0   2   2   0   0   0   2   2   0   0   0   0   2   0   0
 MK-4-3                 0   0   0   0   2   0   0   0   2   0   2   0   2   2   0   2   0   0   2   0   2   2   2   2   2   0   0   2   0   0   2   2   0   0   0   0   2   0   2   0   2   0   2   0   0   0   2   0   2   2   0   2   2   2   2   2   0   2   2   2   2   0   0   2   0   2   2   2   0   0   0   0   0   2   2   2   0   2   2   0   0   2   2   0   0   2   0   2   2   0   0   0   0   2   2   0   0   0   2   2   0   2   2   2   0   2   2   2   0   0   2   2   0   0   0   0   2   2   0   2   0   2   2   2   2   2   0   0   0   2   2   2   0   0   2   0   0   2   0   2   2   0   2   0   0   2   2   0   2   0   2   0   0   0   0   2   0   2   0   2   2   0   2   2   0   0   0   0   0   0   2   2   2   2   2   2   2   0   0   0   0   0   0   2   0   0   2   2   0   0   0   2   2   0   0   2   0   2   0   0
 MK-4-4                 0   0   0   0   2   0   0   2   2   0   2   0   0   2   0   2   0   0   2   0   2   0   2   2   2   0   2   2   0   0   2   2   0   0   0   0   2   0   2   2   2   0   2   2   0   0   2   0   2   2   0   2   0   2   2   2   0   2   2   2   2   0   0   2   0   2   2   2   0   0   0   0   0   2   2   2   0   2   2   0   0   2   0   0   0   2   0   2   2   0   0   0   0   2   2   2   0   0   2   2   0   2   2   2   0   2   2   2   0   0   2   2   0   0   0   0   2   2   0   2   0   2   2   2   2   2   0   0   0   2   0   2   0   0   2   0   0   2   0   2   2   0   2   0   0   2   2   0   2   0   2   0   0   0   0   2   0   2   0   2   2   0   0   2   2   0   0   0   0   0   2   2   2   2   2   2   2   0   0   0   0   0   0   2   0   0   2   0   0   0   0   2   2   0   0   2   0   2   0   0
 MK-4-5                 0   2   0   0   2   0   0   2   2   0   2   0   0   2   0   2   0   0   2   0   2   0   2   2   2   0   2   0   0   0   2   2   0   0   2   0   2   0   2   2   2   0   0   2   0   0   2   0   2   2   0   2   0   2   2   2   0   2   2   2   2   0   0   2   0   0   2   2   0   0   0   0   0   2   2   2   0   0   2   0   0   2   0   0   0   2   0   0   2   0   0   0   0   2   2   2   2   0   2   2   0   2   2   2   0   2   2   2   0   0   2   2   2   0   2   0   2   2   0   2   0   2   2   2   2   0   0   0   0   2   2   2   0   0   2   0   2   2   2   2   2   0   2   0   0   2   2   0   2   2   0   0   0   0   0   0   0   0   0   2   2   0   0   2   2   0   0   2   0   0   2   2   2   2   2   2   2   0   0   0   0   0   0   2   0   0   2   0   0   0   2   2   2   0   0   2   0   2   0   0
 MK-4-6                 0   2   0   0   2   2   0   2   2   0   2   0   0   2   0   2   0   0   2   0   2   0   2   2   2   0   2   0   0   0   2   2   0   0   2   0   2   0   2   2   2   0   0   2   2   0   2   0   2   2   0   2   0   2   2   0   0   2   2   2   2   0   0   2   2   0   0   2   0   0   2   0   0   0   2   2   0   0   2   0   0   2   0   0   0   2   0   2   2   2   0   0   0   2   2   2   2   0   2   2   0   2   2   0   0   2   2   2   0   0   2   2   2   0   2   0   2   2   0   2   0   2   2   0   2   0   0   0   0   2   2   2   0   0   0   0   2   0   2   2   2   0   2   0   0   2   2   0   2   2   0   0   0   0   0   0   0   0   0   2   2   0   0   2   0   0   0   2   0   0   0   2   2   2   2   2   2   0   0   0   2   2   0   2   0   0   2   0   0   0   2   0   2   0   0   2   0   2   0   0
 MK-4-7                 0   2   0   0   2   2   0   2   2   0   2   0   0   2   0   2   2   0   2   0   0   0   2   2   0   2   2   0   0   0   2   2   0   0   2   0   2   0   2   2   2   2   0   2   2   0   2   2   2   2   0   2   0   2   2   0   0   2   2   2   2   0   0   2   2   0   0   2   0   0   2   0   2   0   2   2   0   0   2   0   0   2   0   0   0   2   0   2   2   0   0   0   0   2   2   2   2   0   2   2   0   2   2   0   0   2   2   2   0   0   2   2   2   2   2   0   2   2   0   2   0   2   2   2   2   0   0   0   0   2   2   2   2   0   0   0   2   0   2   2   2   0   2   0   0   2   2   0   2   0   0   0   0   0   0   0   0   0   0   2   2   0   0   2   0   0   0   2   0   0   0   2   2   2   2   2   2   0   0   0   2   2   0   2   0   0   2   0   0   0   2   0   2   0   2   2   0   2   0   0
 MK-4-8                 0   2   0   0   2   2   0   0   2   2   2   0   0   2   2   2   0   0   2   0   0   0   2   2   0   0   2   0   0   2   2   2   0   0   0   0   0   0   2   0   2   2   2   2   2   2   2   2   2   2   0   2   2   2   2   0   0   2   2   2   2   0   0   2   2   0   0   2   0   0   2   0   2   0   0   2   0   0   2   0   0   2   0   0   0   2   0   2   0   0   0   0   0   2   2   2   2   0   2   2   2   2   2   0   0   2   2   2   0   0   2   2   2   2   2   0   2   2   2   2   2   2   2   2   2   0   0   0   2   2   2   2   2   0   0   0   2   2   2   2   2   0   2   0   0   2   2   0   2   0   0   0   0   0   0   0   0   0   0   2   2   0   0   2   0   0   0   2   0   0   0   2   2   2   2   2   2   0   0   0   2   2   0   2   0   0   2   0   0   0   2   0   2   0   2   2   0   2   0   0
 MK-4-9                 0   2   0   0   2   2   0   0   0   2   2   0   0   2   2   2   0   0   2   0   0   0   2   2   0   0   2   0   0   2   2   2   2   2   0   0   0   0   2   0   2   2   2   2   2   2   2   2   2   2   0   2   2   2   2   0   0   2   2   2   2   0   0   0   2   0   0   2   0   0   2   0   2   0   0   2   0   0   2   0   0   2   0   0   0   2   0   2   0   2   0   0   2   2   2   2   2   2   2   2   2   2   2   0   0   2   2   2   0   0   0   2   2   2   2   0   2   2   2   2   0   2   2   2   2   0   2   0   2   2   2   2   2   0   0   0   2   2   2   2   2   2   2   0   0   0   2   0   2   0   0   0   0   0   0   0   0   0   0   2   2   0   0   2   0   0   0   2   0   0   0   2   2   2   2   2   0   0   0   2   2   2   2   2   0   0   2   0   0   0   2   0   2   0   2   2   0   2   0   0
 MK-4-10                0   2   0   0   2   2   0   0   0   2   2   0   2   2   2   2   0   0   0   0   0   0   2   2   0   0   2   0   0   2   2   2   2   2   0   0   2   0   2   0   2   2   2   2   0   2   2   2   2   2   0   2   2   2   2   2   0   2   2   2   2   0   0   0   2   0   0   2   0   0   2   0   2   0   2   2   0   0   2   0   2   2   0   0   0   2   0   2   0   2   2   0   2   2   2   2   2   2   2   2   2   2   2   0   0   2   2   2   0   0   0   2   2   2   0   0   2   2   0   2   0   2   2   2   2   0   2   0   2   2   2   0   2   0   0   0   2   2   2   2   2   2   2   0   0   0   2   0   2   0   2   0   0   0   0   0   0   0   0   2   2   0   0   2   0   0   0   2   0   0   0   0   2   2   2   2   0   0   2   2   2   2   2   2   0   0   2   2   0   2   2   0   2   0   2   2   0   2   0   2
 MK-4-11                0   2   0   0   2   2   0   2   0   0   2   0   2   2   2   2   0   0   0   0   0   0   2   2   0   0   2   0   0   2   0   2   2   2   0   0   2   0   2   0   2   2   2   2   0   2   2   2   2   2   2   2   2   2   2   2   0   2   2   2   2   0   2   0   2   0   0   2   0   0   2   0   2   0   2   0   0   0   2   0   2   2   0   0   0   2   0   2   0   2   2   0   2   2   2   0   2   2   2   2   2   2   2   0   0   2   2   2   0   0   0   2   2   2   0   0   2   2   0   0   2   2   2   2   2   0   2   0   2   2   2   2   0   0   0   2   2   2   2   2   2   2   2   0   0   0   2   0   2   0   2   0   0   0   0   0   0   0   0   2   2   0   0   0   2   0   0   2   0   2   0   0   2   0   2   2   2   0   0   2   2   0   2   2   0   0   2   2   0   2   2   0   2   0   2   2   0   2   0   2
 MK-4-12                0   2   0   0   2   2   0   2   0   0   2   0   2   2   2   2   0   0   0   0   0   0   2   2   0   0   2   0   0   2   0   2   2   2   0   0   2   0   2   0   2   2   2   2   0   2   2   2   2   2   2   2   2   2   0   2   0   2   2   2   2   0   0   0   2   0   0   2   0   0   2   0   2   0   2   2   0   0   2   0   0   2   2   0   0   0   0   2   0   2   0   0   2   2   0   0   2   0   2   2   2   2   2   0   0   2   2   2   0   0   0   2   2   2   0   0   2   0   0   0   2   2   2   2   2   0   2   0   2   2   2   2   0   0   0   2   2   2   2   2   2   2   2   0   2   0   2   0   2   0   2   0   0   0   0   0   0   0   0   2   2   0   0   0   2   0   0   2   0   2   0   2   2   0   2   2   2   0   0   2   2   0   2   0   0   0   2   2   0   2   2   0   2   0   2   2   0   2   0   2
 MK-4-13                0   2   0   0   2   2   0   2   0   0   2   0   2   2   2   2   0   0   2   0   0   0   2   2   0   2   2   0   0   2   2   2   2   2   0   0   2   0   2   0   2   0   2   2   0   2   2   2   2   2   2   2   2   2   0   2   0   2   2   2   2   0   0   0   2   2   0   2   0   0   2   0   2   0   2   0   0   0   2   0   0   2   2   0   0   0   0   2   2   2   0   0   2   2   0   0   2   0   2   2   2   2   2   0   0   2   2   2   0   0   0   2   2   2   0   0   2   0   0   2   2   2   2   2   2   0   2   0   0   2   2   2   0   0   0   2   2   2   2   0   2   2   2   0   2   0   2   2   2   0   2   0   0   0   0   0   0   2   0   2   2   0   0   2   2   0   0   2   0   2   0   2   2   0   2   2   2   0   0   2   0   0   2   0   0   0   2   2   0   2   2   0   2   0   2   2   0   2   0   2
 MK-4-14                0   2   0   0   2   2   0   2   0   0   0   0   0   2   2   2   0   0   2   0   0   2   2   2   0   2   2   0   0   2   2   2   2   2   0   2   2   0   2   0   2   0   2   2   0   2   2   2   2   2   2   2   2   2   0   0   0   2   2   2   2   0   0   0   2   2   2   2   0   0   2   0   2   0   2   0   0   2   2   0   0   2   2   2   0   0   0   2   0   2   0   0   2   0   0   0   2   2   2   2   2   2   2   0   0   2   0   2   0   0   0   2   2   2   0   0   2   0   0   2   2   2   2   2   2   0   2   0   0   2   0   2   0   0   0   2   2   2   2   0   2   2   2   2   2   0   0   2   2   0   2   0   0   0   0   0   0   2   0   2   2   0   0   2   2   0   0   2   0   0   0   2   2   0   2   2   2   0   0   0   0   0   2   2   0   0   2   2   0   2   2   0   2   0   2   2   0   2   0   2
 MK-4-15                0   2   0   0   2   2   0   2   0   0   0   0   0   2   2   2   0   0   0   0   0   2   0   2   0   2   2   0   0   2   2   2   2   2   0   0   2   0   2   0   2   0   2   2   0   2   2   2   2   2   2   2   2   2   0   0   0   2   2   2   2   0   0   2   0   2   2   2   0   0   2   0   0   0   2   0   0   2   2   2   0   2   2   2   0   0   0   2   0   2   0   0   2   0   0   0   2   2   2   2   2   2   2   0   0   2   0   2   0   0   0   2   2   2   0   0   2   0   0   2   2   2   2   2   2   0   2   0   0   2   0   2   0   0   0   2   2   2   2   0   2   2   2   2   2   0   0   2   2   0   2   0   0   0   0   2   0   2   2   2   0   0   0   2   2   0   0   2   0   0   0   2   2   0   0   2   0   0   0   0   0   0   2   2   2   0   2   2   0   2   0   2   2   0   2   2   0   2   0   2
 MK-4-16                0   2   0   0   2   2   0   2   0   0   0   0   0   2   2   2   0   0   2   0   0   2   0   2   0   2   2   0   0   2   2   2   2   2   0   0   2   0   2   0   2   0   2   2   0   2   2   2   2   2   2   2   2   2   0   0   0   2   2   2   2   0   0   2   0   2   0   2   0   0   2   0   0   0   2   0   2   2   2   0   0   2   2   2   0   0   0   2   0   2   0   0   2   0   0   0   2   2   2   2   2   2   2   0   0   2   0   2   0   0   0   2   2   2   0   0   2   0   0   2   2   2   2   2   2   0   2   0   0   0   0   2   0   2   0   2   2   2   0   0   2   2   2   2   2   2   0   2   2   0   2   0   0   0   2   0   0   2   2   2   0   2   0   2   2   0   0   2   0   0   2   2   2   0   0   2   0   0   0   0   2   0   2   2   2   0   2   2   0   2   0   2   2   0   2   2   0   2   0   2
 MK-5-1                 0   0   0   2   2   0   0   2   2   0   0   0   0   0   0   0   2   2   0   0   0   2   0   0   0   0   0   0   0   0   2   0   2   0   2   0   2   0   2   0   0   0   0   0   0   2   0   2   0   2   0   0   0   2   2   2   2   0   0   2   0   0   0   2   2   0   0   2   2   2   0   0   2   2   0   0   0   2   2   0   0   2   0   0   0   2   0   0   2   2   0   0   0   0   0   0   0   0   0   2   0   0   2   2   0   2   0   2   0   2   0   2   2   0   2   0   2   0   0   2   0   2   2   2   2   0   0   0   0   0   0   0   0   0   0   2   2   2   2   0   0   2   0   2   0   0   0   2   2   0   0   0   0   2   0   0   2   0   0   2   2   0   2   2   2   0   0   2   2   2   2   0   0   0   0   0   2   2   0   2   2   0   2   0   2   2   0   2   2   0   0   2   2   2   0   2   2   0   0   0
 MK-5-2                 0   0   0   2   2   0   0   2   2   2   0   0   0   0   0   0   2   2   0   0   2   2   0   0   0   0   0   0   2   0   2   0   0   0   0   0   2   0   2   0   0   0   2   0   0   2   0   2   0   2   0   0   2   2   2   2   2   0   0   2   0   0   0   2   2   2   0   0   2   2   0   0   2   2   0   0   0   2   2   0   0   2   0   0   0   2   0   0   2   2   0   0   0   2   2   0   0   0   0   2   0   0   2   0   0   2   2   2   0   2   2   2   2   2   2   0   2   0   0   2   0   2   2   2   2   0   0   0   0   2   0   0   0   0   0   0   2   2   2   0   0   2   0   2   2   0   0   2   2   0   0   0   2   2   0   0   2   0   0   2   2   0   2   2   2   0   0   2   2   2   2   0   0   0   0   0   2   2   2   2   2   0   2   0   2   2   0   0   2   0   0   2   2   2   0   2   0   2   0   0
 MK-5-3                 0   0   0   2   2   0   0   2   2   2   0   0   0   0   2   0   0   2   0   2   2   2   0   0   0   0   0   0   2   0   2   0   2   0   0   0   2   0   2   0   0   0   2   0   0   2   0   2   0   2   0   0   2   2   2   2   2   0   2   2   0   0   0   2   2   2   0   0   2   2   0   0   2   2   0   0   0   2   0   0   0   2   0   2   0   2   0   0   2   2   0   0   0   2   2   0   0   0   0   2   0   0   0   0   0   2   2   2   0   2   2   2   2   2   2   0   2   0   0   2   0   2   2   2   2   0   0   2   0   2   0   0   0   2   0   0   2   2   2   0   0   2   0   2   2   0   0   2   2   0   0   2   2   2   0   0   2   0   0   2   2   0   2   2   2   0   0   2   2   2   2   0   0   0   0   0   2   0   2   2   2   0   2   0   2   2   0   0   2   0   0   2   2   2   0   2   2   2   0   0
 MK-5-4                 0   0   0   2   2   0   0   2   2   2   0   0   0   0   2   0   0   2   2   2   2   2   0   0   0   0   0   0   2   0   2   0   2   0   0   0   2   0   2   0   0   0   2   0   2   2   0   0   0   2   0   0   2   2   2   2   2   0   2   2   0   0   0   2   2   0   0   0   2   2   0   0   2   2   0   0   0   0   0   0   0   2   0   2   0   2   0   0   2   2   0   0   0   2   2   0   0   0   0   2   2   2   0   0   0   2   2   2   0   2   2   2   2   2   0   0   2   0   0   2   0   0   2   2   2   0   0   2   0   2   0   0   0   2   0   2   2   2   2   0   0   2   0   2   2   0   0   2   2   0   0   2   2   2   2   0   2   0   0   2   2   0   2   2   2   0   0   2   0   2   2   0   0   0   0   0   0   0   2   2   2   0   0   0   2   2   0   0   2   0   0   2   2   2   2   2   2   2   0   2
 MK-5-5                 0   0   0   2   2   2   0   2   2   2   0   0   2   0   2   2   0   2   2   2   0   2   0   0   0   0   0   0   2   2   2   0   2   0   0   0   2   0   2   0   0   2   2   0   2   2   0   0   0   2   0   0   0   2   2   2   2   0   2   2   0   0   0   2   2   0   0   0   2   2   0   0   2   2   2   0   0   0   0   2   0   2   0   2   0   2   0   0   0   2   0   0   0   2   2   0   0   0   0   2   2   2   0   0   0   2   2   0   0   0   2   2   2   2   0   2   2   0   0   0   0   0   2   2   2   0   0   0   0   2   0   0   0   2   0   0   2   2   2   0   0   2   0   2   2   0   0   2   2   0   0   2   2   2   2   0   2   0   2   2   2   0   2   0   2   0   0   2   2   2   2   0   0   2   0   0   0   0   2   2   2   0   0   0   2   2   0   0   2   0   0   2   2   0   2   2   2   2   0   2
 MK-5-6                 0   2   0   2   2   2   0   2   2   2   0   0   2   0   2   2   2   2   2   0   0   2   0   2   0   0   0   0   2   2   2   0   2   0   0   0   2   0   2   0   0   2   2   0   2   2   2   0   0   0   0   0   0   2   2   2   2   0   2   2   0   0   0   2   2   0   0   0   2   2   2   0   2   2   2   2   0   0   0   2   0   2   2   2   0   2   0   0   0   2   0   0   0   2   2   0   0   2   0   2   2   2   0   2   0   2   2   0   0   0   2   2   2   2   0   2   2   0   0   0   0   0   2   2   2   0   0   0   0   0   0   0   0   2   0   0   2   2   2   0   0   2   0   2   2   0   0   2   2   0   0   2   2   2   2   0   2   0   2   2   2   0   0   0   2   0   0   2   2   2   2   0   0   2   0   0   0   0   2   2   2   2   2   0   2   2   0   0   2   0   0   2   2   2   2   2   2   0   0   2
 MK-5-7                 0   2   0   2   2   2   0   2   2   2   0   0   2   0   2   2   0   0   2   0   0   2   0   2   2   0   2   0   2   2   2   0   2   0   0   0   2   0   2   0   0   2   2   0   2   2   2   0   0   0   0   0   0   2   2   0   2   0   2   0   0   0   0   2   2   0   0   0   0   2   2   2   2   2   2   2   0   0   0   2   0   2   2   2   0   2   0   0   0   2   0   0   0   2   2   0   2   2   0   2   2   2   0   2   0   2   2   0   0   0   2   2   0   2   0   2   2   0   0   0   0   0   2   2   2   0   0   0   0   0   0   2   0   2   0   0   2   2   2   0   0   2   0   2   2   0   0   2   2   0   0   2   2   2   2   2   2   2   2   2   2   0   0   0   2   0   0   2   2   2   2   0   0   2   0   0   2   0   2   2   2   2   2   2   2   2   0   0   2   0   0   2   2   2   2   2   2   0   0   2
 MK-5-8                 2   2   0   2   2   2   0   2   2   2   0   0   0   0   2   2   0   0   2   2   0   2   0   2   2   0   2   0   2   2   2   0   2   0   0   2   0   0   2   0   0   2   2   0   2   2   2   0   0   0   0   2   2   2   2   0   2   0   2   0   0   0   0   2   2   0   0   0   0   2   2   2   2   2   2   2   0   0   0   2   0   2   2   2   0   2   0   0   0   0   0   0   0   2   2   0   2   2   0   2   2   2   0   2   0   2   2   2   0   0   0   2   0   2   0   2   2   0   2   0   0   0   2   2   2   0   0   0   2   0   0   2   0   2   0   0   2   2   2   0   0   2   0   2   2   2   0   2   2   0   0   2   2   2   2   2   2   2   2   2   2   0   2   0   2   0   0   2   2   2   2   2   0   2   0   0   2   0   2   2   2   2   0   2   2   2   0   0   2   0   0   0   2   2   2   2   2   0   0   2
 MK-5-9                 2   2   0   2   2   2   0   2   2   2   0   0   0   0   2   2   0   2   2   2   0   2   0   2   2   2   2   0   2   2   2   0   2   0   0   2   0   0   2   0   0   2   2   0   2   2   2   0   0   0   0   2   0   2   2   0   2   0   2   0   2   2   0   2   2   0   2   0   0   0   2   2   0   2   2   2   2   0   0   2   0   2   2   2   0   2   0   0   0   0   2   0   2   2   2   0   2   2   0   2   2   2   0   2   0   2   2   2   0   0   0   2   0   2   0   2   2   0   2   0   0   0   2   2   2   0   0   0   2   0   0   2   0   2   0   0   2   2   2   0   0   2   0   0   2   2   0   2   2   0   0   2   0   2   2   2   2   2   2   2   2   0   2   0   2   0   0   2   0   2   2   2   0   2   0   0   2   0   0   2   2   2   0   2   2   2   0   0   2   0   0   0   2   2   2   0   0   0   0   2
 MK-5-10                2   2   0   0   2   2   0   2   2   0   0   0   0   0   2   2   2   2   2   2   0   2   0   2   2   2   2   2   2   2   2   0   2   2   0   2   0   0   0   0   0   2   2   0   2   0   2   0   0   0   0   2   0   2   2   0   2   0   2   2   2   2   0   2   2   0   0   0   0   0   2   2   0   2   2   2   2   0   0   2   0   0   2   2   0   2   0   0   0   0   2   0   2   2   2   0   2   2   0   2   2   2   0   2   2   2   2   2   0   0   0   2   0   2   0   2   2   0   2   0   0   2   2   2   2   0   0   0   2   2   0   2   0   2   0   0   2   0   2   0   0   2   0   0   2   2   2   2   2   0   0   2   0   2   2   2   2   2   2   2   2   0   2   0   2   0   2   2   2   2   2   2   0   2   0   0   2   2   0   2   2   2   0   2   0   2   0   0   2   0   0   0   2   0   2   0   0   0   0   2
 MK-5-11                2   2   0   0   2   0   0   2   2   2   0   0   2   2   2   2   2   2   0   2   0   2   0   2   2   2   2   0   2   2   2   2   2   2   0   0   0   0   0   0   0   2   2   0   2   0   2   0   0   0   0   2   0   2   2   0   2   0   2   2   2   2   0   2   2   0   0   0   0   2   2   2   0   0   2   2   2   0   0   2   0   0   2   2   0   2   2   2   0   0   2   2   2   2   2   0   2   2   0   2   2   2   0   2   0   2   2   2   0   0   0   2   0   2   0   2   0   0   2   0   0   2   2   0   2   0   0   0   0   2   0   2   0   2   0   0   2   0   2   0   0   0   0   0   2   2   2   2   2   0   0   2   0   0   2   2   2   2   2   2   2   0   2   0   0   0   2   2   0   2   2   2   0   2   0   0   2   2   0   2   2   2   0   2   0   2   0   0   2   0   0   0   2   0   0   0   0   0   0   2
 MK-5-12                2   2   0   0   2   0   0   2   2   2   0   0   2   2   2   2   2   2   0   2   0   2   0   2   2   2   2   0   2   2   2   2   2   2   2   0   0   0   0   0   0   2   2   0   2   2   2   0   0   0   0   2   0   2   2   0   2   0   2   2   0   2   0   0   2   0   0   0   0   2   2   2   0   0   2   2   2   2   0   2   0   0   0   2   0   2   0   2   0   0   2   2   2   2   2   0   2   2   0   0   2   2   0   2   0   2   2   2   0   0   0   2   0   2   0   2   0   0   2   0   0   2   2   0   2   0   0   0   0   2   0   0   0   2   0   0   2   2   2   0   0   0   0   0   2   2   2   2   2   0   0   2   0   0   2   2   2   2   2   2   0   0   2   0   0   0   2   2   0   2   2   2   0   2   0   0   2   2   0   2   2   2   0   2   0   2   0   2   2   0   0   0   2   0   0   0   0   2   0   2
 MK-5-13                2   2   2   0   2   0   0   2   2   2   0   0   2   2   2   2   2   2   0   2   0   0   0   2   2   2   2   0   2   2   2   0   2   2   2   2   0   0   0   0   0   2   2   0   0   2   2   0   0   2   0   2   0   2   2   0   2   0   2   0   0   2   0   0   2   0   0   0   0   2   0   2   0   0   2   2   2   2   0   2   0   0   0   2   0   2   0   2   0   0   2   2   2   2   2   0   2   2   0   0   0   2   0   2   0   2   2   2   0   0   0   2   0   2   0   2   0   0   2   0   0   2   2   0   2   0   0   0   0   2   0   0   0   2   0   2   2   2   2   0   0   0   0   0   0   2   2   0   2   0   0   2   0   0   2   2   2   2   2   2   0   0   2   0   0   0   2   2   2   2   2   2   0   2   0   0   2   2   0   2   2   2   0   2   0   2   0   2   2   0   0   0   2   0   0   0   0   2   0   2
 MK-5-14                2   2   2   0   0   0   0   2   0   2   0   0   2   0   2   2   2   2   0   2   0   0   0   2   2   2   2   0   2   2   2   0   2   2   2   2   2   0   0   0   0   2   2   0   0   2   2   2   0   2   0   2   2   0   2   0   2   0   2   0   0   2   0   0   0   0   0   0   0   2   0   2   0   2   2   2   2   2   0   2   0   0   0   2   0   2   0   2   0   0   2   0   2   2   0   0   2   2   0   0   0   2   0   2   0   2   0   2   0   0   0   2   0   2   0   2   0   0   2   0   0   2   2   0   0   0   0   0   2   2   0   2   2   2   0   2   2   2   2   0   0   0   0   0   0   2   2   0   2   0   0   2   0   0   2   2   0   0   0   2   0   0   2   0   0   0   0   2   2   2   2   2   0   2   0   0   2   2   2   2   0   2   0   2   0   2   0   2   2   0   0   0   2   0   0   0   0   2   2   2
 MK-5-15                2   2   2   0   0   0   0   2   2   2   0   0   2   0   2   0   0   2   0   0   0   0   0   2   2   2   2   0   2   0   2   0   2   2   2   2   2   0   2   0   0   2   2   2   0   2   2   2   0   2   0   2   2   0   2   0   2   0   2   0   0   2   0   0   0   0   2   0   0   0   0   2   0   2   2   0   2   2   0   2   0   0   0   2   0   2   0   2   0   0   2   0   2   2   0   0   2   0   0   0   0   2   0   2   0   2   0   2   0   0   0   2   0   2   0   2   0   0   2   0   0   2   2   0   0   0   0   2   0   2   0   2   2   2   0   2   2   2   2   0   0   0   2   2   0   2   2   0   2   0   0   2   0   2   2   2   0   2   2   2   0   0   2   0   0   0   0   2   2   2   2   2   0   2   0   0   2   2   2   2   0   2   2   2   0   2   0   2   2   0   0   0   2   0   0   0   0   2   2   2
 MK-5-16                2   2   2   0   0   0   0   2   2   2   0   0   2   0   2   0   0   2   0   0   0   0   2   0   2   2   2   0   2   0   2   0   2   2   2   2   2   0   2   2   2   2   2   2   0   2   2   2   0   2   0   2   2   0   2   0   2   0   2   0   0   2   0   0   0   0   2   0   0   0   0   2   2   2   2   0   2   2   0   2   0   0   0   2   0   2   0   2   2   0   2   0   2   0   0   0   2   0   0   0   0   2   0   0   0   2   0   2   0   0   0   2   0   2   0   2   2   0   2   0   0   2   2   0   0   2   0   2   0   2   0   2   2   2   0   2   2   2   2   0   0   0   2   2   0   2   2   0   2   0   0   0   0   2   2   2   0   2   2   2   0   0   2   0   0   0   2   2   2   2   2   2   0   2   2   0   2   0   0   2   0   2   2   2   0   2   0   2   2   0   0   0   0   0   2   0   0   2   2   2
 MK-6-1                 2   2   2   2   0   0   2   0   2   2   0   2   2   0   2   2   2   0   0   0   0   0   2   2   2   2   2   0   2   2   0   0   0   0   2   2   0   0   2   0   2   0   2   0   2   0   2   0   2   0   0   0   2   0   2   2   0   0   2   2   0   0   0   0   2   0   0   0   0   2   0   2   0   0   0   2   2   0   2   2   2   0   2   2   0   2   0   2   0   0   2   0   2   2   0   0   2   2   2   2   2   2   2   2   2   0   2   0   2   0   2   2   2   0   2   0   2   0   0   2   2   2   2   0   0   2   0   2   2   2   2   0   2   0   2   0   2   0   2   2   0   0   0   0   2   0   0   0   0   0   2   2   2   2   0   0   0   0   0   0   2   0   0   2   0   0   2   0   0   2   0   0   0   0   0   2   2   2   2   0   2   0   2   2   0   0   0   2   0   0   2   0   2   0   0   2   0   2   0   2
 MK-6-2                 2   2   2   0   0   2   0   0   2   2   0   2   2   0   2   2   2   0   0   0   0   0   0   2   2   2   2   0   2   2   0   0   0   0   2   2   0   0   0   0   2   0   2   0   2   0   2   0   0   0   2   0   2   0   2   2   0   0   2   2   0   0   0   0   2   2   2   0   0   2   0   2   0   0   0   2   2   0   0   2   0   0   2   2   0   2   0   2   0   0   2   2   2   2   0   0   2   2   2   2   2   2   2   2   2   0   2   0   2   0   2   2   2   0   2   0   2   2   0   2   2   2   2   0   0   2   0   2   2   2   2   0   2   0   2   0   2   0   2   2   0   0   0   0   2   0   0   2   0   0   2   0   2   2   2   2   0   0   0   0   0   0   0   2   0   0   2   0   0   2   0   2   0   0   0   2   2   2   2   0   2   0   2   2   0   0   0   2   0   0   2   0   2   0   0   2   0   2   0   2
 MK-6-3                 2   2   0   0   0   2   0   0   2   2   0   2   2   0   2   2   2   2   0   0   2   0   0   2   2   2   2   0   2   2   0   0   2   0   2   2   0   0   0   0   0   0   2   0   2   0   2   0   0   0   2   0   2   0   2   2   0   0   2   2   0   0   0   0   2   2   2   0   2   2   0   2   2   0   0   2   2   0   0   2   0   0   2   2   0   2   0   2   2   0   0   2   2   2   0   0   2   2   2   2   2   2   2   2   2   0   2   0   2   0   0   2   2   0   2   0   2   2   0   2   2   2   2   2   0   2   0   2   2   2   2   0   2   0   2   0   2   0   0   2   2   0   0   0   2   0   0   2   0   0   2   0   2   2   2   2   0   0   0   0   0   0   2   2   0   0   0   0   0   2   0   2   0   0   0   2   2   2   2   0   2   0   2   2   0   2   0   2   0   0   2   2   2   0   0   2   0   2   2   2
 MK-6-4                 2   2   0   0   0   2   0   0   2   2   0   0   2   0   2   2   2   2   2   0   2   0   0   2   2   2   2   0   0   2   0   2   2   0   2   2   0   0   0   0   0   0   2   0   2   0   2   0   0   0   2   0   2   0   2   2   0   2   2   2   0   2   0   0   2   2   2   0   2   2   0   0   0   0   0   2   2   0   0   2   0   0   0   2   0   2   0   0   2   0   2   0   2   2   0   0   2   2   2   2   2   2   2   2   2   0   2   0   2   0   0   2   0   0   2   0   2   2   0   2   2   2   2   0   0   2   0   2   2   2   2   0   2   0   0   0   2   0   0   2   2   0   0   0   2   0   2   2   0   0   2   0   2   2   2   2   0   0   0   0   0   2   2   2   0   0   0   0   2   2   0   2   0   0   0   2   2   2   2   2   2   0   2   2   0   2   0   2   0   0   2   2   2   0   0   2   0   2   2   2
 MK-6-5                 2   2   0   0   0   2   0   0   0   2   0   0   2   0   2   2   2   2   2   0   2   0   0   2   2   2   2   0   0   2   0   2   2   0   2   2   0   0   0   0   0   0   2   0   2   0   2   0   0   0   0   0   2   0   2   2   0   2   2   2   0   2   0   0   2   2   2   0   2   2   0   0   0   0   0   2   2   0   0   2   2   0   0   2   0   2   0   0   0   0   0   0   2   2   0   0   2   2   2   2   2   0   2   2   2   0   2   0   2   0   0   2   0   0   2   0   2   2   0   2   2   2   2   0   0   2   0   2   2   2   2   0   2   0   0   0   2   0   0   2   2   0   0   0   2   2   2   2   0   0   2   0   2   2   2   2   0   0   0   0   0   2   2   2   0   0   2   0   2   0   2   2   0   0   0   2   2   0   2   2   0   0   2   2   0   2   0   2   0   2   2   0   2   0   2   2   0   2   2   2
 MK-6-6                 2   2   0   0   0   2   0   2   0   2   0   2   2   0   2   2   2   2   2   0   2   0   0   2   2   2   2   0   0   2   0   2   2   0   2   2   0   0   0   0   0   0   2   0   2   0   0   0   0   0   0   2   2   0   2   2   0   2   2   2   0   2   2   0   2   2   2   0   2   2   0   0   0   0   0   0   2   0   0   2   2   0   0   2   0   2   0   0   0   0   0   0   2   2   0   0   2   2   2   2   2   0   2   2   2   0   2   0   2   0   0   0   0   0   2   0   2   2   0   2   2   0   2   0   2   2   0   2   2   2   2   0   0   0   0   0   2   0   0   2   2   2   0   0   2   2   2   2   0   0   2   0   2   2   2   2   0   0   2   0   0   0   2   2   0   2   2   0   2   0   2   2   0   0   0   0   0   0   2   2   0   0   2   2   0   2   0   2   0   2   2   0   2   0   0   2   0   2   2   2
 MK-6-7                 0   2   0   0   0   2   0   2   2   2   0   2   2   0   2   2   2   2   2   0   2   0   0   2   2   2   2   0   0   2   0   2   2   0   2   2   0   0   0   0   0   2   2   0   2   0   0   0   0   0   0   2   2   0   2   2   0   2   2   2   0   2   2   0   2   2   2   0   2   2   0   0   0   0   2   0   2   2   0   2   2   0   0   2   0   2   0   0   0   0   0   2   2   2   0   0   2   2   2   2   2   0   2   2   2   0   2   0   0   0   0   0   0   0   2   0   2   2   0   0   2   0   2   0   2   2   0   2   2   2   2   0   0   0   0   0   2   0   0   2   2   0   0   0   2   2   2   0   2   2   0   0   2   2   0   2   0   0   2   2   0   0   2   2   2   2   2   0   0   0   2   0   0   0   2   0   0   0   2   2   0   0   2   2   0   2   0   2   0   2   2   0   2   0   2   2   0   2   2   2
 MK-6-8                 0   2   0   0   0   2   2   2   2   2   0   2   2   0   2   2   2   2   2   0   0   0   0   2   2   2   2   0   0   2   0   2   0   2   2   2   0   0   2   0   0   2   2   2   2   0   0   0   0   0   0   2   2   0   2   0   0   2   2   2   0   2   2   0   2   2   0   0   2   0   0   0   0   0   2   0   2   2   0   2   2   0   0   2   2   2   0   0   0   0   0   2   0   2   0   0   2   2   2   2   2   0   2   2   2   0   2   0   0   0   0   0   0   0   2   0   0   2   0   0   2   0   2   0   2   2   0   2   2   2   2   0   0   0   0   0   2   0   0   0   0   2   0   0   2   2   2   0   2   2   0   0   2   2   0   2   0   0   2   2   0   0   2   2   2   2   2   0   2   0   0   0   0   0   2   0   2   2   2   2   0   0   2   0   0   2   0   2   0   2   0   0   2   0   2   2   0   2   2   2
 MK-6-9                 0   0   0   0   0   2   2   2   2   0   0   2   2   0   2   2   2   2   2   0   0   0   0   0   0   2   2   0   0   2   0   2   2   2   2   2   0   0   2   0   0   2   2   2   2   0   0   0   0   0   0   2   2   0   2   0   0   2   2   2   0   2   2   0   2   2   0   2   2   0   0   0   0   0   2   0   2   2   0   0   0   0   0   2   2   0   0   0   0   0   2   2   0   2   0   0   2   2   2   2   2   0   0   2   0   2   2   2   0   2   0   0   0   0   2   0   0   2   0   0   2   0   2   0   2   2   0   2   2   0   2   0   0   0   0   0   2   0   0   0   2   2   2   0   2   2   2   0   2   2   2   2   0   2   0   2   0   0   2   2   0   0   2   2   2   0   2   2   2   0   0   0   0   0   2   0   2   2   2   2   0   0   2   2   0   2   0   2   0   2   0   0   2   0   2   2   0   2   2   0
 MK-6-10                0   0   0   0   0   2   2   2   2   0   0   2   0   0   2   2   0   2   0   0   0   0   0   0   0   2   2   0   0   2   0   2   2   2   2   2   0   2   2   0   0   2   2   0   2   0   0   0   0   0   0   2   2   0   2   0   0   2   2   2   0   2   2   0   2   2   0   2   2   2   0   0   0   0   0   0   2   2   0   2   0   0   0   2   2   0   0   2   0   0   2   0   0   2   0   0   2   2   2   2   2   0   0   0   0   2   2   2   2   2   0   0   0   0   2   0   0   2   0   0   2   0   2   0   2   2   0   0   2   0   0   0   0   0   0   0   2   0   0   0   2   2   2   0   2   2   2   0   0   2   2   2   0   2   0   2   0   2   2   2   0   0   2   2   2   2   2   2   2   0   0   0   0   0   2   0   2   2   2   2   0   0   2   2   0   2   0   2   0   2   0   0   2   0   2   0   0   2   2   0
 MK-6-11                0   0   0   0   2   2   2   0   2   0   0   2   0   0   2   0   0   0   0   0   0   0   0   0   0   2   2   0   0   2   0   2   2   2   2   2   0   2   2   0   0   2   2   0   0   0   2   0   0   0   0   2   0   0   2   0   0   2   2   2   0   2   2   0   2   2   0   2   2   2   0   0   0   0   0   0   2   0   0   2   0   2   0   2   2   0   0   2   0   0   2   0   0   2   2   2   0   2   2   0   2   0   2   0   0   0   2   0   2   2   0   0   0   0   2   0   0   2   0   0   2   2   2   0   2   2   0   0   2   0   2   0   0   0   0   0   2   0   0   0   2   2   2   0   2   2   2   0   0   2   2   2   0   2   0   2   0   2   2   2   0   0   2   2   2   2   0   2   2   0   2   0   0   0   2   0   2   2   2   2   0   0   2   2   0   2   0   2   0   2   0   0   2   0   2   0   0   2   2   0
 MK-6-12                0   0   0   0   2   2   2   0   2   0   0   2   0   0   0   2   2   0   0   0   0   0   0   0   0   2   2   0   0   2   0   0   2   2   0   2   0   2   2   0   0   2   2   2   0   0   2   0   0   0   0   2   0   0   2   0   0   2   2   2   0   0   2   0   2   2   0   2   2   2   0   0   0   0   0   0   2   0   2   2   2   2   0   0   2   0   0   2   0   0   2   0   0   2   2   2   0   2   0   0   2   0   2   0   0   0   2   0   2   2   0   0   2   0   2   0   0   2   0   0   2   2   2   0   2   2   0   0   2   0   2   0   0   0   0   0   2   0   2   2   2   2   2   0   2   2   2   0   2   2   2   2   0   2   0   2   0   2   2   2   0   0   2   2   2   2   0   2   2   0   2   0   0   0   2   0   2   2   2   2   0   0   2   2   0   2   0   2   0   2   0   0   2   0   2   0   0   2   2   0
 MK-6-13                0   0   0   0   0   2   2   0   2   0   0   2   0   0   0   2   2   0   0   0   0   2   0   0   2   2   2   0   0   2   0   0   2   2   0   2   0   2   2   0   0   2   2   2   0   0   2   2   0   0   0   2   0   0   2   2   0   2   2   2   0   2   2   2   2   2   0   2   2   0   0   0   0   0   0   0   2   0   2   2   2   0   0   0   2   0   0   2   0   0   2   0   0   2   2   2   0   2   0   0   2   0   2   0   0   0   2   0   2   2   0   0   2   0   2   0   0   2   2   0   2   2   2   0   2   2   0   0   2   0   2   0   0   0   2   0   2   0   2   2   2   2   2   0   2   0   2   0   2   2   2   2   0   2   0   0   0   0   2   2   0   0   0   2   2   2   0   2   0   2   0   0   0   0   2   0   2   2   2   2   0   0   2   2   0   2   0   2   0   2   0   0   2   0   2   0   2   2   2   0
 MK-6-14                0   0   0   0   0   0   2   0   0   0   0   2   0   0   0   2   2   0   0   0   0   2   0   0   2   2   2   0   0   2   0   0   2   2   0   2   0   2   2   0   0   2   2   2   0   0   2   2   0   0   0   2   0   0   0   2   0   2   2   2   0   2   0   2   2   2   0   2   2   0   0   0   0   0   0   0   2   0   2   2   2   0   0   0   2   0   0   2   0   0   2   0   0   2   2   2   0   2   0   0   2   0   2   0   0   0   2   0   2   2   0   0   2   0   2   0   0   2   2   0   2   2   0   0   2   2   0   0   2   0   2   0   0   0   2   0   2   0   2   2   2   2   2   0   2   0   0   0   2   2   2   2   0   2   0   0   0   0   2   2   0   2   0   0   0   2   0   2   0   2   2   0   0   0   2   0   2   2   2   2   0   0   2   2   0   2   0   2   0   2   0   2   2   0   0   0   2   2   0   0
 MK-6-15                0   0   0   0   0   0   0   0   0   2   0   2   0   0   0   2   2   0   0   0   0   2   0   0   2   2   0   0   0   2   0   0   2   2   0   2   0   0   2   0   0   2   0   2   0   0   2   2   0   2   0   2   0   0   0   2   0   2   2   0   0   2   0   2   2   2   2   2   0   2   0   0   0   0   0   0   2   0   2   2   2   0   0   0   2   0   0   2   0   2   0   0   0   2   2   2   0   2   0   2   2   0   2   0   0   0   2   0   0   2   0   0   2   0   2   0   0   2   2   0   2   2   0   0   2   2   0   0   2   0   0   0   0   0   2   0   2   0   2   0   2   2   2   0   2   0   0   0   2   2   2   2   0   2   0   0   0   2   2   2   0   2   0   0   0   2   0   2   0   2   2   0   0   0   2   0   2   0   0   2   0   0   2   2   0   2   0   2   0   2   0   0   2   0   0   0   2   2   0   0
 MK-6-16                0   0   0   0   2   0   0   0   0   2   0   2   2   2   2   2   2   0   0   0   0   2   2   0   2   2   0   0   0   2   0   2   2   2   0   2   0   0   0   0   0   2   0   0   0   0   2   2   0   2   0   2   2   0   0   2   0   2   2   0   0   0   2   2   2   2   2   2   0   2   0   0   0   2   0   0   2   0   2   2   2   2   0   0   0   0   0   2   0   2   0   0   0   2   2   0   0   2   0   2   0   0   2   0   0   0   0   0   0   2   0   0   2   0   2   0   0   2   2   0   2   2   2   0   2   2   0   0   2   0   0   0   0   0   2   0   2   0   2   0   2   2   2   0   2   0   0   0   2   2   2   2   0   2   0   2   0   2   0   2   0   2   0   0   0   0   0   2   0   2   2   0   0   0   2   0   2   0   0   2   0   0   0   2   0   2   0   2   0   2   0   0   2   0   0   0   2   2   0   2
 
!****************************************** Phenotypic Data **********************************************************
!-100.0 is resevred for missing phenotype
SimulatedTrait1        12.8772   11.8439   13.1587   12.8218   20.2997   15.1229   14.3485   12.6860   15.5648   11.1707   17.8412   15.5110   10.7799   12.3479   11.9506   10.5992   12.0872   14.0710    9.0937   11.5461   15.6788   18.2893   17.2064   18.9401   12.7996   14.5721   20.2732   14.8201   14.3681   19.4681    5.5290   12.8187   19.6013   13.5809   15.1649   11.7147   13.7430    9.5153   14.7845   20.9790   17.9570   19.1635   19.1983   13.9261   15.2971   15.3165   18.5074   17.0029   14.6567   15.0825   13.8499   12.0637    9.1987   10.7675   16.0763   12.4402   16.2314   16.0209   13.7225   14.9275   17.4206   15.4321   18.5947   17.1532   19.5945   15.3522    9.1622   18.2583   14.2468    9.8171   15.8410   18.5283   16.1772   16.7751   17.4612   14.9986   14.1247   20.4999   14.7739   18.6563    9.3504   14.8078   10.1606   12.3200   15.9271   18.0461   13.0353   16.4250   17.1650   16.3437   12.4232   14.1499   11.4449   10.8014   17.8658   18.9480   15.5111   13.2495   12.8846   15.6095   16.4246   12.6394   12.6450   17.2576   13.4533   15.6437   12.2094   10.7778   15.8660   12.9319   14.2555   16.4307    9.4213   16.5452   11.1643   18.8186   15.0045   16.3650   19.2051   13.0595   14.9236   16.7416   16.8404   19.0344   13.6967   15.1024    9.3478   12.2455   16.3047   20.9365   16.2396   11.3065   16.8699   15.5252   12.0783   16.8912   13.9371   12.2160   15.5889   16.7747   12.7443   14.5607   16.3998   17.8015   10.7086   17.5882   11.3244   13.6313   16.9736   13.7411   14.0200   17.0409   17.1492    7.6359   13.7963   11.4430   19.6229    9.1260   17.8163   13.2205   14.0538   21.5293   13.1340   12.1715   13.6546   19.2459   14.6793   16.7155   18.6998   17.2686   19.8184   15.7059    9.9866   11.2338   15.1349   17.1358   10.9921   14.9940   15.9083   13.3190   13.6758   12.3638   11.9576   17.2352   16.7014   16.0071   14.3135   14.1379   21.4967   16.4426   13.2441   16.8402   18.5526   21.0480   16.2778   11.2586   13.6042   10.3717   14.2929   17.2269
SimulatedTrait2        12.8252   10.7325    9.5307   10.3497    8.0749    8.8018   10.3451    7.0665    8.5838    9.1702   12.0994    9.9734    9.3810   10.3393    7.1543   11.6289    9.4969   11.5567   11.8773    9.3327   12.0265    9.3706    9.8709    9.4200   11.6191   11.4195   12.1167   11.8582    9.1666    7.4106   14.3208   14.0200   13.1000    9.5405   10.9450   10.6202   11.5796   10.6255    5.0765    9.3259   10.2000    9.3542   10.6637    8.6207    7.8906   10.2192    9.5329   11.5670    8.7539   11.8452    9.8958    8.4341    8.7459   11.9091   11.8100    8.2614   10.1282    8.8725    6.9864   11.1885    9.8154    9.5474    9.7242   10.1889   10.0306    8.0100   10.0376    9.3320   10.5384    8.6588   10.1550    9.4249    7.8468    9.8445    7.5420   10.2929    7.8807   11.4950   12.6179    9.5762   10.7574   10.2113    9.6973    9.3826    9.2250    9.5526   10.0475   10.5689   10.6254   10.2450    9.9802   11.5881   11.2623   11.8202    8.3897   10.5924   10.0932   12.0049   11.9761   11.1473    8.3321    9.1738   11.1483   11.1905   11.9896    7.1950    9.2560    8.7264    9.4018   12.5666   10.9241    8.2642    8.8961   10.4780   12.2377    8.1613   10.5010    7.6459    8.2925    8.1846   10.4894    8.3894   12.8012   10.7906   12.3485    8.7829    8.9184   12.4329   11.3184    8.2153    7.5520   10.2621   11.6495   11.6727   11.9160    9.8342    9.7485   10.0303   10.8895    8.4001   10.2828    8.7202   11.5605    9.5742   11.5395    8.6708   11.7999   11.8384    9.6780   10.1456   10.5795    9.7220    8.1846   11.7068   12.0611   10.1448    9.8493    8.1504   10.4566    9.0402   10.8848    6.3195    6.6371    5.9274   11.3991    7.6493   11.1538   10.0771   11.9098   11.9544    7.7197   11.8298   11.3175   11.6387   12.7399    9.9427   10.6787   10.4129   11.5443   10.0686   11.1317   10.1647   10.4211    9.6916    9.8403   11.5183    9.2051   10.9978   11.3546   10.2496    8.7198    7.3084    9.8754    9.2448   10.9582   12.5319   10.9424   11.2784    8.6533    9.4551
 
