# Supplementary material for: Inclusive Composite Interval Mapping of QTL by Environment Interactions in Biparental Populations
Source: PLoS One. 2015 Jul 10;10(7):e0132414. doi: 10.1371/journal.pone.0132414 (PMC4498613; doi:10.1371/journal.pone.0132414)
Supplement: S4 File — (ZIP) [file pone.0132414.s004.zip › H=0.1/L1/run_00086.met]

!**********************Note: lines staring with "!" are remarks and will be ignored in the program********************
!*********************************General Information**********************************
!Assuming F1 = P1 x P2, populations available in QTL IciMapping are: 
!  1, P1BC1F1 = P1 x F1, the first backcrossing where P1 is used as the recurrent parent;
!  2, P2BC1F1 = P2 x F1, the first backcrossing where P2 is used as the recurrent parent;
!  3, F1DH, F1-derived doubled haploids; 
!  4, RIL or F1RIL, recombination inbred lines through the repeated selfing of F1;
!  5, P1BC1RIL, recombination inbred lines through the repeated selfing of P1BC1F1;
!  6, P2BC1RIL, recombination inbred lines through the repeated selfing of P2BC1F1;
!  7, F2, the selfing generation of F1;
!  8, F3, the selfing generation of F2;
!  9, P1BC2F1, the second backcrossing where P1 is used as the recurrent parent; 
! 10, P2BC2F1, the second backcrossing where P2 is used as the recurrent parent;
! 11, P1BC2RIL, recombination inred lines through the repeated selfing of P1BC2F1; 
! 12, P2BC2RIL, recombination inred lines through the repeated selfing of P2BC2F1; 
! 13, P1BC1F2, the selfing generation of P1BC1F1; 
! 14, P2BC1F2, the selfing generation of P2BC1F1; 
! 15, P1BC2F2, the selfing generation of P1BC2F1; 
! 16, P2BC2F2, the selfing generation of P2BC2F1; 
! 17, P1BC1DH, P1BC1F1-derived doubled haploids; 
! 18, P2BC1DH, P2BC1F1-derived doubled haploids; 
! 19, P1BC2DH, P1BC2F1-derived doubled haploids; 
! 20, P2BC2DH, P2BC2F1-derived doubled haploids; 
   3      !Mapping Population (see remarks above)
   2      !Mapping Function (1 for Kosambi; 2 for Haldane; 3 for Morgan)
   2      !Marker Space Type (1 for intervals; 2 for positions)
   1      !Marker Space Unit(1 for centiMorgans; 2 for Morgan)
   6      !Number of Chromosomes (or Linkage Groups)
 200      !Size of the mapping population
   2      !Number of environments
 
!***************************************** Chromosomes and Linkage Maps **********************************************
!Chromosome                 NumMarkers
-CH1                        16
-CH2                        16
-CH3                        16
-CH4                        16
-CH5                        16
-CH6                        16
!Linkage map (Marker name followed by position or the interval length)
 MK-1-1                1     0.000
 MK-1-2                1    10.000
 MK-1-3                1    20.000
 MK-1-4                1    30.000
 MK-1-5                1    40.000
 MK-1-6                1    50.000
 MK-1-7                1    60.000
 MK-1-8                1    70.000
 MK-1-9                1    80.000
 MK-1-10               1    90.000
 MK-1-11               1   100.000
 MK-1-12               1   110.000
 MK-1-13               1   120.000
 MK-1-14               1   130.000
 MK-1-15               1   140.000
 MK-1-16               1   150.000
 MK-2-1                2     0.000
 MK-2-2                2    10.000
 MK-2-3                2    20.000
 MK-2-4                2    30.000
 MK-2-5                2    40.000
 MK-2-6                2    50.000
 MK-2-7                2    60.000
 MK-2-8                2    70.000
 MK-2-9                2    80.000
 MK-2-10               2    90.000
 MK-2-11               2   100.000
 MK-2-12               2   110.000
 MK-2-13               2   120.000
 MK-2-14               2   130.000
 MK-2-15               2   140.000
 MK-2-16               2   150.000
 MK-3-1                3     0.000
 MK-3-2                3    10.000
 MK-3-3                3    20.000
 MK-3-4                3    30.000
 MK-3-5                3    40.000
 MK-3-6                3    50.000
 MK-3-7                3    60.000
 MK-3-8                3    70.000
 MK-3-9                3    80.000
 MK-3-10               3    90.000
 MK-3-11               3   100.000
 MK-3-12               3   110.000
 MK-3-13               3   120.000
 MK-3-14               3   130.000
 MK-3-15               3   140.000
 MK-3-16               3   150.000
 MK-4-1                4     0.000
 MK-4-2                4    10.000
 MK-4-3                4    20.000
 MK-4-4                4    30.000
 MK-4-5                4    40.000
 MK-4-6                4    50.000
 MK-4-7                4    60.000
 MK-4-8                4    70.000
 MK-4-9                4    80.000
 MK-4-10               4    90.000
 MK-4-11               4   100.000
 MK-4-12               4   110.000
 MK-4-13               4   120.000
 MK-4-14               4   130.000
 MK-4-15               4   140.000
 MK-4-16               4   150.000
 MK-5-1                5     0.000
 MK-5-2                5    10.000
 MK-5-3                5    20.000
 MK-5-4                5    30.000
 MK-5-5                5    40.000
 MK-5-6                5    50.000
 MK-5-7                5    60.000
 MK-5-8                5    70.000
 MK-5-9                5    80.000
 MK-5-10               5    90.000
 MK-5-11               5   100.000
 MK-5-12               5   110.000
 MK-5-13               5   120.000
 MK-5-14               5   130.000
 MK-5-15               5   140.000
 MK-5-16               5   150.000
 MK-6-1                6     0.000
 MK-6-2                6    10.000
 MK-6-3                6    20.000
 MK-6-4                6    30.000
 MK-6-5                6    40.000
 MK-6-6                6    50.000
 MK-6-7                6    60.000
 MK-6-8                6    70.000
 MK-6-9                6    80.000
 MK-6-10               6    90.000
 MK-6-11               6   100.000
 MK-6-12               6   110.000
 MK-6-13               6   120.000
 MK-6-14               6   130.000
 MK-6-15               6   140.000
 MK-6-16               6   150.000
!*********************************** Marker Types ********************************************************************
!Co-dominant marker: When heterozygote F1 is present, P1 is coded as 2, F1 is coded as 1, and P2 is coded as 0; Otherwise, P1 is coded as 2, and P2 is coded as 0. 
!Dominant marker: When heterozygote F1 is present, P1 and F1 are coded as 12, and P2 is coded as 0; Otherwise, P1 is coded as 2, and P2 is coded as 0.  
!Recessive markers: When heterozygote F1 is present, P1 is coded as 2, and F1 and P2 are coded as 10; Otherwise, P1 is coded as 2, and P2 is coded as 0. 
!Missing marker is coded as -1. 
 MK-1-1                 2   2   2   2   0   0   0   2   2   0   0   2   0   0   0   2   0   0   0   0   2   0   2   0   0   0   0   2   0   2   2   2   2   2   2   0   2   2   0   2   2   0   2   2   0   2   0   2   0   0   0   0   0   2   2   2   2   0   2   2   0   0   2   2   0   2   0   0   2   0   0   2   0   2   2   0   2   0   0   2   2   0   0   0   0   2   2   0   0   0   0   2   0   2   0   2   0   2   2   2   0   0   2   2   2   2   2   2   0   2   2   0   0   2   0   0   2   2   0   0   0   0   2   2   2   2   0   0   0   2   2   2   2   0   2   2   2   2   2   2   2   0   0   0   2   0   2   2   2   0   0   2   0   2   2   2   0   0   2   0   2   0   0   2   2   0   2   0   2   0   0   0   0   2   0   2   2   0   0   0   0   0   2   0   2   0   2   0   2   0   2   2   2   0   0   2   2   0   0   2
 MK-1-2                 0   0   2   2   2   0   0   2   2   0   2   2   0   0   0   2   0   0   0   0   2   0   2   0   0   0   0   2   0   0   2   2   2   2   2   0   2   2   0   2   2   0   2   2   0   2   0   2   0   0   0   0   0   2   2   2   2   0   2   2   0   0   2   2   0   2   0   0   2   0   0   2   0   2   2   0   2   0   0   2   2   0   0   0   0   2   2   0   0   0   0   2   0   2   0   2   0   2   2   2   0   0   2   2   2   2   2   2   0   2   0   0   0   2   0   0   0   2   0   0   0   0   2   2   2   2   0   2   0   2   2   2   2   0   2   2   2   2   2   2   2   0   0   0   2   0   2   2   2   0   0   2   0   2   2   2   0   2   2   0   2   0   2   2   2   0   2   0   2   0   0   0   0   2   0   2   2   0   0   0   0   0   2   0   2   0   2   0   2   0   2   2   2   0   2   2   2   2   0   2
 MK-1-3                 0   0   2   2   2   2   0   0   0   0   2   2   0   0   0   2   0   0   0   0   2   2   2   0   0   0   0   2   0   0   2   2   2   2   0   0   2   2   0   2   2   0   2   2   0   2   2   2   0   0   0   0   0   2   2   2   2   0   2   2   0   0   2   0   0   2   0   0   2   2   0   2   2   2   2   0   2   0   0   0   2   0   0   0   0   2   2   0   0   0   0   2   0   2   0   2   0   2   2   0   0   0   2   2   0   2   2   2   0   2   0   0   0   2   0   0   0   2   0   0   0   0   2   2   2   2   0   0   0   2   2   2   2   0   0   2   2   0   2   2   0   0   0   0   2   2   2   2   2   0   0   2   0   2   2   2   0   2   0   2   2   0   0   2   2   0   2   0   2   0   2   0   0   2   0   2   2   0   0   0   0   2   2   0   2   0   2   0   2   0   2   2   2   0   2   2   2   0   0   2
 MK-1-4                 0   0   2   2   2   0   0   0   0   0   2   2   0   0   0   2   0   0   0   0   0   2   2   0   0   0   0   2   0   0   2   2   2   2   0   0   0   2   0   2   2   2   2   2   0   2   2   2   0   0   0   0   0   2   2   2   2   0   2   2   0   0   2   0   0   0   0   0   2   2   0   2   2   2   2   0   2   0   0   0   2   0   0   2   0   2   2   0   2   0   0   2   0   2   0   2   0   2   2   0   0   0   2   2   0   2   2   2   0   2   0   0   0   2   0   0   0   2   0   0   0   0   2   2   2   2   0   0   0   2   2   2   2   0   0   2   0   0   2   2   0   0   0   0   2   0   2   2   2   0   0   2   0   2   2   2   0   2   0   2   2   0   0   2   2   2   2   0   2   2   2   0   0   2   0   2   2   0   0   0   0   2   2   0   2   0   2   0   0   0   2   2   2   0   2   0   2   0   0   2
 MK-1-5                 0   0   2   2   2   0   0   0   0   0   2   2   0   0   0   0   0   0   0   0   0   2   2   0   0   0   0   2   0   2   2   2   2   2   0   0   0   2   0   2   2   2   2   2   0   2   2   2   0   0   0   0   0   2   2   2   2   0   2   0   0   0   2   0   0   0   0   0   2   2   2   2   2   2   2   0   2   0   0   2   2   0   0   2   0   2   2   0   2   0   0   2   0   2   0   2   0   2   2   0   0   0   0   2   0   0   2   2   0   2   0   0   0   2   2   0   0   2   0   0   0   0   2   0   2   2   0   0   0   2   2   2   2   0   0   2   0   0   2   0   0   0   0   0   2   0   2   2   2   0   0   2   0   0   2   0   0   2   0   2   2   0   0   2   2   2   2   0   2   2   2   0   0   2   0   2   2   0   0   0   0   2   0   0   2   0   2   2   0   2   2   2   2   0   2   0   2   0   0   0
 MK-1-6                 0   0   2   2   2   0   0   0   0   0   2   2   0   0   0   0   2   0   0   2   0   2   2   2   0   0   0   2   0   2   2   2   2   2   0   0   0   2   0   2   0   2   2   2   0   2   2   2   0   0   2   0   0   2   2   2   0   0   2   0   0   0   2   0   0   0   0   0   2   2   2   2   2   2   2   0   2   0   0   2   0   0   0   2   0   2   2   0   2   0   0   2   0   0   0   2   0   2   2   0   0   0   0   2   0   0   2   2   0   2   0   0   0   2   2   0   0   2   0   0   0   0   2   2   2   2   0   0   0   2   2   0   2   0   0   2   0   0   2   0   0   0   0   0   2   0   2   2   2   0   0   2   0   0   2   2   0   2   0   2   2   0   0   0   2   2   2   0   2   2   2   0   0   2   0   2   0   0   0   0   0   2   2   2   2   0   2   0   0   2   2   2   2   0   2   0   2   0   0   0
 MK-1-7                 0   2   2   2   0   0   0   0   0   0   0   2   0   0   2   0   2   0   0   2   0   2   2   2   0   0   0   2   0   2   2   2   2   0   0   0   0   2   2   2   0   2   2   2   0   2   0   2   0   0   2   0   0   2   2   2   0   0   2   0   0   0   2   2   2   0   2   0   2   2   2   2   2   2   2   0   2   0   0   2   0   0   0   2   0   2   2   0   2   0   0   2   0   0   0   2   0   0   2   0   0   0   0   2   0   0   2   2   2   2   0   0   0   2   0   0   0   2   0   0   0   0   2   2   2   2   0   2   0   2   2   0   2   0   0   2   0   0   2   0   0   0   0   0   2   0   2   2   2   0   0   2   0   0   2   2   0   0   0   2   2   0   0   0   2   2   2   0   2   2   2   0   0   2   0   2   0   2   0   0   0   2   2   2   2   0   2   2   0   2   2   2   2   0   2   0   2   0   0   0
 MK-1-8                 0   2   2   2   0   0   0   0   0   0   0   2   0   0   2   2   0   0   0   2   0   2   2   2   0   0   0   2   0   2   2   2   2   0   0   0   0   2   0   2   0   2   0   2   0   2   0   2   0   0   0   0   0   2   2   2   0   0   2   0   0   0   2   2   2   0   2   0   2   2   2   2   2   2   2   0   2   0   0   2   0   0   0   2   0   2   2   0   2   0   0   2   0   0   0   2   0   0   2   2   0   0   0   2   0   0   2   2   0   2   0   0   0   0   0   0   0   2   0   0   0   0   2   2   0   2   0   2   0   2   2   2   2   2   0   2   0   0   2   0   0   0   0   0   2   0   2   2   2   0   0   2   0   0   2   2   0   0   0   2   2   0   0   0   2   2   2   0   2   2   2   0   0   2   0   2   0   2   0   0   0   2   2   0   2   0   2   2   0   2   2   2   2   0   2   0   2   0   0   0
 MK-1-9                 2   2   0   2   0   0   0   0   0   0   0   2   0   2   2   2   0   0   0   2   0   2   2   2   0   2   0   2   2   2   2   2   2   0   0   0   2   2   0   2   0   2   0   0   0   2   0   2   0   0   0   0   0   2   2   2   0   0   2   0   0   0   2   2   2   0   2   2   2   2   2   2   0   2   2   0   2   0   0   2   0   0   0   2   0   2   2   0   2   0   0   2   0   0   0   2   0   0   2   2   0   0   0   0   0   0   2   2   0   2   2   2   0   0   0   2   0   0   0   0   0   0   2   2   0   2   0   0   0   2   2   2   2   0   0   2   2   0   2   0   2   0   0   0   2   0   2   2   2   0   0   2   0   0   2   2   0   0   0   2   2   2   0   0   2   0   2   0   2   2   2   0   0   2   0   2   0   2   0   0   0   2   0   0   2   2   2   2   0   2   2   2   2   0   2   0   2   0   2   0
 MK-1-10                2   2   0   2   0   0   0   2   2   0   2   2   0   2   2   2   0   0   0   2   0   2   2   2   0   2   2   2   2   2   2   2   2   0   0   0   0   2   0   0   0   2   0   2   0   2   2   2   2   0   0   0   0   2   2   2   0   0   0   0   0   0   2   2   2   0   2   2   2   2   2   2   0   2   2   0   2   0   0   2   0   0   0   2   0   2   2   0   2   0   0   2   0   0   0   2   2   0   2   2   0   0   2   2   2   0   2   2   0   2   0   2   0   0   0   2   0   0   2   0   0   0   2   2   0   2   0   2   2   2   2   2   2   2   0   2   2   2   2   0   2   2   0   0   2   2   2   2   2   0   0   2   0   0   2   2   0   0   0   2   2   2   0   0   0   0   2   0   2   2   2   2   0   2   0   0   0   2   0   0   0   2   0   0   2   2   2   2   0   2   2   2   2   2   2   0   2   0   2   0
 MK-1-11                2   2   0   2   0   0   0   2   2   0   2   2   0   2   2   2   0   0   0   2   0   2   2   2   0   2   2   2   2   2   0   0   2   0   0   0   0   2   0   0   2   2   0   2   2   2   2   2   2   0   0   0   0   2   2   0   0   0   2   0   0   0   2   2   2   0   2   2   2   2   2   2   0   2   0   0   2   0   0   0   0   0   0   2   0   2   2   0   2   0   2   2   2   0   0   0   2   0   0   2   0   0   0   2   2   2   2   2   0   2   0   2   0   2   0   2   0   0   2   0   0   0   2   2   0   2   2   2   2   2   2   2   2   2   0   2   2   2   2   2   2   2   0   0   2   2   2   2   2   0   0   2   0   0   2   2   0   0   0   2   2   2   0   0   0   0   2   0   2   2   0   2   2   2   0   0   0   2   0   0   0   0   0   0   2   2   2   2   0   2   2   2   2   2   2   0   2   2   0   0
 MK-1-12                0   2   0   2   0   0   0   2   0   0   2   2   0   2   2   2   0   0   0   2   0   0   2   2   0   0   2   2   2   2   0   0   2   0   0   0   0   2   0   0   2   2   0   2   2   2   2   2   2   0   0   0   0   2   2   0   0   0   2   0   0   2   0   0   2   0   2   2   2   2   2   2   0   2   0   2   2   0   0   0   0   0   0   2   0   2   2   0   2   0   0   2   2   0   0   0   2   0   0   2   0   0   0   2   2   2   2   2   0   2   0   0   0   2   0   2   0   0   2   0   0   0   0   2   0   2   2   2   0   2   2   2   2   0   0   2   2   2   2   2   2   2   0   0   2   2   0   2   2   0   0   2   0   0   2   2   0   0   0   2   2   2   0   0   0   0   2   0   2   2   0   2   2   2   0   0   0   2   0   0   0   0   0   0   2   2   2   2   0   2   2   2   2   2   2   0   2   2   0   0
 MK-1-13                0   2   0   2   0   0   0   2   0   0   2   2   0   2   2   2   0   0   0   2   2   0   2   2   0   0   2   2   2   2   0   0   2   0   0   0   0   2   0   0   2   2   0   2   2   2   2   2   2   0   0   0   0   2   2   0   0   0   2   0   0   2   0   2   2   0   2   2   2   2   2   2   0   2   2   2   2   0   0   0   0   0   0   2   0   2   2   0   2   0   0   2   2   0   0   0   2   2   0   2   0   0   0   2   2   2   2   2   0   2   0   0   0   2   0   2   0   0   2   0   0   0   0   2   0   2   2   2   0   2   2   2   2   0   0   2   2   2   2   0   2   2   0   0   2   2   0   2   2   0   0   2   0   0   2   2   0   0   0   2   2   2   0   0   0   2   2   0   2   2   0   2   2   2   0   0   2   2   2   0   2   0   0   0   2   2   2   2   0   2   2   2   2   2   2   0   2   0   0   0
 MK-1-14                0   2   0   0   0   0   0   2   0   0   2   2   0   2   2   2   0   0   2   2   2   0   2   2   0   0   2   2   2   2   0   0   2   0   0   0   0   2   0   2   2   2   0   2   2   2   2   2   2   0   0   2   0   2   2   0   0   0   2   0   0   2   0   2   2   0   2   2   2   2   2   2   0   2   2   2   2   2   2   0   0   0   0   2   0   2   2   0   2   0   0   2   2   0   0   0   2   2   0   2   0   0   0   2   0   2   2   2   0   2   0   0   0   2   0   2   2   0   0   0   0   0   0   2   0   2   2   2   0   2   2   2   0   0   0   2   2   2   2   0   2   2   0   0   2   2   0   2   2   2   0   2   0   0   2   2   0   2   0   2   2   2   0   0   0   2   2   0   0   0   0   2   2   2   2   0   2   2   2   0   2   2   0   0   2   2   0   2   0   2   2   0   2   0   2   0   2   0   0   0
 MK-1-15                0   2   0   0   0   0   0   0   0   0   0   2   0   2   2   2   0   0   2   0   0   0   2   2   2   0   2   2   2   2   2   0   2   0   0   0   2   2   0   2   0   2   0   2   2   0   2   2   0   0   2   0   0   2   2   2   0   0   2   0   2   2   0   0   2   0   2   2   2   2   2   2   0   2   2   2   2   2   2   0   0   0   0   2   0   2   2   0   2   0   0   2   2   0   0   0   2   2   0   2   0   0   0   2   0   2   0   2   0   0   0   0   0   2   0   2   2   0   0   0   0   0   0   2   0   2   2   2   0   2   2   2   0   0   0   2   2   2   2   0   2   2   0   0   2   2   0   2   2   2   2   2   0   0   2   2   0   2   0   2   2   2   0   0   0   2   2   2   0   0   2   2   2   2   2   0   2   2   2   0   2   2   0   0   2   2   0   2   0   2   2   0   2   0   2   0   2   0   0   0
 MK-1-16                0   2   0   0   0   0   0   0   0   0   0   2   0   2   2   2   2   0   0   0   2   0   2   2   0   0   2   2   2   0   2   0   2   0   2   0   2   2   0   2   0   2   0   2   0   0   2   0   0   0   2   0   0   2   2   2   0   0   2   0   2   2   0   0   2   0   2   2   2   2   2   2   0   2   2   2   2   2   0   2   0   0   0   2   2   2   2   0   0   0   0   2   0   0   2   0   2   2   0   2   2   0   0   2   2   2   0   2   0   0   0   0   0   2   0   2   2   0   0   0   0   0   0   2   0   2   2   0   2   2   2   2   0   0   0   2   2   2   2   0   2   2   0   0   2   2   0   2   2   0   2   2   0   0   2   2   0   2   0   2   2   2   0   0   2   2   2   2   0   0   2   0   2   2   0   0   0   2   2   0   2   2   0   0   2   2   0   2   0   2   0   0   2   0   2   0   0   0   0   0
 MK-2-1                 0   2   0   0   2   2   2   0   2   2   0   2   2   2   0   0   0   2   0   0   0   0   0   2   2   2   0   0   0   0   2   0   2   0   2   0   0   2   0   0   2   2   2   2   0   2   2   0   2   0   0   0   2   0   0   2   2   0   2   2   2   0   0   0   0   2   2   0   2   2   2   2   0   0   0   2   0   2   2   0   0   2   0   0   2   2   2   0   0   0   0   0   2   0   0   2   2   0   2   2   2   0   2   0   0   2   0   0   0   2   0   0   2   0   2   0   0   0   2   0   2   0   0   2   0   0   2   2   0   0   2   0   2   2   2   2   2   0   2   0   2   0   2   2   2   2   2   0   0   0   0   2   0   2   2   0   2   2   2   0   2   0   2   0   0   2   0   0   2   0   2   2   2   2   0   2   2   0   2   0   2   0   0   0   2   2   2   0   2   2   2   2   0   2   0   0   2   0   0   2
 MK-2-2                 0   2   0   0   2   2   2   2   0   0   0   2   2   2   0   0   0   0   0   0   0   0   0   0   2   2   0   0   0   0   2   0   2   0   2   0   0   2   0   0   2   2   2   2   0   2   2   0   2   0   0   0   2   0   2   2   0   2   2   2   2   0   0   0   2   2   2   0   2   2   0   0   2   0   0   2   2   2   2   0   0   2   0   0   2   2   2   0   2   0   0   0   2   0   0   2   2   0   0   2   2   0   2   0   0   0   2   0   0   2   0   0   2   0   2   0   0   0   2   0   2   0   0   2   0   0   2   2   0   0   2   0   2   2   2   2   2   2   2   2   2   0   2   2   2   2   2   2   0   0   0   2   0   2   2   0   2   2   2   0   0   2   2   0   0   0   0   0   2   0   2   2   2   2   0   2   2   0   2   0   2   0   0   0   0   2   0   0   2   2   2   2   0   2   0   0   2   0   2   2
 MK-2-3                 0   2   0   0   2   2   2   2   0   0   0   2   2   2   0   2   0   0   0   0   0   0   0   0   2   2   0   0   0   0   2   0   2   0   2   0   0   2   0   0   2   2   2   0   0   2   2   0   2   2   0   0   2   0   2   2   0   2   2   2   2   0   0   0   2   2   2   0   2   2   0   0   2   2   0   2   2   2   2   0   0   2   0   0   2   2   2   0   2   0   0   0   2   0   0   2   2   0   0   2   2   0   2   0   0   0   2   0   0   2   0   0   2   0   2   0   0   0   2   0   2   0   0   2   0   0   2   2   0   0   2   0   0   2   2   2   2   0   2   2   2   0   2   2   2   2   2   2   0   0   0   2   0   2   2   0   2   2   2   0   2   2   2   0   0   0   0   0   2   0   0   2   2   2   0   2   2   0   2   0   2   2   0   0   0   2   0   0   2   2   2   2   0   2   0   0   2   0   2   2
 MK-2-4                 0   2   2   0   2   2   2   2   0   0   0   2   0   2   0   2   0   0   0   0   2   0   0   0   2   2   0   0   0   0   2   0   2   2   2   0   0   2   0   0   0   2   2   0   0   2   2   0   2   2   0   0   2   0   2   2   0   2   2   2   2   0   0   2   2   2   2   0   2   2   0   0   2   0   0   2   2   0   2   0   0   0   2   0   0   2   2   0   2   0   0   0   2   0   0   2   2   0   2   2   2   0   2   0   0   0   2   0   0   2   0   0   2   0   2   0   0   0   2   0   2   0   0   2   0   0   2   2   2   0   2   0   0   2   2   2   2   0   2   2   2   0   2   2   2   2   2   2   0   0   0   2   0   2   2   0   0   2   2   0   2   2   2   0   0   2   0   0   2   0   0   0   2   2   0   2   2   2   2   0   0   2   0   0   0   2   0   0   2   2   2   2   0   2   0   0   2   0   2   2
 MK-2-5                 0   2   2   0   2   2   2   2   0   0   0   0   0   2   2   2   0   0   0   0   2   0   0   0   2   2   2   0   0   0   2   0   2   2   2   0   0   2   0   0   0   0   0   0   0   2   2   0   2   2   0   0   2   0   2   2   0   2   2   2   2   0   0   2   2   2   0   0   2   2   0   0   2   2   0   0   2   0   2   0   0   0   2   0   0   2   2   0   2   0   0   0   2   0   0   2   2   0   2   2   2   0   2   0   0   0   2   0   0   2   0   0   2   0   2   0   0   0   2   0   2   0   0   0   0   0   2   2   2   2   2   0   0   2   2   2   2   0   2   2   2   0   2   2   2   2   2   2   0   0   0   2   0   2   2   0   2   2   2   2   2   0   0   0   0   2   0   0   2   0   0   0   2   2   0   2   2   2   2   0   0   2   0   0   0   2   0   0   2   2   2   0   0   2   0   0   2   0   2   2
 MK-2-6                 2   2   2   0   0   0   2   2   0   0   0   0   0   2   2   2   0   0   2   0   2   2   0   0   2   2   2   0   0   0   2   0   2   2   2   0   2   2   0   0   0   0   0   0   0   2   2   0   2   2   0   2   2   0   2   2   0   2   2   2   2   0   0   2   2   2   0   0   2   2   2   0   2   2   0   0   2   0   2   0   0   0   2   0   0   2   0   0   2   0   0   0   2   0   0   2   2   0   2   2   2   2   2   0   0   0   0   0   0   2   0   0   2   0   2   0   0   0   0   0   2   0   0   0   0   0   2   2   2   2   2   0   0   2   2   2   0   0   2   2   2   0   2   2   2   2   2   2   0   0   0   2   0   2   2   0   2   2   2   2   2   2   0   0   0   2   0   0   2   0   0   0   2   2   0   2   2   2   2   0   0   2   0   0   0   2   0   0   2   2   2   0   0   2   0   0   2   2   2   2
 MK-2-7                 0   0   2   0   0   0   2   0   0   0   0   0   2   2   2   2   0   0   2   0   2   2   0   0   0   0   2   0   0   0   2   0   2   2   2   0   2   2   0   0   0   0   0   0   0   2   2   0   2   2   0   2   2   0   2   2   0   2   2   2   2   0   0   0   2   2   0   2   2   2   2   0   2   2   0   0   2   2   2   0   0   0   2   0   0   0   0   0   2   2   0   0   2   0   0   2   2   0   2   2   2   2   2   0   0   0   0   0   0   2   0   0   0   0   2   0   2   2   0   0   2   0   0   0   0   2   2   2   0   2   2   0   0   2   2   2   2   0   2   2   2   0   0   2   2   2   2   2   0   2   0   2   0   2   2   0   2   2   2   0   2   2   0   0   2   2   0   0   0   0   0   0   0   2   0   2   0   2   2   0   0   2   0   0   0   2   0   0   2   2   2   0   0   2   0   0   2   2   2   2
 MK-2-8                 0   0   0   0   0   0   2   0   0   0   2   0   2   2   2   2   0   0   2   0   2   2   0   0   0   0   2   0   0   0   2   0   2   2   0   0   2   0   0   0   2   0   0   0   0   2   2   0   2   2   0   2   2   0   2   2   0   0   2   2   2   0   0   0   2   2   0   2   2   2   2   0   2   2   0   0   2   2   0   0   2   0   2   0   0   0   0   0   2   2   2   0   2   0   0   2   2   2   2   2   2   2   2   0   0   0   0   0   0   2   0   0   0   2   2   0   2   2   0   0   2   0   0   0   0   2   2   2   0   2   2   0   0   2   2   2   2   0   2   2   2   0   0   2   2   2   2   2   0   2   0   2   2   2   2   0   2   2   2   0   2   2   0   0   2   2   0   2   0   0   2   0   0   2   0   2   0   2   2   0   0   2   0   0   0   2   0   0   2   2   2   0   0   2   0   0   2   0   2   2
 MK-2-9                 0   0   0   0   0   0   2   0   0   0   2   0   2   2   2   2   0   0   2   0   2   2   2   0   0   0   2   0   0   0   0   0   2   2   0   0   2   0   0   0   2   0   0   2   0   2   0   0   0   2   2   2   2   0   2   2   0   0   2   0   2   0   0   0   2   2   0   2   2   2   2   0   2   2   0   0   2   0   0   0   2   0   2   0   0   0   0   0   0   2   2   2   2   0   0   2   2   2   2   2   2   2   2   0   0   0   0   0   0   2   0   0   0   2   2   2   0   2   0   0   2   0   0   0   0   2   2   2   0   2   2   0   2   2   2   2   2   0   2   2   2   0   0   2   2   2   0   2   0   0   0   2   2   2   2   0   2   2   2   0   2   2   2   0   2   2   0   2   0   0   2   0   0   2   2   2   0   2   2   2   2   2   0   0   0   2   0   0   0   2   2   0   0   2   0   0   0   0   2   2
 MK-2-10                0   2   2   0   2   0   2   0   0   0   2   0   2   2   2   2   0   0   2   0   2   2   2   0   0   0   2   0   0   0   0   0   2   2   0   0   2   0   0   0   2   0   0   2   0   2   0   0   0   2   2   2   2   0   2   0   2   0   2   2   2   0   0   0   0   2   0   2   2   2   2   0   2   2   2   0   2   0   0   0   0   0   2   0   2   0   0   0   0   2   2   2   2   0   0   2   2   0   2   2   2   2   2   0   0   0   0   0   0   2   0   0   0   2   2   0   0   2   0   0   2   0   2   0   0   2   2   2   0   2   2   0   2   2   2   2   2   0   2   2   2   2   0   2   0   2   0   2   0   0   0   2   2   2   2   0   0   2   2   0   2   2   2   0   0   2   0   2   0   0   2   0   0   0   2   2   0   2   2   2   2   2   0   0   0   2   0   0   2   2   2   0   0   2   0   0   0   0   2   2
 MK-2-11                0   2   2   0   2   0   2   2   2   0   2   0   2   2   2   2   0   0   2   0   2   2   2   0   0   0   0   0   0   0   0   0   2   2   0   0   2   0   0   0   2   0   0   2   0   0   0   0   0   0   0   2   2   0   0   0   2   2   2   2   2   0   2   0   0   2   0   2   2   2   2   0   2   2   2   0   2   0   0   0   0   0   2   0   2   0   0   2   0   2   2   2   2   0   0   2   2   0   2   2   2   2   0   0   0   2   0   0   0   2   0   0   0   2   2   0   0   2   0   0   2   0   2   0   2   2   0   2   0   2   2   0   2   2   2   2   2   0   2   2   2   2   0   2   0   2   0   2   0   0   0   2   0   2   2   0   0   0   2   0   2   2   0   0   0   2   2   2   0   0   2   0   0   0   2   2   0   2   0   2   2   2   0   0   0   2   0   0   2   2   0   2   2   2   0   0   0   0   2   2
 MK-2-12                0   0   2   0   0   0   2   2   2   0   2   0   2   2   2   2   2   0   2   0   2   2   2   0   0   2   0   0   0   0   0   2   2   2   0   0   2   0   0   0   2   0   0   2   2   0   0   0   0   0   0   2   0   0   0   0   2   2   2   2   2   0   2   0   0   2   0   2   2   2   2   2   2   2   2   0   2   0   0   0   0   0   0   0   2   0   0   2   0   2   2   2   2   0   0   2   2   0   2   2   2   2   0   0   0   2   0   0   0   2   0   0   0   2   0   0   0   0   0   0   0   0   2   0   2   2   0   2   0   2   2   0   2   2   2   2   2   0   2   0   2   2   0   2   2   2   0   2   0   0   2   0   0   2   2   0   0   0   2   0   2   2   0   0   0   2   2   2   0   0   2   0   0   0   2   2   0   2   0   2   2   2   0   0   0   0   0   0   2   2   2   2   2   2   0   0   0   0   2   0
 MK-2-13                0   0   2   0   2   0   2   0   2   0   2   0   2   2   2   2   0   0   2   0   2   2   2   2   2   0   0   0   0   0   0   2   2   2   0   0   2   0   0   0   2   0   0   2   2   0   0   0   0   0   2   2   0   0   0   0   2   2   2   2   2   2   2   0   0   0   0   2   2   2   2   0   2   2   2   0   2   2   0   0   0   0   0   0   2   0   0   2   0   2   2   2   0   2   0   2   2   0   2   2   2   2   0   0   0   2   2   0   0   0   0   0   0   2   0   0   0   0   0   0   0   0   2   0   2   2   0   2   0   2   2   0   2   0   2   2   2   0   2   0   2   2   0   2   2   2   0   2   0   2   2   0   0   2   2   0   0   0   2   0   2   0   0   0   0   2   0   2   0   0   0   0   0   0   2   2   0   2   0   2   2   2   0   0   0   0   0   0   2   2   0   2   2   2   0   2   2   0   0   0
 MK-2-14                0   0   0   0   2   0   2   0   2   0   2   0   2   0   2   2   0   0   2   0   2   2   2   2   2   2   0   0   0   0   0   2   2   2   0   0   2   0   0   0   2   0   0   0   2   0   2   0   0   0   2   2   0   0   0   0   2   2   2   2   2   2   2   0   0   0   0   2   2   2   2   0   2   2   2   0   2   2   0   0   0   0   0   2   2   0   2   2   0   2   0   2   0   2   0   2   2   2   2   2   2   2   0   0   0   2   2   0   0   0   0   0   0   2   0   0   0   0   0   0   0   0   2   0   2   2   0   2   0   2   2   0   2   0   2   0   2   0   2   0   2   2   0   2   2   2   2   2   0   2   2   0   0   2   2   2   0   0   2   0   2   0   0   0   0   2   0   2   0   0   0   0   0   0   2   2   0   2   0   2   2   2   0   0   0   0   0   0   2   2   2   2   2   2   0   2   2   0   0   0
 MK-2-15                0   0   0   0   2   0   2   0   2   0   2   0   0   0   2   0   0   0   2   0   2   2   2   2   2   2   0   0   0   2   0   2   2   2   0   0   2   0   0   2   2   0   0   0   2   0   2   0   0   0   2   2   0   0   0   0   2   2   0   2   2   2   2   0   0   0   0   2   0   2   2   0   0   2   2   0   2   2   0   0   0   0   0   2   2   0   2   2   0   0   0   2   0   2   0   2   2   2   2   2   2   2   0   0   0   2   2   0   0   2   0   0   0   2   0   0   0   0   0   0   0   2   0   0   2   2   0   0   0   2   2   0   2   2   2   0   0   0   2   0   2   0   0   0   2   2   2   2   0   2   2   0   0   2   2   2   0   2   2   0   2   0   0   0   0   0   0   2   0   0   0   0   0   0   0   2   0   2   0   2   2   2   0   2   0   0   0   0   2   2   2   2   2   2   0   2   2   0   0   0
 MK-2-16                0   0   0   0   2   0   2   2   2   0   2   0   2   0   0   0   0   0   2   0   2   2   2   2   2   2   0   0   0   2   0   2   2   2   0   0   0   0   0   0   2   0   0   0   2   0   2   0   2   0   2   2   0   0   0   2   2   2   0   2   2   0   2   0   0   0   0   2   2   2   2   0   0   2   0   0   2   2   0   0   0   0   0   2   2   0   2   2   0   0   0   2   2   2   0   2   2   2   2   0   2   2   0   0   0   2   2   0   0   2   0   0   0   2   2   0   0   0   0   0   0   2   2   0   2   2   2   0   0   2   2   0   0   2   2   0   0   0   2   0   2   0   0   2   2   2   2   2   0   2   2   0   0   2   2   2   2   2   2   0   2   2   2   0   0   0   0   2   0   0   0   2   0   0   0   2   0   2   0   0   2   2   0   0   0   0   0   0   2   2   2   2   2   2   2   2   2   0   0   0
 MK-3-1                 0   0   2   0   0   0   0   0   2   0   2   0   2   0   0   0   0   2   2   2   0   0   2   0   2   2   0   2   2   0   2   2   2   0   0   0   0   2   0   2   0   2   2   0   2   2   0   0   0   0   2   0   0   0   2   0   0   2   0   0   0   0   2   0   2   2   0   0   2   2   2   0   2   2   2   2   0   0   0   2   0   0   2   2   0   0   2   0   2   0   2   0   0   2   2   2   0   2   2   2   0   2   0   2   0   0   0   0   2   2   2   0   2   2   0   2   0   0   0   0   2   2   2   0   0   2   0   2   2   2   0   0   2   2   2   2   0   2   0   2   0   0   2   2   0   2   2   0   0   0   2   2   2   0   2   2   2   0   2   0   0   2   0   2   0   2   2   0   2   0   2   0   0   0   0   0   0   0   2   2   2   2   0   0   2   0   0   2   2   2   0   0   0   0   2   0   0   2   0   0
 MK-3-2                 0   0   0   0   0   0   0   0   2   2   0   0   2   2   0   0   0   2   2   2   0   0   2   0   2   2   0   2   2   0   2   2   2   0   2   0   0   2   0   2   0   0   2   0   2   0   0   0   2   0   2   0   0   0   2   0   0   2   2   0   0   0   2   0   2   2   0   0   2   2   2   0   0   2   2   2   0   0   0   2   0   0   2   0   0   0   2   0   2   0   2   0   0   2   2   2   2   2   2   2   0   2   0   2   0   2   0   0   0   2   0   0   2   0   0   2   0   0   0   0   2   2   2   0   0   2   0   2   2   2   0   0   2   2   2   0   0   2   0   2   0   0   2   2   0   0   0   0   2   2   2   2   2   0   2   2   2   0   2   0   0   2   0   2   2   2   2   0   2   0   2   0   0   0   0   0   0   0   0   2   2   2   0   0   2   0   0   2   2   2   0   0   0   0   2   0   0   2   0   0
 MK-3-3                 0   0   0   0   2   0   0   0   2   2   0   2   2   2   0   0   2   2   2   2   2   0   2   0   2   2   2   2   2   0   2   2   2   0   2   0   0   2   0   2   0   0   0   0   2   2   0   0   0   0   0   2   2   0   2   2   0   2   2   0   0   2   2   0   2   2   0   2   2   2   2   0   0   0   2   2   0   0   0   2   0   0   2   0   0   0   2   0   2   0   2   0   0   2   2   2   2   2   2   2   0   2   2   2   0   2   0   0   0   2   0   0   2   0   0   2   0   2   0   0   2   2   2   0   0   2   0   2   2   2   0   0   2   2   2   0   2   2   0   2   0   2   2   2   0   0   0   0   2   0   2   2   0   0   0   2   2   0   2   0   0   2   0   2   2   2   2   0   2   0   2   0   0   0   0   0   0   0   0   2   2   2   2   0   2   0   0   2   2   2   0   0   0   0   2   0   0   2   0   0
 MK-3-4                 0   0   0   0   2   0   0   0   2   2   0   2   2   2   0   0   0   2   2   2   2   0   2   0   2   2   2   2   2   0   2   2   0   0   2   0   0   2   0   2   0   0   0   0   2   2   0   2   0   0   0   2   0   0   0   2   0   2   2   0   0   2   2   0   2   2   0   2   2   2   2   0   0   0   2   2   0   0   0   2   0   0   2   0   0   0   2   0   2   0   2   0   2   2   2   2   2   2   2   2   0   2   2   2   0   2   0   2   0   2   0   0   2   2   0   2   0   0   0   0   2   0   2   0   0   2   0   0   2   2   0   2   0   2   2   0   2   2   2   2   0   2   2   2   0   0   0   0   2   0   0   2   0   0   0   2   2   0   2   0   0   2   2   2   2   2   2   0   2   2   0   0   0   0   0   0   0   0   0   2   2   2   2   0   2   0   0   2   2   2   2   0   0   0   2   0   0   2   0   0
 MK-3-5                 2   0   0   0   2   0   0   0   2   2   0   2   2   2   0   0   2   2   2   0   2   0   2   0   2   2   2   2   2   0   2   2   0   0   2   0   2   2   0   2   0   0   2   0   2   2   2   2   0   0   0   2   0   0   0   2   0   2   2   0   0   2   2   0   2   2   0   2   2   2   0   2   0   0   2   2   0   0   2   2   0   0   0   0   0   2   2   0   2   0   2   0   2   2   2   0   2   2   2   2   0   0   2   2   0   2   0   2   0   2   0   2   2   2   0   2   2   0   0   0   2   0   2   2   0   2   0   0   2   2   0   2   0   2   0   0   2   2   2   0   2   2   2   0   0   0   0   2   2   0   0   2   2   0   0   0   0   0   2   2   0   2   2   2   2   2   2   0   2   2   0   0   0   2   0   0   0   2   0   2   2   2   2   0   2   0   0   2   2   2   2   0   0   0   2   2   0   2   0   0
 MK-3-6                 0   0   0   0   2   0   0   2   2   2   0   2   2   2   2   0   2   2   2   2   2   0   2   0   2   2   2   2   2   0   2   2   2   0   2   0   2   2   0   2   0   0   2   0   2   2   2   2   0   0   0   2   0   0   0   2   0   2   2   2   0   2   0   0   2   2   0   2   2   2   0   0   0   2   2   2   0   0   2   2   0   0   0   0   0   0   2   0   2   0   2   0   2   0   2   0   2   2   2   2   0   0   2   2   0   2   0   2   0   2   0   2   2   2   0   2   2   0   0   0   2   0   2   2   0   2   0   0   0   2   0   2   0   2   0   0   2   0   2   0   2   2   2   0   0   0   0   2   2   0   0   2   2   0   0   0   0   0   2   2   0   2   0   2   0   2   2   0   2   0   2   0   0   2   0   2   0   2   0   2   2   2   2   0   2   0   0   2   2   2   2   0   0   0   2   0   0   2   0   0
 MK-3-7                 0   0   0   0   2   0   0   2   2   2   0   2   2   0   2   2   2   2   2   2   2   0   2   0   2   2   2   2   2   2   2   0   2   0   2   0   2   2   0   2   0   0   2   0   2   2   2   2   0   0   0   2   0   0   0   2   0   2   2   2   2   2   0   2   0   2   0   2   2   0   2   0   0   2   2   2   2   0   2   2   0   0   0   0   0   0   2   0   2   2   2   0   2   0   2   2   2   2   2   2   0   0   2   2   0   0   2   0   0   2   0   2   2   2   2   0   2   0   0   0   2   0   2   2   0   2   0   0   0   2   0   0   0   2   0   0   2   0   2   0   2   2   2   0   0   0   2   2   2   0   0   2   2   0   2   0   0   0   2   2   0   2   0   2   0   2   2   2   2   0   2   0   2   2   0   2   0   2   0   2   2   2   2   0   2   0   0   2   2   2   2   0   0   0   0   0   0   2   0   0
 MK-3-8                 0   0   0   0   2   0   0   2   0   2   0   2   2   0   2   2   2   2   2   2   2   0   2   0   0   2   2   2   2   2   2   2   2   0   2   0   2   2   0   2   0   0   2   0   2   2   2   2   0   0   2   2   0   0   0   0   0   2   2   0   2   0   0   2   0   2   0   2   2   0   2   0   0   0   2   2   2   0   2   2   0   0   0   0   0   0   2   2   2   0   2   0   0   0   2   2   2   2   2   2   0   2   2   2   0   0   2   0   0   2   0   2   2   2   2   0   2   0   0   0   2   0   2   2   0   2   0   0   0   2   2   0   0   0   0   0   2   0   0   0   2   2   2   2   0   0   2   0   0   0   0   2   2   0   2   0   0   0   0   2   0   2   0   2   0   2   2   2   2   0   2   2   2   2   0   2   0   2   0   2   2   2   2   0   2   0   2   2   2   2   2   0   2   0   0   0   0   2   0   0
 MK-3-9                 0   0   0   0   2   0   0   2   0   2   0   2   2   0   2   2   2   2   2   2   2   0   2   0   0   2   2   2   2   2   2   2   0   0   2   0   2   2   2   2   0   2   0   0   2   2   2   2   0   0   2   2   0   0   0   0   0   2   2   0   2   0   0   2   0   0   0   2   2   0   2   0   0   0   2   2   2   2   2   2   0   0   0   0   0   0   2   2   2   0   2   0   0   0   2   2   0   2   2   2   0   2   2   2   0   0   2   0   0   0   0   2   2   2   2   0   2   0   2   0   2   0   2   2   0   2   0   0   0   2   2   0   0   0   0   0   2   0   0   0   2   2   2   2   0   0   2   0   0   0   0   2   2   0   2   0   0   0   0   2   0   0   2   2   0   2   2   2   2   2   2   0   2   2   0   2   0   2   2   0   2   2   2   0   2   0   2   2   2   2   2   0   2   0   0   0   0   2   0   0
 MK-3-10                0   0   0   0   2   0   0   2   2   2   0   2   2   0   0   2   2   2   0   2   2   0   0   0   0   2   2   2   0   2   0   2   0   0   2   0   2   2   2   0   2   2   2   0   2   2   2   2   0   0   2   2   0   0   0   0   0   2   2   2   2   2   0   2   0   0   0   2   2   0   0   0   0   0   2   2   2   2   2   2   0   0   0   0   0   0   2   2   2   0   2   0   0   0   2   2   0   2   2   2   0   2   2   2   0   0   2   0   0   0   0   2   2   2   2   0   2   0   2   0   2   0   2   2   0   2   0   0   0   2   2   0   0   0   0   2   2   0   0   0   2   0   2   0   0   0   2   0   0   0   2   2   2   0   0   0   0   0   0   2   0   0   2   2   0   2   2   2   2   2   2   0   2   2   0   2   0   2   0   0   2   2   2   2   0   0   2   2   2   2   2   0   2   0   0   2   0   0   0   0
 MK-3-11                0   0   0   0   2   0   0   2   2   0   0   2   2   2   0   2   2   2   0   0   2   0   0   0   2   2   2   2   0   2   0   2   0   0   2   0   2   2   2   0   2   2   2   0   2   2   2   2   0   0   2   0   0   0   0   0   0   2   2   2   2   2   0   2   0   0   0   2   2   0   0   0   0   0   2   2   2   0   2   2   0   0   0   0   0   0   2   2   2   0   2   0   0   0   2   2   0   2   2   2   0   2   2   2   0   0   2   0   2   0   0   2   2   2   2   0   2   0   2   0   0   0   2   2   0   2   0   0   0   2   2   2   0   0   0   2   2   0   0   0   2   0   2   0   0   0   2   0   0   0   2   2   2   2   2   0   0   0   2   2   0   0   2   2   0   2   2   2   2   0   2   0   2   0   0   2   0   2   0   0   2   2   2   2   0   2   2   2   2   2   2   0   2   2   0   2   0   0   0   0
 MK-3-12                0   0   0   0   2   0   0   2   2   0   0   2   2   2   0   0   2   2   2   0   2   0   0   0   2   2   2   2   0   2   0   2   0   0   2   0   2   2   2   0   2   2   2   0   2   2   2   2   0   0   2   0   2   0   0   0   0   2   0   0   0   2   0   2   0   2   0   2   2   0   0   0   2   0   2   2   2   0   2   2   0   0   0   0   0   0   2   2   2   0   2   0   0   0   2   2   0   2   2   2   0   2   2   2   0   0   2   0   2   0   0   2   2   2   2   0   2   0   2   0   0   0   2   2   0   2   0   2   0   2   2   2   0   0   0   2   2   0   0   0   0   0   2   0   2   0   2   0   0   0   2   2   0   2   2   0   0   0   0   2   0   0   2   2   0   2   2   0   2   2   2   2   2   0   0   2   0   2   0   0   2   2   2   2   0   0   0   2   2   2   2   0   2   2   0   0   2   0   0   0
 MK-3-13                0   0   0   2   0   0   0   2   2   0   0   2   2   2   0   0   2   2   2   0   2   0   2   0   2   2   2   2   0   2   0   2   0   0   2   0   2   2   2   0   2   2   2   0   2   2   2   0   0   0   2   0   2   0   0   0   0   2   0   0   0   2   0   2   0   2   0   0   0   0   0   0   2   0   2   0   2   0   2   2   0   0   0   0   0   0   2   2   2   0   2   0   0   0   2   0   0   2   2   0   0   2   0   2   0   0   2   0   2   0   0   2   2   2   2   0   2   0   2   0   2   0   2   2   0   2   2   0   0   2   0   2   0   0   0   2   2   0   0   0   0   0   0   0   2   0   2   0   0   0   2   0   0   2   0   0   0   0   0   2   0   0   2   2   0   2   2   0   2   2   2   2   2   0   0   2   2   2   2   0   2   2   2   2   0   0   0   2   0   2   2   0   2   0   0   0   2   0   0   0
 MK-3-14                0   0   0   2   0   0   0   2   2   0   0   2   0   2   0   0   2   2   2   0   2   0   2   0   2   2   2   2   0   2   0   2   0   2   2   0   2   2   2   0   2   2   2   0   2   2   2   0   0   0   2   0   2   0   0   0   0   2   0   0   0   2   0   0   2   0   0   0   0   0   0   0   2   0   2   0   2   0   2   2   0   0   0   0   0   0   2   2   2   0   2   2   0   0   2   0   0   2   2   0   0   2   0   2   0   2   2   0   0   0   0   2   2   2   2   0   2   0   2   0   2   0   2   2   0   0   2   0   0   2   0   2   0   0   0   2   2   0   0   0   0   0   2   0   2   0   0   0   2   0   0   0   0   2   0   0   0   0   0   2   0   0   2   2   0   2   2   0   2   2   2   2   2   0   0   2   2   2   2   0   0   2   2   2   0   0   0   2   0   2   2   0   2   0   0   0   2   0   2   0
 MK-3-15                0   0   2   2   0   0   0   2   2   0   0   2   0   2   0   0   0   2   2   0   2   0   2   0   2   2   2   2   0   2   0   0   0   2   2   0   2   2   2   0   2   2   2   0   2   2   0   0   0   0   2   0   2   0   0   0   0   2   0   0   0   2   0   0   2   0   0   0   0   0   0   0   2   0   2   0   2   0   2   2   0   0   0   2   0   0   2   2   0   0   2   2   0   0   0   0   0   2   2   0   0   2   0   2   0   2   2   0   0   2   0   2   2   2   2   0   2   0   2   0   2   0   2   2   2   0   2   2   0   2   0   2   0   0   0   2   2   0   0   0   0   2   2   0   2   0   0   2   2   0   0   2   2   2   0   2   0   2   0   2   0   0   2   0   0   0   2   2   2   2   2   2   2   0   0   2   2   2   2   0   2   2   2   0   0   2   0   2   2   2   2   0   2   0   0   2   2   0   2   0
 MK-3-16                0   0   2   2   0   0   0   2   2   0   0   2   0   2   0   0   0   2   2   0   2   0   2   0   0   2   2   2   0   2   0   2   0   2   2   0   0   2   2   0   2   2   2   0   2   0   0   2   0   0   2   0   2   0   0   0   0   2   0   0   2   2   0   0   2   0   0   0   0   0   0   0   2   0   2   0   2   0   2   2   0   0   0   2   0   0   2   2   0   0   2   2   0   0   0   0   2   2   2   0   0   2   0   2   0   2   2   0   0   2   0   2   2   2   2   0   2   2   2   0   2   0   2   2   2   0   2   0   0   2   0   2   0   0   0   2   2   0   0   0   0   2   2   0   2   2   0   2   2   0   0   2   2   2   0   2   0   2   0   2   0   0   2   0   0   0   2   2   2   2   2   2   2   0   0   2   2   2   2   2   2   2   2   0   0   2   0   2   2   2   2   0   0   0   0   2   0   0   2   0
 MK-4-1                 0   2   0   2   0   0   2   0   2   2   2   2   2   0   0   0   2   2   0   0   2   0   0   2   2   0   2   0   0   0   2   2   0   2   0   2   2   2   0   0   2   2   2   0   2   0   2   0   2   0   2   0   0   2   0   0   2   0   0   2   2   0   2   2   2   0   0   2   2   2   2   0   2   2   2   0   0   0   0   2   2   0   2   0   2   2   2   2   2   2   2   0   2   2   2   0   0   2   2   2   0   0   0   0   0   2   0   0   2   2   2   0   0   0   2   2   0   2   0   2   0   2   2   2   2   2   0   2   2   0   0   0   2   2   2   2   2   2   0   2   0   0   2   2   0   0   2   2   0   0   2   0   0   0   2   0   2   0   0   2   0   2   2   2   2   0   2   0   0   2   2   0   2   2   2   2   2   0   2   2   2   0   2   2   0   0   0   2   0   2   2   2   0   0   2   0   2   2   2   0
 MK-4-2                 0   0   0   2   0   0   2   0   2   0   2   2   2   0   0   0   2   2   0   0   2   0   0   2   2   0   2   0   0   0   2   2   0   2   0   0   2   2   0   0   2   2   0   0   2   0   2   0   2   0   2   0   0   2   0   0   2   0   0   2   2   0   2   2   2   0   0   2   2   2   2   0   2   0   0   0   0   2   0   2   2   0   2   0   0   2   2   2   2   2   2   0   2   2   2   2   0   2   0   2   0   0   2   0   0   2   2   0   2   2   2   0   0   0   2   2   0   2   0   2   0   2   2   2   2   2   0   2   2   0   0   0   2   2   2   2   0   2   0   2   0   0   2   2   0   0   2   0   0   0   2   0   0   0   2   2   2   0   0   2   0   2   2   2   2   0   0   0   0   2   2   0   2   2   2   2   2   0   2   2   0   0   2   2   0   0   0   2   0   2   2   0   0   0   2   0   2   2   2   0
 MK-4-3                 0   0   0   2   0   0   2   0   2   0   2   2   2   0   0   0   2   2   0   0   2   0   0   0   2   0   2   0   0   0   2   2   0   2   0   0   2   2   0   0   2   2   0   0   2   0   2   0   2   0   2   0   0   2   0   0   2   0   0   2   2   0   0   2   2   0   0   2   2   2   2   0   2   0   0   0   0   2   0   2   2   0   2   0   0   2   2   2   2   2   2   0   2   2   0   2   0   0   2   2   0   0   2   0   0   2   2   2   2   2   2   0   2   2   2   2   2   2   2   2   0   0   2   2   2   2   0   2   2   0   0   0   2   2   2   2   0   2   0   2   0   0   2   2   0   0   2   0   0   0   2   0   0   0   2   2   2   0   0   2   0   2   2   2   2   0   0   0   0   2   2   0   2   2   2   2   2   0   2   2   0   0   2   2   0   0   0   2   0   2   2   0   0   0   2   0   2   2   2   0
 MK-4-4                 0   0   0   2   0   0   2   2   2   0   2   2   2   0   0   0   2   2   0   0   2   0   0   0   2   0   2   0   0   2   2   2   0   2   0   0   2   2   0   0   2   2   2   0   2   2   2   0   2   0   2   0   0   0   0   0   0   0   0   2   0   0   0   2   2   0   0   2   2   0   2   0   2   0   0   0   0   2   0   2   2   2   2   0   0   2   2   2   2   2   2   0   2   2   0   0   0   0   0   2   0   0   0   0   0   2   2   2   0   2   2   0   2   2   0   2   2   2   2   2   0   0   2   2   0   2   0   2   2   0   0   0   2   2   0   0   0   0   0   2   0   0   2   0   0   0   0   0   0   0   2   0   0   0   2   2   2   0   0   2   0   2   2   2   2   0   0   0   0   0   2   0   0   2   2   2   2   0   2   2   0   0   2   2   0   0   0   2   0   2   2   0   0   0   2   0   2   2   2   0
 MK-4-5                 0   0   0   2   0   0   2   2   2   0   2   2   2   0   0   0   2   2   0   0   2   0   0   0   0   0   2   0   2   0   2   2   0   2   0   0   2   2   0   0   2   2   2   0   0   2   2   2   2   0   2   0   0   0   0   0   0   0   0   2   0   0   0   2   2   0   2   0   2   0   2   0   0   0   0   0   0   2   2   2   2   0   2   0   0   2   2   2   2   2   2   2   2   2   0   0   0   0   0   2   0   0   0   0   2   2   2   2   2   2   2   0   2   2   0   2   2   2   2   2   0   0   2   2   0   2   0   2   2   0   0   0   2   0   0   0   0   2   0   2   0   0   2   0   2   0   0   0   0   0   2   0   0   0   2   2   2   0   0   2   0   2   2   2   0   0   0   0   0   0   2   0   2   2   2   2   2   0   2   2   0   0   2   2   2   0   0   2   0   2   0   0   0   0   2   0   2   2   2   0
 MK-4-6                 0   0   0   2   0   0   2   0   2   0   2   2   2   0   0   0   2   2   0   0   2   0   2   0   0   0   2   0   2   0   2   2   0   2   0   0   2   0   0   0   2   2   2   0   0   2   2   2   2   0   0   0   0   0   0   0   0   0   0   2   0   2   0   2   2   0   2   0   2   0   2   0   0   0   0   0   0   2   2   2   0   0   2   0   0   2   2   2   2   2   2   2   2   2   2   0   0   0   0   2   0   0   2   0   2   2   2   2   2   2   0   0   2   2   0   2   0   2   0   2   0   0   0   2   0   2   2   2   2   0   0   0   2   0   0   0   0   2   0   2   0   0   0   2   0   0   0   2   0   0   2   0   0   0   2   2   2   0   0   2   0   2   2   2   0   0   2   0   0   0   2   0   2   2   2   2   2   0   2   2   2   0   2   0   2   0   0   2   0   0   0   0   0   0   2   0   2   2   2   0
 MK-4-7                 0   0   0   2   2   0   2   0   2   0   2   2   2   0   0   0   0   2   2   0   2   0   2   0   0   0   2   0   2   0   2   2   0   2   0   0   2   0   0   0   2   2   2   0   0   2   2   2   2   0   2   0   0   0   0   0   0   0   0   2   0   2   0   2   2   0   2   0   2   0   2   0   0   0   0   0   0   2   2   0   0   0   2   0   2   2   2   2   2   2   2   2   2   2   2   0   0   0   0   2   0   0   2   2   2   2   2   2   2   2   0   0   0   2   0   2   0   2   0   2   0   0   0   2   0   2   0   2   0   0   0   0   2   2   0   0   0   2   0   2   0   0   0   2   0   0   0   2   0   0   2   2   0   0   2   2   2   0   0   2   0   2   2   2   0   0   2   0   2   2   0   0   2   2   2   2   2   0   2   2   0   0   2   2   2   0   0   0   0   0   0   2   0   0   0   0   2   2   2   0
 MK-4-8                 0   0   0   2   0   0   0   0   0   2   2   2   0   0   2   0   0   2   2   0   2   0   2   0   2   0   2   0   2   0   2   2   0   2   0   0   2   0   0   0   2   2   0   2   0   2   2   2   2   0   2   0   0   2   0   0   2   0   2   2   0   2   0   2   2   0   2   0   2   2   2   0   0   0   0   0   2   0   2   0   0   0   2   2   2   2   2   2   2   2   2   2   2   2   2   0   0   0   0   2   0   0   2   2   2   2   0   2   2   2   0   0   0   2   2   2   0   2   0   2   0   0   0   2   0   2   0   2   0   0   0   0   2   2   0   0   0   2   0   2   0   0   2   2   0   0   2   2   0   0   2   2   0   0   2   2   2   0   0   2   0   2   2   2   0   0   2   2   2   2   0   2   2   2   2   2   0   0   2   2   0   0   2   2   2   0   0   0   0   0   2   2   0   0   0   0   2   2   2   2
 MK-4-9                 0   2   0   2   0   0   2   0   0   2   2   2   0   0   2   0   0   2   2   0   2   0   2   0   2   0   2   0   2   0   2   0   0   2   0   0   2   0   0   0   2   2   0   2   0   2   2   2   2   0   2   0   0   2   0   0   2   0   0   2   0   2   0   2   2   0   2   0   2   2   2   2   0   0   0   0   2   0   0   0   0   0   2   2   2   2   2   2   2   2   2   2   2   2   2   2   0   0   0   2   0   0   2   2   2   2   0   2   0   2   0   0   2   2   2   2   0   2   0   2   0   2   0   2   0   2   0   2   0   0   0   0   2   0   0   0   0   2   0   2   0   0   2   2   0   0   2   2   0   0   2   2   0   0   2   2   2   0   0   2   0   2   2   2   0   0   2   2   2   0   0   2   2   2   2   2   0   0   2   2   0   0   2   2   0   0   0   0   0   0   2   2   0   0   0   0   2   2   2   2
 MK-4-10                0   2   0   2   0   0   2   0   0   2   2   0   0   0   2   0   0   2   2   0   2   0   2   0   2   0   2   0   2   2   2   0   0   2   0   0   2   0   0   0   2   2   0   2   0   2   2   2   2   0   2   0   0   2   0   0   2   0   2   2   2   2   0   2   0   2   2   0   2   2   2   2   0   0   0   0   2   0   0   0   0   0   2   2   0   2   2   2   2   2   2   2   2   2   2   0   0   0   2   2   2   0   2   2   2   2   0   2   0   2   0   2   2   0   2   2   0   2   0   0   0   2   0   2   0   2   0   2   0   0   0   0   2   0   0   0   0   2   0   2   0   0   2   2   0   0   2   2   0   0   2   2   0   2   2   2   2   0   0   2   0   2   2   2   0   0   2   2   2   0   0   2   2   2   2   2   0   0   2   2   0   0   2   2   0   0   0   0   0   0   2   2   2   0   2   0   2   2   2   2
 MK-4-11                0   2   2   2   0   0   2   0   0   2   2   0   0   0   2   0   0   2   2   0   2   0   0   0   2   0   2   0   2   2   2   0   0   2   0   0   2   0   0   0   2   2   0   2   0   2   2   2   2   0   2   0   0   2   0   0   2   0   2   0   2   2   0   2   0   2   2   0   2   2   2   2   0   0   0   0   2   0   0   0   0   0   0   2   0   2   0   2   2   2   2   2   2   2   2   0   0   0   2   2   2   0   0   2   2   2   0   2   0   2   0   2   0   0   2   2   0   2   0   0   0   2   0   2   0   2   0   2   2   0   0   0   2   0   0   0   0   2   0   2   0   0   2   2   2   0   2   2   0   0   2   2   0   0   2   2   2   0   0   2   0   0   2   0   0   0   2   2   2   0   0   2   2   2   0   2   0   0   2   2   0   0   2   2   0   0   0   0   0   0   2   2   0   0   2   0   0   2   2   2
 MK-4-12                0   2   2   2   0   0   2   0   0   2   2   0   0   0   2   0   2   2   2   0   2   0   0   0   2   0   2   2   2   2   2   0   0   2   0   0   2   0   0   0   2   2   0   2   0   2   2   0   2   0   2   0   0   2   0   0   2   0   2   0   2   2   0   2   0   2   2   0   2   2   2   2   0   0   0   0   2   2   0   0   0   0   0   2   0   2   0   2   2   2   0   2   2   2   2   2   0   0   2   2   2   0   0   2   2   2   0   2   0   2   2   2   0   0   2   2   0   2   2   0   0   2   0   2   0   2   0   2   2   2   0   0   2   0   0   0   0   2   0   2   0   0   2   2   2   0   2   2   0   0   2   2   0   0   2   2   2   0   0   0   0   0   2   0   0   0   2   2   2   0   0   2   2   2   0   2   0   0   2   2   0   0   2   2   0   2   0   2   0   0   2   2   0   0   2   0   0   2   2   2
 MK-4-13                0   2   0   2   0   0   2   0   0   2   0   0   0   2   2   0   2   2   2   0   2   0   0   0   2   0   2   2   2   2   2   0   0   2   0   0   2   0   0   0   2   2   0   2   0   2   2   0   2   0   2   0   2   2   0   0   2   0   2   2   2   2   0   2   0   2   2   0   2   0   2   2   0   0   0   2   2   2   2   0   0   0   0   2   2   0   0   2   2   2   0   2   2   2   2   2   0   0   2   2   2   0   0   2   2   2   0   0   0   2   2   2   0   0   2   2   2   2   0   0   0   2   0   2   0   2   0   2   2   2   0   0   2   0   0   0   0   2   0   2   0   0   2   2   2   0   2   2   0   0   2   0   2   0   2   2   2   2   0   0   0   2   2   0   0   0   2   2   2   0   0   2   2   2   0   2   0   0   2   2   0   2   2   2   0   0   0   2   0   0   2   2   0   0   2   0   0   2   2   2
 MK-4-14                0   2   0   2   0   0   2   0   0   2   0   0   0   2   2   0   0   2   2   0   0   0   0   0   2   0   2   2   0   2   2   0   0   0   0   0   2   0   0   0   2   2   0   2   0   2   2   0   2   0   2   0   2   2   0   0   2   0   2   2   2   2   0   2   0   2   2   0   2   0   2   2   0   0   0   0   2   2   2   0   0   2   0   2   2   0   0   0   2   0   0   2   2   2   2   2   0   0   2   2   2   0   2   2   2   2   0   0   2   0   2   2   2   0   2   2   2   2   0   0   0   2   0   2   0   2   2   2   2   2   0   0   2   0   0   0   0   2   0   2   0   0   2   2   2   0   2   2   0   0   2   2   2   0   2   2   2   2   0   0   0   2   2   2   0   0   2   2   2   0   0   2   2   2   0   0   0   0   0   2   0   2   2   0   0   0   0   2   2   0   0   2   0   0   2   0   0   2   2   2
 MK-4-15                0   2   0   2   0   0   2   0   0   2   0   0   0   2   0   0   0   2   0   0   0   0   0   0   2   0   2   2   0   2   2   0   2   0   0   0   2   0   0   0   2   2   0   2   2   2   2   0   0   0   2   2   2   2   0   0   2   2   2   0   2   2   0   0   0   2   2   0   2   0   0   2   0   0   0   0   2   2   0   0   0   2   0   2   2   0   0   0   2   0   0   2   2   2   2   2   0   0   2   2   2   0   2   2   2   2   0   2   2   2   0   2   2   2   2   2   2   2   0   0   0   2   0   2   0   2   2   2   2   2   0   0   2   2   0   0   0   2   0   2   0   0   2   2   2   0   2   2   0   0   2   2   2   0   2   2   2   2   2   0   2   2   2   2   0   0   2   2   2   0   0   2   2   2   0   2   2   2   0   2   2   2   2   0   0   0   2   2   2   2   0   2   0   2   2   0   0   2   2   2
 MK-4-16                0   2   2   2   0   0   2   0   0   2   0   0   0   0   2   0   0   2   2   0   0   0   0   0   2   0   2   2   0   2   2   0   2   0   0   0   2   0   0   0   2   2   0   2   2   2   2   0   0   2   2   0   2   2   0   2   2   2   0   2   2   2   0   0   0   2   2   0   2   0   0   2   0   0   0   0   2   2   2   0   0   2   0   0   2   2   0   0   0   0   0   2   2   2   2   2   0   0   2   2   2   0   0   2   2   2   0   2   2   2   0   2   2   2   2   2   2   2   0   0   0   2   0   2   0   2   2   2   2   2   0   0   2   2   2   2   0   2   0   2   0   0   2   2   2   0   2   2   0   0   2   2   2   0   2   2   2   2   2   0   2   2   2   2   0   0   2   2   2   0   0   2   2   2   0   2   2   2   0   2   2   2   2   0   0   0   2   2   2   2   0   2   0   0   2   0   0   2   2   2
 MK-5-1                 0   0   0   2   2   2   0   2   2   0   2   2   0   2   2   0   0   0   0   2   2   2   2   0   2   0   2   2   0   2   0   0   2   0   2   0   0   0   0   2   0   2   0   2   0   0   2   0   2   2   2   0   0   2   0   0   0   0   0   0   2   2   0   2   0   2   0   2   2   0   2   2   0   2   2   0   0   2   0   0   0   2   0   0   0   2   2   2   2   0   2   2   2   2   0   2   0   0   2   2   0   0   0   0   0   0   2   2   2   0   0   0   2   2   0   0   2   2   2   0   2   2   0   2   2   0   2   2   2   2   2   0   0   0   0   0   0   2   0   0   0   2   2   0   2   0   0   0   2   2   2   2   0   0   0   0   2   0   2   0   0   0   0   2   2   2   2   0   0   0   2   0   0   0   2   0   0   0   2   0   0   0   0   0   0   0   0   2   0   2   2   0   0   2   0   2   2   0   2   0
 MK-5-2                 2   0   0   0   2   2   0   2   2   0   2   2   2   2   2   0   0   0   0   0   2   2   2   0   2   0   2   2   0   2   0   0   2   0   2   0   2   0   0   2   0   2   0   2   0   0   2   0   2   2   2   0   0   2   0   0   0   0   0   2   0   2   0   2   0   0   0   2   2   0   2   2   2   2   0   0   0   2   0   0   0   2   0   0   0   2   2   2   0   0   2   2   2   2   0   2   0   0   2   0   0   0   0   0   0   0   2   2   2   0   0   0   2   2   0   0   2   2   2   0   2   2   2   0   2   0   0   2   2   2   2   2   0   0   2   0   0   2   2   0   0   2   2   2   2   0   0   0   2   2   2   2   0   0   2   2   0   0   2   0   0   0   0   0   2   2   2   0   0   0   2   0   0   0   2   2   0   0   2   0   0   0   0   2   0   0   0   2   0   2   2   0   0   2   0   2   2   0   2   0
 MK-5-3                 2   0   0   2   2   0   0   0   2   0   2   2   2   2   0   0   0   0   0   0   2   2   2   0   2   0   2   2   0   2   2   0   2   0   2   0   2   0   0   2   0   0   0   2   0   0   2   2   2   2   0   0   0   2   2   0   0   0   0   2   0   2   0   2   0   0   0   2   2   0   2   2   2   0   0   0   0   2   0   0   0   2   0   0   0   2   2   2   0   0   2   2   2   2   0   2   0   0   2   0   0   0   0   0   0   0   2   2   0   0   0   0   2   2   0   0   2   2   2   0   2   2   2   0   2   0   0   2   2   0   2   2   0   0   2   0   0   2   2   0   0   2   2   2   2   0   2   0   2   2   2   2   0   0   2   2   0   0   0   0   0   0   0   0   2   2   2   0   0   0   2   0   2   0   2   2   0   0   2   0   0   0   0   2   0   0   0   2   0   2   2   0   0   2   0   2   2   0   2   0
 MK-5-4                 2   0   0   0   0   0   0   0   2   0   2   2   2   2   0   0   2   0   0   2   2   2   2   0   2   0   2   2   0   2   2   0   2   0   2   0   2   0   0   2   0   0   0   2   0   0   2   2   2   2   0   0   0   2   2   0   0   0   0   2   0   2   2   2   0   2   0   2   2   0   2   2   2   0   0   0   0   2   0   0   0   2   0   0   0   2   2   2   2   0   2   2   2   0   0   2   0   0   2   0   0   0   0   0   0   0   0   2   0   2   2   0   2   2   0   0   2   2   0   0   2   2   2   0   2   0   0   2   2   0   2   2   0   0   2   2   0   2   2   0   0   2   2   2   2   0   0   0   2   2   2   2   0   0   2   0   0   0   0   2   0   0   0   0   2   2   2   0   0   0   2   0   2   0   2   2   0   0   2   0   0   0   2   2   0   2   0   2   0   2   2   0   0   2   0   2   2   0   2   2
 MK-5-5                 2   0   0   0   0   2   0   0   2   0   2   2   2   2   0   2   2   0   0   2   2   2   2   0   2   2   2   2   0   0   2   2   2   2   2   0   2   0   0   2   0   2   0   2   0   0   2   2   2   2   0   0   0   2   2   0   0   0   0   2   0   2   2   2   0   2   0   2   2   0   2   2   2   0   0   0   2   2   0   0   0   2   0   0   0   2   2   2   2   0   2   2   2   0   2   2   0   0   2   0   0   0   2   2   0   0   2   2   0   2   2   0   2   2   0   0   2   2   0   0   2   2   2   0   2   0   0   2   0   0   2   2   0   2   2   2   0   0   2   0   2   2   2   2   2   2   0   0   2   2   2   2   0   0   2   0   0   2   0   2   2   0   0   0   2   0   2   0   0   0   2   0   2   0   2   2   0   0   2   0   2   0   2   2   0   2   0   2   0   2   2   0   0   2   0   2   2   0   2   2
 MK-5-6                 2   0   0   0   0   2   2   0   2   0   2   2   2   2   0   2   2   0   0   2   2   0   2   0   2   2   2   2   0   0   2   2   2   2   2   0   2   0   0   2   0   0   0   2   0   0   2   2   2   2   2   0   0   2   0   0   0   0   0   2   0   2   2   2   0   2   0   2   2   0   2   2   2   0   0   0   2   2   2   0   0   2   0   0   0   2   2   2   2   0   2   2   0   0   2   2   0   0   2   0   0   0   2   2   0   0   2   2   0   2   2   0   2   2   0   0   2   2   2   0   2   2   0   0   2   0   0   2   0   0   2   2   0   2   2   2   0   0   2   0   2   2   0   2   2   2   0   0   2   2   0   2   0   0   2   0   0   2   0   2   2   2   0   0   2   0   2   0   0   2   2   2   2   0   2   2   0   0   2   0   2   0   2   2   0   2   0   2   0   2   2   0   0   2   0   2   0   0   2   2
 MK-5-7                 0   0   0   0   2   2   2   0   2   0   2   2   2   2   0   0   2   0   0   2   2   0   0   0   2   2   2   2   0   0   2   2   2   2   2   0   2   0   0   2   0   0   0   2   0   0   2   2   2   2   2   0   0   2   0   0   0   0   0   2   0   2   2   2   2   2   0   2   2   0   2   2   2   0   0   0   2   2   2   0   0   2   0   2   0   0   2   2   2   0   2   2   0   0   2   2   0   0   0   0   0   0   2   0   0   0   2   0   0   2   2   0   2   2   0   0   2   2   2   0   2   2   0   0   2   0   0   2   0   0   0   2   0   2   2   2   0   0   2   2   2   0   0   0   2   2   0   0   2   0   0   2   0   2   2   0   0   2   0   2   2   2   0   0   2   0   2   0   0   2   2   2   2   0   2   2   0   0   2   0   2   0   2   2   0   2   0   2   0   2   0   0   0   2   0   2   2   0   2   2
 MK-5-8                 0   0   0   0   2   2   2   0   2   2   2   2   2   2   2   0   0   0   0   2   2   0   0   0   2   2   2   2   0   0   2   2   2   2   2   0   0   0   0   2   2   0   0   2   0   0   2   2   2   2   2   0   0   2   0   2   0   0   0   0   0   2   2   2   2   2   0   2   2   0   2   2   2   2   0   0   2   2   2   0   0   2   0   2   0   0   2   2   2   0   2   0   0   0   2   2   0   0   0   0   0   0   2   0   0   0   2   0   0   2   2   0   2   2   0   0   2   0   2   0   2   2   0   0   2   0   0   2   0   0   0   2   0   2   2   0   0   0   2   2   2   0   0   0   2   2   0   0   2   0   0   2   0   2   2   0   0   2   0   2   2   2   0   0   2   0   2   0   0   2   2   2   2   2   2   2   0   0   2   0   2   0   2   2   0   2   2   2   0   2   0   0   2   2   0   2   2   0   0   2
 MK-5-9                 2   0   0   0   2   2   2   0   2   2   2   2   2   2   2   0   0   0   0   2   2   0   0   0   2   2   2   2   0   0   2   2   2   2   2   0   0   0   0   2   2   0   0   2   0   0   2   2   2   2   2   0   0   2   2   2   0   0   0   0   0   2   2   2   2   2   0   2   2   0   2   0   2   2   0   0   2   2   2   0   0   2   0   2   0   0   2   2   2   0   2   0   0   0   2   2   0   0   0   0   0   0   2   0   0   0   2   0   0   2   2   0   2   2   0   2   2   0   2   0   2   2   0   0   2   0   0   2   2   0   0   2   0   2   2   0   0   0   2   2   2   0   0   0   2   2   0   0   2   0   0   2   0   2   2   0   2   0   0   2   2   2   0   0   2   0   0   0   2   2   2   2   2   0   2   2   0   2   2   0   2   0   2   2   0   2   2   2   2   2   0   0   2   0   0   2   2   0   0   2
 MK-5-10                2   0   2   0   0   2   2   0   2   2   2   2   2   2   2   0   0   0   0   2   2   0   0   0   0   2   2   2   0   0   2   2   2   2   2   0   0   0   0   2   2   0   0   2   2   0   2   2   2   2   2   0   0   2   2   2   0   0   0   0   0   2   2   2   2   2   0   2   2   0   2   0   2   2   2   0   2   2   2   0   2   2   0   2   2   0   2   2   2   0   2   0   0   0   2   2   0   0   0   0   0   0   2   0   0   0   2   2   0   2   2   2   2   0   0   2   2   0   2   0   2   2   2   0   2   0   0   2   2   0   0   0   0   2   2   0   0   0   2   2   2   0   2   0   2   2   0   0   2   0   2   2   2   2   2   0   2   0   2   2   2   2   0   0   2   0   0   0   2   2   2   2   2   0   2   2   0   2   0   0   2   0   0   2   0   0   2   2   2   2   0   0   2   0   0   2   2   0   0   2
 MK-5-11                2   0   2   0   2   2   2   0   2   2   2   2   2   2   2   0   2   0   0   2   2   0   0   0   0   2   2   2   0   0   2   0   2   2   2   0   0   0   0   2   2   0   0   2   2   0   2   2   2   2   2   0   0   2   2   2   0   0   0   0   0   2   2   2   2   2   0   2   2   0   2   2   2   2   2   0   2   2   2   0   2   2   0   2   2   0   2   2   2   0   2   0   0   2   2   2   0   2   0   2   0   0   2   0   0   0   0   2   0   0   2   2   2   0   0   2   2   0   2   0   2   2   2   0   2   0   0   2   2   0   0   0   0   2   2   2   0   0   0   2   2   0   2   0   2   2   0   2   2   2   2   2   2   2   2   0   2   0   2   2   2   2   0   0   2   0   0   2   2   0   2   2   2   0   2   2   0   2   2   0   2   0   0   2   0   0   2   2   0   2   0   0   2   0   0   2   2   0   0   2
 MK-5-12                2   0   2   0   2   2   2   0   2   2   2   2   2   2   2   0   2   2   0   2   2   0   0   0   0   2   2   2   0   0   2   0   2   2   2   0   0   0   0   0   2   0   0   2   2   0   2   2   2   2   2   0   0   2   0   2   2   0   0   0   0   2   2   2   2   2   0   2   2   0   2   2   2   2   2   2   2   2   2   0   2   0   2   2   2   0   2   0   0   0   2   0   0   2   2   2   0   2   2   2   2   0   2   0   0   0   0   2   0   0   2   2   2   0   0   2   2   2   2   0   2   2   2   0   2   2   0   2   2   0   0   0   0   2   0   2   0   0   0   2   2   0   2   0   2   2   0   2   0   2   2   0   2   2   2   0   2   0   2   2   2   2   0   0   2   0   0   2   2   0   2   2   2   0   2   2   0   2   2   0   2   2   0   2   2   0   2   2   0   2   0   0   2   0   2   2   2   0   0   2
 MK-5-13                2   0   2   0   2   2   2   2   2   2   2   2   0   2   2   0   2   2   0   2   2   0   0   0   2   2   2   2   0   0   0   0   2   2   2   2   0   0   0   0   2   0   0   2   2   0   0   2   2   2   2   0   0   2   0   2   2   0   0   0   0   2   2   2   2   2   0   2   2   0   2   2   2   2   2   2   2   2   2   0   2   0   2   2   0   0   2   0   0   0   2   0   0   2   2   2   0   2   2   2   2   0   2   0   0   0   0   2   0   0   2   2   2   0   0   2   2   2   2   0   2   2   2   0   2   2   0   0   2   0   0   0   0   2   0   2   0   2   0   0   2   0   2   0   2   2   0   2   0   2   2   0   2   2   2   0   2   0   2   0   2   2   2   0   0   0   0   2   2   0   2   2   0   0   2   2   0   2   2   0   2   2   0   2   2   0   2   0   0   2   0   0   2   0   2   2   2   0   2   2
 MK-5-14                2   2   2   0   0   2   2   2   2   2   2   2   0   2   2   2   2   2   0   2   2   0   2   0   2   2   2   2   0   0   0   0   0   2   2   2   0   0   0   0   0   0   0   2   2   2   0   2   2   2   2   0   0   2   0   2   2   0   0   0   0   2   2   2   2   2   0   2   2   0   2   2   2   2   2   2   2   2   2   0   2   0   2   2   0   0   0   0   0   0   2   0   0   2   2   2   0   2   2   2   0   2   2   0   0   0   0   2   0   0   2   2   2   0   0   2   2   2   2   0   2   0   0   0   2   0   0   0   2   0   0   0   0   2   0   2   0   2   0   0   2   0   2   0   2   2   0   2   2   2   2   0   2   2   2   0   0   0   2   0   2   2   2   0   0   0   0   2   2   0   2   2   0   0   2   2   2   2   2   0   2   2   0   2   2   0   2   0   0   2   0   0   2   0   2   0   2   0   2   2
 MK-5-15                2   2   2   0   0   2   2   2   2   2   2   2   0   2   2   2   2   2   0   2   2   0   2   0   2   2   2   2   0   0   0   0   0   2   2   2   0   0   0   0   0   0   0   2   2   2   0   2   2   2   2   2   0   2   0   2   2   2   0   0   0   2   2   2   2   2   0   2   2   0   2   2   2   2   2   0   2   0   2   0   2   0   2   2   0   0   0   0   2   0   2   0   0   2   2   2   0   2   2   2   0   2   2   0   0   0   0   2   0   0   2   2   2   0   0   2   2   2   2   0   0   0   0   0   2   0   0   0   2   0   0   0   0   2   0   2   0   2   0   0   2   0   2   0   2   2   0   2   2   2   2   0   2   2   2   0   0   0   2   0   2   0   2   0   0   0   0   2   2   0   2   2   0   0   2   2   0   2   2   0   2   2   0   2   2   0   2   0   0   2   0   0   2   0   2   0   2   0   2   2
 MK-5-16                2   2   2   0   0   2   2   2   2   0   2   2   0   2   2   0   2   2   0   2   2   0   2   0   2   2   2   2   0   0   0   0   0   2   2   0   0   0   0   0   0   0   0   2   2   2   0   0   2   2   2   2   2   2   0   0   2   2   0   0   0   0   2   2   2   2   2   2   0   0   2   2   2   2   2   0   2   0   2   0   2   0   2   2   0   2   0   0   2   2   2   0   2   2   2   2   0   2   2   2   0   2   2   0   0   0   2   2   0   0   2   2   2   2   0   2   2   0   2   0   0   0   0   0   2   0   0   0   2   0   2   0   0   2   2   2   0   2   0   0   2   0   2   0   2   2   0   2   2   2   0   0   2   2   2   0   0   0   0   0   2   0   2   0   0   2   0   2   2   0   2   2   0   2   2   2   0   2   0   2   2   0   0   2   2   0   2   0   0   2   0   0   2   0   2   0   2   0   2   2
 MK-6-1                 2   0   2   2   0   0   2   2   0   0   0   0   0   2   0   0   0   0   0   2   0   0   0   2   0   0   0   0   2   0   0   2   2   0   0   2   2   0   0   0   2   0   2   2   0   0   0   2   2   2   0   2   2   2   0   2   2   2   0   2   2   2   0   2   0   0   0   0   2   0   2   2   2   2   0   0   2   0   0   2   0   0   0   2   2   2   2   2   2   0   0   2   2   2   0   0   2   2   2   2   2   2   2   2   2   0   2   0   2   0   2   2   2   2   0   2   0   2   0   0   0   0   0   0   0   0   0   2   2   2   0   2   2   2   0   0   2   0   2   2   2   2   0   0   2   2   2   0   2   0   2   0   0   2   2   2   2   0   2   0   0   2   2   0   2   2   0   2   2   2   2   2   2   0   2   2   2   0   2   2   0   2   2   0   2   2   0   2   0   0   0   2   0   0   0   0   2   0   2   2
 MK-6-2                 2   0   2   2   0   0   2   2   0   0   2   2   0   2   0   0   0   0   0   2   0   2   0   2   0   0   0   0   2   2   0   0   2   0   0   2   0   0   0   0   2   0   2   2   0   2   0   2   2   2   0   2   2   2   0   2   2   2   0   2   2   2   0   2   2   0   0   0   2   0   2   2   2   2   0   0   2   0   0   2   0   0   0   2   2   2   2   2   2   0   0   2   2   2   2   0   2   0   2   2   2   2   2   2   0   0   2   0   2   0   2   2   2   2   0   2   2   2   0   0   0   0   0   0   0   2   0   2   2   2   0   2   2   2   0   2   2   2   2   2   2   2   0   0   2   2   2   0   2   0   2   0   0   2   2   2   2   0   2   0   0   2   2   0   2   2   0   2   2   0   0   2   2   0   2   2   2   0   2   2   0   0   0   0   2   2   0   2   0   0   0   2   0   0   0   0   2   0   2   2
 MK-6-3                 2   0   0   2   0   0   2   2   2   0   2   2   0   2   0   2   0   0   0   2   0   2   0   2   0   0   0   0   2   2   0   0   2   0   0   2   0   0   0   2   2   0   2   2   0   2   2   2   2   2   0   0   2   2   2   2   2   2   0   2   2   2   0   2   2   0   0   0   2   2   2   2   2   2   0   0   2   0   0   2   0   0   2   2   2   0   2   2   2   0   0   2   2   2   2   0   0   0   2   2   2   2   2   2   0   0   2   0   2   0   2   2   2   2   0   2   2   0   0   0   2   0   0   0   2   2   0   2   2   2   0   2   2   2   0   2   2   2   0   2   2   2   0   0   2   2   2   0   2   0   2   0   0   2   2   2   2   0   2   0   2   2   2   0   2   0   0   2   2   0   0   2   2   0   2   2   2   0   2   2   0   0   0   0   2   2   0   2   0   0   0   2   0   0   0   0   2   0   2   2
 MK-6-4                 2   0   0   2   2   0   2   2   2   2   2   2   0   2   0   2   2   0   0   2   0   0   0   2   0   0   0   0   2   2   0   0   2   0   0   2   0   2   0   2   2   0   2   2   0   2   2   2   2   2   0   0   2   2   2   2   2   2   0   2   2   2   0   2   2   0   0   2   2   2   2   2   2   2   0   0   2   0   0   2   0   0   2   2   2   0   2   2   2   0   0   2   2   2   2   2   0   0   2   2   2   2   2   2   0   0   2   2   2   0   2   2   0   0   0   2   2   0   0   0   2   0   0   0   2   2   0   2   2   2   0   2   2   2   0   0   2   2   0   2   0   2   0   0   2   2   2   0   2   0   2   0   0   2   2   2   2   0   2   0   2   2   2   2   2   0   0   0   0   2   0   0   2   0   2   2   0   0   2   2   0   0   0   0   2   2   0   2   0   2   0   2   0   0   0   0   2   0   2   2
 MK-6-5                 2   0   0   2   2   0   2   2   2   2   2   2   0   2   0   2   0   2   0   2   0   0   2   2   0   0   0   0   2   0   2   0   2   0   0   2   0   2   0   0   0   0   0   2   0   2   0   2   2   2   2   0   2   0   2   2   2   2   0   2   0   2   0   2   2   2   0   2   2   2   2   2   2   2   0   0   2   0   0   2   0   2   2   2   2   0   2   2   2   0   0   2   2   2   2   2   0   0   2   2   2   2   2   2   0   0   2   0   2   0   2   2   0   0   2   2   2   0   2   0   2   0   0   0   2   2   0   2   2   2   0   2   2   2   0   0   2   2   2   2   0   0   0   0   2   2   0   0   2   0   2   0   0   2   2   2   2   2   0   0   2   2   2   2   2   0   0   0   0   2   0   0   2   0   2   0   0   0   2   2   2   0   0   0   2   2   0   2   0   0   0   2   0   0   0   0   2   0   2   2
 MK-6-6                 0   0   0   2   2   0   2   0   2   2   2   2   0   2   2   0   0   2   0   2   0   0   2   2   0   2   0   0   2   0   2   0   0   2   0   2   0   2   0   0   0   0   0   2   0   2   0   2   2   2   2   0   2   0   2   0   2   2   0   2   0   2   0   2   2   2   0   2   2   2   2   2   2   2   0   0   0   0   0   2   0   2   2   2   2   0   2   2   2   0   0   2   2   2   2   2   0   0   2   2   2   2   2   2   0   0   2   0   2   0   2   2   0   0   2   2   2   0   2   0   2   0   0   0   2   2   0   2   0   2   0   2   2   2   0   0   2   2   2   0   0   0   2   0   2   2   0   0   2   0   2   0   0   2   0   2   2   2   0   0   2   2   2   2   2   0   0   0   0   2   0   0   2   0   2   0   0   0   2   0   2   0   0   0   2   2   0   2   0   2   0   2   0   0   0   0   2   0   2   2
 MK-6-7                 0   0   0   2   0   0   2   0   2   2   2   2   0   2   2   0   0   2   0   2   0   0   2   0   0   2   0   0   2   0   2   0   0   2   0   2   0   2   0   2   2   0   0   2   0   2   2   2   0   2   2   0   2   0   2   0   2   2   0   2   0   2   0   2   2   2   2   2   2   2   2   2   2   2   0   2   0   0   0   2   0   2   2   2   2   0   2   2   0   0   0   2   2   2   2   2   0   2   2   2   2   2   2   2   0   0   2   0   0   0   2   2   0   0   2   0   2   0   2   0   2   0   0   2   2   2   0   2   0   2   0   2   2   2   0   0   2   2   2   0   0   0   2   0   2   2   0   0   2   0   2   0   0   2   0   2   2   2   0   2   2   2   2   2   2   0   0   0   0   2   0   0   2   0   2   2   0   0   2   0   2   0   2   0   2   2   0   2   0   2   0   2   2   0   0   0   2   0   2   2
 MK-6-8                 0   0   0   0   0   0   2   0   2   2   2   2   0   2   2   0   0   2   0   2   2   0   2   0   0   2   2   0   0   0   2   0   0   2   0   2   0   2   0   2   0   0   0   0   0   2   2   2   2   2   2   2   2   0   2   2   2   2   0   2   0   2   0   2   2   2   2   2   2   2   2   2   2   2   0   2   0   0   0   0   0   2   0   2   2   0   2   2   0   2   0   2   2   2   2   2   0   2   2   2   2   2   2   2   0   0   2   0   0   0   2   2   0   0   2   0   2   0   2   0   2   0   0   2   2   2   2   2   0   0   0   2   2   2   0   0   2   2   2   0   0   0   2   0   0   2   0   0   0   0   2   0   0   2   0   2   2   2   0   2   2   0   2   0   2   0   0   0   0   2   0   0   2   2   2   2   0   0   2   0   2   0   2   0   2   2   0   0   0   2   0   2   2   0   0   0   2   0   2   2
 MK-6-9                 2   0   0   0   0   0   2   0   2   2   2   2   0   2   2   0   0   2   0   2   2   0   2   0   0   2   2   0   0   0   2   0   2   2   0   2   0   2   0   2   0   0   0   0   0   2   0   2   0   2   2   2   2   0   2   0   2   2   0   2   2   2   2   2   2   2   2   2   2   2   2   2   2   2   0   2   0   0   0   0   0   2   0   2   2   0   2   2   0   2   0   2   2   2   2   2   2   2   0   2   2   2   2   2   0   0   2   0   0   0   2   2   0   0   2   0   2   0   2   0   2   0   0   2   2   2   2   0   0   0   0   2   2   2   0   0   0   2   2   0   0   0   2   0   0   2   0   0   0   0   2   0   0   2   0   0   2   0   0   2   0   0   2   0   2   0   0   0   0   2   0   2   2   2   0   2   0   0   2   0   2   0   2   0   2   2   0   0   0   2   2   2   2   0   0   0   2   0   2   2
 MK-6-10                2   0   0   0   0   0   2   0   2   2   2   2   0   2   2   0   0   2   0   2   2   0   2   0   2   2   2   0   0   0   2   0   2   2   0   2   0   2   0   2   0   0   0   0   0   2   0   2   0   2   2   2   2   0   2   0   2   0   0   2   2   2   2   2   2   2   0   2   2   2   0   2   2   2   0   2   0   0   0   0   0   2   0   2   2   0   2   2   0   2   0   2   0   2   2   2   2   2   0   2   2   2   0   2   0   0   2   0   0   0   2   2   0   0   2   0   2   0   2   0   2   0   2   2   2   2   0   0   0   0   0   2   0   2   2   2   0   2   2   0   0   2   2   0   0   2   0   2   0   0   2   0   2   2   0   2   2   0   0   2   0   0   2   0   0   0   0   0   0   2   0   2   0   2   0   2   0   0   2   0   2   0   2   0   2   2   2   0   0   2   2   2   0   0   0   0   2   0   2   2
 MK-6-11                0   0   0   0   0   2   2   0   2   2   2   2   0   2   2   0   0   2   0   0   2   0   2   0   0   2   2   0   2   0   2   2   2   2   0   2   0   2   0   2   0   0   0   0   0   2   2   2   0   2   2   0   2   0   2   0   2   0   0   2   2   0   2   2   2   2   0   2   2   2   0   2   2   2   0   0   2   0   0   0   0   2   0   2   2   0   2   2   0   2   0   2   0   2   0   2   2   2   0   2   0   2   0   2   0   0   2   2   0   0   2   2   0   0   2   0   2   2   2   0   0   0   2   2   2   2   0   0   0   2   0   2   0   2   2   2   0   2   2   0   0   2   2   0   0   2   2   2   0   0   2   0   2   2   0   2   2   0   0   2   0   0   2   0   0   0   0   0   0   2   0   2   2   2   0   2   0   0   2   2   2   0   2   0   2   2   2   0   0   2   2   2   0   0   0   0   2   0   2   2
 MK-6-12                0   0   2   0   0   2   2   2   2   2   2   2   0   0   2   0   0   2   0   0   2   0   2   0   0   0   2   0   2   0   2   2   2   2   0   2   0   2   0   2   0   0   0   0   0   2   2   0   0   2   0   0   2   0   2   0   2   2   0   2   2   0   2   2   2   2   0   2   2   2   0   0   0   2   0   0   2   0   0   0   2   2   0   2   2   0   2   2   0   0   0   2   0   2   0   2   2   2   0   2   0   2   0   2   0   0   2   2   0   0   2   2   0   0   2   0   2   2   2   0   0   0   2   2   2   2   0   0   0   2   0   2   0   2   0   2   0   2   2   0   0   2   2   0   0   0   2   2   0   0   2   2   2   2   0   2   2   0   0   2   0   0   0   0   0   0   0   0   0   2   0   0   2   0   0   2   2   2   2   0   2   0   2   0   2   2   2   0   0   2   2   2   0   0   0   0   2   0   2   0
 MK-6-13                0   2   2   0   0   2   2   2   2   2   2   2   0   0   2   0   0   2   0   0   2   0   2   0   0   0   2   0   2   0   2   2   2   2   0   2   0   2   0   0   2   0   0   0   0   2   0   0   0   2   0   0   2   2   2   0   2   2   0   2   2   0   0   2   2   2   2   2   2   2   0   0   0   0   0   0   2   0   0   2   2   2   0   2   2   0   2   2   0   0   0   0   0   2   0   0   2   2   0   2   0   2   0   2   0   0   0   2   0   0   2   2   0   0   2   0   2   0   2   0   2   0   2   2   0   2   0   0   2   2   0   2   0   2   0   2   0   2   2   0   0   2   2   0   0   0   2   2   0   0   0   2   2   2   0   2   2   0   0   2   0   0   0   0   0   0   0   0   0   2   2   0   2   0   0   2   2   2   2   0   2   0   2   2   2   2   2   0   0   2   2   2   0   0   0   0   2   0   2   0
 MK-6-14                0   2   2   0   0   2   2   2   2   2   2   2   0   0   2   0   0   2   0   0   2   0   0   2   0   0   2   0   2   0   2   2   2   2   0   2   0   2   0   0   0   0   0   0   0   2   0   0   0   2   0   0   2   2   2   0   2   2   0   2   2   0   0   2   2   2   2   2   0   0   0   0   0   0   0   0   0   0   0   2   2   2   0   2   2   0   2   2   2   0   0   0   0   2   0   0   2   2   0   2   0   2   2   2   0   0   0   0   0   0   2   2   0   0   2   0   2   0   0   0   2   0   2   2   0   2   0   0   2   2   0   2   0   2   0   2   0   2   2   0   0   2   2   0   0   0   2   2   0   0   0   2   2   0   2   2   2   0   0   2   0   0   0   2   0   0   0   0   0   2   2   0   2   0   0   2   2   2   2   0   2   0   2   2   2   2   2   0   0   2   2   2   0   0   0   0   2   0   2   0
 MK-6-15                0   2   2   0   2   2   2   2   2   0   2   2   0   0   2   0   0   2   0   0   2   0   0   2   0   0   2   0   2   0   2   2   2   2   0   2   0   2   0   2   0   0   0   0   2   2   0   2   0   2   0   0   2   0   2   0   2   2   0   2   2   0   0   2   2   2   2   2   0   0   0   0   0   0   0   0   0   0   0   2   2   2   0   0   2   2   2   2   2   0   0   0   0   2   0   0   2   2   0   2   0   2   2   2   0   0   0   0   2   0   0   2   0   0   2   0   2   0   0   2   2   0   0   2   0   2   0   0   0   2   0   2   0   0   2   2   0   2   2   0   2   2   0   0   0   0   2   2   0   0   2   2   2   0   2   0   2   0   0   0   0   0   0   2   0   0   0   0   0   2   2   0   2   2   0   2   2   0   2   0   2   0   2   2   2   2   2   0   0   2   2   0   0   2   0   0   2   0   2   0
 MK-6-16                0   2   2   0   2   2   2   2   0   0   2   2   0   0   2   0   0   2   0   0   2   0   0   2   0   0   2   0   2   0   2   2   2   2   0   2   0   2   0   2   0   0   0   0   2   2   0   2   0   0   0   0   2   0   0   0   2   2   0   0   2   0   0   2   2   2   2   0   0   0   0   0   0   0   0   0   0   0   0   2   2   2   0   0   2   2   2   2   2   2   0   0   0   0   0   0   2   2   0   2   0   2   2   2   0   0   0   0   2   0   0   2   0   0   2   0   2   0   2   2   2   0   0   2   0   2   2   2   0   0   0   2   0   0   2   2   0   2   0   0   2   2   0   0   0   0   2   2   0   0   2   2   2   0   2   0   2   0   0   0   0   0   0   2   0   0   0   0   0   2   2   0   2   2   0   2   0   0   2   0   2   0   2   2   2   2   2   0   0   2   2   0   2   2   0   0   2   0   2   0
 
!****************************************** Phenotypic Data **********************************************************
!-100.0 is resevred for missing phenotype
SimulatedTrait1        11.2103   12.9015   13.4406   14.9213   17.0919   14.6757   16.7040    9.0390   14.1168   12.8612   17.4074   11.2258   11.8469   13.4782   15.2146   11.7439   18.9464   13.3417   13.4264   12.1150   18.0734   19.1262   16.6919   15.9733   12.4225   18.6526   11.3192   19.1582   14.3818   16.4368   16.8250   15.4719   18.1436   15.6898   11.8072   12.9032   14.7251   14.7216   19.4152   14.2757   15.0727   19.1128   12.4216   19.4367   14.5935   18.8551   19.5297   16.9948   18.1549   11.1898   20.0652   14.2927   17.3770   20.5230   15.4272   19.4576   13.7912   13.0164    9.9484   14.4934   14.9724   14.6709   16.9852   14.6412   15.3913   10.0381   13.0158   11.5559   14.8515    9.9558   13.3515   14.5991   21.4089   11.2808   17.0741   12.3161   10.0827   16.8398   11.5557   18.8221    9.6981   17.6311   13.4631   14.9819   13.3599   19.5464   17.7065   13.1636   20.9145   12.5912    9.5539   15.9016   13.8456   18.1106   13.5680   15.7708   12.5874   12.6936   17.7316   18.5993   12.9655   15.0604   17.2889   22.1726   14.8118   11.6133   13.3135   15.1894   14.1950   15.9805   13.8349   16.1893   14.3302   17.3123   14.1038   14.6315   16.9869   15.7206   15.9518   14.3481   15.3496   15.0149   14.3223   21.8281   16.0250   17.3649   16.2132   14.7161   14.3232   16.1885   15.2195   18.6247   12.7478   11.7447   10.2247   19.0931   16.6216   13.1468   15.7885   14.2143   12.5674   13.7090   14.6258   17.3007   18.3318   18.8479   13.5658   20.0504   15.8467   16.5690   12.0120   21.0058   14.3609   14.2461   11.2074   21.9102   12.3440   18.6843   13.3149   17.8224   16.7800   11.9973   13.6570   15.7762   18.3787   12.4594   14.3408   15.0742   17.3728   14.3693   11.6711   13.6271   10.3612   15.1582   15.4618   15.8268   13.8412   14.3043   17.2744   15.3930   14.0113   12.7775   16.5317   16.5413   18.7767   10.4291   16.0781   13.0155   20.7974   17.1080   15.2769   17.1217   21.3011   12.5743   14.0810   14.2310   19.0191   14.8034   13.3917   12.4813
SimulatedTrait2         9.7312    7.6053   11.4194   10.5717    6.7527   10.7679    7.9484    7.6290   11.7449   11.5808   11.3629    7.5381   10.8062    8.1739   11.6556    8.2298   13.5867    8.8408   11.7426   12.2177   10.0906    9.2774   10.5913   11.2618   10.1124    8.8115    9.9996    7.6845   11.7555   12.6549    8.4583   10.4552   11.2183    8.3411    8.0487   11.5922    9.6170    6.3604    9.4725   11.1328    8.0044    6.8687    9.5959   10.0790   10.9994   10.0941   11.3443   10.8481    9.1837   11.6174   10.1932    9.6506    8.4900    8.9376   11.8774    9.8619    9.7971   11.0834   13.1135    9.9064   12.0134   11.4198    7.9000   14.1533   10.1700    9.3152    8.4323   10.8217    7.6180   11.8657   11.7393    9.7600   10.3625    7.1878   11.5634   12.3357   10.1053   10.8519   10.8232    9.3255   10.1995   11.4233   12.3415   12.1940   11.5063    7.7609    7.3888   10.9262    8.4434   10.1305   10.3952    9.0980   10.2340    7.7029    9.2199    8.5463   10.0887   10.7983    9.2697   11.6068    9.3101   12.6877    7.6680   10.9308   11.9549    7.1607    8.5130   11.8355    9.5559   11.7165   10.2144   12.9254   11.2760    7.0833   12.6209   12.1170   11.0883   10.5315    9.2743    9.7736   10.9713   12.2860    7.5159   11.5853    4.4325   11.7212    9.2102    9.9164   14.3206    9.2874   10.4966   11.0404    8.8984   11.1704   11.6156    9.4453   10.0369    9.9057   10.9507   11.5536   10.7462    7.2641   12.7272    9.8752    6.4566   10.5447    7.8308    9.5861   10.1218    8.3890   10.4270    7.6107   10.6460    8.6938    8.4248   10.8395   11.6746   10.1643   11.4516   10.5156    8.3290    7.4304    7.9907   11.9192   11.9799    9.2445    9.7284    8.8184    8.4223   10.1996   11.6865   12.5044   10.8596    7.5324    9.9413    7.4458    7.7672    9.3808   10.7062   12.7599   11.8288    9.6632   10.5787   10.8017   10.0637   11.7488    8.7089    8.0643   12.3294   13.8775   11.3148   10.3036   11.4122   10.3454    7.4539   10.6639    9.9131    7.1882    9.9682    9.7135
 
