# Supplementary material for: Inclusive Composite Interval Mapping of QTL by Environment Interactions in Biparental Populations
Source: PLoS One. 2015 Jul 10;10(7):e0132414. doi: 10.1371/journal.pone.0132414 (PMC4498613; doi:10.1371/journal.pone.0132414)
Supplement: S4 File — (ZIP) [file pone.0132414.s004.zip › H=0.1/L1/run_00087.met]

!**********************Note: lines staring with "!" are remarks and will be ignored in the program********************
!*********************************General Information**********************************
!Assuming F1 = P1 x P2, populations available in QTL IciMapping are: 
!  1, P1BC1F1 = P1 x F1, the first backcrossing where P1 is used as the recurrent parent;
!  2, P2BC1F1 = P2 x F1, the first backcrossing where P2 is used as the recurrent parent;
!  3, F1DH, F1-derived doubled haploids; 
!  4, RIL or F1RIL, recombination inbred lines through the repeated selfing of F1;
!  5, P1BC1RIL, recombination inbred lines through the repeated selfing of P1BC1F1;
!  6, P2BC1RIL, recombination inbred lines through the repeated selfing of P2BC1F1;
!  7, F2, the selfing generation of F1;
!  8, F3, the selfing generation of F2;
!  9, P1BC2F1, the second backcrossing where P1 is used as the recurrent parent; 
! 10, P2BC2F1, the second backcrossing where P2 is used as the recurrent parent;
! 11, P1BC2RIL, recombination inred lines through the repeated selfing of P1BC2F1; 
! 12, P2BC2RIL, recombination inred lines through the repeated selfing of P2BC2F1; 
! 13, P1BC1F2, the selfing generation of P1BC1F1; 
! 14, P2BC1F2, the selfing generation of P2BC1F1; 
! 15, P1BC2F2, the selfing generation of P1BC2F1; 
! 16, P2BC2F2, the selfing generation of P2BC2F1; 
! 17, P1BC1DH, P1BC1F1-derived doubled haploids; 
! 18, P2BC1DH, P2BC1F1-derived doubled haploids; 
! 19, P1BC2DH, P1BC2F1-derived doubled haploids; 
! 20, P2BC2DH, P2BC2F1-derived doubled haploids; 
   3      !Mapping Population (see remarks above)
   2      !Mapping Function (1 for Kosambi; 2 for Haldane; 3 for Morgan)
   2      !Marker Space Type (1 for intervals; 2 for positions)
   1      !Marker Space Unit(1 for centiMorgans; 2 for Morgan)
   6      !Number of Chromosomes (or Linkage Groups)
 200      !Size of the mapping population
   2      !Number of environments
 
!***************************************** Chromosomes and Linkage Maps **********************************************
!Chromosome                 NumMarkers
-CH1                        16
-CH2                        16
-CH3                        16
-CH4                        16
-CH5                        16
-CH6                        16
!Linkage map (Marker name followed by position or the interval length)
 MK-1-1                1     0.000
 MK-1-2                1    10.000
 MK-1-3                1    20.000
 MK-1-4                1    30.000
 MK-1-5                1    40.000
 MK-1-6                1    50.000
 MK-1-7                1    60.000
 MK-1-8                1    70.000
 MK-1-9                1    80.000
 MK-1-10               1    90.000
 MK-1-11               1   100.000
 MK-1-12               1   110.000
 MK-1-13               1   120.000
 MK-1-14               1   130.000
 MK-1-15               1   140.000
 MK-1-16               1   150.000
 MK-2-1                2     0.000
 MK-2-2                2    10.000
 MK-2-3                2    20.000
 MK-2-4                2    30.000
 MK-2-5                2    40.000
 MK-2-6                2    50.000
 MK-2-7                2    60.000
 MK-2-8                2    70.000
 MK-2-9                2    80.000
 MK-2-10               2    90.000
 MK-2-11               2   100.000
 MK-2-12               2   110.000
 MK-2-13               2   120.000
 MK-2-14               2   130.000
 MK-2-15               2   140.000
 MK-2-16               2   150.000
 MK-3-1                3     0.000
 MK-3-2                3    10.000
 MK-3-3                3    20.000
 MK-3-4                3    30.000
 MK-3-5                3    40.000
 MK-3-6                3    50.000
 MK-3-7                3    60.000
 MK-3-8                3    70.000
 MK-3-9                3    80.000
 MK-3-10               3    90.000
 MK-3-11               3   100.000
 MK-3-12               3   110.000
 MK-3-13               3   120.000
 MK-3-14               3   130.000
 MK-3-15               3   140.000
 MK-3-16               3   150.000
 MK-4-1                4     0.000
 MK-4-2                4    10.000
 MK-4-3                4    20.000
 MK-4-4                4    30.000
 MK-4-5                4    40.000
 MK-4-6                4    50.000
 MK-4-7                4    60.000
 MK-4-8                4    70.000
 MK-4-9                4    80.000
 MK-4-10               4    90.000
 MK-4-11               4   100.000
 MK-4-12               4   110.000
 MK-4-13               4   120.000
 MK-4-14               4   130.000
 MK-4-15               4   140.000
 MK-4-16               4   150.000
 MK-5-1                5     0.000
 MK-5-2                5    10.000
 MK-5-3                5    20.000
 MK-5-4                5    30.000
 MK-5-5                5    40.000
 MK-5-6                5    50.000
 MK-5-7                5    60.000
 MK-5-8                5    70.000
 MK-5-9                5    80.000
 MK-5-10               5    90.000
 MK-5-11               5   100.000
 MK-5-12               5   110.000
 MK-5-13               5   120.000
 MK-5-14               5   130.000
 MK-5-15               5   140.000
 MK-5-16               5   150.000
 MK-6-1                6     0.000
 MK-6-2                6    10.000
 MK-6-3                6    20.000
 MK-6-4                6    30.000
 MK-6-5                6    40.000
 MK-6-6                6    50.000
 MK-6-7                6    60.000
 MK-6-8                6    70.000
 MK-6-9                6    80.000
 MK-6-10               6    90.000
 MK-6-11               6   100.000
 MK-6-12               6   110.000
 MK-6-13               6   120.000
 MK-6-14               6   130.000
 MK-6-15               6   140.000
 MK-6-16               6   150.000
!*********************************** Marker Types ********************************************************************
!Co-dominant marker: When heterozygote F1 is present, P1 is coded as 2, F1 is coded as 1, and P2 is coded as 0; Otherwise, P1 is coded as 2, and P2 is coded as 0. 
!Dominant marker: When heterozygote F1 is present, P1 and F1 are coded as 12, and P2 is coded as 0; Otherwise, P1 is coded as 2, and P2 is coded as 0.  
!Recessive markers: When heterozygote F1 is present, P1 is coded as 2, and F1 and P2 are coded as 10; Otherwise, P1 is coded as 2, and P2 is coded as 0. 
!Missing marker is coded as -1. 
 MK-1-1                 2   2   2   0   0   2   0   2   0   0   2   2   2   0   0   2   2   2   0   0   2   2   2   0   0   2   0   2   0   0   0   0   2   0   0   0   2   2   0   0   0   0   0   2   2   2   0   2   2   2   0   2   0   2   2   2   0   0   2   0   2   0   0   0   0   0   2   0   2   0   2   2   2   0   2   0   2   0   0   0   0   2   0   2   0   0   2   2   0   0   2   0   2   0   0   0   0   2   0   2   2   0   2   2   2   2   0   0   2   0   2   0   2   0   2   0   2   0   2   2   2   0   0   2   0   2   2   0   0   2   0   0   0   0   2   0   0   0   0   2   2   0   0   0   2   2   0   2   2   2   2   2   0   2   0   2   0   0   0   0   2   2   2   2   0   0   0   0   0   0   2   0   0   2   2   2   2   0   0   0   0   2   0   2   0   2   2   2   0   0   2   2   0   2   0   2   0   2   2   2
 MK-1-2                 2   2   2   0   0   2   0   2   0   0   2   2   2   0   0   2   2   2   0   0   2   2   2   2   0   2   0   2   0   0   0   0   2   0   0   2   2   2   0   0   0   0   0   2   2   2   0   2   2   2   0   2   0   0   2   0   0   0   2   0   2   0   0   0   2   0   2   0   2   0   2   2   2   0   2   0   2   0   0   0   0   2   0   2   0   0   2   2   0   0   0   0   2   0   0   0   0   2   0   2   0   0   2   2   2   2   0   0   2   2   2   0   2   0   2   0   2   0   0   2   2   0   0   2   0   2   2   0   0   2   0   0   0   0   2   0   0   0   0   2   2   0   0   0   2   2   0   0   2   2   2   0   0   2   0   2   0   0   0   0   2   2   2   2   0   0   0   0   0   0   2   2   0   2   2   2   0   0   0   2   0   2   0   2   0   0   2   0   0   0   2   2   0   2   0   2   0   2   2   2
 MK-1-3                 2   2   2   0   0   2   0   2   0   0   2   2   0   0   0   2   2   2   0   0   2   2   2   2   0   2   0   2   0   0   0   0   2   0   0   2   2   2   0   0   2   2   0   2   2   2   0   2   2   2   0   0   0   0   2   0   0   2   2   0   2   0   0   0   2   2   2   0   2   0   2   2   2   0   2   0   2   0   0   0   0   2   0   2   0   0   2   2   0   0   0   0   0   0   0   0   0   2   0   0   0   0   2   2   2   2   2   0   2   2   2   0   2   0   2   0   2   0   0   2   2   0   0   2   0   2   2   0   0   0   0   0   0   0   2   0   0   2   0   2   0   0   0   2   2   2   0   0   2   2   2   0   0   0   0   0   0   0   0   0   2   2   2   2   0   0   0   0   0   0   2   2   0   2   2   2   0   0   0   2   0   2   0   2   0   0   2   0   0   0   2   2   0   2   0   2   0   2   2   2
 MK-1-4                 2   2   2   0   0   2   0   2   0   0   2   2   0   0   0   0   2   2   0   0   2   2   2   2   0   2   0   2   0   0   0   0   2   0   0   2   2   2   0   0   2   2   0   2   2   2   2   2   2   2   0   0   0   0   2   0   0   2   2   0   2   0   0   0   2   2   2   0   2   0   2   2   2   0   2   0   2   0   0   0   0   2   0   2   0   0   2   2   0   0   2   0   0   0   0   0   2   2   0   0   0   0   2   2   2   2   2   0   2   2   0   0   2   0   2   0   2   0   0   2   2   0   0   2   0   2   2   0   2   0   0   0   2   0   2   0   0   2   0   2   0   0   0   2   2   2   0   0   2   2   2   0   0   0   2   0   0   0   0   0   2   2   2   2   2   0   0   0   0   0   2   2   0   2   2   2   0   0   0   0   0   2   0   2   0   0   2   0   0   0   2   2   0   2   0   0   0   2   2   2
 MK-1-5                 2   2   2   0   0   2   0   2   0   0   2   2   0   2   0   0   2   2   0   0   2   2   2   2   2   2   0   2   0   0   0   0   2   0   0   2   2   2   0   0   2   2   0   2   2   2   2   2   2   2   2   0   0   0   2   0   0   0   2   0   2   0   0   0   2   0   0   0   2   0   2   2   2   0   2   0   2   0   0   2   0   2   0   2   0   0   2   2   0   0   2   2   0   0   0   0   2   2   0   0   0   0   2   2   2   2   2   0   2   2   0   0   2   0   2   0   2   0   0   2   0   0   0   2   2   2   0   0   2   0   0   0   2   0   2   0   0   2   0   2   0   0   0   2   2   2   2   0   2   2   2   0   0   0   2   0   0   0   0   0   2   2   2   0   2   0   0   0   0   0   2   2   0   2   0   2   0   0   0   0   0   2   2   2   0   0   2   2   0   0   2   2   0   2   0   0   0   0   2   2
 MK-1-6                 2   2   2   0   0   0   0   2   0   0   2   2   0   2   0   0   2   2   0   2   2   2   2   2   2   2   0   2   0   0   0   0   2   0   0   2   2   2   0   0   2   2   2   2   2   2   2   2   2   2   2   0   0   0   2   0   2   0   2   0   2   0   0   0   2   0   0   0   2   0   2   2   2   0   2   0   2   0   0   2   0   2   0   2   0   0   2   2   0   0   2   2   2   0   0   0   2   2   0   0   0   0   2   0   2   2   2   0   2   2   0   0   2   0   2   0   2   0   0   2   0   0   0   2   2   2   0   0   2   0   0   0   2   0   2   2   0   2   0   2   0   0   0   2   2   2   2   0   2   2   2   0   0   0   2   0   0   0   0   0   0   2   2   0   2   0   0   0   0   0   2   2   0   2   0   2   0   0   0   2   0   2   2   2   0   0   2   2   0   0   2   2   0   2   2   0   0   0   2   2
 MK-1-7                 2   2   2   0   0   0   2   2   0   0   2   2   0   2   0   0   2   2   0   2   2   2   2   2   0   2   0   2   0   0   0   0   2   0   0   2   2   0   0   0   2   0   2   2   2   2   0   2   2   2   2   0   0   0   0   0   2   0   2   0   0   0   0   0   2   0   0   0   2   0   2   2   2   0   2   0   2   0   0   2   0   2   0   2   0   0   2   2   0   2   2   2   2   0   0   0   2   2   0   0   0   0   2   2   0   2   2   0   2   2   0   0   0   0   2   0   0   2   0   2   0   0   0   2   2   2   0   0   0   0   0   2   0   0   2   2   0   2   0   2   2   0   0   2   2   2   2   0   2   2   2   0   0   0   0   0   0   0   0   0   2   2   2   0   2   0   2   0   0   0   2   2   0   2   0   2   2   0   0   2   0   2   2   2   0   0   2   2   0   0   2   2   0   2   2   0   0   0   2   2
 MK-1-8                 2   2   2   0   0   0   2   2   0   0   2   2   0   0   0   2   2   2   0   2   2   2   2   2   0   2   0   2   0   2   0   0   2   0   0   2   2   0   0   0   2   0   2   2   2   2   0   2   2   2   2   0   0   0   0   0   0   0   2   0   0   0   0   0   2   0   0   0   2   0   2   2   2   0   2   0   2   0   0   2   0   2   0   2   0   0   2   2   0   2   2   0   0   0   0   0   2   2   0   0   0   0   2   2   0   2   2   0   2   2   0   0   2   0   2   0   0   2   0   2   0   0   0   2   2   2   0   0   0   0   0   2   0   0   2   2   0   2   0   2   2   0   0   2   0   2   2   0   2   2   2   0   2   0   0   2   0   0   0   0   2   2   2   0   2   0   2   0   0   0   2   2   0   2   0   2   2   0   0   2   0   2   2   2   0   0   2   2   2   0   2   2   0   2   2   0   0   0   2   2
 MK-1-9                 2   2   2   0   0   2   2   2   0   0   2   2   0   0   0   2   2   2   0   2   0   0   2   2   0   2   0   0   0   2   0   0   2   0   0   2   2   0   0   0   2   0   2   2   2   2   0   2   2   2   2   0   0   0   2   0   0   0   0   0   0   0   0   0   2   0   0   0   2   0   2   2   2   2   2   0   2   0   0   2   0   2   0   2   0   0   2   2   0   2   2   0   0   0   0   2   2   2   0   0   0   0   2   0   0   2   2   0   2   0   0   2   2   0   2   0   0   2   0   2   0   0   0   0   2   2   0   0   2   0   0   2   0   0   2   2   0   2   0   2   2   0   0   0   0   2   2   0   2   2   2   0   2   0   2   2   2   0   0   0   0   2   2   0   2   2   2   0   2   0   2   2   0   2   0   2   2   0   0   2   0   2   2   2   0   0   2   2   2   2   2   2   0   2   2   0   0   0   2   2
 MK-1-10                2   2   2   0   0   2   2   0   0   0   2   2   0   0   0   2   2   2   0   0   0   0   2   2   0   2   2   0   0   2   0   2   2   2   0   2   2   0   0   0   2   0   2   2   2   2   0   2   2   0   0   0   0   0   0   0   0   0   0   0   2   0   0   0   2   0   2   0   2   0   0   2   2   0   2   0   2   0   0   2   0   2   0   2   0   0   2   2   0   2   2   0   0   0   0   2   2   2   0   0   0   0   2   0   0   2   2   0   2   2   0   2   2   0   2   2   2   2   0   2   0   0   0   0   2   0   0   0   2   0   0   2   0   0   0   2   2   2   0   2   2   0   0   2   0   0   0   0   2   2   2   0   2   0   2   2   2   0   0   0   0   2   2   0   2   2   2   0   2   0   2   2   0   2   2   0   2   0   2   2   0   2   2   2   0   0   0   2   2   2   2   2   2   0   2   0   2   0   2   0
 MK-1-11                2   2   2   0   2   2   2   0   0   0   2   2   2   0   0   2   2   2   0   0   0   0   2   2   0   2   2   0   0   2   0   2   2   2   0   2   2   0   0   0   2   0   2   2   2   2   0   2   0   0   0   2   0   0   0   2   0   0   0   0   2   0   0   2   2   0   2   0   2   0   0   2   0   0   2   0   2   0   0   2   0   2   0   2   0   0   2   2   0   0   2   0   0   2   0   2   2   2   0   0   0   0   2   0   0   2   2   0   0   2   0   0   2   0   2   2   2   2   0   2   0   2   0   0   2   0   0   0   2   2   0   2   0   0   0   2   2   2   0   2   2   0   0   0   2   0   0   0   2   2   2   0   2   0   2   2   2   0   0   0   0   2   2   0   2   2   2   0   2   0   0   2   2   2   2   0   2   0   2   2   2   2   2   2   0   0   0   2   2   2   2   2   2   0   2   2   2   0   2   0
 MK-1-12                2   2   2   0   2   2   2   0   0   0   2   2   2   0   0   2   2   2   0   0   0   2   2   2   0   2   2   0   0   0   0   2   0   2   0   2   2   0   0   2   2   0   2   2   0   2   0   2   0   0   0   2   0   2   0   2   2   0   0   0   0   2   0   2   2   0   2   0   0   0   0   0   0   0   2   0   2   0   0   2   0   0   0   2   0   0   2   2   0   0   2   0   0   2   0   2   2   2   0   0   0   0   0   0   0   2   2   0   0   2   0   0   2   0   2   2   0   2   0   2   0   2   0   0   2   0   0   0   0   2   0   2   0   0   0   0   2   2   0   2   2   0   0   0   2   0   0   0   2   2   2   0   2   0   2   2   2   0   0   0   0   2   2   0   2   2   2   0   2   0   0   2   2   2   2   0   2   0   2   2   2   2   2   2   0   0   0   0   2   0   2   2   0   0   2   2   2   0   2   2
 MK-1-13                2   2   2   0   0   2   2   0   0   0   2   2   2   0   0   2   0   2   0   0   0   2   2   2   0   2   2   0   0   0   0   2   0   2   2   2   2   0   0   0   2   0   2   2   0   2   0   0   2   0   0   2   0   2   0   2   2   0   0   0   0   2   0   2   2   0   2   0   0   0   0   0   0   0   2   0   2   0   0   2   0   0   0   2   0   0   2   2   0   0   2   0   0   2   0   2   2   2   0   0   0   0   0   0   0   2   0   0   0   2   0   0   2   0   2   2   0   2   0   2   0   0   0   0   2   0   0   0   2   2   0   2   0   0   0   0   2   2   0   2   0   0   0   0   2   0   0   0   2   2   2   0   2   2   2   2   2   0   0   0   0   2   2   0   2   2   2   0   2   0   0   2   2   2   2   0   2   0   2   2   2   2   2   2   0   0   2   2   2   0   2   2   0   0   2   2   2   0   2   2
 MK-1-14                2   2   2   0   0   0   0   0   0   0   0   2   2   0   0   2   0   2   0   0   0   2   2   2   0   2   2   2   0   0   0   2   0   2   2   2   2   0   0   2   2   0   2   2   0   2   0   0   2   0   0   2   2   2   0   2   2   2   0   0   0   0   0   2   2   0   2   0   0   0   2   0   0   0   2   0   2   0   0   2   0   0   0   2   2   0   2   2   0   0   2   0   0   2   0   2   2   2   0   0   0   0   0   0   0   2   0   0   0   2   0   0   2   2   2   2   0   2   0   2   2   0   0   0   0   0   0   0   2   2   0   0   0   0   0   0   2   2   0   2   0   0   0   0   2   0   0   0   2   2   2   0   2   2   2   2   0   0   0   0   0   2   2   0   2   2   2   0   2   0   0   0   2   2   2   0   2   0   2   2   2   2   2   2   0   0   2   0   2   0   2   2   0   0   2   2   2   2   2   2
 MK-1-15                2   2   2   0   0   0   0   0   0   0   0   0   0   0   0   2   0   2   2   0   0   2   2   2   0   2   2   2   0   0   0   2   0   2   2   2   2   0   0   2   0   0   2   2   0   2   0   0   2   2   0   2   2   2   0   2   2   2   0   0   2   0   0   2   2   2   2   0   0   0   2   0   0   2   2   0   2   0   0   2   0   0   0   2   2   0   2   2   0   0   0   0   0   2   0   0   2   2   0   2   0   0   0   0   0   2   0   0   0   2   0   0   2   2   2   2   0   2   0   2   2   0   0   0   0   0   0   0   2   2   0   0   0   2   2   0   2   2   0   2   0   0   0   0   2   2   0   0   2   2   2   0   2   2   2   2   0   0   0   0   0   2   2   0   2   0   2   0   2   2   0   0   2   2   2   0   2   0   2   2   2   2   2   2   0   0   2   0   2   2   2   2   0   0   2   2   2   2   2   2
 MK-1-16                2   2   2   0   0   2   0   0   0   0   0   0   0   0   0   2   0   2   2   0   0   2   2   2   0   2   2   2   0   0   0   2   2   2   2   2   0   2   0   2   2   0   2   2   0   2   0   0   2   0   0   2   2   2   0   2   2   2   0   0   2   0   2   2   2   2   2   0   0   0   2   0   0   2   2   0   2   0   0   2   0   0   0   2   2   0   2   2   0   0   0   0   0   2   0   0   2   2   0   2   0   0   0   0   0   2   0   0   0   2   0   0   2   2   2   0   0   2   0   2   2   0   0   2   0   0   0   0   2   2   0   2   0   2   0   0   2   2   0   2   0   0   0   2   2   2   0   0   0   0   2   0   2   2   2   2   0   0   0   0   0   0   0   0   2   2   2   0   2   2   0   0   2   2   2   0   2   0   2   2   2   2   2   2   0   0   2   0   0   2   2   2   0   0   2   0   2   2   2   2
 MK-2-1                 2   0   2   0   0   2   0   2   0   2   2   0   0   0   2   2   2   0   0   2   0   2   2   2   2   2   2   0   2   0   2   0   0   2   0   2   2   2   0   2   0   2   2   0   2   2   2   2   0   0   0   2   2   0   0   2   2   0   2   2   2   0   2   0   2   2   0   0   2   2   0   2   2   0   2   2   2   2   2   2   2   0   0   0   0   2   0   2   0   0   0   2   2   2   0   0   0   2   0   2   0   2   0   2   0   0   0   2   2   0   0   0   0   2   0   0   2   2   0   2   2   0   2   0   2   2   0   0   2   2   2   2   2   2   0   2   0   0   0   0   2   2   0   2   0   2   2   0   0   2   2   2   2   2   2   2   2   2   0   2   2   2   0   2   2   2   2   0   2   2   2   2   0   2   0   2   2   0   2   2   2   0   2   0   2   0   2   0   0   0   0   2   2   0   2   0   0   0   0   0
 MK-2-2                 0   0   2   0   0   2   0   2   0   2   2   2   0   0   2   2   2   0   0   2   0   2   2   2   2   2   2   0   2   0   2   0   2   2   0   2   2   2   0   2   0   2   2   0   2   2   2   2   0   2   0   2   2   0   0   0   2   0   2   2   2   0   2   0   2   2   0   0   2   2   2   2   2   0   0   2   2   2   2   2   2   2   2   0   2   0   0   2   0   0   0   2   2   2   0   0   0   2   0   2   0   2   0   2   0   0   0   2   2   0   0   0   0   2   0   0   2   2   0   2   2   0   2   0   2   2   0   0   2   2   2   2   2   2   0   2   0   0   0   2   2   2   0   2   0   2   2   0   0   0   2   2   2   2   2   2   2   2   0   0   2   0   2   2   2   2   2   0   2   2   2   2   0   2   0   2   2   0   0   0   2   0   2   0   0   0   2   0   0   0   0   2   2   0   2   0   0   0   0   0
 MK-2-3                 0   0   2   0   2   2   0   2   0   0   2   2   0   0   2   2   2   0   0   2   0   2   2   2   2   2   2   0   2   2   2   0   2   2   2   2   2   0   0   2   2   2   0   0   2   2   2   2   0   2   0   2   2   0   0   0   2   0   2   2   2   0   2   0   2   2   0   0   0   0   2   2   2   0   0   0   0   2   2   2   2   2   2   0   2   0   0   2   0   0   0   2   2   2   0   0   2   2   0   2   2   2   2   2   0   0   0   2   2   0   0   0   0   2   0   0   2   2   0   2   2   0   2   0   2   2   0   0   2   2   0   0   2   2   0   2   0   0   0   2   2   2   0   2   0   2   2   0   0   0   2   2   2   2   2   2   2   2   0   0   2   0   0   2   2   2   2   0   2   2   2   2   0   0   0   2   2   0   0   0   2   0   2   0   0   2   2   0   0   0   0   2   2   0   2   0   0   0   0   0
 MK-2-4                 2   0   2   0   0   2   0   2   0   0   2   2   0   0   2   2   2   0   0   2   0   2   2   2   2   2   2   0   2   2   2   0   2   2   2   2   2   0   0   2   2   2   0   0   2   2   2   0   0   2   0   2   2   0   0   0   2   0   2   2   2   0   2   0   2   2   0   0   0   0   2   2   2   0   0   0   0   2   2   2   2   2   2   0   2   0   0   2   0   0   0   2   2   2   0   0   2   2   0   2   2   2   2   2   0   0   0   2   2   0   0   0   0   2   0   0   2   0   0   2   2   0   2   0   2   2   0   2   2   2   0   0   2   2   0   2   0   0   0   2   2   0   2   2   2   2   2   0   0   0   2   2   2   2   0   2   2   2   0   0   2   2   0   2   2   2   0   0   2   2   2   2   0   0   0   2   2   0   0   0   2   0   2   0   0   2   2   0   0   0   0   2   2   0   2   0   0   2   0   2
 MK-2-5                 2   0   2   2   2   2   0   2   0   0   2   2   0   0   2   2   2   0   0   2   0   2   2   2   2   2   2   0   2   2   2   0   2   2   2   2   2   0   0   2   2   2   0   0   2   2   2   0   0   2   0   2   2   0   2   0   2   0   2   2   0   0   2   0   2   2   2   0   0   2   2   2   2   0   0   0   0   2   2   2   2   2   2   0   2   0   0   2   0   0   0   2   2   2   0   0   2   2   0   2   2   2   2   2   0   0   0   2   2   2   0   0   0   2   0   0   0   0   0   2   2   0   0   0   2   2   2   2   2   2   0   0   2   2   0   0   0   0   2   2   2   0   2   2   2   2   2   0   0   0   2   2   0   2   0   2   2   0   0   0   2   2   2   2   2   2   0   2   2   2   2   0   0   0   0   2   2   0   0   0   2   0   2   0   2   2   2   0   2   0   0   2   2   0   0   0   0   2   0   2
 MK-2-6                 2   0   0   2   2   2   0   2   0   0   0   2   0   0   2   2   2   0   0   2   0   2   2   0   2   2   2   0   2   2   2   0   0   2   2   2   2   0   0   2   0   2   2   0   0   2   2   0   0   0   0   2   2   0   2   0   0   0   2   2   0   0   2   0   2   2   2   0   0   2   2   2   2   0   0   0   2   2   2   2   2   2   2   0   0   0   0   2   2   0   0   2   2   2   0   0   2   2   0   2   2   2   2   2   0   0   0   2   2   2   0   2   0   0   0   0   0   0   0   2   0   0   0   0   2   2   2   2   2   2   0   0   2   2   0   0   0   0   2   2   2   0   2   2   2   2   2   0   2   0   2   2   0   2   0   2   2   0   0   2   2   2   2   2   0   2   0   2   2   2   2   0   0   0   0   2   2   0   0   0   2   0   2   0   2   2   2   0   2   0   0   2   2   0   0   0   0   2   0   2
 MK-2-7                 2   0   0   2   2   2   0   2   0   0   0   2   0   0   2   2   2   0   0   2   0   2   2   0   2   2   2   0   2   2   2   0   0   2   2   2   2   0   0   2   0   0   2   0   0   2   0   0   0   0   0   2   0   0   2   2   0   0   2   2   0   2   2   0   0   2   2   0   0   2   2   2   2   0   0   0   2   2   0   2   0   2   2   0   0   0   0   2   2   2   2   2   0   0   0   0   2   2   0   2   2   2   2   2   0   0   0   2   2   2   0   2   0   0   0   0   0   0   0   2   0   0   0   2   2   2   2   2   0   2   0   0   2   2   0   0   0   0   2   2   2   0   2   2   2   2   2   2   0   0   0   2   2   2   0   2   2   0   0   2   2   2   2   2   0   2   0   2   2   2   2   0   2   0   0   2   2   0   0   0   2   0   2   0   2   2   2   0   2   0   2   2   0   0   0   0   0   2   0   2
 MK-2-8                 2   0   0   2   2   2   0   2   0   2   0   2   0   0   2   2   2   0   0   2   0   2   2   0   2   2   2   0   2   2   2   0   0   2   2   2   2   0   0   2   0   2   0   0   0   2   0   0   0   0   0   2   0   0   2   2   0   0   2   2   0   2   2   0   0   0   2   0   0   2   2   2   2   0   0   0   2   2   2   2   0   2   2   0   0   0   0   2   2   2   0   2   0   0   0   0   2   2   0   2   2   2   2   2   0   2   0   2   2   2   0   2   0   0   0   0   0   0   0   2   0   0   0   2   2   2   0   2   0   2   0   0   2   2   0   0   0   0   2   2   2   0   2   2   2   2   2   2   0   0   2   2   2   2   0   2   2   0   0   2   2   2   2   2   0   2   0   2   2   2   2   2   2   2   0   2   2   0   0   0   0   0   2   0   2   2   2   0   2   0   2   2   0   0   0   0   0   2   0   2
 MK-2-9                 2   0   0   2   2   2   0   2   0   2   0   2   0   0   2   2   0   0   2   2   0   2   2   0   2   2   2   0   2   2   2   0   0   2   2   2   2   0   0   2   0   2   0   0   0   2   0   0   0   0   0   2   0   0   2   2   0   0   2   2   0   2   2   0   0   2   2   0   2   2   0   2   2   0   0   0   0   2   2   2   2   2   2   0   0   0   0   2   0   2   0   2   0   2   2   0   2   2   0   2   2   0   2   2   0   2   0   2   2   2   0   2   0   0   0   0   0   0   0   2   0   0   0   2   2   2   0   2   0   2   2   0   2   2   0   0   0   0   2   2   2   0   2   2   2   2   2   2   2   0   2   2   2   2   0   2   0   0   0   2   2   0   2   0   0   2   0   2   2   2   0   2   2   2   0   2   2   2   0   0   0   0   2   0   2   2   2   0   2   0   2   2   0   0   0   0   0   2   0   2
 MK-2-10                2   0   0   2   0   2   0   2   0   2   0   2   0   0   2   2   0   0   0   2   0   2   2   0   2   2   2   0   2   2   0   0   0   2   2   2   2   0   0   2   0   2   0   0   0   0   0   0   2   0   0   2   0   0   2   2   0   0   2   0   0   2   0   0   0   2   2   0   2   2   0   2   2   0   0   0   0   2   2   2   2   2   2   0   0   0   0   0   0   2   0   2   0   2   2   0   2   2   0   2   2   2   2   2   0   2   0   2   2   2   0   2   0   2   0   0   0   0   0   2   0   0   2   2   2   2   0   2   0   2   2   0   2   2   0   0   0   0   2   2   2   0   2   0   2   2   2   2   2   0   2   2   0   2   0   2   0   0   0   2   2   0   2   0   0   2   0   0   2   2   0   2   2   2   0   2   2   2   0   0   0   0   2   0   2   2   2   0   2   0   2   2   0   0   0   0   0   2   0   2
 MK-2-11                2   0   2   2   0   2   0   2   0   2   2   2   0   0   2   0   0   0   0   2   2   2   2   0   2   2   0   0   0   2   0   0   0   0   2   2   2   0   0   2   0   2   0   0   0   0   0   0   2   0   0   2   2   0   2   2   0   0   0   0   0   0   0   0   0   2   2   0   0   2   0   0   2   0   0   0   0   2   2   0   2   2   0   0   0   0   0   0   0   2   0   0   0   2   2   0   2   0   0   2   2   2   2   2   2   0   0   2   2   2   0   2   0   2   0   0   0   0   0   2   0   0   2   2   2   2   0   2   0   2   2   0   2   2   0   2   0   0   2   2   2   0   2   0   2   2   0   2   0   0   2   2   0   2   0   2   0   0   0   2   2   0   2   0   0   2   0   0   2   2   0   2   2   2   0   2   2   2   0   0   0   2   2   0   2   2   2   0   2   0   2   2   0   0   0   0   0   2   0   2
 MK-2-12                2   0   2   2   0   2   0   0   0   0   2   2   0   0   2   0   0   0   0   2   2   2   2   0   2   2   0   0   0   2   2   0   0   0   2   2   2   0   2   2   0   2   0   0   0   0   0   0   2   0   0   2   2   0   2   2   0   0   0   0   0   0   0   0   0   2   2   0   0   2   0   0   2   0   0   0   0   2   2   0   2   2   0   0   0   0   0   2   0   0   0   0   0   0   2   0   2   0   0   2   2   2   2   0   2   0   0   2   2   2   0   2   2   2   0   0   0   0   0   2   0   0   2   2   0   2   0   2   0   0   2   0   2   2   0   2   0   0   2   2   2   0   2   0   2   2   2   2   2   0   2   2   0   2   0   2   0   0   0   2   2   0   2   0   0   2   0   0   0   2   0   2   2   2   0   2   2   2   0   0   0   2   2   0   2   2   2   0   2   0   2   2   0   0   0   0   0   2   0   2
 MK-2-13                0   0   2   2   0   2   0   2   0   0   2   2   0   0   2   0   0   0   0   0   2   2   2   0   2   2   0   0   0   0   0   0   2   0   2   2   2   2   2   2   0   2   0   0   0   0   0   0   0   0   0   2   2   0   2   2   0   0   0   0   0   2   2   0   0   2   2   0   0   2   0   0   2   0   0   0   0   2   2   2   2   2   0   0   2   0   0   2   0   0   0   0   0   0   0   0   2   0   0   2   2   2   2   0   2   0   0   2   2   2   0   2   2   2   0   0   0   0   0   0   0   0   2   2   0   2   0   2   0   0   2   2   2   2   0   2   0   0   2   2   2   0   2   0   2   2   2   2   2   0   2   2   0   2   0   2   0   0   2   2   2   0   2   0   0   2   0   0   0   2   0   2   2   2   0   2   2   2   0   0   0   2   2   0   2   2   2   0   2   0   2   2   0   0   0   0   0   0   0   2
 MK-2-14                0   0   2   2   0   2   0   2   0   2   0   2   0   0   2   0   0   0   0   0   2   2   2   0   2   2   0   0   0   0   0   0   2   0   0   2   2   2   2   2   0   2   0   0   0   0   0   0   0   0   0   2   2   0   2   2   0   0   0   0   2   2   2   0   0   2   2   0   2   0   0   0   2   0   0   0   0   2   2   2   2   2   2   0   2   0   0   2   0   0   0   2   0   0   0   0   2   0   0   2   2   2   2   0   2   0   0   2   2   2   0   2   2   2   0   0   0   0   0   0   0   0   2   0   0   2   0   2   0   0   2   2   2   2   0   2   0   0   2   2   2   0   2   0   2   2   2   2   2   0   2   2   0   2   0   2   0   0   2   2   2   0   2   2   0   2   0   0   0   0   0   2   2   2   0   2   2   0   0   0   0   2   2   0   2   2   2   0   2   0   2   2   0   0   0   0   0   0   0   2
 MK-2-15                0   0   2   2   0   2   0   0   0   2   0   2   0   0   2   0   0   0   0   0   2   2   2   0   2   2   0   0   0   0   0   0   2   2   0   2   2   2   2   0   0   2   0   0   0   0   0   0   0   0   0   2   2   0   2   0   0   0   0   0   2   2   2   0   0   2   2   0   2   2   0   0   2   0   0   0   0   2   2   2   2   2   2   0   2   0   0   2   2   0   0   2   0   0   2   0   2   0   0   2   0   2   2   0   2   0   0   2   2   2   0   2   2   2   0   0   0   0   0   0   0   0   0   0   0   2   0   2   0   0   2   2   2   2   0   2   0   0   2   2   2   0   2   0   2   2   2   2   2   0   2   2   0   2   0   2   0   2   2   2   0   0   2   2   2   2   0   0   0   0   0   2   2   2   0   2   2   0   0   0   0   2   2   0   2   2   2   0   2   0   2   2   0   0   0   0   0   0   2   2
 MK-2-16                0   2   2   2   0   2   0   0   0   2   0   2   0   0   0   0   0   2   0   0   2   2   2   2   2   2   2   0   0   0   0   0   0   2   0   2   0   2   2   0   0   0   0   0   0   0   0   0   0   0   0   2   2   0   2   0   0   2   0   0   2   2   2   0   0   2   2   0   2   2   0   0   2   0   0   0   2   2   2   2   0   2   2   0   0   0   0   2   2   0   0   2   0   0   2   0   2   0   0   2   0   2   2   0   2   0   0   2   2   2   0   2   2   2   0   0   0   0   0   0   0   0   0   0   0   2   0   2   0   0   2   2   2   2   0   2   0   0   2   2   2   0   2   0   2   2   2   2   2   0   2   2   0   2   0   2   0   2   2   2   0   0   2   0   2   2   0   2   0   0   0   2   0   2   0   2   2   0   0   0   0   2   2   0   2   2   2   0   2   0   2   2   0   0   2   0   0   0   2   2
 MK-3-1                 0   2   0   0   2   0   0   0   2   0   0   2   0   0   0   0   0   2   0   0   0   2   2   2   2   2   2   0   2   2   2   2   0   0   2   2   0   0   2   2   2   0   0   2   0   2   2   0   0   0   2   2   0   0   2   0   2   0   2   0   0   0   0   0   2   2   2   2   0   2   2   0   0   0   0   2   2   0   2   0   0   0   2   0   0   0   2   0   0   0   2   0   0   2   0   2   2   0   2   2   0   2   0   2   2   0   0   2   0   0   0   2   0   0   0   0   0   2   0   0   0   2   2   0   0   2   0   2   2   0   2   0   0   2   2   2   0   0   0   2   2   0   2   0   0   0   2   0   2   2   2   2   0   2   2   0   2   2   0   2   2   0   2   0   2   0   2   0   2   0   0   0   0   0   2   2   2   0   0   2   2   2   0   2   2   0   0   0   0   0   0   2   2   0   2   0   2   0   0   2
 MK-3-2                 0   0   0   0   0   0   0   0   2   2   2   2   0   0   0   0   0   2   0   0   0   2   2   2   2   2   2   0   2   2   2   0   0   0   2   2   0   0   2   2   2   0   0   2   0   2   2   0   0   0   2   2   0   0   2   0   2   0   2   2   0   2   0   0   2   2   2   2   0   2   2   0   0   0   0   2   2   0   2   0   0   0   2   0   0   0   2   0   0   0   2   0   0   2   0   2   2   0   2   2   0   2   0   0   0   0   0   2   0   0   0   2   0   0   0   2   0   0   0   0   0   0   2   0   0   2   0   2   2   0   2   0   0   2   2   2   0   2   0   2   2   0   2   0   0   0   2   2   2   2   2   2   0   2   2   0   2   2   0   2   2   0   2   0   2   0   2   0   2   0   0   0   2   0   2   2   2   0   0   2   2   2   0   2   2   0   0   0   0   0   0   2   0   0   2   0   2   0   0   2
 MK-3-3                 0   0   0   0   0   2   0   0   2   2   2   2   0   0   0   0   0   2   0   0   0   2   2   2   2   2   2   0   2   0   2   0   0   0   0   2   0   0   2   0   0   0   0   2   0   2   2   0   0   0   0   2   0   0   2   2   2   0   2   0   0   2   0   0   2   2   2   2   0   2   2   0   0   0   0   2   2   0   2   0   0   0   2   0   0   0   0   0   0   0   2   0   0   2   0   2   2   0   2   2   0   2   0   0   0   2   0   2   0   0   0   2   0   0   0   2   0   0   0   0   0   0   2   0   2   2   0   2   2   0   2   0   0   2   0   0   2   2   0   2   2   0   2   0   0   0   2   2   2   2   2   2   0   2   2   2   2   2   0   2   2   0   2   0   2   0   2   0   2   0   0   2   2   0   2   2   2   0   0   2   2   2   0   2   2   0   0   0   0   0   0   2   0   0   2   0   2   0   0   2
 MK-3-4                 0   0   0   2   0   2   0   0   2   2   2   2   0   0   0   0   2   2   0   0   0   2   2   2   2   2   0   2   2   0   2   0   0   2   0   2   0   0   2   0   0   0   0   2   0   2   2   0   0   0   0   2   0   0   2   0   2   0   2   0   0   2   0   0   2   2   2   2   0   2   2   0   0   0   0   0   2   0   2   0   0   0   2   0   0   0   0   0   0   0   2   0   0   2   0   2   2   0   2   2   0   2   0   0   0   2   0   2   2   0   2   2   0   0   0   2   0   0   0   0   0   0   2   0   2   2   0   2   0   2   2   0   0   2   0   0   2   2   0   2   2   0   0   0   0   0   2   2   0   2   2   2   0   2   0   2   2   2   0   2   2   0   2   0   0   0   2   0   2   0   0   0   2   0   2   2   2   2   0   2   2   2   0   0   2   0   0   0   0   0   0   2   0   2   2   0   0   0   0   2
 MK-3-5                 0   0   0   2   0   2   0   0   2   2   2   2   0   0   0   0   2   0   0   0   0   2   2   2   2   2   0   2   2   0   2   2   0   2   0   2   0   0   0   0   2   0   2   2   0   2   2   0   0   0   0   2   2   0   2   0   2   0   0   0   0   2   0   0   2   2   2   2   0   2   2   0   0   0   0   0   2   0   2   0   0   0   2   0   0   2   0   0   2   0   2   0   0   2   0   2   2   0   0   0   0   2   0   0   0   2   0   2   2   0   2   2   0   0   2   0   0   0   0   0   0   2   2   0   2   2   0   2   2   2   0   0   0   0   0   0   0   2   0   2   2   0   0   0   0   0   2   2   0   2   2   2   0   2   0   2   2   2   0   2   2   0   2   0   0   0   2   0   2   2   0   0   2   0   2   2   0   2   0   2   2   0   2   0   2   0   2   0   0   0   0   2   0   2   2   0   0   0   0   2
 MK-3-6                 2   0   0   2   0   0   0   0   2   2   2   2   0   0   0   0   2   0   0   0   2   2   2   2   2   2   0   2   2   2   2   2   0   2   0   2   0   0   0   0   2   0   2   2   0   2   2   0   0   2   2   2   2   0   2   0   2   0   0   0   2   2   2   0   2   2   2   2   0   2   0   0   0   0   2   0   2   0   2   0   0   0   2   0   2   0   0   2   2   0   2   0   0   2   0   2   2   0   0   0   0   2   0   0   0   0   0   2   2   0   2   2   0   0   2   0   0   0   0   0   0   2   2   2   2   2   0   2   2   2   0   0   0   0   0   0   0   2   0   2   2   0   0   0   0   2   2   2   0   2   2   2   0   2   0   2   0   2   0   0   2   0   2   0   0   0   2   0   2   2   0   0   0   0   2   2   0   2   2   2   2   0   2   0   2   0   2   2   0   0   0   2   0   2   2   2   0   0   0   2
 MK-3-7                 2   0   0   2   2   0   0   0   2   2   2   2   0   0   0   0   2   0   0   0   2   2   2   2   2   2   0   2   2   2   2   0   0   2   0   2   0   0   0   0   2   0   2   2   0   2   2   0   0   2   2   2   2   0   2   0   2   0   0   2   2   0   2   0   0   2   2   2   0   0   0   0   2   0   2   0   2   0   2   0   0   0   2   0   2   0   0   2   2   0   2   0   0   2   0   2   2   0   0   2   0   2   0   0   0   0   0   2   2   0   2   2   0   0   2   0   0   2   0   0   0   2   2   2   2   2   0   2   2   2   0   0   0   0   0   0   0   2   0   2   2   0   0   0   0   2   2   2   0   2   2   2   0   2   0   2   0   2   0   0   2   0   2   2   0   2   2   0   2   2   0   0   0   0   2   2   0   2   2   2   2   0   2   0   2   0   2   2   0   0   0   2   0   2   2   2   0   0   0   2
 MK-3-8                 2   0   0   2   2   0   0   0   2   2   2   2   0   0   0   0   2   0   0   0   2   2   2   2   2   2   0   2   2   2   2   0   0   0   0   2   0   0   0   0   2   0   2   2   0   2   2   0   0   2   2   0   2   0   2   0   2   0   0   2   0   0   2   0   0   2   2   2   0   0   2   0   2   2   2   0   2   0   2   2   0   0   2   0   2   0   0   2   0   0   2   0   0   2   0   2   2   0   0   2   0   2   0   0   0   0   0   2   2   0   2   2   0   2   2   0   0   2   0   0   0   2   2   2   2   2   0   2   2   2   0   0   0   2   0   0   0   2   2   2   2   0   0   0   0   2   2   2   0   2   2   2   0   2   0   2   0   2   0   0   2   0   2   0   0   2   2   2   2   2   0   0   0   0   2   2   0   2   0   2   2   0   2   0   2   0   2   2   0   0   0   2   0   2   2   2   0   0   0   2
 MK-3-9                 2   0   0   2   2   0   0   0   2   2   2   0   0   0   0   0   2   0   0   0   2   2   2   2   2   2   0   2   2   0   0   2   0   0   0   0   0   0   0   0   2   0   2   2   0   2   2   0   0   2   2   0   2   0   2   0   2   0   0   2   0   0   2   0   0   2   2   2   0   0   2   0   2   2   2   0   2   0   0   2   0   0   2   0   2   0   0   2   0   2   2   0   0   2   0   2   2   0   0   2   0   2   0   0   0   0   0   2   2   0   0   2   0   2   2   2   0   2   0   0   0   2   0   0   2   2   0   2   2   2   0   0   0   2   0   0   0   2   0   2   2   0   0   0   0   2   2   2   0   2   2   2   0   2   0   2   0   2   0   0   0   0   2   2   0   2   2   2   2   2   0   0   0   0   0   2   2   2   0   2   2   0   2   0   0   0   2   2   0   0   0   2   0   2   2   2   0   2   2   2
 MK-3-10                2   0   0   2   2   0   2   0   2   2   2   0   2   0   2   0   2   0   0   0   2   2   2   2   2   2   0   2   2   0   0   0   0   0   0   0   0   0   0   0   2   0   2   2   0   2   2   0   0   0   2   0   2   0   2   2   2   0   0   2   0   0   2   0   0   2   2   2   0   0   2   0   2   2   2   0   2   0   0   2   0   0   2   0   0   0   0   2   0   2   2   0   0   2   0   0   2   0   2   0   0   2   0   0   0   0   0   0   2   0   0   2   0   2   2   2   0   2   0   0   0   0   0   0   2   2   2   2   2   0   0   0   0   2   0   0   0   2   0   2   2   2   0   0   0   2   0   2   0   2   2   2   0   2   0   2   0   2   0   0   0   0   2   2   0   0   2   2   2   2   0   0   0   0   0   2   2   2   0   2   2   0   2   0   0   0   2   2   0   0   0   2   0   2   2   2   0   2   2   0
 MK-3-11                2   0   0   2   2   0   2   0   0   2   2   0   2   0   2   2   2   2   0   0   2   2   2   2   0   2   2   2   2   2   0   0   0   2   0   0   0   0   0   0   2   2   2   2   0   2   0   0   0   0   2   2   2   0   2   2   2   0   0   2   0   0   2   2   0   2   2   0   0   0   2   0   2   2   2   0   2   0   0   2   0   2   2   0   0   0   0   2   0   2   2   0   0   2   0   0   2   2   2   2   0   2   0   0   2   2   0   0   2   0   0   2   0   2   2   2   0   2   0   0   0   0   0   0   2   2   2   2   2   0   0   0   0   2   0   0   0   2   0   2   2   2   0   0   0   2   2   2   0   0   2   2   0   2   0   2   0   2   0   0   0   0   2   2   0   0   2   2   2   2   0   0   2   0   0   2   0   2   0   2   2   0   2   0   0   0   2   2   0   0   0   2   0   0   2   2   0   2   2   0
 MK-3-12                2   0   0   2   0   0   2   0   0   2   0   0   2   2   2   2   2   2   0   0   2   2   2   2   0   2   2   0   2   0   0   0   0   2   0   0   0   0   0   0   2   2   2   2   0   0   0   0   2   0   2   2   2   0   2   2   2   0   0   2   0   0   2   2   0   2   0   0   0   0   2   0   2   0   2   2   2   0   0   0   0   2   2   0   2   0   0   2   0   2   2   0   0   2   0   0   2   2   2   2   0   2   0   0   0   2   0   0   2   0   0   2   0   2   2   2   0   0   0   0   0   0   2   0   0   0   2   2   2   0   0   2   2   0   0   0   0   2   0   2   2   2   0   0   0   2   2   2   0   0   0   2   0   2   0   2   0   2   0   0   2   0   2   2   2   0   2   2   2   2   0   0   2   0   0   2   0   2   0   0   2   0   2   0   0   0   2   2   0   0   0   2   0   0   0   2   0   0   2   0
 MK-3-13                2   0   0   2   2   0   2   0   0   0   0   0   2   2   2   2   2   2   0   0   2   2   2   2   0   2   2   0   2   0   0   0   2   2   0   0   0   2   0   0   2   2   2   2   0   0   0   0   2   0   2   2   2   0   2   2   2   0   0   2   0   0   2   2   2   2   0   0   0   0   2   0   2   0   2   0   2   0   0   0   0   0   2   0   2   0   0   2   0   2   0   0   0   2   0   0   2   2   2   2   0   2   0   2   0   2   0   0   2   2   0   2   0   2   0   2   0   0   0   0   0   0   2   0   0   0   2   2   2   2   0   0   2   0   0   0   0   2   0   2   2   2   0   0   0   2   0   2   0   0   0   2   0   2   0   2   0   0   0   0   2   0   2   2   2   0   0   2   2   2   0   0   2   0   0   2   0   2   0   0   2   0   2   0   0   0   2   2   0   0   0   2   0   0   0   2   0   0   2   0
 MK-3-14                2   0   2   2   2   0   2   0   0   0   0   2   2   2   2   2   2   2   2   0   2   0   0   2   0   2   2   0   2   0   0   0   0   2   0   0   0   2   0   0   2   2   2   2   0   0   0   0   2   0   2   2   2   0   2   2   2   0   0   2   0   2   2   2   2   2   0   0   0   0   2   0   2   0   2   0   2   2   0   0   0   0   2   0   2   0   0   2   0   2   0   0   0   2   0   0   2   0   2   2   2   2   0   0   2   2   0   0   2   2   0   2   0   2   0   2   0   0   0   2   0   0   2   0   0   0   0   2   2   2   0   0   2   0   0   0   0   2   0   0   2   2   0   0   0   2   0   2   0   0   0   2   0   2   0   2   0   0   0   0   2   0   2   2   2   0   0   2   2   2   2   0   2   0   0   2   0   2   2   0   2   0   0   0   0   0   0   2   0   0   0   2   0   0   0   2   0   0   2   0
 MK-3-15                2   0   2   2   2   0   2   2   0   0   0   2   0   2   2   2   2   2   2   0   2   0   0   2   0   2   2   0   2   0   0   2   0   2   0   0   0   2   0   0   0   2   0   2   0   0   0   0   2   0   2   2   2   0   0   2   2   0   0   2   0   2   2   2   2   2   2   0   0   2   2   0   2   0   2   0   2   0   0   0   0   0   2   0   2   0   0   2   0   2   0   0   0   2   0   0   2   0   2   2   2   2   0   0   2   2   0   0   2   2   0   2   0   2   0   2   0   0   0   0   0   0   2   2   0   0   0   2   2   0   0   0   2   0   0   0   0   2   0   0   2   2   0   0   0   2   0   2   0   0   0   2   0   2   0   2   0   0   0   0   2   0   2   2   2   2   0   0   2   2   2   0   2   0   2   2   0   2   2   0   2   0   0   0   0   2   0   2   0   0   0   2   0   0   0   0   0   0   2   0
 MK-3-16                2   0   2   2   2   2   2   2   0   0   0   2   0   2   2   2   2   2   2   2   2   0   0   2   0   2   2   0   2   0   0   2   0   2   0   2   0   2   0   2   0   2   2   2   0   0   0   0   2   0   2   2   2   0   0   2   2   0   0   2   0   2   2   2   2   2   2   0   0   2   2   0   0   0   2   0   2   0   0   0   0   0   2   0   2   0   0   2   0   2   0   0   0   2   2   0   0   0   2   2   2   2   0   0   0   2   0   0   2   2   0   2   0   2   0   2   0   0   0   0   0   0   2   2   2   0   0   2   2   0   0   0   2   0   0   0   0   2   0   2   0   2   0   0   0   2   0   2   0   0   0   2   0   2   0   2   0   0   0   0   2   0   2   2   2   0   0   0   2   2   2   0   2   0   2   2   2   2   2   0   0   0   0   0   0   2   0   2   0   0   0   2   0   0   0   0   0   0   2   0
 MK-4-1                 2   0   2   0   2   2   2   0   0   0   0   0   2   2   2   2   0   0   2   0   2   0   0   0   0   0   0   2   2   2   2   0   0   2   2   2   0   0   2   0   0   0   0   2   2   0   2   0   2   0   0   0   2   2   0   0   0   2   2   0   2   0   0   0   0   2   2   0   0   2   0   0   0   2   2   2   2   2   0   0   2   2   0   0   0   0   2   0   0   0   2   2   0   2   2   2   0   0   0   2   0   0   2   0   0   2   2   0   2   0   0   0   2   2   2   2   0   0   2   2   0   2   2   0   0   0   2   0   2   2   2   0   2   2   0   0   2   2   2   2   0   0   0   0   0   2   0   0   2   0   0   2   2   2   2   0   0   2   0   0   2   2   2   0   2   0   0   0   0   0   2   2   0   2   0   0   2   0   2   0   0   0   0   0   2   2   2   0   2   0   2   2   0   0   2   2   2   2   0   0
 MK-4-2                 2   0   2   0   2   2   0   0   2   0   0   0   2   2   2   2   2   0   2   0   2   0   2   0   0   0   0   2   2   2   2   0   0   2   2   2   0   0   2   0   0   0   0   2   2   0   0   0   2   0   0   0   2   0   2   0   0   0   2   0   2   0   0   0   0   2   2   0   0   2   0   0   0   2   2   2   2   0   0   0   2   2   2   0   0   0   2   0   0   0   2   2   0   2   0   0   0   2   0   2   0   0   2   0   0   2   2   0   2   0   0   0   2   2   0   2   0   0   2   2   0   2   2   0   0   0   2   0   2   2   2   2   2   2   0   0   2   2   2   2   0   0   0   0   0   2   0   0   2   0   0   2   0   2   2   2   0   2   0   0   2   2   2   2   0   0   0   2   2   0   2   2   0   2   0   0   2   0   0   0   0   0   0   0   0   2   2   0   2   0   2   2   0   0   0   2   2   2   0   0
 MK-4-3                 2   0   2   0   2   2   0   0   2   0   0   0   2   2   0   2   2   2   2   0   2   0   0   0   0   0   0   2   2   2   2   2   0   2   2   2   0   0   2   0   0   0   0   2   2   2   0   0   2   0   0   0   2   0   2   0   0   0   0   0   2   0   0   0   0   2   2   0   0   2   0   0   2   2   2   2   2   2   0   0   2   2   2   0   0   0   2   0   0   0   2   2   2   2   0   0   0   2   0   2   0   0   2   0   2   0   2   0   2   0   2   0   2   2   0   2   0   0   0   2   2   2   0   0   2   0   2   0   2   2   2   2   2   2   0   0   2   2   2   0   2   0   0   0   0   2   0   0   2   0   0   2   0   2   2   2   0   2   2   0   2   2   2   2   0   0   0   2   2   0   2   2   0   2   0   0   2   0   2   0   0   0   0   0   0   2   2   0   2   2   2   2   0   0   2   2   2   2   0   0
 MK-4-4                 2   0   2   0   2   2   0   0   2   0   0   0   2   2   0   2   2   2   2   0   2   0   0   0   0   0   0   2   2   2   2   2   0   0   2   2   0   0   2   0   0   0   2   2   2   2   0   0   2   0   0   2   2   0   2   0   0   0   0   0   2   0   0   0   0   2   2   0   0   2   0   0   2   2   2   2   2   2   0   0   2   2   2   0   0   0   2   0   0   0   2   2   2   2   0   0   0   2   2   2   0   0   2   0   2   0   2   0   2   2   2   0   2   2   0   2   0   0   0   2   2   2   0   0   2   2   2   0   2   2   2   2   2   2   0   2   2   2   2   2   0   0   0   0   0   2   0   0   0   0   0   2   0   0   2   2   2   2   2   0   2   2   2   0   0   0   0   2   0   0   2   2   0   2   0   2   2   0   2   0   2   0   0   0   0   0   2   0   2   2   2   2   0   0   2   2   2   2   0   0
 MK-4-5                 2   0   0   0   2   2   0   0   2   0   0   0   2   2   0   2   2   2   2   0   2   2   0   0   0   0   0   2   2   2   2   2   0   0   2   2   0   0   2   0   0   0   2   2   2   2   0   0   2   0   0   2   2   0   0   0   0   0   0   0   2   0   0   0   0   2   2   0   0   2   0   0   2   2   2   2   2   2   0   0   2   2   2   0   0   0   2   2   2   0   0   2   2   2   0   0   0   2   2   2   0   2   2   0   2   2   0   0   2   2   2   0   2   2   0   2   0   0   0   2   2   2   0   0   2   2   2   0   2   2   2   2   2   2   0   2   2   2   2   2   0   0   0   0   0   2   0   0   0   0   0   2   0   0   2   2   2   2   2   0   2   2   2   0   0   0   0   2   0   0   2   2   0   2   0   2   2   0   0   2   2   0   0   0   0   0   2   0   2   2   2   2   0   2   2   2   0   2   0   0
 MK-4-6                 2   0   0   0   2   2   0   0   2   2   0   0   2   2   0   2   2   2   2   0   2   0   0   0   0   0   0   2   2   2   2   2   0   0   2   2   0   0   2   0   0   0   2   2   2   2   0   0   0   0   0   2   2   0   0   2   0   0   0   0   2   0   0   0   0   2   2   0   0   2   2   0   2   2   2   2   2   2   0   0   2   2   2   0   0   0   0   2   2   0   0   2   2   2   0   0   0   0   2   0   0   2   2   0   2   2   0   0   2   2   2   0   2   0   2   2   0   0   0   2   2   2   0   0   2   2   2   0   2   2   2   2   2   2   0   2   2   0   2   2   0   0   0   0   0   2   0   0   0   0   0   2   0   2   2   2   2   2   2   0   2   2   0   0   0   0   0   2   0   2   2   2   0   2   0   2   2   0   0   2   2   0   0   0   0   0   2   0   2   2   2   2   0   2   2   2   0   2   2   0
 MK-4-7                 2   0   2   0   2   2   0   0   2   2   0   0   2   2   0   2   2   2   0   2   2   0   0   0   0   0   0   2   2   2   2   2   0   0   0   2   0   0   0   2   0   0   2   2   2   2   0   0   0   0   0   2   2   0   0   2   0   2   0   0   2   0   0   0   0   2   2   0   0   2   2   0   2   2   2   2   2   2   0   0   2   2   2   0   0   0   0   0   2   2   0   2   2   2   0   0   2   0   2   0   0   2   2   0   2   2   0   0   2   2   2   0   2   0   2   2   0   0   0   2   2   2   0   0   2   2   2   0   2   2   2   2   2   2   0   2   2   0   2   2   0   0   0   0   0   2   0   0   0   0   0   2   0   2   2   0   0   2   2   0   2   2   0   0   0   0   0   2   0   2   2   2   0   2   0   0   2   0   0   2   2   0   0   0   0   0   2   0   2   2   2   2   0   2   2   2   0   2   2   0
 MK-4-8                 2   2   2   0   2   2   0   0   2   2   0   0   2   2   0   2   2   2   0   2   2   0   0   0   0   0   0   2   2   2   2   2   0   0   0   2   0   0   0   2   0   0   2   2   2   2   0   0   0   0   0   2   2   0   0   2   2   2   0   0   2   0   0   0   0   0   2   0   0   2   2   0   2   0   2   2   2   2   0   0   2   2   2   0   0   0   0   0   2   2   0   2   0   2   0   0   2   0   2   0   0   2   2   0   2   2   0   0   2   2   2   0   2   0   2   2   0   0   0   2   2   2   0   0   2   0   2   0   2   2   2   2   2   2   0   2   2   0   2   2   0   0   0   0   2   2   0   0   0   0   2   2   0   2   2   0   0   2   2   0   2   2   0   0   0   0   0   2   0   2   2   2   0   2   0   0   2   0   0   2   2   0   0   0   0   0   2   0   2   2   2   2   0   2   2   2   0   2   0   0
 MK-4-9                 2   2   2   0   2   2   0   0   2   2   0   2   0   2   0   2   2   2   0   2   2   0   0   2   0   0   0   2   2   2   2   2   0   2   0   0   0   0   2   2   0   0   2   2   2   2   0   0   0   0   0   0   2   0   0   2   2   2   0   0   2   0   0   0   0   0   2   0   2   2   2   0   2   0   2   2   2   2   0   2   2   2   2   0   0   0   0   0   2   0   0   2   0   2   0   0   0   0   2   0   0   2   2   0   2   2   2   0   2   2   2   0   2   0   2   2   0   0   0   2   2   2   0   0   2   0   2   0   2   2   0   2   2   2   2   2   2   0   0   2   0   0   2   2   2   2   0   0   0   0   2   2   2   0   2   0   0   0   2   0   2   2   0   0   0   0   0   2   0   2   2   2   0   0   0   0   0   0   0   2   2   0   0   0   0   0   2   0   2   2   2   2   0   2   2   2   0   2   2   0
 MK-4-10                2   2   2   0   2   2   0   0   2   2   0   2   0   2   0   2   2   2   2   2   2   0   0   2   0   0   0   0   2   0   2   2   2   2   0   0   0   0   2   2   0   0   2   2   2   2   0   0   2   0   0   0   2   0   2   2   2   2   0   0   2   0   0   0   0   0   2   2   2   2   2   0   2   0   2   2   2   2   0   2   2   2   2   0   0   0   0   0   2   0   0   2   0   0   0   0   0   0   2   0   0   2   2   0   2   2   2   2   2   2   2   0   2   0   2   2   0   0   2   2   2   2   0   0   2   0   2   0   2   2   0   2   2   2   0   2   2   0   0   2   2   0   2   2   2   2   0   0   0   0   2   0   2   0   2   0   0   0   2   0   2   2   0   0   0   0   0   2   0   2   2   2   0   0   0   0   0   0   2   2   2   0   0   0   0   0   2   0   2   2   2   2   2   2   2   2   0   2   2   0
 MK-4-11                2   2   2   0   2   2   0   0   2   2   2   0   2   2   0   2   2   2   0   2   2   2   0   0   0   0   0   0   2   0   2   2   2   2   0   0   2   0   0   2   0   0   2   2   2   2   0   0   2   0   0   0   2   0   2   0   2   2   0   0   2   0   0   0   0   0   2   2   2   2   2   0   2   0   2   2   2   2   0   0   2   2   2   0   0   0   0   0   2   0   0   2   0   0   0   0   2   0   2   0   0   2   2   0   2   2   2   0   0   2   2   0   2   0   0   0   0   0   2   2   2   2   0   0   2   0   2   0   2   2   0   0   2   2   0   2   2   0   0   2   2   2   2   2   0   2   0   2   0   2   2   0   2   0   2   2   0   0   2   0   2   2   0   0   0   0   0   2   0   2   2   2   0   0   0   0   2   0   2   2   2   0   0   0   0   0   2   0   2   2   2   2   2   2   2   2   0   2   2   0
 MK-4-12                2   2   2   0   2   2   0   2   0   2   2   0   2   0   0   2   2   2   0   2   2   2   0   2   0   0   0   2   2   0   2   2   2   2   2   0   2   0   0   2   0   0   2   2   2   2   0   0   2   0   0   0   2   0   2   0   2   2   0   0   2   2   0   0   0   0   2   2   2   2   2   2   2   0   2   0   2   2   0   0   2   2   2   0   0   0   0   0   2   0   0   2   2   0   0   0   2   0   2   0   0   2   2   0   0   2   2   0   2   2   2   0   2   0   0   0   0   0   2   0   2   2   0   0   0   2   2   0   2   2   0   0   0   2   0   2   2   0   0   2   2   2   2   2   0   2   0   0   0   2   2   0   2   0   2   2   0   0   0   0   2   2   0   0   0   0   0   2   0   2   2   2   0   0   0   0   2   0   2   2   2   2   0   0   0   0   2   0   0   2   2   2   2   2   2   2   2   2   2   0
 MK-4-13                2   2   2   0   2   2   2   2   0   2   2   0   2   2   0   2   2   2   0   2   2   2   0   2   0   0   0   2   2   0   2   2   2   2   2   0   2   0   0   2   0   2   2   2   0   2   0   0   0   0   0   0   0   0   2   0   2   2   0   0   2   2   0   0   0   0   2   2   2   2   2   0   2   0   2   0   0   2   0   0   2   2   2   0   0   0   0   0   2   0   0   2   2   0   0   2   2   0   2   0   0   0   2   0   0   2   2   0   2   0   2   0   2   0   0   0   2   0   2   0   2   2   0   0   0   2   2   0   2   2   0   0   0   2   0   2   2   0   0   2   2   2   2   2   0   2   0   0   0   2   2   0   2   0   2   2   0   0   0   0   2   2   0   0   0   0   0   2   0   2   2   2   0   0   0   0   2   0   2   2   2   2   0   0   0   0   2   0   0   2   2   2   2   2   2   2   2   2   2   0
 MK-4-14                2   2   2   0   0   2   2   2   0   2   2   0   0   2   0   2   2   2   0   2   2   2   0   2   0   0   0   2   0   0   2   2   2   0   2   0   2   0   0   2   0   2   2   2   0   2   0   0   0   0   2   0   0   0   2   0   2   2   0   0   2   2   0   0   0   0   2   2   2   2   2   0   2   2   2   0   0   2   0   0   2   2   2   0   0   0   0   0   2   0   0   2   2   0   0   2   2   0   0   0   0   0   2   0   0   2   2   0   2   0   2   0   2   0   0   2   2   0   2   0   2   2   0   0   0   2   2   0   2   2   0   0   0   2   0   2   2   0   0   2   2   2   2   2   0   2   0   0   0   2   2   0   0   0   2   2   0   0   0   0   2   2   0   0   0   0   0   2   0   2   2   0   2   0   2   0   2   0   2   2   2   2   0   0   0   0   2   0   0   2   2   2   2   2   2   0   2   2   2   0
 MK-4-15                2   2   2   0   0   2   2   2   0   2   2   2   2   2   0   2   2   2   0   2   2   2   0   2   2   0   0   2   0   0   2   2   0   0   2   0   2   0   0   2   2   2   2   2   0   0   0   2   0   0   2   0   2   0   2   0   2   2   2   0   2   2   0   0   0   0   2   2   2   2   2   0   2   2   2   0   0   2   0   0   2   2   2   2   0   0   0   0   2   0   0   2   2   0   0   2   2   0   0   0   0   0   0   0   0   2   2   2   2   0   2   0   2   0   0   2   0   0   2   0   2   2   0   0   0   2   2   0   2   2   0   0   0   2   0   2   2   0   0   2   2   2   2   2   0   2   0   0   0   2   2   0   0   0   2   2   0   0   0   0   2   2   0   0   0   0   0   2   0   2   2   0   2   0   2   0   2   0   2   2   2   2   0   0   2   0   2   0   0   2   2   2   2   2   2   2   2   2   2   0
 MK-4-16                2   2   2   0   0   2   2   2   0   2   0   2   2   2   0   2   2   2   0   2   2   2   0   2   2   0   0   2   0   0   2   2   0   0   2   0   2   0   0   2   2   2   2   2   0   0   0   2   0   0   2   0   2   0   2   0   0   2   2   0   2   2   0   0   0   0   2   2   2   0   2   2   2   2   2   0   0   2   0   0   2   2   2   2   2   2   2   0   2   0   0   2   2   0   0   0   2   0   0   0   0   0   0   0   0   2   2   2   2   0   2   0   2   0   0   2   0   0   2   0   0   2   0   0   0   2   2   0   2   2   0   0   0   2   0   2   2   0   0   2   2   2   2   2   0   2   0   0   0   2   2   0   0   0   2   2   2   2   0   0   2   2   0   0   0   0   0   2   0   0   0   0   2   0   2   0   2   0   0   2   2   2   0   0   2   0   2   0   0   2   2   2   2   2   0   2   2   2   2   0
 MK-5-1                 0   0   0   2   2   0   0   2   2   2   2   2   2   0   0   2   0   2   0   0   0   2   0   0   2   0   0   2   2   0   0   2   0   0   0   0   0   0   2   0   0   0   2   0   0   2   0   2   2   0   2   2   2   2   2   0   0   0   0   2   0   0   0   0   2   0   0   2   2   2   0   2   2   0   2   2   2   2   0   0   2   2   0   2   0   2   0   2   0   0   0   2   2   0   2   2   2   0   2   0   2   0   2   2   2   2   0   0   0   2   2   2   2   0   2   0   2   2   2   2   0   2   0   0   2   0   2   2   2   2   0   2   2   0   0   2   0   0   2   2   0   2   2   0   2   0   2   2   0   0   2   2   2   2   0   2   0   2   2   0   2   2   0   2   2   0   0   2   2   2   0   2   0   0   0   2   0   2   0   2   2   2   2   0   0   0   2   0   0   2   0   2   0   0   0   2   0   0   0   0
 MK-5-2                 0   0   0   2   2   0   0   2   2   2   2   2   2   0   0   2   0   2   0   0   0   2   0   0   2   0   2   2   2   0   0   2   2   0   0   0   0   0   2   0   0   0   2   0   0   2   0   0   2   0   2   2   0   2   2   0   0   0   2   2   0   0   0   0   2   0   0   2   2   2   0   2   2   0   2   2   2   2   0   2   2   2   0   2   0   2   0   2   0   0   0   2   2   0   2   2   2   0   2   0   2   2   0   2   2   2   0   0   0   2   0   2   2   0   2   0   2   2   2   2   0   2   0   0   2   0   0   2   2   2   0   2   2   0   0   2   0   0   2   2   0   2   2   0   2   0   2   2   0   2   2   2   2   2   0   2   0   2   2   0   2   2   0   2   2   0   0   2   2   2   0   2   0   0   0   2   0   2   0   2   2   2   2   2   2   0   2   0   0   2   0   2   2   0   0   2   0   0   0   0
 MK-5-3                 0   0   0   2   2   0   0   0   2   2   2   2   2   0   0   2   0   2   0   0   0   2   0   0   0   2   2   2   2   0   0   2   2   0   0   0   0   2   2   0   0   0   2   0   0   2   2   0   0   0   0   2   0   0   2   0   0   0   2   2   0   0   0   0   2   0   0   2   2   0   0   2   2   0   2   2   2   2   0   2   2   2   2   2   0   2   0   2   0   0   0   0   2   0   2   0   2   2   2   2   2   2   0   2   2   2   0   0   0   2   0   2   2   0   2   0   2   2   2   2   2   0   0   0   2   0   0   2   2   2   0   2   2   0   0   2   0   0   2   2   0   2   2   2   2   0   2   2   0   2   2   2   2   2   0   2   0   2   2   2   2   0   0   2   2   0   0   2   0   2   0   0   0   0   0   2   0   2   0   2   2   2   2   2   2   0   2   0   0   2   0   2   2   0   0   2   0   0   0   0
 MK-5-4                 0   0   0   2   2   0   0   0   2   2   2   2   2   0   0   2   0   2   0   0   0   2   0   0   0   2   2   2   2   2   0   2   2   0   0   0   0   0   2   0   0   0   2   0   0   2   2   0   0   0   0   2   0   0   2   0   0   0   2   2   0   0   0   0   2   0   0   2   2   0   0   2   2   0   2   2   2   2   2   2   2   2   2   2   0   2   0   0   0   0   0   0   2   0   2   0   0   2   0   2   2   2   0   0   2   2   0   0   0   2   0   2   2   0   2   0   2   2   2   2   2   0   0   0   2   0   0   2   2   2   0   0   0   2   0   2   0   0   2   2   2   2   2   2   2   0   0   2   0   2   2   2   2   2   0   2   0   2   2   2   2   0   0   2   2   0   2   2   0   0   0   0   0   0   0   2   0   2   0   2   2   2   2   2   2   2   2   0   0   2   2   2   2   0   0   0   0   0   0   0
 MK-5-5                 0   0   0   2   2   0   0   0   0   2   2   2   2   0   0   2   0   2   0   0   0   0   0   0   0   2   2   2   2   2   0   2   2   0   0   0   0   0   2   0   0   2   2   0   0   2   2   0   0   2   0   2   0   0   2   0   0   0   2   2   0   0   0   0   2   0   0   2   2   0   0   2   2   0   2   2   2   2   2   2   2   2   0   2   0   0   0   0   0   0   0   0   2   0   2   0   0   2   0   2   2   2   0   0   2   2   0   0   0   2   0   2   2   0   2   2   2   2   2   2   2   0   0   0   2   2   2   2   2   2   0   2   0   2   0   0   0   0   2   2   2   2   0   2   2   0   0   2   0   2   2   2   2   2   0   2   0   2   2   2   2   0   2   2   2   2   0   2   0   0   0   0   0   0   0   2   0   2   0   0   2   2   2   0   2   2   2   0   0   2   0   2   2   2   0   0   2   0   2   0
 MK-5-6                 0   0   0   2   2   0   0   0   0   0   2   2   2   0   0   2   2   2   0   2   0   0   0   0   0   2   2   2   2   2   0   2   2   0   0   0   0   0   2   0   0   2   2   0   0   2   2   0   0   2   2   2   0   0   2   0   0   0   2   2   2   0   0   0   2   2   0   0   2   0   0   2   2   0   2   0   2   2   2   2   2   2   0   2   0   0   0   0   0   0   0   0   2   2   2   0   0   2   0   2   2   0   0   2   2   2   0   0   0   2   0   2   2   0   2   2   2   2   2   2   2   0   2   0   2   2   2   2   2   2   0   2   0   2   0   0   0   0   2   2   2   2   0   2   2   2   0   2   0   2   2   2   2   0   2   2   0   2   2   2   2   0   2   2   2   2   0   2   0   0   0   0   0   0   0   2   0   2   0   0   2   2   2   0   2   2   2   0   0   2   2   2   0   2   0   0   2   0   2   0
 MK-5-7                 0   0   0   2   0   0   0   0   0   0   2   2   2   2   0   2   2   2   0   2   0   0   2   0   0   2   2   2   2   2   0   2   2   0   0   2   0   0   2   0   0   2   2   0   0   2   2   2   0   2   2   0   0   0   2   0   0   0   0   0   2   0   0   0   2   2   0   0   0   0   0   0   2   0   2   0   2   2   2   2   2   2   0   2   0   0   0   0   0   0   2   2   2   2   2   0   0   2   0   2   0   0   0   2   2   2   0   0   0   2   0   2   2   0   0   0   2   0   2   2   2   0   2   0   2   2   2   2   2   2   0   0   0   2   0   0   0   0   2   2   2   2   0   2   2   2   0   2   0   2   2   2   2   0   2   2   2   0   2   2   2   0   0   2   2   2   0   2   0   0   0   0   2   0   0   2   0   2   0   0   2   2   2   0   2   2   2   0   0   0   2   2   0   2   0   0   2   2   2   2
 MK-5-8                 0   0   0   2   0   2   0   0   0   0   2   2   2   2   0   2   2   2   0   0   2   0   2   0   0   2   2   2   2   2   0   2   2   0   0   2   0   0   2   0   2   2   0   0   0   2   2   2   2   2   2   0   0   0   2   0   0   0   0   0   2   0   0   0   2   2   0   0   0   0   2   0   2   0   2   2   0   2   2   2   2   2   0   2   0   0   0   0   0   0   2   2   2   2   2   0   0   2   0   2   0   0   0   2   2   2   0   0   0   2   0   2   2   0   0   0   2   0   2   2   2   0   2   0   2   2   2   2   2   2   0   0   2   2   0   0   0   2   2   2   2   2   0   0   2   2   0   2   0   2   2   2   2   2   2   0   2   0   2   2   2   0   2   2   2   2   0   2   0   0   0   0   2   0   0   2   0   2   0   0   2   0   2   0   2   2   2   0   2   0   2   0   0   2   2   2   2   2   0   2
 MK-5-9                 0   0   0   2   0   2   0   0   0   0   2   2   2   2   0   2   2   2   2   0   2   0   2   0   0   2   2   0   2   2   0   2   2   0   0   2   0   2   0   0   2   2   0   0   0   2   0   2   2   2   2   0   0   0   2   0   0   2   2   0   2   0   0   0   2   2   0   0   0   0   2   0   2   0   2   2   0   2   2   2   2   2   0   2   0   0   0   0   0   2   2   2   2   2   2   0   0   2   2   2   0   0   0   2   2   2   0   0   0   2   2   2   2   0   0   0   2   2   0   2   2   0   2   0   2   2   2   2   2   2   0   0   2   2   0   0   0   2   2   2   2   2   2   0   0   2   0   2   0   2   2   2   2   2   2   0   2   0   2   2   2   0   2   2   2   2   2   2   0   0   0   0   2   2   0   2   2   2   2   0   2   0   2   0   0   2   2   0   2   0   2   0   0   2   2   2   0   2   0   2
 MK-5-10                0   2   0   2   0   2   2   0   0   0   0   2   2   2   0   2   2   2   2   0   2   0   2   0   0   2   2   0   0   2   0   0   2   0   0   2   0   2   0   0   2   2   0   2   0   2   0   2   2   2   2   0   0   2   2   2   0   0   2   0   2   0   0   0   2   2   0   0   0   0   2   0   2   0   2   2   0   2   2   2   2   2   0   2   0   0   0   0   0   2   2   0   2   2   2   0   0   2   2   2   0   0   0   2   2   2   0   2   0   2   2   2   2   0   0   2   2   2   0   0   2   0   2   0   2   0   0   2   0   2   2   0   2   2   0   0   0   2   2   2   2   2   2   0   0   2   0   2   0   2   2   2   2   2   2   0   2   0   2   2   2   2   2   2   2   2   2   2   0   0   0   0   2   2   0   2   2   2   2   0   2   0   2   0   0   2   2   0   2   0   2   0   0   2   2   2   0   2   2   2
 MK-5-11                0   2   0   2   0   2   2   0   2   0   0   2   2   2   0   2   2   2   2   0   0   0   2   0   0   2   0   0   0   2   2   0   2   0   0   2   0   2   0   2   2   2   2   2   2   2   0   2   2   2   2   0   0   2   2   2   2   0   2   0   2   0   0   0   2   2   0   0   2   0   2   0   2   0   2   2   0   2   2   2   2   2   0   0   0   0   0   2   0   2   2   0   2   2   2   0   0   2   2   2   0   0   0   2   2   2   0   2   0   0   2   2   2   0   2   2   2   2   0   0   2   0   2   0   2   0   0   2   0   2   0   0   2   2   0   0   0   2   2   2   2   2   2   0   0   0   0   2   2   0   0   2   2   2   2   0   2   0   2   2   2   2   2   2   2   2   2   2   0   0   0   0   2   0   0   2   2   2   0   0   2   0   2   0   2   2   2   2   2   0   2   0   0   2   2   0   0   2   2   0
 MK-5-12                0   2   0   2   0   0   2   0   2   0   0   2   2   2   0   2   2   0   2   0   0   0   2   0   0   2   2   0   0   2   2   0   2   0   0   2   0   0   0   2   0   2   2   2   2   0   0   2   2   2   2   0   0   2   2   2   2   0   2   0   2   0   0   0   2   0   0   0   2   0   2   0   2   0   2   2   0   2   2   2   2   2   0   0   0   0   0   2   0   2   2   0   2   2   2   0   0   2   0   2   0   0   0   2   2   2   0   2   0   0   2   2   2   0   2   0   2   2   0   0   2   0   2   0   2   0   0   2   0   2   0   2   2   2   0   0   0   2   2   2   2   2   2   0   0   0   0   2   2   0   0   2   2   2   0   0   2   0   2   2   2   2   2   2   2   2   2   2   0   0   0   0   2   0   0   2   2   2   0   0   2   0   2   0   2   2   2   2   2   0   2   0   0   2   2   0   0   2   2   0
 MK-5-13                0   2   0   2   0   0   2   2   2   0   0   2   2   2   0   2   2   0   2   0   0   0   2   0   0   2   2   0   0   2   2   0   2   0   2   2   0   0   2   2   0   2   2   2   2   0   0   2   2   2   2   0   0   2   2   2   2   0   2   0   0   0   0   2   2   0   0   0   2   0   2   0   2   0   2   2   0   2   0   0   2   2   2   0   0   0   0   2   0   2   2   0   0   2   2   0   0   2   0   2   2   0   0   2   2   2   0   2   0   0   2   2   2   2   2   0   2   2   0   0   0   0   2   0   2   0   0   0   0   2   0   2   2   2   0   0   0   0   2   2   0   2   2   2   0   0   0   2   2   0   0   2   2   2   0   0   2   0   2   2   2   2   2   2   2   2   2   2   0   0   0   0   2   2   2   2   2   2   0   0   2   0   2   0   2   2   2   2   2   0   2   0   0   2   2   0   0   2   2   0
 MK-5-14                0   2   0   0   0   0   2   2   2   0   0   0   2   2   0   2   2   0   2   0   0   2   2   0   0   0   2   0   0   2   2   0   2   0   2   2   2   0   2   0   0   2   0   2   2   0   0   0   2   2   2   0   0   0   2   2   0   0   2   0   2   0   0   2   2   0   0   0   2   0   2   0   2   0   2   2   0   2   0   0   2   2   2   0   0   0   0   2   0   2   2   0   0   2   2   0   0   2   0   2   2   0   0   2   2   2   2   2   0   0   2   2   0   2   2   0   2   2   0   0   0   0   2   0   2   2   0   0   0   2   2   2   2   2   0   0   0   0   2   2   0   2   2   2   0   0   0   0   2   0   2   2   2   2   0   0   0   2   2   2   2   0   2   0   2   2   2   2   0   0   0   0   2   2   2   2   2   2   0   0   2   0   2   0   2   2   2   2   2   0   2   0   2   2   2   0   0   2   2   0
 MK-5-15                0   2   0   0   0   0   2   2   2   0   0   2   2   2   0   2   2   0   2   0   0   2   2   0   0   0   2   0   0   2   2   0   2   0   2   2   2   0   2   0   0   2   0   2   2   0   0   0   2   2   0   0   0   0   2   2   0   0   2   0   2   0   0   2   2   0   0   0   2   0   2   0   2   0   2   0   0   2   0   0   2   2   2   0   0   0   0   2   0   2   2   0   0   2   2   0   2   0   0   2   2   0   0   2   0   2   2   0   0   0   2   0   0   2   0   0   2   2   0   0   0   0   2   0   2   2   0   0   0   2   2   2   2   2   0   0   0   0   2   2   0   2   2   2   0   0   0   0   2   0   2   2   2   2   0   0   0   2   2   2   2   2   2   0   2   2   2   2   0   2   2   0   0   2   2   0   0   2   0   0   2   0   2   0   2   2   0   2   2   0   2   0   0   2   2   0   0   2   2   0
 MK-5-16                0   2   0   0   0   0   2   0   2   0   0   2   2   2   0   2   0   0   2   2   0   2   2   0   0   0   0   0   0   2   2   0   0   0   2   2   2   0   2   0   2   0   0   2   2   0   0   0   0   2   0   0   0   0   2   2   0   2   2   0   2   2   0   2   2   0   0   0   2   0   2   0   2   0   2   0   0   2   0   0   2   2   2   0   0   0   2   0   0   2   2   0   0   2   2   0   2   0   0   2   2   0   0   2   0   2   2   0   2   0   2   0   0   2   0   0   2   2   0   0   0   0   2   0   2   2   0   0   0   2   2   2   2   2   0   0   0   0   0   2   2   2   2   2   2   0   0   0   2   0   2   2   0   2   2   2   0   2   2   2   2   2   0   0   2   2   2   2   2   2   2   0   0   2   2   2   0   0   0   0   2   0   2   0   2   2   2   2   2   0   2   0   0   2   2   0   2   0   2   0
 MK-6-1                 2   2   2   2   2   2   0   0   2   2   2   0   0   0   0   2   2   0   0   2   2   2   2   2   2   0   2   2   0   0   2   2   0   0   2   0   2   0   0   2   2   0   2   0   2   2   0   0   0   2   2   0   2   0   2   2   0   0   2   0   2   2   0   0   0   0   2   0   0   2   0   0   0   2   2   2   0   2   2   2   0   2   2   0   2   2   2   2   2   2   2   0   0   2   0   2   2   0   0   0   2   0   2   2   0   0   0   2   2   0   2   0   0   2   2   0   2   2   0   0   0   0   2   2   0   2   0   2   2   2   0   2   0   0   0   2   2   0   2   0   2   0   0   0   0   0   0   2   2   2   0   2   0   2   2   0   0   2   0   2   0   2   2   2   0   0   2   2   0   0   0   0   2   2   2   0   0   0   0   2   2   2   0   2   2   2   0   2   0   0   0   0   0   2   2   0   2   2   0   2
 MK-6-2                 2   2   2   2   2   2   0   0   2   2   2   0   0   0   0   0   2   0   0   2   2   2   2   0   2   0   2   2   0   0   2   2   0   2   2   0   2   0   0   2   2   0   2   0   2   2   0   0   0   2   2   0   2   0   0   0   0   0   2   0   2   2   0   0   0   0   2   0   2   2   0   0   0   2   2   2   0   2   2   2   2   2   2   0   2   2   2   2   2   2   2   0   0   2   0   2   2   0   0   0   2   0   2   0   0   0   0   2   2   0   2   0   0   2   2   0   2   2   0   0   0   0   2   2   0   2   2   2   2   2   0   2   0   0   0   2   2   0   2   0   2   0   0   0   0   0   0   2   0   2   0   2   0   2   0   0   0   2   0   2   0   2   0   2   2   0   2   2   0   0   0   0   2   2   2   0   0   0   0   2   0   2   0   2   2   2   0   2   0   0   0   0   0   2   2   0   2   2   2   2
 MK-6-3                 2   2   2   2   2   0   2   0   2   2   2   0   0   0   0   2   2   0   0   2   2   2   2   0   2   0   0   0   0   0   2   2   0   2   0   0   2   0   0   2   2   0   0   0   2   2   0   0   0   2   2   0   0   2   0   0   0   0   2   0   2   2   0   0   0   0   2   0   2   2   0   0   0   2   2   2   0   2   2   2   2   2   2   0   2   2   2   2   2   2   2   2   0   2   0   2   2   0   0   0   2   0   2   0   0   2   0   2   2   0   2   0   0   2   0   0   2   2   0   0   0   0   2   2   0   0   2   2   2   2   0   2   0   0   0   2   2   0   2   0   2   0   0   0   0   0   0   2   0   2   0   2   0   2   0   0   0   2   0   0   0   2   0   2   2   0   2   2   0   0   0   0   2   2   2   0   0   0   0   2   0   2   0   2   2   2   0   2   0   0   0   0   0   2   2   0   2   2   2   2
 MK-6-4                 2   2   2   2   2   0   2   0   2   2   2   0   2   0   0   0   2   0   0   2   2   0   2   2   0   2   2   0   0   0   2   2   0   2   0   0   2   0   0   2   2   0   0   0   2   2   0   2   0   2   2   0   0   2   0   0   0   0   2   0   2   2   0   0   0   0   0   0   2   2   0   0   0   2   2   2   0   0   2   2   2   2   2   0   2   0   2   2   2   0   2   2   0   2   0   2   2   0   0   0   2   0   2   0   0   2   0   2   2   0   2   0   0   2   2   0   2   2   2   0   0   0   0   2   0   0   2   2   2   2   0   0   0   0   0   2   2   0   2   2   2   0   0   0   0   0   0   2   0   2   0   0   0   2   0   0   0   2   0   0   0   0   0   2   2   0   2   2   0   0   0   0   2   2   2   0   0   2   0   2   0   2   0   2   2   2   2   2   0   0   2   0   0   0   2   0   0   2   2   2
 MK-6-5                 2   2   2   0   0   0   2   0   2   0   2   0   2   0   0   0   0   0   0   2   2   0   2   2   0   2   2   0   0   0   2   2   0   2   0   0   0   2   0   2   2   0   2   2   2   2   0   2   0   2   2   0   0   2   0   0   0   0   2   0   2   2   0   0   0   0   0   0   2   2   0   0   0   2   2   0   0   0   2   2   0   2   2   0   2   0   2   2   2   0   2   2   0   2   0   2   2   0   0   0   2   0   2   0   0   2   2   2   2   0   2   0   0   2   2   0   2   2   2   0   0   0   0   2   0   0   2   2   2   0   0   0   2   0   2   2   0   0   2   2   2   0   0   0   2   0   2   2   2   0   0   0   0   2   0   0   0   2   2   0   0   0   0   2   2   0   2   2   2   0   0   0   2   2   2   2   0   2   0   2   0   2   0   2   2   2   2   2   0   0   2   2   2   0   2   0   0   2   2   2
 MK-6-6                 2   2   2   0   0   0   2   0   0   0   0   0   2   2   0   0   0   0   0   0   2   0   2   2   0   2   0   0   0   0   2   0   0   2   0   0   0   2   0   2   2   0   2   2   2   2   0   2   0   2   2   0   0   2   0   0   0   0   2   0   2   2   2   0   0   0   0   0   2   2   0   2   0   0   2   0   0   0   2   2   0   2   2   0   2   0   2   2   0   0   2   2   0   2   0   2   0   0   0   2   2   2   2   0   2   2   0   2   2   0   2   2   0   2   2   0   2   2   2   0   0   0   0   2   0   0   2   2   2   0   0   0   2   0   2   0   0   0   2   2   2   0   0   0   2   0   2   2   2   0   0   2   0   2   0   0   0   2   2   0   0   0   0   2   2   0   2   2   2   0   0   0   2   2   0   2   0   2   0   2   0   0   0   2   2   2   2   2   0   0   2   2   2   0   2   0   0   2   2   2
 MK-6-7                 2   2   2   0   0   2   2   0   0   0   0   0   2   2   0   0   0   0   0   0   2   0   2   2   0   2   0   2   0   0   2   0   0   2   0   0   0   2   2   2   2   0   2   2   2   2   0   2   0   2   2   0   0   2   0   2   0   0   0   0   2   2   0   0   0   0   0   0   2   2   0   2   0   0   2   0   0   0   2   2   0   2   2   0   0   0   2   2   0   0   2   2   0   2   2   2   0   0   0   2   0   2   2   0   2   2   0   2   2   0   2   0   0   2   2   0   2   0   2   0   0   0   0   2   0   0   2   2   2   0   0   0   2   0   2   0   0   0   0   2   0   0   2   0   2   0   2   2   2   0   0   2   0   0   0   0   0   2   2   0   0   0   0   0   2   0   2   2   0   0   0   0   2   2   0   2   0   2   0   2   2   0   0   2   2   2   2   2   0   0   2   2   2   0   2   0   0   2   2   2
 MK-6-8                 2   2   2   0   0   2   2   0   0   0   0   0   2   2   0   2   0   0   0   0   2   0   2   2   0   2   0   2   0   0   2   0   2   2   0   2   0   2   2   2   0   0   2   2   2   0   0   2   0   2   2   0   0   2   0   2   0   0   0   0   2   2   0   0   0   0   0   0   2   0   0   2   0   0   2   0   0   0   2   2   0   2   2   0   0   0   2   0   0   2   2   2   0   2   2   2   0   0   0   2   2   2   2   0   2   2   0   2   2   0   2   0   0   2   2   0   0   0   2   0   0   0   0   2   0   0   2   2   2   0   0   0   2   0   2   0   0   0   0   2   0   0   0   0   2   0   2   2   2   0   0   2   0   0   0   0   0   2   0   0   0   0   0   0   2   0   2   2   0   0   0   0   2   2   0   2   0   2   0   2   2   0   0   0   2   2   2   2   0   0   2   2   2   0   0   0   0   2   2   2
 MK-6-9                 0   2   2   0   0   2   0   0   0   0   0   0   2   2   0   2   2   0   0   0   2   0   2   2   0   2   0   2   0   0   2   0   2   2   0   2   0   2   2   2   0   0   2   2   2   0   0   2   0   2   2   0   0   2   0   2   0   0   0   0   2   2   0   0   0   0   0   0   2   0   0   2   0   0   2   0   0   0   2   2   0   2   2   0   0   0   2   0   0   2   2   2   0   2   2   2   0   0   0   2   0   0   2   2   2   2   0   2   2   0   2   0   0   2   2   0   2   0   0   2   0   0   0   2   0   0   2   2   2   0   0   0   2   0   2   0   0   0   0   2   0   0   0   0   2   0   0   2   2   0   0   2   2   0   0   0   0   2   0   0   0   2   0   0   2   0   2   2   0   0   0   0   2   2   0   2   0   2   0   2   2   0   0   0   2   2   0   2   0   0   2   2   2   0   0   0   0   2   2   2
 MK-6-10                0   2   2   0   0   2   0   0   0   0   0   0   2   2   0   2   2   2   0   0   2   0   2   2   0   2   0   2   0   0   2   0   2   2   0   2   0   2   2   0   0   0   2   2   2   0   0   2   0   2   2   0   0   2   0   0   0   0   0   0   2   2   0   0   0   0   0   0   2   0   0   2   0   0   2   0   0   0   2   2   0   2   2   0   0   0   2   0   0   0   2   2   2   2   2   0   0   0   0   2   0   0   2   2   2   2   0   2   2   2   2   0   0   2   2   0   2   0   2   2   0   0   0   2   0   0   2   2   2   0   0   2   2   0   2   0   0   0   0   2   0   0   0   0   2   0   0   2   2   0   0   2   2   0   0   0   0   2   0   0   0   0   0   0   2   0   0   2   0   0   0   0   2   2   0   2   0   2   2   2   2   0   0   0   2   2   0   2   0   0   2   0   2   0   0   2   0   2   2   2
 MK-6-11                0   2   0   0   0   2   0   0   0   0   0   0   0   2   0   2   2   2   0   0   2   0   2   2   0   2   0   2   0   0   2   0   2   2   0   2   0   2   2   0   0   0   2   2   2   0   0   2   0   2   2   0   0   2   0   0   0   0   0   0   2   2   0   0   0   0   0   0   0   0   0   2   0   0   2   0   0   0   0   2   0   2   2   0   0   0   2   0   0   0   2   2   2   2   2   0   0   0   0   2   0   0   2   2   2   2   0   2   2   2   2   0   0   2   2   0   0   0   2   2   0   0   0   2   0   0   2   2   2   0   2   2   2   0   2   0   0   0   0   2   0   0   0   0   2   0   0   2   2   0   0   2   2   0   0   0   0   2   0   0   0   0   0   2   2   0   0   0   0   0   0   0   0   0   0   2   0   0   2   2   2   0   2   0   0   2   0   2   0   0   2   0   2   0   0   0   0   2   2   2
 MK-6-12                0   2   2   0   0   2   0   0   0   0   0   0   0   2   0   2   2   0   0   0   2   0   2   2   2   2   0   2   0   0   2   0   2   2   0   2   0   2   2   0   0   2   2   2   2   0   0   0   2   2   2   0   0   2   0   0   0   0   0   2   2   2   0   0   0   0   0   0   0   0   0   2   0   0   2   2   0   0   0   2   0   2   2   0   0   0   2   0   0   0   2   2   2   2   2   0   0   0   0   0   2   0   2   2   2   2   0   2   2   2   2   0   0   2   2   0   0   0   2   2   0   0   0   2   0   0   0   2   2   0   2   0   2   0   2   0   0   0   2   2   0   0   0   2   2   0   0   2   2   0   0   2   2   0   0   0   0   2   0   0   0   0   0   0   2   0   0   0   0   0   0   0   0   0   0   2   0   0   2   2   2   0   2   0   0   2   0   2   0   0   2   0   2   0   2   0   0   2   2   2
 MK-6-13                0   2   2   0   0   2   0   0   0   0   0   0   0   2   0   2   0   0   0   0   2   0   2   0   2   2   0   2   0   0   2   0   2   2   0   2   0   2   2   0   2   2   2   2   2   0   0   0   2   2   2   0   0   2   0   0   0   0   0   2   2   2   0   0   0   0   0   0   0   0   2   2   0   0   0   0   0   0   0   2   0   2   2   0   0   0   2   2   0   2   2   2   2   2   2   0   0   0   0   0   2   0   2   2   2   0   0   2   0   0   2   0   0   2   2   0   0   0   2   2   2   0   0   2   0   0   0   2   2   0   2   0   2   0   2   0   0   0   2   2   0   2   0   2   2   0   0   2   2   2   0   2   2   0   0   0   0   2   0   0   0   0   0   0   2   0   0   0   2   2   0   0   0   0   0   2   0   0   2   2   2   2   2   0   0   2   0   2   0   0   2   0   2   0   2   0   2   2   2   2
 MK-6-14                0   2   0   0   0   2   0   0   0   0   0   0   0   0   0   2   0   0   0   0   2   0   2   0   2   2   0   2   0   0   2   0   2   2   0   2   0   2   2   2   2   2   2   2   2   2   0   0   2   2   0   0   2   0   0   0   0   0   0   2   2   2   0   0   0   0   0   0   2   0   2   2   0   0   0   0   0   0   0   2   0   2   2   0   0   0   2   2   0   0   2   2   2   2   2   0   0   0   0   0   2   0   2   2   2   2   0   2   0   0   2   0   0   0   2   0   0   0   2   2   2   0   0   2   0   0   0   0   2   0   2   0   2   0   2   0   2   0   2   2   0   0   0   2   2   0   0   2   2   2   0   2   2   0   0   0   0   2   0   0   0   0   0   0   2   2   0   0   0   2   0   0   0   0   2   2   0   0   2   2   2   2   0   0   0   2   0   2   0   0   2   0   2   0   2   2   2   2   2   2
 MK-6-15                0   2   0   0   0   2   0   0   0   0   0   0   0   0   0   2   0   0   2   0   0   0   2   0   2   2   0   2   0   0   2   0   2   2   0   2   0   2   2   2   2   0   2   2   2   2   0   0   2   2   0   0   2   0   0   0   0   0   0   2   2   2   0   2   2   0   0   0   2   2   2   2   0   0   0   0   0   0   0   0   0   2   2   0   0   0   2   2   0   0   2   2   2   2   2   0   0   0   0   0   2   0   2   2   2   2   0   2   0   0   2   0   0   0   0   0   0   0   2   2   2   0   0   2   0   2   0   0   2   0   2   0   2   0   2   2   2   2   2   2   0   0   0   2   0   0   0   2   2   2   0   2   2   2   0   0   0   2   0   0   0   0   0   0   2   0   0   0   0   2   2   0   0   0   2   2   0   0   2   2   2   2   0   0   0   0   0   2   0   0   2   0   0   0   2   2   0   2   2   2
 MK-6-16                0   2   0   0   0   2   0   0   0   0   0   0   2   0   0   0   0   0   2   0   0   0   2   0   2   2   0   2   0   0   2   0   2   2   2   2   2   2   0   2   0   0   2   2   2   2   0   0   2   0   0   0   2   0   0   0   0   0   0   2   2   2   0   2   2   0   0   0   2   2   2   2   0   0   2   0   0   0   0   0   0   2   2   0   0   0   2   2   0   0   0   2   2   2   2   0   0   2   0   0   2   0   2   2   2   2   0   2   0   0   2   0   0   0   0   0   0   0   2   2   2   0   0   2   0   2   0   0   2   0   2   0   0   0   2   2   2   2   2   2   0   0   0   2   0   0   2   2   2   2   0   2   0   2   0   0   2   2   0   0   0   0   0   0   0   2   0   0   0   0   2   0   0   2   2   2   0   0   2   2   0   2   2   0   2   0   0   2   0   0   2   0   2   0   2   2   0   2   2   2
 
!****************************************** Phenotypic Data **********************************************************
!-100.0 is resevred for missing phenotype
SimulatedTrait1        15.8560   12.0616   15.4067   15.6906   10.2142   18.8876   14.3572   14.5584   10.0670   13.1446   14.4086   15.8044   15.9067   15.7486   13.0284   14.4411   18.5080   16.2086   14.8043   14.6584   19.7437   14.7496   10.9709   14.0342   13.6999   14.7814   14.8326   14.3249   14.4241   13.6779   15.5646   14.8851   16.0880    8.0103   15.5486   14.1431   14.8480    8.3085   16.8640   10.1381   18.0669   15.5814   14.9283   15.2921   16.3277   14.2646   14.2730   16.2631   13.1944   19.6624   13.2361   13.3762   14.9816   15.2574   13.0553   14.0211   16.4014   18.7862    9.9356   13.6015   13.6629   12.0384   15.9780   14.7433   16.1548   14.8739   14.6180   16.5969   19.2872   11.9433   16.4564   15.3628   16.5581   13.2261   13.0180   21.0574   17.4936   13.0324   13.2051   13.7991    7.8039   11.5600   14.9212   19.9506   13.3016   10.5391   17.5285   20.6296   14.6182   14.1369   14.1734   14.7244   12.7718   10.4250   14.2135   11.5720   16.5417   16.1846   12.5870   10.9207   15.6326   12.5654   18.5231   17.7400   14.7568   12.6126   16.6145   13.0168   19.9880   20.9546   10.6987   14.7535   12.3822   17.5476   18.9598   11.7034   14.1705   20.4738   14.4175   20.7197   15.6137   15.7208   11.1244   21.3109   12.4788   15.0224   14.3945   16.6090   21.2358   20.4951   11.2583   11.6434   17.0068   12.0453   15.4470   13.3130   16.0817   13.0129   19.5505   15.6780   15.2152   11.1303   13.7849   18.3624   18.0363   17.0648   14.4654   18.7409   19.3991   15.8233   15.2617   16.0378   16.0969   14.9858   18.4961   12.2714   12.9751   10.3553   13.9100   13.5712   10.9723   16.6874   16.0943   19.2476   19.0684   12.3902   13.3595   14.5451   12.3135   12.6435   16.5531   13.4983   17.8034   19.2249   13.2575   15.9423   13.7381   15.9500   13.1550   15.4694   15.4191   17.3333   17.1479   12.7359   13.1746   18.4706   14.7205   14.9705   15.4936   15.3223   16.8598   19.0813   14.0696   15.2581   20.9179   16.8497   10.9813   17.9132   17.3057   14.3303
SimulatedTrait2        10.0434   10.2819    9.4980   10.5223    7.8172    7.8714   10.8243    9.1008    9.0515   13.5923   10.9285    8.8101   10.1564    9.7544    9.4579   11.3914    6.9686    8.4351   12.7572   13.3403    9.2718    9.8933    7.5398    9.8782   10.4578    9.1886    7.8559    8.8411   11.0094   10.1891    8.6379   13.3280    8.7037   11.8552   11.9074    6.4654    6.5543    6.9666   12.4493   11.2959    9.8762    9.3922    9.1333   10.2690    8.6146    8.7895   12.7353   12.2978    7.4454   10.4885   11.4511    9.2790   11.8209   11.1123   11.9057    9.8985    8.9091    9.7939    9.3176    8.3223   11.2807   11.3490   10.2747   13.2717    9.4926    7.9851    7.9277    9.0026    7.9297    9.7637    9.2911    9.8543    8.4344    9.6205    9.1700   11.2181   11.2044    9.9996   11.9945   11.7593   10.3295   10.2771   10.6403   10.6885    8.8113   11.8687    5.8561    7.5104    8.6371    9.0544   12.1125   10.5954   12.6464   11.9295    8.3715   11.9329   14.1023   11.6443    9.5345   13.9631   10.8825   10.6908   11.5390    8.4065    8.0170   10.2927    9.0716    8.4053   10.3660    9.7934    9.3307   13.0070   10.8163   10.8973   11.5734   12.1545   11.8359   11.3905   10.7374   10.4601    8.9572    8.1392   13.6224   10.8595   13.6877   10.6342    8.2016   11.6287    8.5393    9.6666   11.9301    8.5006   12.3240    8.9045    9.0309    8.6399   13.1958    9.1507   11.1609   10.0892   12.6355   12.7265   11.5828   11.9205    6.1509   10.2158   11.1105    9.4298   10.4939    7.5168   10.3958    7.6998   11.8343   13.3533   10.5601   10.2980   10.2341   11.3219    9.1026    8.7709    7.9310    8.4687   12.3133    9.2677    9.8641   10.7428   11.9691   12.1267   11.0117   13.0093   10.5073    9.9047   10.6492   10.6809    8.9365    7.6059   14.6837   10.5618   11.8191   11.1943   10.0995   10.2128    7.6907    8.4200    9.2410   11.0138    8.1018   11.8726   10.0607   14.5673    8.9747    9.8646   12.0640    9.7227   11.1459    9.2666   10.6198    8.2938   10.2652   10.0612
 
