# Supplementary material for: Inclusive Composite Interval Mapping of QTL by Environment Interactions in Biparental Populations
Source: PLoS One. 2015 Jul 10;10(7):e0132414. doi: 10.1371/journal.pone.0132414 (PMC4498613; doi:10.1371/journal.pone.0132414)
Supplement: S4 File — (ZIP) [file pone.0132414.s004.zip › H=0.1/L1/run_00089.met]

!**********************Note: lines staring with "!" are remarks and will be ignored in the program********************
!*********************************General Information**********************************
!Assuming F1 = P1 x P2, populations available in QTL IciMapping are: 
!  1, P1BC1F1 = P1 x F1, the first backcrossing where P1 is used as the recurrent parent;
!  2, P2BC1F1 = P2 x F1, the first backcrossing where P2 is used as the recurrent parent;
!  3, F1DH, F1-derived doubled haploids; 
!  4, RIL or F1RIL, recombination inbred lines through the repeated selfing of F1;
!  5, P1BC1RIL, recombination inbred lines through the repeated selfing of P1BC1F1;
!  6, P2BC1RIL, recombination inbred lines through the repeated selfing of P2BC1F1;
!  7, F2, the selfing generation of F1;
!  8, F3, the selfing generation of F2;
!  9, P1BC2F1, the second backcrossing where P1 is used as the recurrent parent; 
! 10, P2BC2F1, the second backcrossing where P2 is used as the recurrent parent;
! 11, P1BC2RIL, recombination inred lines through the repeated selfing of P1BC2F1; 
! 12, P2BC2RIL, recombination inred lines through the repeated selfing of P2BC2F1; 
! 13, P1BC1F2, the selfing generation of P1BC1F1; 
! 14, P2BC1F2, the selfing generation of P2BC1F1; 
! 15, P1BC2F2, the selfing generation of P1BC2F1; 
! 16, P2BC2F2, the selfing generation of P2BC2F1; 
! 17, P1BC1DH, P1BC1F1-derived doubled haploids; 
! 18, P2BC1DH, P2BC1F1-derived doubled haploids; 
! 19, P1BC2DH, P1BC2F1-derived doubled haploids; 
! 20, P2BC2DH, P2BC2F1-derived doubled haploids; 
   3      !Mapping Population (see remarks above)
   2      !Mapping Function (1 for Kosambi; 2 for Haldane; 3 for Morgan)
   2      !Marker Space Type (1 for intervals; 2 for positions)
   1      !Marker Space Unit(1 for centiMorgans; 2 for Morgan)
   6      !Number of Chromosomes (or Linkage Groups)
 200      !Size of the mapping population
   2      !Number of environments
 
!***************************************** Chromosomes and Linkage Maps **********************************************
!Chromosome                 NumMarkers
-CH1                        16
-CH2                        16
-CH3                        16
-CH4                        16
-CH5                        16
-CH6                        16
!Linkage map (Marker name followed by position or the interval length)
 MK-1-1                1     0.000
 MK-1-2                1    10.000
 MK-1-3                1    20.000
 MK-1-4                1    30.000
 MK-1-5                1    40.000
 MK-1-6                1    50.000
 MK-1-7                1    60.000
 MK-1-8                1    70.000
 MK-1-9                1    80.000
 MK-1-10               1    90.000
 MK-1-11               1   100.000
 MK-1-12               1   110.000
 MK-1-13               1   120.000
 MK-1-14               1   130.000
 MK-1-15               1   140.000
 MK-1-16               1   150.000
 MK-2-1                2     0.000
 MK-2-2                2    10.000
 MK-2-3                2    20.000
 MK-2-4                2    30.000
 MK-2-5                2    40.000
 MK-2-6                2    50.000
 MK-2-7                2    60.000
 MK-2-8                2    70.000
 MK-2-9                2    80.000
 MK-2-10               2    90.000
 MK-2-11               2   100.000
 MK-2-12               2   110.000
 MK-2-13               2   120.000
 MK-2-14               2   130.000
 MK-2-15               2   140.000
 MK-2-16               2   150.000
 MK-3-1                3     0.000
 MK-3-2                3    10.000
 MK-3-3                3    20.000
 MK-3-4                3    30.000
 MK-3-5                3    40.000
 MK-3-6                3    50.000
 MK-3-7                3    60.000
 MK-3-8                3    70.000
 MK-3-9                3    80.000
 MK-3-10               3    90.000
 MK-3-11               3   100.000
 MK-3-12               3   110.000
 MK-3-13               3   120.000
 MK-3-14               3   130.000
 MK-3-15               3   140.000
 MK-3-16               3   150.000
 MK-4-1                4     0.000
 MK-4-2                4    10.000
 MK-4-3                4    20.000
 MK-4-4                4    30.000
 MK-4-5                4    40.000
 MK-4-6                4    50.000
 MK-4-7                4    60.000
 MK-4-8                4    70.000
 MK-4-9                4    80.000
 MK-4-10               4    90.000
 MK-4-11               4   100.000
 MK-4-12               4   110.000
 MK-4-13               4   120.000
 MK-4-14               4   130.000
 MK-4-15               4   140.000
 MK-4-16               4   150.000
 MK-5-1                5     0.000
 MK-5-2                5    10.000
 MK-5-3                5    20.000
 MK-5-4                5    30.000
 MK-5-5                5    40.000
 MK-5-6                5    50.000
 MK-5-7                5    60.000
 MK-5-8                5    70.000
 MK-5-9                5    80.000
 MK-5-10               5    90.000
 MK-5-11               5   100.000
 MK-5-12               5   110.000
 MK-5-13               5   120.000
 MK-5-14               5   130.000
 MK-5-15               5   140.000
 MK-5-16               5   150.000
 MK-6-1                6     0.000
 MK-6-2                6    10.000
 MK-6-3                6    20.000
 MK-6-4                6    30.000
 MK-6-5                6    40.000
 MK-6-6                6    50.000
 MK-6-7                6    60.000
 MK-6-8                6    70.000
 MK-6-9                6    80.000
 MK-6-10               6    90.000
 MK-6-11               6   100.000
 MK-6-12               6   110.000
 MK-6-13               6   120.000
 MK-6-14               6   130.000
 MK-6-15               6   140.000
 MK-6-16               6   150.000
!*********************************** Marker Types ********************************************************************
!Co-dominant marker: When heterozygote F1 is present, P1 is coded as 2, F1 is coded as 1, and P2 is coded as 0; Otherwise, P1 is coded as 2, and P2 is coded as 0. 
!Dominant marker: When heterozygote F1 is present, P1 and F1 are coded as 12, and P2 is coded as 0; Otherwise, P1 is coded as 2, and P2 is coded as 0.  
!Recessive markers: When heterozygote F1 is present, P1 is coded as 2, and F1 and P2 are coded as 10; Otherwise, P1 is coded as 2, and P2 is coded as 0. 
!Missing marker is coded as -1. 
 MK-1-1                 0   2   2   2   0   2   0   0   2   0   0   2   2   0   0   0   2   2   0   0   0   2   0   0   2   2   2   0   0   0   0   0   2   0   0   0   0   2   0   2   2   0   0   2   0   2   2   0   2   2   2   0   2   2   0   2   2   0   0   2   0   0   2   0   2   2   2   2   0   2   0   2   2   0   0   2   0   0   0   0   2   2   2   0   2   2   0   2   0   0   2   0   2   2   0   2   0   2   0   0   2   2   0   2   0   2   0   0   2   0   0   0   2   0   2   0   0   0   2   0   2   0   2   0   2   0   0   0   0   2   2   2   0   0   2   2   2   2   0   0   0   0   0   0   2   2   2   0   0   2   2   2   2   2   0   2   0   0   0   0   0   0   0   2   0   2   2   0   0   2   2   2   2   0   2   0   0   0   2   0   2   2   0   2   2   2   0   2   0   0   0   0   0   2   2   0   2   0   2   0
 MK-1-2                 0   0   2   2   0   0   0   0   2   0   0   0   2   0   0   0   2   0   0   0   0   2   0   2   2   2   2   2   0   0   0   0   2   0   0   0   0   2   0   2   2   2   0   2   0   2   2   2   2   2   2   0   2   2   0   2   2   0   0   2   2   0   2   0   2   2   2   2   0   2   2   2   0   2   0   2   2   0   0   0   2   2   2   0   2   2   0   2   2   0   2   0   2   2   0   2   2   2   0   0   2   2   0   2   0   2   0   0   2   0   0   0   2   0   2   0   0   0   2   0   2   0   2   0   2   0   0   0   2   2   2   2   0   0   0   2   2   2   0   0   0   0   0   2   0   2   2   0   0   2   2   2   2   2   0   2   0   0   0   0   0   2   0   2   0   0   2   0   0   2   2   2   2   0   2   0   0   2   2   0   2   2   2   2   2   0   0   2   0   0   2   0   2   2   2   0   2   0   2   0
 MK-1-3                 0   0   2   2   0   0   0   0   2   0   0   0   2   0   0   0   2   0   0   0   0   2   0   2   2   2   2   2   2   2   0   0   2   0   0   0   0   2   0   0   2   2   0   2   0   2   2   2   0   2   0   0   2   2   0   0   2   0   0   2   2   0   2   2   2   2   2   2   0   2   2   2   0   2   0   2   2   0   0   2   2   2   2   0   2   2   0   2   0   0   2   0   2   2   0   2   2   0   2   0   0   2   0   2   2   2   0   0   2   0   0   0   2   0   2   0   0   0   2   2   2   0   0   0   2   0   0   0   2   2   2   2   0   0   0   2   2   2   0   0   0   0   0   2   0   2   0   0   0   2   2   0   2   2   0   2   0   0   0   0   0   2   0   2   0   2   2   0   0   2   2   2   2   0   2   0   0   2   2   0   2   2   2   2   0   0   0   2   0   0   2   0   2   2   2   0   2   0   2   0
 MK-1-4                 0   0   2   2   0   0   0   0   2   0   0   2   2   0   2   0   2   0   0   2   0   2   2   2   2   2   2   2   2   0   0   0   2   0   0   0   0   2   0   0   2   2   0   2   0   2   2   2   0   2   0   0   2   2   0   0   2   0   0   2   2   0   2   2   2   2   2   2   0   2   2   2   0   2   0   2   0   0   0   2   2   2   2   0   2   2   2   0   0   0   2   0   2   2   0   2   2   0   2   0   0   2   2   2   2   2   0   0   2   0   0   0   2   0   2   0   0   0   2   0   2   0   0   0   2   0   0   0   2   2   2   2   2   0   0   2   2   2   0   0   2   0   0   2   2   2   0   0   0   2   2   0   2   2   0   2   0   0   0   0   0   2   0   0   0   2   2   0   0   2   2   2   2   0   2   0   0   2   2   0   2   2   2   2   0   2   2   2   0   0   2   0   2   2   2   0   2   0   2   0
 MK-1-5                 0   0   2   2   0   0   0   2   2   0   0   2   2   0   2   0   2   0   0   2   0   2   2   2   2   2   2   2   2   0   0   0   2   0   0   0   0   2   0   2   2   2   0   2   0   2   2   2   0   2   0   0   2   2   0   0   2   0   0   2   2   0   2   2   2   2   2   2   0   2   2   2   0   2   0   2   2   0   0   0   0   2   2   0   2   2   2   0   0   0   2   0   2   2   0   2   2   0   0   0   0   2   2   2   2   2   0   0   2   0   0   0   0   0   0   0   0   0   2   0   2   0   0   0   2   0   0   0   2   0   2   2   2   0   0   0   2   2   0   2   2   0   0   2   2   2   2   0   0   2   2   0   0   2   0   2   0   0   0   0   0   2   0   2   0   2   2   0   0   2   2   2   2   0   2   0   0   2   2   0   2   2   2   2   2   2   2   2   0   0   2   0   2   2   2   0   2   0   2   2
 MK-1-6                 0   0   0   2   0   0   0   0   2   0   0   2   2   0   2   2   2   0   0   2   0   2   2   2   2   2   2   2   2   0   0   2   2   0   0   0   2   2   0   2   2   2   0   2   0   2   2   2   0   2   0   0   2   2   0   0   2   0   0   2   2   0   2   2   2   2   2   2   2   2   0   2   0   2   0   2   2   0   2   0   0   2   2   0   2   2   2   0   2   0   2   0   2   2   0   2   2   0   0   0   2   2   2   2   2   2   2   0   2   0   0   2   0   0   0   0   0   0   2   0   2   0   0   0   2   0   0   2   2   0   2   2   2   0   0   0   2   2   0   2   2   0   0   2   2   2   2   0   0   2   2   0   2   2   2   2   0   0   0   0   0   2   0   2   0   2   2   0   0   2   0   2   2   0   0   0   0   2   2   0   2   2   2   2   2   2   2   0   2   0   2   0   2   2   0   0   2   0   2   2
 MK-1-7                 0   0   2   0   0   2   0   0   2   0   0   2   2   0   2   2   2   0   0   2   0   2   2   2   2   2   0   2   2   0   2   2   0   0   0   0   2   2   0   2   2   2   0   2   0   2   2   0   2   0   0   0   0   2   0   0   2   0   0   0   2   0   2   2   2   0   2   2   2   0   0   2   0   2   0   2   0   0   2   0   0   2   2   0   2   2   2   0   2   0   2   0   2   2   0   2   0   0   0   0   2   2   2   0   2   2   2   0   2   0   2   2   0   0   0   0   0   0   0   0   2   0   0   0   0   0   0   2   2   0   0   2   2   0   0   0   2   2   0   2   2   0   0   2   0   2   2   0   0   0   2   0   2   2   2   2   0   0   0   0   0   2   0   2   0   2   2   0   2   2   0   2   2   0   0   0   0   2   2   0   2   2   2   2   2   2   0   2   2   0   2   0   2   2   0   0   2   0   2   0
 MK-1-8                 0   0   2   0   0   2   0   0   2   0   0   2   2   0   2   0   2   0   0   2   0   2   2   2   2   2   0   2   2   0   2   2   0   0   0   0   2   2   0   2   2   2   0   2   0   0   2   0   2   0   0   0   0   2   0   0   2   2   0   0   2   0   2   2   2   2   2   2   2   0   0   0   0   2   0   2   0   0   2   0   0   2   2   0   2   2   2   0   2   0   2   2   2   2   0   2   0   0   2   2   2   2   2   0   2   2   2   0   2   2   2   2   0   0   0   2   0   2   0   0   2   0   0   0   0   0   2   2   2   0   0   2   2   0   0   0   2   2   0   2   2   0   0   2   0   2   2   0   0   0   2   0   2   2   2   2   0   2   0   2   0   2   0   2   0   2   2   0   2   2   0   2   2   2   2   0   0   2   2   2   2   0   2   2   2   2   0   0   2   0   2   0   2   2   0   0   2   2   2   0
 MK-1-9                 0   0   0   0   0   2   2   2   2   0   0   2   2   0   2   0   2   0   0   2   0   2   2   2   2   2   0   2   2   0   2   2   0   0   0   0   2   2   0   2   2   2   0   2   0   0   2   0   2   0   0   0   2   2   0   2   2   2   0   0   2   0   2   2   2   2   2   2   2   2   0   0   0   2   0   2   0   0   2   0   0   2   2   0   2   2   2   0   2   0   2   2   2   2   0   2   0   2   2   2   2   0   2   0   2   2   2   0   2   2   2   2   0   2   0   2   0   0   0   0   2   0   0   0   0   2   2   2   2   0   0   2   0   0   0   0   2   2   0   0   2   0   0   2   0   2   2   0   0   0   2   0   2   2   2   2   0   0   2   2   0   2   0   2   0   2   2   0   0   0   0   2   0   2   2   0   0   2   2   2   2   0   2   2   2   2   0   0   2   0   2   2   2   0   0   0   2   2   0   0
 MK-1-10                0   0   0   0   0   2   2   2   2   0   0   2   2   0   2   0   2   0   0   2   2   2   2   0   2   2   0   2   2   0   2   2   0   0   0   0   2   2   0   0   2   2   0   2   0   0   2   0   2   0   0   0   2   2   0   2   2   2   2   0   2   0   2   2   0   2   2   2   2   2   0   0   0   2   0   2   0   0   2   2   0   2   0   0   2   2   2   2   2   0   2   2   2   2   0   2   0   2   2   2   2   0   2   2   2   2   0   0   2   2   2   2   0   2   0   2   0   0   0   0   2   0   0   0   0   2   2   2   2   0   0   2   0   0   0   0   0   2   0   0   2   0   0   2   0   0   2   0   0   0   2   0   2   2   2   2   0   0   0   2   0   2   0   2   0   2   2   0   0   0   0   2   0   0   2   0   0   2   2   2   2   0   2   2   2   2   0   0   2   0   2   2   2   0   0   0   2   2   0   0
 MK-1-11                0   0   0   0   0   2   2   2   2   0   0   2   2   0   2   0   2   0   0   2   0   2   2   0   2   2   0   2   2   0   2   2   0   0   0   0   2   2   0   0   2   2   0   0   0   0   2   0   2   0   0   0   0   2   0   2   2   2   2   0   0   0   2   2   2   2   2   2   0   0   0   0   0   2   0   2   0   0   2   2   0   2   0   0   2   2   2   2   2   0   0   2   2   2   0   2   0   2   2   2   2   0   2   2   2   2   0   2   2   2   2   2   0   2   0   2   0   0   2   0   2   0   0   0   0   2   2   2   0   0   0   2   0   0   0   0   0   2   0   0   2   0   0   2   0   0   0   0   0   0   2   0   2   2   2   0   0   0   0   2   0   2   0   0   0   2   2   2   0   0   0   2   0   0   2   0   0   2   2   2   2   0   2   2   2   0   0   0   2   0   2   2   2   0   0   2   2   2   0   0
 MK-1-12                0   0   0   0   0   2   2   2   2   0   0   2   2   0   2   0   0   0   0   2   0   2   2   0   0   2   0   2   0   0   0   0   0   0   0   0   2   2   0   0   2   2   0   0   0   0   2   2   2   0   0   0   0   2   0   2   2   0   2   0   0   2   2   0   2   2   2   2   0   0   0   0   0   2   0   2   2   0   2   2   0   2   0   0   2   0   2   2   2   0   0   2   2   2   0   2   0   2   2   2   2   0   2   2   0   2   0   2   2   2   2   2   0   2   0   2   0   2   2   0   2   0   0   0   0   2   2   2   0   0   2   2   0   0   0   0   0   2   0   0   2   0   0   2   2   0   2   0   0   0   2   0   2   2   2   0   0   0   0   0   0   2   0   0   0   2   0   2   0   0   0   2   0   0   2   0   0   2   2   2   2   0   2   2   2   0   2   0   2   0   2   2   2   0   0   0   2   2   0   0
 MK-1-13                0   0   0   0   0   2   2   2   2   0   0   2   2   0   2   0   0   0   0   2   0   2   0   0   0   0   0   0   0   2   0   0   0   2   0   0   0   2   0   0   2   2   0   0   0   0   2   2   2   0   0   0   0   2   0   2   2   0   2   0   0   2   2   0   2   2   2   2   0   0   0   0   0   2   0   2   0   0   2   2   0   0   0   0   0   0   2   2   0   0   0   2   2   2   2   2   0   2   2   2   2   0   2   2   0   2   0   2   2   0   2   2   0   2   0   2   0   2   2   0   2   0   0   0   0   2   0   0   0   0   2   2   2   0   0   0   0   2   0   0   2   0   0   2   2   2   2   0   0   0   2   0   2   2   2   0   0   0   0   0   0   2   0   0   0   2   0   2   0   0   0   2   0   0   2   0   0   2   2   2   2   0   2   2   2   0   2   0   2   0   2   2   2   0   0   0   2   2   0   0
 MK-1-14                0   0   2   0   0   2   2   2   2   0   2   2   2   0   2   0   0   0   0   2   0   2   0   0   0   0   0   2   0   2   0   2   0   0   0   0   2   2   0   0   2   2   0   0   0   2   2   2   2   0   0   2   0   2   0   0   2   0   2   0   0   2   2   0   2   2   2   2   2   0   0   0   0   2   0   0   0   0   2   2   0   0   0   0   0   0   2   0   0   0   0   2   2   2   2   2   0   2   2   2   2   0   2   2   0   2   0   2   2   0   2   2   0   2   0   2   2   2   2   0   2   0   0   0   0   2   2   2   0   0   0   2   2   0   0   0   0   2   0   0   2   2   0   2   2   2   2   0   2   0   2   0   2   2   2   0   0   0   0   0   0   2   0   0   0   2   0   2   0   2   2   2   0   0   2   0   0   2   2   2   2   2   2   2   2   0   2   0   2   0   2   2   0   0   2   0   2   2   0   0
 MK-1-15                0   0   2   2   0   2   2   2   2   0   2   2   2   0   2   0   0   0   0   2   0   2   0   0   0   0   0   2   0   2   0   2   0   0   0   0   2   2   0   0   2   2   0   0   0   2   2   2   2   0   0   2   0   2   0   0   2   0   2   0   0   2   2   2   2   0   2   2   2   0   0   0   2   2   0   0   0   2   2   2   0   0   0   2   0   0   2   0   0   0   0   2   2   2   2   2   2   2   2   2   2   0   2   2   0   2   0   0   2   0   2   2   0   2   0   2   2   2   2   0   2   0   0   0   0   2   2   2   0   0   0   2   2   0   0   0   0   2   0   0   2   2   0   2   2   2   0   0   2   0   2   0   2   2   2   0   0   2   0   0   0   2   0   0   0   2   0   2   2   2   2   2   0   0   2   0   0   2   2   2   2   2   2   2   2   0   2   0   2   2   0   2   0   0   0   0   2   2   0   0
 MK-1-16                0   0   2   2   0   2   2   2   2   0   2   2   2   0   2   0   0   2   0   2   2   2   0   0   2   0   2   2   2   2   2   2   0   0   2   0   2   2   2   2   2   2   0   0   0   0   2   2   2   0   0   2   0   2   2   0   2   0   2   0   0   2   2   2   2   0   2   2   2   0   0   0   2   2   0   0   0   2   2   2   0   0   0   0   0   0   2   0   0   0   0   2   2   2   0   2   0   2   2   2   2   0   2   2   0   2   0   0   2   0   0   2   0   2   0   2   2   2   2   0   2   0   0   0   0   2   2   2   0   0   0   2   2   0   0   0   0   2   0   0   2   2   0   2   2   2   0   0   2   0   2   0   2   2   2   0   0   2   0   0   0   2   0   0   0   2   2   2   2   0   2   2   0   0   2   0   0   2   2   2   2   2   2   2   2   0   2   0   2   2   0   2   0   0   0   0   2   2   0   0
 MK-2-1                 2   2   2   0   0   2   0   2   2   0   2   0   0   0   0   0   0   0   2   2   2   0   0   2   2   0   0   0   0   2   0   2   0   0   2   0   0   2   0   2   2   0   0   2   0   0   2   2   2   2   2   2   0   0   0   0   2   0   2   2   2   2   0   2   0   2   2   2   2   2   0   2   2   2   0   2   0   2   2   0   2   2   2   2   2   0   2   0   2   2   0   0   2   2   0   2   0   2   2   2   2   0   2   2   0   0   0   0   2   0   2   2   2   0   0   0   0   2   2   0   2   2   2   2   0   0   0   0   0   0   0   2   0   2   2   0   0   0   0   0   2   2   0   2   0   2   0   2   0   2   2   0   2   0   0   0   0   2   2   0   0   0   2   2   2   2   2   0   2   0   2   0   0   2   2   0   2   2   0   2   2   2   2   2   0   0   2   0   2   2   0   0   2   0   2   0   0   2   2   0
 MK-2-2                 2   2   2   0   0   2   0   2   2   0   2   0   0   0   2   0   0   0   2   2   0   0   0   2   2   0   0   0   0   2   0   0   2   0   2   0   0   2   2   2   2   0   0   2   0   0   2   2   2   2   0   2   0   0   0   0   0   0   2   2   2   2   0   2   0   2   2   2   2   2   0   2   2   2   0   2   0   2   2   0   2   2   2   2   2   0   2   0   2   2   0   0   2   2   0   2   0   2   2   2   2   0   2   2   0   0   0   0   2   0   2   2   2   0   0   0   0   2   2   0   2   2   2   2   0   0   0   0   0   0   0   2   0   2   2   0   0   0   0   0   2   2   0   0   0   2   0   2   0   2   2   0   2   0   0   0   0   2   0   0   0   0   2   2   2   2   2   0   2   0   2   0   0   2   2   0   2   2   2   2   2   2   2   2   0   0   2   0   2   2   0   0   2   0   2   0   0   2   2   2
 MK-2-3                 2   2   0   0   0   2   0   0   2   0   2   0   0   0   2   0   0   0   2   0   2   0   0   2   2   0   0   0   0   2   0   0   2   0   2   0   0   2   2   2   2   0   0   2   0   0   2   2   2   2   0   2   0   0   0   2   0   0   2   0   2   2   0   2   0   0   2   2   2   2   0   2   2   2   0   2   0   0   2   0   2   2   2   2   2   0   2   0   2   2   0   0   2   0   0   2   0   2   2   2   2   0   2   2   0   0   0   0   2   0   2   2   2   0   0   0   0   2   2   0   2   2   2   2   0   0   2   0   2   0   0   2   0   2   2   0   0   0   0   0   2   2   2   0   0   2   2   2   0   2   2   0   2   0   0   0   0   2   0   0   0   0   2   0   2   2   2   0   2   2   2   0   0   2   0   0   2   2   2   2   2   2   2   2   0   0   2   0   2   2   0   0   2   0   2   0   0   2   2   0
 MK-2-4                 2   2   0   0   0   2   0   0   2   0   2   0   0   0   2   0   0   2   2   0   2   0   2   2   2   0   0   0   0   2   0   0   2   0   0   2   0   2   2   2   0   0   0   2   0   2   2   2   2   2   0   2   0   0   0   2   0   0   2   0   2   2   0   2   0   0   2   0   2   2   0   2   2   2   0   2   0   0   2   0   2   0   0   2   2   0   0   0   2   2   0   0   2   0   0   2   0   2   2   2   2   0   2   2   0   0   0   0   2   0   2   2   2   0   0   0   0   2   2   0   2   2   2   2   0   0   2   0   2   0   0   2   0   2   2   0   0   0   0   0   0   2   2   2   0   2   2   2   0   0   2   0   0   0   0   0   0   2   0   0   0   0   2   0   2   2   2   0   2   2   2   0   0   2   0   0   0   2   2   0   2   2   0   2   0   0   2   0   2   2   0   0   2   0   2   0   0   0   2   0
 MK-2-5                 2   2   0   0   0   2   0   0   2   0   2   2   0   0   2   0   0   2   2   0   2   0   2   2   2   0   0   0   0   2   0   0   2   0   0   2   2   2   2   2   0   2   0   2   0   2   2   2   0   2   2   2   0   0   0   2   0   2   0   0   2   2   0   2   2   0   2   0   2   2   0   2   2   2   2   2   0   0   2   2   2   0   0   2   2   0   2   0   2   2   0   0   2   0   0   2   0   2   2   2   0   0   2   2   0   0   2   0   2   0   2   2   2   0   2   0   0   2   2   0   2   2   2   2   2   0   2   2   2   0   0   0   0   2   2   0   0   0   0   0   0   2   2   2   0   2   2   0   0   0   2   0   0   0   0   0   0   2   0   0   0   0   2   0   2   2   2   0   2   2   2   0   0   2   0   0   0   2   2   0   2   2   0   2   2   0   0   0   0   2   0   0   2   2   2   0   0   0   2   2
 MK-2-6                 2   2   0   0   0   2   0   0   2   0   2   2   0   0   2   0   0   2   2   0   2   0   2   2   0   0   0   0   0   2   0   0   2   0   0   2   2   2   2   2   0   0   0   2   0   2   2   2   0   0   2   2   0   0   0   2   0   2   0   0   2   2   0   2   0   2   2   0   2   2   2   2   2   0   2   2   0   2   0   0   2   0   0   2   2   0   2   0   2   2   0   0   2   0   0   2   0   2   2   2   0   0   2   2   0   0   2   0   2   0   2   2   0   2   2   0   0   2   2   0   2   2   2   2   2   0   2   2   2   2   0   0   0   2   2   0   0   0   0   0   0   2   2   2   0   0   2   0   0   0   2   0   0   0   0   0   0   2   0   0   0   0   2   0   2   2   2   0   2   2   2   0   0   2   0   0   0   2   2   0   2   2   0   2   2   0   0   0   0   2   0   0   2   2   2   2   0   0   2   2
 MK-2-7                 2   2   0   0   0   2   0   0   2   0   2   2   0   0   2   0   0   0   0   0   2   0   2   2   0   2   0   0   0   2   0   0   0   0   0   2   2   2   2   2   2   0   0   2   0   2   0   2   0   0   0   2   0   0   0   2   0   2   0   0   0   2   0   2   0   2   2   0   2   2   2   2   2   0   2   0   0   2   0   0   2   0   0   2   2   0   2   0   2   2   0   0   2   0   0   2   0   0   2   2   0   0   2   2   0   0   2   0   2   0   2   2   0   2   2   2   2   2   2   0   2   0   0   2   2   0   2   2   2   2   0   0   0   2   2   0   0   0   0   0   0   2   2   2   0   2   2   0   0   0   2   0   0   0   0   0   0   2   0   0   0   0   2   0   2   0   2   0   2   2   2   0   0   2   0   0   0   2   2   0   2   2   0   2   2   0   0   2   2   0   0   2   2   2   2   2   0   2   2   2
 MK-2-8                 2   2   0   0   0   2   0   0   2   0   2   2   0   0   2   0   0   0   0   0   2   0   2   2   0   2   0   0   0   2   0   0   0   0   0   2   2   2   2   2   2   0   0   2   0   2   0   2   0   0   0   2   2   0   0   2   0   2   0   0   0   2   0   2   0   2   2   0   2   2   2   2   2   2   2   0   0   2   0   0   2   0   0   2   2   0   2   0   2   2   2   2   2   0   0   2   0   0   2   0   0   0   2   2   0   0   2   0   2   0   2   2   0   0   2   2   2   2   2   0   0   0   0   2   2   0   0   2   2   2   0   2   0   2   2   0   0   0   0   0   0   2   0   2   0   2   2   0   2   0   2   0   2   0   0   0   0   0   0   2   0   0   2   2   2   0   0   0   2   2   2   0   0   2   0   0   0   2   0   0   2   2   0   2   2   0   0   2   2   0   0   0   2   2   2   2   0   2   2   2
 MK-2-9                 2   2   0   2   0   2   0   0   2   0   2   2   0   0   2   2   0   0   2   0   2   0   2   2   0   2   0   0   0   2   0   2   0   0   0   2   2   2   2   2   2   0   0   2   0   2   2   2   2   0   0   2   0   0   2   2   0   2   0   0   0   2   0   2   0   2   2   0   2   2   2   0   2   2   2   0   2   0   0   0   2   0   0   2   2   0   2   0   2   2   2   2   2   0   0   2   0   2   2   0   0   0   2   2   2   2   2   0   0   0   2   2   0   0   2   2   2   0   2   2   0   0   0   2   0   0   0   2   2   2   0   2   0   2   2   0   0   0   0   2   0   2   0   2   0   2   2   0   0   0   2   0   2   0   0   0   0   2   0   2   0   0   2   2   2   0   0   0   2   2   2   0   0   2   0   0   0   2   0   0   0   2   0   2   0   0   0   2   2   0   0   2   2   2   2   2   0   2   2   2
 MK-2-10                2   2   0   2   0   2   0   0   2   2   2   2   0   2   2   2   0   0   2   0   2   0   2   2   0   2   0   0   0   2   0   2   2   0   0   2   2   0   2   0   2   0   0   2   0   2   2   0   2   0   0   2   0   0   2   2   0   2   0   0   0   2   0   2   0   2   2   0   2   2   2   0   2   2   2   0   2   0   0   2   2   0   0   2   2   0   2   0   2   0   2   0   2   0   0   2   0   2   2   0   0   0   2   2   0   2   2   0   0   0   2   2   0   0   2   2   2   0   0   2   0   0   0   2   0   0   0   2   2   2   0   2   0   2   2   0   0   0   0   2   0   2   0   2   2   2   2   2   2   0   2   0   0   0   0   0   0   2   0   0   0   0   2   2   2   0   0   0   0   2   2   0   0   2   0   0   0   2   0   0   2   2   0   2   0   0   0   2   2   2   0   2   2   2   2   2   0   2   2   2
 MK-2-11                2   0   0   0   0   2   0   0   2   2   2   2   0   2   0   2   0   0   2   0   2   0   2   2   0   2   0   0   0   2   0   0   2   0   0   2   2   0   2   0   2   0   0   2   0   2   2   0   2   0   0   2   0   0   2   2   0   2   0   0   0   2   0   2   0   2   2   0   2   2   2   0   2   2   2   0   2   0   0   0   2   0   0   2   2   0   2   0   2   0   2   0   2   0   0   2   2   0   2   2   0   0   2   2   0   2   2   0   0   0   2   2   0   0   2   2   2   2   2   2   0   0   0   2   0   0   0   2   2   2   0   2   0   2   2   0   0   0   0   2   0   2   0   2   2   2   2   2   0   0   2   0   0   0   0   0   0   2   0   0   2   0   2   2   2   0   0   0   0   2   2   0   0   2   0   2   2   2   0   0   2   2   0   2   2   0   0   2   2   2   0   2   2   2   2   2   0   2   2   2
 MK-2-12                2   2   0   0   0   2   0   0   2   2   2   2   0   2   0   2   0   0   2   0   2   0   2   0   0   2   2   0   0   2   0   0   2   0   0   2   2   0   2   0   2   0   0   2   0   2   0   0   2   0   0   2   0   0   2   2   0   2   0   0   0   0   0   2   0   2   2   0   2   2   2   0   2   2   2   0   2   2   0   0   2   0   0   2   0   0   2   0   2   2   2   0   2   0   0   2   2   2   0   2   0   2   2   2   0   2   2   0   0   0   2   2   0   0   2   2   2   0   2   2   0   0   0   2   0   2   0   2   2   0   0   2   0   2   2   0   0   0   0   2   0   2   0   2   2   2   2   2   0   0   2   0   0   0   2   0   0   2   0   0   2   0   2   2   2   0   0   0   0   2   2   0   2   2   0   2   0   2   0   0   2   2   2   2   2   0   0   2   2   0   0   2   2   2   2   0   0   2   2   2
 MK-2-13                2   2   0   2   0   0   0   0   2   2   2   2   0   2   0   2   0   0   2   0   2   0   2   0   0   2   2   0   0   2   0   0   2   0   0   0   2   0   0   0   2   0   0   2   2   2   0   0   0   0   0   2   0   0   2   2   0   2   0   0   0   0   0   2   0   2   2   0   2   2   2   0   2   2   2   0   2   2   0   0   2   0   0   2   0   0   2   0   2   2   2   0   2   0   0   2   2   2   0   2   0   2   2   2   0   2   2   0   0   0   2   2   0   0   2   2   2   0   2   2   0   0   0   2   0   2   0   2   2   0   0   2   0   2   2   0   0   0   0   2   0   2   0   2   2   2   0   2   0   2   2   0   0   0   2   0   0   2   2   0   2   0   2   2   2   0   0   0   0   0   2   0   2   2   0   2   0   2   0   0   2   2   2   0   2   0   2   2   2   0   0   2   0   2   2   0   0   0   2   2
 MK-2-14                2   0   2   2   0   2   2   0   2   2   2   2   0   2   0   2   2   0   2   0   2   0   2   0   0   0   2   0   0   2   0   0   2   0   0   0   2   2   0   0   2   0   0   2   2   2   0   0   0   0   0   2   2   0   2   2   2   2   0   0   0   0   0   2   0   2   2   0   0   2   0   2   0   2   2   2   2   2   0   0   2   0   0   2   0   0   2   0   2   2   2   0   2   0   0   2   2   2   2   2   0   2   2   2   0   2   2   0   0   0   2   2   0   0   2   2   2   0   2   2   0   0   0   2   2   2   0   0   2   0   0   2   0   2   2   0   0   0   0   2   0   2   2   2   2   2   0   2   0   2   2   0   0   0   2   0   0   2   2   0   2   0   2   2   2   0   0   0   2   0   2   2   2   2   0   2   0   2   0   0   2   2   2   0   0   0   2   2   2   0   0   2   0   2   2   0   0   0   2   0
 MK-2-15                2   2   2   2   0   0   2   0   2   2   2   2   0   0   0   2   2   2   2   0   2   0   2   0   0   0   2   0   0   2   0   0   2   0   0   0   2   2   2   0   2   0   0   0   2   2   0   2   0   0   0   2   2   0   2   2   2   2   0   2   0   0   0   2   0   2   2   0   0   2   0   2   0   2   2   2   2   2   0   0   2   0   0   2   0   0   2   0   2   2   2   0   2   0   2   2   2   2   2   2   0   2   2   2   0   2   2   0   0   0   0   2   0   0   0   2   2   0   2   2   0   0   0   2   2   2   0   0   2   0   0   2   0   2   0   0   0   0   0   2   0   2   2   2   2   2   0   2   0   2   2   0   0   0   2   0   0   2   2   2   2   0   2   2   2   0   0   0   2   2   2   2   2   2   0   2   0   2   0   0   2   2   2   0   0   0   2   2   2   0   0   2   0   0   2   0   0   0   2   0
 MK-2-16                2   2   2   2   0   0   2   0   2   2   2   2   0   0   0   2   2   2   2   0   0   0   2   2   0   0   2   0   0   2   0   0   2   2   2   0   2   2   2   0   2   2   0   0   2   2   0   2   0   0   0   2   2   0   2   2   2   2   0   2   0   0   0   2   0   2   2   0   0   2   0   2   0   2   2   2   2   2   0   0   0   2   0   2   0   0   2   0   2   2   2   0   2   2   2   2   2   2   0   2   0   2   2   2   2   2   2   0   0   0   0   2   0   0   0   2   2   0   0   0   0   0   0   2   2   2   0   0   2   0   0   2   0   2   0   0   0   0   0   0   0   2   2   2   0   2   0   2   0   2   0   0   0   0   2   0   0   2   2   2   2   0   2   2   2   0   0   0   2   2   2   2   0   2   2   2   0   0   0   0   2   2   2   0   0   0   2   2   0   0   0   2   0   0   2   0   0   0   0   0
 MK-3-1                 2   0   2   2   0   0   2   2   2   0   2   0   0   2   0   2   2   2   0   2   2   0   2   2   2   0   2   2   2   2   0   0   0   2   2   0   2   0   2   0   0   0   0   2   2   2   2   2   0   2   2   2   0   2   2   0   2   0   2   0   2   2   2   2   2   0   0   2   0   0   2   0   0   2   0   0   2   0   0   2   2   2   2   2   0   2   2   0   2   0   0   2   0   0   0   0   0   2   2   2   0   0   0   0   0   0   2   2   0   2   0   0   0   0   0   2   0   2   0   0   0   2   2   2   2   0   0   2   0   2   0   0   2   0   0   0   2   0   0   2   2   2   2   0   0   0   0   2   0   2   2   2   2   0   0   0   2   0   0   2   0   2   2   2   0   0   2   2   0   0   2   2   2   0   0   0   0   2   0   2   2   2   0   2   2   2   2   2   2   2   2   0   2   2   2   2   0   2   2   0
 MK-3-2                 0   0   2   2   0   0   2   2   2   2   0   2   0   2   0   2   2   2   0   0   2   0   2   0   2   0   2   2   2   2   2   0   0   2   2   0   2   0   2   0   0   0   2   2   2   2   2   2   0   2   2   2   0   2   2   0   2   2   2   0   2   2   0   2   2   0   0   2   0   0   0   0   0   2   0   0   2   0   0   2   2   2   2   2   0   2   2   2   2   0   0   2   0   0   2   0   0   2   2   2   0   0   0   0   0   0   2   2   0   2   0   0   0   0   0   2   0   2   0   0   0   2   2   2   0   0   0   2   0   2   0   0   2   0   0   0   0   0   0   2   2   2   2   2   2   0   0   2   2   2   2   2   2   0   0   0   2   0   0   2   0   2   2   2   0   0   0   2   0   0   2   2   2   0   0   2   0   2   0   2   2   2   0   2   2   0   2   2   2   0   2   0   2   2   2   2   0   2   2   0
 MK-3-3                 0   0   2   2   0   0   2   2   2   2   0   2   0   2   0   2   2   0   0   0   0   0   2   0   2   0   2   2   2   2   2   0   0   2   2   2   2   0   2   2   2   0   2   2   2   2   2   2   0   2   2   2   0   0   2   0   2   2   2   0   2   2   0   2   0   0   0   2   0   0   2   0   0   2   2   0   0   0   0   2   2   2   2   2   0   2   2   2   2   0   0   2   0   0   2   0   2   2   2   2   0   0   0   0   0   0   2   2   0   2   0   0   0   0   0   2   0   2   0   0   0   2   2   2   0   0   0   2   2   2   0   0   2   0   0   0   0   0   0   2   0   2   2   2   2   0   0   0   2   2   2   2   2   0   0   0   2   0   0   2   0   2   2   2   0   0   2   2   0   0   2   2   0   0   0   2   0   0   0   2   2   2   0   2   2   0   2   2   2   0   2   0   2   2   2   0   2   2   2   0
 MK-3-4                 0   0   0   2   0   0   2   2   2   2   0   2   2   2   0   2   2   0   0   2   0   0   2   0   0   0   2   2   2   0   2   0   0   2   2   2   2   0   2   0   2   2   2   2   0   2   0   0   2   2   2   2   0   0   2   0   2   2   2   0   2   2   0   2   0   0   0   2   0   0   2   0   0   2   2   0   0   0   0   2   2   0   0   2   0   2   2   2   2   0   0   2   2   0   2   0   2   2   2   2   2   0   0   0   0   0   2   2   0   0   0   0   0   0   0   2   0   2   0   0   0   2   2   2   0   0   0   2   2   2   0   0   2   0   0   0   2   0   0   2   0   2   0   2   2   0   0   2   2   2   2   2   2   0   0   0   2   0   0   2   0   2   2   2   0   0   2   2   0   0   2   0   0   0   0   2   0   0   0   2   2   2   0   2   2   0   2   2   2   0   2   0   2   2   2   0   2   2   2   0
 MK-3-5                 0   0   0   2   0   0   2   2   2   2   0   2   2   2   0   2   0   0   0   2   2   0   2   0   0   0   2   2   2   0   2   0   2   2   2   2   2   2   2   2   2   2   2   2   0   2   0   0   2   2   2   2   0   0   2   0   2   2   2   0   2   2   2   0   0   0   0   2   0   0   2   0   0   2   0   0   0   0   0   0   2   0   0   2   0   2   2   2   2   0   0   2   2   0   0   0   2   2   2   2   2   0   0   0   0   0   0   2   0   0   0   0   0   0   0   2   0   2   0   2   0   2   2   2   0   0   0   2   2   2   0   0   0   0   0   0   2   0   0   2   0   2   0   2   2   0   0   2   2   2   2   2   0   0   0   0   2   0   0   2   2   2   2   2   2   0   2   2   2   2   2   0   0   0   0   2   0   0   0   2   0   2   0   2   2   0   2   2   2   0   2   0   2   2   2   0   2   0   2   0
 MK-3-6                 0   0   0   2   0   0   2   2   2   2   0   2   2   2   0   2   2   0   0   2   2   0   2   0   0   2   0   0   2   2   2   0   2   2   2   2   2   2   0   2   2   0   2   2   0   2   0   0   2   2   2   2   0   0   2   0   2   2   0   0   2   2   2   0   0   2   0   0   2   0   2   0   0   2   0   0   0   0   0   0   2   0   0   2   0   0   2   0   2   2   0   2   2   0   0   0   2   2   2   2   2   2   0   0   0   0   0   2   0   0   0   0   0   2   0   2   0   2   0   2   0   2   2   2   0   0   0   2   2   2   0   0   0   0   0   0   2   0   0   2   0   2   0   2   2   2   0   2   2   2   2   2   0   0   0   2   0   0   0   2   2   2   2   2   2   0   2   2   2   0   2   0   0   0   0   2   2   0   0   0   0   0   0   2   2   2   2   2   2   0   2   0   2   2   2   0   2   0   2   0
 MK-3-7                 0   0   0   2   0   0   2   2   2   0   0   2   2   2   0   2   0   0   0   2   2   0   2   0   0   2   0   0   2   2   2   0   2   2   2   2   2   2   0   2   2   0   2   2   0   2   0   0   2   2   0   2   0   2   2   0   2   2   0   0   2   2   2   0   0   2   0   0   2   0   2   0   0   0   0   0   0   0   0   0   2   0   0   2   0   2   2   0   0   2   0   2   2   0   2   0   2   2   2   2   2   2   0   0   0   0   0   2   0   0   0   0   0   2   0   2   0   2   0   0   0   2   2   2   2   0   0   2   2   2   0   0   0   0   0   0   2   0   0   2   2   2   0   2   2   2   0   2   2   2   2   2   0   0   0   2   0   0   0   2   2   2   2   0   2   0   2   2   2   0   0   0   0   0   0   2   2   0   0   0   0   0   0   2   2   2   2   2   2   0   2   0   2   0   2   0   2   0   0   0
 MK-3-8                 0   0   0   0   0   0   0   2   2   0   0   2   2   2   0   2   0   2   0   2   2   0   2   0   2   0   0   0   2   2   2   0   2   2   2   2   2   2   0   2   2   0   2   2   0   2   0   0   2   2   0   2   0   2   2   0   2   2   2   2   2   0   2   0   0   2   0   0   2   0   0   0   2   0   0   0   0   0   0   0   2   0   0   2   0   2   2   0   2   2   0   2   2   0   2   0   2   2   2   2   2   2   0   0   0   0   0   2   2   0   0   0   2   2   0   2   2   2   0   2   0   2   2   2   2   0   0   2   2   2   0   0   0   0   2   2   2   0   0   2   2   0   0   2   2   2   0   2   2   2   2   2   0   0   0   2   0   0   0   2   2   2   2   0   2   0   2   2   2   0   0   0   0   0   0   0   2   0   0   0   0   0   0   2   2   2   0   2   2   2   2   0   0   0   2   0   2   0   0   0
 MK-3-9                 0   0   0   0   0   0   2   2   2   0   0   2   2   2   0   2   2   2   0   2   2   0   2   0   2   0   0   0   2   2   2   0   2   2   2   2   2   2   0   0   2   0   2   2   0   2   2   2   2   2   0   2   0   2   0   0   2   2   2   2   0   0   2   0   0   2   0   2   2   0   0   0   2   0   0   0   0   0   0   0   2   0   0   2   0   2   2   0   2   2   2   2   2   0   2   0   2   2   2   2   2   2   0   0   0   0   2   2   0   0   0   0   2   2   0   2   2   2   0   2   0   2   2   2   2   0   0   2   2   2   0   0   0   0   2   2   2   0   2   2   2   0   0   2   2   2   0   2   2   2   2   2   0   0   2   2   0   0   0   2   2   2   2   0   2   0   2   2   2   0   0   0   0   0   0   0   2   0   0   2   2   0   2   2   2   2   0   2   2   2   2   0   0   0   2   2   0   0   0   0
 MK-3-10                0   0   2   0   0   0   2   2   2   0   0   2   2   2   0   2   2   2   0   2   2   0   2   0   2   0   0   0   2   2   2   0   2   2   2   2   2   2   0   0   2   0   2   2   2   0   2   0   0   2   0   2   2   2   2   0   2   2   2   2   0   0   0   0   0   2   2   2   2   0   2   0   2   0   2   0   0   0   2   0   2   0   0   2   0   2   2   0   2   2   2   2   2   0   2   0   2   2   2   0   0   2   0   0   0   0   2   2   0   0   0   0   2   2   0   2   2   2   0   2   0   2   2   2   2   0   0   2   2   2   0   0   0   0   2   2   2   0   2   2   2   0   0   2   2   2   0   2   2   2   2   2   0   0   2   2   0   0   0   2   2   2   2   0   2   0   2   2   2   0   2   0   0   0   0   0   2   0   0   2   2   0   2   2   2   2   0   2   0   2   0   0   0   0   2   2   0   0   0   0
 MK-3-11                0   0   2   0   0   0   2   2   2   0   0   2   2   2   2   2   0   2   0   2   2   0   2   0   2   0   0   0   2   2   2   0   2   2   2   2   2   2   0   0   2   0   2   2   2   0   0   0   0   2   0   2   2   2   2   0   0   2   2   2   0   0   0   0   0   2   2   2   2   0   2   0   2   0   0   0   0   2   2   0   0   0   0   2   0   2   2   0   2   2   2   2   2   0   0   0   2   2   2   2   0   2   0   0   0   0   2   2   0   0   0   0   2   2   0   2   2   2   0   2   0   0   2   2   2   0   0   2   2   2   0   0   0   0   2   2   2   0   2   2   2   0   0   0   2   2   0   2   2   2   2   2   0   0   2   0   0   0   0   2   2   2   2   0   2   0   0   2   0   2   2   0   0   0   0   0   2   0   0   2   2   0   2   2   2   2   0   2   0   2   0   0   0   0   2   2   0   0   0   0
 MK-3-12                0   0   2   0   0   0   2   0   2   0   0   2   2   2   2   2   0   2   0   2   2   0   2   0   2   0   0   2   2   2   2   0   2   2   2   2   2   2   0   0   2   0   2   2   2   2   0   0   0   2   0   2   2   2   2   0   0   2   2   2   0   0   0   0   0   0   2   2   2   0   2   0   2   0   0   0   2   2   2   0   0   2   0   2   0   2   2   0   0   2   2   2   2   0   2   0   2   2   2   2   0   2   0   0   0   0   2   2   0   0   0   0   2   2   0   0   2   2   0   2   0   0   2   2   2   0   0   2   2   2   0   0   0   0   0   2   2   0   2   2   2   0   0   0   2   2   0   2   2   2   2   2   0   0   2   0   0   0   0   0   2   2   2   0   2   0   0   2   0   2   2   0   0   2   0   0   2   0   0   2   2   0   2   2   2   0   0   2   0   2   0   0   0   0   2   2   0   0   0   0
 MK-3-13                0   0   2   0   0   0   2   0   2   0   0   2   2   0   2   2   0   2   0   2   2   0   2   0   2   0   0   2   2   0   0   0   2   0   2   2   2   2   2   0   2   0   2   2   0   2   0   0   0   2   0   2   2   2   2   0   0   2   2   2   0   0   0   0   0   0   2   2   2   0   2   0   2   0   0   0   2   0   2   0   0   2   0   2   0   2   2   0   0   2   2   2   2   0   2   0   2   2   2   2   2   2   0   0   0   0   2   2   0   0   0   0   2   0   0   0   2   2   2   2   0   0   2   2   2   0   0   0   2   2   0   0   0   0   2   2   2   0   2   2   2   0   0   0   2   2   0   2   2   2   2   2   2   0   2   0   0   0   0   0   2   2   0   0   2   0   2   2   0   2   2   0   0   2   0   0   2   0   0   2   0   2   2   2   2   0   0   2   0   2   0   0   0   0   2   2   0   0   0   0
 MK-3-14                0   0   2   0   0   0   2   0   0   0   0   2   2   0   2   2   0   2   0   2   2   0   2   0   2   0   0   2   2   0   2   0   2   0   0   2   2   2   2   0   2   0   0   2   0   2   0   0   0   2   0   0   2   2   2   0   0   2   2   2   0   0   0   0   0   0   2   2   2   0   0   0   2   0   0   0   2   0   2   0   0   2   0   2   0   2   2   0   0   2   2   2   2   0   2   2   0   2   2   2   2   2   0   0   0   0   2   2   0   0   0   0   2   0   0   0   2   2   2   2   0   0   2   2   2   0   0   0   2   2   0   0   0   0   2   2   2   0   2   2   2   0   0   0   2   2   0   2   2   2   2   2   2   0   2   0   0   0   0   0   2   2   0   0   2   0   0   2   2   2   0   0   0   2   0   0   2   0   0   2   0   2   0   2   2   0   0   2   0   2   0   0   0   2   2   0   0   0   0   0
 MK-3-15                0   0   2   0   0   0   2   0   0   0   0   2   2   0   2   2   0   2   0   2   2   2   2   0   2   0   0   2   2   0   2   0   2   0   0   2   0   2   2   0   2   0   0   2   0   2   0   0   0   2   0   2   2   2   2   0   0   2   2   0   0   2   0   0   0   0   2   2   2   0   0   0   2   0   2   0   0   0   2   0   0   2   0   2   0   2   0   0   0   2   2   2   2   0   2   2   0   2   2   2   2   2   2   2   0   0   2   2   0   0   0   0   2   0   0   0   2   2   2   2   0   0   2   2   2   0   0   0   2   2   0   0   0   0   2   2   2   0   2   2   0   0   0   2   2   2   0   2   2   2   2   0   0   0   2   0   2   0   2   0   2   2   0   2   0   0   0   0   0   2   0   0   2   2   0   2   2   0   0   2   0   2   0   2   2   0   0   2   0   2   0   0   0   2   2   0   0   0   0   0
 MK-3-16                0   0   2   0   0   0   2   0   0   0   0   2   2   0   2   2   0   2   0   2   2   2   2   2   2   0   0   2   2   0   2   0   2   0   0   2   0   0   2   0   2   0   0   2   0   2   0   0   0   2   0   2   2   2   2   0   0   2   2   0   0   2   0   0   0   0   2   2   2   0   0   0   2   0   2   0   0   0   2   2   0   2   0   2   0   2   0   0   0   2   2   2   2   0   2   2   0   2   2   2   2   2   2   2   0   0   2   2   0   0   0   2   2   0   0   0   2   2   2   2   0   0   2   2   2   0   0   2   2   2   0   0   0   0   2   2   2   0   2   2   0   0   0   2   2   2   0   2   2   2   2   0   0   0   2   0   2   0   2   2   2   2   0   0   0   0   0   0   0   2   0   0   2   2   0   2   2   0   0   2   0   2   0   0   2   0   0   2   0   0   0   2   0   2   2   0   2   0   2   0
 MK-4-1                 0   2   0   0   2   0   2   0   0   0   0   0   0   0   2   2   0   2   0   2   2   0   2   0   2   0   0   0   2   2   0   0   2   0   0   0   2   2   2   0   0   0   2   0   0   0   0   0   0   0   0   0   2   2   2   2   2   2   2   2   0   0   2   2   0   0   0   0   2   0   2   2   0   0   2   0   0   0   2   0   0   2   2   0   0   0   0   2   2   2   0   2   2   0   2   0   0   2   0   0   2   0   0   2   2   0   2   2   2   0   2   0   0   0   2   2   2   0   0   2   0   2   2   0   2   2   0   2   2   2   2   2   0   2   0   2   2   2   2   2   0   2   0   2   0   2   0   2   2   0   2   0   0   0   2   0   0   2   2   2   0   2   2   2   0   2   0   0   0   2   0   0   0   2   2   0   2   2   0   0   0   0   0   2   2   2   0   0   2   2   0   0   0   2   0   2   0   2   2   0
 MK-4-2                 0   2   0   0   2   0   2   2   0   0   0   0   0   0   0   2   0   2   0   2   0   0   2   0   2   0   0   0   2   2   0   0   2   0   0   0   2   2   2   0   0   0   0   0   0   0   0   0   0   0   0   0   2   2   0   0   2   2   2   2   0   0   2   2   0   0   0   0   2   0   2   2   0   0   2   0   0   0   2   0   2   2   2   0   0   2   0   2   2   2   0   2   2   0   2   0   0   2   0   0   2   0   0   2   2   0   2   2   2   0   2   0   0   0   0   2   2   0   0   2   0   0   2   0   2   2   0   2   2   2   2   0   0   2   0   2   2   2   2   2   0   2   2   2   0   2   0   2   2   2   0   0   0   0   2   0   0   2   2   2   0   2   2   2   0   2   2   0   0   2   0   0   0   2   2   0   2   2   0   0   0   2   2   2   0   2   0   2   2   0   0   0   0   2   0   2   0   2   2   2
 MK-4-3                 0   2   2   0   2   0   2   2   0   0   0   0   0   0   0   2   0   0   0   2   0   0   2   2   0   0   0   0   2   2   0   0   2   0   0   0   2   2   2   0   0   0   0   0   0   0   2   0   0   0   2   2   2   2   2   0   2   2   2   2   0   0   2   2   0   0   0   0   0   0   0   2   0   0   2   0   0   0   2   2   2   2   2   0   0   2   0   2   2   2   2   2   2   0   2   2   0   2   0   2   2   0   2   2   2   0   0   2   2   0   2   0   0   0   0   2   2   0   0   2   0   0   2   0   2   0   0   2   2   2   0   0   0   2   0   2   0   2   2   2   0   2   2   2   0   2   0   2   2   2   0   2   0   0   2   2   0   2   2   2   0   2   2   2   0   2   2   0   0   0   0   0   0   2   2   0   0   2   0   2   0   2   2   2   0   2   0   2   2   0   0   0   2   2   0   2   0   2   2   2
 MK-4-4                 0   2   0   0   2   0   2   2   0   0   0   0   0   0   0   2   0   0   0   2   0   0   2   2   0   0   0   0   2   2   0   0   2   2   0   0   2   2   2   0   0   0   0   0   0   0   0   0   0   0   2   2   2   2   2   0   2   2   2   2   0   0   2   2   0   0   0   0   0   0   0   2   0   0   2   0   0   0   2   2   2   2   2   0   0   2   0   2   2   2   2   2   2   0   2   2   0   2   0   0   2   0   2   2   2   0   0   2   2   0   2   0   0   0   0   2   2   0   0   2   0   0   2   0   2   0   0   2   2   2   0   0   0   2   0   2   0   2   2   2   0   2   2   2   0   2   0   2   2   2   2   2   0   0   2   2   0   0   2   2   0   0   2   2   0   2   2   0   0   0   2   0   0   2   2   0   2   2   0   2   2   2   0   2   0   0   2   2   2   0   0   0   2   2   0   2   0   2   2   2
 MK-4-5                 0   2   0   0   2   0   2   2   0   0   0   0   0   0   0   2   0   0   0   2   0   0   2   0   0   0   0   0   2   2   0   2   2   2   0   0   2   2   2   0   0   2   0   0   0   0   0   0   0   0   2   2   2   2   2   0   2   2   2   2   0   2   2   2   0   0   0   0   0   0   2   2   0   0   2   0   0   0   0   2   2   2   0   0   0   2   0   2   2   2   2   2   2   0   2   2   0   0   0   0   2   0   2   2   2   0   0   2   2   0   2   0   0   0   0   2   2   0   0   2   0   0   2   0   2   0   2   2   2   2   0   0   0   2   0   2   0   2   0   2   0   2   2   2   0   2   0   2   2   2   2   2   0   0   2   2   0   0   2   2   0   0   2   2   0   2   2   0   0   0   2   0   0   2   2   2   2   2   0   2   2   2   2   2   0   0   2   0   2   0   0   0   2   2   0   2   0   2   2   2
 MK-4-6                 0   2   0   0   2   0   2   2   0   0   0   0   0   0   0   2   0   0   0   2   0   0   2   0   0   0   2   0   2   2   0   2   2   2   2   0   2   2   2   0   0   2   0   0   0   0   0   0   0   0   2   2   2   2   2   0   2   2   2   2   0   2   2   2   0   0   0   2   0   0   2   0   0   0   2   0   0   0   0   2   2   2   0   0   0   2   0   2   2   2   2   2   2   0   2   2   2   0   0   0   2   0   2   2   2   0   0   2   2   0   2   0   0   0   0   2   2   0   0   2   0   0   2   0   2   0   2   2   2   2   0   0   0   2   2   2   0   2   0   2   0   0   2   2   0   2   0   2   2   2   2   2   0   0   2   2   0   0   2   2   0   0   2   2   0   2   2   0   0   0   0   0   0   2   2   2   2   0   0   2   0   2   0   0   0   0   0   0   2   0   0   0   2   2   0   2   0   2   2   2
 MK-4-7                 0   2   0   0   2   0   2   2   0   0   0   0   0   0   0   2   0   0   0   2   0   0   2   0   0   0   2   0   2   0   0   0   2   2   2   0   2   2   2   0   0   2   0   0   0   2   0   2   0   0   2   2   2   0   2   0   0   2   2   2   0   2   2   2   0   0   0   2   2   0   2   0   0   0   2   0   0   0   0   2   2   2   0   0   0   2   0   0   2   2   2   0   2   0   2   2   2   0   0   0   2   0   2   2   2   0   0   0   2   0   2   0   0   2   0   2   2   0   0   2   0   0   2   0   2   0   2   2   2   2   0   0   0   2   2   2   2   2   0   2   2   0   2   2   0   2   0   2   2   2   2   2   0   0   2   2   0   0   0   2   0   0   2   0   0   0   2   0   0   0   0   0   0   2   0   2   2   0   0   2   0   2   0   0   0   0   0   0   2   0   0   0   2   2   0   2   0   2   2   2
 MK-4-8                 0   2   0   0   2   0   2   0   0   0   0   0   2   0   0   0   0   0   0   2   0   0   2   0   0   0   2   0   2   0   0   0   2   2   2   0   2   2   0   0   0   2   0   0   0   2   0   0   0   0   2   2   2   0   2   0   0   0   2   2   0   2   2   2   2   0   0   0   2   0   2   0   0   0   2   0   0   0   0   2   2   2   0   0   0   2   0   0   2   2   2   0   2   0   2   2   2   0   0   2   2   0   2   2   2   0   2   0   2   0   2   2   0   2   0   2   2   0   0   2   0   0   2   0   2   0   0   2   2   2   0   0   0   2   2   2   2   0   2   2   2   0   2   2   0   2   0   2   2   2   2   2   0   0   2   2   0   0   0   2   0   0   2   0   0   2   2   2   0   2   0   0   0   2   0   2   2   0   0   2   0   2   0   0   0   0   0   0   2   0   0   0   2   2   0   0   0   0   2   2
 MK-4-9                 0   2   0   0   2   0   2   0   0   0   0   0   2   0   0   0   0   0   0   2   0   0   2   0   0   0   2   2   2   0   0   0   2   2   2   0   0   2   0   2   0   2   0   0   0   2   0   0   0   2   2   2   2   0   0   0   0   0   2   2   0   2   2   2   2   0   0   0   2   0   2   0   0   0   2   0   0   0   0   2   2   2   0   0   0   2   0   0   2   2   2   2   2   0   2   2   0   0   0   2   2   0   2   2   2   0   2   0   2   0   2   0   0   2   2   2   2   0   0   2   0   0   0   0   2   2   0   2   2   2   0   0   0   2   0   2   2   0   0   2   2   0   2   2   0   2   0   2   2   2   2   2   0   2   2   2   0   0   0   2   0   0   2   0   0   2   2   2   0   2   0   0   0   2   0   2   2   0   0   2   0   2   0   0   0   0   0   0   2   0   0   0   2   2   0   0   0   0   2   2
 MK-4-10                0   2   0   0   2   0   2   0   0   0   0   0   2   0   0   0   0   0   0   2   0   0   2   0   0   0   2   2   2   0   0   0   2   0   2   0   0   2   0   2   0   2   0   0   2   2   0   0   0   2   2   2   0   0   0   0   0   0   2   2   0   2   0   2   2   0   0   0   2   0   0   0   0   0   2   2   0   0   0   0   2   2   2   0   0   2   0   0   2   2   2   2   2   0   2   2   0   0   0   2   2   0   2   2   2   0   0   0   2   0   2   0   0   2   2   2   2   0   0   2   0   0   0   0   2   2   0   2   2   2   0   0   0   2   2   2   2   0   0   2   2   0   2   0   0   2   0   2   2   2   0   2   0   2   2   2   0   2   0   2   0   0   2   0   0   2   2   2   0   2   0   0   0   2   0   2   2   0   0   2   0   2   2   0   0   0   2   0   2   0   0   0   2   2   0   0   0   0   2   2
 MK-4-11                0   2   0   0   2   0   2   2   0   0   0   0   2   0   0   0   0   0   0   2   0   0   2   0   0   0   2   2   2   0   0   0   2   0   0   0   2   2   0   2   0   2   0   2   2   2   0   0   0   2   2   2   0   0   0   0   0   0   2   2   0   2   0   0   2   2   0   0   2   2   2   0   0   0   2   2   0   0   0   0   2   2   2   0   0   2   0   2   2   2   2   2   2   0   2   2   2   0   0   2   2   0   2   2   0   2   0   0   2   0   0   0   2   0   2   2   2   2   0   2   0   0   0   0   2   2   0   2   2   2   0   0   0   2   2   2   2   0   0   2   2   0   2   2   0   2   0   0   2   2   0   2   0   2   2   2   0   2   0   2   0   0   2   0   0   2   2   2   0   2   0   0   0   2   0   2   2   0   0   2   0   2   2   0   0   0   2   0   2   2   0   0   2   2   0   0   0   0   0   0
 MK-4-12                0   2   0   0   0   0   2   2   0   0   0   0   2   0   0   0   0   0   0   2   0   0   2   0   0   0   2   2   2   0   0   0   2   2   0   2   2   2   0   2   0   2   0   2   2   2   0   0   0   2   2   2   0   0   0   0   2   0   2   0   0   2   0   0   2   2   0   0   2   2   2   0   0   0   2   2   2   0   0   0   2   2   2   0   0   2   0   2   2   2   2   0   2   0   2   2   2   2   0   2   2   0   2   2   0   0   0   0   2   0   0   0   2   0   2   2   2   0   0   2   0   0   0   0   2   2   0   2   2   2   0   2   0   2   2   2   2   0   2   2   2   0   2   2   0   2   0   0   2   2   0   2   0   2   2   2   0   2   0   0   0   2   2   0   0   2   2   2   2   2   2   0   0   0   2   2   2   0   0   2   0   2   2   0   2   0   2   0   0   2   0   0   2   2   0   0   2   0   0   0
 MK-4-13                2   2   0   0   0   0   2   2   0   0   0   0   2   0   0   0   0   0   0   2   0   2   2   0   0   0   0   2   2   0   0   0   2   2   0   0   0   2   0   2   0   2   0   2   2   2   0   0   0   2   2   2   0   0   0   0   2   0   2   0   0   2   0   0   2   2   0   0   2   2   2   0   0   0   2   2   2   0   0   0   2   2   2   0   0   2   0   2   2   2   2   0   2   2   2   0   2   2   0   2   2   0   2   0   0   0   0   0   2   0   0   0   2   0   2   2   2   0   0   2   2   0   0   0   2   2   0   2   2   2   0   2   0   2   2   2   2   0   2   0   2   0   2   2   0   2   0   0   2   2   0   2   0   2   2   2   0   2   0   0   2   2   2   0   0   2   2   2   2   2   2   0   0   0   2   2   2   0   0   2   0   2   2   0   2   0   2   0   0   2   0   0   2   2   0   0   2   0   0   0
 MK-4-14                2   0   0   0   0   0   2   2   0   0   0   0   2   0   0   0   0   0   0   2   0   2   2   0   0   0   0   2   0   0   0   0   2   2   0   0   0   2   0   2   2   2   0   2   2   0   0   0   0   2   2   2   2   0   0   0   2   0   0   0   0   2   2   0   2   2   0   0   2   2   2   0   2   0   2   0   2   0   0   2   2   2   2   0   2   2   0   2   2   2   2   0   2   2   2   0   2   2   0   2   2   0   2   0   0   0   0   0   2   0   0   0   2   0   2   2   2   0   2   2   2   0   2   0   2   2   0   2   2   2   0   2   0   2   2   2   2   0   2   0   2   0   2   2   0   2   0   0   2   2   0   2   0   0   2   2   0   2   0   0   2   2   2   0   0   2   2   2   2   2   2   0   0   0   2   2   2   0   2   2   0   2   2   0   2   0   2   0   2   2   0   0   2   2   0   0   2   0   0   0
 MK-4-15                0   0   0   0   0   2   2   2   0   0   0   0   2   2   0   2   0   0   0   2   0   2   2   0   0   0   0   2   0   0   0   0   2   2   0   0   0   2   0   2   2   2   0   2   2   0   0   0   0   2   2   0   2   0   0   0   2   0   0   0   0   2   0   0   2   2   0   0   0   2   2   0   2   0   2   2   2   0   0   2   2   2   2   0   2   0   2   0   2   2   2   0   2   0   2   0   2   2   0   2   2   0   2   0   0   0   0   0   2   0   0   0   2   0   2   0   2   2   2   2   2   0   2   0   2   2   0   2   2   2   0   2   0   2   2   2   2   0   2   0   2   0   2   2   0   2   0   0   2   2   0   2   0   0   2   2   0   2   0   0   2   2   2   0   0   2   2   2   2   2   2   0   0   0   2   2   2   0   2   2   0   2   2   0   2   0   2   0   2   2   0   0   2   2   0   0   2   0   0   0
 MK-4-16                0   0   0   2   0   2   2   2   0   0   0   0   2   2   0   2   0   0   0   2   0   2   2   0   0   0   0   2   0   0   0   0   2   2   0   0   0   2   0   2   2   2   0   2   2   0   0   0   0   2   2   0   2   0   0   0   2   0   0   0   0   2   0   2   2   2   0   0   0   2   2   0   2   0   2   2   2   0   0   2   2   2   2   0   2   0   2   0   2   2   2   0   2   0   2   0   2   2   0   2   2   0   2   0   0   0   0   0   2   0   0   0   0   0   2   0   2   2   2   2   2   0   2   0   2   2   0   2   2   0   0   2   0   2   0   2   2   0   2   0   2   2   2   2   0   2   0   0   2   2   0   2   0   0   2   2   0   2   0   0   2   2   2   2   0   2   2   2   2   2   2   0   2   2   0   0   2   0   2   0   2   2   2   2   2   0   2   0   2   2   0   0   2   2   0   0   2   0   0   0
 MK-5-1                 2   0   2   2   2   2   2   0   2   0   2   0   0   0   2   2   0   2   2   0   2   2   0   2   0   2   2   2   0   2   2   0   0   0   0   2   2   0   0   0   2   2   0   2   0   0   0   0   2   2   0   2   2   2   2   0   0   0   2   0   2   0   0   2   0   2   2   0   0   0   2   2   2   2   2   2   2   2   2   0   2   0   2   2   0   2   2   2   0   0   2   2   2   2   0   2   0   0   2   0   0   0   2   2   0   2   0   0   2   0   2   0   2   2   0   0   0   2   0   2   0   0   0   0   0   0   0   2   2   0   0   0   0   0   2   2   2   2   0   2   0   2   0   2   2   0   0   2   0   2   2   2   2   0   2   0   0   2   2   0   0   0   0   0   0   0   2   2   0   2   2   0   0   2   2   2   2   2   2   0   0   0   0   0   0   0   0   2   0   0   0   0   2   2   2   2   0   0   2   2
 MK-5-2                 2   0   0   2   2   2   2   0   2   0   2   0   0   0   2   2   0   2   2   0   2   0   0   0   0   0   2   2   0   2   2   0   0   0   0   2   2   0   0   0   2   2   0   2   0   0   0   0   2   2   0   2   2   2   2   2   0   0   2   0   0   0   0   0   0   2   2   0   0   0   2   2   2   2   2   2   2   2   0   2   2   0   2   2   0   2   2   2   0   0   2   2   2   2   0   0   0   0   2   0   0   0   2   2   0   2   0   0   2   0   2   2   2   2   0   0   0   2   0   2   0   0   0   0   0   0   0   2   2   0   0   0   0   0   0   2   2   2   0   2   0   2   2   2   0   0   0   2   2   2   2   2   2   0   2   0   2   2   2   0   0   0   0   0   0   0   2   0   0   2   2   0   0   2   0   2   2   2   2   0   0   0   0   0   2   0   0   2   0   0   0   0   2   2   2   2   0   0   2   2
 MK-5-3                 2   0   0   2   2   0   2   0   2   0   2   2   0   0   2   2   0   2   2   0   2   0   0   0   0   0   2   2   0   2   2   0   0   0   0   2   2   0   0   0   2   2   2   2   0   0   0   0   0   2   0   2   2   2   2   2   2   0   2   0   0   0   0   0   0   0   2   0   0   0   2   2   2   2   2   2   2   2   0   2   2   0   2   0   0   2   0   2   0   0   2   0   2   2   0   0   2   0   2   0   0   0   2   2   0   2   0   0   2   0   2   2   2   2   0   0   0   2   0   2   0   0   0   0   0   0   0   2   2   0   0   0   0   0   0   2   2   2   0   2   2   0   2   2   0   0   2   2   2   2   2   2   2   0   2   0   2   2   2   0   0   0   0   0   0   0   2   0   0   2   2   0   0   2   0   2   2   2   2   0   0   0   2   0   0   0   0   2   0   0   0   2   2   2   2   2   2   0   2   2
 MK-5-4                 2   0   0   2   2   0   2   0   2   0   2   2   0   0   2   2   0   2   0   0   2   0   0   0   0   0   2   2   0   2   2   0   0   0   0   2   2   2   0   0   2   2   2   2   0   0   0   0   0   2   0   2   2   2   2   2   0   0   2   0   0   0   0   0   0   0   2   0   0   0   0   2   2   2   2   2   2   2   0   2   2   0   2   0   0   2   0   2   0   0   2   0   2   0   0   0   2   0   0   0   0   0   2   2   0   2   0   0   2   0   2   2   2   2   0   0   0   2   0   2   0   0   0   0   0   0   0   2   2   0   0   0   0   2   0   2   2   2   0   2   2   0   2   2   0   2   2   2   2   0   2   2   2   0   2   0   2   2   2   0   0   0   0   0   0   0   2   0   0   2   2   0   0   2   0   2   2   2   2   0   0   0   2   0   0   0   0   2   0   0   0   2   2   2   2   2   2   0   0   2
 MK-5-5                 2   0   0   2   2   0   2   0   2   2   2   2   0   0   2   2   0   2   0   0   2   0   0   0   0   0   2   2   0   2   2   0   0   0   0   0   0   2   0   0   2   2   2   2   0   0   0   0   2   2   0   2   2   2   0   0   0   0   2   0   2   0   2   0   0   2   2   2   0   0   0   2   2   2   2   2   2   2   0   2   2   0   2   0   0   2   0   2   0   0   0   0   2   0   0   0   2   0   2   0   0   0   2   0   0   2   0   0   2   0   2   2   2   2   0   0   0   2   0   2   0   0   0   0   0   0   0   2   2   2   0   0   0   2   0   2   0   2   0   2   2   0   2   2   0   2   2   2   2   0   2   2   2   0   2   0   2   2   2   0   2   0   0   0   0   0   2   0   0   2   0   0   0   2   0   2   2   2   2   0   2   0   2   0   0   0   0   0   0   0   0   0   2   2   2   2   2   0   0   2
 MK-5-6                 2   0   0   2   2   0   2   0   2   2   2   0   0   0   2   2   0   2   0   0   2   0   0   0   0   0   2   2   0   2   2   0   0   0   0   0   2   2   0   0   0   2   0   2   0   0   0   0   2   2   0   2   2   2   0   0   2   0   2   0   2   0   2   2   0   2   2   2   0   0   2   2   2   2   2   2   2   2   2   2   2   2   2   0   0   2   0   2   0   0   0   0   2   0   2   0   0   0   2   0   0   0   2   2   0   2   0   0   2   0   2   2   2   2   0   0   0   0   0   2   0   0   2   0   0   0   2   2   0   0   0   0   0   2   0   2   0   2   2   2   2   0   2   2   0   2   2   2   2   0   2   2   2   2   2   0   2   2   0   0   0   0   2   0   2   0   0   0   0   2   0   0   0   2   0   2   2   2   2   0   2   0   2   0   0   0   0   0   0   0   0   0   2   2   2   2   2   0   0   2
 MK-5-7                 2   0   0   2   2   0   2   0   0   2   0   0   0   0   2   2   0   2   0   0   2   2   0   0   0   2   2   2   0   2   2   0   0   0   0   2   0   2   2   0   0   2   0   2   0   0   0   0   2   2   0   2   2   2   0   0   2   0   2   0   2   0   2   2   0   2   0   2   0   0   2   2   2   0   2   2   2   2   2   2   2   2   2   0   0   2   0   2   0   0   2   0   2   0   2   0   0   0   2   0   0   0   0   2   0   2   0   0   2   0   2   0   2   2   0   0   2   0   0   0   0   0   2   0   0   0   2   2   0   0   0   0   2   2   0   2   0   0   0   2   2   0   2   2   0   2   2   2   2   0   2   2   2   2   0   0   2   2   0   0   0   0   2   2   2   0   0   0   0   2   0   0   0   2   0   0   2   2   2   0   2   0   2   0   0   0   0   0   0   0   0   0   0   2   2   2   2   0   0   2
 MK-5-8                 2   0   0   2   2   0   2   0   0   2   0   0   0   0   0   2   0   2   0   0   2   2   0   2   0   2   2   2   0   2   0   0   0   0   2   2   0   2   2   0   0   2   0   2   0   0   0   0   2   2   0   2   2   2   2   0   2   0   2   0   0   2   2   2   0   2   0   2   0   0   2   2   0   0   0   0   2   0   2   2   2   2   2   0   0   2   0   2   0   2   0   0   2   0   2   2   0   0   0   0   0   0   0   2   0   2   0   0   2   0   2   0   2   2   0   0   2   0   0   0   0   0   2   0   0   0   2   2   0   0   2   0   2   2   0   2   0   0   0   2   2   0   2   2   0   2   2   2   2   0   2   2   2   2   2   0   0   0   0   0   2   0   2   2   2   0   0   0   0   2   2   0   0   2   0   0   2   2   2   0   2   0   2   0   0   0   0   0   0   0   0   0   0   2   0   2   2   0   0   2
 MK-5-9                 2   0   0   2   2   0   2   0   0   0   0   0   0   0   0   2   0   2   0   0   2   0   0   0   0   2   2   2   0   2   0   0   0   0   2   2   0   2   2   0   0   2   0   2   0   0   0   0   2   2   2   2   2   0   2   0   2   0   2   0   0   2   2   2   0   2   0   2   0   0   2   2   0   0   0   0   2   2   2   2   2   2   2   0   0   0   0   2   0   2   0   0   2   0   2   2   0   0   0   0   0   0   0   2   0   2   0   0   2   0   2   0   2   2   0   0   0   0   0   0   0   0   2   0   0   0   2   2   0   0   2   0   2   2   2   2   0   0   0   2   2   0   2   2   0   2   2   2   2   0   2   2   2   0   2   0   0   0   0   0   2   0   2   2   2   0   0   2   0   2   2   0   0   2   0   0   2   2   2   0   2   2   2   0   0   0   0   0   2   0   0   0   2   2   0   0   2   0   2   2
 MK-5-10                2   0   0   0   2   0   0   0   0   0   0   0   0   0   0   2   0   2   0   0   2   0   0   0   0   2   2   2   0   2   0   0   0   0   2   2   0   2   2   0   0   2   0   2   0   0   0   0   2   2   2   2   2   0   0   0   2   0   2   0   0   2   2   2   0   2   0   2   2   0   2   2   2   0   0   0   2   2   2   2   2   2   2   0   0   0   0   2   0   2   0   0   2   0   2   2   0   0   0   0   0   0   0   2   0   2   2   0   2   0   2   0   2   2   0   0   0   0   0   0   0   0   2   0   0   0   2   2   0   0   2   0   2   0   0   2   0   0   0   2   2   2   2   0   0   2   2   2   2   0   2   2   2   0   2   0   2   0   0   2   0   0   2   2   2   0   0   2   0   2   0   0   0   2   0   0   2   2   2   0   2   2   2   0   2   2   0   0   2   0   0   0   2   2   0   0   0   0   2   2
 MK-5-11                2   0   0   0   2   0   0   0   2   0   0   0   0   0   2   2   0   2   0   2   2   2   0   0   0   2   2   0   0   2   0   0   0   0   2   2   0   2   2   0   0   2   0   2   0   0   0   0   2   2   2   2   2   0   0   0   0   0   0   0   0   2   2   2   0   2   0   2   2   0   2   2   0   0   0   0   2   2   0   2   2   2   0   0   0   0   0   2   0   2   0   0   0   0   2   2   0   0   0   2   0   0   0   2   0   2   2   0   2   0   2   0   2   2   0   2   0   0   2   0   0   0   2   0   0   0   2   2   0   0   2   0   2   0   0   2   0   0   0   2   2   2   2   0   0   2   2   2   2   0   2   2   2   0   2   0   0   0   0   2   0   0   2   2   2   0   0   2   2   2   0   0   0   2   0   0   2   2   0   0   2   2   2   0   2   2   0   2   2   2   0   2   2   2   0   0   0   0   2   2
 MK-5-12                2   0   0   0   0   2   2   0   2   0   0   2   2   0   2   2   0   2   0   2   2   2   0   0   0   2   2   0   0   2   0   0   0   2   2   2   0   2   2   0   0   2   0   2   0   0   0   2   2   2   2   2   2   0   0   0   0   0   2   0   0   2   2   2   0   2   0   2   2   0   0   2   2   0   0   0   2   2   0   2   2   2   0   0   0   0   0   2   0   2   0   0   0   0   2   0   0   0   0   2   0   0   0   2   0   2   2   0   2   0   2   0   2   2   0   2   0   0   2   0   0   0   2   2   0   0   2   2   0   2   2   0   2   0   0   2   0   0   2   2   2   2   2   0   0   2   2   2   2   0   0   2   2   0   0   0   0   0   0   2   0   0   2   2   2   0   0   0   2   2   0   0   0   2   0   0   2   2   0   0   2   2   2   0   2   2   0   2   2   2   0   2   0   2   0   0   0   0   2   2
 MK-5-13                2   0   0   2   0   2   2   0   2   0   0   2   2   0   2   2   0   2   0   2   0   2   0   0   0   2   2   2   0   2   0   0   0   2   2   2   0   0   2   0   0   2   0   0   0   0   0   0   2   2   2   0   2   0   0   0   0   0   2   0   0   2   2   2   2   2   0   2   2   0   0   2   2   0   0   0   2   2   0   2   2   0   0   0   0   0   0   2   0   2   0   0   0   0   2   0   0   0   0   2   0   0   0   2   0   2   2   0   2   0   2   0   2   2   0   2   0   0   2   0   0   0   2   2   0   2   2   2   2   2   2   0   2   0   0   2   0   0   2   2   2   0   2   0   0   2   2   0   2   0   0   2   2   0   0   0   2   2   0   2   0   0   2   2   2   0   0   0   2   2   0   0   2   2   0   0   2   2   0   0   0   2   2   0   2   2   0   2   0   0   0   2   0   2   0   0   0   2   2   2
 MK-5-14                2   0   0   2   0   2   2   0   0   0   0   2   2   0   2   2   2   2   0   2   0   2   0   0   0   2   2   2   0   2   0   0   0   2   2   2   0   0   2   0   0   2   0   0   0   0   0   0   2   0   2   0   2   0   0   0   0   0   2   0   0   2   2   2   2   2   0   2   2   0   0   0   2   0   0   0   2   2   0   2   0   0   0   0   0   0   0   2   0   2   0   0   0   0   0   0   0   0   0   2   0   0   0   2   0   2   2   0   2   0   2   2   2   2   0   2   0   0   2   0   2   0   2   2   0   2   2   2   2   2   2   0   2   0   0   0   0   0   2   2   2   0   2   0   0   2   2   0   2   0   0   2   2   0   0   0   2   2   0   2   0   0   2   2   2   0   0   0   2   0   0   0   2   2   0   0   2   2   0   0   0   2   2   0   2   2   2   2   0   0   0   2   0   2   0   0   0   2   2   0
 MK-5-15                2   0   0   2   0   2   2   0   0   0   0   2   2   0   2   2   2   2   0   2   2   2   0   0   0   2   2   2   0   2   0   0   0   2   2   2   0   0   2   0   0   2   0   0   0   0   0   0   2   0   2   0   2   0   0   0   0   0   0   0   0   2   2   2   0   2   0   2   2   0   0   0   2   2   0   2   2   2   0   2   0   0   0   0   0   0   0   2   2   2   0   0   0   0   0   0   0   0   0   2   0   0   0   2   0   2   2   0   2   0   2   2   2   2   0   2   0   0   2   0   2   0   2   2   0   2   2   2   0   2   2   0   2   0   0   0   0   0   2   2   2   0   0   2   0   2   2   0   2   0   0   2   2   0   0   0   2   2   0   2   2   0   2   2   2   0   0   0   2   0   0   0   2   2   0   0   2   2   0   0   0   2   2   0   2   2   2   2   0   0   0   2   0   2   0   0   0   2   2   0
 MK-5-16                2   2   0   2   0   2   2   0   0   0   0   2   2   0   2   2   2   2   0   2   2   2   2   0   0   2   2   2   2   2   0   0   0   2   2   2   0   0   2   0   0   2   0   0   0   0   0   0   2   0   2   0   2   0   0   0   0   0   2   0   0   2   2   2   0   2   0   2   2   0   0   0   2   2   0   0   2   2   2   2   0   0   0   0   0   0   0   2   2   2   0   0   2   0   0   0   0   0   0   2   0   2   0   2   0   2   2   0   2   0   2   2   2   2   0   2   0   0   2   2   2   0   2   2   0   2   2   0   0   2   2   0   2   2   0   0   0   0   2   2   0   0   0   2   0   2   2   0   2   0   0   2   2   0   0   0   2   2   0   2   2   0   2   2   2   0   0   0   2   0   0   0   2   2   0   0   0   2   0   0   0   2   2   0   2   2   2   2   0   0   0   2   0   2   0   0   0   2   2   2
 MK-6-1                 2   2   0   0   2   2   2   2   0   0   2   0   2   0   2   0   2   2   2   2   0   2   2   0   0   0   2   2   0   2   0   2   0   2   2   2   2   2   2   0   0   0   0   2   2   0   2   0   2   2   0   0   0   0   2   0   0   0   0   2   0   0   2   2   0   2   0   2   0   0   0   2   2   2   0   2   0   2   0   2   2   0   0   0   2   2   2   2   2   0   0   2   0   2   0   0   2   2   0   2   2   2   0   2   2   0   0   2   2   0   0   0   0   2   0   2   2   0   2   2   2   2   2   2   0   0   2   2   2   0   0   2   0   2   2   0   0   2   2   0   2   0   2   2   2   2   0   0   2   0   0   0   0   0   0   2   0   2   0   2   2   0   0   0   0   2   2   2   2   2   2   2   2   2   2   0   2   0   2   2   0   2   0   2   0   2   0   2   0   2   2   2   0   2   2   0   0   0   0   0
 MK-6-2                 2   0   0   0   2   2   2   2   0   0   2   0   2   0   2   0   2   2   2   2   0   0   0   0   0   0   2   2   0   0   0   2   0   2   2   2   2   2   2   0   2   0   0   2   2   2   2   0   2   2   0   0   0   2   2   0   2   0   0   2   0   0   2   2   0   2   0   2   0   0   0   0   2   2   2   2   0   2   0   2   2   0   0   2   2   2   2   2   2   0   0   2   0   2   0   0   2   0   0   2   2   2   0   2   2   2   0   2   2   0   0   0   0   2   0   2   2   0   2   2   2   2   2   2   0   0   2   2   2   0   0   2   0   2   0   0   0   2   2   0   2   0   2   2   0   2   2   0   2   0   0   0   0   0   0   2   0   2   0   2   2   0   0   2   0   2   2   2   2   2   2   2   2   2   2   0   2   0   2   2   0   2   0   2   2   2   2   2   0   2   2   2   0   0   2   0   0   0   0   0
 MK-6-3                 2   0   0   0   2   2   2   2   0   0   2   0   2   0   2   0   2   2   0   2   0   0   0   0   0   2   2   2   0   0   0   2   2   2   2   2   2   2   2   0   2   0   0   0   2   2   2   0   2   2   0   0   0   2   2   0   2   0   0   2   0   0   2   2   0   2   0   2   0   0   0   2   2   2   2   2   0   2   0   2   2   0   0   2   2   2   2   2   2   0   0   2   2   2   2   0   2   0   0   2   2   2   0   2   2   2   0   2   2   0   0   0   0   2   0   2   2   0   2   2   2   2   2   2   0   0   2   2   2   0   0   2   0   2   0   0   0   2   2   0   2   0   2   2   0   2   2   0   2   2   2   0   0   0   0   2   0   2   0   2   2   0   0   2   0   2   2   2   2   0   2   2   2   2   2   0   2   0   2   2   0   2   0   0   2   2   2   2   0   0   0   2   0   0   2   0   0   0   0   0
 MK-6-4                 2   0   0   2   0   2   2   2   2   2   2   0   2   0   2   0   2   2   0   2   0   0   0   0   0   2   2   2   0   0   0   0   2   2   2   2   0   2   2   0   0   0   0   0   2   2   2   0   2   2   0   0   0   2   2   0   0   0   0   2   0   0   2   2   0   2   0   2   0   0   0   2   2   2   2   2   0   0   0   2   2   0   0   2   2   0   2   0   2   0   0   2   2   2   2   0   2   0   0   2   2   0   2   2   2   2   0   2   2   0   0   0   0   2   0   2   2   0   2   2   2   2   2   2   0   2   2   2   2   0   0   2   0   2   0   0   0   2   2   0   2   0   2   2   0   2   2   0   2   2   2   0   0   0   0   2   0   2   0   2   2   0   0   2   0   0   2   2   2   0   2   2   2   2   2   0   2   0   0   0   0   2   2   0   2   2   2   0   0   0   0   2   0   0   2   0   0   0   0   0
 MK-6-5                 2   0   0   2   0   2   2   0   0   2   2   0   2   0   0   0   2   0   0   2   0   0   0   0   0   2   2   2   0   0   0   0   2   2   2   2   0   2   2   0   0   0   2   0   2   2   0   0   2   2   0   0   2   2   2   0   0   0   0   2   0   0   2   2   0   2   0   2   0   0   0   2   2   2   2   2   0   0   0   2   2   0   0   2   2   0   2   0   2   0   0   2   2   2   2   0   2   0   0   2   2   0   2   2   2   2   0   2   2   0   0   0   2   2   0   0   2   0   0   2   2   2   2   2   0   2   2   2   2   0   0   2   0   2   0   0   0   2   2   0   2   0   2   2   0   2   2   0   2   2   2   0   2   0   0   2   2   2   0   2   2   0   0   2   0   0   2   2   2   0   2   0   2   2   0   0   2   0   0   0   0   2   2   0   2   2   2   0   2   0   0   2   0   0   2   0   0   0   0   0
 MK-6-6                 2   0   0   2   2   2   2   0   0   2   2   0   2   0   0   0   2   2   0   2   0   0   0   0   0   2   2   2   0   0   0   2   2   2   2   2   2   0   2   0   0   2   2   0   2   2   0   0   0   2   0   0   2   2   2   0   0   0   0   2   0   0   2   2   2   2   0   2   0   0   0   2   2   2   2   2   2   0   0   2   2   0   0   2   2   0   2   0   2   0   0   2   2   2   2   2   2   0   0   2   2   0   2   2   2   2   0   2   2   0   0   0   2   2   0   0   2   0   0   2   0   2   0   2   0   2   2   2   2   0   0   2   0   2   0   0   0   2   2   0   2   0   2   2   2   2   2   0   2   2   2   0   2   0   0   2   0   2   0   2   2   0   0   2   0   0   2   0   2   0   2   0   2   2   0   2   2   2   0   0   0   2   2   0   2   2   2   0   2   0   0   2   0   0   2   0   0   0   0   0
 MK-6-7                 2   0   0   2   2   2   2   0   0   2   2   0   2   0   0   0   2   2   2   2   0   0   2   0   0   2   2   2   0   0   0   2   2   2   2   2   2   0   2   0   2   2   2   0   2   2   0   0   0   2   0   0   2   2   2   0   0   2   0   0   0   0   2   2   2   2   0   2   0   0   0   2   0   2   2   0   2   0   0   0   2   0   0   2   2   0   2   0   2   0   0   2   2   2   2   2   2   0   0   2   2   0   0   2   2   2   0   2   2   0   0   0   2   2   0   0   0   0   0   0   2   2   2   2   0   2   2   2   2   0   0   2   0   2   2   0   0   0   2   0   2   0   2   2   2   2   2   0   2   2   2   0   2   0   0   2   0   0   0   2   2   0   0   2   0   0   2   0   2   0   2   0   2   2   0   2   0   2   0   0   0   2   2   0   2   2   2   0   2   0   0   2   0   0   2   0   2   2   0   0
 MK-6-8                 2   0   0   2   0   2   2   0   0   2   2   0   2   0   0   0   0   2   2   2   0   0   2   0   0   2   2   2   0   0   0   2   2   2   2   2   2   0   2   0   2   0   2   2   2   2   0   0   0   2   2   0   2   2   2   0   0   2   2   0   0   0   2   2   2   2   0   2   0   2   0   2   2   2   2   0   2   0   2   0   2   0   0   2   0   0   2   0   2   0   0   2   0   2   2   2   2   0   0   2   2   2   0   2   2   2   0   2   2   0   0   0   0   2   0   0   0   0   0   0   2   2   0   2   2   2   2   2   2   0   0   2   2   2   2   0   0   0   2   0   0   0   2   0   2   2   0   0   2   2   2   0   2   0   0   2   2   0   0   2   2   0   0   2   0   0   2   0   2   2   2   0   2   2   0   2   0   0   0   0   0   2   2   0   2   2   2   0   2   0   0   2   0   2   2   2   0   2   0   2
 MK-6-9                 2   0   0   2   0   2   0   0   0   2   2   0   2   0   0   0   0   2   2   2   0   0   2   0   0   0   2   2   0   0   0   2   2   0   2   2   0   0   2   0   2   0   2   0   2   2   2   0   0   2   2   0   0   0   2   0   0   2   2   0   2   0   2   2   2   2   0   0   0   2   0   2   0   2   2   0   2   0   2   0   2   0   0   2   0   0   2   0   2   0   2   2   0   2   2   2   2   0   0   2   2   2   0   2   2   2   0   2   2   0   0   0   0   2   0   0   0   0   0   0   2   2   0   2   0   2   2   2   2   0   0   2   2   2   2   0   0   0   2   0   0   0   2   0   2   2   2   0   2   2   0   0   2   0   0   2   2   0   0   2   2   0   0   2   0   0   2   0   2   2   2   0   2   2   0   2   0   0   0   0   0   2   2   0   2   2   2   0   0   0   0   2   0   2   2   0   0   2   0   2
 MK-6-10                2   2   0   2   0   2   2   2   0   0   2   0   2   0   0   0   0   2   2   2   0   0   2   0   0   0   2   2   0   0   0   2   2   0   2   2   0   0   2   0   2   0   2   0   0   2   2   0   0   2   2   0   0   0   2   0   0   2   2   0   2   2   2   2   2   2   2   0   0   2   0   2   0   2   0   0   2   2   2   2   0   0   0   2   0   0   2   0   0   0   2   2   2   2   2   2   2   0   0   2   2   2   0   2   2   2   0   2   2   0   0   0   0   2   0   0   0   0   0   0   2   2   0   2   0   2   0   2   2   0   2   2   2   2   2   0   0   2   0   0   0   0   2   0   2   2   2   0   2   2   0   0   2   0   0   2   2   0   0   2   2   0   0   2   0   0   2   0   2   2   2   0   2   0   0   0   2   0   0   0   0   2   2   0   2   2   2   0   0   0   0   0   0   2   2   0   0   2   0   2
 MK-6-11                2   2   0   2   0   2   2   2   0   0   2   0   2   0   0   0   0   0   2   2   0   0   2   0   2   0   2   2   0   0   0   0   2   0   2   2   0   0   2   0   2   0   2   0   0   2   2   0   0   2   2   0   0   0   2   0   0   2   2   2   2   2   2   2   2   0   2   0   0   2   0   2   0   2   0   0   2   2   0   2   0   0   0   2   0   0   2   0   0   0   2   2   2   2   2   2   0   0   0   2   2   2   0   2   0   2   0   2   2   0   0   2   0   2   2   0   0   0   0   0   2   2   2   2   0   0   0   2   2   0   2   0   2   2   2   0   0   2   0   0   0   2   2   0   2   2   2   0   2   2   0   0   2   0   0   2   2   2   0   2   2   0   0   2   0   0   0   0   2   0   2   0   2   0   0   2   2   0   0   0   2   2   2   0   2   0   2   0   0   0   0   0   0   2   2   0   0   2   0   0
 MK-6-12                2   2   0   2   0   2   2   2   0   0   2   2   2   0   2   0   2   0   2   2   2   0   2   0   2   0   2   2   0   0   0   0   2   0   0   2   0   0   0   0   2   0   2   0   0   2   2   0   0   2   2   0   0   0   2   0   0   2   2   2   2   2   2   2   2   0   2   0   0   2   0   2   2   0   2   0   0   2   0   2   0   0   0   2   2   0   2   2   0   0   2   2   0   2   2   2   0   0   0   2   2   2   0   2   0   2   0   2   2   0   0   2   0   2   2   0   2   0   0   0   0   2   2   2   0   0   0   2   0   0   2   2   2   2   2   0   0   2   0   0   0   0   2   0   0   2   2   0   2   2   0   0   2   0   0   2   2   2   2   2   2   0   0   2   0   0   0   0   2   0   0   0   0   0   0   2   2   0   0   2   2   2   2   0   0   0   2   0   2   0   0   0   0   2   2   0   2   2   0   0
 MK-6-13                2   2   0   2   0   2   0   0   0   0   2   2   2   0   2   0   2   0   0   2   2   2   2   0   0   0   2   2   2   0   0   0   2   0   0   2   0   0   0   0   2   0   2   0   0   2   0   0   0   2   2   0   0   0   0   0   0   2   2   2   2   2   2   2   2   0   2   2   0   2   2   0   2   0   2   2   0   2   0   2   0   0   0   2   2   0   0   2   2   0   2   0   0   0   2   2   0   0   0   2   2   2   0   2   0   0   0   2   2   0   0   2   2   2   2   0   2   2   0   0   0   0   2   2   0   0   0   2   0   0   2   2   0   2   2   0   0   2   0   0   0   0   0   0   0   2   0   0   2   2   0   0   0   0   0   2   2   2   2   2   2   0   0   2   0   0   0   0   2   0   0   0   0   0   0   2   2   0   0   2   2   2   2   0   0   0   2   0   0   0   0   0   0   2   2   0   2   2   2   0
 MK-6-14                2   2   2   2   0   2   0   0   0   0   2   0   2   0   2   2   2   2   0   2   2   2   2   0   0   0   2   2   2   0   0   0   2   2   0   2   0   0   0   0   2   0   2   0   0   0   0   0   0   2   2   0   0   2   0   0   0   2   2   2   2   2   2   2   2   0   2   0   0   2   2   0   2   0   2   2   0   2   2   0   0   0   0   2   0   0   0   2   2   0   2   0   0   0   2   2   0   0   0   2   2   0   0   2   0   0   0   2   2   0   0   2   2   0   2   0   2   2   0   0   0   0   2   2   0   2   0   2   0   0   2   2   0   2   2   0   0   2   0   0   0   2   0   2   2   2   0   0   2   2   0   0   0   0   2   2   2   2   2   2   0   0   0   2   0   0   0   0   2   0   0   0   0   2   0   2   2   0   0   2   2   2   2   0   0   0   2   0   0   0   2   0   2   2   2   0   2   2   2   0
 MK-6-15                2   2   2   0   0   2   0   0   2   2   2   0   2   0   0   2   2   2   0   2   0   2   2   0   0   0   2   2   2   0   0   0   2   2   0   2   0   0   0   0   2   2   2   0   0   0   0   0   0   2   2   0   0   2   2   0   0   2   2   2   0   0   2   2   2   0   2   0   0   2   2   0   2   0   2   2   0   2   2   0   2   0   0   2   0   0   0   2   2   0   2   0   0   0   2   0   0   0   0   2   2   0   0   2   0   0   0   2   2   0   0   2   2   0   2   2   2   2   2   0   0   0   2   2   0   2   0   2   0   0   2   0   0   2   2   0   0   2   0   0   0   2   0   2   2   2   0   0   0   2   0   0   0   0   2   2   2   2   2   2   0   0   0   2   0   0   2   0   0   0   0   0   0   2   0   2   2   0   0   2   2   2   2   0   0   0   2   0   0   0   2   0   2   2   2   0   2   2   0   0
 MK-6-16                2   2   2   0   0   2   0   0   2   2   2   0   2   0   0   2   2   2   2   2   0   2   2   2   0   0   2   2   2   0   0   0   2   2   0   2   0   0   0   0   2   2   2   0   0   0   0   0   0   2   2   0   0   2   2   0   0   2   2   2   0   0   2   2   0   2   2   0   0   2   2   0   2   0   0   2   0   0   2   0   0   2   0   2   0   0   0   2   2   0   2   0   0   0   2   0   0   0   0   2   2   0   0   2   0   0   0   0   2   0   0   2   2   0   2   2   2   2   2   0   0   0   0   2   0   2   0   2   0   0   2   0   0   2   2   2   0   2   0   0   0   0   0   2   2   2   0   0   0   2   0   0   0   0   2   2   2   2   2   2   0   0   0   2   0   0   2   0   0   0   0   0   0   2   0   2   2   0   0   2   2   2   2   0   0   0   2   0   0   0   2   2   0   2   0   0   2   2   0   0
 
!****************************************** Phenotypic Data **********************************************************
!-100.0 is resevred for missing phenotype
SimulatedTrait1        12.9789   18.4955   17.3034   14.2991   16.5904   10.7589   16.4655   13.9768   13.7042   13.0326   11.0700   18.7557   16.9163   11.1300   13.8016   16.8808   18.9600   17.9352   14.8422    8.0102   13.7713   13.3911   14.4616   14.8237   17.5507   11.4765   16.0132   20.7094   14.9992   13.7829   16.3106   12.7116   19.1407   17.3302   13.3084   14.5079   15.3405   15.0986   11.2402   14.0652   15.3042   16.5011   16.7793   20.3110   15.3481   14.9373   17.4324   19.5462   14.7669   13.2353   15.2572   12.8433   19.1181   15.2705   10.1591    9.8813   15.8495   17.2841   15.5316   15.7170   15.2843   10.1143   17.0497   12.3712   11.4309   13.4852   18.8447   13.7059   17.4524   16.4485   13.8136   14.9751   11.9523   12.2412   17.1939   20.6110   12.4607   13.3165   14.2125   12.5620   15.5732   13.9468   18.0653   14.9398   16.2201   17.8942   21.0699   11.2149   11.7416   17.9113   18.7847   13.4774   15.3024   14.7803   15.1307   14.3327   19.0342   13.0388   18.0869   11.7307   11.2562   18.9323   20.0504   14.7542   18.2111   16.3360   14.2703   10.9015   14.6401   14.9883   13.9091   14.6727   13.2280   18.9668   13.4617    9.5991   15.2487   15.8022   18.3770   13.9670   13.5151   15.1989   15.0575   14.9119   12.2135   12.4834   13.3099   15.5412   16.8650   15.6309   13.6407   11.7751   16.6996   11.3452   16.0193   14.9011   14.2917   20.3376   12.1454   15.4740   16.9658   16.3527   14.8920   16.7388   17.5616   13.1590   18.5643   10.1082   14.6789   14.7666   19.7894   16.6821   12.0975   21.0249   15.0472   14.1538   13.1568   14.8917   16.7839   15.6491   10.4081   17.2278   12.9713   16.0775   11.4519   14.4585   15.2280   17.2512   17.0916   14.3918   16.3195   12.8636   13.5318   15.3613   14.7568   14.8733   15.3368   12.4647   12.4094   17.6178   15.7716   12.7131   14.8632   14.2462   14.5377   13.2225   15.7962    8.1571   16.8985   16.4079   14.0911   17.4934   15.9996   15.7721   15.8612   12.4349   14.5288   15.4217   20.7087   17.8627
SimulatedTrait2        11.3488   11.9300    9.0335   11.3916    6.8631   10.3085   13.0704    7.7135    8.6944   10.4520   10.5889    6.5983    9.9261    7.4245   11.2656   10.0248   12.5439   12.9027    8.3766   11.1605   10.6052    9.3824    6.9628   11.0718   11.6149    8.7393    6.9436   10.4071   10.0881   11.5301   11.5020   11.8590   11.0756    9.6132    8.0941   10.1776   10.5993    9.6477    9.8666   11.1062    5.2540   11.3211   10.8606    8.1741    8.2237    7.2877    4.8796    7.3649    9.3323   10.1252   11.2965   10.6733    9.0746    6.3354    9.0375    9.5930   10.6926   10.2859    8.9779    9.8693    9.1193   10.0068   10.0991   10.8647    7.6413    8.8380    8.7548    9.1425   12.3247   10.1677    9.2100    9.9714   10.8915    9.9993   12.7997   11.5058    9.6685    9.7917   10.1974    7.2934    8.3880    9.6093    8.6839   10.2935   10.8103    7.3934    8.4164    8.4933   11.0390   10.7663   11.2867    8.9374    8.9557    9.0209   12.7617    9.0103   11.0365   11.2000    9.4679    8.3980    9.7687    9.8152    8.9939    8.8819    7.7267   11.0058   10.2273   13.3876    9.5816   10.8226   10.3896   10.9836    7.4109   11.6939    9.8434    9.2374   10.4572   10.8182   10.6346   10.6113    5.7551   12.4974    9.6446   11.1517   10.0254   10.5896   10.8463   10.1896    9.5795    9.5961    9.6791    9.3816    7.4756    7.6825    7.7316    9.5608    8.7801   10.7542   10.3637   12.2638    7.5449   11.1382   12.4410    9.8525   10.2839    9.2504   10.6485   10.1071   11.2205    6.1530    7.9990   11.4805    7.6212   10.4974    7.8323    8.1304   10.1972   10.2892   12.3165    9.7894    8.6983    8.9770   11.4349    8.3565    9.8416    9.5511    8.8367   10.2650   12.0354   10.1262   11.3151    5.9809    9.0578   11.1057    8.2425    8.7444   10.0631   12.9271    7.9224   12.7480   10.6981    7.8391   10.1670    9.5167    8.9717   10.2153    8.9145    8.5896   11.3764   11.8013   10.0338   10.6895    6.8080    7.0546   10.8743    8.3519   12.7331    7.0716    8.7696   11.3200
 
