# Supplementary material for: Inclusive Composite Interval Mapping of QTL by Environment Interactions in Biparental Populations
Source: PLoS One. 2015 Jul 10;10(7):e0132414. doi: 10.1371/journal.pone.0132414 (PMC4498613; doi:10.1371/journal.pone.0132414)
Supplement: S4 File — (ZIP) [file pone.0132414.s004.zip › H=0.1/L1/run_00090.met]

!**********************Note: lines staring with "!" are remarks and will be ignored in the program********************
!*********************************General Information**********************************
!Assuming F1 = P1 x P2, populations available in QTL IciMapping are: 
!  1, P1BC1F1 = P1 x F1, the first backcrossing where P1 is used as the recurrent parent;
!  2, P2BC1F1 = P2 x F1, the first backcrossing where P2 is used as the recurrent parent;
!  3, F1DH, F1-derived doubled haploids; 
!  4, RIL or F1RIL, recombination inbred lines through the repeated selfing of F1;
!  5, P1BC1RIL, recombination inbred lines through the repeated selfing of P1BC1F1;
!  6, P2BC1RIL, recombination inbred lines through the repeated selfing of P2BC1F1;
!  7, F2, the selfing generation of F1;
!  8, F3, the selfing generation of F2;
!  9, P1BC2F1, the second backcrossing where P1 is used as the recurrent parent; 
! 10, P2BC2F1, the second backcrossing where P2 is used as the recurrent parent;
! 11, P1BC2RIL, recombination inred lines through the repeated selfing of P1BC2F1; 
! 12, P2BC2RIL, recombination inred lines through the repeated selfing of P2BC2F1; 
! 13, P1BC1F2, the selfing generation of P1BC1F1; 
! 14, P2BC1F2, the selfing generation of P2BC1F1; 
! 15, P1BC2F2, the selfing generation of P1BC2F1; 
! 16, P2BC2F2, the selfing generation of P2BC2F1; 
! 17, P1BC1DH, P1BC1F1-derived doubled haploids; 
! 18, P2BC1DH, P2BC1F1-derived doubled haploids; 
! 19, P1BC2DH, P1BC2F1-derived doubled haploids; 
! 20, P2BC2DH, P2BC2F1-derived doubled haploids; 
   3      !Mapping Population (see remarks above)
   2      !Mapping Function (1 for Kosambi; 2 for Haldane; 3 for Morgan)
   2      !Marker Space Type (1 for intervals; 2 for positions)
   1      !Marker Space Unit(1 for centiMorgans; 2 for Morgan)
   6      !Number of Chromosomes (or Linkage Groups)
 200      !Size of the mapping population
   2      !Number of environments
 
!***************************************** Chromosomes and Linkage Maps **********************************************
!Chromosome                 NumMarkers
-CH1                        16
-CH2                        16
-CH3                        16
-CH4                        16
-CH5                        16
-CH6                        16
!Linkage map (Marker name followed by position or the interval length)
 MK-1-1                1     0.000
 MK-1-2                1    10.000
 MK-1-3                1    20.000
 MK-1-4                1    30.000
 MK-1-5                1    40.000
 MK-1-6                1    50.000
 MK-1-7                1    60.000
 MK-1-8                1    70.000
 MK-1-9                1    80.000
 MK-1-10               1    90.000
 MK-1-11               1   100.000
 MK-1-12               1   110.000
 MK-1-13               1   120.000
 MK-1-14               1   130.000
 MK-1-15               1   140.000
 MK-1-16               1   150.000
 MK-2-1                2     0.000
 MK-2-2                2    10.000
 MK-2-3                2    20.000
 MK-2-4                2    30.000
 MK-2-5                2    40.000
 MK-2-6                2    50.000
 MK-2-7                2    60.000
 MK-2-8                2    70.000
 MK-2-9                2    80.000
 MK-2-10               2    90.000
 MK-2-11               2   100.000
 MK-2-12               2   110.000
 MK-2-13               2   120.000
 MK-2-14               2   130.000
 MK-2-15               2   140.000
 MK-2-16               2   150.000
 MK-3-1                3     0.000
 MK-3-2                3    10.000
 MK-3-3                3    20.000
 MK-3-4                3    30.000
 MK-3-5                3    40.000
 MK-3-6                3    50.000
 MK-3-7                3    60.000
 MK-3-8                3    70.000
 MK-3-9                3    80.000
 MK-3-10               3    90.000
 MK-3-11               3   100.000
 MK-3-12               3   110.000
 MK-3-13               3   120.000
 MK-3-14               3   130.000
 MK-3-15               3   140.000
 MK-3-16               3   150.000
 MK-4-1                4     0.000
 MK-4-2                4    10.000
 MK-4-3                4    20.000
 MK-4-4                4    30.000
 MK-4-5                4    40.000
 MK-4-6                4    50.000
 MK-4-7                4    60.000
 MK-4-8                4    70.000
 MK-4-9                4    80.000
 MK-4-10               4    90.000
 MK-4-11               4   100.000
 MK-4-12               4   110.000
 MK-4-13               4   120.000
 MK-4-14               4   130.000
 MK-4-15               4   140.000
 MK-4-16               4   150.000
 MK-5-1                5     0.000
 MK-5-2                5    10.000
 MK-5-3                5    20.000
 MK-5-4                5    30.000
 MK-5-5                5    40.000
 MK-5-6                5    50.000
 MK-5-7                5    60.000
 MK-5-8                5    70.000
 MK-5-9                5    80.000
 MK-5-10               5    90.000
 MK-5-11               5   100.000
 MK-5-12               5   110.000
 MK-5-13               5   120.000
 MK-5-14               5   130.000
 MK-5-15               5   140.000
 MK-5-16               5   150.000
 MK-6-1                6     0.000
 MK-6-2                6    10.000
 MK-6-3                6    20.000
 MK-6-4                6    30.000
 MK-6-5                6    40.000
 MK-6-6                6    50.000
 MK-6-7                6    60.000
 MK-6-8                6    70.000
 MK-6-9                6    80.000
 MK-6-10               6    90.000
 MK-6-11               6   100.000
 MK-6-12               6   110.000
 MK-6-13               6   120.000
 MK-6-14               6   130.000
 MK-6-15               6   140.000
 MK-6-16               6   150.000
!*********************************** Marker Types ********************************************************************
!Co-dominant marker: When heterozygote F1 is present, P1 is coded as 2, F1 is coded as 1, and P2 is coded as 0; Otherwise, P1 is coded as 2, and P2 is coded as 0. 
!Dominant marker: When heterozygote F1 is present, P1 and F1 are coded as 12, and P2 is coded as 0; Otherwise, P1 is coded as 2, and P2 is coded as 0.  
!Recessive markers: When heterozygote F1 is present, P1 is coded as 2, and F1 and P2 are coded as 10; Otherwise, P1 is coded as 2, and P2 is coded as 0. 
!Missing marker is coded as -1. 
 MK-1-1                 2   0   2   0   2   2   2   0   0   0   2   2   0   2   0   0   0   2   2   2   2   2   2   0   2   0   2   2   0   0   0   0   2   0   0   0   2   0   0   2   2   2   2   2   0   0   2   2   2   2   0   2   2   0   0   0   2   0   0   0   0   2   2   0   0   2   0   0   0   2   0   0   0   0   0   2   2   0   0   0   0   0   2   2   2   2   2   2   0   0   2   2   2   2   2   2   2   0   2   2   2   0   0   0   2   2   0   2   2   0   2   0   0   2   2   0   2   0   2   2   2   2   0   0   0   0   0   0   0   0   2   2   0   2   0   2   2   0   2   2   2   0   0   0   2   0   2   2   0   0   2   2   2   0   0   0   2   2   2   0   0   0   2   2   0   0   0   2   0   2   0   0   0   0   2   0   0   2   2   0   2   0   2   0   0   2   0   2   2   0   0   0   0   0   0   0   2   0   2   0
 MK-1-2                 2   2   2   0   2   2   2   0   0   0   2   2   0   2   0   0   0   2   2   2   2   2   2   0   2   0   2   2   0   0   0   0   2   2   0   0   0   0   0   2   2   0   2   2   0   0   2   2   2   2   0   0   2   0   0   0   2   0   0   0   0   2   2   0   0   2   0   0   0   2   0   0   0   0   0   2   2   0   0   0   0   0   2   2   2   2   2   0   0   0   2   2   2   2   2   2   2   0   2   2   2   0   2   0   2   2   0   2   2   0   2   0   0   0   2   0   2   0   2   2   2   2   0   0   0   0   0   2   0   0   2   2   0   2   0   2   2   0   2   2   2   0   0   0   2   0   2   2   2   0   2   2   2   0   0   0   0   2   0   2   0   0   2   2   0   0   0   2   0   2   0   0   0   0   2   2   0   2   2   0   2   0   2   0   0   2   0   2   2   0   0   0   0   0   0   0   2   0   2   0
 MK-1-3                 2   2   2   0   2   2   2   2   0   0   0   2   0   2   0   0   0   2   2   2   2   2   2   0   2   2   2   2   0   0   0   0   2   2   0   0   0   0   0   2   2   0   0   2   0   0   2   2   2   2   0   0   2   0   0   0   2   2   0   0   0   2   2   0   0   2   0   0   0   2   0   0   0   2   2   2   2   0   0   0   2   0   2   2   2   2   2   0   0   0   0   2   2   2   2   2   2   0   2   2   0   0   2   0   2   2   2   2   2   0   2   0   2   0   2   0   2   0   2   2   2   2   0   0   0   0   0   2   0   0   2   0   0   0   0   2   2   0   2   2   2   0   0   0   2   0   2   2   2   0   2   2   2   0   0   0   0   2   0   2   0   0   2   2   0   0   0   2   0   2   0   0   0   0   0   2   0   2   2   0   2   0   2   2   0   2   0   2   2   0   0   0   0   0   0   0   2   0   2   0
 MK-1-4                 2   2   2   0   0   2   2   2   0   0   0   2   0   2   2   0   0   2   2   2   2   2   2   0   2   2   2   2   0   0   0   0   2   2   0   0   0   0   0   0   0   0   0   2   0   2   0   2   2   2   0   2   2   0   0   0   2   2   0   0   0   2   0   0   0   2   0   0   0   0   0   0   0   0   2   2   0   0   2   0   2   0   2   2   0   2   0   0   0   0   0   2   2   2   2   2   2   0   2   2   0   2   2   0   2   2   0   2   2   0   2   0   0   0   2   0   2   0   0   2   2   2   0   0   0   0   2   2   0   0   2   0   0   0   0   0   2   0   2   2   2   0   0   0   0   0   2   2   2   0   2   2   2   0   0   0   0   2   2   2   0   0   2   0   0   0   0   2   0   2   2   2   0   2   0   2   0   0   2   0   2   0   2   2   0   2   0   2   0   0   0   0   2   0   0   0   2   0   2   2
 MK-1-5                 2   2   2   0   0   2   2   2   0   0   0   2   0   2   2   0   0   2   2   2   2   2   2   0   2   2   2   2   0   0   0   0   2   2   0   0   0   0   0   0   0   0   0   0   0   2   2   2   2   2   0   0   2   0   0   0   2   2   0   2   0   2   0   0   0   2   0   0   2   0   0   0   0   0   0   2   0   0   2   0   2   0   2   2   0   2   0   0   0   0   0   2   2   0   2   2   0   0   2   2   0   2   2   0   2   2   0   2   2   0   2   0   0   0   2   0   2   0   0   2   2   2   2   0   0   0   2   0   0   0   2   0   0   0   0   0   2   0   2   2   2   0   0   0   0   0   2   0   2   2   0   2   2   0   0   2   0   2   2   2   0   0   2   0   0   0   0   2   0   2   2   0   0   2   0   2   0   0   2   0   2   0   2   2   0   2   0   2   0   0   0   0   2   0   0   0   2   2   2   2
 MK-1-6                 2   2   2   0   0   2   2   2   0   0   0   2   0   2   2   0   0   2   2   2   2   2   2   0   2   2   2   2   0   0   0   0   2   2   0   0   0   0   0   0   0   0   0   0   0   2   2   0   2   2   0   0   2   0   0   0   2   2   2   2   0   2   0   0   0   2   0   2   2   0   0   0   0   0   0   2   0   2   0   0   2   0   2   2   0   2   0   0   0   0   0   2   2   0   2   2   0   0   2   2   0   2   2   0   2   2   0   0   2   0   2   0   0   0   2   0   0   0   2   2   0   2   2   0   0   0   2   0   2   2   2   0   0   0   0   0   2   0   2   2   2   2   0   0   0   0   2   0   2   2   0   2   2   0   0   2   0   2   2   2   0   0   2   2   0   0   0   0   2   2   2   0   0   2   0   2   0   0   2   0   0   0   2   2   0   2   0   2   0   0   0   0   2   0   0   0   2   2   2   2
 MK-1-7                 2   2   2   0   0   2   2   2   0   0   0   2   0   0   2   0   0   2   2   2   2   2   2   0   2   2   2   2   0   0   2   0   2   2   0   0   0   0   0   0   0   0   0   0   0   2   2   0   2   2   0   2   2   0   0   0   2   2   2   2   0   2   0   0   0   2   0   2   2   0   0   2   0   0   0   2   0   2   0   0   2   2   0   2   0   2   0   0   0   2   0   2   2   0   2   2   0   0   2   2   0   2   2   0   2   2   0   2   2   0   2   0   0   0   2   0   0   0   2   0   0   2   2   0   0   0   2   2   2   2   2   0   0   0   0   0   2   0   2   2   2   2   0   0   0   0   2   0   2   2   0   2   2   0   0   0   0   2   2   2   0   0   2   2   0   2   0   0   2   2   2   0   0   2   0   2   0   2   2   0   0   0   2   2   0   2   0   2   0   2   0   2   2   0   2   0   2   2   2   2
 MK-1-8                 2   2   2   0   0   2   2   2   0   0   0   2   0   0   2   2   2   0   2   0   0   2   2   0   0   2   0   0   0   0   0   0   2   0   0   0   0   0   2   0   0   0   0   0   0   2   2   0   0   2   0   0   2   0   0   0   2   2   2   2   0   2   0   0   0   2   0   2   2   0   0   2   0   0   0   2   0   2   0   0   2   2   0   2   0   0   0   0   0   2   0   2   2   0   2   2   0   2   2   2   0   2   0   0   0   2   0   2   2   0   2   0   0   0   2   0   0   2   2   0   0   2   0   0   0   0   2   2   2   2   2   0   0   0   0   0   2   0   0   0   2   0   0   0   0   0   2   0   2   2   0   2   2   0   0   0   0   2   2   2   0   0   2   2   0   2   0   0   2   2   2   0   0   2   0   0   0   2   0   0   0   0   2   2   0   0   0   2   0   2   0   2   2   0   0   0   2   2   2   2
 MK-1-9                 2   2   2   0   0   2   2   2   0   0   2   2   0   0   2   2   2   0   2   0   0   2   2   0   0   2   0   0   0   0   0   0   2   0   0   0   0   0   2   0   0   0   0   0   0   2   2   0   0   2   0   0   2   0   0   0   2   0   2   2   0   2   0   0   0   2   0   0   2   0   0   2   0   0   0   2   0   2   0   0   0   2   0   2   0   0   0   0   0   2   0   2   2   0   0   2   0   2   2   2   2   2   0   0   0   0   0   2   2   0   2   0   0   0   2   0   0   2   2   2   0   2   0   0   0   0   2   2   2   2   2   2   0   0   0   0   2   0   0   0   2   0   0   0   0   0   2   0   2   2   0   2   2   2   0   0   0   2   2   2   0   2   2   2   0   2   0   0   2   2   2   0   0   2   0   0   0   2   0   0   0   0   2   2   2   0   0   2   2   2   0   0   2   0   0   0   2   2   2   2
 MK-1-10                2   2   2   0   0   2   2   2   0   0   2   0   0   0   2   2   2   0   2   0   0   2   2   0   0   2   0   0   0   0   0   0   2   0   0   0   0   0   2   0   0   0   0   0   0   2   2   0   0   2   0   0   2   2   0   0   2   0   2   2   0   2   2   0   0   2   0   0   2   0   0   2   0   0   0   0   0   2   0   0   0   0   0   2   0   0   0   0   0   2   0   2   2   0   0   2   0   2   2   2   2   2   0   0   0   0   0   2   2   0   2   2   0   0   2   0   0   2   2   2   0   0   0   0   0   0   2   2   2   0   2   2   0   0   0   0   2   0   0   0   0   0   0   0   0   0   2   0   2   2   0   2   2   2   0   0   2   2   0   2   0   2   2   0   0   2   0   0   2   2   0   0   0   2   0   0   0   2   0   2   0   0   2   2   2   0   0   2   2   2   0   0   2   0   0   0   2   2   2   0
 MK-1-11                2   0   2   0   2   0   2   2   0   0   0   2   2   0   2   2   2   0   2   0   0   2   2   0   2   0   0   0   0   0   0   0   2   0   0   0   0   0   2   0   0   0   0   0   0   2   2   0   0   2   0   0   2   2   0   0   2   0   2   2   0   2   2   0   0   2   0   2   2   0   0   0   0   0   0   0   0   2   2   0   0   0   0   0   0   0   0   0   0   2   0   2   2   0   0   2   0   0   2   2   2   2   0   0   0   0   0   2   2   0   2   2   0   0   2   2   0   2   2   2   0   0   0   0   0   0   2   2   2   0   2   2   0   0   0   0   2   0   0   0   0   0   0   0   0   0   0   0   2   2   0   2   2   2   0   0   2   2   0   2   0   2   2   0   0   2   2   0   2   2   0   0   0   2   0   0   0   2   0   2   0   0   2   2   2   2   2   2   2   2   0   0   0   2   0   0   2   2   2   2
 MK-1-12                2   0   2   0   2   0   2   2   0   0   0   2   2   0   2   2   2   0   2   0   0   2   2   0   2   0   0   0   0   0   0   0   2   0   0   0   0   0   2   0   0   0   0   0   0   2   2   0   0   2   0   0   2   0   0   0   2   0   2   2   0   2   2   0   0   2   2   2   2   0   0   0   2   0   0   2   2   2   2   0   0   2   0   0   0   0   0   0   0   2   0   2   0   0   0   0   0   0   2   2   2   2   0   0   0   0   0   2   2   0   2   2   0   0   2   2   0   2   2   2   2   0   0   0   0   0   2   2   2   2   2   2   0   0   0   0   2   0   0   0   0   0   0   0   2   0   0   0   2   2   0   2   2   2   2   0   2   2   0   2   0   2   2   2   2   2   2   0   2   2   0   0   0   0   0   0   0   2   0   2   0   0   2   2   2   2   2   0   2   2   0   0   0   2   0   0   2   2   2   2
 MK-1-13                2   2   2   2   2   0   2   0   0   0   0   2   2   0   2   2   2   0   2   0   0   2   2   0   2   0   0   2   0   0   0   0   0   2   0   0   0   2   2   0   0   0   0   0   0   2   2   2   0   2   0   0   2   0   0   0   2   0   2   0   0   2   2   0   0   2   2   2   2   0   0   0   2   2   0   2   2   2   2   0   0   2   0   0   0   0   0   2   0   2   0   2   0   0   0   0   0   0   2   2   2   2   0   0   2   0   0   2   2   0   2   2   0   0   2   2   0   2   2   2   2   0   2   0   0   2   2   2   2   2   2   2   0   0   0   0   2   0   0   2   0   0   0   0   2   0   0   0   2   2   0   2   2   2   2   0   2   2   0   2   0   2   2   2   2   0   2   0   2   2   0   0   0   2   0   0   0   2   0   2   0   0   0   2   2   2   2   0   2   2   0   0   0   2   0   0   2   2   2   2
 MK-1-14                0   2   2   2   2   0   2   0   0   2   0   2   2   0   2   2   2   0   2   0   0   2   2   2   2   0   0   2   0   0   0   0   0   2   0   0   0   2   2   0   0   0   0   0   2   2   0   2   0   2   0   0   2   0   0   2   2   0   2   0   0   2   2   0   0   2   2   2   2   0   0   0   2   0   0   2   2   2   2   0   0   2   0   2   0   0   0   2   0   2   0   2   0   0   0   0   0   0   2   2   2   2   0   0   2   0   0   2   2   0   2   2   0   0   2   2   0   2   2   2   2   0   2   0   0   2   2   2   2   2   2   2   0   0   0   0   2   0   0   2   0   0   0   0   2   0   0   0   2   2   0   2   2   2   2   0   0   2   0   2   0   2   2   2   0   0   2   2   2   2   0   0   0   2   0   0   2   2   0   2   2   0   0   2   2   0   2   2   2   2   2   0   0   2   0   0   2   2   0   2
 MK-1-15                0   2   2   2   2   0   2   0   0   2   0   2   2   0   2   2   2   0   2   0   0   2   2   2   2   0   0   2   0   0   0   0   0   2   0   0   0   2   2   0   0   0   0   0   2   2   0   0   0   2   0   0   2   0   0   2   2   0   2   0   2   2   2   0   0   2   2   0   2   0   0   0   2   0   0   2   2   2   2   0   0   2   0   2   0   0   0   0   2   2   0   2   0   0   0   0   0   0   2   0   2   2   2   0   2   0   0   2   2   0   0   2   0   0   2   0   0   2   0   2   2   0   2   0   0   2   2   2   2   2   2   2   0   0   0   0   2   2   0   2   0   0   0   0   2   0   0   0   2   2   0   2   2   2   2   0   0   2   0   2   0   2   2   2   0   0   2   2   2   2   0   0   0   2   0   0   2   2   2   2   0   0   0   2   2   0   2   2   2   2   2   0   0   2   0   0   2   2   0   2
 MK-1-16                0   2   2   2   2   0   2   0   0   2   0   2   2   0   2   2   2   0   2   0   0   2   2   2   2   0   0   2   0   0   0   0   0   2   0   0   2   2   2   0   0   2   0   0   2   2   0   0   0   0   0   0   2   0   0   2   2   0   2   0   2   2   2   0   0   2   2   2   0   0   0   0   0   2   0   0   2   2   2   0   0   0   0   2   2   0   0   0   2   2   0   2   0   0   0   0   0   0   2   0   2   2   2   0   0   0   0   2   2   0   0   2   0   0   2   0   0   2   0   2   2   2   2   0   0   2   2   2   2   2   2   2   0   0   0   2   0   2   0   2   0   0   0   0   2   0   0   0   2   0   0   2   2   2   2   0   0   0   0   2   0   2   2   2   0   0   2   2   2   2   2   2   0   2   0   2   2   2   2   2   0   0   0   2   2   0   0   2   2   0   2   0   0   2   0   0   2   2   0   2
 MK-2-1                 0   2   2   0   2   0   2   0   2   2   2   2   2   0   0   2   0   2   2   2   2   0   2   0   0   0   0   0   2   0   2   2   2   0   0   2   2   2   0   2   2   0   2   2   2   0   0   0   2   2   0   0   2   2   0   0   2   2   0   2   2   2   2   0   0   2   0   0   0   0   0   0   0   2   0   0   0   0   2   0   0   2   0   0   0   0   0   2   2   0   0   0   0   0   2   2   2   0   2   0   2   0   2   0   2   2   0   0   2   2   2   2   0   2   2   2   2   0   0   0   0   0   2   2   0   0   0   2   2   0   2   2   2   0   0   2   0   0   0   2   0   0   0   0   2   0   2   0   0   2   0   2   0   0   0   2   2   0   2   2   0   2   2   0   0   0   0   2   0   2   2   0   0   2   0   2   0   0   0   0   0   2   0   2   2   0   0   2   0   2   0   0   0   2   2   0   0   2   0   0
 MK-2-2                 0   2   2   0   2   0   0   0   2   2   2   2   2   0   2   2   0   2   2   0   2   0   2   0   0   0   0   0   0   0   2   0   2   0   0   2   2   2   0   2   2   0   2   2   2   0   0   0   2   2   0   0   2   2   0   0   2   2   0   2   2   2   2   0   0   2   0   0   0   0   0   0   0   2   0   0   0   0   2   0   0   0   2   0   0   0   0   2   2   0   0   0   0   0   2   2   2   0   2   0   0   0   2   2   2   2   0   0   2   2   2   2   2   2   2   2   2   0   0   0   0   0   2   2   2   0   0   2   2   0   2   2   2   0   0   2   0   0   0   2   0   0   0   0   2   0   2   0   0   2   0   0   0   0   0   2   2   0   2   2   0   2   2   0   0   0   0   2   0   2   2   2   0   2   0   2   0   0   0   0   0   2   0   2   2   0   0   2   2   2   0   0   0   2   2   0   0   2   0   0
 MK-2-3                 2   0   2   0   2   0   0   0   0   2   2   2   2   0   2   2   2   2   2   0   0   0   2   0   2   0   0   0   0   0   0   0   2   0   0   2   2   2   2   0   2   0   2   2   2   0   0   0   2   2   0   0   2   2   0   0   2   2   0   2   2   2   2   2   0   2   0   0   0   0   2   0   0   0   0   0   0   0   2   0   0   0   2   0   0   0   0   2   0   0   0   0   2   0   2   2   2   2   2   0   0   0   2   2   2   2   0   2   2   2   2   2   0   0   2   2   2   0   0   0   0   0   2   2   2   0   0   2   2   0   2   2   2   0   2   2   0   2   0   2   2   0   0   0   2   0   2   0   0   2   0   0   0   0   0   2   2   0   2   2   0   2   2   2   2   0   0   2   0   2   2   2   2   2   0   2   0   0   2   0   0   2   0   2   2   0   0   0   2   2   0   0   0   2   2   0   0   0   0   0
 MK-2-4                 2   0   2   0   2   0   0   0   0   2   2   2   2   0   2   2   2   2   2   0   0   0   0   0   0   0   0   0   0   0   0   0   0   0   2   2   2   2   0   0   2   0   0   2   2   0   0   0   0   2   0   0   2   0   0   0   2   2   0   2   2   2   2   2   0   2   0   0   0   0   2   0   0   0   0   0   0   0   2   0   0   0   2   0   0   2   0   2   0   0   0   0   2   0   2   2   2   2   2   0   0   0   2   2   2   2   2   2   2   2   2   2   0   0   2   2   2   0   0   0   0   0   2   2   2   0   0   2   2   0   0   2   0   0   2   2   0   2   2   2   2   0   0   0   2   0   0   0   0   2   0   0   0   0   2   2   2   0   2   2   0   2   2   2   2   0   0   2   0   2   2   2   2   2   0   2   0   0   2   0   0   2   0   2   0   0   0   0   2   2   0   0   0   2   2   0   0   0   0   0
 MK-2-5                 2   0   2   0   2   0   0   0   0   2   2   2   2   0   2   2   2   2   2   0   0   0   0   0   2   0   2   0   0   0   0   2   2   0   2   2   2   0   2   0   2   0   0   2   0   0   0   0   0   2   2   2   0   2   0   0   2   2   0   2   2   2   2   2   0   2   0   0   2   0   2   0   0   0   0   0   0   0   2   0   0   0   2   0   0   2   0   2   0   0   0   0   2   0   2   2   2   2   2   2   0   0   0   2   2   2   2   2   2   2   2   2   0   0   2   2   2   0   0   0   2   0   2   2   2   0   0   2   2   0   0   2   0   0   2   2   0   2   0   2   2   0   0   2   2   0   0   0   0   2   0   0   2   2   2   2   2   0   2   2   0   2   0   2   2   0   0   2   0   2   2   2   2   2   0   0   2   2   2   0   0   2   0   2   0   0   0   0   2   2   0   2   0   2   2   0   0   0   0   0
 MK-2-6                 0   0   0   0   2   0   2   0   0   2   2   2   2   0   2   2   2   2   2   0   0   0   0   0   2   0   2   0   0   0   2   2   2   0   2   2   0   0   0   0   2   0   0   2   0   0   0   0   0   2   2   2   0   2   0   0   2   2   0   2   2   2   2   2   0   2   0   0   2   0   2   0   0   2   0   0   0   0   2   0   0   0   2   0   0   2   0   2   0   0   0   0   2   0   2   2   2   0   2   2   0   0   2   2   0   2   2   2   2   2   2   2   0   0   2   2   2   0   0   0   2   0   2   2   2   0   2   2   2   0   0   2   0   0   2   2   2   2   0   0   2   0   0   2   2   0   0   0   0   2   0   0   0   2   2   2   2   0   2   2   0   2   0   2   2   0   0   2   2   0   2   2   2   2   0   0   2   2   2   0   0   2   0   2   0   0   2   0   2   0   2   2   0   2   2   0   0   0   0   0
 MK-2-7                 0   0   0   0   2   0   2   0   0   2   0   2   0   0   2   2   2   2   2   0   0   2   0   0   2   0   2   2   0   0   2   2   2   0   0   2   0   0   0   0   2   0   0   2   0   0   0   0   0   2   2   2   0   2   0   0   2   2   2   2   2   0   2   2   0   2   0   0   2   0   2   0   0   2   0   0   0   0   2   2   0   0   0   0   0   2   0   2   0   0   0   0   2   2   2   2   2   0   2   2   0   0   2   2   0   2   2   2   2   2   2   2   0   0   2   2   2   0   0   0   2   0   0   2   0   0   2   2   2   0   0   2   0   0   2   2   2   2   0   0   0   0   0   2   2   0   0   0   0   2   0   0   0   2   2   2   2   0   2   2   0   2   0   2   2   0   0   2   0   0   2   2   2   2   0   0   2   2   0   0   0   2   0   0   0   0   2   2   2   0   0   0   0   2   2   0   0   2   0   0
 MK-2-8                 0   0   0   0   2   0   2   0   0   2   0   2   0   2   2   2   2   2   2   0   0   2   0   0   2   0   2   2   0   0   2   0   2   0   0   2   0   0   0   2   2   0   0   0   0   0   0   0   0   0   2   2   0   2   0   2   2   0   2   2   2   0   2   2   0   2   0   0   0   0   2   0   0   2   0   0   0   0   0   2   0   0   2   2   0   0   0   2   0   0   0   0   2   2   2   2   2   0   0   2   0   2   2   2   0   2   2   2   2   2   2   2   0   0   2   2   2   0   0   0   2   0   0   2   0   0   2   2   0   0   0   2   0   0   2   2   2   2   0   0   0   0   0   0   2   0   0   0   0   2   0   0   0   2   2   2   2   0   2   2   0   2   0   2   2   0   0   2   0   0   2   2   2   2   0   0   0   2   0   0   0   2   0   0   0   0   2   0   0   0   0   0   0   2   2   0   0   2   0   0
 MK-2-9                 0   0   0   0   2   0   2   0   0   2   0   2   0   2   2   2   2   2   2   2   0   0   0   0   2   0   2   2   0   0   2   0   2   0   0   2   0   0   0   2   2   0   0   2   0   0   0   2   0   0   2   2   0   2   0   2   2   0   2   2   2   0   2   2   0   2   2   0   0   0   2   0   0   2   0   0   0   0   0   2   0   0   2   2   0   0   0   0   0   0   0   0   2   2   2   2   2   0   2   2   0   2   2   2   0   2   2   2   2   2   2   2   0   0   2   2   2   0   0   0   2   0   0   2   0   0   2   2   0   0   0   2   2   0   2   2   2   2   0   0   0   0   0   0   2   0   0   0   0   2   0   0   0   2   0   0   2   0   2   2   0   2   0   2   0   0   0   2   0   0   2   2   2   2   0   0   0   2   0   2   0   2   0   0   0   0   2   0   0   0   0   0   0   2   2   0   2   2   0   0
 MK-2-10                0   0   0   0   2   0   2   0   0   2   0   2   0   2   2   2   2   2   2   2   0   0   0   0   2   0   2   2   0   0   2   0   0   0   0   2   0   0   0   2   2   0   0   2   0   0   0   2   0   0   2   0   0   2   0   2   2   0   2   2   2   0   2   2   2   2   2   0   2   0   0   2   0   2   0   0   2   0   0   0   0   0   2   2   0   0   0   0   2   0   0   0   2   2   0   2   2   0   2   2   0   2   2   2   0   2   2   0   2   2   2   2   0   0   2   2   2   0   0   0   2   0   0   2   0   0   2   2   0   0   0   2   2   0   2   2   2   2   2   0   0   0   0   0   2   0   0   0   0   2   0   0   2   2   0   0   2   0   2   2   0   2   0   2   0   0   0   2   0   0   2   2   2   2   0   0   2   2   0   2   0   2   0   0   0   0   2   0   0   2   0   0   0   2   2   2   0   2   0   2
 MK-2-11                2   0   0   0   2   0   0   0   0   2   2   2   0   0   2   2   2   2   2   2   0   0   0   0   2   0   2   0   0   0   2   0   0   0   0   2   0   0   0   2   0   0   0   2   0   0   2   2   2   0   2   0   0   2   0   2   2   0   2   2   0   0   0   2   2   2   2   0   2   0   0   0   0   0   0   0   2   0   0   0   2   0   2   2   0   0   0   0   2   0   0   0   2   2   0   2   2   0   2   2   0   2   2   2   0   2   2   0   2   2   2   2   0   0   0   2   2   0   0   2   2   0   0   2   0   0   2   0   0   0   0   2   2   0   2   2   2   0   2   0   0   0   0   0   2   0   0   0   0   2   0   0   2   0   0   0   2   2   2   2   0   2   0   2   0   2   0   2   0   0   2   2   2   2   0   0   2   2   0   2   0   2   0   0   0   0   2   0   0   2   0   0   2   2   2   2   0   2   0   2
 MK-2-12                2   0   0   0   0   0   2   0   0   2   2   2   2   0   2   2   2   0   2   2   0   0   0   0   2   0   2   0   0   0   2   0   2   0   0   2   0   0   0   2   0   0   0   2   0   0   2   2   2   2   2   0   0   2   0   2   2   0   2   2   0   0   0   2   2   2   2   0   2   0   0   0   0   0   0   0   2   0   0   0   2   0   2   2   0   0   0   0   2   0   0   0   2   2   0   2   2   0   2   0   2   2   2   2   0   2   2   0   2   2   0   2   0   0   0   2   2   0   0   2   2   2   0   2   0   0   2   0   0   0   0   2   0   0   2   2   2   0   0   0   0   0   2   0   2   0   0   0   0   2   2   0   2   0   0   0   2   2   2   2   0   2   0   2   0   2   2   2   0   0   2   2   2   2   0   0   2   2   0   2   0   2   0   2   0   0   2   0   0   2   0   0   2   0   2   2   0   2   0   2
 MK-2-13                2   0   0   0   0   0   2   0   0   2   2   2   0   0   2   2   2   0   2   2   2   0   0   0   2   0   2   0   0   0   2   0   2   0   0   2   0   0   0   2   0   0   0   2   0   2   2   2   2   2   2   0   0   2   0   2   2   0   2   2   0   0   0   2   2   2   2   0   2   0   0   0   0   0   0   0   2   0   0   0   2   0   2   0   0   0   0   0   2   0   0   0   2   2   0   2   2   0   2   0   2   2   0   2   0   2   2   0   2   2   0   2   0   0   2   2   2   0   0   2   2   2   0   2   0   0   2   0   0   0   0   2   0   0   0   2   2   0   2   0   0   0   0   0   2   0   0   0   0   2   2   0   2   0   0   0   2   2   2   2   0   2   0   0   0   2   2   2   0   0   2   2   2   2   2   0   2   2   0   2   0   0   0   2   0   0   2   0   2   2   0   0   2   0   2   2   0   2   0   2
 MK-2-14                2   0   0   0   0   0   2   0   0   2   2   2   0   0   2   2   2   0   2   2   2   0   0   0   2   0   2   0   0   0   2   0   2   0   0   2   0   0   0   2   0   0   0   2   0   2   2   2   2   2   2   0   0   2   0   2   2   0   2   2   0   0   0   2   2   2   2   0   2   0   0   0   0   2   0   0   2   0   2   0   2   0   0   0   0   0   0   0   0   0   0   0   2   2   2   2   2   0   2   0   2   2   0   2   0   2   2   0   2   2   2   2   0   0   2   2   2   0   0   2   2   2   0   2   0   0   2   0   0   0   0   2   2   0   0   2   2   0   0   0   0   0   0   0   2   0   0   0   0   2   2   0   2   2   0   0   2   2   2   2   0   2   0   2   0   0   2   0   0   0   0   2   2   2   2   0   2   2   0   2   0   0   0   2   0   2   2   0   2   2   0   0   0   0   2   2   2   2   2   2
 MK-2-15                0   0   0   0   0   0   2   0   0   2   2   2   0   0   2   2   2   0   2   2   2   0   0   0   2   0   2   0   0   0   2   0   0   2   0   2   0   0   0   0   0   0   0   2   0   2   2   2   2   2   2   0   0   2   0   2   2   0   2   2   0   0   0   2   2   2   2   0   2   0   0   2   0   2   0   0   2   0   2   0   2   0   0   0   0   2   0   0   0   0   0   0   2   2   2   2   2   0   2   0   2   0   0   2   0   2   2   0   2   2   2   2   2   0   2   2   2   0   0   2   2   2   2   2   0   0   2   0   0   0   0   2   2   0   0   2   2   0   2   0   0   0   0   0   2   0   0   0   2   0   2   0   2   2   0   2   2   0   2   2   0   2   0   2   2   0   2   0   0   0   0   2   2   2   2   0   2   2   0   2   0   0   0   2   0   2   2   0   2   2   2   0   0   0   2   2   2   2   2   2
 MK-2-16                0   0   0   0   0   0   2   0   0   2   2   2   0   0   2   2   2   0   2   2   2   0   0   0   2   0   2   0   2   0   0   0   0   2   0   0   0   0   0   0   0   0   0   2   0   2   2   2   2   0   2   0   0   2   0   2   2   0   2   2   0   0   0   2   0   2   2   0   2   0   0   2   0   2   0   0   0   0   2   0   2   0   0   0   0   2   0   0   0   0   0   0   2   2   2   2   2   0   2   0   2   2   0   2   0   2   2   0   2   2   2   2   2   0   2   2   2   2   0   2   2   2   2   2   0   0   0   0   0   0   2   2   2   0   0   2   2   0   2   0   0   0   0   0   2   0   0   0   2   2   2   0   2   2   0   2   2   0   2   2   0   2   0   2   2   0   2   0   0   0   0   2   2   2   2   0   2   2   0   2   0   2   0   0   2   2   2   0   0   2   2   0   0   0   2   2   2   2   2   2
 MK-3-1                 2   0   2   2   2   2   0   0   0   0   2   2   0   0   0   0   2   0   2   2   0   0   0   0   0   0   0   0   2   2   0   0   2   2   0   2   0   0   0   0   0   0   2   0   2   2   0   2   2   0   2   0   2   0   0   2   2   0   0   2   0   2   2   2   2   2   2   2   0   2   0   0   0   2   0   0   2   0   0   0   2   2   2   2   0   0   2   0   2   2   2   0   2   0   2   2   2   0   0   2   0   0   0   0   2   2   0   2   0   0   0   2   2   2   2   0   2   2   2   0   0   2   0   2   0   2   0   0   2   0   2   0   0   0   2   2   0   2   2   2   0   0   0   2   0   0   0   0   0   2   2   0   0   2   0   0   2   0   2   2   2   2   2   2   0   2   2   2   2   0   2   2   2   0   2   2   0   2   0   2   2   2   0   0   2   0   0   0   2   0   2   2   0   0   2   0   0   0   0   2
 MK-3-2                 2   0   2   2   2   2   0   0   0   0   2   2   0   0   0   2   2   0   2   2   0   0   0   0   0   0   0   0   2   2   0   0   2   2   0   2   0   0   0   0   0   0   2   0   2   2   2   2   0   0   2   0   2   0   0   2   2   0   0   2   0   2   2   2   2   0   2   0   0   2   0   0   2   2   0   0   2   0   0   0   2   2   2   2   0   0   2   0   2   2   2   0   2   0   2   2   2   0   0   2   0   0   0   0   2   2   0   2   0   0   0   2   2   2   0   0   2   0   2   0   0   2   0   2   0   0   0   0   2   0   2   0   0   0   2   0   0   2   0   2   0   0   0   2   0   0   0   0   0   2   2   0   0   2   0   2   0   0   2   2   2   2   2   2   0   2   2   2   2   0   0   2   2   0   2   2   0   2   0   2   2   2   0   0   2   0   0   0   2   0   2   2   0   0   2   0   0   2   0   2
 MK-3-3                 0   2   2   2   2   2   0   0   0   0   2   2   0   0   0   2   2   0   2   2   0   0   0   0   0   0   0   0   2   2   0   0   2   2   0   2   2   0   0   0   0   0   2   0   2   2   2   2   0   0   2   0   2   0   0   2   2   0   2   2   0   2   2   2   2   0   2   0   0   2   0   0   2   2   0   0   2   0   0   2   2   2   2   0   0   0   2   2   2   2   2   0   0   0   2   2   2   0   0   2   0   0   0   0   2   2   0   2   0   0   0   2   2   2   0   0   2   0   2   2   0   2   0   2   0   0   0   0   2   0   2   0   0   0   2   0   0   2   0   0   0   0   0   2   2   0   0   0   0   2   0   0   0   2   0   0   0   0   2   2   2   2   2   2   2   0   2   2   2   0   0   2   2   0   2   2   0   2   0   2   2   2   0   2   2   0   0   0   2   0   2   2   0   0   2   0   0   2   0   2
 MK-3-4                 0   2   2   2   2   2   2   0   0   0   2   0   2   0   0   2   2   0   2   0   0   0   0   0   0   2   0   2   2   2   0   0   2   2   0   2   2   0   0   0   0   0   2   0   2   2   2   2   0   0   2   0   2   0   2   2   2   0   0   2   0   2   2   2   2   0   2   0   0   2   0   0   2   2   0   0   2   0   2   2   2   2   2   0   0   0   2   2   0   2   2   0   0   0   2   2   2   0   0   2   0   0   0   0   2   2   0   0   0   0   0   2   2   2   0   0   2   0   2   2   0   2   0   2   0   0   2   0   2   2   2   0   0   0   2   0   0   2   0   0   0   0   0   2   2   2   0   0   2   0   0   0   0   2   0   0   0   0   2   2   2   2   2   0   2   0   2   2   2   0   0   2   2   0   2   2   0   0   0   2   2   2   0   2   2   0   0   0   2   0   2   0   0   0   2   0   0   2   0   2
 MK-3-5                 0   2   2   2   2   2   2   0   0   0   2   0   2   0   0   2   2   0   2   0   0   0   0   0   0   2   0   2   2   2   0   0   2   2   0   2   0   0   0   0   0   0   2   0   2   2   2   2   0   2   2   0   2   0   2   2   2   0   0   2   0   2   2   2   2   0   2   0   0   2   0   0   2   0   0   0   2   0   2   2   2   2   2   2   0   0   2   2   0   2   2   2   0   0   2   2   2   0   2   2   0   0   0   0   2   2   0   0   0   0   2   2   2   2   0   0   2   2   2   2   0   2   0   2   0   0   2   0   2   2   0   0   0   0   2   2   0   2   0   0   0   0   0   2   2   0   0   0   2   0   0   0   0   2   0   0   0   2   2   2   2   2   2   0   2   0   2   2   2   0   0   2   2   0   2   2   0   0   0   2   2   2   0   0   2   0   0   2   2   0   2   0   0   0   2   0   0   2   0   2
 MK-3-6                 0   2   2   2   2   2   2   0   0   0   2   0   0   0   0   2   2   0   0   2   0   0   0   0   0   0   0   2   2   2   0   0   2   2   0   0   0   0   0   0   2   0   2   0   2   2   2   2   2   2   2   0   2   2   0   2   2   0   0   0   0   2   0   2   2   0   2   0   0   2   0   0   2   2   0   0   2   0   2   2   2   2   2   2   0   2   2   0   0   2   2   2   0   0   2   2   2   0   0   2   0   2   0   0   2   2   0   0   0   0   2   2   2   2   0   0   2   2   2   2   0   2   0   2   0   0   2   2   2   2   0   0   0   2   2   2   2   2   0   0   0   0   0   2   2   0   0   0   2   0   0   0   0   2   0   0   0   2   2   2   2   2   2   0   2   0   2   2   2   0   0   2   2   0   2   2   0   0   0   2   2   2   0   0   2   0   0   2   2   0   2   2   0   0   2   0   0   2   2   2
 MK-3-7                 0   2   2   2   0   2   2   0   0   0   2   0   0   0   0   2   2   0   0   2   0   0   0   0   0   0   0   0   2   2   0   0   2   2   0   0   0   0   2   0   2   0   2   0   2   2   2   0   2   0   2   0   2   0   0   2   2   0   0   2   0   2   0   2   2   0   2   0   0   2   2   0   2   2   0   0   2   0   2   2   2   2   2   2   0   2   2   2   0   2   2   2   0   2   2   2   2   0   0   2   0   2   0   0   2   2   0   0   2   0   2   2   2   2   0   0   2   2   2   2   0   2   0   2   2   0   2   2   2   2   0   0   0   2   0   2   2   2   0   0   0   0   0   2   2   0   0   0   2   0   0   0   0   2   0   2   0   2   2   2   2   2   2   0   2   0   2   2   2   0   0   2   2   0   2   2   0   0   0   2   2   2   0   0   2   0   0   2   2   0   2   2   0   0   2   0   0   0   2   2
 MK-3-8                 0   2   2   2   0   2   2   0   0   0   2   0   0   0   0   2   2   0   0   2   0   0   0   0   0   2   2   2   2   0   0   0   2   2   0   0   0   0   2   0   2   0   2   0   2   2   2   0   2   0   2   0   2   0   0   2   2   0   0   2   0   2   0   2   2   0   2   0   0   2   2   0   2   2   0   0   0   0   2   2   2   0   0   2   0   2   2   2   0   2   2   2   0   2   2   2   2   0   0   2   0   2   0   0   2   2   0   0   2   0   2   2   0   0   2   2   2   2   2   2   0   2   0   2   2   0   2   2   2   0   0   0   0   2   0   0   0   0   0   0   0   0   2   2   2   0   0   0   2   0   0   0   0   2   0   2   0   2   2   2   2   2   2   0   2   2   2   2   2   0   0   0   2   0   2   2   0   0   0   2   2   2   0   0   2   0   0   2   2   0   2   2   0   2   2   0   0   0   2   0
 MK-3-9                 0   2   2   2   0   2   2   0   0   0   2   0   0   0   0   2   0   0   0   2   0   0   0   0   0   2   2   2   0   0   0   0   2   2   0   2   0   0   2   0   2   0   2   2   2   2   2   0   2   0   2   0   2   0   2   2   2   0   0   2   2   2   0   2   2   0   2   0   0   2   2   2   2   2   0   0   0   0   2   2   2   0   0   2   0   0   2   2   0   2   2   2   0   2   2   2   2   0   0   2   0   2   0   0   2   0   0   0   2   0   2   2   0   0   2   2   2   0   2   2   0   2   0   2   2   0   2   2   2   0   0   2   0   2   0   0   0   2   0   0   0   0   2   2   2   0   0   0   2   0   0   0   0   2   0   2   0   2   2   2   2   2   0   0   2   2   2   2   2   0   0   0   2   0   2   2   0   0   0   2   2   2   0   0   0   0   0   2   2   0   2   2   0   2   2   0   0   0   2   0
 MK-3-10                0   2   0   2   0   2   2   0   0   2   2   0   0   2   0   2   0   0   0   2   0   0   0   0   0   2   2   2   0   0   0   0   2   2   0   2   0   0   2   0   2   0   2   2   2   0   2   0   2   0   2   2   2   0   2   2   2   0   2   2   2   2   0   2   2   0   2   0   0   2   2   2   2   2   0   2   0   0   2   2   2   2   0   0   0   0   2   2   0   2   0   2   0   2   0   2   2   0   0   2   0   2   0   0   2   0   0   0   2   0   2   2   0   0   2   0   2   0   2   2   0   2   0   2   2   0   2   2   2   0   0   2   0   2   0   0   0   2   0   0   0   0   2   2   2   0   0   0   2   0   0   0   0   2   0   2   0   0   2   2   2   2   0   0   2   2   2   2   2   0   0   0   2   0   2   0   0   2   0   2   2   2   0   0   0   0   0   2   2   2   2   2   0   2   2   0   0   0   2   0
 MK-3-11                0   2   0   2   0   2   2   0   0   2   2   0   0   2   0   2   0   0   0   0   0   0   2   0   0   2   2   2   0   2   0   0   2   2   0   2   0   0   2   0   2   0   2   0   2   2   2   0   2   0   2   2   2   0   2   2   2   0   2   2   2   2   0   2   2   0   2   0   0   2   2   2   2   0   0   2   0   0   2   2   2   2   0   2   0   0   2   0   0   2   2   2   0   2   0   2   2   0   0   2   0   2   0   0   2   0   0   0   2   0   2   2   0   0   2   0   2   0   2   2   0   2   0   2   2   0   2   2   2   0   0   2   0   2   0   0   0   2   2   0   0   0   2   2   2   0   0   0   2   0   0   0   0   2   0   0   0   0   0   2   2   2   0   0   0   2   2   2   2   0   0   0   2   0   2   0   0   2   0   2   0   2   0   2   0   0   0   2   2   0   2   2   0   2   2   0   0   0   2   0
 MK-3-12                0   2   0   2   0   2   2   0   0   2   2   0   2   2   2   0   0   0   0   0   0   0   2   0   0   2   2   2   0   2   0   0   2   2   0   2   0   0   2   0   2   0   2   0   2   0   2   0   2   0   2   2   2   0   2   2   2   0   2   0   2   2   0   2   2   0   2   0   0   2   2   2   0   0   0   2   0   0   2   2   2   2   0   2   0   0   2   0   0   2   2   2   0   2   0   2   2   0   0   2   0   2   0   0   2   0   0   0   2   0   2   2   0   0   2   0   2   0   2   2   0   0   0   2   2   0   2   2   2   0   0   0   0   2   0   2   0   2   2   0   0   0   2   2   2   0   0   0   2   0   0   0   0   2   0   0   0   0   2   2   2   2   0   0   0   2   2   2   2   0   0   0   2   0   2   0   0   2   0   2   0   0   0   2   0   0   0   0   2   2   2   2   0   2   2   0   0   0   2   0
 MK-3-13                0   2   0   0   0   2   2   0   0   2   2   0   2   2   0   0   0   0   0   0   0   0   2   0   0   2   2   2   0   2   0   0   2   2   0   2   0   0   2   0   2   2   2   0   2   0   2   0   2   2   2   2   2   0   2   2   2   0   2   0   2   2   0   2   2   2   2   0   2   2   2   2   0   0   0   2   0   0   2   2   2   2   0   2   0   0   2   0   0   2   2   2   0   2   0   2   2   0   0   0   0   2   0   0   2   2   2   0   0   0   2   2   0   0   2   0   2   0   2   2   0   0   0   2   2   0   2   2   2   0   0   0   0   2   0   2   0   2   2   0   0   0   0   2   2   0   0   0   2   0   2   0   0   2   0   0   0   0   2   0   2   2   0   0   0   0   2   2   2   0   0   0   2   0   2   0   2   2   0   2   0   0   0   2   0   0   0   0   2   2   2   2   0   2   2   0   2   0   2   0
 MK-3-14                0   2   0   0   0   2   2   0   0   2   2   0   2   0   2   0   0   0   2   0   0   0   2   0   0   2   2   2   0   2   0   0   2   2   0   2   0   0   2   0   2   2   2   0   2   0   2   0   2   2   2   2   2   0   2   2   2   0   2   0   2   2   0   2   2   2   2   2   2   2   2   2   0   0   0   2   0   0   2   2   2   2   0   2   2   0   2   0   0   2   2   2   0   2   0   2   2   0   2   0   0   2   0   0   2   2   2   0   0   0   2   2   2   0   2   0   2   0   2   2   0   0   0   2   2   0   2   2   2   0   0   0   0   2   0   2   0   2   2   0   0   0   0   2   2   0   0   0   0   0   2   0   0   2   0   0   0   0   2   0   2   2   0   0   0   0   2   2   2   0   0   0   2   0   2   2   2   2   0   2   0   0   0   2   0   0   0   0   0   2   2   2   0   2   2   0   2   2   2   0
 MK-3-15                0   2   0   0   0   2   2   0   0   2   2   0   2   0   2   0   0   0   2   0   0   0   2   0   2   2   2   2   0   2   0   0   2   2   0   2   0   0   2   0   2   2   2   0   2   0   2   0   0   2   2   2   2   0   2   2   2   0   2   0   2   2   2   2   2   2   2   0   2   2   2   2   0   0   0   2   0   0   2   2   2   2   0   0   2   0   2   0   0   2   2   2   0   2   0   2   2   0   2   0   0   0   0   0   2   2   2   0   0   0   2   2   2   0   2   0   2   0   2   2   0   0   2   2   0   0   2   2   2   0   0   0   0   2   0   2   0   2   2   0   0   0   0   2   2   0   0   0   0   0   2   0   0   2   2   0   0   0   2   0   2   2   0   0   0   0   2   2   0   0   0   0   2   0   2   0   2   2   0   2   0   0   0   2   0   0   0   0   0   2   2   2   0   2   2   0   2   2   2   0
 MK-3-16                0   2   0   0   0   2   2   0   0   0   2   0   2   0   2   0   0   0   2   0   0   0   2   2   2   2   2   2   0   2   0   0   2   2   0   2   0   0   2   0   2   2   2   0   2   0   2   0   2   2   2   2   2   0   2   2   2   0   2   0   2   2   2   2   2   0   0   0   0   2   2   2   0   0   0   2   0   0   0   2   2   2   0   0   2   0   2   0   0   2   2   2   0   2   0   2   2   0   2   0   0   0   0   2   2   2   2   0   0   0   2   2   2   0   2   0   2   0   2   2   0   0   2   2   0   0   0   2   2   0   0   0   0   2   0   2   0   2   2   0   0   0   0   2   2   0   0   0   0   0   2   0   0   2   2   0   0   0   2   0   2   2   0   0   0   0   2   2   0   0   2   0   2   0   2   0   2   2   0   2   0   2   0   2   0   0   0   0   0   2   2   2   0   2   2   0   2   2   0   0
 MK-4-1                 2   0   0   2   2   2   0   2   2   2   0   0   0   0   0   0   0   0   2   0   0   2   2   2   0   0   2   2   0   2   2   2   2   0   2   0   0   0   0   2   2   2   0   0   2   0   2   0   0   2   2   0   2   0   0   2   0   2   0   0   2   0   0   0   2   2   2   2   2   0   0   0   2   2   0   2   2   0   0   2   0   0   0   0   0   0   0   0   2   0   0   2   2   0   2   0   2   0   0   0   0   2   0   2   2   0   0   0   0   0   0   0   0   0   0   2   0   2   2   0   2   0   0   2   0   2   2   2   2   2   2   2   0   0   0   2   0   0   0   2   0   0   0   0   0   2   2   2   0   0   2   2   2   0   2   2   0   0   2   0   2   2   0   2   2   2   2   2   0   2   2   2   2   0   0   2   0   2   0   2   0   2   0   2   0   0   2   0   0   2   2   0   2   0   2   2   2   0   0   0
 MK-4-2                 2   0   0   0   2   2   0   2   2   2   0   0   2   0   0   2   0   0   2   0   2   2   0   2   0   0   2   2   0   2   2   2   0   2   2   2   0   0   0   2   2   2   0   0   2   0   2   0   2   2   2   0   2   0   0   2   0   2   0   0   2   0   0   2   2   2   2   2   2   0   0   0   2   2   0   2   2   0   0   2   0   0   0   0   0   0   0   0   2   0   0   2   2   0   2   2   2   0   0   0   0   2   0   2   2   0   2   0   0   2   0   0   2   0   0   2   0   2   2   0   2   0   0   2   0   2   2   2   2   2   2   0   0   0   0   0   0   0   0   2   0   0   0   0   0   2   2   2   0   0   2   2   2   0   2   2   0   0   2   0   2   2   0   0   2   2   2   2   0   2   2   2   2   0   0   2   0   2   0   2   0   2   0   2   0   0   2   0   2   2   2   0   2   0   2   2   0   0   0   0
 MK-4-3                 2   0   0   0   2   0   0   2   2   0   0   0   2   0   0   2   0   0   0   0   2   2   0   0   0   0   2   2   0   2   2   2   0   2   0   2   0   2   2   0   2   2   0   0   2   0   2   0   2   2   2   0   2   0   2   0   0   2   0   0   0   0   0   2   0   2   2   2   2   0   0   0   2   2   0   2   2   0   0   2   2   0   0   0   0   0   0   2   2   0   0   2   2   0   2   2   2   0   0   0   2   2   0   2   2   0   2   0   0   2   0   0   2   0   0   2   0   2   2   0   2   0   0   2   0   2   2   2   2   2   2   0   2   0   0   0   0   0   0   2   0   0   0   0   0   0   2   2   0   2   2   2   2   0   2   2   0   0   0   0   2   2   2   0   2   2   2   2   0   2   2   2   2   0   0   2   0   2   0   2   0   2   0   2   0   2   2   0   2   2   2   0   2   0   2   2   0   0   0   0
 MK-4-4                 2   0   0   0   2   0   0   0   2   0   0   0   2   2   0   2   0   0   0   0   0   2   0   0   0   0   2   2   2   2   2   2   0   2   0   2   2   2   2   0   2   2   2   0   0   0   2   0   2   0   2   0   2   0   2   2   0   2   0   0   0   0   0   2   0   2   2   2   2   0   0   0   0   2   0   2   2   0   0   2   2   0   0   0   0   0   0   2   2   0   0   2   2   0   2   2   2   0   0   0   2   2   0   0   2   0   2   0   0   0   2   0   2   0   0   2   0   2   2   0   2   0   0   2   0   2   2   2   2   2   2   0   2   0   0   0   0   2   0   2   2   2   0   0   0   0   2   2   0   2   2   2   2   0   2   2   0   0   0   0   2   2   2   2   2   2   0   0   0   2   2   2   0   0   0   2   0   2   0   2   0   2   0   2   0   2   0   0   2   2   2   0   2   0   2   2   0   0   0   0
 MK-4-5                 2   0   0   0   2   0   0   0   2   0   0   0   2   2   0   2   0   0   0   0   0   2   0   0   0   2   2   2   2   2   2   2   2   2   0   0   0   2   2   2   2   2   0   0   0   0   2   0   2   0   2   0   2   0   2   0   2   0   0   0   0   0   0   0   0   2   2   2   2   0   2   0   0   2   2   0   2   0   0   2   2   0   0   0   0   0   2   2   2   0   0   2   0   0   2   2   2   0   2   0   2   2   0   0   2   0   2   0   0   0   2   2   2   0   2   2   0   2   2   0   2   0   0   2   0   2   2   2   2   2   2   0   2   0   0   0   0   2   0   2   0   2   0   0   0   2   0   2   0   2   2   2   2   0   2   2   0   0   0   0   2   2   2   2   2   2   0   0   0   2   2   2   0   0   0   2   0   2   0   2   0   2   0   2   0   2   0   0   2   2   2   0   2   0   0   2   0   0   0   0
 MK-4-6                 2   2   0   0   2   0   0   0   2   0   0   0   2   0   0   2   0   0   0   0   0   2   0   0   0   2   2   2   2   2   2   2   2   2   0   0   0   2   0   0   2   2   0   0   0   0   2   2   2   0   2   0   2   0   2   0   2   0   0   0   0   0   0   2   0   2   2   2   2   0   2   0   0   2   2   0   2   0   0   2   2   0   2   0   0   0   2   0   2   0   0   2   2   0   2   2   2   0   2   0   0   2   2   0   2   0   2   0   0   0   2   2   0   0   2   2   0   2   2   0   2   0   0   2   0   2   2   2   2   2   2   0   2   0   2   0   0   0   0   2   0   2   0   0   0   0   0   2   0   0   2   2   2   0   2   2   0   0   0   2   2   2   2   2   2   2   0   0   0   0   0   2   0   0   0   2   0   2   0   2   0   2   0   2   0   2   0   0   2   2   2   2   2   0   0   2   0   0   0   0
 MK-4-7                 2   2   0   0   2   0   0   0   2   0   0   0   2   0   0   2   0   0   0   0   0   2   0   0   0   2   2   2   2   2   2   2   2   2   0   0   0   2   0   0   2   2   0   2   2   0   2   2   2   0   2   0   2   0   2   0   2   0   0   0   0   0   2   2   2   0   2   2   2   0   2   0   0   2   2   2   2   0   0   2   2   0   2   0   0   2   2   0   0   0   0   2   0   0   2   2   2   0   2   0   0   2   2   0   2   0   2   0   0   2   2   2   0   2   0   2   0   2   2   0   2   0   0   2   0   2   2   0   2   2   2   0   0   2   2   0   0   2   0   2   0   2   0   0   0   0   0   2   0   0   2   2   2   0   2   2   0   0   0   2   2   2   2   2   2   2   0   0   0   0   0   2   0   0   0   2   2   2   0   0   0   2   0   2   0   2   0   0   2   2   2   2   2   0   0   2   0   0   0   2
 MK-4-8                 2   2   2   0   2   0   0   0   2   0   2   0   2   0   2   2   0   0   0   0   0   2   0   0   0   2   2   2   2   2   2   2   2   0   0   0   0   2   0   0   2   2   0   2   2   0   2   2   2   0   2   0   2   2   2   0   2   0   0   0   0   0   2   2   2   0   2   2   2   0   2   0   0   2   0   2   2   0   0   2   2   0   2   0   0   2   2   0   0   0   0   2   0   0   2   2   2   2   2   0   0   2   2   0   2   2   0   0   0   2   2   2   0   2   0   2   0   2   2   0   2   0   0   2   0   2   2   0   2   2   2   0   0   0   2   0   0   0   0   2   0   2   0   0   2   0   0   2   0   2   2   2   2   0   2   2   0   0   0   2   2   2   2   2   0   2   0   0   0   0   0   2   0   0   0   2   2   2   0   0   0   2   0   2   0   2   0   0   2   2   2   2   2   0   0   2   0   0   0   0
 MK-4-9                 2   2   2   0   2   0   0   0   2   0   2   0   2   0   2   2   0   0   0   0   0   2   2   0   0   2   2   2   0   2   2   2   2   0   0   0   0   2   0   0   2   2   2   2   2   0   2   2   2   0   2   0   2   2   2   0   2   0   0   2   0   0   2   2   2   0   2   2   2   0   2   0   0   2   0   2   2   0   0   2   2   0   2   0   0   2   2   0   0   0   0   2   0   0   0   2   2   2   2   2   0   2   2   0   2   2   0   0   0   2   0   2   0   2   0   0   0   2   2   0   2   0   0   2   0   2   2   0   2   2   2   2   0   0   2   0   0   0   0   0   0   2   0   0   2   0   2   2   0   2   2   2   2   0   2   2   0   0   0   2   0   2   2   2   0   2   0   0   0   0   0   2   0   2   0   2   2   2   0   0   0   2   2   2   0   2   0   2   2   2   2   2   2   0   0   2   0   0   2   0
 MK-4-10                2   2   2   0   2   0   0   0   2   0   2   0   2   0   2   2   0   2   0   0   0   0   2   0   0   2   2   2   0   2   2   2   2   0   0   0   2   2   0   0   2   2   2   2   2   0   2   2   2   0   2   0   2   2   0   0   2   0   2   0   0   0   2   2   2   0   2   2   2   0   2   0   0   2   2   0   2   0   0   2   0   0   2   0   0   2   2   0   0   0   0   0   0   0   0   2   2   2   0   2   0   2   2   0   0   2   0   0   0   2   0   2   0   2   0   0   0   2   2   0   2   0   2   2   0   2   2   2   2   2   2   2   0   0   2   0   0   0   0   0   0   2   0   0   2   0   2   2   0   2   2   2   2   0   2   2   0   0   0   2   0   2   0   2   0   2   0   0   0   0   0   2   0   0   0   2   2   2   0   0   0   2   2   0   0   2   0   2   0   2   2   2   2   0   0   2   0   0   2   0
 MK-4-11                2   2   2   0   2   0   0   0   2   0   2   0   2   2   2   2   0   2   0   0   0   0   2   0   0   2   2   2   0   2   2   2   2   0   0   0   2   0   0   0   2   2   2   2   2   0   2   2   2   2   2   0   2   2   0   0   0   0   0   0   0   2   2   2   2   0   0   2   2   0   2   0   0   2   2   2   2   0   0   2   0   0   2   2   0   2   2   0   0   0   0   2   0   0   0   2   2   2   0   2   0   2   2   0   0   2   0   0   0   2   0   2   2   2   0   0   0   2   2   0   2   0   2   2   0   2   2   2   2   2   2   2   0   0   2   2   2   0   0   0   0   2   0   0   2   0   0   2   0   2   2   2   2   0   2   2   0   0   2   2   0   2   0   2   0   2   0   0   0   0   2   2   0   0   2   0   2   2   0   2   0   2   2   0   0   2   2   2   0   2   0   2   2   0   0   2   0   0   2   2
 MK-4-12                0   2   2   0   2   2   2   0   2   0   2   0   0   2   2   2   0   2   0   2   0   0   2   0   0   2   2   2   0   2   2   2   0   0   0   0   2   0   0   0   2   2   2   2   2   0   2   2   2   0   2   0   2   2   0   0   0   0   2   0   0   2   2   2   0   0   0   2   2   0   2   0   0   2   2   2   2   0   0   2   0   2   2   2   0   2   0   0   0   0   0   2   0   0   0   2   2   2   0   2   0   2   0   0   0   2   0   0   0   2   0   2   2   2   0   0   0   2   2   0   2   0   2   0   0   2   2   2   2   2   2   0   0   0   2   2   2   0   2   0   0   2   0   0   2   0   0   2   0   2   2   2   2   0   2   2   0   0   2   2   0   2   0   2   0   2   2   0   2   0   2   2   2   0   2   0   2   2   0   2   0   2   2   0   0   2   2   2   0   2   0   2   2   0   0   2   0   0   2   2
 MK-4-13                0   2   2   0   0   2   2   0   2   0   2   0   0   2   0   2   0   2   2   2   0   0   0   0   0   2   0   2   0   2   2   2   0   0   0   0   2   0   0   0   2   2   2   2   2   0   2   2   2   0   0   0   2   2   0   0   0   0   2   0   0   0   2   2   0   0   0   2   2   0   2   0   0   2   2   2   2   0   0   2   0   2   2   2   0   0   0   2   0   0   0   2   0   0   0   0   2   2   0   2   0   2   0   2   0   2   0   0   0   2   0   2   2   2   0   0   0   0   2   0   0   0   2   0   0   2   2   2   2   2   2   0   0   0   2   2   2   2   2   0   0   2   0   0   2   0   0   2   2   2   2   2   0   0   2   2   0   0   0   2   2   2   0   2   0   2   2   0   0   0   2   2   2   2   2   0   0   2   0   2   0   2   2   0   0   2   2   2   0   2   0   2   2   0   0   2   0   0   2   2
 MK-4-14                0   2   2   0   0   2   2   0   0   0   2   0   2   2   0   2   0   0   2   2   2   0   2   2   0   2   0   2   0   2   2   2   0   0   0   0   2   0   2   0   2   2   0   2   2   0   0   2   2   2   0   0   2   2   0   2   0   0   2   0   0   0   2   2   0   0   0   2   2   0   2   2   0   2   2   2   2   0   0   2   0   2   2   2   0   0   0   2   0   0   2   2   0   0   0   0   2   2   0   2   0   2   0   2   0   2   0   0   0   2   0   0   2   2   0   0   0   0   2   0   0   0   2   0   0   2   2   2   2   2   2   0   2   2   2   2   2   2   2   0   0   2   0   0   2   0   0   2   2   2   2   2   0   2   2   2   2   0   0   2   2   2   0   2   0   2   2   0   2   0   2   2   2   2   2   0   0   2   0   2   0   2   0   0   0   2   2   2   0   2   2   0   2   0   0   2   0   0   2   2
 MK-4-15                0   2   2   0   0   2   0   2   0   0   2   0   2   2   0   2   0   0   2   2   2   0   2   2   0   2   0   2   0   2   2   2   0   0   0   0   2   0   2   0   2   2   0   2   2   0   0   2   2   2   0   0   2   0   0   2   0   0   2   0   0   0   2   2   0   2   0   2   0   0   2   2   0   2   2   0   0   0   0   2   0   2   2   2   0   0   0   2   0   0   2   2   0   0   0   0   2   2   0   2   0   2   0   2   0   2   0   2   0   2   0   0   2   2   0   0   0   0   2   0   2   0   0   0   0   2   2   0   2   2   2   0   2   2   2   0   2   2   0   0   0   2   0   0   0   0   0   2   2   2   2   2   0   2   2   0   2   0   0   2   0   2   0   2   0   2   2   2   2   0   2   0   2   2   2   0   0   2   0   2   0   2   0   0   0   2   2   2   0   2   2   0   2   0   0   2   0   0   2   2
 MK-4-16                2   2   2   0   0   2   0   2   0   0   2   0   0   2   0   2   0   0   2   0   2   0   2   2   0   2   0   2   0   2   2   2   0   0   0   0   2   0   2   0   2   0   0   2   2   0   0   2   2   2   0   0   0   0   0   2   0   0   2   2   0   0   2   2   0   0   0   2   0   0   2   2   0   0   2   0   0   0   0   2   2   2   2   2   0   0   0   2   2   0   2   2   0   0   0   0   2   2   0   2   0   2   0   2   2   2   0   2   0   2   2   0   2   2   0   0   0   0   2   0   2   0   0   2   2   0   2   0   2   2   2   0   2   2   2   0   2   2   0   2   0   2   2   0   0   0   2   2   2   2   2   2   2   2   2   0   2   0   2   2   0   2   0   2   0   2   2   2   2   0   2   0   2   2   2   0   0   2   0   2   0   2   0   0   0   2   2   0   0   2   2   0   2   0   0   0   0   0   2   2
 MK-5-1                 0   2   2   2   0   0   0   2   2   2   2   2   0   0   2   2   0   0   2   0   2   2   0   2   2   0   2   2   2   2   0   0   2   2   2   2   2   0   2   0   2   2   2   0   2   0   2   2   0   2   0   2   2   2   0   2   2   0   2   2   2   0   2   0   2   2   0   0   2   0   0   2   2   0   2   0   2   2   0   2   0   2   2   2   0   0   2   2   0   2   0   0   0   2   2   2   2   2   2   2   2   2   2   2   2   0   0   0   2   2   0   0   0   0   0   0   2   2   2   2   2   0   2   2   2   2   0   2   0   2   0   2   2   2   0   2   0   2   0   0   2   0   2   0   2   2   2   2   2   2   2   2   0   0   0   2   0   2   2   0   2   0   0   2   2   2   0   0   0   2   2   2   0   0   0   0   2   2   0   0   0   0   2   0   0   0   0   2   0   2   2   2   0   0   2   2   2   0   2   0
 MK-5-2                 0   2   2   2   0   0   0   2   2   2   2   2   0   0   2   2   0   0   2   0   2   2   0   2   2   0   2   2   2   2   0   0   2   2   2   2   0   0   2   0   2   2   0   0   2   0   2   2   0   2   0   2   2   2   0   2   0   0   2   2   2   2   2   0   2   2   0   0   2   0   0   2   2   0   2   0   2   2   0   0   0   2   2   2   0   0   2   2   0   2   0   0   0   2   0   2   2   2   2   2   2   2   0   2   2   0   2   0   2   2   0   0   0   0   2   0   2   2   2   2   2   0   0   2   2   2   2   2   0   2   0   2   2   2   0   2   0   2   0   0   2   0   2   0   2   2   2   2   2   2   2   2   0   0   0   2   0   2   2   0   2   0   0   2   2   2   0   0   0   2   2   2   0   0   0   0   2   2   0   0   0   0   2   0   0   0   0   2   0   2   0   0   0   0   2   2   2   0   2   0
 MK-5-3                 0   2   2   2   0   0   0   2   2   2   2   2   2   2   2   2   0   2   2   0   0   2   0   2   2   0   2   2   2   2   0   0   2   2   2   2   0   0   2   0   2   2   0   0   2   0   2   2   0   2   0   2   2   2   0   2   0   2   2   2   2   2   2   0   2   2   0   0   2   0   0   2   2   0   2   0   2   2   0   2   0   2   2   2   0   0   2   2   0   2   0   0   0   2   0   2   0   2   2   2   0   2   0   2   2   0   2   0   2   2   0   2   0   0   2   0   2   2   0   2   2   0   0   2   0   2   2   2   0   2   2   2   2   2   0   2   0   2   0   2   2   0   2   0   0   2   0   0   0   2   2   2   0   0   0   2   0   2   2   2   2   0   0   2   2   2   2   0   0   2   2   0   0   2   0   0   0   2   0   0   0   0   2   0   0   0   0   2   0   2   0   0   0   0   2   2   2   0   2   0
 MK-5-4                 2   2   2   2   0   2   0   2   2   2   2   2   0   2   2   2   0   2   2   0   0   2   0   2   2   2   2   2   2   0   0   0   2   2   2   2   2   0   2   0   2   2   0   0   0   0   2   2   0   2   0   0   2   2   0   2   2   2   2   2   2   2   2   0   2   0   0   0   2   0   0   2   2   0   2   0   2   2   0   2   0   2   2   2   0   0   2   0   0   2   0   0   0   2   0   2   0   2   2   2   0   2   0   2   2   0   2   0   2   0   0   2   0   0   2   2   2   2   0   2   2   2   0   2   0   2   2   2   0   2   2   2   2   2   0   2   0   0   0   2   0   0   2   0   0   2   0   0   0   0   2   2   0   0   0   2   0   2   2   2   2   0   0   2   2   2   2   0   0   0   2   0   0   0   0   0   0   2   0   0   0   0   2   0   2   0   0   2   0   2   0   0   0   0   2   2   2   0   2   2
 MK-5-5                 2   0   2   2   0   2   0   2   2   2   2   0   0   2   2   2   0   2   2   0   0   2   0   2   2   2   2   2   2   0   0   0   2   2   0   0   2   0   0   0   2   2   0   0   2   0   2   2   0   2   2   0   2   2   0   2   2   2   2   2   2   2   2   0   2   0   0   0   2   0   0   2   2   0   2   0   2   2   0   0   0   2   0   2   2   0   2   0   0   2   0   0   0   2   0   2   2   2   2   2   0   0   0   2   2   0   2   0   2   0   0   2   2   0   2   2   2   2   0   2   2   0   0   2   0   2   2   2   0   2   2   2   2   2   0   2   0   0   0   0   0   0   2   2   0   2   0   0   0   0   2   2   0   0   0   0   0   0   2   2   2   0   0   2   2   2   0   0   0   0   2   0   0   0   0   0   0   2   0   0   0   2   2   0   2   0   0   2   0   2   0   0   0   0   2   2   2   2   2   2
 MK-5-6                 2   0   2   2   0   2   0   2   2   2   2   0   0   2   0   2   0   2   2   0   2   2   0   0   2   2   2   2   2   0   0   0   0   2   2   0   2   0   0   0   2   2   0   0   0   0   2   2   0   2   2   0   2   2   0   2   2   2   2   2   2   2   2   2   2   0   0   0   2   0   0   2   2   0   2   0   2   2   0   0   0   2   0   2   0   0   2   2   2   2   0   0   0   2   0   0   2   2   2   2   0   0   0   2   2   0   2   0   2   0   0   2   2   0   2   2   0   2   0   2   2   0   0   2   2   2   2   2   0   2   2   2   2   2   2   2   0   0   0   0   0   0   2   2   0   2   0   0   0   0   2   2   2   0   0   0   0   0   2   2   2   0   2   2   2   2   0   0   0   0   2   0   2   0   0   0   0   2   0   0   0   2   2   0   2   0   0   2   0   2   0   0   0   2   2   2   2   2   2   0
 MK-5-7                 2   0   0   2   0   2   0   2   2   2   2   0   0   2   0   2   0   2   2   0   2   2   0   0   2   2   2   2   0   0   0   2   0   2   0   0   2   0   0   0   2   2   0   0   0   0   2   2   0   2   2   0   2   2   2   2   2   2   2   2   2   2   2   0   2   0   0   0   2   0   0   2   0   0   2   0   2   2   2   0   0   2   0   2   0   0   2   2   2   2   0   0   2   2   0   0   2   2   2   2   0   0   0   2   2   0   2   0   2   0   0   2   2   0   2   2   0   2   0   2   2   0   0   2   2   2   2   2   0   2   2   2   2   2   2   2   0   0   2   0   0   0   2   2   0   2   0   0   0   0   2   2   2   0   0   0   0   0   2   2   2   0   2   2   0   2   0   0   0   0   2   0   2   0   0   2   0   2   0   0   0   2   2   0   2   0   0   0   0   2   0   0   2   2   2   2   0   2   2   0
 MK-5-8                 2   0   0   2   0   2   0   2   2   0   2   0   0   2   0   2   0   2   2   0   2   2   0   0   2   2   2   2   0   2   0   0   0   2   0   0   2   0   2   2   2   2   0   0   0   0   2   2   0   0   2   2   2   0   2   2   2   0   2   2   2   2   2   0   2   2   2   0   2   0   0   2   0   0   2   0   2   2   2   2   0   2   0   0   0   0   2   2   2   2   0   0   2   2   0   0   2   2   2   2   0   0   0   2   2   0   2   0   2   0   0   2   2   0   2   2   0   2   0   0   2   0   0   2   2   0   2   2   0   2   2   2   2   2   2   2   0   0   2   0   0   0   2   2   0   2   0   0   0   0   2   2   2   0   0   0   0   2   2   2   2   0   2   2   0   2   0   0   0   0   2   0   2   0   0   2   0   2   0   0   0   2   2   0   2   0   2   0   0   2   0   0   2   2   2   2   0   2   2   0
 MK-5-9                 2   0   0   2   0   2   0   0   2   0   0   0   2   2   2   0   0   2   2   0   2   2   0   0   2   2   2   2   0   2   0   2   0   2   0   0   2   0   2   2   2   2   0   0   0   0   2   2   0   0   2   2   2   0   2   2   2   0   2   2   2   2   2   0   2   0   2   0   2   0   2   2   0   0   2   0   2   2   2   2   0   2   0   0   0   0   2   2   2   2   0   0   2   2   0   0   2   2   2   2   0   0   0   0   2   0   2   0   2   0   0   2   2   0   2   2   0   2   0   0   2   0   0   2   2   0   2   2   0   2   2   2   2   2   2   2   0   0   2   0   0   0   2   2   0   2   0   0   0   0   2   2   2   0   0   2   0   2   2   2   0   0   2   2   2   2   0   0   0   0   2   0   2   0   2   2   0   2   0   0   0   2   2   0   2   0   0   0   0   2   0   0   2   2   2   2   0   2   2   0
 MK-5-10                2   0   0   2   0   2   2   0   2   0   0   0   2   2   2   0   0   2   2   2   0   2   0   0   2   2   2   2   2   2   0   2   0   2   0   2   2   2   2   2   0   2   0   0   0   0   2   2   0   0   2   2   2   2   2   2   2   0   2   2   2   2   2   0   2   0   2   0   0   0   2   2   0   0   2   0   2   2   2   2   0   2   0   0   0   2   2   2   2   2   0   0   0   2   0   0   0   2   2   2   2   0   0   0   0   0   2   0   2   0   2   2   2   0   2   2   0   2   0   0   2   0   0   2   2   0   0   2   0   2   2   2   2   2   2   2   0   0   0   0   0   0   0   2   0   2   0   0   0   0   2   2   2   0   0   2   0   2   2   2   0   0   2   2   2   2   0   2   0   0   2   0   2   0   0   2   0   0   0   0   0   2   2   2   2   2   0   2   0   2   2   0   2   2   2   2   0   2   2   0
 MK-5-11                0   0   0   2   2   2   2   0   2   0   0   0   2   2   2   0   0   0   2   2   0   2   0   0   2   2   2   2   2   2   0   2   0   2   0   0   2   2   2   2   0   2   0   0   0   0   2   2   0   0   2   2   2   2   2   2   2   0   0   2   2   2   2   2   2   0   2   0   0   0   2   2   0   2   2   0   2   2   2   2   2   2   0   0   0   2   2   2   2   2   0   0   0   2   0   2   0   2   2   0   2   0   0   0   0   0   0   0   0   0   2   2   2   0   0   2   0   2   0   0   2   0   0   2   2   0   0   2   0   2   2   2   2   2   2   2   0   0   0   2   0   0   0   2   0   2   0   0   0   0   2   2   2   0   2   2   0   2   2   2   0   0   2   2   2   2   0   2   0   0   2   0   2   0   0   2   2   0   0   0   0   2   2   2   2   2   0   2   0   2   2   0   2   2   2   2   0   2   2   0
 MK-5-12                0   0   0   2   2   2   2   0   2   0   0   0   2   2   2   0   2   0   2   2   0   2   0   0   2   2   2   2   2   2   0   2   0   2   0   0   2   0   2   2   0   0   0   0   0   0   2   2   0   0   2   2   2   0   0   2   2   0   0   2   2   2   2   2   2   0   2   0   0   0   2   2   0   2   2   0   2   2   2   2   2   2   0   0   0   2   2   2   2   2   0   0   0   2   0   2   0   2   2   0   2   0   0   2   0   0   0   0   0   0   2   2   2   0   0   2   0   2   0   0   2   2   2   2   2   0   0   2   0   2   2   2   2   2   2   2   0   0   0   2   0   2   0   2   0   2   0   0   0   0   2   2   0   0   2   2   0   2   2   2   0   0   2   2   2   2   2   2   0   0   2   0   2   2   0   2   2   0   0   0   0   2   2   2   2   2   0   2   2   2   2   0   2   2   2   2   0   2   2   0
 MK-5-13                0   2   0   0   2   2   2   0   2   0   0   0   2   2   2   0   2   0   2   2   0   2   0   0   2   2   2   2   2   2   0   2   0   2   2   0   2   0   0   2   0   0   0   0   0   2   2   0   0   0   2   2   2   0   0   0   2   0   0   2   2   2   2   2   2   0   0   0   0   0   2   2   0   2   2   0   2   2   2   0   2   2   0   0   0   2   2   2   2   2   0   0   2   2   0   2   2   2   2   0   0   2   0   2   0   0   0   0   0   0   0   2   2   0   0   2   0   2   0   0   2   2   2   0   2   0   2   2   0   2   0   0   2   2   2   0   0   2   0   2   0   2   0   2   0   2   0   0   0   0   2   2   0   0   2   2   0   0   2   2   0   0   2   2   2   2   2   2   0   0   2   0   2   2   0   2   2   2   0   0   0   2   2   2   2   2   0   2   2   2   2   0   2   2   0   2   0   2   2   0
 MK-5-14                0   2   2   0   2   0   2   0   2   2   0   0   2   2   2   0   0   0   2   2   0   2   0   0   2   2   2   2   2   2   0   2   0   2   2   0   2   2   0   2   0   0   0   0   0   2   2   2   0   2   2   0   2   0   0   0   2   0   0   2   2   2   2   2   2   0   0   0   0   0   2   2   0   2   2   0   2   2   2   0   2   2   0   2   0   2   2   2   0   2   0   0   2   2   2   2   2   2   2   0   0   2   0   2   0   2   0   0   2   0   0   0   2   0   0   0   2   2   0   0   2   2   2   0   2   0   2   2   0   2   0   0   2   2   2   0   0   2   0   0   0   2   0   2   0   2   0   0   0   0   2   2   0   0   2   2   0   2   2   2   2   2   2   2   2   2   2   0   0   0   2   0   2   0   2   2   2   2   0   0   0   2   2   2   2   2   0   2   0   2   0   0   2   2   0   2   0   2   2   2
 MK-5-15                0   2   2   0   2   0   2   0   2   2   0   0   2   2   2   0   0   0   2   2   0   2   0   0   2   2   2   2   2   2   0   2   0   2   2   0   2   2   0   2   0   0   0   0   0   2   2   2   0   2   0   0   2   0   0   0   2   0   0   2   2   2   2   2   0   0   0   0   0   0   2   2   0   2   2   0   2   2   2   0   2   2   2   2   0   2   2   2   0   2   0   0   2   2   0   0   2   2   2   0   0   2   0   2   0   0   0   0   2   0   2   0   2   0   0   0   2   2   2   0   2   0   2   0   2   0   2   2   0   2   2   0   2   2   2   0   0   2   2   0   0   2   2   2   2   2   0   0   0   0   2   2   0   0   2   2   2   2   2   2   2   2   2   2   2   2   2   0   2   0   2   2   2   0   2   2   2   2   0   0   0   2   0   2   2   2   0   2   0   2   0   0   2   2   0   2   0   2   2   2
 MK-5-16                0   2   2   0   2   0   2   0   2   2   0   0   2   2   2   0   0   0   2   2   0   2   0   0   2   0   2   2   2   2   0   2   0   2   2   0   2   2   0   0   0   0   0   0   0   2   2   2   0   2   0   2   2   0   0   0   2   2   0   2   2   2   2   2   0   0   0   2   0   0   2   2   0   2   2   2   0   2   2   0   2   2   2   2   0   2   2   2   0   2   0   0   2   2   2   0   2   2   2   0   0   2   0   2   0   0   0   0   2   0   2   0   2   0   2   0   2   2   2   0   2   0   2   2   2   0   2   0   0   2   2   2   2   2   2   0   0   2   2   0   0   0   2   2   2   2   0   2   0   0   2   2   0   0   2   2   0   2   2   2   2   2   2   2   2   2   2   0   2   0   0   2   2   0   2   2   2   0   2   0   0   2   0   2   2   2   2   2   0   2   2   0   2   0   0   2   0   2   2   2
 MK-6-1                 2   2   0   2   0   2   2   0   2   0   2   0   0   2   0   0   2   0   2   2   2   2   2   0   0   0   2   0   2   2   0   2   2   2   2   2   2   2   2   2   2   0   0   0   0   0   0   0   0   2   0   2   0   2   2   0   0   0   0   0   0   0   2   2   0   2   0   0   0   0   0   0   0   0   0   2   2   0   0   2   0   0   0   2   2   0   0   0   0   2   0   0   0   0   2   0   0   0   2   0   2   2   0   0   0   2   0   0   0   0   2   2   0   2   2   2   0   2   2   0   0   2   0   2   0   0   0   0   0   0   0   0   0   0   0   0   2   0   0   2   0   2   2   2   2   2   2   2   2   0   0   2   0   2   2   2   2   2   0   0   2   0   2   0   2   2   0   2   0   0   2   2   0   0   0   0   2   2   2   2   0   0   0   0   2   2   0   0   2   2   2   2   0   0   0   2   2   0   2   0
 MK-6-2                 2   2   0   2   0   2   2   0   0   0   2   0   0   2   2   0   2   0   0   2   2   2   2   2   0   0   2   0   2   2   0   2   0   2   2   2   2   2   2   2   2   0   0   0   0   0   0   0   0   2   0   2   0   2   2   0   0   0   0   0   0   0   0   2   2   2   0   0   0   0   0   0   0   2   0   2   0   0   0   2   0   0   0   2   0   0   0   0   0   2   0   2   0   0   2   0   0   0   2   0   2   2   0   0   0   2   0   0   0   0   2   0   0   2   2   2   0   2   2   0   2   2   0   2   2   0   0   2   2   0   0   2   0   0   0   2   2   0   0   0   0   2   2   2   2   0   2   2   2   0   0   2   0   2   2   2   2   2   0   0   2   0   2   0   2   0   0   0   0   0   2   2   0   0   0   0   0   2   2   2   0   0   0   0   2   2   0   2   2   2   2   2   0   0   0   2   2   0   2   0
 MK-6-3                 2   2   0   2   0   0   2   0   0   0   2   0   0   2   0   2   2   2   0   2   2   2   2   2   0   2   2   0   2   2   0   2   0   2   2   2   2   2   2   2   2   0   0   0   0   0   0   0   0   2   0   2   2   2   2   0   0   2   0   0   0   0   0   2   2   2   0   0   0   0   0   0   0   2   2   2   0   2   0   2   0   0   0   2   0   0   0   0   0   2   0   0   0   0   2   0   2   0   2   0   2   2   0   0   0   2   0   0   0   0   2   0   0   2   2   2   0   0   2   0   2   2   0   2   2   2   0   2   2   0   0   2   0   0   0   2   2   0   0   0   0   2   2   2   2   0   2   2   2   0   0   2   0   2   2   0   2   2   0   0   2   0   2   0   2   0   0   0   0   2   2   2   0   0   0   0   0   2   2   2   0   0   0   0   2   2   0   2   2   2   2   2   0   0   0   2   2   0   2   0
 MK-6-4                 2   2   0   2   0   0   2   0   0   0   2   0   0   2   0   2   2   2   0   2   2   2   2   0   0   2   2   2   2   2   0   2   0   2   2   2   2   2   2   2   0   0   2   0   0   0   2   0   0   2   0   2   2   2   2   0   0   2   0   0   0   0   0   2   2   2   0   0   0   0   0   0   2   2   0   2   0   2   2   2   0   0   0   2   0   0   0   0   0   2   0   0   0   0   2   0   2   0   2   0   2   2   2   0   0   0   0   0   0   2   2   2   0   2   2   2   0   0   0   0   2   2   0   2   2   2   0   2   2   0   0   0   0   0   0   2   2   0   0   0   0   2   2   2   2   0   2   2   2   0   0   2   0   2   2   0   2   2   2   0   2   0   0   0   2   0   0   0   0   2   2   2   0   0   2   0   0   0   2   2   0   0   0   0   2   2   0   2   2   2   2   2   0   0   0   2   2   0   0   2
 MK-6-5                 2   2   0   2   0   0   2   0   0   0   2   0   0   0   0   2   2   2   0   2   2   2   2   0   0   2   0   2   2   2   0   2   2   2   2   2   2   2   2   2   0   2   2   0   2   0   2   0   0   2   0   2   2   2   2   0   0   2   0   0   0   0   0   2   2   2   0   2   0   0   0   0   2   2   0   2   0   2   2   2   0   0   0   2   2   0   0   0   0   2   0   2   0   0   2   0   2   0   0   0   2   2   2   0   0   0   0   0   0   2   2   2   0   2   2   2   0   0   0   0   0   2   0   2   0   0   0   2   2   0   0   0   0   0   0   2   2   0   0   0   0   2   2   2   0   0   2   2   2   0   0   2   0   2   2   0   2   2   2   0   2   0   0   0   2   0   0   2   0   2   2   0   0   0   2   0   0   0   2   2   0   0   0   2   2   2   0   2   2   2   2   2   0   0   0   2   2   0   0   2
 MK-6-6                 2   2   0   2   0   0   2   0   0   0   2   2   0   0   0   2   2   2   0   2   2   2   2   0   0   2   0   2   0   2   0   2   2   2   2   2   2   2   2   2   0   2   2   0   2   0   2   0   0   2   0   2   2   2   2   0   2   2   0   0   0   0   0   2   2   0   2   2   0   0   0   0   2   2   0   2   0   0   2   2   0   2   2   2   2   0   0   2   0   2   0   0   0   0   2   0   2   0   0   2   2   2   2   0   0   0   0   0   0   2   2   2   2   2   2   0   0   2   0   0   0   2   0   0   0   0   0   2   0   0   0   0   0   0   0   2   2   0   0   2   0   2   2   2   0   2   2   2   2   0   0   2   0   0   2   0   2   2   2   0   0   2   0   0   2   0   0   2   0   2   2   0   0   0   2   0   2   0   2   0   0   2   0   2   2   2   0   2   2   2   2   2   0   0   0   2   2   2   0   2
 MK-6-7                 2   2   0   2   0   0   2   0   0   0   2   2   0   0   0   2   2   2   0   2   2   2   2   0   0   2   0   2   0   2   0   2   2   0   0   2   2   2   2   2   0   2   2   0   2   0   2   2   0   2   0   2   2   2   2   0   2   2   0   0   0   0   0   2   2   0   2   2   0   2   0   0   2   2   0   0   0   0   2   2   0   2   2   2   0   0   0   2   0   2   0   0   0   0   2   0   2   0   0   2   2   2   0   0   0   0   0   0   0   2   2   2   2   2   2   0   2   2   0   0   0   2   0   0   0   0   0   0   0   0   0   0   0   0   2   2   2   0   0   2   0   2   0   2   0   2   2   2   2   0   0   0   0   2   2   0   2   2   2   0   0   2   0   0   2   0   0   2   0   0   2   2   0   0   2   0   2   0   2   0   0   2   0   0   0   2   0   2   2   2   2   2   0   0   0   2   2   2   0   0
 MK-6-8                 2   2   0   2   0   0   2   0   0   0   2   0   0   0   0   2   2   2   0   2   2   2   2   0   0   2   0   2   0   2   0   2   2   0   0   2   2   2   2   2   0   2   2   0   2   0   2   2   0   2   0   2   2   2   2   2   2   2   0   0   0   0   0   2   2   0   0   2   0   2   0   0   2   2   0   0   0   0   2   2   0   2   2   2   0   2   0   2   0   2   0   0   0   0   2   0   2   0   0   2   2   2   0   2   0   0   0   0   0   2   2   0   2   2   2   0   2   2   0   0   0   2   2   0   0   0   0   0   0   0   0   0   0   0   2   2   2   0   0   2   0   2   2   2   0   2   2   2   2   0   0   0   0   2   2   0   2   2   2   0   0   2   0   2   2   0   0   0   0   0   0   2   0   2   2   0   2   0   2   0   0   2   2   0   0   2   0   2   2   2   2   2   0   0   0   0   2   2   0   0
 MK-6-9                 2   0   0   0   0   0   2   0   0   0   2   0   0   0   0   0   2   2   0   2   2   2   2   0   0   2   0   2   0   2   0   2   2   0   0   2   2   2   2   2   0   2   2   0   0   0   2   2   0   0   0   2   2   2   2   2   2   2   0   0   0   0   2   2   2   0   0   2   0   2   0   0   2   2   0   0   0   0   2   2   0   2   2   2   0   0   0   2   2   2   0   0   0   0   2   2   2   0   0   2   2   2   0   0   0   0   0   0   0   2   0   0   2   2   2   0   2   2   0   0   0   2   2   2   0   0   0   0   0   0   0   0   0   0   2   2   2   0   0   0   2   2   2   2   0   2   2   0   2   0   0   0   0   2   2   2   0   0   2   2   0   2   0   2   2   0   0   0   0   2   0   2   0   2   2   0   2   0   2   0   0   2   0   0   0   2   0   2   2   2   2   2   0   0   2   0   2   2   0   0
 MK-6-10                0   0   0   0   0   0   2   2   0   0   2   0   0   0   0   0   2   2   0   2   2   2   2   0   0   2   0   2   0   2   2   2   0   0   0   2   2   0   2   2   2   2   0   0   0   0   0   2   2   0   0   2   2   2   2   2   2   2   0   0   2   0   2   2   2   0   0   2   0   2   0   0   2   0   0   0   0   0   2   2   0   2   2   2   0   0   2   2   2   2   0   0   0   0   2   2   2   0   0   2   2   2   0   0   0   0   0   0   0   2   2   0   2   2   2   0   2   2   0   0   0   2   2   0   0   0   0   2   0   0   0   0   0   0   2   2   2   0   0   0   2   2   2   2   0   2   2   0   2   0   0   0   0   2   2   2   0   2   2   2   0   2   2   2   2   2   0   0   0   2   0   2   0   2   2   0   2   0   2   0   0   2   2   0   0   2   0   2   2   0   2   0   2   2   2   0   2   0   0   0
 MK-6-11                0   0   0   0   0   0   2   2   0   0   2   0   0   0   0   0   2   2   0   2   2   2   2   0   2   2   0   0   0   2   2   2   0   0   0   2   2   0   2   2   2   2   0   0   0   0   0   2   2   0   2   2   2   2   2   2   0   0   0   2   2   2   2   2   2   0   0   2   0   2   0   0   2   0   0   0   0   0   2   0   0   2   2   2   2   0   2   0   2   2   0   2   0   0   2   2   2   0   0   2   2   2   0   0   0   0   0   2   0   2   2   2   0   2   2   0   0   2   0   0   0   2   0   0   0   0   0   2   0   0   0   0   0   0   2   2   2   0   0   0   2   2   2   2   0   2   2   0   2   0   0   0   0   2   2   2   0   2   2   2   0   2   2   2   2   2   2   0   0   2   0   2   0   2   0   0   2   0   0   0   0   2   2   0   0   2   0   2   2   0   2   0   2   2   2   0   2   0   0   2
 MK-6-12                0   0   0   0   0   0   2   2   0   2   2   0   0   0   0   0   2   2   0   2   2   2   0   0   0   2   0   0   0   2   2   2   0   2   0   2   2   2   2   2   2   2   0   0   0   0   0   2   2   0   0   2   2   2   2   2   0   0   0   2   2   2   0   2   2   0   0   2   0   2   2   0   2   0   0   0   0   0   2   0   0   2   2   0   2   2   2   0   2   2   0   2   2   0   2   2   0   0   0   2   2   2   0   0   0   0   2   2   0   2   2   0   0   0   2   0   0   2   0   0   0   2   0   0   0   0   0   2   0   0   0   2   2   0   2   0   2   0   0   0   2   2   2   2   0   2   2   0   2   0   0   0   0   2   2   2   0   2   2   2   0   2   2   2   0   2   2   0   0   2   0   2   2   0   0   0   2   0   0   0   0   2   2   0   0   0   0   2   2   0   2   0   2   2   2   0   2   0   2   2
 MK-6-13                2   0   0   0   2   0   2   2   0   2   2   0   0   0   0   0   2   2   0   2   2   2   0   0   0   2   0   2   0   2   2   2   0   2   0   2   2   2   0   2   2   2   0   0   2   0   0   2   2   0   0   2   2   2   2   2   0   0   0   2   2   2   0   2   2   0   0   2   2   2   2   0   2   0   0   0   0   0   2   0   0   2   2   0   2   2   2   2   0   2   0   2   0   0   2   2   0   0   0   2   2   2   2   0   0   0   2   2   0   2   2   0   0   0   2   0   0   2   0   0   0   2   0   0   0   0   0   0   0   2   0   2   2   0   2   0   2   0   0   0   0   2   2   2   0   2   2   0   2   0   0   0   0   0   2   2   0   2   2   2   0   2   2   2   0   2   2   0   0   2   0   2   2   0   0   0   2   0   2   0   0   2   2   0   0   0   0   2   0   0   2   0   2   2   2   2   2   0   0   2
 MK-6-14                2   0   0   0   2   0   2   2   0   2   2   0   0   0   2   0   2   2   0   2   0   2   0   0   0   0   0   2   0   2   2   2   0   2   0   2   2   2   0   2   2   2   0   0   2   0   0   2   2   0   0   2   0   0   2   2   2   0   0   2   2   2   0   2   2   0   0   2   2   2   2   0   2   0   0   0   2   0   0   2   0   0   2   2   2   2   2   2   0   2   0   2   0   0   2   2   0   0   0   2   2   2   2   0   0   0   2   2   0   2   0   0   2   0   2   0   0   2   2   0   0   2   0   0   0   2   0   0   0   0   0   2   2   0   2   0   2   0   0   0   0   2   2   2   0   2   2   2   2   0   0   0   0   0   2   2   0   0   2   2   0   2   2   2   0   2   2   0   0   2   0   2   0   0   0   0   2   0   2   0   0   2   2   0   0   0   0   2   0   0   2   0   2   2   0   2   2   0   0   2
 MK-6-15                2   0   0   0   2   0   2   2   0   2   0   0   0   0   2   2   2   2   0   2   0   2   0   0   0   2   0   2   2   2   2   2   0   2   0   2   2   2   0   2   2   2   0   0   2   0   0   2   2   2   0   2   0   0   2   2   2   0   0   2   0   2   0   2   2   2   0   2   0   2   2   0   2   0   0   0   2   0   0   2   0   0   2   2   2   2   2   2   0   2   0   2   2   0   2   2   0   2   2   2   2   2   2   0   0   0   2   2   0   2   0   0   2   0   2   0   0   2   2   0   0   2   0   0   0   2   0   0   0   0   0   2   2   0   2   0   0   0   2   0   0   2   2   2   0   2   2   2   2   0   0   0   0   0   2   2   0   2   2   2   2   2   2   2   2   2   2   0   0   2   0   2   2   0   0   0   2   0   2   0   0   2   2   0   0   0   0   2   0   0   2   0   2   2   0   2   2   0   0   2
 MK-6-16                2   0   0   0   2   0   2   2   0   2   0   0   0   0   2   2   2   2   0   2   0   2   0   2   0   2   0   2   2   2   2   2   0   2   0   2   2   2   0   2   2   2   0   0   0   0   0   2   2   2   0   2   0   0   2   2   2   0   0   0   0   0   0   2   2   2   0   2   0   2   2   0   2   0   0   0   2   0   0   2   0   0   2   2   2   2   2   2   0   2   2   2   2   0   2   0   0   2   2   2   2   2   2   0   0   0   2   2   2   2   0   0   2   0   2   0   0   2   2   0   0   2   0   2   2   2   2   0   0   0   2   2   2   0   2   0   0   0   2   0   0   2   2   2   0   2   2   2   2   0   0   0   0   0   2   2   0   2   2   2   2   2   2   0   2   2   2   2   0   2   0   2   2   0   0   2   2   0   2   0   0   2   2   0   0   0   0   2   2   0   2   0   2   2   0   2   0   0   0   2
 
!****************************************** Phenotypic Data **********************************************************
!-100.0 is resevred for missing phenotype
SimulatedTrait1        16.7492   16.3128   16.4330   15.3387   17.1839   13.1428   17.9832   16.8641   12.7345   15.6783   12.3590   15.4201   11.4215   12.1902   12.2301   15.0960   15.0317   17.1316   16.3015   15.5073   17.2702   13.6524   18.1628   14.4700   19.6222   14.8886   12.6125   17.4755    8.0017   18.0097   15.8982   15.1219   15.5765   15.5754   14.4896   17.1176   12.4534   16.5621   14.9774   19.3761   14.4795   15.5920   10.0520   16.9641   13.8374   13.7100   13.8113   15.4745   16.3193   19.2196   17.6394    7.7985   17.6364   15.1248   10.6881   14.5143   13.1073   18.1240   12.7983   16.2242   10.7272   14.7941   15.7058   12.3033   18.1627   15.6830   16.3112   15.0328   14.6192   14.0415   12.6294   14.5917   13.0986   12.9003   17.5288   15.9796   11.1264   13.3765   15.6389   13.7837   17.3903   14.6517   16.5226   20.0794   14.2190   18.9692   14.2599   11.1661   13.3333    9.5973   19.0728   15.9852   14.2379   12.8302   14.2101   16.1876   12.6349   14.2160   13.3788   16.2151   17.8332   16.9278   14.9567   13.3693   14.7832   13.1585    9.1135   13.2627   16.1455   14.4030   13.5068   12.7555   16.4947   16.4680   10.1656   12.9677   14.7827   13.4884   20.9515   15.7532   16.2179   14.8554   16.4955   10.2347    9.2229   10.2420   13.1967   12.0257    8.9609   16.9059   19.2130   14.5244   15.4718   12.7534   13.7389   17.0655   16.0152   14.9399   16.8671   12.4203   18.3873   13.5305   13.1513   11.5018    9.7759   10.8432   19.1027   15.6891   15.0727   14.1548   13.0516   12.5228   18.2951   11.6775   14.9033   15.6151   16.9147   19.7812   16.8402   16.3497   12.6582   18.1170   15.7455   21.6208   15.4174   19.1411   11.1000   14.0674   16.0678   14.8471   21.0434   15.4806   17.2128   10.8117   12.6275   19.5766   16.2802   13.3361   15.6280   15.3083   14.7849   19.0606   13.5800   18.8079   15.4617   12.4267    9.8940   12.7247   16.8413   11.8469   12.1604   18.3447   18.8040   16.0733   12.0903   10.9964   12.7652   13.9687   14.6895   16.5375
SimulatedTrait2         8.3575   10.0617   12.7556    9.6646    9.2493   10.2863   10.0875   10.9732    9.7679   10.0252   12.6569   13.0774    7.5089   11.5657   10.6125    9.0961   12.1737   12.8870    8.9006   12.4891   10.4706    5.6761   11.8618    9.6817    7.7421   10.1979    8.7531    5.6624   10.4304    8.8155   10.1213   11.7441   12.0864   11.5508   10.9338    9.9394   10.2444   10.5845   13.0243   10.1151   10.9198    8.9385   11.8906    9.8246   11.2358    9.5405   11.0841   10.4081   11.0305    9.9783   10.8126    9.4884    8.8202   11.0197   10.5041   11.3578   10.7465    8.5813    9.6971   13.6841    7.1341   10.1796   10.5760   11.2262   13.2383    7.5607   10.2485   13.9678    8.0133   10.9898   10.9785   12.8698   10.5835    9.6200    7.9524    9.4033   11.6719   11.4052   10.4395   10.0735   10.6087    9.3679   12.4066    9.7042    9.4473    9.8829    8.8382   11.0918   10.3723   13.7665   11.0386    9.6457   12.5367    9.5623   10.7071   12.1323    9.7089   11.2374    8.3495   10.5106   10.9263    9.4686    8.7148   10.5515    8.4632    8.6831   10.0868    8.1170    7.4431   12.2366   10.5638    9.8516   10.4248   10.1938    8.6210   12.1362   10.1333    9.9079   11.9840    7.8066    8.2314    9.8176    9.5490   12.5672    9.8677   10.1932   10.0334    9.6791   12.0327    9.7712    8.0420   10.5035   11.8847   10.9608   11.6765    9.3923    8.1756   12.1702    8.0780    9.8495    9.3695   12.0195   11.0536    9.5481   10.6044   12.3969    9.3980   11.1908    9.0695   10.0475   11.8630   13.1438    7.8618   11.2992   11.4874    8.0206   10.7004    9.3632   10.1789    9.6578    6.7689   12.8845    8.6552    8.4549   10.6630    8.9320    9.8211   12.5778   10.1124   10.8631    9.4840    8.6586    9.1733   12.0557   11.9546   11.3141   12.8346   11.1201   12.1568   11.8481   11.6608   11.9116    9.4601   10.8499   10.6886    9.6604   11.0613    7.1922   11.1090    8.3516   10.0357    8.7419   11.1547    9.9853    8.2221   10.3624    8.1752   11.7130   10.2491   10.3589
 
