# Supplementary material for: Inclusive Composite Interval Mapping of QTL by Environment Interactions in Biparental Populations
Source: PLoS One. 2015 Jul 10;10(7):e0132414. doi: 10.1371/journal.pone.0132414 (PMC4498613; doi:10.1371/journal.pone.0132414)
Supplement: S4 File — (ZIP) [file pone.0132414.s004.zip › H=0.1/L1/run_00091.met]

!**********************Note: lines staring with "!" are remarks and will be ignored in the program********************
!*********************************General Information**********************************
!Assuming F1 = P1 x P2, populations available in QTL IciMapping are: 
!  1, P1BC1F1 = P1 x F1, the first backcrossing where P1 is used as the recurrent parent;
!  2, P2BC1F1 = P2 x F1, the first backcrossing where P2 is used as the recurrent parent;
!  3, F1DH, F1-derived doubled haploids; 
!  4, RIL or F1RIL, recombination inbred lines through the repeated selfing of F1;
!  5, P1BC1RIL, recombination inbred lines through the repeated selfing of P1BC1F1;
!  6, P2BC1RIL, recombination inbred lines through the repeated selfing of P2BC1F1;
!  7, F2, the selfing generation of F1;
!  8, F3, the selfing generation of F2;
!  9, P1BC2F1, the second backcrossing where P1 is used as the recurrent parent; 
! 10, P2BC2F1, the second backcrossing where P2 is used as the recurrent parent;
! 11, P1BC2RIL, recombination inred lines through the repeated selfing of P1BC2F1; 
! 12, P2BC2RIL, recombination inred lines through the repeated selfing of P2BC2F1; 
! 13, P1BC1F2, the selfing generation of P1BC1F1; 
! 14, P2BC1F2, the selfing generation of P2BC1F1; 
! 15, P1BC2F2, the selfing generation of P1BC2F1; 
! 16, P2BC2F2, the selfing generation of P2BC2F1; 
! 17, P1BC1DH, P1BC1F1-derived doubled haploids; 
! 18, P2BC1DH, P2BC1F1-derived doubled haploids; 
! 19, P1BC2DH, P1BC2F1-derived doubled haploids; 
! 20, P2BC2DH, P2BC2F1-derived doubled haploids; 
   3      !Mapping Population (see remarks above)
   2      !Mapping Function (1 for Kosambi; 2 for Haldane; 3 for Morgan)
   2      !Marker Space Type (1 for intervals; 2 for positions)
   1      !Marker Space Unit(1 for centiMorgans; 2 for Morgan)
   6      !Number of Chromosomes (or Linkage Groups)
 200      !Size of the mapping population
   2      !Number of environments
 
!***************************************** Chromosomes and Linkage Maps **********************************************
!Chromosome                 NumMarkers
-CH1                        16
-CH2                        16
-CH3                        16
-CH4                        16
-CH5                        16
-CH6                        16
!Linkage map (Marker name followed by position or the interval length)
 MK-1-1                1     0.000
 MK-1-2                1    10.000
 MK-1-3                1    20.000
 MK-1-4                1    30.000
 MK-1-5                1    40.000
 MK-1-6                1    50.000
 MK-1-7                1    60.000
 MK-1-8                1    70.000
 MK-1-9                1    80.000
 MK-1-10               1    90.000
 MK-1-11               1   100.000
 MK-1-12               1   110.000
 MK-1-13               1   120.000
 MK-1-14               1   130.000
 MK-1-15               1   140.000
 MK-1-16               1   150.000
 MK-2-1                2     0.000
 MK-2-2                2    10.000
 MK-2-3                2    20.000
 MK-2-4                2    30.000
 MK-2-5                2    40.000
 MK-2-6                2    50.000
 MK-2-7                2    60.000
 MK-2-8                2    70.000
 MK-2-9                2    80.000
 MK-2-10               2    90.000
 MK-2-11               2   100.000
 MK-2-12               2   110.000
 MK-2-13               2   120.000
 MK-2-14               2   130.000
 MK-2-15               2   140.000
 MK-2-16               2   150.000
 MK-3-1                3     0.000
 MK-3-2                3    10.000
 MK-3-3                3    20.000
 MK-3-4                3    30.000
 MK-3-5                3    40.000
 MK-3-6                3    50.000
 MK-3-7                3    60.000
 MK-3-8                3    70.000
 MK-3-9                3    80.000
 MK-3-10               3    90.000
 MK-3-11               3   100.000
 MK-3-12               3   110.000
 MK-3-13               3   120.000
 MK-3-14               3   130.000
 MK-3-15               3   140.000
 MK-3-16               3   150.000
 MK-4-1                4     0.000
 MK-4-2                4    10.000
 MK-4-3                4    20.000
 MK-4-4                4    30.000
 MK-4-5                4    40.000
 MK-4-6                4    50.000
 MK-4-7                4    60.000
 MK-4-8                4    70.000
 MK-4-9                4    80.000
 MK-4-10               4    90.000
 MK-4-11               4   100.000
 MK-4-12               4   110.000
 MK-4-13               4   120.000
 MK-4-14               4   130.000
 MK-4-15               4   140.000
 MK-4-16               4   150.000
 MK-5-1                5     0.000
 MK-5-2                5    10.000
 MK-5-3                5    20.000
 MK-5-4                5    30.000
 MK-5-5                5    40.000
 MK-5-6                5    50.000
 MK-5-7                5    60.000
 MK-5-8                5    70.000
 MK-5-9                5    80.000
 MK-5-10               5    90.000
 MK-5-11               5   100.000
 MK-5-12               5   110.000
 MK-5-13               5   120.000
 MK-5-14               5   130.000
 MK-5-15               5   140.000
 MK-5-16               5   150.000
 MK-6-1                6     0.000
 MK-6-2                6    10.000
 MK-6-3                6    20.000
 MK-6-4                6    30.000
 MK-6-5                6    40.000
 MK-6-6                6    50.000
 MK-6-7                6    60.000
 MK-6-8                6    70.000
 MK-6-9                6    80.000
 MK-6-10               6    90.000
 MK-6-11               6   100.000
 MK-6-12               6   110.000
 MK-6-13               6   120.000
 MK-6-14               6   130.000
 MK-6-15               6   140.000
 MK-6-16               6   150.000
!*********************************** Marker Types ********************************************************************
!Co-dominant marker: When heterozygote F1 is present, P1 is coded as 2, F1 is coded as 1, and P2 is coded as 0; Otherwise, P1 is coded as 2, and P2 is coded as 0. 
!Dominant marker: When heterozygote F1 is present, P1 and F1 are coded as 12, and P2 is coded as 0; Otherwise, P1 is coded as 2, and P2 is coded as 0.  
!Recessive markers: When heterozygote F1 is present, P1 is coded as 2, and F1 and P2 are coded as 10; Otherwise, P1 is coded as 2, and P2 is coded as 0. 
!Missing marker is coded as -1. 
 MK-1-1                 2   2   0   0   0   2   2   2   2   0   2   2   0   2   0   2   0   2   2   0   2   2   2   2   0   0   0   2   0   2   2   0   0   2   2   0   2   2   2   2   2   0   0   0   2   0   2   0   2   2   2   2   2   2   2   0   0   2   2   2   0   2   0   0   0   2   0   2   0   2   0   0   2   0   2   0   0   2   2   0   2   2   2   0   2   0   0   2   2   2   2   0   0   2   0   2   0   0   0   2   0   0   2   2   2   2   2   0   0   0   2   2   0   0   0   0   2   2   0   2   0   2   2   0   2   2   0   2   2   0   2   0   0   2   0   0   2   0   0   0   0   2   0   0   2   2   0   2   0   2   0   0   0   0   2   0   0   0   2   0   2   2   0   0   0   2   2   0   2   0   2   2   2   0   2   0   0   2   2   2   0   2   0   0   2   0   0   0   2   2   2   0   2   0   2   2   0   2   0   0
 MK-1-2                 2   2   0   0   0   2   2   2   2   0   2   0   0   2   0   2   0   2   2   0   2   2   0   2   0   0   0   2   0   2   2   0   0   0   2   0   2   2   2   2   2   0   0   0   2   0   2   0   2   2   0   2   2   2   2   0   0   2   2   2   0   2   0   0   2   2   0   2   0   2   0   0   2   0   2   0   0   2   2   2   2   2   2   0   2   0   0   2   2   2   2   0   0   2   0   2   0   0   0   2   0   0   2   2   2   2   2   0   0   0   2   2   0   0   0   0   2   2   0   2   2   2   2   0   2   0   0   2   2   0   2   0   0   0   0   0   2   0   2   0   2   2   2   0   2   2   0   2   2   2   0   0   0   0   2   0   0   0   2   0   2   2   0   0   0   2   0   0   2   0   2   2   2   0   2   2   0   2   2   2   0   2   0   0   2   0   0   0   2   2   2   0   2   0   2   2   0   2   0   0
 MK-1-3                 2   2   0   2   0   2   0   2   2   0   2   0   0   2   0   2   0   2   2   0   2   2   0   2   0   0   0   2   2   2   0   0   2   0   0   2   2   2   2   2   2   0   0   0   2   0   2   0   2   2   0   2   2   2   2   0   0   2   0   2   0   2   0   0   2   2   0   2   2   2   0   0   2   0   2   0   0   2   2   0   2   2   2   0   2   0   0   0   2   2   2   0   0   2   0   2   0   2   0   2   0   0   2   2   2   2   2   0   0   2   2   2   0   0   2   2   2   2   0   2   2   0   2   0   2   0   0   2   2   0   2   0   0   0   0   0   0   0   2   0   0   2   2   0   2   2   0   2   2   2   0   0   0   0   2   0   0   0   2   0   2   2   0   0   0   2   0   0   2   0   2   0   2   0   2   2   0   2   2   2   0   2   0   2   0   0   0   0   2   2   2   0   2   0   2   2   0   2   0   0
 MK-1-4                 2   2   0   2   0   2   0   2   2   2   2   0   0   2   0   2   0   2   2   0   2   2   2   2   0   0   0   2   2   2   0   0   2   0   2   2   0   2   2   2   2   0   0   0   2   0   2   0   0   2   0   2   2   2   2   0   0   2   0   2   0   2   0   0   2   2   0   2   2   2   2   0   2   0   2   0   0   2   2   0   2   2   0   0   2   0   0   0   2   2   2   0   0   0   0   2   0   2   0   2   0   0   2   2   2   2   2   0   0   2   2   2   0   2   2   2   2   2   0   2   0   0   2   0   2   0   0   2   0   0   2   0   0   0   0   0   0   0   2   0   0   2   2   0   2   2   0   2   2   2   0   2   0   0   2   0   0   0   2   0   2   2   0   0   0   0   0   0   2   0   2   0   2   0   2   2   0   2   2   2   0   2   0   2   0   2   0   0   2   2   2   0   2   0   2   2   0   2   0   2
 MK-1-5                 2   2   0   2   0   2   2   2   2   2   2   0   0   2   0   2   0   2   2   0   2   2   0   2   0   0   0   2   2   2   0   0   2   0   2   2   0   2   2   2   2   0   0   0   2   0   2   0   2   2   0   2   2   2   2   0   0   2   0   2   0   2   0   0   2   2   0   2   2   2   2   0   2   0   2   0   0   2   2   0   2   2   0   0   2   0   0   0   2   2   2   0   0   0   0   2   0   2   0   2   0   0   0   2   2   2   2   0   0   2   0   2   0   0   2   2   2   2   0   2   0   0   2   0   2   0   0   2   0   0   2   0   0   0   0   0   0   0   2   0   0   2   2   0   2   0   0   2   2   2   0   2   2   0   2   0   0   0   2   0   2   2   0   0   0   0   2   0   2   0   2   0   2   0   2   2   0   2   0   2   0   2   0   0   0   2   0   2   2   2   2   0   2   0   2   2   0   2   0   2
 MK-1-6                 2   2   0   2   0   0   2   2   2   2   0   0   0   2   0   2   0   2   2   0   2   2   0   2   0   0   0   2   2   2   0   0   2   0   2   2   0   2   2   2   2   0   2   0   2   0   2   0   2   2   2   2   2   2   2   0   0   2   0   2   2   2   0   0   2   2   0   2   2   2   2   0   2   0   2   0   0   2   2   0   2   2   0   0   2   0   0   0   2   2   2   0   0   0   0   2   2   2   0   2   0   0   0   2   2   2   2   2   0   0   0   2   0   0   2   2   2   0   0   0   0   0   2   0   2   0   0   2   0   0   2   0   0   0   0   0   0   0   2   0   0   2   2   0   2   0   0   2   2   2   0   2   2   0   2   0   0   0   2   0   2   2   0   0   0   2   2   0   2   0   2   0   2   2   2   2   0   2   0   2   0   2   0   0   0   2   0   2   2   2   2   0   2   0   2   2   0   2   0   2
 MK-1-7                 2   2   0   2   0   2   2   2   0   2   0   0   0   2   0   2   0   2   2   0   2   2   0   2   0   0   0   2   2   2   0   0   2   0   2   2   0   2   2   2   2   0   2   0   2   0   0   0   2   2   2   0   2   2   2   0   0   2   2   2   2   2   0   0   2   2   0   2   2   2   2   0   2   0   2   0   0   2   2   0   2   0   0   0   2   0   0   0   0   2   2   2   0   0   2   2   2   2   0   2   0   0   0   2   2   2   2   0   0   0   0   2   0   0   0   2   2   0   0   0   0   0   2   0   0   2   0   2   0   0   2   2   0   0   2   0   0   0   2   2   2   2   2   0   2   0   0   0   2   2   0   2   2   0   2   0   0   0   2   0   2   2   0   0   0   2   2   0   2   0   0   0   2   2   2   0   0   2   0   2   0   2   0   0   2   2   0   2   2   2   2   0   2   0   2   2   0   2   0   2
 MK-1-8                 2   2   0   2   0   2   2   2   0   2   0   0   0   2   0   2   0   2   2   0   2   2   0   2   0   2   0   2   2   2   0   0   2   0   2   2   0   2   2   2   2   0   2   0   2   0   0   0   2   0   2   0   2   2   0   0   0   2   2   2   2   2   0   0   2   2   0   2   2   2   2   0   2   0   2   0   0   2   2   0   2   0   0   0   2   0   0   0   0   2   2   2   0   0   2   2   2   2   0   0   0   0   0   2   2   2   2   0   0   0   0   2   0   0   0   2   2   0   2   0   0   0   2   0   2   2   0   2   0   0   2   2   0   0   0   0   0   0   2   2   2   2   2   0   2   2   0   0   0   2   0   2   2   0   2   0   0   2   2   0   0   2   0   0   0   2   2   0   2   0   0   2   0   2   2   2   0   2   0   2   0   2   0   0   2   2   0   2   2   0   2   2   2   0   2   2   0   2   0   2
 MK-1-9                 2   2   0   2   0   2   2   2   0   2   0   0   0   2   0   2   0   2   2   0   2   2   0   2   0   2   0   2   2   2   0   0   2   0   2   2   0   2   2   2   2   0   2   0   2   0   0   0   2   0   2   0   0   2   0   0   0   2   2   2   2   2   0   0   2   0   0   2   2   2   2   0   0   2   2   2   2   2   2   0   2   0   2   0   2   0   0   0   2   2   2   2   0   0   2   0   2   2   0   0   0   0   0   2   2   2   2   0   0   0   0   2   0   0   0   2   2   0   2   0   0   2   2   0   2   2   0   2   0   0   2   2   0   0   2   0   0   0   2   2   2   2   2   0   2   0   0   0   0   2   0   0   2   2   2   0   0   2   0   0   2   2   0   0   0   2   2   0   2   0   0   0   0   2   2   2   0   2   0   2   0   2   0   0   2   2   0   2   2   0   2   2   2   0   2   2   2   2   0   2
 MK-1-10                2   2   0   2   0   2   2   2   2   2   0   0   0   2   0   2   0   2   2   0   2   2   0   2   0   2   0   2   2   2   0   0   2   0   2   2   0   2   2   2   2   0   2   0   2   0   0   0   2   0   2   0   0   0   0   0   0   2   2   2   2   2   2   0   2   0   0   2   2   2   2   0   0   2   2   2   0   2   2   0   2   0   0   0   0   0   0   2   2   0   0   2   0   0   2   0   2   2   0   0   0   0   0   2   0   2   2   0   0   0   0   2   0   0   0   2   2   0   2   0   0   2   2   0   2   2   0   0   0   0   2   2   0   0   2   0   0   0   2   2   2   2   2   0   2   0   0   0   2   2   0   0   2   2   2   0   0   2   0   0   2   2   0   0   2   2   2   0   2   2   0   0   0   2   0   2   0   2   0   2   0   2   0   0   2   2   0   2   0   0   2   2   2   0   2   2   2   2   0   2
 MK-1-11                2   2   0   2   0   2   2   2   2   2   0   0   0   2   0   0   0   0   2   2   2   2   0   2   0   2   0   2   2   2   0   0   2   0   2   0   0   2   2   2   2   0   0   0   0   0   0   0   2   0   2   0   0   0   0   0   0   2   2   2   2   2   2   0   2   0   2   2   2   0   2   0   0   2   2   2   0   0   2   0   2   0   0   0   0   0   0   2   2   0   0   2   0   0   2   2   2   2   0   0   0   0   0   2   0   2   2   0   0   0   0   2   0   0   0   2   2   0   2   0   0   2   2   0   2   2   0   0   2   0   2   2   0   0   2   0   0   0   2   2   2   2   2   0   2   0   0   0   0   2   0   0   2   2   2   0   0   2   0   2   2   2   0   0   2   0   2   0   2   2   0   0   0   2   0   2   0   2   0   2   0   2   0   0   2   2   0   0   0   0   2   2   2   0   2   2   2   2   0   2
 MK-1-12                2   2   0   2   0   2   2   2   2   2   0   0   0   2   0   0   0   0   2   2   2   2   0   2   0   2   0   2   2   2   0   0   2   0   2   0   0   2   0   2   2   0   0   0   2   0   0   0   2   0   2   0   0   0   2   0   0   2   2   2   2   2   2   0   2   0   0   2   2   0   2   2   0   0   2   2   0   0   2   0   2   0   2   2   0   2   0   2   2   0   0   2   0   0   2   2   2   2   0   0   0   0   0   0   0   2   2   0   0   0   0   2   0   0   0   0   2   0   0   2   0   2   2   0   2   2   0   0   2   0   0   2   0   0   2   0   0   0   2   2   2   2   2   0   2   0   0   0   0   2   0   0   2   2   2   0   0   0   0   2   2   2   0   0   2   2   2   2   0   0   0   0   0   2   0   2   0   2   0   2   0   2   0   0   2   2   0   0   0   0   2   2   2   0   2   2   2   2   0   2
 MK-1-13                2   2   0   2   0   0   2   2   0   2   0   0   0   2   0   0   0   0   0   2   0   0   0   2   0   2   0   2   2   2   0   0   2   0   2   0   0   2   0   0   2   0   0   0   2   0   0   0   2   2   2   0   0   0   2   0   0   2   0   2   2   2   0   2   0   2   0   2   2   0   2   0   2   0   2   2   0   2   2   0   2   0   2   2   0   2   0   2   2   0   2   2   0   0   0   2   2   2   0   0   0   0   0   2   0   0   0   0   0   0   0   2   0   0   0   0   2   0   0   2   0   2   2   0   2   0   0   0   2   0   0   0   0   0   2   2   0   2   2   2   2   2   2   0   2   0   0   0   2   2   0   0   2   2   2   0   0   0   2   2   2   2   0   0   2   2   0   2   0   0   0   2   0   2   2   2   0   2   0   2   0   2   0   0   2   2   0   0   0   0   2   2   2   0   2   0   2   0   0   2
 MK-1-14                2   2   0   2   0   0   2   2   2   2   0   0   0   2   0   0   0   0   0   2   0   0   0   2   0   2   0   2   2   2   0   2   2   2   2   2   0   2   0   0   0   0   0   0   2   0   0   0   0   2   2   0   0   0   2   0   0   2   0   2   2   2   0   2   0   2   0   2   2   0   2   0   2   2   2   2   0   2   2   2   2   2   2   2   0   2   2   2   2   0   2   0   0   0   0   2   2   2   0   2   0   0   0   2   0   0   0   0   0   0   0   2   0   0   0   0   2   0   2   0   2   2   2   0   2   0   2   2   2   0   0   0   0   0   2   2   2   2   0   2   2   2   2   0   2   0   0   0   2   2   0   0   2   2   2   0   0   0   2   2   2   2   0   0   2   2   0   0   2   0   0   2   0   2   2   2   0   2   0   2   0   2   0   0   0   2   0   0   0   0   2   2   2   0   2   0   2   2   2   2
 MK-1-15                2   2   0   0   0   0   2   2   2   2   0   0   0   2   0   2   0   0   0   0   0   0   0   2   0   2   0   2   2   2   0   2   2   2   2   0   2   0   2   0   0   0   2   0   2   2   0   0   0   0   2   0   0   0   2   0   2   2   0   2   2   2   0   2   0   2   0   2   2   0   2   0   0   2   2   2   0   2   2   0   2   2   0   2   2   2   2   2   2   0   2   0   0   0   2   0   2   2   0   2   0   0   0   2   0   0   0   0   0   0   0   2   2   0   0   0   2   0   0   0   2   0   2   0   0   0   0   2   2   0   0   0   0   0   2   2   2   2   0   2   2   0   2   0   2   0   2   0   2   2   0   0   2   2   2   0   0   0   0   2   2   0   0   0   2   0   0   0   2   0   0   2   2   2   2   2   2   2   0   2   0   2   0   0   0   2   0   0   0   0   2   2   2   0   2   0   2   2   2   2
 MK-1-16                2   2   0   0   0   0   2   0   2   2   0   0   0   2   0   2   0   0   0   0   0   0   0   2   0   2   0   2   2   2   0   2   2   2   2   0   2   0   0   0   0   0   2   0   2   2   0   0   0   0   2   0   0   0   2   0   0   2   0   2   2   2   2   2   0   2   0   2   2   0   0   0   0   2   2   2   0   2   2   0   2   2   0   2   2   2   2   2   2   0   2   0   0   0   2   0   2   2   0   2   0   0   0   2   0   0   0   0   0   2   0   2   2   0   0   0   2   0   0   0   2   0   2   0   2   0   0   2   2   0   2   0   0   0   2   2   2   2   2   2   2   0   2   0   2   0   2   0   2   2   0   0   2   2   2   0   0   0   0   2   2   0   0   0   2   0   0   0   2   0   0   2   2   2   0   2   2   2   0   2   0   2   2   0   0   2   0   0   0   0   0   2   2   0   2   0   0   2   2   2
 MK-2-1                 2   2   0   0   0   0   0   0   2   2   0   0   0   0   2   2   0   0   2   0   0   0   2   0   2   2   0   0   2   2   2   0   2   2   2   0   0   0   0   2   2   2   0   2   0   0   0   2   2   2   2   0   0   2   2   0   0   0   0   0   2   2   2   2   2   0   0   2   2   2   0   2   2   2   0   2   0   0   0   2   0   2   0   0   0   2   0   2   2   0   0   0   0   0   0   0   0   0   2   0   2   2   2   2   2   0   2   0   2   2   2   2   2   0   0   0   0   0   2   2   2   0   0   2   2   2   2   0   2   2   2   2   0   2   0   0   0   2   0   2   0   0   0   2   0   2   0   2   0   2   0   2   0   2   2   2   0   0   0   0   0   2   0   0   0   0   2   2   0   0   2   0   2   0   0   0   2   0   2   2   0   0   0   2   2   0   2   0   2   2   2   0   2   0   2   0   2   0   2   2
 MK-2-2                 2   2   0   0   0   0   0   2   2   2   0   0   0   0   2   2   0   0   2   0   0   0   2   0   2   2   0   0   2   2   2   0   2   2   2   0   0   0   0   2   2   2   0   2   0   0   0   2   2   2   2   2   2   2   2   0   0   0   0   0   2   0   2   2   2   0   0   2   2   2   0   2   2   2   0   2   0   0   0   2   0   2   0   0   0   2   0   2   0   0   2   0   0   0   0   0   0   0   2   0   2   2   2   2   2   2   2   0   2   2   2   2   2   0   0   0   0   0   0   2   2   0   0   2   2   2   2   0   2   2   2   2   0   2   0   0   2   2   0   2   0   0   0   2   0   2   0   2   0   2   0   2   0   2   2   2   0   0   0   0   2   2   0   0   0   0   2   2   0   0   0   0   2   0   0   0   2   0   2   2   0   0   0   2   0   0   0   0   2   2   2   0   2   0   2   0   2   0   2   2
 MK-2-3                 2   2   0   0   0   0   0   2   2   2   0   0   0   2   2   2   2   0   2   0   0   0   2   0   2   2   0   0   2   2   2   0   2   2   2   0   0   2   0   0   2   2   2   2   0   0   0   2   2   2   2   2   2   2   2   0   0   2   0   0   2   0   2   2   2   0   0   2   2   2   0   2   2   0   0   2   0   0   0   2   0   2   0   0   0   2   0   2   0   0   2   0   0   0   0   2   0   0   2   0   2   2   2   2   2   2   2   0   2   2   2   2   2   0   0   0   0   0   0   2   2   0   0   2   2   2   2   2   2   2   2   2   0   2   0   0   0   2   0   2   0   0   0   2   0   2   0   2   0   2   0   2   0   2   2   2   2   0   0   0   2   2   0   0   0   0   2   2   0   0   0   0   2   0   0   0   2   0   2   2   0   0   0   2   0   0   0   0   2   2   2   0   2   0   2   0   2   0   2   2
 MK-2-4                 2   0   0   0   0   0   0   2   0   2   0   0   0   2   2   2   0   0   2   0   0   0   2   0   0   2   0   0   2   2   2   0   2   2   2   2   0   2   0   0   2   2   2   2   0   2   0   2   2   2   2   2   2   2   2   0   0   2   2   0   2   0   2   2   2   0   0   2   2   2   0   2   2   0   0   2   0   0   0   2   0   0   0   0   0   2   0   2   0   0   2   0   0   0   0   0   2   0   2   0   2   2   2   0   2   2   2   0   2   2   2   2   2   0   0   0   0   0   0   2   2   0   0   2   0   2   2   2   2   2   2   2   0   2   0   0   0   2   0   2   0   0   0   2   0   2   2   2   0   2   0   0   0   2   2   2   2   0   0   0   2   2   2   0   2   0   2   2   0   0   0   0   2   0   0   0   2   0   2   2   0   0   0   2   0   0   0   0   0   2   2   0   2   0   2   0   2   0   0   2
 MK-2-5                 2   0   0   0   0   0   0   0   0   2   0   0   0   2   2   2   0   0   2   0   0   0   2   0   0   2   2   0   0   2   0   0   2   2   2   2   0   2   0   0   0   2   2   2   2   2   0   2   2   2   2   2   2   2   2   0   0   2   2   0   2   0   2   2   2   0   0   2   0   2   0   2   2   0   0   2   0   0   0   2   0   0   0   0   0   2   0   2   2   0   2   2   0   0   0   0   2   0   2   0   0   2   2   0   2   2   2   0   2   2   2   0   2   2   0   0   0   0   0   2   2   0   0   2   0   2   2   2   2   2   2   2   0   2   0   0   0   2   0   2   0   0   0   0   0   2   2   2   2   0   0   0   0   2   2   2   2   0   0   2   2   2   2   0   2   0   2   2   0   0   0   0   2   0   0   0   2   0   2   2   0   0   0   2   0   0   0   0   0   2   2   0   2   2   2   0   2   0   0   2
 MK-2-6                 2   2   0   0   2   0   0   0   0   2   0   0   0   2   2   2   0   0   2   0   0   0   2   0   0   2   0   0   0   2   0   0   0   2   0   2   0   2   0   0   0   0   2   2   2   2   0   2   2   2   2   2   0   2   2   0   0   2   2   0   2   0   0   2   2   0   0   2   0   2   0   0   2   0   0   2   0   0   0   2   0   0   0   2   0   0   0   2   2   0   2   2   0   0   2   0   2   0   2   0   0   2   2   0   0   2   2   0   2   2   2   0   2   2   0   0   0   0   0   2   0   0   0   2   0   2   2   2   2   2   2   2   0   2   0   0   2   0   0   2   0   0   0   0   0   2   2   2   2   0   0   0   0   0   2   2   2   0   0   2   2   2   2   2   2   0   2   2   0   0   2   0   2   0   0   0   2   0   2   2   0   2   0   2   0   0   0   0   0   2   2   0   2   2   2   0   2   0   0   2
 MK-2-7                 2   2   0   0   2   0   0   2   0   2   2   0   2   2   2   2   0   0   2   2   0   0   2   0   2   0   0   0   0   2   0   0   2   2   0   2   0   2   0   0   0   0   2   2   2   2   0   2   2   2   2   2   0   0   2   0   0   2   2   0   2   2   0   2   2   2   0   2   0   2   0   0   2   0   0   2   0   0   0   2   0   0   0   2   0   0   0   2   2   2   2   2   0   0   2   0   2   0   2   0   0   2   2   0   0   2   0   0   2   2   2   0   2   2   0   0   0   0   0   0   0   0   0   2   0   2   2   0   2   2   2   2   0   2   0   0   2   0   0   2   2   0   0   0   0   2   2   2   2   0   0   0   0   0   2   2   2   0   0   2   2   2   2   2   2   0   2   2   0   0   2   0   2   0   0   0   2   0   2   2   0   2   0   2   0   0   0   0   0   2   2   0   2   2   2   0   2   0   2   2
 MK-2-8                 2   2   0   0   2   0   0   2   0   2   2   0   2   0   2   2   0   0   2   2   0   2   2   0   2   0   0   0   0   2   0   0   2   2   2   2   0   2   0   0   0   0   2   2   2   2   0   2   2   2   2   2   0   0   2   0   0   2   2   0   2   2   0   2   2   2   0   2   0   2   0   0   2   0   0   2   2   2   0   2   0   0   2   2   0   0   0   2   2   2   0   2   0   0   2   0   2   0   2   0   0   2   2   0   0   2   0   0   2   2   0   0   2   2   0   0   0   0   0   0   0   2   0   2   0   2   2   0   2   2   2   2   0   2   0   0   0   0   2   2   2   0   0   0   0   2   2   2   2   0   0   0   0   0   2   2   2   0   0   2   0   2   2   2   2   0   2   2   0   0   2   2   2   0   0   0   2   0   2   2   0   2   0   2   0   0   0   0   0   2   0   0   2   2   2   0   2   0   2   2
 MK-2-9                 2   2   0   0   2   0   0   2   0   2   2   0   2   0   2   2   2   0   2   2   0   2   2   0   2   0   0   0   2   2   0   0   0   2   2   2   0   2   2   0   0   0   2   2   2   2   0   0   2   2   2   2   0   0   2   0   0   2   2   0   2   2   0   2   2   2   0   2   0   2   0   0   2   0   0   2   2   2   0   2   0   0   2   2   0   0   2   2   2   2   0   2   0   0   2   0   2   0   0   0   0   2   2   0   0   0   0   0   0   2   0   0   2   2   0   0   0   0   0   0   0   2   0   2   0   2   2   0   2   2   2   2   0   0   0   0   0   0   2   2   0   0   0   0   0   2   2   2   2   0   0   0   0   0   2   0   2   2   0   2   0   2   2   0   2   0   0   2   0   0   2   2   0   0   0   0   0   0   2   2   0   2   0   2   0   0   0   0   2   2   0   0   2   2   2   0   2   0   2   0
 MK-2-10                2   2   0   0   2   0   0   2   0   2   0   0   2   0   2   0   2   0   2   2   0   2   2   2   0   0   0   0   2   2   0   2   0   2   2   2   0   2   2   0   0   0   2   2   0   2   0   0   0   2   0   2   0   0   2   0   0   2   2   0   2   2   0   2   2   2   0   2   0   2   0   0   2   0   2   2   2   2   0   2   0   0   2   2   0   0   2   2   2   0   0   2   2   0   2   0   2   0   0   2   0   2   2   0   0   0   2   0   0   2   0   0   2   2   0   0   0   0   2   0   0   2   0   2   0   2   2   2   2   2   2   2   0   0   0   2   0   0   2   2   0   0   0   0   0   2   2   2   2   0   2   0   0   0   2   0   2   2   0   2   0   2   2   0   2   0   0   2   0   0   2   2   0   0   0   0   0   0   2   2   2   2   0   2   0   0   0   0   2   2   0   0   2   2   2   0   2   0   2   0
 MK-2-11                2   2   0   0   2   0   0   2   0   2   0   0   2   0   2   0   2   0   2   2   0   2   2   2   0   0   0   2   2   2   0   2   2   2   2   0   0   2   2   0   0   0   2   2   0   2   0   0   0   2   0   2   0   0   2   0   0   2   2   0   2   2   0   2   2   2   0   0   0   2   0   0   2   0   2   2   2   2   0   2   0   0   0   0   0   0   2   2   0   0   2   2   0   0   2   0   2   0   2   2   0   2   2   0   0   0   2   0   0   2   0   0   2   2   0   0   0   0   2   0   0   2   0   2   2   2   2   2   2   0   0   2   0   0   0   2   0   0   2   2   0   0   0   0   0   2   2   2   2   0   2   0   0   0   2   0   2   2   0   2   0   2   2   0   2   0   0   2   0   0   2   2   0   0   2   0   0   0   2   2   2   2   0   2   0   0   2   0   2   2   0   2   2   2   2   0   2   2   0   0
 MK-2-12                0   2   0   0   2   0   0   2   0   2   0   0   2   0   2   0   2   0   2   2   0   2   2   2   0   2   0   2   2   2   0   2   2   2   2   0   2   2   2   0   0   0   2   2   0   2   0   0   0   2   0   2   0   0   2   0   0   2   2   0   2   2   0   2   0   2   0   0   0   2   0   0   2   0   0   2   2   2   0   2   0   0   0   0   0   0   2   2   0   0   2   2   0   0   2   0   2   0   2   2   0   0   2   0   0   0   2   0   0   2   0   0   2   2   0   0   0   0   2   0   0   2   0   2   2   0   0   2   2   0   0   2   0   2   0   2   0   0   2   2   0   0   0   0   0   2   2   0   0   0   2   0   0   0   0   0   2   2   0   2   0   0   2   0   2   0   0   2   0   0   2   2   0   0   0   0   2   0   2   2   2   2   0   2   0   2   2   0   0   0   0   2   2   2   2   0   2   0   0   0
 MK-2-13                0   2   2   0   2   0   2   2   0   2   0   0   2   2   2   2   2   0   2   2   0   2   2   2   0   2   0   2   2   2   0   2   2   2   0   2   2   2   0   0   0   0   0   2   0   2   0   0   0   2   0   2   0   0   2   0   0   2   2   0   2   0   2   2   0   2   0   0   0   2   0   0   2   0   0   0   2   2   0   2   0   0   0   0   0   0   2   0   0   0   2   0   2   0   0   0   2   0   2   2   0   0   2   0   0   0   2   0   0   2   2   0   2   2   0   2   0   0   2   0   0   2   0   2   2   0   0   2   2   0   0   2   0   2   0   2   0   0   2   2   0   0   2   0   0   2   2   0   0   0   2   0   0   0   0   0   2   2   0   2   0   0   2   0   2   0   0   2   0   0   2   2   0   2   0   0   2   0   2   2   2   2   0   2   0   2   2   0   0   0   0   2   2   2   2   0   2   0   0   0
 MK-2-14                0   2   2   0   2   0   2   2   0   2   0   0   2   2   2   2   2   2   2   0   0   2   0   2   0   0   0   2   2   2   0   2   2   2   0   2   2   2   2   0   0   0   0   2   0   2   0   0   0   2   0   2   0   0   2   0   0   2   2   0   2   0   2   2   0   2   0   0   2   2   0   0   0   0   0   2   2   2   0   2   0   0   0   2   0   0   2   0   0   0   2   0   2   2   0   2   2   0   2   2   0   0   2   0   0   2   2   0   0   2   2   0   2   2   0   2   0   0   2   0   0   2   0   2   2   0   0   2   2   0   0   2   0   2   0   2   0   2   2   2   0   0   2   0   0   2   2   0   0   0   2   0   0   0   0   0   2   2   0   0   0   0   2   0   2   0   0   2   0   0   2   2   0   2   0   0   2   0   2   2   0   2   0   0   2   2   2   0   0   0   0   2   2   2   2   0   2   0   0   0
 MK-2-15                0   2   2   0   2   0   2   2   0   2   0   0   0   2   2   2   2   2   2   2   0   2   0   2   0   0   0   2   2   2   0   2   2   2   0   2   2   2   2   2   0   0   0   2   0   0   0   0   0   2   0   2   0   0   2   0   0   0   2   0   2   2   2   2   0   2   0   0   2   2   0   0   0   0   0   2   2   2   0   2   0   0   0   0   0   0   2   0   0   2   2   0   2   2   0   2   2   0   2   2   0   0   2   2   0   2   0   0   0   2   2   0   0   2   0   2   0   0   2   2   0   0   0   2   2   0   0   0   2   0   0   2   0   2   0   2   0   2   2   2   0   0   2   0   0   2   2   0   0   0   2   0   0   0   0   0   2   2   0   0   0   0   2   0   2   0   0   2   0   0   2   0   0   2   0   0   2   0   0   0   2   2   0   2   2   2   2   0   0   0   0   2   2   2   2   0   2   0   0   0
 MK-2-16                0   2   0   0   2   0   2   0   0   2   0   0   0   2   2   2   2   2   2   2   0   2   0   2   0   0   0   2   2   2   0   2   2   2   0   2   2   0   2   2   0   0   0   2   0   0   0   0   0   2   0   0   0   0   2   0   0   0   2   2   2   2   2   0   0   2   0   0   2   2   0   0   2   0   0   2   2   2   0   2   0   0   0   0   0   0   2   0   0   2   0   2   2   2   0   2   2   0   2   2   0   0   2   2   0   2   0   0   0   2   2   2   0   2   0   2   0   0   2   2   0   0   2   0   2   0   0   0   2   0   0   2   0   2   0   2   0   2   0   2   0   0   2   0   0   2   2   0   0   0   2   0   0   0   0   2   2   2   0   0   0   0   2   0   2   0   0   2   0   0   2   0   0   2   2   0   2   0   0   0   2   2   0   2   0   2   2   0   2   0   0   2   2   2   2   0   2   0   0   0
 MK-3-1                 2   2   2   2   2   2   2   2   0   2   2   0   0   2   0   2   0   2   0   2   0   0   0   0   0   0   0   2   2   0   0   2   0   2   2   2   2   2   0   0   0   2   2   2   0   0   2   0   0   2   2   0   2   0   2   2   2   2   2   2   2   0   2   0   2   0   0   2   2   2   0   2   0   0   2   0   0   0   0   0   0   0   0   2   2   2   2   0   0   2   2   0   2   0   2   2   2   0   0   0   2   2   2   2   0   2   2   0   0   2   2   0   0   2   0   0   2   0   0   2   0   2   0   2   0   2   0   2   0   2   0   0   0   0   2   2   0   0   2   0   2   0   0   0   2   0   2   2   0   2   2   0   2   0   2   2   2   2   2   2   2   0   0   2   0   2   2   0   2   0   0   2   2   0   0   2   0   0   0   0   2   2   0   0   0   0   0   2   2   2   0   0   0   0   2   0   0   2   2   2
 MK-3-2                 2   2   2   2   2   2   2   2   0   2   2   0   0   2   0   2   0   2   0   2   2   2   0   0   0   0   0   2   2   0   0   2   0   2   2   2   2   2   0   0   0   2   0   2   0   0   2   0   0   2   2   0   2   2   0   2   2   2   2   2   2   0   2   0   2   0   0   2   2   2   0   2   0   0   2   0   0   0   2   0   0   0   0   2   2   2   2   0   0   2   0   0   2   0   2   2   2   0   0   0   2   2   2   2   0   2   2   0   0   2   2   0   0   2   0   0   2   0   2   2   0   2   0   2   0   0   0   0   0   2   0   0   0   0   2   2   0   0   2   0   0   0   0   0   2   0   2   2   0   2   2   0   2   0   2   2   2   2   2   0   2   0   2   2   0   2   2   0   2   0   2   0   2   0   0   2   0   0   0   0   2   2   0   0   0   0   2   2   0   2   0   0   0   0   2   0   0   2   2   2
 MK-3-3                 2   2   2   2   2   2   2   2   0   2   2   0   0   2   0   2   0   2   0   2   2   2   0   0   0   0   0   2   2   0   0   2   0   0   2   0   2   2   0   0   0   2   0   2   0   0   0   0   0   2   2   0   2   2   2   2   2   2   0   2   2   0   2   0   2   0   0   2   2   2   0   2   0   2   2   0   0   0   2   0   0   0   0   2   2   2   0   0   0   2   0   0   2   0   2   2   2   0   0   0   2   2   2   2   0   0   2   0   0   2   2   0   0   2   0   0   2   0   2   2   0   2   0   2   0   0   0   2   0   0   0   2   0   2   2   2   0   0   2   0   0   0   0   0   0   0   2   2   0   2   0   2   0   0   2   2   2   2   2   0   2   0   0   2   0   2   2   2   2   0   2   0   2   0   0   2   0   0   0   2   2   2   0   0   0   0   2   2   0   2   0   0   2   0   2   0   2   2   2   0
 MK-3-4                 0   2   2   2   2   2   2   2   0   0   2   0   0   2   2   2   0   2   0   2   2   2   0   0   0   0   0   2   2   0   0   2   0   0   2   0   2   2   0   0   0   2   0   2   0   0   0   2   0   2   2   0   2   2   2   2   2   2   0   2   2   0   2   2   0   0   2   2   2   2   0   2   0   2   2   0   0   0   2   0   2   0   2   2   0   2   0   0   0   2   0   0   2   2   2   2   2   0   0   0   2   2   2   2   0   0   2   0   0   2   2   0   0   0   0   2   2   2   2   2   0   2   0   0   0   0   0   2   0   0   0   2   0   2   2   2   0   0   2   0   2   0   0   0   0   0   2   2   0   2   0   2   0   0   2   2   2   0   2   0   2   0   0   2   0   0   2   2   2   2   2   0   2   0   0   2   0   0   0   2   2   2   0   0   2   0   2   2   0   2   0   2   2   0   0   0   2   0   2   0
 MK-3-5                 0   2   2   2   2   2   2   2   0   0   2   0   0   2   0   2   0   2   0   2   2   2   0   0   0   0   0   2   2   0   0   2   2   0   0   0   2   2   0   0   0   2   0   2   0   0   0   2   0   2   2   2   2   2   2   2   2   2   0   2   2   0   2   2   0   0   2   2   2   2   0   2   0   2   2   0   0   0   2   0   2   0   2   2   0   2   0   0   2   2   0   2   0   2   2   2   2   0   0   0   2   2   2   2   0   0   2   0   0   2   2   0   0   0   0   2   2   2   2   0   0   2   0   0   0   0   0   2   0   0   0   0   0   0   2   2   0   0   2   0   2   0   0   0   0   0   2   2   2   2   0   2   0   0   2   2   2   0   2   0   2   0   0   2   0   0   2   2   2   2   2   0   2   0   0   2   0   2   0   0   2   2   0   0   2   0   2   0   0   2   0   2   2   0   0   0   2   0   2   0
 MK-3-6                 0   2   2   2   2   2   2   0   0   0   2   0   0   2   0   2   0   2   2   2   2   2   0   0   0   0   0   2   2   0   0   2   2   0   0   0   2   2   0   0   0   2   0   2   0   0   0   0   0   0   2   2   2   2   2   2   2   2   0   2   2   2   2   2   0   0   2   2   0   2   0   2   0   2   2   0   0   0   2   0   2   0   2   2   0   2   0   0   2   2   0   2   0   2   2   2   2   0   0   0   2   2   2   0   0   0   2   0   0   2   2   0   2   0   0   0   2   2   2   2   0   2   0   0   0   0   0   2   0   0   2   0   0   0   2   0   0   0   0   0   2   0   0   0   0   0   2   2   2   0   0   2   0   0   2   2   2   2   2   0   0   0   0   2   0   0   2   2   2   2   2   0   2   0   2   2   0   2   0   0   2   2   0   0   2   0   2   0   0   2   0   2   2   0   0   0   2   0   2   0
 MK-3-7                 0   2   2   2   2   2   0   0   2   0   2   0   0   2   0   2   2   2   2   0   0   2   0   0   2   0   0   2   2   0   0   2   2   0   0   0   2   2   0   0   2   2   0   2   0   0   0   0   0   0   0   2   2   2   2   2   2   2   2   2   2   0   2   2   0   0   2   2   0   2   0   0   0   2   2   0   0   0   0   0   2   0   2   2   0   2   0   0   2   2   2   2   0   2   2   2   2   0   0   0   2   2   2   0   0   0   2   0   0   2   2   0   2   0   0   0   2   2   2   2   0   2   2   0   0   0   0   2   2   0   0   0   0   0   2   0   0   0   0   2   2   0   0   0   0   0   2   2   2   0   0   2   0   0   0   0   2   2   2   0   0   0   0   2   2   0   2   2   2   2   2   0   2   0   2   2   0   2   0   0   0   0   2   0   2   0   2   0   0   2   0   2   2   0   0   0   2   0   2   0
 MK-3-8                 0   2   2   2   2   2   0   0   2   0   2   0   0   2   0   2   2   2   2   2   0   2   0   0   0   0   0   2   2   0   0   2   2   0   0   0   2   2   0   0   2   2   2   2   0   0   0   0   0   0   0   2   2   2   2   2   2   2   2   2   2   0   2   2   0   0   2   2   0   2   0   0   0   2   2   0   0   0   0   0   2   0   2   2   0   2   0   0   0   2   2   2   0   0   2   2   0   0   0   0   2   2   2   0   0   0   2   0   0   2   2   0   2   0   0   0   2   2   2   2   0   2   2   0   0   0   0   2   2   0   0   0   0   0   2   2   2   0   0   2   2   0   0   0   0   0   2   0   2   0   0   2   0   2   0   0   2   2   2   0   0   0   0   2   2   0   2   2   2   2   2   0   2   0   2   2   0   2   0   0   0   0   2   0   0   0   2   0   0   2   0   2   0   0   2   0   2   2   2   0
 MK-3-9                 0   2   2   2   2   2   0   0   2   0   2   0   0   2   0   2   2   2   2   2   2   2   2   0   0   0   0   2   2   0   0   2   2   0   0   0   2   2   2   0   2   2   2   2   0   0   0   0   0   2   0   2   2   2   2   2   2   2   2   2   2   0   2   2   0   0   2   2   0   2   0   0   0   2   2   0   0   0   0   0   2   0   0   2   0   2   0   2   0   2   2   2   0   0   2   2   0   0   0   0   2   2   2   0   0   0   2   0   0   2   2   0   2   0   0   0   2   2   2   2   0   2   0   2   0   0   0   2   0   0   0   0   0   0   0   2   2   0   0   0   2   0   0   0   0   0   2   0   2   0   0   2   0   2   0   2   0   2   2   0   0   0   0   2   2   2   2   2   2   2   2   0   2   0   2   2   0   2   0   0   0   0   2   0   0   0   2   0   0   2   2   2   0   0   2   0   2   2   2   0
 MK-3-10                0   2   0   2   2   2   0   0   2   2   0   0   0   2   0   2   2   2   0   2   2   2   2   0   0   2   0   0   2   0   0   2   2   0   0   0   2   2   2   0   2   2   2   2   0   0   0   0   0   2   0   0   2   2   2   0   0   2   2   2   2   0   2   2   0   0   2   2   0   2   0   0   0   2   2   0   0   0   0   0   2   0   2   2   0   0   0   2   0   2   2   2   2   0   2   2   0   0   2   0   2   2   2   0   0   0   0   0   0   2   0   0   2   0   0   2   2   2   2   2   0   2   0   2   0   0   0   2   0   0   0   0   2   0   0   2   2   0   0   0   2   0   2   0   0   0   2   0   2   0   2   2   2   2   0   0   0   2   2   0   0   0   0   2   2   2   2   2   2   2   2   0   2   0   2   2   0   2   0   0   2   0   2   0   0   0   0   0   0   2   2   2   2   0   2   0   2   2   2   0
 MK-3-11                0   2   0   2   2   2   0   0   2   2   0   0   2   2   0   2   2   2   0   2   2   2   2   0   0   2   0   0   2   0   0   2   2   0   0   0   2   2   2   0   2   2   2   2   0   0   2   0   2   2   0   0   2   2   2   0   2   2   2   2   2   2   2   2   0   0   2   0   0   2   0   0   0   0   2   2   2   0   0   0   0   0   2   2   2   0   0   2   0   2   2   2   2   0   2   2   0   0   2   2   2   0   2   0   2   2   0   0   0   2   0   2   2   0   0   2   2   2   2   2   0   0   2   2   0   0   0   2   0   0   0   0   2   0   0   2   2   0   0   0   2   0   2   0   0   0   2   0   0   0   2   2   2   0   0   0   0   2   2   0   0   0   0   0   2   2   0   2   2   2   2   0   2   0   2   2   0   2   0   0   2   0   2   0   0   0   0   0   0   0   2   0   2   0   2   0   2   2   2   0
 MK-3-12                0   2   0   2   2   2   0   0   2   2   0   0   2   2   0   2   2   2   0   2   2   2   2   0   0   2   0   0   2   0   0   2   2   0   0   0   2   0   2   0   2   2   2   2   0   0   2   0   2   0   0   0   2   2   2   0   2   2   0   2   2   2   2   2   0   0   2   0   0   2   0   0   0   0   0   2   2   0   0   0   0   0   2   2   2   0   0   2   0   2   2   2   2   0   2   2   0   0   2   2   2   0   2   0   2   2   0   2   2   2   0   2   2   0   0   2   2   2   2   2   0   0   2   2   0   0   0   2   0   0   0   0   2   0   0   2   2   0   0   0   2   0   2   0   2   0   2   0   0   0   2   2   2   0   2   0   0   2   2   0   0   0   0   0   2   2   0   0   2   2   2   0   2   0   2   2   2   2   0   2   0   0   2   0   2   0   0   0   0   0   0   0   2   0   2   0   2   2   2   2
 MK-3-13                0   2   0   2   2   2   0   0   2   0   0   0   2   2   0   2   2   2   0   2   2   2   2   0   0   0   2   0   2   2   0   2   2   0   0   0   2   0   2   0   2   2   2   2   0   0   2   0   2   0   0   0   2   0   2   2   2   0   0   2   2   2   2   2   0   0   2   2   0   2   0   0   0   0   0   2   2   0   0   0   0   0   2   2   2   0   0   2   0   2   2   2   0   0   0   2   0   0   2   2   2   0   2   0   2   2   0   2   2   2   2   2   2   0   0   2   2   2   2   2   0   0   0   2   0   0   0   2   0   0   0   0   2   0   0   2   2   0   0   0   2   0   2   0   2   0   2   0   0   0   2   2   2   2   2   0   0   0   2   0   2   0   0   0   2   2   0   0   2   2   2   0   0   0   2   0   2   2   0   2   0   0   2   0   2   0   0   0   0   0   0   0   0   2   2   0   0   2   2   2
 MK-3-14                0   2   0   2   2   0   0   0   2   0   0   2   2   2   0   2   2   0   0   2   2   2   2   0   2   0   2   0   2   2   0   2   2   0   0   0   2   0   2   0   2   2   2   2   0   0   2   0   2   0   0   0   2   0   2   2   2   0   0   0   2   2   2   2   0   0   2   2   0   2   0   0   0   2   0   2   2   0   0   0   0   0   2   2   2   0   0   2   0   2   2   2   0   0   0   2   0   0   2   2   2   0   2   0   2   2   0   2   0   2   2   2   2   0   0   2   2   2   2   2   2   2   0   2   0   0   0   2   0   0   0   0   2   0   0   2   2   0   0   0   2   0   2   0   0   0   2   0   0   0   2   0   2   2   2   0   0   0   2   0   2   0   0   0   2   2   0   0   2   2   2   2   0   0   2   0   2   2   0   2   0   0   2   0   2   0   2   0   0   0   0   0   0   2   2   0   0   2   2   2
 MK-3-15                0   2   0   2   2   2   0   0   0   2   0   2   2   2   0   2   2   0   0   2   2   2   2   2   2   0   2   0   2   0   0   2   2   0   0   2   2   0   2   0   2   2   2   2   0   0   2   0   2   0   0   0   2   2   2   2   2   0   0   0   2   2   2   2   0   0   2   2   0   2   0   2   0   2   0   2   2   0   0   0   0   0   2   0   2   2   0   2   0   2   2   2   0   0   0   2   0   0   2   2   2   2   2   0   0   2   0   0   0   2   2   2   2   0   0   2   2   2   2   2   2   2   2   2   2   0   0   2   0   0   0   0   2   0   0   2   2   0   0   0   2   0   2   0   0   0   2   0   0   0   2   0   0   2   0   0   0   2   2   0   2   0   0   0   2   2   0   0   2   0   2   2   0   0   2   0   2   2   0   2   0   0   2   0   2   0   2   0   0   0   0   0   0   2   2   0   0   2   0   2
 MK-3-16                0   2   0   2   2   2   2   2   0   2   0   2   2   2   0   2   0   0   0   2   2   2   2   2   2   0   0   0   2   2   0   2   2   0   0   2   2   0   2   0   2   2   2   2   0   0   2   0   2   0   0   0   2   2   2   2   2   0   0   0   2   2   2   2   0   2   2   2   2   2   0   2   0   2   0   2   2   0   0   0   0   0   2   0   2   2   0   2   0   2   0   2   0   0   0   2   0   0   2   2   2   2   2   0   2   2   0   0   0   2   2   2   2   2   0   2   2   2   2   2   2   2   0   2   0   0   0   2   0   0   0   0   2   0   0   2   2   0   0   0   2   0   2   0   0   0   2   0   0   0   2   0   0   2   0   0   0   2   2   0   2   0   0   0   0   2   0   0   2   0   2   2   0   0   2   0   2   2   0   2   0   2   2   0   2   0   2   0   0   0   2   0   0   2   2   0   0   2   0   2
 MK-4-1                 0   2   2   2   2   0   2   2   0   2   2   0   0   2   0   0   0   0   2   2   0   2   2   2   2   2   0   0   0   0   0   0   2   0   0   2   2   0   2   2   2   0   2   2   0   2   2   0   0   2   0   0   2   0   2   0   0   0   0   0   0   0   2   0   2   0   2   2   0   2   0   0   2   2   0   2   2   0   2   0   2   2   0   2   2   0   0   0   2   0   2   2   0   0   0   2   2   0   2   0   0   2   0   2   0   2   2   2   2   0   2   0   2   0   2   2   2   0   0   2   2   0   0   0   0   0   0   2   0   2   0   0   0   0   0   0   2   0   2   2   0   2   0   0   2   2   0   2   2   0   2   0   2   0   2   2   2   0   0   0   0   2   0   2   2   2   2   0   0   2   2   2   0   0   2   2   2   0   2   2   0   2   0   0   2   0   2   0   2   0   2   2   2   2   0   2   2   0   0   2
 MK-4-2                 0   0   2   2   2   0   2   2   0   2   2   2   0   2   0   0   0   0   2   2   0   2   2   2   0   2   0   0   2   0   0   0   2   0   0   2   2   0   2   2   2   0   2   2   0   0   2   0   0   2   0   0   2   0   2   0   0   0   0   0   0   0   2   0   0   0   2   2   0   2   0   0   2   2   0   2   2   2   2   0   2   2   0   2   2   0   0   0   2   0   2   2   0   0   0   2   2   0   2   0   0   2   2   2   0   2   2   2   2   2   2   0   2   0   2   2   2   0   0   2   2   0   0   0   0   0   0   2   0   2   0   2   0   0   0   0   2   0   2   2   0   2   0   0   2   2   0   2   2   0   2   0   2   0   2   2   2   2   2   0   0   2   0   2   2   2   2   0   0   2   2   2   0   2   2   2   2   0   2   2   0   2   0   0   2   0   2   0   2   0   2   2   2   2   0   0   2   0   2   2
 MK-4-3                 0   0   2   0   2   0   2   2   0   2   2   2   0   2   0   0   0   0   2   2   2   2   2   0   0   2   0   0   2   0   0   0   2   0   0   2   2   0   2   2   2   0   2   2   0   0   2   0   0   2   0   0   2   0   2   0   0   0   2   0   0   0   2   0   0   2   2   2   0   0   0   0   2   2   0   2   2   2   2   0   2   2   0   2   2   2   0   0   2   0   2   2   0   0   0   2   0   0   2   0   0   2   2   2   0   2   0   2   2   2   2   0   2   0   2   2   0   0   0   2   2   0   0   0   0   0   0   2   0   2   0   2   2   0   0   0   0   0   2   2   0   2   0   0   0   0   2   2   2   0   2   0   0   0   2   2   2   2   2   0   0   2   0   2   2   0   2   0   0   2   2   2   0   0   2   0   2   0   2   0   0   2   0   0   2   2   2   0   2   2   0   2   0   2   0   0   2   0   2   2
 MK-4-4                 0   0   0   2   2   0   2   2   2   2   2   2   0   2   0   0   0   2   2   2   2   2   2   0   0   0   2   0   2   0   0   2   2   2   0   2   2   0   2   2   2   0   2   2   0   0   2   0   0   2   0   0   2   0   2   0   0   0   2   0   0   0   2   0   0   2   0   2   0   0   0   0   2   2   0   2   0   2   2   0   2   2   2   2   0   2   0   0   2   0   2   2   0   0   0   2   0   0   2   0   0   2   2   2   0   2   0   2   0   2   2   0   2   0   2   2   2   0   0   2   2   0   0   0   0   0   0   2   0   2   0   2   2   0   0   0   0   0   2   2   2   2   0   0   0   2   2   2   2   0   2   0   0   0   2   2   2   2   2   0   0   2   0   2   2   0   2   0   0   2   2   2   0   0   2   0   2   0   2   0   0   2   0   0   0   2   0   0   2   2   0   2   0   2   0   0   2   0   2   2
 MK-4-5                 0   0   0   2   0   0   2   2   2   2   2   2   0   2   0   0   0   2   2   2   2   2   2   0   0   0   2   0   0   0   0   2   2   2   2   2   2   0   2   2   2   0   2   2   0   2   2   0   0   2   0   2   2   0   2   0   2   0   2   0   0   0   2   0   0   2   0   2   0   0   0   2   2   2   0   2   0   2   2   0   2   2   2   0   0   2   0   0   2   0   2   0   0   2   0   2   0   0   2   0   0   2   2   0   0   2   0   2   0   2   2   0   2   0   2   2   2   0   0   2   2   0   0   0   0   0   0   2   0   2   0   2   2   0   0   0   0   0   2   2   0   2   0   0   0   2   2   2   2   0   2   2   0   0   2   2   2   2   2   0   0   2   0   2   2   0   0   0   0   2   2   2   2   0   2   0   0   0   0   0   0   2   0   0   0   2   0   0   2   2   0   2   0   2   0   0   2   0   0   2
 MK-4-6                 2   0   0   2   0   2   2   2   2   2   2   2   0   2   0   0   2   2   2   2   2   2   2   0   0   0   2   0   2   0   0   2   2   2   2   2   2   0   2   2   2   0   2   2   0   2   2   0   2   2   2   2   2   0   2   0   2   0   2   2   0   0   2   0   0   2   0   2   0   0   0   2   2   2   0   2   0   2   2   0   2   2   2   0   0   2   2   0   2   0   2   0   0   2   0   2   2   0   2   2   0   2   2   2   0   2   0   2   0   2   2   0   2   0   2   2   2   0   0   2   2   0   0   0   0   0   0   0   0   2   2   2   0   0   0   0   0   0   2   2   0   0   0   0   2   2   2   2   2   0   2   2   0   0   2   2   2   2   2   0   0   2   0   2   2   0   0   0   0   2   2   2   2   0   2   0   0   0   0   0   0   2   0   0   0   0   2   0   2   2   0   2   0   2   0   0   2   0   0   2
 MK-4-7                 2   0   0   2   0   2   0   2   2   0   2   2   0   2   0   2   2   2   2   0   2   0   2   0   0   0   2   0   2   0   0   2   0   2   2   0   2   0   2   2   2   0   2   2   0   2   2   0   2   2   2   2   2   0   2   0   2   0   0   2   0   2   2   0   0   2   0   2   0   0   0   2   2   2   0   2   2   2   2   2   2   2   2   0   0   0   2   0   2   2   2   0   0   0   0   2   2   0   0   2   0   2   2   2   0   2   0   2   0   2   2   2   2   0   2   2   2   0   0   2   2   0   0   2   0   0   0   0   0   2   2   0   2   0   0   0   0   0   2   2   0   2   0   0   2   2   2   2   2   0   2   2   0   0   2   2   2   2   2   0   0   2   0   2   2   0   0   0   0   2   2   2   2   0   2   0   0   0   0   0   0   2   0   0   2   2   2   0   2   2   0   2   0   2   0   0   0   0   0   2
 MK-4-8                 2   2   0   2   0   2   0   2   2   0   2   2   0   2   0   2   2   2   2   0   0   0   2   0   2   0   2   0   0   2   0   2   0   2   2   0   2   0   2   2   2   0   2   2   0   2   2   0   2   2   2   2   2   0   2   0   2   0   0   2   2   2   2   0   0   2   0   2   0   0   0   2   2   2   0   2   2   2   2   2   2   2   2   0   0   0   2   0   2   2   2   0   0   0   0   2   0   0   0   2   0   2   2   2   0   2   0   2   0   2   2   2   2   0   2   2   2   0   0   2   2   0   0   0   0   2   0   0   0   2   2   0   2   0   0   0   0   0   2   2   0   2   0   0   2   2   2   2   0   0   2   2   0   0   2   2   2   2   2   0   0   0   0   2   2   0   0   0   0   2   2   2   2   0   2   0   0   2   0   0   0   2   0   0   2   2   2   0   2   2   0   2   0   2   0   0   0   0   0   2
 MK-4-9                 2   2   0   2   0   2   0   2   2   0   2   2   0   2   0   2   2   2   2   2   0   0   2   0   2   0   2   0   0   2   0   2   0   2   2   0   2   0   2   2   0   0   2   2   0   2   2   0   2   2   2   2   2   0   2   0   2   0   0   0   2   2   2   0   2   2   0   2   0   0   0   0   2   2   0   2   2   0   2   2   0   2   2   0   0   0   2   0   2   2   2   2   0   2   0   2   0   0   0   2   0   2   2   2   0   2   0   2   0   2   2   0   2   0   2   2   2   0   0   2   2   0   0   0   0   2   0   0   0   2   2   0   2   0   0   0   0   0   2   2   0   2   0   2   2   2   2   2   0   0   2   2   0   0   2   2   2   2   2   0   0   0   0   2   2   0   0   0   0   2   2   2   2   0   2   0   0   2   0   0   2   2   0   0   2   2   2   0   2   2   0   2   0   2   0   0   0   0   0   2
 MK-4-10                2   2   0   2   0   2   0   2   2   2   2   2   2   2   0   2   2   2   2   2   0   2   0   0   2   0   2   0   0   2   2   2   0   2   2   0   2   2   2   2   2   0   2   2   2   2   2   0   2   2   0   2   2   0   2   2   2   0   0   2   2   2   2   0   2   0   0   2   0   0   0   0   2   2   0   2   2   0   0   2   0   2   0   0   0   0   2   0   2   2   2   2   0   2   0   2   0   0   0   2   0   2   2   2   0   2   0   0   0   2   2   0   2   0   2   2   2   0   0   2   2   2   0   0   0   2   0   0   0   2   2   2   0   0   0   0   0   0   2   2   0   2   0   2   0   0   2   2   0   0   2   0   0   0   2   2   2   2   0   0   0   0   0   2   2   0   0   0   0   2   2   2   0   0   0   0   0   2   0   0   2   2   0   0   2   2   2   0   2   2   2   0   0   2   0   0   0   0   0   2
 MK-4-11                2   2   0   2   0   0   0   2   2   2   2   2   2   2   0   2   2   2   2   2   0   2   0   0   0   0   2   0   0   2   2   2   0   2   2   0   2   2   2   2   2   0   2   2   2   2   2   0   2   0   0   2   2   0   2   0   2   2   0   2   2   2   2   0   2   0   0   2   0   2   0   0   2   2   0   2   2   0   0   2   0   2   0   0   0   0   2   0   2   2   2   2   0   0   2   2   0   0   0   2   0   2   2   2   2   0   0   0   0   2   2   0   2   2   2   2   2   0   0   2   2   2   0   0   0   2   0   0   0   2   2   2   0   0   0   0   0   0   2   2   0   2   2   2   0   2   2   2   2   0   2   0   0   2   2   2   2   2   0   0   0   0   2   2   2   0   2   0   0   2   2   2   0   0   0   0   0   2   0   0   2   2   2   0   2   2   2   0   2   2   2   0   0   2   0   0   0   0   0   2
 MK-4-12                2   2   0   0   0   0   0   2   2   2   2   2   2   2   0   2   2   2   2   2   0   2   0   0   0   0   2   0   0   2   2   2   0   0   2   0   2   2   2   0   0   0   2   2   2   2   2   2   2   0   0   2   2   0   2   0   2   0   0   2   2   2   2   0   2   0   0   0   0   2   0   0   2   2   0   2   2   2   2   2   0   2   0   0   2   0   2   0   2   2   2   2   2   2   2   2   0   0   0   2   0   2   2   2   2   0   0   0   0   0   0   0   2   2   2   2   2   2   0   2   2   2   0   0   0   0   0   0   0   2   2   0   0   0   0   0   0   0   2   0   0   2   0   2   2   2   2   2   2   0   2   0   0   2   2   2   2   2   0   0   0   0   0   2   2   0   2   0   0   0   2   2   0   0   0   0   0   2   0   2   2   2   2   0   2   2   2   0   2   2   2   0   0   0   0   0   0   0   0   2
 MK-4-13                2   2   0   0   0   0   0   2   2   2   2   2   2   2   0   2   2   2   2   2   0   2   0   0   0   0   2   0   0   0   2   0   0   0   2   0   2   2   2   0   0   0   2   2   2   2   2   2   2   2   0   2   2   0   2   0   2   0   0   2   2   2   2   0   0   0   0   0   0   2   0   0   2   2   0   2   2   2   0   2   0   2   0   0   2   0   2   0   2   2   0   2   2   0   2   2   2   0   0   2   0   2   2   0   2   0   2   2   2   2   0   0   2   2   0   2   2   2   0   2   2   2   0   0   0   0   0   2   0   2   2   0   0   0   0   0   0   0   2   2   2   2   0   2   2   2   2   2   2   0   2   0   0   2   2   2   2   2   0   0   2   0   0   2   2   0   2   0   0   0   2   2   0   0   0   0   0   2   2   2   2   2   0   0   2   2   0   0   0   2   2   0   2   0   0   0   0   0   0   2
 MK-4-14                2   2   0   0   0   0   0   2   2   2   2   2   2   2   0   2   2   2   2   2   0   2   0   0   0   0   2   0   0   0   2   0   0   2   2   0   2   2   2   0   0   0   2   2   2   2   2   2   2   2   0   2   2   0   2   0   0   0   0   0   2   2   0   0   0   0   0   0   0   2   0   0   2   2   0   2   2   2   0   2   0   2   0   0   2   0   2   2   2   2   0   0   2   0   2   2   2   0   0   2   0   2   2   0   2   0   2   2   2   2   0   0   2   2   0   2   2   2   0   2   2   2   2   0   0   0   0   0   0   2   2   0   0   0   0   0   0   0   2   2   2   2   0   2   2   2   2   2   2   0   2   0   0   2   2   2   2   2   0   0   0   0   0   2   2   0   2   0   0   0   2   2   0   0   0   0   0   2   0   2   2   2   0   0   2   2   0   0   0   2   2   0   2   0   0   0   2   0   2   2
 MK-4-15                2   2   0   0   0   0   0   2   0   2   2   0   0   2   0   2   2   2   2   2   0   2   0   0   0   2   2   0   0   0   2   2   0   2   2   2   2   2   2   0   0   0   0   2   2   2   2   0   0   2   0   2   2   0   2   2   0   0   0   0   0   2   0   0   0   0   0   0   0   2   0   0   2   2   0   2   2   2   0   2   0   2   0   0   2   0   2   2   2   2   0   0   0   0   2   2   2   0   0   2   0   2   2   2   2   2   2   2   2   2   2   0   2   0   0   2   0   2   0   0   2   0   2   0   2   0   0   0   0   2   2   0   0   0   0   0   2   0   2   2   2   2   0   2   2   2   0   0   2   0   2   0   0   0   2   2   2   2   2   0   0   0   0   2   2   0   2   2   0   0   2   0   0   0   0   0   0   2   0   2   2   2   0   0   2   2   0   0   0   2   2   0   2   0   0   0   2   0   2   2
 MK-4-16                2   2   0   0   0   0   0   2   0   2   2   0   0   0   0   2   2   2   2   2   0   2   0   0   0   2   0   0   0   0   2   2   0   2   2   2   2   2   2   0   0   0   0   2   2   2   2   0   0   2   0   2   2   0   2   2   0   0   0   0   0   2   0   0   0   0   0   2   2   2   0   0   2   2   0   2   2   2   0   2   0   0   0   0   2   0   2   2   2   2   0   0   0   0   0   2   2   0   0   2   0   2   0   2   2   2   2   0   2   2   2   0   2   0   2   2   0   2   0   0   2   0   2   0   2   0   0   0   0   2   0   0   0   2   0   0   2   0   2   2   2   0   0   0   2   2   0   2   2   2   2   0   0   0   2   2   2   2   2   0   0   0   0   2   2   2   2   2   0   0   2   0   0   0   0   0   0   2   0   2   2   2   0   0   2   2   0   0   0   2   2   0   2   0   0   0   2   0   2   2
 MK-5-1                 0   0   2   2   2   0   2   2   0   0   2   2   0   2   0   2   0   2   0   0   2   0   0   2   2   0   2   2   0   2   2   2   2   0   2   0   0   0   2   0   0   2   2   0   2   0   2   0   2   0   2   2   0   0   2   2   0   2   0   2   2   0   2   0   2   0   2   2   2   2   2   0   2   2   0   2   2   2   0   2   0   0   0   2   0   2   0   0   0   0   2   0   2   2   2   2   0   0   2   2   0   0   2   0   0   0   0   0   0   2   0   0   2   0   0   2   2   0   2   0   2   2   0   0   0   2   2   2   2   0   0   2   2   0   0   0   0   2   2   0   0   2   0   0   0   2   2   2   0   0   2   0   0   0   2   2   0   2   0   2   0   0   2   2   2   2   2   2   0   0   2   2   2   2   2   0   0   2   2   0   2   0   2   2   2   0   2   2   0   0   0   2   2   2   0   2   0   0   2   2
 MK-5-2                 0   0   2   2   2   2   2   2   2   2   2   2   0   2   2   2   0   2   0   0   2   0   2   0   2   0   2   2   0   2   2   2   0   0   2   0   0   0   2   0   0   2   2   0   2   0   2   0   2   0   2   2   0   2   2   0   0   2   0   2   2   0   2   0   2   0   2   2   2   2   2   0   2   2   0   2   2   2   0   2   0   0   2   2   2   2   2   0   0   0   2   0   2   2   2   0   2   0   2   0   0   0   2   0   0   0   0   0   0   2   0   0   2   0   0   2   2   0   2   0   2   2   0   0   0   2   2   2   2   0   0   2   2   0   0   2   0   2   2   0   0   2   0   0   0   2   2   2   0   0   2   2   0   0   2   2   0   2   0   0   0   2   2   2   2   2   2   2   0   2   0   0   2   2   2   0   2   2   2   0   2   0   2   2   2   0   2   2   0   2   0   2   2   2   0   2   0   0   2   2
 MK-5-3                 0   2   2   2   2   2   2   2   2   2   0   2   0   2   0   2   0   2   2   0   2   0   2   0   2   0   2   0   0   2   2   2   2   0   2   2   0   0   2   0   0   2   2   2   2   0   2   0   2   0   0   2   0   2   2   0   0   2   0   2   2   0   0   0   2   0   2   2   2   2   2   0   0   2   0   0   2   2   0   2   0   0   2   2   2   2   2   0   0   0   2   2   2   2   2   0   2   2   2   0   0   0   2   0   0   0   0   0   0   2   0   0   2   0   0   2   2   0   2   0   2   2   0   0   0   2   2   2   2   0   0   2   2   0   0   2   0   2   2   2   0   2   0   0   0   2   2   2   0   0   2   2   2   0   2   2   0   2   0   2   0   2   2   2   2   2   2   2   0   2   0   0   2   2   2   0   2   2   2   0   2   0   2   2   2   0   2   2   0   0   0   2   2   2   0   2   0   0   2   2
 MK-5-4                 0   2   2   0   2   2   2   2   2   2   0   2   0   2   0   2   0   2   2   0   2   0   2   2   2   0   2   0   0   2   2   2   2   0   2   2   0   0   2   0   0   2   2   0   2   0   2   0   2   0   0   2   0   2   2   0   0   2   2   2   0   0   0   0   2   0   2   2   2   2   2   0   0   2   0   0   2   2   2   2   0   0   2   2   2   2   2   0   0   0   2   2   2   0   2   0   2   0   2   0   2   0   2   0   0   0   0   0   0   2   0   0   2   0   0   0   2   0   2   0   2   2   0   0   0   2   2   2   2   0   0   2   2   0   0   2   2   2   2   2   0   2   0   0   0   2   2   2   0   0   2   2   2   0   2   2   0   2   0   2   0   2   2   2   2   2   2   2   0   2   0   0   2   2   2   0   2   0   2   0   2   0   2   2   2   0   2   2   2   0   0   2   2   2   0   2   0   0   2   2
 MK-5-5                 0   0   2   0   2   2   2   2   2   0   0   2   0   2   0   2   0   2   2   0   2   0   2   2   2   0   2   0   0   0   2   2   2   0   2   0   0   0   2   0   0   2   2   0   2   0   2   0   2   0   0   2   0   2   0   0   0   2   2   2   0   0   0   0   2   0   2   2   2   2   2   0   2   2   0   0   2   0   2   2   0   0   2   2   2   2   2   0   0   0   2   2   2   0   2   0   2   0   2   0   2   0   2   2   0   0   0   0   0   2   0   0   0   0   2   0   2   2   2   0   2   0   0   0   0   2   2   2   2   0   0   2   2   0   2   2   2   2   2   2   0   2   2   0   0   2   2   2   0   0   2   2   2   0   2   2   0   2   0   0   0   2   2   0   2   2   2   2   2   2   0   0   2   2   2   0   2   0   2   0   2   0   2   0   2   0   2   2   2   0   0   2   2   0   0   2   0   0   0   2
 MK-5-6                 0   0   2   2   2   2   2   2   2   0   2   2   0   2   0   2   0   2   2   0   2   0   2   2   2   0   2   0   0   0   2   2   2   0   2   0   0   0   2   2   0   2   2   0   2   0   2   0   2   0   0   2   2   2   0   0   0   2   2   2   0   0   0   0   2   0   2   2   2   2   2   2   2   2   0   0   2   0   2   2   0   0   2   2   2   2   2   0   0   0   2   2   2   0   2   0   2   0   2   0   2   0   2   2   0   0   0   0   0   2   0   0   0   0   2   0   2   2   2   0   2   0   0   0   0   2   0   2   2   0   0   2   2   2   2   2   2   2   2   2   0   2   0   0   0   2   2   2   0   0   2   0   2   0   2   2   0   2   0   0   0   2   2   0   2   0   2   0   0   2   2   0   2   2   2   0   2   0   2   0   2   0   2   0   2   2   2   0   2   0   0   2   2   0   0   2   0   0   0   2
 MK-5-7                 0   0   2   2   2   2   2   2   2   0   2   2   2   2   0   2   0   2   2   0   2   0   2   2   2   0   2   0   0   0   2   2   2   2   2   2   0   0   2   2   2   2   2   0   2   0   2   0   2   0   0   0   2   2   0   0   0   2   0   2   0   0   0   2   2   0   2   0   2   0   0   2   2   2   0   2   2   0   0   2   0   0   2   2   2   0   2   2   0   0   2   2   2   0   2   0   2   0   2   0   2   0   2   0   0   0   0   0   0   2   0   0   2   0   2   0   2   2   2   2   2   0   0   0   0   2   0   0   2   0   2   2   2   2   2   2   2   2   2   2   0   2   0   0   0   2   2   2   0   0   2   2   2   0   2   2   0   2   0   0   0   2   2   0   2   2   2   0   0   2   2   0   2   2   2   0   2   0   2   0   2   0   2   0   2   2   2   0   2   0   0   2   2   0   0   2   0   0   2   2
 MK-5-8                 2   0   2   2   2   2   2   2   2   0   2   0   2   2   0   2   0   2   2   0   2   0   2   2   2   0   2   0   0   0   2   2   2   2   2   2   0   0   2   2   2   2   2   0   2   0   2   0   2   0   2   0   0   2   0   0   0   2   0   2   0   0   0   2   2   2   2   0   0   0   0   2   2   2   0   2   2   0   0   2   0   0   2   2   2   0   2   2   0   0   2   2   0   0   2   0   0   0   2   0   2   0   2   0   0   0   0   0   0   2   2   2   2   0   2   0   2   2   2   2   2   0   2   0   0   2   0   0   2   0   2   2   2   2   2   2   2   2   2   2   0   2   0   0   0   2   2   2   0   0   2   2   2   0   2   2   0   2   0   0   2   2   2   0   2   2   2   0   2   2   2   0   2   2   2   0   2   0   2   0   2   0   2   0   2   2   2   0   2   0   0   2   2   0   0   2   2   0   0   0
 MK-5-9                 2   0   2   2   2   2   2   2   2   0   2   0   2   2   0   2   2   2   0   0   2   2   2   2   2   2   2   2   0   0   2   2   2   2   2   2   2   2   2   2   2   2   2   0   2   0   2   0   2   0   2   0   0   2   0   0   0   2   0   2   0   0   0   2   2   2   2   0   0   0   0   2   2   2   0   2   2   2   0   2   0   0   2   2   2   0   2   2   0   0   0   2   0   0   2   0   0   0   2   0   2   2   2   2   0   0   0   0   0   2   2   2   2   0   2   0   2   2   2   2   2   0   2   0   0   2   0   0   2   0   2   2   2   2   2   2   0   0   0   2   0   2   0   0   0   2   2   2   0   0   2   2   2   0   2   2   0   2   0   2   2   2   2   2   2   2   0   0   2   2   2   0   2   2   2   0   2   0   2   0   2   0   2   0   2   2   2   0   2   2   0   2   2   0   0   2   2   0   0   0
 MK-5-10                2   2   2   2   2   2   2   2   2   0   2   0   2   2   0   0   2   2   0   0   2   2   2   2   2   2   0   2   0   0   2   2   2   2   2   2   2   2   0   0   2   2   2   0   2   0   2   0   2   0   2   0   0   2   0   0   0   2   0   2   0   0   0   2   2   0   2   0   0   0   0   2   2   2   2   2   2   2   0   2   0   0   2   2   2   0   2   2   0   0   0   2   0   0   2   0   0   0   2   2   2   2   2   2   2   0   0   0   0   2   2   2   2   0   2   0   2   2   2   2   2   0   2   0   0   2   0   0   2   0   2   2   2   2   0   2   0   2   0   2   0   2   0   0   0   2   2   0   0   0   0   2   2   0   2   2   0   2   0   0   2   2   2   0   2   2   0   0   2   0   2   0   2   2   2   0   2   0   2   0   2   0   2   0   2   2   2   0   0   2   0   2   2   0   2   2   2   2   0   2
 MK-5-11                0   2   2   2   2   2   2   2   0   2   2   0   2   2   0   0   2   2   0   0   2   2   2   2   2   2   0   0   0   0   0   2   2   2   0   2   2   0   0   0   2   2   2   0   2   0   2   2   2   0   2   0   0   2   0   0   0   2   0   2   0   0   0   2   2   2   2   0   0   0   0   2   2   2   0   2   2   0   0   2   0   0   2   2   2   0   2   2   0   0   0   2   0   0   2   0   0   0   2   2   2   2   2   2   2   0   2   0   0   2   2   2   2   0   2   0   2   2   2   2   2   0   0   0   0   2   0   2   2   0   0   2   2   2   0   2   0   2   0   2   2   2   0   0   0   2   2   2   0   0   0   2   2   0   2   2   0   0   0   2   2   2   2   0   2   0   0   0   2   0   2   0   2   2   2   0   2   2   2   0   2   0   2   2   2   2   2   0   0   2   0   2   2   0   2   2   2   2   0   2
 MK-5-12                2   2   0   2   2   2   0   2   0   2   2   2   2   2   2   2   2   2   0   0   2   2   2   2   2   0   0   2   0   0   2   2   2   2   2   2   2   0   0   0   2   2   2   0   2   0   2   2   2   0   2   0   0   2   0   0   0   0   0   2   0   0   0   2   2   2   2   0   0   0   0   2   2   2   0   2   2   0   0   2   0   0   2   2   2   0   0   2   0   0   0   2   0   0   2   0   0   0   2   2   2   2   2   2   2   0   0   0   0   2   0   2   2   0   2   0   2   2   2   2   2   0   0   0   2   2   0   2   2   0   0   2   2   2   0   2   0   2   0   2   2   2   0   2   0   2   2   2   0   2   0   2   2   0   2   0   0   0   0   2   2   2   2   0   2   0   0   0   2   0   2   0   2   2   2   2   2   2   2   0   2   0   2   2   2   2   2   0   0   0   2   2   2   0   2   2   2   2   0   2
 MK-5-13                0   2   0   2   2   2   0   2   0   2   2   2   2   2   2   2   2   2   0   0   2   2   2   2   2   0   2   0   0   0   0   0   2   0   2   2   2   0   0   0   2   2   2   0   2   0   0   2   2   0   0   0   0   2   0   0   0   2   0   0   0   0   0   2   2   2   2   0   0   0   0   2   2   2   0   2   2   0   0   2   0   2   2   2   2   0   0   2   0   0   0   2   0   0   2   0   0   0   2   2   2   2   2   2   2   0   0   2   2   2   0   0   0   0   2   0   2   2   2   2   2   0   2   0   2   2   0   2   0   0   0   2   2   2   0   2   0   2   0   2   2   2   0   2   2   2   2   2   0   0   0   0   2   0   2   0   0   0   0   2   2   2   2   0   2   0   0   2   2   0   2   0   0   2   2   2   2   0   2   0   2   0   2   2   2   2   2   0   0   0   2   2   2   2   2   2   2   2   0   2
 MK-5-14                0   2   2   0   2   2   0   0   0   2   2   2   2   2   2   2   2   0   2   0   2   2   2   2   2   0   2   0   0   0   2   0   2   0   2   2   2   0   0   0   0   2   2   0   2   0   0   2   2   0   0   0   2   2   0   0   0   2   0   0   2   2   0   2   2   2   2   0   0   0   0   2   2   2   0   2   2   0   0   2   0   2   2   2   2   0   0   2   0   0   2   2   0   0   2   2   0   0   2   2   2   2   2   2   2   0   0   2   2   2   0   0   0   0   2   2   2   2   2   2   2   0   2   0   2   2   0   2   0   0   0   2   2   2   0   2   0   2   0   2   2   2   0   0   2   2   2   2   0   2   0   0   0   0   2   2   2   0   0   2   2   2   2   0   2   0   0   2   2   0   0   0   0   0   2   2   2   0   2   0   0   0   2   2   2   2   2   0   0   0   2   2   2   2   2   2   2   2   0   2
 MK-5-15                0   2   2   2   2   2   0   0   0   2   2   2   2   2   2   2   2   2   2   0   2   2   2   2   2   0   2   0   0   0   2   0   2   0   2   2   2   0   0   0   0   2   2   0   2   0   0   2   0   0   0   0   2   2   0   0   0   2   0   0   2   0   0   2   2   2   2   0   0   0   0   2   2   2   0   2   2   0   0   0   0   2   2   2   2   0   0   2   0   0   2   2   0   0   2   2   0   0   2   2   0   2   2   2   0   0   0   2   2   2   0   0   0   0   2   2   0   2   2   2   2   0   2   0   2   2   0   2   0   0   0   2   2   2   0   2   0   2   0   2   2   2   0   0   2   2   2   2   0   2   0   0   0   0   2   2   2   0   0   2   2   0   2   0   2   0   0   2   2   0   0   0   0   0   2   2   0   0   2   0   0   0   2   2   2   2   2   0   0   0   2   2   2   2   2   2   2   2   0   2
 MK-5-16                0   2   2   2   2   2   0   0   0   2   2   2   2   2   2   2   2   2   2   0   2   2   2   2   2   0   0   0   0   0   0   2   0   0   2   2   2   0   0   2   0   2   2   2   2   0   0   2   0   0   2   0   2   2   0   0   0   2   0   0   2   0   0   2   2   2   2   0   0   0   2   2   2   2   0   2   2   0   0   2   0   2   2   2   2   0   0   2   2   0   2   2   0   0   2   2   0   0   2   2   0   2   2   2   0   0   0   2   2   2   0   0   0   0   2   2   0   2   2   2   2   0   2   0   2   2   0   2   0   0   0   2   2   2   2   2   0   2   0   2   0   2   0   0   2   2   2   2   0   2   0   0   0   2   2   2   2   2   0   2   2   0   2   0   2   0   0   0   2   0   0   0   0   2   2   2   0   0   2   0   0   0   2   2   2   2   2   0   0   0   2   2   2   2   2   2   2   2   2   2
 MK-6-1                 2   2   2   0   2   2   2   0   2   0   0   2   2   0   2   2   0   2   0   2   2   2   2   0   0   0   0   0   0   2   2   0   0   0   2   0   2   0   0   0   0   0   0   0   0   0   2   0   2   0   2   0   2   2   2   0   2   0   0   2   0   0   0   2   0   0   0   2   2   2   2   2   2   2   0   2   0   2   0   2   2   0   0   0   0   2   0   0   0   0   0   2   2   2   0   0   0   2   2   0   0   2   0   2   2   2   0   0   0   0   0   0   2   0   2   2   2   0   2   2   2   2   0   2   2   0   0   0   0   0   2   2   2   0   0   0   2   0   0   0   0   2   2   0   2   0   2   2   0   0   0   2   2   2   0   2   0   0   0   0   2   2   0   0   2   2   0   2   0   0   0   0   0   0   0   2   0   0   0   2   2   2   2   0   2   0   2   0   0   0   0   2   0   0   2   2   2   2   2   2
 MK-6-2                 2   2   2   0   2   2   2   0   2   0   0   2   2   0   2   2   0   2   0   2   2   2   2   0   0   0   0   0   0   2   2   0   0   0   2   0   2   0   0   0   0   0   0   0   0   0   2   0   2   0   2   0   2   2   2   0   2   0   2   2   0   0   0   2   0   0   0   2   0   0   2   2   2   2   0   2   0   2   0   2   2   0   0   0   0   2   0   0   0   0   0   2   2   2   0   0   2   0   2   0   0   2   0   2   2   2   0   0   0   0   0   0   2   0   2   2   2   2   2   2   2   2   0   2   2   0   0   0   0   0   2   2   2   0   0   0   2   0   0   2   0   2   2   0   2   0   2   2   0   0   0   2   0   2   0   2   0   0   0   0   2   2   0   2   2   2   0   2   0   0   0   0   0   0   0   2   2   2   0   0   2   2   2   0   2   0   2   0   0   0   0   2   0   0   2   2   2   2   0   0
 MK-6-3                 2   2   2   0   2   2   2   2   2   0   0   2   2   0   2   2   0   2   0   0   2   2   2   0   0   0   0   0   0   2   2   0   0   0   2   0   2   0   0   0   0   0   0   0   0   0   2   0   2   0   0   0   2   2   2   0   2   0   2   2   0   0   0   2   0   0   0   0   0   0   2   2   2   2   0   2   0   2   0   2   2   0   0   0   2   2   0   0   0   2   0   2   2   2   0   0   0   0   0   0   0   2   0   2   2   2   0   2   0   0   0   2   2   0   2   2   2   2   2   0   2   2   0   2   2   0   0   0   2   0   2   2   0   0   0   0   2   0   0   2   0   0   2   2   2   0   2   2   0   0   0   2   0   2   0   2   0   0   2   0   2   2   2   2   2   2   0   2   0   2   2   0   0   0   0   2   2   0   0   0   2   2   2   0   2   0   2   0   0   2   0   2   0   0   2   2   2   0   0   0
 MK-6-4                 2   2   2   0   2   2   0   2   2   0   0   2   2   0   2   2   0   2   0   2   2   2   2   2   0   0   0   2   0   2   2   0   0   0   2   2   2   0   2   0   0   0   0   0   0   0   2   2   2   0   0   0   2   2   0   0   2   0   2   2   0   0   0   2   0   0   0   2   0   0   2   2   2   2   2   0   0   2   0   2   2   0   0   0   2   2   0   0   0   2   0   0   2   2   0   0   0   0   0   0   0   2   0   0   2   0   0   2   2   0   0   2   2   0   2   2   2   2   0   0   2   2   0   2   2   2   0   0   2   0   0   2   0   0   0   0   2   0   0   2   0   0   2   2   2   0   2   2   0   0   0   2   0   2   0   2   0   0   2   0   2   2   0   2   2   2   0   2   0   2   0   0   0   0   0   2   2   0   0   2   2   0   2   0   2   0   0   0   0   2   0   2   0   2   2   2   2   0   0   2
 MK-6-5                 2   2   0   0   2   2   0   2   2   0   2   2   2   0   2   2   0   2   0   0   2   2   2   2   0   0   0   2   0   2   2   2   2   2   2   2   0   0   2   0   0   0   0   0   0   0   2   2   2   0   2   0   2   2   0   0   2   0   2   2   0   0   0   2   0   0   0   2   0   0   2   2   2   2   2   0   0   2   0   2   2   0   0   0   2   2   0   0   0   2   0   0   2   2   0   0   2   0   0   0   0   2   2   0   2   0   0   2   2   0   0   2   2   0   2   2   2   2   0   0   2   2   0   2   2   2   0   0   2   0   0   2   0   0   0   0   2   0   0   2   0   0   2   2   0   0   2   2   0   0   0   2   0   2   0   2   0   0   2   0   2   2   0   2   2   2   0   2   0   2   0   0   0   0   2   2   0   0   0   2   2   0   2   0   2   0   0   0   0   2   0   2   0   2   2   2   2   2   0   2
 MK-6-6                 2   0   0   0   2   2   0   2   2   0   2   2   2   0   2   2   0   2   2   0   2   2   2   2   0   0   0   2   0   2   0   0   2   0   2   2   0   0   2   0   2   2   0   0   0   2   0   2   2   0   2   0   2   2   0   0   0   0   2   2   2   0   0   2   0   0   2   2   0   0   2   2   2   2   2   0   0   2   0   2   2   0   0   0   2   2   0   0   0   2   2   0   2   2   0   0   2   0   0   0   0   2   2   0   2   0   0   2   2   0   0   2   2   0   2   2   2   2   0   0   2   0   0   2   2   2   2   0   2   0   0   2   0   0   0   0   2   0   0   0   0   2   2   2   0   0   2   2   0   0   0   2   0   0   0   0   0   0   2   0   2   2   0   2   2   2   0   2   0   2   0   0   0   0   2   2   0   0   0   0   2   0   2   0   2   0   0   0   0   2   0   2   0   2   2   2   2   2   0   2
 MK-6-7                 2   0   0   2   2   2   0   2   2   0   2   2   2   0   2   2   0   2   2   0   2   2   2   2   0   0   0   2   0   2   0   0   0   0   2   2   0   0   2   2   2   2   0   0   0   2   0   2   2   0   2   0   2   2   0   2   0   0   2   2   0   0   0   2   0   0   2   2   0   0   2   2   2   2   2   0   2   2   0   2   2   0   0   0   2   2   0   0   0   2   2   0   0   2   0   0   2   0   0   2   0   2   0   0   2   0   0   2   2   0   0   2   2   0   2   2   2   2   0   0   2   0   0   2   2   0   2   0   2   0   0   2   0   0   0   0   2   0   0   2   2   2   2   2   0   0   0   2   2   0   0   2   0   0   0   0   0   0   2   0   2   0   2   2   2   2   0   2   0   2   0   0   0   0   0   2   0   0   0   0   2   2   2   0   2   2   0   0   0   2   0   0   0   2   2   2   2   2   0   2
 MK-6-8                 2   0   0   2   2   2   0   2   0   0   2   2   2   2   2   2   0   2   2   0   2   2   2   2   0   0   0   0   0   2   2   0   0   0   2   0   0   2   0   2   2   2   0   0   2   2   0   2   2   0   2   0   2   2   0   2   0   0   2   2   0   0   0   2   0   0   2   2   0   0   2   2   2   2   2   0   2   0   0   2   2   0   0   0   2   2   0   0   0   2   2   0   0   2   0   0   2   2   0   2   0   2   0   0   2   0   0   0   2   0   0   2   2   0   2   2   2   0   0   0   2   0   0   2   2   0   2   0   2   0   0   2   0   0   0   0   0   0   0   2   2   2   2   2   0   0   0   2   2   2   0   2   0   0   0   0   2   0   2   2   2   0   2   2   2   2   0   2   0   2   0   0   0   0   0   2   2   0   0   2   2   2   2   0   2   2   0   0   0   2   0   0   0   2   2   2   2   2   0   2
 MK-6-9                 2   0   0   2   2   2   0   2   0   0   2   2   2   0   2   2   0   2   2   0   2   0   0   2   0   0   0   0   0   2   2   0   0   0   2   0   0   2   0   0   2   2   0   0   2   2   2   2   2   0   2   2   2   2   0   2   0   2   2   2   0   0   0   2   2   0   2   2   0   0   2   2   2   2   2   0   2   0   0   2   0   0   0   0   2   2   0   0   0   2   2   0   0   0   2   0   2   2   0   2   0   2   0   0   2   0   0   0   2   0   0   2   2   0   2   2   2   2   0   0   2   0   0   2   2   0   2   0   2   0   2   2   0   0   0   0   0   0   0   2   2   2   2   2   0   0   0   2   2   2   0   2   0   0   0   0   2   0   2   2   2   0   2   2   2   2   0   2   0   2   0   2   0   0   0   2   2   0   0   2   2   2   2   0   2   2   2   0   2   2   0   0   2   2   2   2   2   2   0   2
 MK-6-10                2   2   0   2   2   2   0   2   0   0   2   2   2   0   2   2   0   2   2   0   2   0   0   2   0   0   0   0   0   2   2   0   0   0   2   0   0   2   0   0   2   0   0   0   0   2   2   2   0   0   2   2   2   2   0   2   0   2   0   2   2   0   0   2   2   0   2   0   0   0   2   0   2   2   2   0   2   0   0   2   0   0   0   0   2   0   0   0   0   2   2   0   0   0   2   0   2   2   0   2   0   2   2   0   2   0   0   0   2   0   0   2   2   0   2   2   2   2   0   0   0   0   0   2   2   0   2   0   2   0   2   2   0   2   0   0   0   0   0   2   2   2   0   2   0   0   0   2   2   2   2   2   0   0   0   0   2   0   2   2   2   0   2   0   2   2   0   2   0   2   0   2   0   0   0   2   2   0   0   2   0   2   0   0   2   2   2   0   2   2   2   0   2   0   2   0   2   2   0   2
 MK-6-11                2   2   0   2   2   2   0   2   0   0   2   2   2   0   2   2   0   2   2   0   2   0   0   2   0   0   0   0   0   2   2   0   0   0   2   0   0   2   0   2   0   0   0   0   0   2   2   2   0   0   2   0   2   2   0   2   0   2   0   2   2   0   0   2   0   2   2   0   0   0   2   0   0   0   2   0   2   0   0   2   0   2   0   0   2   0   0   0   0   2   2   0   0   0   2   0   2   0   0   2   0   0   2   0   2   2   2   0   2   0   0   2   2   0   0   0   0   2   0   0   0   0   0   2   2   0   2   0   2   0   2   2   0   2   0   0   0   0   0   2   2   2   0   2   0   0   2   2   2   2   2   2   0   0   0   0   2   0   2   2   2   0   2   0   2   2   0   2   0   2   0   2   0   0   2   2   2   0   2   2   2   2   0   0   2   2   2   0   2   2   2   0   2   0   2   0   2   2   0   2
 MK-6-12                2   2   0   2   2   2   0   2   0   0   2   2   2   0   2   2   2   2   2   0   2   0   0   2   0   0   0   0   2   2   2   0   2   0   0   0   0   2   0   2   0   0   0   0   0   2   2   2   0   0   2   0   0   2   0   0   0   0   0   2   2   0   0   2   0   2   2   0   0   0   2   0   0   0   2   0   2   0   2   2   0   0   0   2   0   0   0   0   0   2   2   0   0   0   2   0   2   0   0   2   0   0   2   0   2   2   2   0   2   0   0   2   2   2   0   0   0   2   0   0   0   2   0   2   0   0   2   0   2   0   2   2   0   2   0   0   0   0   0   2   2   2   0   2   0   0   2   2   2   2   2   2   0   0   0   0   2   0   2   2   2   0   2   0   0   2   0   0   0   0   0   2   0   0   2   2   2   0   2   2   2   2   0   0   2   2   2   0   2   2   2   0   2   0   2   0   2   2   0   2
 MK-6-13                0   2   0   0   2   2   0   2   0   0   2   2   2   0   0   2   2   2   2   2   2   0   0   2   0   2   0   0   2   2   2   0   0   0   0   0   0   2   0   2   0   0   2   0   0   2   0   2   0   0   2   0   0   2   0   0   0   0   0   2   2   0   0   2   0   2   2   2   0   0   2   0   0   0   2   0   2   2   2   2   0   0   0   2   0   0   0   2   0   2   2   0   0   0   2   0   2   0   2   2   0   0   2   0   2   2   2   0   0   0   0   2   2   2   0   0   0   2   0   0   0   2   0   2   0   0   0   0   2   0   2   2   0   2   0   0   0   2   0   2   0   2   0   2   0   0   2   2   2   2   2   2   0   0   0   0   2   0   2   2   2   0   2   2   0   2   0   0   0   0   0   2   0   0   0   2   2   0   2   2   2   2   0   0   2   2   0   0   0   2   2   0   2   0   2   0   2   2   0   2
 MK-6-14                0   0   0   0   0   2   0   2   2   0   2   0   2   2   0   2   2   2   2   2   2   0   0   2   0   2   0   0   2   2   2   0   0   0   0   0   0   2   0   2   0   0   2   0   0   2   0   2   0   0   2   0   0   2   0   0   0   0   2   2   2   0   0   2   0   2   2   0   0   0   2   0   0   0   2   2   2   2   2   2   0   0   2   2   0   0   0   2   0   2   2   0   0   0   0   0   2   0   2   2   0   0   2   0   2   2   2   0   0   0   0   2   2   2   0   0   2   2   0   0   0   2   0   2   0   0   0   2   2   0   2   2   0   0   0   0   0   2   2   2   0   2   0   2   0   2   2   2   2   2   2   2   0   0   0   0   2   0   2   2   2   0   0   2   2   2   0   0   0   0   0   2   0   0   0   2   2   0   2   2   2   2   0   0   2   2   0   0   0   2   2   2   2   0   2   0   0   2   0   2
 MK-6-15                0   0   0   0   0   2   0   2   2   0   0   2   2   2   0   2   2   2   2   2   2   0   0   0   0   2   0   0   2   2   2   0   0   2   2   0   0   2   0   2   0   0   2   0   0   0   0   2   0   2   2   0   0   2   0   0   0   0   2   0   2   0   0   2   0   2   2   0   0   0   2   0   0   0   2   2   2   2   2   2   2   0   2   2   0   0   0   2   2   2   2   0   0   2   2   0   0   0   2   0   0   0   2   0   2   2   2   0   2   0   0   2   0   2   0   0   2   2   0   0   2   2   0   2   0   0   0   0   0   0   2   2   0   0   0   0   2   2   0   2   0   2   2   2   0   2   2   2   0   2   2   2   0   0   0   0   2   0   2   2   2   2   0   2   2   0   0   0   0   0   0   2   0   2   0   2   0   2   2   2   2   2   0   0   2   2   0   0   0   2   2   0   2   0   2   0   0   2   0   2
 MK-6-16                0   0   0   0   0   2   0   2   2   0   0   2   2   2   0   2   2   2   2   0   2   0   0   0   0   0   2   0   0   2   2   0   0   2   0   0   0   2   0   2   2   2   2   0   0   0   0   2   0   2   2   0   0   2   0   0   0   0   2   0   2   0   0   2   0   2   2   0   0   0   0   0   0   0   2   2   2   2   2   2   2   0   2   2   0   2   0   2   2   2   2   0   2   2   2   0   0   0   2   2   0   0   2   2   2   2   2   0   2   0   0   2   0   2   0   0   2   2   2   0   2   2   0   2   0   0   0   0   0   0   2   2   0   0   0   2   2   2   0   2   0   0   2   2   0   2   2   2   0   2   2   2   0   0   0   0   0   0   2   2   2   2   2   2   2   0   0   0   0   2   2   2   0   2   0   2   0   2   2   2   2   2   0   0   2   2   0   0   0   2   0   0   2   0   2   0   0   2   0   0
 
!****************************************** Phenotypic Data **********************************************************
!-100.0 is resevred for missing phenotype
SimulatedTrait1        14.0485   16.5172   16.5343   14.4732   12.5275   13.6396   13.9524   19.8963   17.1736   16.4646   16.9299   17.1926   11.8832   15.8845   15.5996   14.7479   14.3393   17.3100   16.2941   14.4050   14.0682   16.6661   14.5317   16.6361    9.9807   15.2383   15.7321   14.5619   16.4057   17.7197   15.1128   10.5370   15.5459   13.9559   17.7029   18.0968   12.0121   13.2191   13.4861   13.9039   14.7708   12.0640   13.9894   16.6006   15.9597   12.3799   15.1960   17.9820   15.2945   16.0067   14.6360   14.9352   17.8066   13.6359   14.0619   12.0604   18.2985   13.0168    9.3832   19.8597   15.8699   16.7759   11.4939   14.3790   19.5553   18.5571   20.1247   12.9252   15.6298   21.3698   16.2440   14.4881   11.7419   11.8348   20.0029   12.8352   10.9128   18.5117   14.7642    8.3620   12.9294   11.3088   13.1665   15.5127   12.4419   12.7223   11.1098   12.3728   22.1174   18.1522   17.8946   13.2532   15.2779   18.4606   12.8508   15.8787    7.2760   15.2473   17.2598   18.5711   14.1990   17.2455   17.2053   16.8334   15.5528   13.3903   18.3562   15.5435   15.1819   13.6757   14.7339   13.2641   18.0663   14.9992   13.6223   13.1764   15.9694   15.1746    7.8492   13.4997   11.7083   17.0202   16.0229    8.9028   15.7347   17.4378   12.4399   20.0915   11.5238   14.5903   15.5475   19.3548   16.2769   13.8612   14.1652   12.4641   13.3870   14.2720   18.5733    7.6315   12.2773   14.5587   16.9556   15.7526   16.6338   16.1845   13.5222   11.6318   13.8974   18.6963    9.2172   11.7449   12.4666    9.7206   15.0809   14.7244   10.8470   13.8406   17.2498   12.7406   14.0597   19.2755   14.6963   14.3813    9.3601   17.1708   13.7171   10.8358   20.2293   11.2412   16.1972   14.6270   11.3518    9.9195   20.0849   13.8920   16.5187   15.6279   15.9242   17.8062   14.6313   16.3841   13.6205   12.5928   14.0558   17.5537   17.1204   16.1719   17.8273   20.7021   13.9674   10.6737   18.6404   14.4626   16.1366   12.3676   13.8021   15.6136   12.6050   10.9910
SimulatedTrait2         9.0142    8.1850   11.8986    9.1112    7.3631    8.4595    9.0391    9.6416    8.1257   10.7744    7.1113    8.5021    9.2043   11.9063   12.5058    9.3745   11.9901    9.5923   10.0304   10.5927    9.8378    8.6964   10.7369   10.3672   12.8397    8.9346   10.1766    7.9369    9.2006    9.2035   11.1982   10.5889    9.7339    8.0901    7.2933    8.0108    8.9952   11.2970    9.0434    7.0967   10.3179   13.2207    9.8950   12.0448   10.7037    8.4435    8.0533   10.0881   13.8325   10.5940   12.2761    9.4671    8.0961    9.4654   10.7091    9.6712   12.2650   11.1052   10.8820   10.1807    9.4262   10.5410   11.3801    8.9703    9.8719   10.3440   10.3505   11.5869    6.3235    8.5710   11.8326   12.0719    9.8882   13.3807    8.3565    8.3708   10.5491   10.9707   10.2215   10.6358    9.8775    9.4799    9.0830   12.4256    7.3668   11.3615   10.5478   12.2714   11.4246    8.9269    9.2565    8.0253   12.1516   10.5140   12.2607   10.2369    6.8257    8.9314    9.9075   11.6948    9.9300   12.0863   10.0927   10.4278   10.7406    9.7261    9.5638    9.5105   10.5922    7.5159    7.9372    6.7223   10.0802   12.0254   11.4020    9.5162   10.5617    9.7199   10.6270   11.3100    9.2753    9.5732    7.4088   11.5831   10.0245    9.8906   11.2849   10.9518    8.0911   11.3709    9.8532   11.8314    8.9919   10.1462   12.8696    7.9420   11.8901   11.2521    8.8499   11.4623   11.3343   10.0785    8.4923   10.7764    9.0167    8.1057   13.7024   10.4270   11.3439    7.7153    8.3897   12.4166   11.5643   12.3838    8.6827   11.0813    8.1167   13.6544    9.8915   11.6413   10.8212    7.8402    8.9626   12.8879   12.9108   11.8022   14.3518    7.2456   10.6547    9.7156    9.7971   11.7055    9.7701   10.7847   11.4914    9.5537   10.9196   10.0599    9.1431   11.1632   10.1626   10.7489   12.6240    9.3904    9.6660    9.6415    6.8830    9.8135    8.5799    7.8476   12.6353   12.5504    8.7358   11.6182   10.5090    8.7452   10.6227   11.8583   10.6578    8.0900
 
