# Supplementary material for: Inclusive Composite Interval Mapping of QTL by Environment Interactions in Biparental Populations
Source: PLoS One. 2015 Jul 10;10(7):e0132414. doi: 10.1371/journal.pone.0132414 (PMC4498613; doi:10.1371/journal.pone.0132414)
Supplement: S4 File — (ZIP) [file pone.0132414.s004.zip › H=0.1/L1/run_00092.met]

!**********************Note: lines staring with "!" are remarks and will be ignored in the program********************
!*********************************General Information**********************************
!Assuming F1 = P1 x P2, populations available in QTL IciMapping are: 
!  1, P1BC1F1 = P1 x F1, the first backcrossing where P1 is used as the recurrent parent;
!  2, P2BC1F1 = P2 x F1, the first backcrossing where P2 is used as the recurrent parent;
!  3, F1DH, F1-derived doubled haploids; 
!  4, RIL or F1RIL, recombination inbred lines through the repeated selfing of F1;
!  5, P1BC1RIL, recombination inbred lines through the repeated selfing of P1BC1F1;
!  6, P2BC1RIL, recombination inbred lines through the repeated selfing of P2BC1F1;
!  7, F2, the selfing generation of F1;
!  8, F3, the selfing generation of F2;
!  9, P1BC2F1, the second backcrossing where P1 is used as the recurrent parent; 
! 10, P2BC2F1, the second backcrossing where P2 is used as the recurrent parent;
! 11, P1BC2RIL, recombination inred lines through the repeated selfing of P1BC2F1; 
! 12, P2BC2RIL, recombination inred lines through the repeated selfing of P2BC2F1; 
! 13, P1BC1F2, the selfing generation of P1BC1F1; 
! 14, P2BC1F2, the selfing generation of P2BC1F1; 
! 15, P1BC2F2, the selfing generation of P1BC2F1; 
! 16, P2BC2F2, the selfing generation of P2BC2F1; 
! 17, P1BC1DH, P1BC1F1-derived doubled haploids; 
! 18, P2BC1DH, P2BC1F1-derived doubled haploids; 
! 19, P1BC2DH, P1BC2F1-derived doubled haploids; 
! 20, P2BC2DH, P2BC2F1-derived doubled haploids; 
   3      !Mapping Population (see remarks above)
   2      !Mapping Function (1 for Kosambi; 2 for Haldane; 3 for Morgan)
   2      !Marker Space Type (1 for intervals; 2 for positions)
   1      !Marker Space Unit(1 for centiMorgans; 2 for Morgan)
   6      !Number of Chromosomes (or Linkage Groups)
 200      !Size of the mapping population
   2      !Number of environments
 
!***************************************** Chromosomes and Linkage Maps **********************************************
!Chromosome                 NumMarkers
-CH1                        16
-CH2                        16
-CH3                        16
-CH4                        16
-CH5                        16
-CH6                        16
!Linkage map (Marker name followed by position or the interval length)
 MK-1-1                1     0.000
 MK-1-2                1    10.000
 MK-1-3                1    20.000
 MK-1-4                1    30.000
 MK-1-5                1    40.000
 MK-1-6                1    50.000
 MK-1-7                1    60.000
 MK-1-8                1    70.000
 MK-1-9                1    80.000
 MK-1-10               1    90.000
 MK-1-11               1   100.000
 MK-1-12               1   110.000
 MK-1-13               1   120.000
 MK-1-14               1   130.000
 MK-1-15               1   140.000
 MK-1-16               1   150.000
 MK-2-1                2     0.000
 MK-2-2                2    10.000
 MK-2-3                2    20.000
 MK-2-4                2    30.000
 MK-2-5                2    40.000
 MK-2-6                2    50.000
 MK-2-7                2    60.000
 MK-2-8                2    70.000
 MK-2-9                2    80.000
 MK-2-10               2    90.000
 MK-2-11               2   100.000
 MK-2-12               2   110.000
 MK-2-13               2   120.000
 MK-2-14               2   130.000
 MK-2-15               2   140.000
 MK-2-16               2   150.000
 MK-3-1                3     0.000
 MK-3-2                3    10.000
 MK-3-3                3    20.000
 MK-3-4                3    30.000
 MK-3-5                3    40.000
 MK-3-6                3    50.000
 MK-3-7                3    60.000
 MK-3-8                3    70.000
 MK-3-9                3    80.000
 MK-3-10               3    90.000
 MK-3-11               3   100.000
 MK-3-12               3   110.000
 MK-3-13               3   120.000
 MK-3-14               3   130.000
 MK-3-15               3   140.000
 MK-3-16               3   150.000
 MK-4-1                4     0.000
 MK-4-2                4    10.000
 MK-4-3                4    20.000
 MK-4-4                4    30.000
 MK-4-5                4    40.000
 MK-4-6                4    50.000
 MK-4-7                4    60.000
 MK-4-8                4    70.000
 MK-4-9                4    80.000
 MK-4-10               4    90.000
 MK-4-11               4   100.000
 MK-4-12               4   110.000
 MK-4-13               4   120.000
 MK-4-14               4   130.000
 MK-4-15               4   140.000
 MK-4-16               4   150.000
 MK-5-1                5     0.000
 MK-5-2                5    10.000
 MK-5-3                5    20.000
 MK-5-4                5    30.000
 MK-5-5                5    40.000
 MK-5-6                5    50.000
 MK-5-7                5    60.000
 MK-5-8                5    70.000
 MK-5-9                5    80.000
 MK-5-10               5    90.000
 MK-5-11               5   100.000
 MK-5-12               5   110.000
 MK-5-13               5   120.000
 MK-5-14               5   130.000
 MK-5-15               5   140.000
 MK-5-16               5   150.000
 MK-6-1                6     0.000
 MK-6-2                6    10.000
 MK-6-3                6    20.000
 MK-6-4                6    30.000
 MK-6-5                6    40.000
 MK-6-6                6    50.000
 MK-6-7                6    60.000
 MK-6-8                6    70.000
 MK-6-9                6    80.000
 MK-6-10               6    90.000
 MK-6-11               6   100.000
 MK-6-12               6   110.000
 MK-6-13               6   120.000
 MK-6-14               6   130.000
 MK-6-15               6   140.000
 MK-6-16               6   150.000
!*********************************** Marker Types ********************************************************************
!Co-dominant marker: When heterozygote F1 is present, P1 is coded as 2, F1 is coded as 1, and P2 is coded as 0; Otherwise, P1 is coded as 2, and P2 is coded as 0. 
!Dominant marker: When heterozygote F1 is present, P1 and F1 are coded as 12, and P2 is coded as 0; Otherwise, P1 is coded as 2, and P2 is coded as 0.  
!Recessive markers: When heterozygote F1 is present, P1 is coded as 2, and F1 and P2 are coded as 10; Otherwise, P1 is coded as 2, and P2 is coded as 0. 
!Missing marker is coded as -1. 
 MK-1-1                 0   2   2   2   2   2   2   2   0   0   2   0   0   0   0   0   0   2   0   0   2   0   2   0   0   0   0   0   2   2   0   0   0   0   0   0   0   0   0   2   2   2   0   0   2   0   2   2   2   0   0   2   2   0   0   0   2   2   2   0   0   0   0   2   2   2   0   2   2   0   2   0   0   2   0   2   2   2   2   0   0   0   2   2   0   2   2   2   0   0   2   0   0   0   0   0   2   2   0   0   2   0   2   0   2   2   2   0   2   0   2   0   2   0   0   0   2   2   0   0   0   0   0   2   0   0   0   2   2   2   0   0   0   2   2   0   0   0   0   0   0   0   0   0   0   2   2   2   2   2   0   2   2   0   2   0   0   2   2   0   2   2   0   2   2   0   2   2   0   2   2   0   2   2   2   0   0   0   2   2   2   2   0   2   2   2   2   0   0   2   0   2   2   2   2   2   2   0   2   2
 MK-1-2                 0   2   0   2   2   2   2   2   0   0   2   0   0   0   0   0   0   2   0   0   2   0   2   0   0   2   0   0   2   2   0   2   0   0   0   0   0   0   0   2   2   2   0   0   0   2   2   2   0   2   0   2   2   0   0   0   0   2   2   0   0   0   0   0   2   2   0   2   2   0   2   2   0   2   0   2   2   2   2   0   0   0   0   2   0   2   0   2   0   2   2   2   0   0   0   0   2   2   0   0   2   0   2   0   2   2   2   0   2   0   2   0   2   0   0   0   2   2   0   0   0   0   0   2   0   0   2   2   2   2   0   0   0   2   2   0   0   0   0   0   0   0   0   0   0   2   2   2   2   2   0   2   2   0   2   0   0   2   2   0   2   2   0   2   2   0   2   0   0   2   2   0   2   2   2   0   0   0   2   2   2   2   0   2   2   2   2   0   0   2   0   2   2   2   2   2   2   0   2   2
 MK-1-3                 0   2   0   2   2   2   2   2   0   0   2   0   0   0   0   0   0   2   2   0   2   0   2   0   0   2   0   2   2   0   0   0   0   0   0   0   0   0   0   2   2   2   0   0   0   2   2   2   0   0   0   2   2   0   0   0   0   2   2   0   0   0   2   0   2   0   0   2   2   0   2   2   2   2   0   2   2   2   2   0   0   0   0   2   0   0   0   2   0   2   2   2   0   0   0   0   2   2   0   0   0   0   0   0   2   2   0   0   2   2   2   0   2   0   0   0   2   2   0   0   0   0   0   2   0   0   2   2   2   2   0   2   0   2   2   0   0   2   0   0   0   0   0   0   0   2   2   2   2   2   0   2   2   0   0   0   0   2   2   0   2   2   0   2   2   0   2   0   0   2   2   0   2   2   0   0   0   0   2   0   2   2   0   2   2   2   2   0   0   2   0   2   2   2   0   2   2   0   2   2
 MK-1-4                 0   2   0   2   2   2   2   2   2   0   2   0   0   0   0   0   0   2   2   0   2   2   2   0   0   0   2   2   0   0   0   0   0   0   0   0   0   0   0   2   2   2   0   0   0   2   0   2   0   2   0   2   2   0   0   0   0   2   2   0   0   0   2   0   2   0   0   2   2   0   2   2   0   0   0   2   0   2   2   0   0   0   0   2   0   0   0   2   0   2   2   2   0   0   0   0   2   2   0   0   0   2   0   0   2   2   0   0   2   2   2   0   2   0   0   0   2   2   0   0   0   0   0   2   0   0   2   2   2   2   2   0   0   2   2   2   2   2   0   0   0   0   0   0   0   2   2   2   2   2   0   2   2   0   0   0   0   2   2   0   2   2   2   2   0   0   2   0   0   0   2   0   2   0   0   0   2   0   2   2   2   2   0   0   2   2   2   0   0   0   2   2   2   2   0   2   2   0   2   2
 MK-1-5                 0   2   0   2   2   2   2   2   2   0   2   0   0   2   0   0   0   2   2   2   2   2   2   2   0   0   2   2   0   0   0   0   0   0   0   0   0   2   0   2   2   2   0   0   0   2   0   2   0   2   0   2   2   0   0   0   2   2   2   0   0   0   0   0   2   0   0   2   2   0   2   0   0   2   0   2   0   2   2   0   0   0   0   2   0   0   0   2   0   2   2   2   0   0   0   0   2   2   0   0   0   2   0   2   2   2   0   0   2   2   2   0   2   0   0   0   2   2   0   0   0   0   0   2   0   0   2   2   2   2   2   0   0   2   2   2   2   2   0   0   0   0   0   0   0   2   2   2   2   2   0   2   2   2   0   0   2   2   2   2   2   2   2   2   0   0   0   0   0   0   2   0   2   0   0   0   2   0   2   2   2   2   0   0   2   2   2   0   0   2   2   2   2   2   0   2   2   2   2   2
 MK-1-6                 0   2   0   2   2   2   2   2   2   0   2   0   0   2   0   0   0   2   2   2   0   0   2   2   0   0   2   2   0   0   0   0   0   0   0   0   0   2   2   2   2   2   0   0   0   2   0   2   0   2   0   2   2   0   0   0   2   2   2   0   0   0   0   0   2   0   0   2   2   0   2   0   0   2   0   2   0   2   2   0   0   0   0   2   0   0   0   2   0   2   2   0   0   0   0   0   2   2   0   2   0   2   0   2   2   2   0   0   2   2   2   0   2   2   0   0   2   0   0   0   0   0   0   2   0   0   2   2   2   2   2   0   0   2   2   2   2   2   0   0   2   0   2   0   0   2   0   2   2   2   0   2   2   2   0   0   0   2   2   2   2   2   2   2   0   0   2   0   0   0   2   0   2   0   0   0   2   2   2   2   2   2   0   2   2   2   2   0   2   2   2   2   2   0   0   2   2   2   0   2
 MK-1-7                 2   2   0   2   2   0   2   2   2   0   2   0   0   0   0   0   0   2   2   2   0   0   2   2   0   2   2   2   0   0   0   0   0   0   0   0   0   2   2   2   2   2   0   0   0   2   0   2   0   2   0   2   2   0   2   0   2   0   2   0   0   0   0   0   2   0   0   2   2   2   2   0   0   2   0   2   2   2   2   2   0   2   0   2   0   0   0   2   0   2   2   0   0   0   0   0   2   2   0   2   0   2   0   2   2   0   0   2   2   2   2   2   0   2   0   0   2   0   0   2   0   0   0   2   0   0   2   2   2   2   2   0   0   2   2   2   2   2   0   0   2   0   2   0   0   2   0   2   2   2   0   2   2   2   0   0   0   2   2   2   2   2   2   2   0   0   2   0   0   0   2   0   2   0   0   0   0   2   2   0   2   2   0   2   2   2   2   0   2   2   2   2   2   0   0   2   2   2   0   2
 MK-1-8                 2   0   0   2   0   0   2   2   2   0   2   0   0   0   2   0   0   2   0   2   0   0   2   2   0   2   2   2   0   0   0   0   0   0   0   0   0   2   2   2   2   2   0   2   0   2   0   2   0   2   0   2   2   0   2   0   2   0   2   0   0   0   0   0   2   0   0   2   2   2   2   0   0   2   0   2   2   2   2   2   2   2   0   2   0   0   2   2   0   2   2   0   0   0   2   0   2   2   0   2   0   2   0   2   2   0   0   2   2   2   0   2   0   2   0   0   2   2   2   0   0   0   0   2   0   0   2   2   0   2   2   0   0   2   2   2   0   2   0   0   2   0   2   0   0   2   0   2   2   2   0   2   2   2   0   0   0   2   2   2   2   0   2   2   0   0   0   0   0   0   2   0   2   0   0   2   0   2   0   0   2   2   0   2   2   2   2   0   2   2   2   0   0   0   2   0   2   2   0   2
 MK-1-9                 2   0   0   2   0   0   2   2   2   2   2   0   0   0   2   0   0   2   0   2   0   0   2   2   0   2   2   2   0   0   0   0   0   0   0   0   0   2   0   2   2   2   0   2   2   2   0   2   0   2   0   2   0   0   2   0   2   0   2   0   0   0   0   0   0   0   0   2   2   2   2   0   0   2   0   2   2   2   2   0   2   0   0   2   0   0   2   0   2   2   2   0   0   0   2   0   2   2   0   2   0   2   0   2   2   0   0   0   2   2   0   2   0   2   0   0   2   2   2   0   0   0   0   2   0   0   2   2   0   2   2   0   0   0   2   2   0   2   0   0   2   0   2   0   0   2   2   2   2   2   0   0   2   2   0   0   0   0   2   2   2   0   2   2   0   0   0   0   0   0   2   0   2   0   0   2   0   0   0   0   2   2   0   2   2   2   2   2   2   2   2   0   0   0   2   0   2   2   0   2
 MK-1-10                2   0   0   2   0   2   2   2   2   2   2   0   0   0   2   0   2   2   0   2   0   0   2   0   0   2   2   2   0   0   2   0   0   2   0   0   0   2   0   2   2   2   0   2   2   0   0   2   0   2   0   2   0   0   2   0   2   0   2   0   0   0   0   0   0   0   0   2   2   2   2   0   0   2   0   2   2   2   2   0   2   0   0   2   0   0   0   0   2   2   2   0   0   0   0   0   2   2   0   2   0   2   0   2   0   0   0   0   0   2   0   0   0   2   0   0   2   2   2   0   0   0   0   0   0   0   2   0   0   2   2   0   0   0   2   2   0   2   2   0   2   0   2   0   0   2   2   2   2   2   0   0   2   2   0   0   2   0   0   2   2   0   2   2   0   0   0   0   0   0   2   0   2   0   0   2   0   0   2   0   2   2   0   2   2   2   2   2   2   2   2   0   0   0   2   0   2   2   0   2
 MK-1-11                2   0   0   2   0   2   2   0   2   2   2   0   0   0   2   0   2   2   0   2   0   0   2   0   0   0   2   2   2   0   2   0   0   2   0   0   0   2   0   0   2   2   0   2   2   0   0   2   0   2   0   2   2   0   2   0   2   0   2   0   0   0   0   0   0   0   2   2   0   2   2   0   0   2   0   2   2   0   2   0   0   0   2   0   0   0   0   0   2   2   2   0   0   0   0   0   2   2   2   2   0   0   0   2   0   0   0   0   0   2   0   0   0   2   0   2   2   2   2   0   0   0   0   0   2   0   0   2   0   2   2   0   0   0   2   2   0   2   2   0   2   0   2   0   0   2   2   0   2   2   0   2   2   2   0   0   2   0   0   2   2   0   2   2   0   0   0   0   0   0   2   0   2   0   2   2   0   0   2   0   2   2   0   2   2   2   2   2   2   2   2   0   2   0   2   0   2   2   0   2
 MK-1-12                2   0   0   2   0   2   2   0   2   2   0   0   0   0   2   0   2   2   0   2   0   0   2   0   0   0   2   2   2   0   2   0   0   2   0   0   0   2   0   0   2   2   0   2   2   0   0   2   0   2   0   2   2   0   2   0   2   0   2   0   0   0   0   0   0   0   2   2   0   0   2   0   0   2   0   2   2   0   2   0   0   0   2   0   0   0   0   2   2   2   0   0   0   0   0   0   2   0   2   2   0   0   0   0   0   0   0   0   0   0   2   0   0   2   0   2   2   2   2   0   0   0   0   2   2   2   0   0   2   2   2   0   0   0   2   2   0   2   2   0   2   0   0   0   2   0   2   0   2   2   0   2   2   2   0   0   2   0   2   2   2   0   2   2   0   0   0   0   0   0   2   0   2   0   2   0   0   0   2   0   2   2   2   2   0   2   2   0   2   2   2   0   2   0   2   0   2   2   2   2
 MK-1-13                2   0   0   2   0   2   2   0   2   0   0   0   0   0   2   0   2   2   0   2   0   2   0   0   0   2   2   2   2   0   2   0   0   2   0   0   0   2   0   0   2   2   2   2   2   0   2   2   0   2   0   0   2   0   2   2   2   0   2   0   0   0   0   0   0   0   2   2   0   2   0   0   0   2   0   2   2   0   2   2   0   0   2   0   0   0   0   2   2   2   0   0   0   0   0   0   2   0   2   2   0   0   0   0   0   0   2   2   0   0   2   2   0   2   0   2   2   2   0   0   0   2   0   2   0   2   0   0   2   2   0   0   0   0   2   2   0   2   2   0   2   2   0   0   2   0   2   2   2   2   0   2   2   2   0   0   2   0   2   2   2   0   2   2   0   0   0   0   0   0   2   0   2   0   2   0   0   0   2   0   2   0   2   2   0   2   2   0   2   2   2   0   2   0   2   0   2   2   2   2
 MK-1-14                2   2   0   2   0   2   2   0   2   0   0   0   0   0   2   0   2   2   0   2   0   2   0   0   2   2   2   2   2   0   2   2   0   2   0   0   0   2   0   0   2   2   2   2   2   0   2   2   0   2   0   0   2   0   2   0   2   2   0   0   0   0   0   2   0   0   2   2   0   2   0   0   0   2   0   2   2   0   2   2   0   0   0   0   0   0   0   0   2   2   0   0   0   0   0   0   2   0   2   2   0   0   0   0   0   0   2   2   0   0   2   2   0   2   0   2   2   2   0   0   0   2   0   2   2   2   0   0   2   2   0   0   0   0   2   2   0   2   2   0   2   2   0   0   2   0   2   2   2   2   0   0   2   2   0   0   2   0   2   2   2   0   2   2   2   0   0   0   0   0   2   0   2   0   2   0   2   0   2   0   2   0   2   2   0   2   2   0   2   2   2   0   2   0   2   0   2   2   2   2
 MK-1-15                0   2   0   0   0   2   2   0   2   0   0   0   0   0   2   0   2   2   0   2   0   0   0   0   2   0   2   2   2   0   2   2   0   2   0   0   0   2   0   0   2   2   2   2   2   0   2   0   0   0   0   0   2   0   2   0   2   2   0   0   0   2   0   2   0   0   2   2   0   2   0   0   0   2   0   2   2   0   2   2   0   0   0   0   0   0   2   0   2   2   0   0   0   0   0   2   2   0   2   2   2   0   0   0   0   2   2   2   0   0   2   2   0   2   0   2   2   2   0   0   0   2   0   2   2   2   2   0   2   2   0   0   0   0   2   2   0   2   2   0   2   2   0   0   2   0   2   2   2   2   0   0   2   2   0   0   2   0   2   2   2   0   2   2   2   0   0   0   0   0   2   0   2   0   2   0   2   0   2   0   2   0   2   2   0   2   2   2   2   2   2   0   2   0   2   0   2   2   2   2
 MK-1-16                0   2   0   0   0   2   2   0   2   0   0   0   0   0   2   0   2   2   0   2   0   0   0   0   2   0   2   2   2   0   2   2   0   2   0   0   0   2   0   0   2   2   2   2   2   0   2   0   0   0   0   2   2   0   2   0   2   2   2   0   0   2   0   2   0   0   2   2   2   2   0   0   0   2   0   2   2   0   0   2   0   0   0   0   0   0   2   0   2   2   0   0   0   0   0   2   2   0   2   2   2   0   0   0   0   2   2   0   0   0   2   2   0   2   0   0   2   2   0   0   0   2   0   2   2   2   2   0   2   2   0   0   0   0   2   2   0   2   2   0   2   2   0   0   2   0   2   2   2   2   0   0   2   0   0   0   2   0   2   2   2   0   2   2   2   0   0   0   0   0   2   0   2   0   2   0   2   0   2   0   2   0   2   2   0   2   2   0   2   2   2   2   0   0   0   0   0   2   2   2
 MK-2-1                 2   0   0   0   0   0   2   0   2   2   2   0   0   0   0   0   2   0   0   0   2   2   2   0   0   2   0   0   2   0   0   0   2   0   0   2   0   2   2   2   0   2   0   2   0   2   0   0   0   2   2   2   0   2   0   2   0   0   0   0   2   2   0   2   0   0   0   2   0   0   2   2   2   0   2   0   0   0   0   0   2   0   2   0   2   0   2   2   0   0   0   2   2   0   2   2   0   0   0   2   0   0   0   2   0   2   0   2   2   2   2   0   0   0   2   2   0   0   2   2   0   0   0   2   2   0   0   2   2   2   2   0   0   0   2   2   0   2   2   0   0   0   0   2   2   2   2   2   0   2   2   0   0   2   2   0   0   0   2   2   2   0   2   0   0   2   2   0   0   0   2   0   0   0   2   2   2   2   0   0   0   2   2   2   2   0   2   0   0   2   0   2   2   2   0   2   0   2   0   0
 MK-2-2                 0   0   0   0   0   0   2   0   2   2   2   0   0   0   0   0   2   0   0   0   2   2   2   0   0   2   2   0   2   0   2   0   2   0   0   2   0   2   2   2   0   2   0   2   0   2   2   0   0   0   2   2   0   2   0   2   0   0   0   2   2   2   0   2   0   0   0   2   0   0   2   2   2   0   2   0   0   0   0   0   2   0   2   0   2   0   2   2   0   0   0   2   2   0   2   2   0   0   0   0   0   0   0   2   2   2   0   2   2   2   2   0   0   0   2   2   0   0   0   2   0   2   0   0   2   0   0   2   0   2   2   0   0   0   2   0   0   2   0   0   0   0   0   2   0   2   2   2   0   2   2   0   0   2   2   0   0   0   2   2   2   0   2   0   0   2   2   0   0   0   2   2   0   0   2   2   2   2   0   0   0   2   2   2   2   0   2   0   0   0   0   2   2   2   0   2   0   0   0   0
 MK-2-3                 0   0   0   0   0   0   2   0   2   2   2   0   0   0   0   0   2   0   0   0   2   2   2   0   0   2   2   0   2   0   2   0   2   0   0   2   0   2   2   2   0   2   0   2   0   2   2   0   0   0   2   2   0   2   0   0   0   0   0   2   2   2   0   2   0   0   0   0   0   0   2   2   2   0   2   0   0   0   0   0   2   0   2   0   2   0   2   0   0   0   0   2   2   0   0   2   0   0   0   0   0   0   0   2   2   2   0   2   2   0   2   0   0   0   2   2   0   0   2   2   2   2   0   0   2   0   0   0   0   2   2   0   0   2   2   0   0   2   0   2   0   0   0   2   0   0   2   2   0   0   2   2   0   2   2   0   0   0   2   2   2   0   2   0   0   2   2   0   0   0   2   2   0   0   0   2   2   2   0   0   2   2   2   2   2   0   2   0   2   0   0   2   2   2   0   0   0   2   0   0
 MK-2-4                 0   0   0   0   2   0   2   0   2   2   2   0   0   0   0   0   2   0   0   0   2   2   2   0   0   2   2   0   2   0   2   0   2   0   2   0   0   2   2   2   0   2   0   0   2   2   2   0   2   0   2   2   2   2   0   0   0   0   0   2   2   2   0   2   2   0   0   0   2   0   2   2   2   0   2   0   0   0   0   0   0   0   2   0   2   0   2   0   0   0   0   2   2   2   0   2   0   0   2   0   0   0   0   2   2   2   0   2   2   0   2   0   0   0   2   2   2   0   2   2   0   2   0   2   2   0   0   0   0   2   2   0   0   0   2   0   0   2   0   2   0   0   0   2   0   0   2   2   0   0   2   2   0   2   2   0   0   0   2   2   2   0   2   0   0   2   2   0   0   0   2   2   0   0   2   2   2   2   0   2   2   2   2   2   2   0   2   0   2   0   2   2   2   2   0   0   0   2   0   0
 MK-2-5                 0   0   2   2   2   0   2   0   2   2   2   0   0   0   0   0   2   0   0   0   2   2   2   0   2   2   2   0   2   0   2   0   2   0   2   0   0   2   2   2   0   2   0   0   2   2   2   0   2   2   2   2   2   2   0   0   0   0   0   2   2   2   0   0   2   0   0   0   2   0   2   2   2   0   2   0   0   0   0   0   0   0   2   0   0   0   2   0   0   0   0   2   0   2   0   2   0   0   2   0   0   0   0   2   2   2   0   2   2   0   2   0   0   0   2   2   2   0   2   2   0   2   0   2   2   0   0   0   2   2   2   0   0   0   0   0   2   2   2   2   0   0   2   2   0   0   2   2   0   0   0   2   0   2   2   0   0   0   2   2   2   0   2   0   0   0   2   0   2   2   2   2   0   0   2   0   2   2   0   2   0   2   2   0   2   0   2   0   2   0   2   0   2   2   0   0   0   0   0   0
 MK-2-6                 2   2   2   2   2   0   2   0   2   2   2   0   0   0   0   0   2   2   0   0   2   2   2   0   2   2   2   0   0   2   2   0   2   0   2   0   0   2   2   2   0   2   0   0   2   2   2   0   2   2   2   2   0   2   0   0   0   0   0   2   2   2   0   0   2   0   0   0   2   2   2   2   2   0   0   0   0   0   2   0   0   0   2   0   0   0   2   0   0   0   0   2   0   2   0   2   0   0   2   0   0   0   0   2   2   2   0   2   2   0   2   0   2   0   2   0   0   0   2   2   0   2   0   2   2   0   0   0   2   2   2   0   0   0   0   0   2   2   2   2   0   0   2   2   0   0   2   2   0   0   0   2   0   2   2   0   0   0   2   2   2   0   0   0   0   0   2   0   2   2   2   2   0   0   2   0   2   2   0   2   0   0   0   0   2   0   2   0   2   0   2   0   2   2   0   0   0   0   2   0
 MK-2-7                 2   2   2   2   2   0   0   0   2   2   2   0   0   0   0   0   2   2   0   0   2   2   2   0   2   2   2   0   0   0   2   0   2   0   2   0   0   2   2   2   2   2   0   0   2   2   2   0   2   2   2   2   0   2   0   0   0   0   0   2   2   2   0   0   2   0   0   0   2   2   2   2   2   0   0   0   0   0   2   0   0   0   2   2   0   0   2   0   0   0   0   2   0   2   0   2   0   0   2   2   0   2   0   2   2   2   0   2   0   0   2   2   2   0   2   0   0   0   2   2   0   2   0   2   0   0   0   2   2   2   2   0   0   0   0   0   2   2   2   2   0   0   2   2   0   0   2   2   0   0   0   2   0   2   2   0   0   0   2   2   2   0   2   0   2   0   2   0   2   2   2   2   0   0   2   0   2   2   0   2   0   0   2   0   2   2   2   0   2   0   2   0   2   2   0   0   2   0   2   0
 MK-2-8                 2   0   2   2   0   0   0   0   2   2   2   0   0   0   0   0   2   2   0   0   2   2   2   0   2   0   2   0   2   0   2   2   2   0   0   2   0   2   2   2   2   2   0   0   2   2   2   0   2   0   2   2   0   0   0   0   0   0   0   2   2   2   0   0   2   0   0   0   2   2   0   2   2   2   0   0   0   0   0   2   0   0   2   2   0   2   2   0   0   0   0   2   0   2   0   2   0   0   0   2   0   2   0   2   2   2   0   2   0   0   2   2   2   0   2   0   0   0   0   2   0   0   0   2   0   0   0   2   2   2   2   0   2   0   0   0   2   2   2   2   2   0   2   2   0   0   2   0   0   0   0   2   0   2   2   0   0   0   2   2   2   0   2   0   2   0   2   0   2   2   2   2   0   2   2   0   2   2   0   2   0   0   2   0   2   0   2   0   2   0   2   0   2   2   0   0   2   0   2   0
 MK-2-9                 2   0   2   0   0   0   0   0   2   2   2   0   0   0   0   0   2   2   2   0   2   2   2   2   2   0   2   0   0   0   2   2   2   0   0   2   0   2   2   2   2   0   0   0   2   2   0   0   2   0   2   0   2   0   0   0   0   0   0   2   0   2   0   0   2   0   0   2   0   2   0   0   2   2   0   0   0   0   0   2   0   2   2   2   0   2   2   0   0   0   0   2   0   2   0   2   0   2   0   0   0   2   0   2   2   2   0   2   0   2   0   2   2   0   0   0   0   0   0   2   0   0   0   2   0   0   0   2   2   2   0   0   2   0   0   0   2   0   2   2   2   0   2   2   0   0   2   0   0   0   0   2   0   2   0   0   0   0   0   2   2   0   2   0   2   2   2   0   2   2   2   2   0   2   2   0   2   2   0   2   0   0   2   0   2   0   2   2   2   0   2   0   2   0   0   0   2   0   2   0
 MK-2-10                2   0   2   0   0   0   0   0   2   2   2   0   2   0   0   0   2   2   2   0   0   2   2   2   2   0   0   0   0   0   0   2   2   0   0   2   0   2   2   2   2   0   0   0   2   2   0   0   2   0   2   0   2   0   2   0   0   0   0   2   0   0   0   0   2   2   0   2   0   2   2   0   2   2   2   0   0   0   0   0   0   2   2   2   0   2   2   0   0   2   0   2   0   2   0   2   0   2   0   0   0   0   2   2   2   2   2   0   0   2   0   2   2   0   0   0   0   0   2   2   0   0   0   2   0   0   0   2   2   2   0   0   2   0   0   0   2   0   2   2   2   0   2   2   0   0   2   0   2   0   0   2   0   2   0   0   0   0   0   0   2   2   2   0   2   2   2   0   2   2   2   2   0   2   2   0   2   2   0   2   0   0   2   0   2   0   2   2   2   0   0   0   2   0   2   0   2   0   2   0
 MK-2-11                2   0   2   2   0   0   0   0   2   2   0   0   2   0   0   0   2   2   2   0   0   2   2   2   2   0   0   0   0   0   0   2   2   0   0   2   0   2   2   2   0   0   0   0   2   2   0   0   2   0   2   0   2   0   2   0   0   0   0   2   0   0   0   0   2   2   0   2   0   2   2   0   2   2   0   0   0   0   0   0   0   0   2   2   0   2   0   0   0   2   0   0   0   2   0   2   0   2   0   0   0   0   2   0   2   2   2   0   0   2   0   2   2   0   0   0   0   0   0   2   0   0   0   2   0   0   0   0   2   2   0   0   2   0   0   2   2   0   2   2   2   2   2   2   0   0   2   0   2   0   0   2   0   2   0   0   0   0   0   0   2   2   2   0   2   2   2   0   0   2   2   2   0   2   2   0   2   2   0   2   0   0   0   2   2   0   2   2   2   0   0   0   2   0   2   0   2   0   2   2
 MK-2-12                0   0   2   2   0   2   2   0   2   2   0   0   0   0   0   0   2   2   2   0   0   2   2   2   2   0   0   0   0   2   0   0   2   0   0   2   0   2   0   2   0   0   0   0   2   0   2   0   2   0   2   0   2   0   2   0   0   0   0   0   0   0   0   0   2   2   0   2   0   2   2   0   2   2   0   0   0   0   0   0   0   0   2   2   0   2   0   0   0   2   0   2   0   2   0   2   0   2   2   0   0   0   2   0   2   2   2   0   0   2   0   2   2   0   2   0   2   0   0   2   0   0   0   2   0   0   2   0   2   2   0   0   2   0   0   2   2   0   2   2   2   2   2   2   0   2   2   0   2   0   0   2   0   2   0   0   0   0   0   0   2   2   2   0   2   2   2   0   2   2   2   2   0   2   2   0   2   2   0   2   0   0   2   2   2   0   2   2   2   0   0   0   2   0   2   0   0   0   2   2
 MK-2-13                0   0   2   2   0   2   0   0   2   2   0   0   0   2   0   0   2   2   2   0   0   2   2   2   2   0   0   0   0   2   0   0   2   0   0   2   0   2   2   2   0   0   0   0   2   2   2   0   2   0   2   0   2   0   2   2   0   0   0   0   0   0   0   0   2   2   0   2   0   2   2   0   2   2   0   0   2   2   0   0   0   0   2   2   0   2   0   2   0   2   0   2   0   2   0   2   0   2   0   0   0   0   2   0   2   2   2   0   0   2   0   2   2   2   2   0   2   0   0   2   0   2   0   2   0   0   2   0   2   2   2   0   2   0   0   0   2   0   2   2   2   2   2   2   0   2   2   0   2   0   0   2   0   0   0   0   2   0   0   0   2   2   2   2   2   2   2   0   2   2   2   2   0   2   2   0   2   2   0   2   0   2   2   2   2   0   2   2   2   0   0   0   2   0   2   0   0   0   2   2
 MK-2-14                0   2   2   2   0   2   0   0   0   2   2   2   0   2   0   0   2   2   2   0   0   2   0   2   2   0   0   0   0   2   0   0   2   0   0   2   0   2   2   2   0   0   0   0   2   0   2   0   2   0   2   0   2   0   2   2   0   2   0   0   0   0   0   0   0   2   0   2   0   2   2   0   2   2   0   0   2   2   2   0   0   2   2   2   0   2   0   2   0   2   0   2   0   2   0   2   2   0   0   0   0   0   2   0   2   2   2   0   0   2   0   2   0   2   2   0   0   2   0   2   2   0   0   2   0   0   2   0   2   2   2   0   0   0   0   0   2   0   2   2   2   2   2   2   0   0   2   0   0   0   0   2   0   0   0   0   2   0   0   0   2   2   2   2   0   2   2   0   2   2   2   2   2   2   2   0   2   2   0   2   0   2   2   2   2   0   2   2   2   0   0   0   2   0   2   0   0   0   2   2
 MK-2-15                0   2   0   2   0   2   0   0   0   2   2   2   0   2   0   0   2   2   2   0   0   2   0   2   2   0   0   0   0   2   0   0   2   0   0   0   0   2   2   2   0   2   0   2   2   0   2   0   2   0   2   0   2   2   2   2   0   2   0   0   0   0   0   0   0   2   0   2   0   0   2   0   2   2   0   0   2   2   2   0   0   2   2   2   0   2   0   2   0   2   0   2   0   0   0   2   2   0   0   0   0   0   2   0   2   2   2   0   0   0   0   2   0   2   2   0   0   2   0   2   2   0   0   2   0   0   2   0   2   2   2   0   0   0   2   0   2   0   0   2   2   2   2   2   0   0   2   0   0   0   0   2   0   0   0   0   2   0   0   0   2   2   2   0   0   2   0   0   2   2   2   2   2   2   2   0   2   2   0   2   2   2   2   2   2   0   2   2   2   0   0   0   2   0   2   0   0   2   2   2
 MK-2-16                0   2   0   2   0   2   0   0   0   2   0   0   0   2   0   0   2   2   2   0   0   2   0   2   2   0   0   0   0   2   0   0   2   0   0   2   0   0   2   2   0   2   2   2   2   0   2   0   2   0   2   0   2   2   2   2   0   2   2   0   0   0   0   2   0   2   0   0   0   0   2   0   0   2   0   0   0   2   2   0   0   2   2   2   0   2   0   2   2   2   0   2   0   0   0   2   2   0   0   0   0   0   2   0   2   2   2   2   0   2   0   2   0   2   2   0   0   2   0   0   2   0   0   2   0   0   2   0   0   2   2   0   0   0   2   0   2   0   2   2   2   2   2   2   0   0   2   2   0   0   2   2   0   0   0   2   2   0   0   0   2   2   2   0   2   2   0   0   0   2   0   2   2   2   2   0   2   2   0   2   2   0   2   2   2   0   2   2   0   0   0   0   2   0   2   0   0   2   0   2
 MK-3-1                 2   0   0   2   2   2   0   0   0   2   0   2   0   0   2   2   0   0   0   0   2   0   0   0   0   2   2   2   0   2   2   2   0   2   0   0   0   0   2   2   0   2   0   0   0   0   2   0   0   2   2   0   0   0   0   2   2   2   2   2   0   2   2   0   2   2   2   0   2   2   0   2   2   0   2   0   2   0   0   2   2   0   0   0   2   2   0   0   2   2   2   2   2   2   0   2   0   0   0   2   0   2   0   2   0   0   2   2   0   2   2   0   0   2   0   0   0   2   0   2   0   0   0   2   2   2   0   2   0   2   2   2   0   2   0   2   0   0   0   0   2   0   0   0   2   0   0   2   2   0   0   0   0   2   2   0   2   2   2   0   0   2   2   2   0   0   0   2   0   2   0   0   0   2   0   0   2   2   2   2   2   2   0   2   2   0   2   0   2   0   0   2   0   2   2   0   2   0   0   2
 MK-3-2                 2   0   0   2   2   2   0   0   0   2   0   2   0   0   2   2   0   0   2   0   2   0   2   0   0   2   2   2   0   2   0   0   0   0   0   0   0   0   0   2   0   2   0   0   2   2   2   0   0   2   0   0   0   2   0   2   2   2   2   2   2   2   2   2   0   2   0   2   2   2   0   2   2   0   2   0   2   0   0   2   2   0   0   0   2   2   0   0   2   2   2   2   2   2   0   2   0   2   0   2   0   2   0   2   0   0   2   2   2   2   2   0   0   2   0   0   0   2   0   2   2   0   0   2   2   2   0   2   0   2   2   2   0   2   0   2   0   0   0   0   2   0   0   0   2   0   0   2   2   0   0   0   2   2   2   2   2   2   2   0   0   2   2   2   0   0   0   2   0   2   0   2   0   2   0   0   2   2   2   2   2   2   0   2   2   0   2   2   2   0   0   2   2   2   0   0   0   0   0   2
 MK-3-3                 2   0   0   0   2   2   0   0   0   2   0   2   0   0   2   2   0   0   2   0   2   0   2   0   0   2   2   2   0   2   0   0   0   2   0   0   0   0   0   2   0   2   0   0   2   2   0   0   0   2   0   2   0   2   0   2   2   2   2   2   2   2   2   2   0   2   0   2   2   2   0   2   2   0   2   0   0   2   0   2   2   0   0   2   2   2   0   0   0   2   2   2   2   2   2   2   0   2   0   2   0   2   0   0   0   0   2   2   2   2   2   0   2   2   0   0   0   2   0   2   0   0   0   2   0   2   0   2   0   0   2   2   0   2   0   0   2   0   0   0   0   0   2   0   0   0   0   2   2   0   0   0   2   2   2   2   2   2   2   0   0   2   2   2   0   0   0   2   0   2   0   2   0   2   0   0   2   2   2   2   0   2   0   2   0   0   2   0   2   2   2   2   2   2   0   0   0   0   0   2
 MK-3-4                 2   0   0   0   2   0   0   0   0   2   0   2   0   0   2   2   0   2   2   0   2   0   2   0   0   2   2   2   0   0   2   0   0   2   0   0   0   0   0   2   0   2   2   0   0   2   0   0   0   0   0   2   0   2   0   2   2   2   2   2   2   2   0   2   0   2   0   0   2   2   2   2   2   0   2   0   0   2   0   2   0   0   0   2   2   2   0   0   0   2   2   0   2   2   2   2   0   2   0   2   0   0   0   0   0   0   2   2   0   2   2   0   2   2   0   0   0   2   0   0   0   0   0   2   0   2   0   0   0   0   2   2   0   0   0   0   2   0   0   0   0   0   2   0   0   0   0   2   2   0   0   0   2   0   2   2   2   2   2   0   0   2   2   2   0   0   0   2   0   2   0   2   0   2   0   2   2   2   2   2   0   2   0   2   0   0   2   0   2   2   2   2   2   2   0   0   2   0   0   2
 MK-3-5                 2   0   0   0   2   2   0   0   0   2   0   2   0   0   0   2   0   2   0   0   2   0   2   0   0   2   2   2   0   0   2   2   0   2   0   0   0   0   0   0   0   0   2   0   0   2   0   0   0   0   0   2   0   2   0   2   2   2   0   2   2   0   0   2   2   2   0   0   2   0   2   2   2   0   0   0   0   2   0   2   0   0   0   2   2   2   0   0   0   2   0   0   2   2   2   2   0   2   0   2   0   0   0   0   0   0   2   0   0   2   2   0   2   2   2   0   0   2   0   0   0   0   0   2   0   2   0   0   0   0   2   2   0   0   0   0   2   0   0   0   0   0   2   0   0   0   2   0   2   0   0   0   2   0   2   2   2   2   0   2   0   2   2   2   0   0   0   2   0   2   0   0   0   2   2   2   2   2   2   2   0   2   0   2   0   0   2   0   2   2   2   2   2   2   0   0   2   0   0   2
 MK-3-6                 2   0   0   0   2   2   0   0   2   2   0   2   0   0   0   2   0   2   0   0   2   0   2   0   0   2   0   2   0   0   2   2   0   2   0   0   0   0   0   0   0   0   2   0   0   2   0   2   0   0   0   2   0   2   0   2   2   2   0   2   0   0   0   2   2   2   0   0   0   0   2   2   2   0   0   0   0   0   0   0   2   0   0   2   2   2   0   0   0   2   0   0   2   2   2   2   0   2   0   2   0   0   0   0   0   0   2   0   0   2   2   0   2   2   2   0   0   0   2   0   0   0   0   2   0   2   0   0   0   0   2   2   0   0   0   0   2   0   2   0   0   0   2   0   0   0   0   0   2   0   0   0   2   0   2   0   2   0   0   2   0   2   2   2   0   0   2   2   0   2   0   2   0   2   2   2   2   2   2   2   0   2   0   2   0   0   2   0   2   2   2   2   2   2   0   0   2   0   0   2
 MK-3-7                 2   0   0   0   2   2   0   0   2   2   0   2   0   0   0   2   0   2   0   0   2   0   2   0   2   2   0   0   0   0   2   2   0   2   0   0   0   0   0   0   0   2   2   0   0   2   0   2   0   0   0   2   0   2   0   2   2   2   0   2   2   0   0   2   2   2   0   0   0   0   2   2   2   2   0   0   0   0   0   0   2   0   0   2   2   2   0   0   0   2   0   0   2   0   2   0   0   2   0   2   0   0   0   0   0   0   2   0   0   2   0   0   2   2   2   0   0   0   2   0   0   0   2   2   0   2   0   0   0   2   2   2   0   2   0   0   2   2   2   0   0   0   2   0   0   0   0   0   0   0   0   0   2   0   2   0   2   0   0   2   0   2   2   2   0   0   2   2   0   2   0   2   0   2   2   0   2   2   0   2   0   2   0   2   0   0   2   2   2   2   2   2   2   2   0   0   2   0   0   2
 MK-3-8                 2   0   0   0   0   2   0   0   2   2   0   2   0   0   0   2   0   2   0   0   2   0   2   0   2   2   0   0   0   0   2   2   0   2   0   0   0   0   0   0   0   2   2   0   2   2   2   2   0   0   0   0   0   2   0   2   2   2   0   0   2   0   0   2   2   2   0   0   0   0   2   2   2   2   0   0   0   0   0   0   2   0   0   2   2   2   0   0   0   2   2   0   2   0   2   0   2   2   2   2   0   0   0   0   0   0   0   0   0   2   0   0   2   2   0   0   0   0   2   0   0   0   2   2   0   2   0   0   0   2   2   2   0   2   0   0   2   2   2   0   0   0   0   0   0   0   0   0   0   0   0   0   0   0   2   0   2   0   0   2   0   2   2   2   0   0   2   0   0   2   2   2   0   2   2   0   2   2   0   2   0   2   0   2   0   0   2   2   2   2   2   2   2   2   0   0   2   0   0   2
 MK-3-9                 0   0   2   0   0   2   0   0   2   2   0   2   0   0   0   2   0   2   0   0   2   0   2   0   2   2   0   0   2   0   2   2   0   2   0   2   0   0   0   0   2   2   2   0   2   0   2   2   0   0   0   0   0   2   0   2   2   2   0   0   2   0   0   2   2   0   0   0   0   0   2   2   0   2   0   0   0   0   2   0   2   0   0   2   2   0   0   2   0   2   0   0   2   0   2   0   2   2   0   2   0   0   0   0   0   0   0   0   0   0   0   0   2   2   0   0   0   0   2   0   2   0   2   2   0   2   2   2   0   2   2   2   0   2   0   0   2   0   2   2   0   0   0   0   0   0   0   0   0   0   0   2   0   0   2   0   2   0   0   2   0   2   2   2   0   0   0   0   0   2   2   2   0   2   2   0   2   2   0   2   0   2   0   2   0   0   2   2   2   2   2   2   2   2   0   0   2   0   0   2
 MK-3-10                0   0   2   0   0   2   0   2   0   2   0   2   0   0   0   0   0   2   2   0   2   0   2   0   2   2   0   0   2   0   2   2   0   2   0   0   0   0   0   0   2   2   2   0   2   0   2   2   0   0   0   0   0   2   0   2   2   2   0   0   2   0   0   2   2   2   0   0   2   0   0   2   0   2   0   0   0   0   2   0   2   0   0   2   2   0   0   2   0   2   0   0   2   0   2   0   2   2   0   2   0   0   0   0   0   0   0   0   0   0   0   0   2   2   0   0   0   0   0   0   2   0   2   2   2   2   2   2   0   2   2   2   0   2   0   0   2   0   2   0   0   0   0   0   0   0   0   0   2   0   0   2   0   0   2   0   2   0   0   2   0   2   2   2   0   0   0   0   0   2   2   2   0   2   2   2   2   2   0   0   0   2   0   2   2   0   2   2   2   2   2   2   2   2   0   0   0   0   0   0
 MK-3-11                0   0   2   0   2   2   0   2   0   2   0   2   0   0   0   0   0   2   2   0   2   0   2   0   2   2   2   0   2   0   2   2   0   2   0   0   0   0   0   0   2   2   2   0   2   0   2   0   0   0   2   0   0   2   0   2   2   2   0   0   2   0   0   2   2   2   0   0   2   0   0   2   0   2   2   0   2   0   2   0   2   0   2   2   0   0   0   2   2   2   0   0   2   0   2   0   2   2   0   2   2   0   2   0   0   2   0   0   0   0   0   0   2   2   0   0   0   0   0   0   2   0   2   2   2   0   2   2   0   2   2   2   0   2   0   0   2   0   2   0   0   2   0   0   0   0   0   0   2   0   2   2   0   0   0   0   2   0   0   2   0   2   0   2   0   0   0   0   0   2   2   0   0   2   2   2   2   2   0   0   2   2   0   2   2   0   2   2   2   2   0   2   2   2   2   0   0   0   0   0
 MK-3-12                2   0   2   0   2   2   0   2   0   2   0   2   0   0   0   0   0   2   2   0   2   0   2   0   2   2   2   0   2   0   2   2   0   2   0   0   0   0   0   0   2   2   2   0   2   0   2   0   0   0   2   0   2   2   0   2   2   2   2   0   2   0   0   2   2   2   0   0   2   0   0   2   0   2   2   0   2   0   2   0   2   0   2   2   0   0   0   2   2   2   0   0   2   0   2   0   2   2   0   2   2   0   2   0   2   0   0   0   0   2   0   0   2   2   0   0   0   0   0   0   2   0   0   2   0   0   2   2   0   2   2   2   0   2   0   2   2   0   2   0   0   2   0   0   0   0   0   0   2   2   2   2   0   0   0   0   2   0   0   2   0   2   0   2   0   0   0   0   0   2   2   0   0   2   2   2   2   2   0   0   2   2   0   0   2   0   2   2   2   2   0   2   0   2   2   0   0   0   0   0
 MK-3-13                2   0   2   0   2   2   0   2   0   2   2   2   0   0   0   0   0   2   2   0   2   0   2   2   2   2   2   0   0   0   2   2   0   2   0   0   0   0   0   0   2   2   2   0   2   0   2   0   0   0   2   0   2   2   0   2   2   2   0   0   0   0   0   0   0   2   0   0   2   0   2   2   0   2   2   0   2   0   2   0   2   0   2   2   0   0   0   2   2   2   0   0   2   0   2   0   2   2   0   2   2   0   2   0   2   0   0   0   0   2   0   2   2   2   0   0   0   0   0   0   2   0   2   2   2   0   2   2   0   2   2   2   0   2   0   2   2   0   2   0   0   2   0   0   0   0   0   2   2   0   2   2   0   0   0   2   2   0   0   2   2   2   0   2   0   0   0   0   0   2   2   0   2   2   2   2   2   2   0   0   2   2   0   0   2   0   2   2   2   2   0   0   0   0   0   0   2   0   0   0
 MK-3-14                2   0   2   0   2   2   0   2   0   0   2   2   0   0   2   0   0   2   0   0   2   0   2   2   2   2   2   0   0   0   0   2   0   2   2   0   0   0   0   0   2   0   2   0   2   0   2   0   0   0   2   0   2   2   0   2   2   2   0   0   0   0   0   0   0   2   0   0   0   0   2   2   0   2   2   0   2   0   0   0   2   0   2   2   0   0   0   2   2   2   0   0   2   0   2   0   2   0   0   2   2   0   2   0   2   0   0   0   0   2   0   2   2   0   0   0   0   0   0   0   2   0   2   2   2   0   0   2   0   0   2   2   0   2   0   2   2   0   2   2   0   2   0   0   0   0   0   0   2   0   2   2   0   0   0   2   2   0   2   2   2   2   0   2   0   0   0   0   0   2   2   0   0   2   0   2   2   2   0   0   2   2   0   0   2   0   2   0   0   2   0   0   0   2   0   0   2   0   0   0
 MK-3-15                2   0   0   0   2   2   0   2   0   0   2   2   0   0   2   0   0   2   0   0   2   0   2   2   0   2   2   0   0   0   0   2   0   2   2   2   0   0   2   0   2   0   0   0   2   0   2   0   0   0   0   0   2   0   0   2   2   2   0   0   0   0   0   0   2   2   0   2   0   0   2   2   0   2   2   0   2   0   0   0   2   0   2   2   2   0   0   2   2   0   0   0   2   0   2   0   2   0   0   2   2   0   2   0   2   0   0   0   0   2   0   2   0   0   0   0   0   0   2   0   2   0   2   2   2   0   2   2   0   2   2   2   0   2   0   2   0   0   2   0   0   2   0   0   0   2   0   0   2   0   2   2   0   0   0   2   2   0   2   2   2   2   0   2   0   0   0   0   0   2   2   0   2   2   0   2   2   2   0   0   0   0   0   0   2   0   2   0   0   0   0   0   0   2   0   0   2   2   0   0
 MK-3-16                2   0   0   0   2   2   0   0   0   0   2   2   0   0   2   0   2   2   0   0   2   0   2   2   0   2   0   0   0   0   0   0   0   2   2   2   0   0   2   0   2   0   0   0   2   0   2   0   0   0   0   0   2   0   0   0   2   2   0   0   2   0   0   0   2   2   0   2   0   0   2   2   0   2   2   0   2   0   0   0   0   2   0   2   2   0   0   0   2   0   0   0   2   0   2   0   2   0   0   0   2   0   2   0   2   0   0   0   0   2   0   2   0   0   0   0   0   0   2   0   0   0   2   2   2   0   2   0   0   0   2   2   0   2   0   2   0   0   2   0   0   2   0   2   0   2   0   0   2   0   0   2   0   0   0   2   2   0   2   2   2   2   0   2   0   0   0   0   0   2   2   0   0   0   2   2   2   2   0   0   0   0   0   0   2   0   2   0   0   0   0   0   0   2   0   0   2   2   0   0
 MK-4-1                 2   0   0   2   2   0   2   2   0   0   0   2   0   2   0   0   0   2   2   0   2   2   0   0   2   0   0   2   0   2   2   0   0   0   0   2   0   2   2   2   2   0   2   2   2   0   2   0   2   2   2   2   0   2   2   0   0   0   0   2   0   2   0   2   0   2   2   0   2   0   2   2   0   2   2   0   0   0   0   0   0   0   0   0   2   2   0   0   0   0   2   0   2   0   0   2   2   2   0   0   0   2   0   0   2   2   0   2   0   2   0   0   2   0   0   2   2   2   0   2   0   0   0   0   0   2   0   0   2   0   0   2   2   2   2   0   2   0   2   0   2   0   0   2   2   2   0   0   2   0   2   0   0   0   0   2   0   0   2   0   2   0   0   0   2   2   2   2   0   2   0   0   0   0   2   2   0   2   2   2   0   0   2   0   2   2   0   2   2   0   2   2   2   2   0   2   2   0   0   0
 MK-4-2                 2   0   0   0   2   0   2   2   0   2   0   2   0   2   0   0   0   2   2   0   2   2   0   0   2   0   0   2   0   2   2   2   0   0   0   0   0   2   2   2   2   0   0   2   2   0   2   2   2   2   2   2   2   2   2   0   0   0   0   2   0   2   0   2   0   2   0   2   2   0   2   2   0   2   2   0   0   2   0   0   0   0   0   0   2   2   0   0   0   0   2   0   2   0   0   2   2   2   0   0   0   2   0   0   2   2   0   2   0   2   2   0   2   2   0   2   2   2   2   2   0   0   0   0   0   2   0   2   2   0   0   2   2   2   2   0   2   0   2   0   2   0   0   2   2   2   0   0   2   2   0   0   0   0   0   2   2   2   2   0   2   0   0   2   2   2   2   2   0   2   0   0   0   0   2   2   0   2   2   2   0   0   2   0   2   2   0   2   2   0   2   2   2   2   0   2   2   0   0   0
 MK-4-3                 2   0   0   0   2   0   2   2   0   2   0   2   0   2   0   0   0   0   0   2   0   2   0   0   2   0   0   2   0   2   2   2   0   2   0   0   0   2   2   2   2   0   0   2   2   0   2   2   2   2   2   0   2   2   2   0   0   0   0   2   0   2   0   0   0   2   0   2   0   0   2   2   0   2   2   2   0   2   0   0   0   2   0   0   2   2   0   0   0   0   2   0   2   2   0   2   2   2   0   0   0   2   0   0   2   2   0   2   0   2   2   0   2   2   0   2   2   2   2   2   0   2   2   0   2   2   0   2   2   0   0   2   2   0   2   0   2   0   2   0   2   0   0   2   2   2   0   2   2   2   0   0   0   0   0   2   2   2   2   0   2   0   0   2   0   2   2   2   0   2   0   0   0   0   2   2   0   2   2   2   0   0   2   0   2   2   0   2   2   0   2   2   2   2   0   2   0   2   0   0
 MK-4-4                 2   0   0   0   2   2   2   2   0   2   0   2   0   2   0   0   0   0   0   2   0   2   0   0   2   0   2   2   2   2   2   2   0   2   0   0   0   2   2   2   2   0   0   2   2   0   0   2   2   0   2   0   2   2   0   0   0   0   0   2   0   2   0   0   0   2   0   2   0   0   2   2   0   2   2   2   0   2   0   0   0   2   0   0   2   0   0   0   0   2   2   0   2   2   0   2   2   2   0   0   0   2   0   0   2   2   0   2   2   2   2   0   2   2   0   2   2   2   2   2   0   2   2   0   2   2   0   2   2   0   0   2   0   0   2   0   2   0   2   0   2   0   0   2   2   2   0   2   0   2   0   0   0   0   0   2   2   2   2   0   2   0   0   0   0   2   0   2   0   2   0   0   0   0   2   2   0   2   0   2   0   0   2   0   0   2   0   2   2   0   2   2   2   2   0   2   0   2   0   0
 MK-4-5                 2   0   0   0   2   0   2   2   0   2   0   2   0   2   0   0   0   0   0   2   0   2   0   0   0   0   2   2   2   2   0   2   0   2   0   0   0   2   2   2   2   0   0   2   2   0   0   2   2   0   0   0   2   2   0   0   0   0   0   2   0   2   0   0   0   2   0   2   0   0   2   2   2   0   2   2   2   2   0   0   0   2   0   0   2   0   0   0   0   2   0   0   2   2   0   2   2   2   0   0   0   2   0   0   2   2   0   2   2   0   2   2   2   2   0   2   2   2   2   2   0   2   0   0   0   2   0   2   0   0   0   2   0   0   2   0   2   0   0   0   2   0   0   2   2   2   0   2   0   2   0   0   0   0   0   2   2   2   2   0   2   0   0   0   0   0   0   0   0   2   0   0   0   0   2   2   0   2   0   2   0   0   2   0   0   2   0   2   2   0   0   2   2   0   0   2   0   2   0   0
 MK-4-6                 2   0   0   0   2   0   2   2   0   2   0   2   0   2   2   0   0   0   0   2   0   0   0   0   0   0   2   2   2   2   0   2   0   2   0   0   0   2   2   2   2   0   0   2   2   0   0   2   2   0   0   0   2   2   0   0   0   0   0   2   0   2   0   0   0   2   0   2   0   0   2   2   2   0   2   2   0   2   0   0   0   2   0   2   2   0   0   0   2   2   0   0   2   2   0   2   2   2   0   2   0   2   0   0   2   2   0   2   2   0   2   2   0   2   0   2   2   2   2   2   0   2   0   2   0   2   0   0   0   0   0   0   0   0   2   0   2   0   2   0   2   0   0   2   2   2   0   2   0   2   2   0   0   0   0   2   2   2   2   0   0   0   2   0   0   0   0   0   2   2   0   0   2   0   2   2   0   2   0   0   0   0   2   0   0   2   0   2   2   0   0   2   2   2   0   2   0   2   0   2
 MK-4-7                 2   0   2   0   2   0   2   2   0   2   0   2   0   2   2   0   0   0   0   2   0   0   0   0   0   0   2   2   2   2   0   2   2   2   0   2   0   2   2   2   2   0   0   2   2   0   0   2   2   0   0   2   2   2   2   0   0   2   0   2   0   0   0   2   2   2   0   2   0   0   2   2   2   0   2   2   0   2   2   0   0   2   0   2   2   0   2   0   2   2   0   0   2   2   0   2   2   0   0   2   0   2   0   2   2   2   0   2   2   0   2   2   0   2   0   2   2   2   2   2   0   2   0   2   0   2   0   0   0   0   0   0   0   0   2   0   2   0   2   0   2   2   0   2   2   2   0   2   0   2   2   0   0   0   0   2   2   2   2   0   0   0   2   0   0   0   0   0   2   2   0   0   2   2   2   2   0   2   0   0   0   0   2   0   0   2   0   2   2   0   2   2   2   2   0   2   0   2   0   2
 MK-4-8                 2   0   2   0   2   0   2   2   0   2   0   2   0   2   2   0   0   0   0   2   0   2   0   2   0   0   2   2   2   2   0   2   2   2   0   2   0   2   2   2   2   0   0   2   2   0   0   0   2   0   0   2   2   0   2   0   0   2   0   2   0   0   0   2   2   2   0   2   0   0   2   2   2   0   2   2   0   2   2   0   0   2   0   2   2   0   2   0   2   2   0   0   2   2   0   2   2   0   0   2   2   2   0   2   2   2   0   2   2   0   2   2   0   2   0   2   2   2   0   2   0   2   0   2   0   2   0   0   2   0   0   0   0   0   0   0   0   0   2   0   2   2   0   2   2   2   0   2   0   0   2   0   0   0   2   2   2   0   0   0   0   0   2   2   0   0   0   2   0   2   0   0   2   2   2   2   0   2   2   0   0   0   2   0   0   2   0   2   2   0   2   2   2   2   0   2   0   2   0   2
 MK-4-9                 2   0   2   0   2   0   2   0   0   2   0   2   0   2   2   0   0   0   2   2   0   2   0   2   0   2   2   2   2   0   0   2   2   2   0   2   0   2   2   2   2   0   0   2   2   0   0   0   2   0   0   2   2   0   2   0   0   2   0   2   0   0   0   2   2   2   0   2   0   0   2   2   2   0   2   2   0   2   2   0   0   2   0   2   2   0   2   0   2   2   0   0   0   2   0   0   2   0   0   2   2   2   0   2   2   2   0   2   2   0   2   2   0   2   0   2   2   2   0   2   0   2   0   2   0   2   0   0   2   0   0   0   0   0   0   0   0   0   0   0   2   2   0   2   2   2   0   0   0   0   2   0   0   0   2   2   2   0   0   0   0   0   2   2   0   0   0   2   0   2   0   0   2   2   2   2   0   2   2   0   0   0   2   0   0   2   0   2   0   0   2   2   2   2   0   2   0   2   0   2
 MK-4-10                2   0   2   0   2   2   2   0   0   2   0   2   0   2   2   0   0   0   2   2   2   2   2   2   0   2   2   2   2   0   0   0   2   2   0   0   0   2   0   2   2   0   0   2   2   0   0   0   0   0   0   2   2   0   2   0   0   2   0   2   0   2   2   2   2   2   2   2   0   0   2   2   2   0   2   2   0   2   2   0   0   2   0   2   2   0   2   0   2   2   0   0   0   2   0   0   0   0   0   2   2   2   0   0   2   0   0   2   2   0   2   2   0   2   0   2   0   2   0   2   0   2   0   0   2   2   0   0   2   0   0   0   0   0   0   0   0   0   0   0   2   2   0   2   0   2   0   0   0   0   2   0   0   0   2   2   2   0   0   0   0   0   2   2   0   0   0   0   2   2   0   0   0   2   2   2   0   2   2   0   0   2   2   0   2   2   0   2   0   0   2   2   2   2   0   0   0   2   0   2
 MK-4-11                2   0   2   0   2   2   2   0   2   2   0   0   0   2   0   0   0   0   2   2   2   2   2   2   0   2   2   2   0   0   0   0   2   2   0   0   0   2   2   2   2   0   0   2   2   0   0   0   0   0   0   2   2   0   2   2   0   2   0   2   0   2   2   2   2   2   2   2   0   0   0   2   2   0   2   2   0   2   2   0   0   2   2   2   2   0   2   0   2   2   0   0   0   2   0   0   0   0   0   2   2   2   0   0   2   2   0   2   2   0   2   0   0   2   0   2   0   2   0   2   0   2   0   0   2   2   0   0   2   0   0   0   0   0   0   0   0   0   0   0   2   2   0   2   0   2   0   0   0   0   2   0   0   0   2   2   2   0   0   0   0   0   2   2   0   0   0   0   2   2   0   0   0   2   2   0   0   2   2   0   0   2   0   0   2   2   0   2   0   0   2   2   2   2   0   0   2   2   0   2
 MK-4-12                2   0   2   0   2   0   2   0   2   2   0   0   0   2   2   2   0   0   2   2   2   2   2   2   0   2   2   2   0   0   0   0   0   2   0   0   0   0   2   2   2   0   0   2   2   0   0   0   0   0   2   2   2   0   2   2   0   2   0   2   0   2   2   2   2   0   2   2   0   0   0   2   0   2   2   2   0   2   2   2   0   2   2   2   2   0   2   0   2   2   0   0   0   2   0   0   0   0   0   2   2   2   0   0   2   2   0   2   2   0   2   0   0   2   0   2   0   2   0   2   0   2   0   0   2   2   0   0   2   0   0   0   0   0   0   0   0   0   0   0   2   0   0   0   0   2   0   0   0   0   2   0   0   0   2   2   2   0   0   0   0   0   0   2   0   0   0   0   0   2   0   0   0   2   2   0   0   2   2   0   0   2   0   0   2   2   2   2   0   0   2   2   2   2   0   0   2   2   0   2
 MK-4-13                2   0   2   0   0   0   2   0   2   2   0   0   0   2   2   2   0   0   2   2   2   2   2   2   0   2   2   2   0   0   0   0   0   2   0   0   0   0   2   2   0   0   0   2   2   0   0   0   0   0   0   2   2   0   2   2   0   2   0   2   0   2   2   2   2   2   2   2   0   2   0   2   0   2   2   2   0   2   2   2   0   2   2   2   0   0   2   2   2   2   0   0   0   2   0   0   0   2   0   2   2   2   2   0   2   2   0   2   2   0   2   0   0   2   0   2   0   2   0   2   0   2   0   0   2   2   0   0   2   2   0   0   0   0   0   0   0   0   0   0   2   2   0   0   0   2   0   0   0   0   2   0   0   0   2   2   0   0   2   0   0   0   0   2   0   0   0   0   0   2   0   0   2   2   2   0   0   2   2   0   0   0   0   0   2   2   2   2   0   0   2   2   2   2   0   0   2   2   0   2
 MK-4-14                2   0   2   0   0   0   2   0   2   2   0   0   0   2   2   2   0   0   2   0   2   2   0   2   0   2   2   2   0   0   0   0   0   2   0   0   0   0   2   2   0   0   0   0   2   0   0   0   0   0   0   0   2   0   2   2   2   2   0   2   0   2   2   2   2   2   2   2   0   2   0   2   0   2   2   2   0   2   2   2   0   2   2   2   0   0   2   2   2   2   0   0   0   2   0   0   0   2   0   2   2   2   2   0   2   2   0   2   0   0   2   0   0   2   0   2   0   2   0   2   0   2   0   0   2   2   0   0   2   2   0   0   0   0   2   0   0   0   0   0   0   2   0   0   0   2   0   0   0   0   2   2   0   0   2   2   0   0   2   2   0   0   0   2   0   0   0   0   0   2   0   0   0   2   2   0   0   2   2   0   0   0   0   0   2   2   2   2   0   0   2   2   2   2   0   0   2   2   0   0
 MK-4-15                2   0   2   0   0   0   2   0   2   2   0   0   0   2   2   2   0   0   2   2   2   0   0   2   2   2   2   2   0   0   0   0   0   2   0   0   0   2   2   2   0   0   0   2   2   0   0   0   2   0   2   0   2   0   2   2   2   0   0   2   0   2   2   2   2   2   2   2   0   2   0   2   0   2   2   2   0   2   2   2   0   2   0   2   0   0   2   2   2   2   0   0   0   2   0   0   0   2   0   2   2   0   2   0   2   2   0   2   2   0   2   0   0   2   0   2   0   2   0   2   0   2   0   0   2   0   0   0   2   2   0   0   0   0   2   0   2   0   0   0   2   2   0   0   0   2   0   0   0   0   2   2   0   0   2   2   0   0   2   2   0   0   0   2   2   2   0   0   0   2   0   0   2   2   2   0   0   2   2   0   0   0   0   0   2   2   2   2   0   0   2   2   2   2   0   0   2   2   0   0
 MK-4-16                2   0   2   0   0   0   2   0   2   2   0   0   0   2   2   2   0   0   2   2   2   0   0   2   2   2   2   2   0   0   0   0   0   2   0   0   0   2   2   2   0   0   0   2   2   0   0   2   2   0   2   0   2   0   0   2   2   0   0   2   0   2   2   2   2   0   2   2   0   2   0   2   0   2   2   2   0   2   2   2   0   2   2   2   0   0   2   2   2   2   0   0   0   2   0   0   0   2   0   2   2   0   2   0   0   2   0   2   2   0   2   0   0   0   0   2   0   2   0   2   0   2   0   0   0   0   0   0   2   2   0   0   0   0   2   0   2   0   0   0   2   2   0   0   0   2   0   0   0   2   2   2   0   0   2   2   0   0   2   2   0   0   0   2   2   2   0   0   2   2   2   0   2   2   2   0   0   0   2   0   0   0   0   0   2   2   2   2   0   0   2   2   2   2   0   0   2   2   0   0
 MK-5-1                 2   0   2   0   2   2   0   0   2   0   0   2   2   2   0   2   0   2   0   0   2   2   0   0   0   0   2   0   2   0   0   2   0   2   2   2   2   0   0   0   0   2   0   2   2   0   2   0   2   2   0   2   2   2   2   2   2   2   2   0   2   2   0   2   0   2   0   0   0   2   2   0   2   0   0   2   2   2   2   2   2   2   0   2   0   0   0   0   2   0   0   0   0   0   2   0   0   0   0   0   0   2   0   2   0   2   0   2   0   0   2   0   0   2   0   0   0   0   2   2   2   0   0   0   2   0   0   2   0   0   2   2   2   2   2   2   2   2   0   2   0   0   2   2   2   0   0   2   0   0   2   2   2   2   2   0   2   0   0   0   0   0   2   2   2   0   2   2   0   2   0   2   2   0   0   0   0   0   2   0   2   2   2   2   0   0   0   2   2   0   0   0   0   2   2   0   2   0   2   0
 MK-5-2                 2   0   0   0   2   2   2   0   2   0   0   2   2   2   0   2   0   2   0   0   2   2   0   0   0   0   2   0   2   0   2   2   0   0   2   2   2   0   0   0   0   2   2   2   2   0   2   2   2   2   0   2   2   2   2   2   2   2   0   0   2   2   0   0   0   2   0   0   0   0   2   0   2   0   0   2   2   2   2   2   2   2   0   2   0   0   0   0   2   2   0   0   0   2   2   0   0   0   0   0   0   2   0   2   0   2   0   2   0   0   2   0   0   2   0   0   0   0   2   2   2   0   0   0   2   0   0   2   0   0   2   2   2   2   2   2   2   0   0   2   0   0   2   2   2   0   0   2   0   0   2   0   0   2   2   0   2   0   0   0   0   0   2   2   2   0   2   2   0   2   0   2   2   0   0   0   2   0   2   0   2   2   2   2   0   0   0   2   2   0   0   0   2   2   2   0   2   0   2   0
 MK-5-3                 2   0   0   0   2   2   2   0   2   0   2   2   2   2   0   2   0   2   0   0   2   2   0   0   0   0   2   0   2   0   2   2   0   0   2   2   2   0   0   0   0   2   2   2   2   0   2   2   2   0   0   2   2   2   2   2   0   0   2   0   2   2   0   0   0   2   0   0   0   0   2   0   2   0   0   2   2   2   0   2   2   2   0   2   0   0   0   0   2   2   0   0   0   0   2   0   0   0   0   0   0   2   0   2   0   2   0   2   0   0   2   0   0   2   0   0   0   0   2   2   2   0   0   2   2   0   0   2   0   0   2   2   2   2   2   2   2   0   0   2   0   0   2   2   2   0   0   2   0   0   0   0   0   2   2   0   2   0   0   0   0   0   2   2   2   0   2   2   0   2   2   2   2   0   0   0   2   0   2   0   2   2   2   2   0   0   0   0   2   0   0   0   2   2   2   0   2   2   2   0
 MK-5-4                 2   0   0   0   2   2   2   0   2   2   2   2   2   0   0   2   0   2   0   0   2   2   0   2   0   0   2   0   2   0   2   2   0   0   2   2   2   0   0   0   0   2   2   2   2   0   0   2   2   0   0   2   2   2   2   2   0   0   2   0   2   2   0   0   0   2   0   0   0   2   2   0   2   0   0   2   2   2   0   2   2   2   0   2   0   0   0   0   2   0   0   2   2   0   2   0   0   0   0   0   0   2   0   2   0   2   0   2   0   0   2   0   0   2   0   0   0   0   2   2   0   0   0   0   2   0   0   2   0   0   2   2   2   2   0   2   2   0   0   2   0   0   2   2   2   0   0   2   0   0   0   0   0   2   2   0   2   0   0   0   0   0   2   0   2   0   0   2   2   2   2   2   2   0   0   0   2   0   2   0   2   2   2   2   0   0   0   0   2   0   2   0   0   2   2   0   0   2   2   2
 MK-5-5                 2   0   0   0   2   2   2   0   2   2   2   2   2   0   0   2   0   2   0   2   2   2   0   0   0   0   2   0   2   0   2   2   0   0   2   2   2   0   0   0   0   2   2   2   2   2   0   2   2   0   0   2   2   2   2   2   0   0   2   0   2   2   0   0   2   2   0   0   0   0   2   0   2   0   0   2   2   2   0   2   2   0   0   2   0   2   0   0   2   0   0   2   0   0   2   0   0   0   2   0   2   2   2   2   0   2   0   2   0   0   2   0   0   2   0   0   0   0   2   2   0   0   0   0   2   0   0   2   2   0   2   2   2   2   2   2   2   0   0   2   0   0   0   2   2   0   0   2   0   0   0   0   0   2   2   0   2   0   0   2   0   0   2   2   2   0   0   2   2   2   2   2   2   0   0   0   2   0   2   0   0   0   2   2   0   0   0   0   2   0   2   0   0   2   2   0   0   2   2   0
 MK-5-6                 2   0   0   0   2   2   0   0   2   2   2   2   2   0   2   2   0   2   0   2   2   2   0   0   0   0   2   0   0   0   2   2   0   0   2   2   0   0   0   0   0   2   2   2   2   2   0   2   2   0   0   2   2   2   2   2   0   0   2   0   2   2   0   0   2   2   0   0   0   0   2   0   0   0   0   2   2   2   0   2   0   0   0   2   0   2   0   0   2   0   0   0   0   0   2   0   0   0   2   0   2   2   2   2   0   2   0   0   0   2   2   0   0   2   0   0   0   2   2   0   0   2   0   0   2   0   0   0   2   0   2   2   2   2   2   2   2   0   2   2   0   0   0   2   2   0   0   2   0   0   0   0   2   2   2   0   2   0   0   2   0   0   2   2   2   0   0   2   2   2   2   0   2   0   2   0   2   0   2   2   0   0   2   2   0   0   0   2   2   0   2   0   0   0   2   0   0   2   2   0
 MK-5-7                 2   0   0   0   2   2   0   0   2   2   2   2   2   0   2   2   0   2   0   2   2   2   0   2   0   0   2   0   0   0   2   2   0   0   2   2   0   0   0   0   0   2   2   2   2   2   0   2   2   0   0   2   2   2   0   2   0   0   0   0   2   2   0   0   0   2   0   0   0   0   0   0   0   0   0   2   2   2   0   2   0   0   0   2   0   2   0   0   2   0   0   0   0   0   2   0   0   2   2   0   2   2   2   2   0   2   0   0   0   2   2   0   0   2   0   0   2   2   2   0   0   2   0   0   2   0   2   0   2   0   2   2   2   2   2   2   2   0   2   2   0   0   0   2   2   0   0   2   0   0   0   0   2   2   2   0   2   0   0   2   0   0   2   2   2   0   0   2   2   2   2   0   2   0   2   0   2   0   2   2   0   0   2   2   0   0   0   2   2   0   2   0   0   0   2   0   0   2   0   0
 MK-5-8                 2   0   0   0   2   2   2   0   2   2   0   2   2   0   2   2   0   2   0   2   2   2   0   2   0   0   0   0   0   0   2   2   0   2   2   2   0   2   2   0   0   2   2   2   0   2   0   2   2   0   0   2   2   2   0   2   0   0   0   0   2   2   0   0   0   2   0   0   0   0   0   0   0   0   0   0   2   2   0   2   0   0   0   0   0   2   0   0   2   0   0   0   0   2   2   0   0   2   2   0   2   2   2   2   0   2   0   0   0   2   2   0   0   2   0   0   2   2   2   0   0   2   0   0   2   0   2   0   2   0   2   2   2   2   0   2   2   0   2   2   0   0   0   2   2   0   0   2   0   0   0   0   2   2   2   0   2   0   2   2   0   0   2   2   2   0   0   2   2   2   2   0   2   0   2   2   2   0   2   2   0   2   2   2   0   0   0   2   2   0   2   0   0   0   2   0   0   2   0   0
 MK-5-9                 2   2   0   0   2   2   0   0   2   2   0   2   2   2   2   2   0   2   0   2   2   2   0   2   0   0   0   0   0   2   2   2   0   2   2   2   0   2   0   0   0   2   2   2   0   2   2   2   2   0   0   2   2   2   2   2   0   0   0   0   2   2   0   0   0   2   0   0   2   0   2   0   2   0   2   0   2   2   0   2   0   0   0   0   0   2   0   0   2   0   0   0   0   2   0   0   0   0   2   0   2   2   0   2   0   2   2   0   0   2   2   2   0   2   0   0   2   2   2   0   0   2   0   0   2   2   2   0   2   0   2   2   2   2   0   2   2   0   2   2   0   0   0   2   0   0   0   0   0   0   0   0   2   2   2   0   2   2   2   0   0   0   2   2   2   0   0   2   2   2   2   2   2   0   2   0   2   2   2   2   0   0   2   2   0   0   0   2   2   0   2   2   0   0   2   0   2   2   2   0
 MK-5-10                2   2   0   0   2   2   0   2   2   2   0   2   2   2   2   2   0   2   0   2   2   2   0   2   2   0   0   0   0   2   2   0   0   2   2   2   0   2   0   0   0   2   2   2   0   2   2   2   2   0   0   2   2   2   2   2   0   0   0   0   2   2   0   2   0   2   0   0   2   0   2   2   2   0   0   0   2   2   0   2   0   0   0   0   0   2   0   0   2   0   0   0   0   2   0   0   0   0   2   0   2   2   0   2   0   2   2   0   0   2   2   2   0   2   0   0   2   2   2   0   0   2   2   0   2   2   2   0   2   0   2   2   2   2   2   2   2   2   2   2   0   0   2   2   0   0   0   0   0   0   2   2   2   2   2   0   0   2   2   0   0   0   0   2   2   0   0   2   2   2   2   2   2   0   2   0   2   2   2   2   0   0   2   2   0   0   0   2   2   0   0   2   0   0   2   0   2   2   0   0
 MK-5-11                2   2   0   0   0   2   0   2   2   2   0   2   2   2   2   2   0   2   0   2   2   2   0   2   2   0   0   0   0   2   2   0   0   2   2   2   0   2   0   0   0   2   2   2   0   2   2   0   2   0   0   2   2   2   2   2   2   0   0   0   2   2   0   2   0   2   2   0   2   0   2   2   2   0   2   0   2   0   0   2   0   0   0   0   0   2   0   0   2   0   0   0   0   0   0   0   0   0   2   2   2   2   0   2   0   2   2   2   2   2   2   0   0   2   0   0   2   2   2   0   0   2   2   0   2   2   2   0   2   0   2   2   2   2   0   2   2   2   2   2   0   0   2   2   2   2   0   0   0   0   0   2   2   2   2   0   0   0   2   0   0   2   0   2   2   0   0   2   2   2   2   2   2   0   2   2   2   2   2   2   0   0   2   2   0   0   2   2   2   2   0   2   0   2   2   0   2   2   0   0
 MK-5-12                2   2   2   0   0   2   0   2   2   2   0   0   2   2   2   2   0   0   0   0   2   2   0   2   2   0   0   0   0   2   0   0   0   2   2   2   0   2   0   0   0   2   2   2   0   2   2   0   2   0   0   2   2   2   2   2   2   0   0   0   2   2   2   2   0   0   2   0   0   0   0   2   2   0   2   0   2   0   0   0   0   0   0   0   0   2   0   0   2   0   0   0   0   0   0   0   0   0   2   2   2   2   0   2   0   0   2   2   2   2   2   0   0   2   0   0   2   2   2   0   0   2   2   0   0   2   2   0   0   0   2   2   2   2   0   2   2   2   2   0   0   0   2   2   2   2   0   0   0   0   0   2   2   2   2   0   0   0   2   0   0   2   0   2   2   0   2   2   2   2   2   2   2   0   2   2   2   0   2   2   0   0   2   0   2   0   2   2   2   2   0   0   0   2   2   0   0   2   0   0
 MK-5-13                2   2   2   0   0   2   0   2   2   2   0   0   2   2   2   2   0   0   0   0   2   2   0   2   2   0   0   0   0   2   0   0   0   2   2   0   0   2   0   0   2   2   2   2   0   2   2   0   2   0   0   2   2   2   2   2   2   0   0   0   2   0   2   2   0   0   2   0   0   0   0   2   2   0   2   0   2   0   0   0   0   0   0   0   0   2   0   0   2   0   0   0   0   2   2   0   0   0   2   2   2   2   0   2   0   0   2   2   2   2   2   0   0   2   0   0   2   2   0   0   0   2   2   0   0   2   2   0   0   0   2   2   2   2   0   2   2   2   2   0   0   0   0   2   2   2   0   2   2   0   0   2   2   0   2   0   0   0   2   0   0   2   0   2   2   0   2   2   0   0   2   2   2   2   2   2   2   0   0   2   0   0   2   0   2   0   2   2   2   2   0   0   0   2   2   0   0   2   0   0
 MK-5-14                2   2   2   0   0   2   0   2   2   0   0   0   2   2   2   2   0   0   0   0   2   2   0   2   2   0   0   0   0   2   2   0   0   2   2   0   0   2   0   0   0   2   2   2   0   2   2   0   2   0   0   2   2   0   0   2   2   0   0   0   2   2   2   2   0   0   2   0   0   0   0   2   2   0   2   0   0   0   0   2   0   0   0   0   2   0   0   0   2   0   0   0   0   2   0   0   0   0   2   2   2   2   0   2   0   0   2   2   0   2   2   0   0   2   0   0   2   2   0   0   0   2   2   0   0   2   2   0   0   2   2   2   2   2   0   0   0   2   2   0   0   0   0   2   0   2   0   2   2   2   0   2   2   0   2   0   0   0   2   2   2   2   0   0   2   2   2   2   0   0   2   2   2   2   2   0   0   0   0   2   0   0   2   0   2   0   2   2   2   2   2   0   0   2   2   0   0   2   0   2
 MK-5-15                2   2   2   0   2   2   0   2   2   0   0   0   0   2   2   2   0   2   2   0   2   2   0   2   0   0   0   0   0   2   2   0   0   2   2   0   0   2   2   0   0   2   2   2   0   2   2   0   2   0   0   2   2   0   0   2   2   0   0   0   2   2   2   2   0   0   2   0   0   0   0   2   2   0   2   0   0   0   2   2   0   0   2   0   2   0   0   0   2   0   0   0   0   2   0   2   0   0   2   2   2   0   2   2   2   0   2   2   0   2   2   0   0   2   0   0   2   2   0   0   0   2   2   0   0   2   2   0   0   2   2   2   2   2   0   0   0   2   2   0   0   0   0   2   0   2   0   2   2   2   0   2   2   0   2   0   0   2   2   2   2   2   0   0   2   2   2   2   0   0   2   2   2   2   2   0   0   0   0   2   0   0   2   0   2   0   2   2   2   2   0   0   0   2   2   0   0   2   0   2
 MK-5-16                2   2   2   0   2   2   0   2   2   0   0   0   0   2   2   2   0   2   2   2   2   2   0   2   0   0   0   0   0   2   2   0   0   2   2   0   0   2   2   0   0   2   2   2   0   2   2   0   2   0   0   2   2   0   0   2   2   0   0   0   2   0   2   2   0   0   2   0   0   0   0   2   2   0   0   0   0   0   2   2   0   0   2   0   2   0   0   0   2   0   0   0   0   2   0   2   2   0   2   2   2   0   2   2   2   0   2   2   0   2   2   0   0   2   2   0   2   2   0   0   0   2   2   0   0   2   2   0   0   0   2   2   2   0   2   0   0   2   2   0   0   0   0   2   0   2   0   2   2   2   0   2   2   2   2   0   0   2   2   0   2   2   0   2   2   2   2   2   0   0   2   2   2   2   0   0   0   0   0   2   0   2   2   0   2   0   2   2   2   2   0   0   0   2   2   0   0   2   0   2
 MK-6-1                 0   2   2   2   0   2   2   0   2   0   0   0   0   2   0   2   2   0   0   0   0   0   0   2   0   2   2   0   0   0   0   2   2   0   2   2   0   2   0   0   0   0   2   0   2   0   2   0   2   0   0   2   2   0   0   0   0   0   0   0   0   2   2   2   0   0   2   2   0   2   0   0   2   2   2   0   0   2   0   2   0   0   0   0   2   2   2   0   2   0   2   0   0   2   2   2   2   0   2   0   2   2   0   2   0   2   0   0   2   2   0   2   2   0   0   2   2   0   2   0   2   0   0   0   0   0   2   2   2   2   2   0   2   0   2   2   2   2   2   2   0   2   0   0   0   0   2   2   0   0   2   0   2   0   0   2   0   0   0   0   0   2   2   0   2   0   0   0   2   2   0   2   2   0   0   2   2   2   2   2   0   0   0   2   0   0   0   2   2   0   0   0   0   0   0   2   0   0   0   0
 MK-6-2                 2   2   2   2   2   2   2   0   2   2   0   0   0   2   2   2   2   2   2   0   0   0   0   2   0   2   2   0   0   0   0   2   2   0   2   0   0   2   0   2   0   0   2   0   2   2   2   0   2   0   0   2   2   0   0   2   0   0   0   0   0   2   2   2   0   0   2   2   0   2   0   0   2   2   2   0   0   2   0   2   0   0   0   0   2   2   2   0   2   2   2   2   0   0   2   2   2   0   0   0   0   2   0   2   0   0   2   0   2   2   0   2   2   0   0   2   2   0   2   0   0   2   0   0   0   0   2   2   2   2   2   0   2   0   2   2   0   0   2   2   2   2   0   0   0   2   2   2   0   0   2   0   2   0   2   2   0   0   0   0   0   2   2   0   2   0   0   0   2   2   0   2   2   0   0   0   2   2   2   2   0   0   0   2   0   0   0   2   2   0   0   0   0   0   0   2   0   0   0   0
 MK-6-3                 0   2   0   2   2   2   2   2   2   2   0   2   0   2   2   2   2   2   2   0   0   0   0   0   0   2   2   0   0   0   0   2   2   0   2   0   2   2   0   2   0   0   2   0   2   2   0   0   2   0   0   2   2   0   0   2   2   0   0   0   0   2   2   2   0   0   2   2   0   2   0   0   2   2   2   0   0   2   0   2   0   0   0   0   2   2   2   0   2   2   2   2   2   0   2   2   2   2   0   0   0   2   0   2   0   0   2   0   2   0   0   2   2   0   0   2   2   2   2   0   0   2   0   0   0   0   2   0   2   2   2   0   2   0   0   2   0   0   0   2   2   2   0   0   0   2   2   2   0   0   2   0   2   2   2   2   0   0   0   0   0   2   2   0   2   2   0   0   2   2   0   2   2   0   0   0   2   2   2   2   2   0   0   2   0   0   0   2   2   0   0   0   0   0   0   2   0   0   0   0
 MK-6-4                 0   2   0   2   0   2   2   2   2   0   0   2   0   2   2   2   2   2   2   0   0   0   0   0   0   2   2   0   0   0   0   2   2   0   2   0   2   2   0   2   0   0   2   0   2   2   0   0   2   0   0   2   2   0   0   2   2   0   2   2   0   2   0   2   0   0   2   2   0   2   0   0   0   2   2   2   0   2   2   2   0   0   0   0   2   2   2   0   2   2   0   2   2   0   2   2   2   2   0   0   0   2   0   2   0   0   2   0   2   0   0   2   2   0   0   2   2   2   2   0   0   2   0   0   0   0   2   0   2   2   2   0   2   2   0   2   0   0   0   0   2   2   0   0   2   2   2   2   0   0   2   0   2   2   2   2   0   0   2   2   0   2   2   0   2   2   0   0   0   0   0   2   2   0   0   0   0   2   2   2   2   0   0   2   0   0   0   2   2   2   0   0   0   0   0   2   2   0   0   0
 MK-6-5                 0   2   0   2   0   2   2   2   0   0   0   2   0   2   2   2   2   2   2   0   0   0   0   0   0   2   0   0   0   0   0   2   2   0   2   0   2   2   0   2   0   0   2   0   2   2   0   2   2   0   0   2   0   0   2   2   2   0   2   0   0   2   0   0   0   0   2   2   0   2   0   0   0   2   2   2   0   2   2   0   0   0   0   0   2   2   2   0   0   2   0   2   2   0   2   2   2   2   0   0   0   2   0   2   0   2   2   0   2   0   0   2   0   0   0   2   2   2   2   0   0   2   0   0   0   0   2   0   2   2   2   0   2   2   2   2   2   0   0   0   2   2   0   0   2   2   2   2   2   0   2   0   2   2   2   2   0   0   2   0   0   2   2   0   2   2   0   0   0   0   0   2   2   0   0   0   0   2   2   2   2   0   0   2   0   0   0   2   2   2   0   0   0   0   0   2   2   0   2   0
 MK-6-6                 0   2   0   2   0   2   2   2   0   2   0   2   0   2   2   2   2   2   2   0   0   0   0   0   0   2   0   2   0   0   0   2   2   0   2   0   2   2   0   2   0   0   2   0   2   2   0   2   2   0   0   2   0   0   2   2   2   0   2   2   0   2   0   0   0   0   2   2   0   2   0   0   2   2   0   2   0   2   2   0   0   0   0   0   2   2   2   0   2   2   0   2   2   0   2   2   2   2   2   0   0   0   0   2   0   2   2   0   2   0   0   2   0   0   0   2   2   2   2   2   0   2   0   0   0   0   2   2   2   2   2   0   2   2   2   2   2   0   2   0   2   2   0   0   2   2   2   2   2   0   2   0   2   2   2   2   0   2   2   0   0   2   2   0   2   2   0   0   2   0   0   2   2   0   0   0   0   2   2   2   2   0   0   2   0   0   0   2   0   2   0   0   0   0   0   2   2   0   2   0
 MK-6-7                 0   2   0   2   0   2   2   2   0   2   2   2   0   2   2   0   2   2   2   0   0   0   0   2   0   2   0   2   0   0   0   2   2   0   2   0   2   2   0   2   0   0   2   0   2   2   0   2   2   0   0   2   0   0   2   2   2   0   2   0   0   0   0   2   0   0   2   2   0   2   0   2   2   2   0   2   0   2   2   0   0   0   0   0   2   2   2   0   2   2   2   2   2   0   2   2   2   2   2   0   0   0   2   2   0   2   2   0   2   0   0   2   0   0   0   2   2   2   2   2   0   2   0   0   2   0   2   2   2   2   2   0   0   2   2   2   2   0   2   0   2   2   0   0   2   2   2   2   0   0   2   0   2   2   2   2   0   0   2   0   0   2   2   0   2   2   0   0   2   0   2   2   2   2   0   0   0   2   2   2   2   2   0   2   0   0   0   2   2   0   0   0   0   2   0   2   2   0   2   0
 MK-6-8                 0   2   0   2   0   2   2   0   0   2   2   2   0   2   2   0   2   2   2   0   0   0   0   2   0   0   0   2   0   0   0   2   2   0   0   0   2   2   0   2   0   0   2   0   2   2   0   2   2   0   2   2   0   0   0   2   2   0   2   0   0   0   0   2   0   0   0   0   0   0   0   2   2   0   0   2   0   2   2   0   0   0   0   2   2   2   2   0   2   2   2   2   0   0   2   2   2   2   2   0   0   0   2   2   0   2   2   2   2   2   2   2   2   0   0   2   2   2   2   2   0   2   0   0   2   0   2   2   2   0   2   0   0   2   2   2   2   0   2   0   2   2   0   0   2   2   2   2   0   0   2   0   2   0   2   2   0   0   2   0   0   2   0   0   0   2   0   0   2   0   2   2   2   2   0   0   0   2   2   2   2   0   0   2   0   0   0   2   2   2   0   0   0   2   0   2   2   2   2   2
 MK-6-9                 0   2   0   2   0   2   2   0   2   2   2   2   0   0   2   0   2   2   2   2   0   0   0   2   0   0   0   2   0   0   0   2   2   0   0   0   2   0   0   2   0   0   2   0   2   2   0   2   2   0   0   2   0   0   0   2   2   0   2   0   0   0   0   2   0   0   0   0   0   0   0   2   2   0   0   2   0   0   2   0   0   0   0   2   2   0   2   0   2   2   2   2   0   0   2   2   0   2   0   0   0   0   2   2   0   2   2   2   2   2   0   0   2   2   0   2   2   2   2   2   0   2   0   0   2   0   2   2   0   0   2   0   0   2   2   2   2   2   2   0   2   2   2   0   2   2   2   2   0   0   2   2   2   0   2   2   0   0   2   0   0   2   0   0   2   2   0   0   2   0   2   2   2   2   0   0   0   0   2   2   2   0   0   2   0   2   0   2   2   2   0   0   0   2   0   2   2   2   2   2
 MK-6-10                0   2   0   2   2   2   0   0   2   2   2   2   0   0   2   0   2   2   2   2   2   0   2   2   0   0   0   2   0   0   2   2   2   0   0   2   2   0   0   2   0   0   2   0   2   2   2   2   2   0   2   2   0   0   0   2   2   0   2   0   0   0   2   2   0   0   0   0   0   2   0   2   2   0   0   2   0   0   2   0   0   2   2   2   2   0   2   0   2   0   2   2   0   0   2   2   2   2   0   2   2   0   2   2   0   2   2   2   2   2   0   0   2   0   2   2   2   2   2   2   0   0   0   0   2   0   2   2   0   0   2   0   0   2   2   2   2   2   2   0   2   2   2   0   2   2   2   2   0   0   2   2   2   2   2   2   0   0   2   0   0   2   0   2   2   2   0   0   2   0   2   0   2   2   0   2   0   0   2   2   2   0   0   2   0   2   0   0   2   2   0   0   0   2   0   0   2   2   2   2
 MK-6-11                2   2   0   2   2   2   0   0   2   2   2   0   2   0   2   2   2   2   2   2   0   2   2   2   2   0   2   2   0   0   2   2   2   0   0   2   0   0   2   2   0   0   2   0   2   2   2   2   0   0   2   2   0   0   0   2   2   2   2   0   0   0   2   2   0   0   0   0   2   2   0   2   2   0   0   2   0   0   2   0   0   2   2   2   2   0   2   0   0   0   2   2   2   0   2   2   2   0   0   2   2   0   2   2   0   2   2   2   2   2   0   0   2   0   2   2   2   2   2   2   0   0   0   0   2   0   2   2   2   0   2   0   0   2   2   0   2   2   2   0   2   2   0   0   2   2   0   2   0   0   2   2   2   0   2   2   0   0   2   0   0   2   0   2   2   2   0   0   2   0   2   0   2   2   2   2   0   0   2   2   2   0   2   2   0   2   0   0   2   2   2   0   0   2   0   0   2   2   2   2
 MK-6-12                2   2   0   2   2   2   0   0   2   2   2   2   2   0   2   2   2   2   2   2   0   2   2   2   2   0   2   2   0   0   2   2   2   0   0   0   0   0   2   2   0   0   2   0   2   2   2   2   0   0   2   2   0   0   0   0   2   2   2   0   0   0   0   2   0   0   0   0   2   2   0   2   0   0   0   2   0   0   2   2   0   2   2   2   2   0   2   0   0   0   2   0   2   0   2   2   2   0   0   2   2   2   2   2   0   2   2   2   2   2   0   0   2   0   2   2   0   2   2   2   0   0   0   0   2   0   2   2   2   2   2   0   0   2   2   0   2   2   2   0   2   2   0   0   2   2   0   0   0   0   2   2   2   0   2   2   0   0   2   0   0   2   0   2   2   0   0   0   2   0   2   0   2   2   2   2   0   0   2   2   2   0   2   2   0   0   0   2   2   2   2   0   0   2   0   0   2   2   2   2
 MK-6-13                2   2   0   2   2   2   0   0   0   2   2   2   2   0   2   2   2   2   2   2   0   2   2   2   2   0   2   2   0   0   2   2   2   0   0   0   0   0   2   2   0   0   2   0   2   2   2   2   0   0   2   2   0   0   0   0   2   2   2   0   0   0   0   2   0   0   0   0   2   2   0   2   0   0   2   2   2   0   0   2   0   2   2   2   2   0   2   0   0   0   2   0   2   0   2   2   2   0   0   2   2   2   2   2   0   2   2   2   0   2   0   0   2   2   2   2   0   2   2   2   0   0   0   0   2   0   2   2   2   2   2   0   0   2   2   0   2   2   2   0   2   2   0   0   2   2   2   0   0   0   2   2   2   0   2   2   0   0   2   0   0   2   0   2   0   0   0   0   2   0   2   0   2   0   2   2   0   0   2   2   2   0   2   0   0   0   0   2   2   2   2   0   0   2   0   0   0   2   2   2
 MK-6-14                2   2   0   2   2   2   2   0   0   2   2   2   2   0   2   2   2   2   2   2   0   2   2   0   2   0   2   2   0   0   2   2   2   0   0   0   0   0   0   2   0   0   0   0   2   2   2   2   0   0   2   2   0   0   0   0   2   2   2   0   2   0   0   2   0   0   0   0   2   2   0   0   0   0   2   2   2   0   0   0   0   2   2   2   2   0   2   0   0   0   2   0   2   2   2   2   2   0   0   2   2   2   2   2   0   2   2   2   0   2   0   0   2   2   2   2   0   2   2   0   0   0   0   0   2   0   2   2   2   2   2   0   0   2   2   0   2   2   2   0   2   2   0   2   0   2   2   2   0   2   2   2   2   0   2   2   0   0   2   0   0   2   0   2   0   0   0   0   2   0   2   0   2   0   2   2   0   0   2   2   0   0   2   0   0   0   0   2   2   0   2   0   0   2   0   0   0   2   2   0
 MK-6-15                0   2   0   2   2   2   2   0   0   0   2   2   2   0   2   2   0   2   2   2   0   2   2   0   2   0   0   0   0   0   2   2   2   0   0   0   0   0   0   2   0   2   0   0   2   0   2   2   0   0   2   2   0   0   2   0   2   2   2   0   2   0   0   2   0   0   0   0   2   2   0   0   0   0   2   2   2   0   0   0   0   2   2   2   2   0   2   0   0   0   2   0   0   2   2   2   2   0   2   2   2   2   0   2   0   2   2   2   0   2   0   2   2   0   2   2   0   2   2   0   0   0   0   0   2   0   2   2   2   2   0   0   0   2   2   0   2   2   2   0   2   2   0   2   0   2   2   2   0   2   0   2   2   0   0   2   0   0   2   0   0   2   2   0   0   0   0   0   2   2   2   0   0   2   2   2   0   2   2   2   0   0   2   0   0   0   0   2   2   2   2   0   0   2   0   0   0   0   2   0
 MK-6-16                2   2   0   2   0   2   2   2   0   2   2   2   2   0   2   2   0   2   2   2   0   2   2   0   2   0   0   0   0   0   2   0   2   0   0   0   0   0   0   0   0   2   0   0   2   2   2   2   0   0   2   2   0   0   2   0   2   2   2   0   2   0   0   2   0   0   0   0   2   2   0   0   0   0   2   0   2   0   2   0   0   2   2   2   2   0   2   0   0   0   2   0   0   2   2   2   2   0   2   2   2   2   0   2   0   2   2   0   0   0   2   2   2   0   2   2   0   2   2   0   2   0   0   0   0   0   2   2   2   2   0   0   0   2   2   0   2   2   2   0   2   2   0   2   0   0   2   2   0   2   0   2   2   0   0   2   0   0   2   0   0   2   2   2   0   0   0   0   2   2   2   0   2   2   2   2   0   2   2   2   0   2   0   0   0   0   0   2   2   2   2   0   2   2   0   0   0   0   2   0
 
!****************************************** Phenotypic Data **********************************************************
!-100.0 is resevred for missing phenotype
SimulatedTrait1        16.9122    9.9367   14.9947   16.3448   15.1269   20.1572   21.7070   16.9794   14.3184   11.3814   14.1710   14.4873   12.0442   15.2062   12.2921   14.1749   17.1809   13.1104   18.2232   10.4236   19.4316   15.9875   15.3557   13.3643   12.2912   12.8974   12.9579   15.0836   15.0400   19.5882   18.4384   16.6653   12.6027   15.8668    9.0113   14.4956    9.2043   12.8272   19.3177   14.3528   17.3793   15.2894   12.3093   14.7673    8.7508   12.8513   15.6777   18.6494   15.5855   18.7165   11.6615   18.0666   15.7361   15.6433   15.4571   11.2213   16.4317   16.7732   17.0490   17.6556   10.9717   15.1490   14.5825   12.7474   19.7544   17.1687   17.0211   19.9124   18.4040   17.7750   13.5653   15.2957   12.1507   15.6883   17.0650   13.9846   14.9806   15.5100   19.8078   15.1900   13.4955   14.2615   12.0465   15.6549   11.9023   11.4747   15.5000   17.1329   16.9666   11.9452   13.7246   13.2991   13.3436   12.7973   15.7645   12.5979   15.7872   14.2266    8.6169   13.0754   13.2149    8.7658   13.9146   10.5774   13.9867   17.0192    9.4506   11.4454   17.2022   19.1768   15.7966   14.4669   18.7503   16.7046   16.0611   18.7366   17.9950   17.9408   11.4972   10.1702   13.9378   12.2061   15.8909   15.0421   12.7295   17.2656   13.8703   15.9498   17.0504   20.3821   11.6652   16.2752   13.2240   19.5010   12.1293   19.3251   13.7640   15.8204   13.6701   11.1306   13.7482   15.9473   14.8325   13.4173   11.9509   14.8253   13.8629   19.0005   14.3832   17.1896   12.9929   16.2373   19.1788   13.7434   12.9853   16.6771   11.1287   14.3823   15.3110   14.5912   14.8541   15.2493   18.4758   14.6922   18.0326   12.9429   12.9460    9.8191   12.8014   11.4891   16.3452   11.9372   23.1749    9.1164   13.3199   11.4491   11.8366   12.1021   13.6462   13.2458   15.3594   14.2797   15.2411   16.7358   18.0467   20.6657   16.7606   13.6739   16.6494   13.7171   20.4324   14.8680   15.2960   15.4315   13.8897   15.3281   17.9417   13.4656   11.8344   16.0069
SimulatedTrait2        12.4856    8.6729   10.0373    9.4586    7.2707   10.6376    8.2836    9.5756    8.9970   10.5927    5.6872   12.9666    9.5267    8.8759    7.5610   11.8827    9.6843   11.2673   10.8016   10.9427    7.6382   11.8062    4.9848   10.6080   10.1229   12.2127   10.3495   12.5550   10.9729   11.3897    8.7652   10.5399    9.7688   10.5851   10.7458   10.1620   11.1445   10.4252    8.6349   10.0824   13.0572   10.4136    9.3356    8.4430   12.0010   12.4771    8.9861   10.3203   10.4457   11.6461   10.8049    7.9295    7.7859   10.1271   10.3437   10.9168   13.6564    9.4126    9.9139    9.3720   11.8478   11.8572   10.8199    9.9183   10.3504    9.1933   11.0961    9.2047    9.3627   10.6165   11.8817    7.5018    7.2232   11.9814   10.6787    9.4852   10.2027    9.2263    9.7627   10.2547   10.4653   11.5268    9.5315    9.8932    9.6474   12.2215   10.8701    9.4284    8.6712   10.5634    5.8893    5.9935   11.9813   10.8184    9.3075   10.7224    8.4721    6.8651    7.0822    7.1387   11.8064   14.3162   10.4278   13.1762    9.1614    9.9717    9.9609   11.2909    7.8688    8.4678   11.5472    9.9024   11.9015    9.9290   12.5046   14.1840    9.6752   10.7285   10.1553   10.4241    9.6190   10.8080   10.2749   10.8255   11.6601   12.4564   13.0758    8.4208    9.3844    8.4076    9.2200    8.9755   10.7071    6.1285   10.9730   10.1204    8.9229    9.3180   11.7787   10.3265    9.9877    9.2350    9.4818    9.9838    9.2296   10.6921   10.3132   10.3884    9.2664    5.6606   10.9391    9.9373    8.8895    9.3660    9.5015    9.8072   11.6015   10.3077    7.5032    9.6742    9.5894    7.7714    7.2198    9.2403    7.6472   10.9385   11.9014   11.6565   10.9148   11.1441    9.8770    9.3418    9.3066   11.9800    7.7374   10.6480   12.3374    6.8304   12.4398   12.6793    9.2521   11.1239   11.5488   11.7335   12.0953    9.4322    8.8387   10.1524   13.5579    9.4545   10.9783    9.4696   10.6836    8.2976    9.8410    6.8257    8.0413   12.3859   10.1790    7.3984
 
