# Supplementary material for: Inclusive Composite Interval Mapping of QTL by Environment Interactions in Biparental Populations
Source: PLoS One. 2015 Jul 10;10(7):e0132414. doi: 10.1371/journal.pone.0132414 (PMC4498613; doi:10.1371/journal.pone.0132414)
Supplement: S4 File — (ZIP) [file pone.0132414.s004.zip › H=0.1/L1/run_00093.met]

!**********************Note: lines staring with "!" are remarks and will be ignored in the program********************
!*********************************General Information**********************************
!Assuming F1 = P1 x P2, populations available in QTL IciMapping are: 
!  1, P1BC1F1 = P1 x F1, the first backcrossing where P1 is used as the recurrent parent;
!  2, P2BC1F1 = P2 x F1, the first backcrossing where P2 is used as the recurrent parent;
!  3, F1DH, F1-derived doubled haploids; 
!  4, RIL or F1RIL, recombination inbred lines through the repeated selfing of F1;
!  5, P1BC1RIL, recombination inbred lines through the repeated selfing of P1BC1F1;
!  6, P2BC1RIL, recombination inbred lines through the repeated selfing of P2BC1F1;
!  7, F2, the selfing generation of F1;
!  8, F3, the selfing generation of F2;
!  9, P1BC2F1, the second backcrossing where P1 is used as the recurrent parent; 
! 10, P2BC2F1, the second backcrossing where P2 is used as the recurrent parent;
! 11, P1BC2RIL, recombination inred lines through the repeated selfing of P1BC2F1; 
! 12, P2BC2RIL, recombination inred lines through the repeated selfing of P2BC2F1; 
! 13, P1BC1F2, the selfing generation of P1BC1F1; 
! 14, P2BC1F2, the selfing generation of P2BC1F1; 
! 15, P1BC2F2, the selfing generation of P1BC2F1; 
! 16, P2BC2F2, the selfing generation of P2BC2F1; 
! 17, P1BC1DH, P1BC1F1-derived doubled haploids; 
! 18, P2BC1DH, P2BC1F1-derived doubled haploids; 
! 19, P1BC2DH, P1BC2F1-derived doubled haploids; 
! 20, P2BC2DH, P2BC2F1-derived doubled haploids; 
   3      !Mapping Population (see remarks above)
   2      !Mapping Function (1 for Kosambi; 2 for Haldane; 3 for Morgan)
   2      !Marker Space Type (1 for intervals; 2 for positions)
   1      !Marker Space Unit(1 for centiMorgans; 2 for Morgan)
   6      !Number of Chromosomes (or Linkage Groups)
 200      !Size of the mapping population
   2      !Number of environments
 
!***************************************** Chromosomes and Linkage Maps **********************************************
!Chromosome                 NumMarkers
-CH1                        16
-CH2                        16
-CH3                        16
-CH4                        16
-CH5                        16
-CH6                        16
!Linkage map (Marker name followed by position or the interval length)
 MK-1-1                1     0.000
 MK-1-2                1    10.000
 MK-1-3                1    20.000
 MK-1-4                1    30.000
 MK-1-5                1    40.000
 MK-1-6                1    50.000
 MK-1-7                1    60.000
 MK-1-8                1    70.000
 MK-1-9                1    80.000
 MK-1-10               1    90.000
 MK-1-11               1   100.000
 MK-1-12               1   110.000
 MK-1-13               1   120.000
 MK-1-14               1   130.000
 MK-1-15               1   140.000
 MK-1-16               1   150.000
 MK-2-1                2     0.000
 MK-2-2                2    10.000
 MK-2-3                2    20.000
 MK-2-4                2    30.000
 MK-2-5                2    40.000
 MK-2-6                2    50.000
 MK-2-7                2    60.000
 MK-2-8                2    70.000
 MK-2-9                2    80.000
 MK-2-10               2    90.000
 MK-2-11               2   100.000
 MK-2-12               2   110.000
 MK-2-13               2   120.000
 MK-2-14               2   130.000
 MK-2-15               2   140.000
 MK-2-16               2   150.000
 MK-3-1                3     0.000
 MK-3-2                3    10.000
 MK-3-3                3    20.000
 MK-3-4                3    30.000
 MK-3-5                3    40.000
 MK-3-6                3    50.000
 MK-3-7                3    60.000
 MK-3-8                3    70.000
 MK-3-9                3    80.000
 MK-3-10               3    90.000
 MK-3-11               3   100.000
 MK-3-12               3   110.000
 MK-3-13               3   120.000
 MK-3-14               3   130.000
 MK-3-15               3   140.000
 MK-3-16               3   150.000
 MK-4-1                4     0.000
 MK-4-2                4    10.000
 MK-4-3                4    20.000
 MK-4-4                4    30.000
 MK-4-5                4    40.000
 MK-4-6                4    50.000
 MK-4-7                4    60.000
 MK-4-8                4    70.000
 MK-4-9                4    80.000
 MK-4-10               4    90.000
 MK-4-11               4   100.000
 MK-4-12               4   110.000
 MK-4-13               4   120.000
 MK-4-14               4   130.000
 MK-4-15               4   140.000
 MK-4-16               4   150.000
 MK-5-1                5     0.000
 MK-5-2                5    10.000
 MK-5-3                5    20.000
 MK-5-4                5    30.000
 MK-5-5                5    40.000
 MK-5-6                5    50.000
 MK-5-7                5    60.000
 MK-5-8                5    70.000
 MK-5-9                5    80.000
 MK-5-10               5    90.000
 MK-5-11               5   100.000
 MK-5-12               5   110.000
 MK-5-13               5   120.000
 MK-5-14               5   130.000
 MK-5-15               5   140.000
 MK-5-16               5   150.000
 MK-6-1                6     0.000
 MK-6-2                6    10.000
 MK-6-3                6    20.000
 MK-6-4                6    30.000
 MK-6-5                6    40.000
 MK-6-6                6    50.000
 MK-6-7                6    60.000
 MK-6-8                6    70.000
 MK-6-9                6    80.000
 MK-6-10               6    90.000
 MK-6-11               6   100.000
 MK-6-12               6   110.000
 MK-6-13               6   120.000
 MK-6-14               6   130.000
 MK-6-15               6   140.000
 MK-6-16               6   150.000
!*********************************** Marker Types ********************************************************************
!Co-dominant marker: When heterozygote F1 is present, P1 is coded as 2, F1 is coded as 1, and P2 is coded as 0; Otherwise, P1 is coded as 2, and P2 is coded as 0. 
!Dominant marker: When heterozygote F1 is present, P1 and F1 are coded as 12, and P2 is coded as 0; Otherwise, P1 is coded as 2, and P2 is coded as 0.  
!Recessive markers: When heterozygote F1 is present, P1 is coded as 2, and F1 and P2 are coded as 10; Otherwise, P1 is coded as 2, and P2 is coded as 0. 
!Missing marker is coded as -1. 
 MK-1-1                 2   2   0   0   2   0   0   0   2   0   2   2   0   2   0   0   0   0   0   0   0   2   2   2   2   0   0   0   2   0   0   2   2   2   2   2   0   2   0   0   0   2   2   2   0   2   2   0   2   2   0   2   2   0   2   2   2   0   2   0   2   0   0   0   2   2   0   2   0   2   0   0   0   0   2   2   0   2   0   2   2   0   2   0   2   2   2   0   2   2   2   0   2   2   0   2   0   2   0   2   0   2   0   2   2   2   2   2   2   0   2   2   0   0   0   0   2   0   0   2   2   0   2   2   2   0   2   0   0   0   0   0   2   0   0   2   0   2   2   0   0   2   0   0   2   2   0   0   2   0   2   0   0   2   0   2   0   0   0   2   0   2   2   0   2   2   2   2   2   0   2   2   0   2   2   2   2   0   2   2   0   0   2   0   0   0   2   0   2   2   0   2   0   0   0   0   2   0   0   2
 MK-1-2                 2   2   0   2   2   0   2   0   0   0   2   2   0   2   0   0   0   0   0   0   2   2   2   2   2   0   0   0   2   0   0   2   2   2   2   2   0   2   0   0   2   2   2   2   2   2   0   0   2   2   0   2   2   0   2   2   0   0   2   0   2   0   0   0   2   2   0   0   0   2   0   0   0   0   2   2   0   2   0   2   2   2   2   2   2   2   2   0   2   2   0   0   2   2   0   0   0   0   0   2   0   2   0   2   2   2   2   2   2   0   2   2   0   0   0   0   0   0   0   2   2   0   2   0   2   0   2   0   2   0   0   0   0   0   0   2   0   2   2   0   0   2   0   0   2   0   0   0   2   0   2   0   0   2   0   2   0   0   2   2   0   2   2   0   2   2   0   2   2   0   2   2   0   2   2   2   2   0   2   2   2   0   2   0   0   0   2   0   2   2   0   2   0   0   0   2   2   0   2   2
 MK-1-3                 2   2   0   2   2   0   2   0   0   0   0   2   0   2   0   0   0   0   0   2   2   2   2   2   2   0   0   0   2   0   0   2   2   2   2   0   0   2   0   2   2   2   2   2   2   2   0   0   2   2   0   0   2   0   2   0   0   0   2   0   2   0   2   2   2   2   0   0   0   2   0   0   0   0   2   2   0   2   0   2   2   2   2   2   2   2   2   0   2   2   0   0   2   2   0   0   2   0   0   2   0   2   0   2   2   2   2   2   2   0   2   2   2   0   0   0   0   0   0   2   2   0   2   0   2   0   2   0   2   0   0   0   0   0   0   2   0   2   2   0   0   2   0   0   2   0   0   2   2   0   2   0   0   2   0   0   0   0   2   2   0   2   2   0   2   2   0   2   2   0   2   2   0   2   2   2   2   0   0   2   0   0   0   2   0   0   2   0   2   2   0   2   0   0   0   0   2   0   2   2
 MK-1-4                 2   2   0   2   2   0   2   0   2   0   0   0   0   2   0   0   0   0   0   2   2   2   2   2   2   0   0   0   2   0   0   0   2   2   2   2   0   0   0   2   2   2   2   2   2   2   0   0   2   2   0   0   2   0   2   0   0   0   2   0   2   0   2   2   2   2   0   0   0   2   0   0   0   0   2   2   0   2   0   2   2   2   2   0   2   2   2   0   2   2   0   0   2   2   0   0   2   0   0   2   0   0   0   2   2   2   0   2   2   0   2   2   2   0   0   0   0   0   0   2   0   0   2   0   2   0   2   0   2   0   0   0   2   0   2   2   0   2   2   2   0   2   0   0   2   0   0   2   2   0   2   0   0   0   0   0   2   0   0   2   2   2   0   0   2   2   0   0   2   0   2   2   0   2   2   2   0   0   0   2   2   0   0   2   2   0   2   0   2   2   0   2   0   2   0   0   2   0   2   2
 MK-1-5                 2   0   0   2   0   0   2   0   0   0   0   0   0   2   0   0   0   2   0   2   2   2   2   2   2   0   0   0   2   0   0   0   2   2   0   2   0   0   0   2   2   2   2   2   2   2   0   0   2   2   0   0   2   0   2   0   0   0   2   0   2   0   2   2   2   2   2   0   0   2   0   0   0   0   2   2   0   2   0   2   2   2   2   0   2   2   2   0   2   2   0   0   2   2   0   0   2   0   0   2   0   0   0   2   2   2   0   2   2   0   2   2   2   0   0   0   0   0   0   0   0   0   2   0   0   0   2   0   2   0   0   0   2   0   0   2   0   2   2   2   2   2   0   2   2   0   0   2   2   0   2   2   0   0   0   0   2   0   0   2   2   2   0   0   2   2   0   0   0   0   0   2   0   2   2   2   0   0   0   2   2   0   0   2   2   0   0   2   0   2   0   2   0   2   0   0   2   0   2   2
 MK-1-6                 2   0   0   2   0   0   2   0   0   0   0   0   0   2   0   0   0   2   0   2   2   2   2   2   2   0   0   0   2   0   0   0   2   2   0   2   0   0   0   2   2   2   2   2   2   2   2   0   2   2   0   0   2   0   2   0   0   0   2   0   2   0   2   2   2   2   2   0   0   2   0   0   0   0   2   0   0   2   0   2   2   2   2   0   2   2   2   0   2   2   0   0   2   2   0   0   2   0   0   2   0   0   0   2   2   2   0   2   2   0   2   2   2   0   2   0   0   0   2   0   0   0   2   0   0   0   2   0   2   0   2   0   2   0   2   2   0   2   2   2   2   0   0   2   2   0   0   2   2   0   2   2   0   0   0   0   2   0   0   0   2   2   0   0   2   2   0   0   0   0   0   2   0   0   2   2   0   0   0   2   2   0   0   2   2   0   0   2   0   2   0   0   0   2   0   0   0   0   2   2
 MK-1-7                 2   0   0   2   0   0   2   0   0   0   0   0   0   2   0   0   0   2   0   2   2   2   2   2   2   0   0   0   2   0   0   0   2   2   0   2   0   0   0   2   2   2   2   2   2   2   2   0   2   2   0   0   2   0   2   0   0   0   2   0   2   0   2   0   2   2   2   0   0   2   0   0   0   0   2   0   0   2   0   2   2   2   2   2   2   2   2   0   2   0   0   0   2   2   0   0   2   0   0   2   0   0   0   2   2   0   0   2   2   0   2   2   2   0   2   2   0   0   2   0   0   0   2   0   0   0   2   0   2   0   2   0   2   0   2   2   0   2   2   2   2   0   0   2   2   0   0   2   2   0   2   2   0   0   0   0   2   0   0   0   0   2   0   0   2   2   0   0   0   0   0   2   0   0   2   2   0   0   0   2   2   0   0   2   2   0   0   2   0   2   0   0   0   2   0   0   0   0   2   2
 MK-1-8                 2   0   0   2   0   0   0   0   0   0   0   0   0   2   0   2   0   2   0   2   0   2   0   2   2   0   0   0   2   0   0   0   2   2   0   2   0   0   0   2   2   2   2   2   2   2   0   0   2   2   0   0   2   2   2   0   2   0   2   2   2   0   2   0   2   2   2   0   0   2   0   0   0   0   2   0   0   2   0   0   2   2   2   0   0   2   2   0   2   0   0   0   0   2   0   0   2   0   0   2   0   0   0   2   2   0   0   2   2   0   2   2   2   0   2   2   0   0   2   0   0   0   2   2   0   0   2   0   2   0   2   2   2   2   2   2   0   2   2   2   2   0   0   2   2   0   2   2   2   0   2   2   0   2   0   0   2   0   0   0   0   2   0   0   2   2   0   0   0   0   0   2   0   0   2   2   0   0   0   2   2   0   0   0   2   0   0   2   0   2   0   0   0   2   2   0   0   2   2   2
 MK-1-9                 2   0   0   2   0   0   2   0   2   0   0   0   2   2   0   2   0   2   0   2   0   2   0   2   2   0   0   0   2   0   2   0   2   2   0   0   0   0   0   2   2   2   2   2   2   2   0   0   2   2   0   0   2   0   2   0   2   0   2   2   2   0   2   0   2   0   2   0   0   2   0   0   0   0   2   0   0   2   0   0   2   2   2   0   0   2   2   0   2   0   2   0   0   2   0   0   2   0   0   0   0   0   0   2   2   0   0   2   2   0   2   2   2   0   2   2   0   0   2   0   0   0   2   2   0   0   0   0   2   0   2   2   2   2   0   2   2   2   2   2   2   0   0   2   2   0   2   2   2   2   2   0   0   2   0   0   2   0   0   0   0   2   0   2   2   2   0   0   0   0   0   0   0   0   2   2   0   0   0   2   2   0   0   0   2   0   0   2   0   2   0   2   0   2   2   0   0   2   2   2
 MK-1-10                2   2   0   2   0   0   2   0   2   0   0   0   2   2   0   2   0   2   0   2   0   2   0   2   2   0   0   0   0   0   2   0   2   2   0   0   0   0   0   0   2   2   2   2   2   0   0   0   2   2   0   0   2   0   2   0   2   0   2   2   2   0   0   0   2   0   2   0   0   2   0   0   0   0   2   0   0   2   0   0   2   0   0   2   0   2   2   0   2   0   2   0   0   2   0   0   2   0   0   0   0   2   0   2   2   0   0   2   2   2   2   2   2   0   2   2   0   0   2   2   0   0   2   2   2   0   0   0   2   0   2   2   2   0   0   2   2   2   2   2   2   0   2   2   2   0   2   2   2   0   2   0   0   2   0   0   0   0   0   0   0   2   0   2   2   0   0   0   0   0   0   0   0   0   2   2   0   2   0   2   0   0   0   2   2   0   0   2   0   2   0   2   0   2   2   0   0   2   2   2
 MK-1-11                2   2   0   2   0   0   2   0   2   0   0   0   2   2   0   2   0   2   0   2   0   2   0   2   2   0   0   0   0   0   2   0   2   2   0   0   0   0   0   0   2   2   2   2   2   0   0   0   2   2   0   0   0   0   2   0   2   0   2   2   2   0   0   0   2   0   2   0   0   2   2   0   0   0   2   0   0   2   0   2   2   0   0   2   0   2   2   0   2   0   2   0   0   2   0   0   2   0   0   0   0   2   0   2   0   0   0   2   2   2   2   2   2   0   2   2   0   0   2   0   0   0   2   2   0   0   0   0   2   0   2   2   2   0   0   2   2   2   2   2   2   0   2   2   2   0   2   2   2   0   2   0   0   2   0   0   0   0   0   0   2   2   0   2   2   0   0   2   0   0   0   0   0   0   2   2   0   0   0   2   0   0   0   2   2   0   0   2   0   2   0   2   0   2   2   0   0   2   2   2
 MK-1-12                2   0   0   2   0   0   2   0   2   0   0   0   2   2   0   2   0   2   0   2   0   2   0   2   2   0   0   0   0   0   2   0   2   2   0   0   0   0   0   0   2   2   2   2   2   0   0   0   2   0   0   0   0   0   2   0   2   0   2   2   2   0   0   0   2   0   2   2   0   0   2   0   0   0   2   0   0   2   2   2   2   0   0   2   0   2   2   0   2   0   2   0   0   2   0   0   2   2   0   0   0   2   0   2   0   0   0   2   2   2   2   2   2   0   2   2   2   0   2   0   0   0   2   0   0   0   0   0   2   0   2   0   2   0   0   2   2   0   2   2   2   2   2   2   2   0   2   2   2   2   0   0   0   2   0   0   0   0   0   0   2   2   0   2   2   0   0   2   2   0   0   0   0   0   2   2   0   0   0   2   0   0   0   2   2   0   0   2   0   2   2   0   0   2   2   0   0   2   2   2
 MK-1-13                2   0   0   2   0   0   2   2   2   0   0   2   0   2   2   2   0   2   0   2   0   2   0   0   2   0   0   0   0   0   2   0   0   2   0   0   0   0   0   0   2   2   2   2   2   0   0   0   0   0   0   0   0   0   0   2   2   0   2   2   2   0   0   0   2   0   0   0   0   0   2   0   0   0   2   0   0   2   2   2   2   0   0   2   0   0   2   0   2   2   2   0   0   2   0   0   2   0   0   0   0   0   0   2   0   0   0   2   2   2   2   2   2   0   2   2   2   2   2   2   0   0   2   0   0   0   0   0   2   0   2   0   2   0   0   0   0   0   2   2   2   2   2   2   2   0   2   2   2   2   0   0   0   2   0   0   0   0   0   0   2   2   0   2   2   0   0   0   2   0   0   0   0   0   2   2   2   0   0   2   0   0   0   2   2   2   0   2   0   2   0   0   0   2   2   0   0   2   2   2
 MK-1-14                2   0   0   2   0   0   2   2   2   0   0   0   0   2   2   0   2   2   0   2   0   0   0   0   2   0   0   0   0   0   2   2   0   2   0   0   0   2   0   0   2   2   2   2   2   0   0   0   0   0   0   0   0   0   0   2   2   0   2   2   2   0   0   0   2   0   0   0   2   0   2   0   0   0   2   0   0   2   2   2   2   0   0   2   0   0   2   0   2   2   2   0   2   2   0   0   2   0   0   0   0   0   0   2   0   0   0   2   2   2   2   2   2   0   2   2   2   2   2   2   0   0   2   0   0   2   0   0   2   0   2   2   2   0   0   0   0   0   0   2   2   2   2   2   0   0   2   2   2   2   0   0   0   2   0   0   0   0   0   2   2   2   0   2   2   0   2   0   2   0   0   0   0   0   2   0   2   0   0   2   0   0   0   2   2   2   0   2   0   2   0   0   0   2   2   0   0   2   2   2
 MK-1-15                2   0   0   2   0   0   2   0   2   2   0   0   0   2   0   0   2   2   0   2   0   2   0   0   2   2   2   2   2   0   2   2   0   2   0   0   2   2   0   0   2   2   2   2   2   0   0   0   2   0   0   0   0   2   0   2   2   0   2   2   2   0   0   0   2   0   0   0   2   0   2   0   2   0   2   0   2   0   2   0   2   0   0   2   0   0   2   0   2   2   2   0   2   2   0   0   2   0   0   0   0   0   0   2   0   0   0   2   2   2   2   2   2   0   2   2   0   2   2   2   0   0   0   0   0   2   0   2   2   0   2   2   2   0   0   2   0   0   0   2   2   2   2   2   0   0   2   2   2   2   0   0   0   0   0   0   0   0   0   2   0   2   0   2   2   0   2   2   2   0   0   0   2   0   2   0   2   0   0   2   0   0   2   2   2   2   0   2   0   2   0   0   2   2   2   0   0   2   2   2
 MK-1-16                2   2   0   2   0   0   2   0   2   2   0   0   2   2   0   0   0   2   0   0   0   2   0   0   0   2   2   2   2   0   0   2   0   2   0   0   2   0   0   0   2   2   2   2   2   0   0   0   2   0   0   0   2   2   0   2   2   2   2   2   2   0   0   0   2   0   0   0   2   0   2   0   2   0   2   0   2   0   2   0   2   0   0   2   0   0   2   2   2   2   2   0   2   2   0   0   2   2   0   0   0   0   0   2   0   0   0   2   2   2   2   2   2   0   2   2   0   2   2   2   0   0   0   0   0   2   0   2   0   0   2   0   2   2   0   2   0   0   0   2   2   2   2   2   0   0   2   2   2   2   0   0   0   0   0   0   2   0   0   2   0   2   0   2   2   0   2   2   2   2   0   0   2   0   2   0   2   0   0   0   0   0   2   2   2   2   0   2   0   2   0   0   2   2   2   0   0   2   2   2
 MK-2-1                 2   0   0   2   2   2   2   2   0   0   2   0   2   2   2   0   0   0   2   2   0   2   2   2   2   0   0   2   0   0   2   2   0   2   0   0   2   0   0   0   2   0   2   2   2   2   0   2   2   0   2   2   2   0   0   2   0   0   2   2   0   0   0   2   2   2   0   0   0   0   0   2   0   2   0   0   0   2   0   2   0   2   0   0   2   2   0   0   2   2   0   0   2   0   0   2   0   0   0   2   2   0   2   2   0   0   2   0   2   2   0   2   0   2   2   0   0   0   2   0   2   0   2   0   2   0   0   2   2   2   2   0   2   0   0   2   2   2   0   2   0   0   2   2   2   2   0   0   2   2   2   0   0   2   2   0   0   2   2   0   0   0   0   2   2   2   2   0   0   2   0   0   0   0   0   2   0   0   2   0   0   0   0   0   0   2   0   2   0   0   2   0   0   2   2   0   0   2   2   2
 MK-2-2                 0   0   2   2   2   0   2   2   0   0   2   0   2   2   2   0   0   0   2   2   0   2   2   2   2   0   0   2   0   0   2   0   0   2   0   2   2   0   0   0   2   0   2   2   2   2   0   2   2   0   2   2   0   0   0   2   0   0   2   2   0   0   0   2   2   2   0   0   0   0   2   2   0   0   0   0   0   2   0   2   0   2   0   0   2   2   0   0   2   2   0   0   2   0   0   2   0   0   0   0   2   0   2   2   0   0   2   0   2   2   2   2   0   2   2   0   0   0   0   0   2   0   2   0   2   0   0   2   2   0   2   0   2   0   0   2   0   2   0   2   2   0   2   2   2   2   0   0   2   2   2   0   0   2   2   0   0   0   2   0   0   0   0   2   2   0   0   0   0   0   0   0   0   0   0   0   0   0   2   0   0   0   0   0   0   2   0   2   0   0   2   0   0   2   0   0   0   2   2   2
 MK-2-3                 0   0   2   2   2   0   2   2   0   0   2   0   2   0   2   2   0   0   2   0   2   2   2   0   2   0   2   2   0   0   2   2   0   2   0   2   2   0   0   0   2   0   2   2   2   2   0   2   2   0   2   2   0   0   0   2   0   0   2   0   0   0   0   2   2   2   0   0   2   2   0   2   0   0   0   0   0   2   0   2   0   2   0   0   2   2   0   0   2   2   0   0   2   0   0   2   0   0   0   0   0   0   2   2   0   0   2   2   2   2   2   2   0   2   2   0   0   0   0   0   2   0   2   0   2   0   0   2   0   0   2   0   0   0   0   2   0   2   0   2   2   0   2   2   2   2   0   2   2   2   2   0   0   2   2   0   0   0   2   0   0   0   0   2   2   0   0   0   0   0   0   2   0   0   0   0   0   0   2   0   0   0   0   0   0   2   0   2   0   0   2   0   0   2   0   0   0   2   2   2
 MK-2-4                 0   0   0   2   2   0   2   2   0   0   2   0   2   0   2   2   0   0   2   0   2   2   0   0   2   0   2   2   0   0   2   2   0   2   0   2   2   0   0   0   2   0   2   2   2   2   2   2   2   0   2   2   0   2   2   2   0   0   2   2   0   0   0   2   2   2   0   0   2   2   0   2   0   0   0   0   0   2   0   2   0   2   0   0   2   2   0   0   2   2   0   0   2   0   0   2   0   0   0   0   0   0   2   2   0   0   2   2   2   2   2   2   0   2   2   0   0   0   0   0   2   0   2   0   2   0   2   2   0   0   2   0   0   0   0   2   2   2   0   2   2   0   2   2   2   2   0   2   2   0   2   0   0   2   2   2   0   0   2   0   0   2   0   2   2   0   2   0   0   0   0   2   0   2   0   0   0   0   2   0   0   0   0   0   0   0   2   2   0   0   2   0   0   2   0   0   0   2   2   2
 MK-2-5                 0   0   0   2   2   2   2   2   0   2   2   0   0   0   2   2   0   0   0   0   2   2   0   2   2   0   2   2   0   0   2   2   0   2   0   2   2   0   0   0   2   0   0   2   2   2   2   2   2   0   2   2   0   0   0   2   0   0   2   2   2   0   0   2   2   2   0   0   2   2   2   2   0   0   0   0   0   0   0   2   0   2   0   0   2   2   0   0   2   2   0   2   2   0   0   0   0   0   0   0   0   0   2   2   0   0   2   2   2   2   2   2   0   2   2   0   0   0   2   0   2   0   0   0   0   0   2   2   0   0   2   0   0   0   0   2   2   2   0   2   2   0   2   2   2   2   0   2   2   0   2   0   0   2   2   2   0   0   2   0   0   2   0   2   2   0   0   0   0   0   0   2   0   2   0   0   0   0   2   0   0   0   0   0   0   0   2   2   0   0   2   0   0   2   2   0   0   2   0   2
 MK-2-6                 0   0   2   2   2   0   2   0   0   2   2   0   0   0   2   2   2   0   0   0   2   2   0   2   2   0   2   2   0   0   2   0   2   2   0   2   2   2   0   0   2   0   2   2   2   2   2   2   2   0   2   2   2   0   0   2   0   0   2   2   2   0   0   2   2   2   0   0   0   2   2   2   2   0   2   0   0   0   0   2   0   2   0   0   2   2   0   0   2   2   0   2   2   0   0   0   0   0   0   2   0   0   2   2   0   0   2   0   2   2   0   2   0   2   2   0   0   0   2   0   2   0   0   0   0   0   2   2   0   0   2   0   0   0   0   2   2   2   2   2   2   0   2   2   2   2   0   2   2   0   2   0   0   2   2   2   0   0   2   0   0   2   0   0   2   0   0   0   0   0   0   2   0   2   0   0   0   0   2   0   0   0   0   2   0   0   2   2   0   0   2   2   0   0   2   2   0   2   0   2
 MK-2-7                 0   0   2   2   2   0   2   0   0   2   2   2   0   0   2   2   2   0   0   0   2   2   0   2   2   0   2   2   0   0   0   0   2   2   0   2   2   2   0   0   2   2   2   2   2   2   2   2   2   0   2   0   2   0   0   2   2   0   2   2   2   0   0   2   2   2   0   0   0   2   2   2   2   0   2   0   0   2   0   2   0   2   0   0   2   2   0   0   2   2   0   2   2   0   0   2   0   2   2   2   0   0   2   2   0   0   2   0   2   2   0   2   0   2   2   0   0   2   2   0   2   0   0   0   0   0   2   2   0   0   2   0   2   0   0   2   2   2   2   2   2   0   2   2   2   2   0   2   2   0   2   0   0   2   2   0   0   0   2   0   0   2   0   0   2   0   0   0   0   0   0   2   0   2   0   0   0   0   2   0   0   0   0   2   0   2   2   2   0   0   2   2   0   0   2   0   0   2   0   2
 MK-2-8                 0   0   2   2   2   0   0   2   0   2   2   2   2   0   2   2   2   0   0   0   2   2   0   2   2   0   2   0   0   0   0   0   2   0   0   2   2   2   0   0   2   2   2   2   2   2   2   2   2   0   2   0   2   0   0   0   2   2   2   2   2   0   0   2   2   2   0   0   0   0   2   2   2   0   2   0   0   2   0   2   2   2   0   2   2   2   0   2   2   2   2   2   2   0   0   2   0   2   2   2   2   0   2   2   0   0   2   0   2   2   0   2   0   2   0   0   0   2   2   0   2   0   0   2   2   0   0   2   0   0   2   2   2   2   0   2   2   2   2   2   2   0   2   2   2   2   0   2   2   0   2   0   0   2   2   0   0   0   2   0   0   2   0   0   2   0   2   2   2   0   0   2   0   2   0   0   0   0   2   0   0   0   0   2   2   2   2   2   0   0   2   2   0   0   2   0   0   2   0   2
 MK-2-9                 0   0   2   2   2   0   0   0   0   2   2   2   2   0   2   2   0   0   0   0   2   2   0   0   2   0   2   0   2   0   0   0   2   0   0   2   2   2   0   0   2   2   2   2   0   2   0   2   2   0   2   0   2   0   0   0   2   2   0   2   2   0   0   2   2   2   0   0   0   0   2   2   2   0   2   0   0   2   0   2   2   2   0   2   2   2   2   2   2   2   2   2   2   0   0   2   0   2   2   2   2   0   2   2   0   0   2   0   2   2   0   2   2   2   0   0   0   2   2   0   2   0   0   2   2   0   0   2   0   0   2   2   2   2   0   0   0   2   2   2   2   0   2   2   0   2   2   0   2   0   2   0   0   2   2   0   0   0   2   0   0   2   0   0   2   0   2   2   2   0   0   2   0   2   0   0   0   2   2   0   0   0   0   2   2   2   0   2   0   0   2   2   0   0   2   0   0   2   0   2
 MK-2-10                0   0   2   2   2   0   0   0   2   2   0   2   2   0   2   2   0   0   0   0   2   2   0   0   2   0   2   0   2   0   0   0   2   0   0   2   2   2   0   2   2   0   2   2   0   2   0   0   2   0   2   0   2   0   0   0   2   2   0   2   2   2   0   2   2   2   0   0   0   0   0   2   2   0   2   0   0   2   2   2   2   0   0   2   0   0   2   2   2   2   2   2   2   0   0   2   0   2   2   2   2   0   2   2   0   0   2   0   2   2   0   2   2   2   0   0   0   2   2   2   2   0   0   2   2   0   0   2   0   0   2   2   2   2   0   0   0   2   2   2   2   0   2   2   0   2   2   0   2   0   2   0   0   2   2   0   0   0   0   0   0   2   0   0   2   0   2   2   2   0   0   2   2   2   0   0   0   2   2   0   0   0   0   2   2   2   0   2   0   0   2   2   0   0   2   0   0   2   0   2
 MK-2-11                0   2   2   2   2   2   0   0   2   0   0   2   2   0   2   2   0   0   0   0   2   2   0   0   2   0   2   0   2   0   0   0   2   0   0   2   2   2   0   2   0   0   2   2   0   2   0   0   2   2   2   2   2   0   0   0   2   2   0   2   2   2   0   2   2   2   2   0   0   0   0   2   2   0   2   0   0   2   2   2   2   0   0   2   0   0   2   2   2   2   0   2   2   0   0   2   0   0   2   2   2   0   2   2   2   0   2   0   2   2   0   2   2   2   0   0   0   2   2   2   2   0   0   2   2   0   0   2   0   0   2   0   2   2   0   0   0   2   2   2   2   2   2   2   0   2   2   0   2   0   2   0   0   2   2   0   0   0   2   0   0   2   0   0   2   0   2   2   2   0   0   2   0   2   0   0   0   0   2   0   2   0   0   2   0   2   0   2   0   0   2   2   2   0   2   0   0   2   0   2
 MK-2-12                0   2   2   2   2   2   0   0   2   0   2   0   2   0   2   2   0   0   0   0   2   2   0   2   2   0   2   0   2   0   0   0   2   0   0   2   2   2   2   2   0   0   2   2   0   2   0   0   0   2   2   2   2   0   0   0   2   2   0   2   2   2   0   2   2   2   2   0   0   0   0   2   2   0   2   0   0   2   2   2   2   0   0   2   0   0   2   2   2   2   0   2   2   0   0   2   0   0   2   2   2   2   2   2   2   0   2   0   2   2   0   2   2   2   0   0   0   2   2   2   2   0   0   2   2   0   0   2   0   0   0   0   2   2   0   0   2   2   2   2   2   2   2   2   0   2   2   0   2   0   2   0   0   2   2   0   0   2   2   0   0   2   0   0   2   0   2   0   2   0   0   0   0   2   0   0   0   2   2   0   0   0   0   2   0   2   0   2   0   0   2   2   2   0   0   0   2   2   2   2
 MK-2-13                2   2   2   2   2   2   0   0   2   0   2   0   2   0   2   2   0   2   0   2   2   2   0   2   2   0   2   2   2   0   0   0   0   0   0   2   2   2   2   2   0   0   2   2   0   2   0   0   0   2   2   2   2   0   2   0   2   2   0   2   2   2   0   0   2   2   2   0   0   0   0   2   2   2   0   0   0   0   2   2   2   0   0   2   0   0   2   2   2   2   0   2   2   0   0   2   0   0   2   2   2   2   2   0   2   0   2   0   2   2   0   2   2   2   0   0   0   2   2   2   0   0   0   0   2   0   0   2   0   0   0   0   2   2   0   0   2   2   2   2   2   2   2   2   2   2   2   0   2   0   2   0   0   2   2   0   0   2   2   0   0   2   0   0   2   0   2   0   2   0   0   0   0   2   0   0   0   2   2   0   0   0   0   2   0   2   0   2   0   0   2   2   2   0   0   0   2   2   2   0
 MK-2-14                2   2   2   2   2   2   0   0   2   0   2   0   2   0   2   2   0   2   0   0   2   2   0   2   2   0   0   2   2   0   0   0   0   0   0   0   2   2   2   2   0   0   2   0   0   2   0   0   2   2   0   2   2   0   2   0   0   2   0   2   2   2   2   2   2   2   2   0   0   0   0   2   0   2   0   0   0   0   2   2   2   0   0   2   2   0   2   2   2   2   0   2   2   0   0   2   0   0   2   2   2   2   2   2   2   2   2   0   2   2   0   2   2   2   0   0   0   2   2   2   0   0   0   0   2   0   0   2   0   0   0   0   2   2   0   2   2   2   2   2   2   2   2   2   2   0   2   0   2   0   0   2   0   0   2   0   0   2   2   0   2   2   0   2   2   0   2   0   2   0   0   0   0   2   0   0   0   2   2   0   0   0   0   2   0   2   0   2   0   0   2   2   2   0   2   0   2   2   2   0
 MK-2-15                0   2   2   2   2   2   0   0   2   0   0   0   2   2   2   2   2   2   0   0   2   2   0   2   2   0   0   2   2   0   0   0   0   0   0   0   2   2   2   0   0   0   2   0   0   2   0   0   2   2   0   2   2   0   2   0   0   2   0   2   2   2   2   2   0   0   2   0   0   0   0   2   0   2   0   0   0   0   2   2   2   0   0   2   2   0   2   2   2   2   0   2   2   2   0   2   0   0   2   2   2   2   2   2   2   2   2   0   2   2   0   2   2   2   0   0   2   2   2   2   0   0   0   0   2   0   0   2   0   0   0   0   2   2   0   2   2   2   0   2   2   2   2   2   2   0   2   0   2   0   0   2   0   0   2   0   0   2   2   0   2   2   0   2   2   0   2   0   0   0   0   0   0   2   0   0   0   2   2   0   0   0   0   2   0   2   0   2   0   0   0   2   2   0   0   0   2   0   0   0
 MK-2-16                0   2   2   2   2   0   0   0   2   0   0   0   2   2   2   0   2   2   0   0   2   2   0   2   2   0   0   2   2   0   0   0   0   0   0   0   0   2   2   0   0   0   2   0   2   2   2   0   0   2   0   2   2   0   2   0   0   2   0   2   2   2   0   2   0   0   0   0   0   0   0   2   0   2   2   0   0   0   2   2   2   0   0   2   2   0   2   2   2   0   0   2   2   2   0   2   0   0   2   2   2   2   2   2   2   2   2   2   0   2   0   2   2   2   0   0   0   2   2   2   0   0   0   0   2   0   0   0   0   0   0   0   2   2   0   2   2   2   0   2   0   2   2   2   2   0   2   0   2   0   0   2   0   0   2   0   0   2   0   0   2   2   0   2   0   0   2   0   0   0   0   0   0   2   0   0   0   2   2   0   0   0   0   2   0   2   0   2   0   0   0   2   2   2   0   0   2   0   0   0
 MK-3-1                 2   2   2   2   2   0   0   0   2   0   2   0   2   2   0   2   0   2   0   0   0   0   0   2   2   0   0   0   2   2   0   0   0   0   2   2   2   0   2   0   0   2   0   2   2   0   2   0   0   0   2   0   0   0   2   0   2   0   0   2   2   0   2   0   0   0   2   0   2   0   2   2   2   2   2   2   2   0   0   2   0   0   2   0   2   0   2   2   2   2   0   0   0   2   0   0   2   0   2   0   2   0   2   0   0   0   0   2   2   2   0   2   0   2   2   2   2   0   0   0   0   2   2   2   0   2   2   2   0   2   2   0   2   2   2   0   2   2   0   0   2   0   0   0   2   0   2   0   0   0   0   2   0   0   0   2   2   0   0   0   2   0   2   0   2   2   0   2   0   0   2   2   2   0   2   2   0   0   2   2   0   2   0   0   0   0   2   2   0   2   2   2   0   0   2   2   2   2   0   2
 MK-3-2                 2   2   2   2   2   0   0   2   2   0   2   0   2   2   0   2   0   2   0   2   0   0   0   2   2   0   0   0   2   2   0   0   0   0   2   2   2   0   2   0   0   2   0   0   2   0   2   2   0   0   2   0   0   0   2   0   0   0   0   2   2   2   2   0   0   0   2   0   2   0   2   0   0   2   2   2   2   0   0   2   0   0   2   0   2   0   2   2   2   2   2   0   0   2   0   0   2   2   2   0   2   0   2   0   0   0   0   2   2   2   0   2   0   2   2   2   2   0   0   0   0   2   0   2   0   2   2   0   0   2   2   0   2   0   2   0   2   2   0   2   2   0   0   0   2   0   2   0   0   2   0   2   0   0   0   2   2   0   0   0   2   2   2   0   2   2   2   2   0   0   2   0   2   0   2   2   0   0   0   0   0   2   0   0   0   0   2   2   0   2   2   2   0   0   0   2   2   2   0   2
 MK-3-3                 2   2   2   2   2   0   0   2   2   0   2   0   2   2   0   2   0   2   0   2   0   0   0   2   2   0   0   2   2   0   0   0   0   0   2   2   2   0   2   0   0   0   0   0   2   0   2   2   0   0   2   0   0   0   2   0   0   0   0   0   2   2   2   0   0   0   2   0   0   2   2   0   0   2   2   2   2   0   0   2   0   0   2   0   2   2   2   2   2   2   2   0   0   2   0   0   0   2   2   0   2   0   2   0   0   0   0   2   2   2   0   2   0   2   0   0   0   0   0   0   0   2   0   2   0   2   0   2   0   0   2   2   2   0   2   0   2   0   2   2   2   0   0   0   0   0   2   0   0   2   0   2   0   0   0   2   2   0   0   0   2   2   2   2   2   2   0   2   0   0   2   0   2   0   2   2   0   0   2   0   0   2   0   0   2   0   2   2   0   2   2   2   0   0   0   2   2   2   0   2
 MK-3-4                 2   2   2   2   2   0   2   2   2   2   2   0   2   2   0   2   2   2   0   2   0   0   0   0   2   0   0   2   2   0   0   0   0   2   0   2   2   0   0   0   0   0   0   0   2   2   0   2   0   0   2   0   0   0   2   0   0   0   0   0   2   2   2   0   0   0   2   2   0   0   2   0   0   2   2   2   2   0   2   2   0   0   2   0   2   2   2   2   0   0   2   0   0   2   0   2   0   2   2   0   0   0   2   0   2   0   0   2   2   2   0   2   0   2   0   0   0   0   0   0   0   2   0   2   0   2   0   2   0   0   2   2   2   0   0   0   0   0   2   2   2   0   0   0   2   0   2   0   0   2   0   2   0   2   0   2   2   0   0   0   2   2   2   2   2   2   0   2   2   0   2   0   0   0   2   2   0   0   2   0   2   2   0   0   2   0   2   2   0   2   2   2   0   2   2   2   2   2   0   2
 MK-3-5                 2   2   2   2   2   0   2   2   2   2   2   0   2   2   0   2   2   2   2   2   0   2   0   0   2   0   0   2   2   0   0   0   0   2   0   2   2   0   0   0   0   0   0   0   2   2   0   2   0   0   2   2   0   0   0   0   0   0   2   0   2   2   2   0   0   0   2   2   0   0   2   0   0   2   2   2   2   0   2   2   0   0   2   2   2   2   2   2   0   2   0   2   0   2   0   2   0   0   2   0   0   0   2   0   2   0   0   2   2   2   0   2   0   2   0   0   2   0   0   0   0   2   0   2   0   2   0   2   0   0   2   2   2   0   0   0   0   0   2   2   2   0   0   0   2   0   2   0   0   2   0   2   0   2   0   0   2   0   0   0   2   2   2   2   2   2   0   2   2   0   2   2   0   0   2   2   0   0   2   2   2   0   0   0   2   0   2   2   0   2   2   2   2   2   2   2   2   2   0   2
 MK-3-6                 2   2   2   2   2   0   2   2   2   2   2   0   2   2   2   2   2   2   2   2   0   2   0   0   2   2   0   2   2   0   0   0   0   0   0   2   2   0   0   0   0   0   0   0   2   2   0   2   0   0   0   2   2   0   0   0   0   0   2   0   0   2   2   0   0   2   2   2   0   0   2   0   2   0   2   0   2   2   2   2   0   2   2   2   2   2   2   2   0   2   2   2   0   2   0   2   0   0   2   0   0   0   2   0   2   0   0   0   2   2   0   0   2   2   0   0   2   0   2   0   0   2   0   2   0   2   0   2   0   0   2   2   2   0   0   0   0   0   2   2   2   0   0   0   2   0   2   0   0   2   2   2   0   2   0   0   2   0   0   0   0   2   2   2   2   2   0   2   2   0   2   2   0   0   2   2   0   0   2   2   2   0   0   0   2   0   2   2   0   2   2   2   2   2   2   2   2   2   0   2
 MK-3-7                 2   2   0   2   2   0   2   2   2   2   2   0   2   2   2   2   2   2   2   2   0   2   2   0   2   2   0   2   2   0   0   0   2   0   0   2   2   0   0   0   0   2   0   0   2   2   0   2   2   0   0   2   2   0   0   0   0   0   2   0   0   2   2   0   0   2   2   2   2   0   2   0   2   0   2   0   2   2   2   2   0   2   2   0   2   2   2   2   0   2   2   2   0   2   0   0   0   0   2   2   2   0   2   0   2   0   0   0   2   2   0   0   2   2   0   0   2   0   2   0   2   2   0   2   0   2   0   2   0   0   2   2   2   0   0   0   0   0   2   2   2   0   0   0   2   0   2   0   0   2   2   2   0   2   0   0   2   0   0   0   0   2   2   2   2   0   0   2   2   0   2   2   0   0   2   2   0   0   2   2   2   2   0   0   2   0   2   2   0   2   2   2   2   2   0   2   2   0   0   2
 MK-3-8                 2   2   0   2   0   0   2   2   2   2   2   2   2   2   2   2   2   2   2   2   2   2   2   0   2   2   0   2   2   0   0   0   2   0   0   2   2   0   0   2   0   2   2   0   2   2   0   2   2   0   0   2   2   2   0   0   0   2   0   0   0   2   2   0   0   2   2   2   2   0   2   0   2   0   2   0   2   2   2   2   0   2   0   0   2   2   2   2   0   2   2   2   0   0   0   0   0   0   2   2   2   2   2   0   0   0   0   0   2   2   0   0   2   2   0   0   2   0   2   2   0   2   0   2   0   2   0   2   0   0   2   2   2   0   0   0   0   0   0   0   2   0   2   0   2   2   2   0   0   2   2   0   0   2   0   0   2   0   2   0   0   2   2   2   0   0   0   2   2   0   2   2   0   0   2   2   0   0   2   2   0   2   0   0   2   0   2   2   0   2   2   2   2   2   0   2   2   0   0   0
 MK-3-9                 2   2   0   2   0   0   2   2   2   2   2   2   2   2   2   2   2   2   2   2   2   2   0   2   0   2   0   2   2   0   0   2   2   0   0   2   2   0   0   2   0   2   2   0   2   2   0   2   2   2   0   2   2   2   0   2   0   2   0   0   0   2   2   0   0   2   0   2   2   0   2   0   2   0   2   0   2   2   2   2   2   0   0   0   2   2   2   2   0   2   0   2   0   2   0   0   0   0   2   2   2   2   2   0   0   0   0   0   2   2   0   0   2   2   0   0   2   0   2   2   0   2   0   2   0   2   0   2   2   0   2   2   2   0   0   0   0   0   0   0   2   0   2   0   2   2   2   0   0   2   2   0   0   2   0   0   2   0   2   0   0   2   2   2   0   0   0   0   2   0   2   2   0   0   2   0   0   0   0   2   2   2   0   0   2   0   2   2   0   2   2   0   2   2   0   0   0   0   0   0
 MK-3-10                0   2   0   2   0   0   2   2   0   2   2   2   2   2   2   2   2   2   2   2   0   2   0   2   0   2   0   2   2   0   0   2   2   0   0   2   2   0   0   2   0   2   2   0   2   2   0   2   2   2   0   0   2   0   0   2   0   2   2   0   0   2   2   0   0   2   0   2   2   0   2   0   2   0   2   0   2   0   2   2   2   0   0   0   2   2   2   2   0   2   0   2   0   0   0   0   0   0   0   2   0   2   2   0   0   0   0   0   2   0   0   0   2   2   0   0   0   0   0   2   0   2   0   0   0   2   0   2   2   0   2   2   2   0   0   0   2   0   0   0   2   0   2   0   2   2   2   0   0   0   0   0   0   2   0   0   2   0   2   0   0   2   2   2   0   0   0   0   2   0   2   2   0   2   2   0   0   0   0   2   2   0   0   0   2   0   0   2   0   2   2   0   2   2   0   0   0   0   0   0
 MK-3-11                0   2   0   2   0   0   2   2   0   2   2   2   2   2   2   0   2   2   2   2   0   2   0   2   0   2   0   2   0   2   0   2   2   0   0   2   2   0   0   2   0   2   2   0   2   2   0   2   2   2   0   0   2   0   2   2   0   2   2   0   0   2   2   0   0   2   0   2   2   0   2   0   2   0   2   0   2   0   2   2   2   0   0   0   0   2   2   2   0   2   0   2   0   2   0   0   0   0   0   2   0   2   2   0   0   2   0   0   2   0   0   2   2   2   0   0   2   0   0   2   0   2   0   0   0   2   0   2   0   0   2   2   2   0   0   0   2   0   0   2   2   0   2   2   2   2   2   0   0   0   0   0   0   2   2   0   2   0   2   0   0   2   2   2   0   0   0   0   0   0   0   2   2   0   2   0   0   0   0   2   0   0   2   0   2   0   0   2   0   2   2   0   2   2   0   0   0   0   0   2
 MK-3-12                2   2   0   2   0   0   2   2   0   2   2   2   2   2   2   0   2   0   0   2   0   2   0   2   0   2   0   2   0   0   0   2   2   2   0   2   0   0   0   2   0   0   2   0   2   2   0   2   2   2   0   0   2   0   2   2   0   2   2   0   0   2   2   0   0   2   0   2   2   2   0   0   2   0   2   0   2   0   2   2   2   2   0   0   0   2   2   2   0   2   0   0   0   2   0   2   0   0   0   2   0   2   0   2   2   2   0   0   2   0   0   2   2   2   0   0   2   0   0   2   0   0   0   0   2   2   0   2   0   0   2   2   2   0   0   2   2   0   0   2   2   0   2   2   2   2   2   0   0   0   0   0   0   0   2   0   2   0   2   0   2   2   2   2   0   0   0   2   0   0   0   2   0   2   2   0   0   0   0   2   0   0   2   0   2   0   0   2   0   2   0   0   2   2   0   0   0   0   0   2
 MK-3-13                2   2   0   2   0   0   2   2   0   2   0   2   2   2   2   0   2   0   0   2   0   2   0   2   0   2   0   2   0   0   2   2   2   2   0   2   0   0   0   2   0   0   2   0   2   2   0   2   2   2   0   0   2   2   2   2   0   2   2   2   0   2   2   2   0   2   0   2   2   2   0   0   2   0   2   0   2   2   2   2   2   2   0   0   0   2   2   2   0   2   2   2   2   0   0   2   0   0   0   2   0   2   0   2   2   2   0   0   2   0   0   2   2   2   0   2   2   0   0   2   0   0   0   0   2   2   0   2   0   0   2   2   2   0   0   2   2   0   0   2   2   0   2   2   2   2   2   0   0   2   0   0   0   0   2   0   2   0   2   2   2   0   2   2   0   2   2   2   0   0   0   2   0   2   2   0   0   0   0   2   0   0   2   0   2   0   0   2   0   2   0   0   2   2   0   0   0   0   0   2
 MK-3-14                2   2   0   2   0   0   2   2   0   2   0   0   2   2   2   0   2   0   0   2   0   2   0   2   0   2   0   0   0   0   2   2   0   2   0   2   0   0   0   2   2   0   2   0   2   2   0   2   2   2   0   0   2   0   0   2   0   2   2   2   0   2   2   2   0   2   0   2   2   2   0   0   2   2   2   0   2   2   2   2   2   2   0   2   2   2   2   2   0   2   2   2   2   0   0   2   0   0   0   2   0   2   0   0   2   2   2   0   0   0   2   2   2   0   0   2   2   0   0   2   0   0   2   0   2   2   0   2   0   0   2   2   2   2   0   2   2   0   0   2   2   0   2   2   2   2   2   0   0   2   0   0   0   2   0   0   2   0   2   0   2   0   2   2   0   2   2   2   0   0   0   0   0   2   2   0   0   0   0   2   0   0   2   0   2   0   0   2   0   2   0   0   2   2   0   0   0   0   0   2
 MK-3-15                2   2   0   2   0   0   2   2   0   2   0   0   2   0   2   2   2   0   0   0   0   2   0   2   0   2   0   0   0   0   2   2   2   2   0   2   0   0   0   2   0   0   2   0   2   2   2   2   2   2   0   0   2   0   0   2   0   0   2   2   0   2   2   2   0   2   0   2   2   2   0   0   2   2   2   0   2   2   2   2   2   2   0   2   2   2   2   2   0   2   0   2   2   0   0   2   0   2   0   2   0   2   0   0   2   0   2   0   0   0   2   2   2   0   2   2   0   0   0   2   0   0   2   0   0   0   0   0   0   0   2   2   2   2   0   2   2   0   0   2   2   0   2   2   2   2   2   2   0   2   0   0   0   2   0   0   2   0   2   0   2   0   2   2   0   2   2   0   0   0   0   0   0   2   2   0   0   0   0   2   0   0   2   0   2   2   2   2   0   2   0   0   2   2   0   0   0   0   0   2
 MK-3-16                2   2   2   2   0   0   2   2   0   2   0   2   2   0   2   2   2   0   0   0   0   0   0   2   0   2   0   0   0   0   2   2   0   2   0   0   0   0   0   2   0   0   2   0   2   2   2   2   2   2   0   0   2   0   0   2   0   0   2   2   2   0   2   2   2   2   0   2   2   2   0   0   2   0   2   0   2   2   2   2   2   2   0   0   2   2   2   2   0   2   0   2   2   0   0   2   0   2   0   2   0   2   0   0   0   0   0   0   0   0   2   2   2   0   2   2   0   0   0   2   0   0   0   0   0   2   0   0   0   2   2   2   2   2   0   2   2   0   0   2   2   0   2   2   2   2   2   2   0   0   0   0   0   2   2   0   2   0   2   0   2   0   2   2   0   2   2   0   0   0   0   0   0   2   0   0   0   0   0   2   0   0   0   0   2   2   2   2   0   2   0   0   2   2   0   0   2   0   0   2
 MK-4-1                 2   2   0   2   0   2   2   2   2   0   0   0   0   0   2   0   2   2   0   2   0   0   2   2   0   2   2   0   2   0   2   2   0   2   2   0   2   2   2   0   0   0   2   0   2   2   0   2   2   0   0   2   2   0   0   0   0   2   0   0   2   0   2   0   2   2   0   0   2   0   2   0   2   0   2   2   0   0   0   0   2   0   2   2   0   2   2   0   0   0   2   0   0   2   0   2   0   0   2   0   0   2   0   2   0   2   0   0   0   2   0   0   2   0   0   2   0   2   0   2   0   0   2   2   2   0   2   2   0   2   0   0   0   0   2   0   2   2   0   2   2   0   2   0   2   0   2   2   2   0   2   0   2   2   0   0   0   2   0   0   2   0   0   2   0   0   0   2   0   0   2   0   0   0   0   0   2   0   0   0   0   0   0   0   0   0   0   0   0   2   2   2   0   2   2   2   0   0   0   0
 MK-4-2                 2   0   0   2   0   2   2   2   2   0   0   0   0   0   2   0   2   2   0   2   0   0   2   2   0   2   2   0   2   0   2   2   0   2   2   2   2   2   0   0   0   0   2   0   2   0   0   2   2   0   0   2   2   0   0   0   0   2   0   0   2   2   2   0   2   2   0   0   2   2   2   0   2   0   2   0   0   0   0   0   2   0   2   2   2   2   2   0   0   0   0   0   0   2   0   2   0   0   2   0   0   2   0   2   0   2   0   0   0   2   0   0   2   0   0   2   0   2   0   2   0   0   2   2   2   0   2   2   0   2   0   0   0   0   2   0   2   2   0   2   2   0   2   0   2   0   2   0   2   0   2   0   2   2   0   0   0   2   0   0   2   0   0   2   0   0   0   2   0   0   2   0   0   0   0   0   0   2   0   0   0   0   2   0   0   0   0   0   0   2   2   2   0   2   2   2   0   2   0   0
 MK-4-3                 0   0   0   2   0   2   2   2   2   0   0   0   0   0   2   2   0   2   0   2   0   0   2   2   0   2   0   0   2   0   2   2   0   2   2   2   2   2   0   0   0   0   2   0   2   0   2   2   2   0   0   2   2   0   0   0   2   2   0   2   2   2   2   2   2   2   2   0   2   2   2   0   2   0   2   0   0   0   0   0   2   0   2   2   2   2   2   0   0   2   0   0   0   2   2   2   0   2   2   0   0   2   0   2   0   2   0   0   0   2   0   0   2   0   0   2   0   2   0   2   0   0   2   2   2   0   0   2   0   2   0   0   0   0   2   0   2   0   2   2   2   0   2   0   2   0   2   0   2   0   2   0   2   2   0   0   0   2   0   0   2   0   0   2   0   0   0   2   0   0   2   0   0   0   0   0   0   2   0   2   0   0   2   0   0   0   0   0   0   2   2   2   0   2   2   2   0   2   0   0
 MK-4-4                 0   0   2   2   0   2   2   2   2   0   0   0   0   0   0   2   0   0   0   2   0   0   2   2   0   0   0   0   2   2   2   2   0   2   2   2   2   2   0   0   0   0   2   0   2   0   2   2   2   0   0   0   2   0   0   0   2   2   0   2   2   2   0   2   2   2   2   0   2   2   2   0   2   0   2   0   0   0   0   0   2   0   2   2   2   2   2   0   2   2   0   0   0   2   2   2   0   2   2   0   0   2   0   2   0   2   0   0   0   2   0   0   2   0   0   0   0   2   0   2   0   0   0   2   2   0   0   2   0   2   0   0   0   0   2   0   0   0   2   2   2   2   2   0   2   0   2   0   2   0   2   0   2   2   0   2   0   2   0   0   0   0   0   2   0   0   2   0   0   0   0   0   0   0   2   0   0   2   0   2   0   0   0   0   0   0   0   0   0   2   2   2   0   2   2   2   2   0   0   0
 MK-4-5                 0   0   2   0   0   2   2   2   2   0   0   0   0   0   0   0   0   0   0   2   0   0   2   2   0   0   0   0   2   2   2   2   0   2   0   2   2   2   0   0   0   0   2   0   2   0   2   2   0   2   0   0   0   0   0   0   2   2   0   2   0   2   0   0   0   2   2   0   2   2   2   0   2   0   2   0   0   2   0   0   2   0   2   2   2   2   2   0   2   2   0   0   0   2   2   2   0   2   0   0   0   2   2   2   0   0   0   0   0   2   0   0   2   0   0   0   0   2   0   2   0   0   2   0   2   0   0   2   0   2   0   0   0   0   2   2   0   0   2   2   2   2   0   0   2   0   2   0   2   0   2   0   2   2   0   2   0   0   0   0   0   0   0   2   2   0   2   0   0   2   0   0   0   0   2   0   0   2   0   2   0   0   0   2   0   0   0   2   2   2   2   0   0   0   2   2   2   0   0   0
 MK-4-6                 0   0   2   0   0   2   2   2   2   0   0   0   0   0   0   0   0   0   0   2   2   0   2   2   0   0   0   0   2   2   2   2   0   2   0   2   2   2   0   0   2   0   2   0   2   0   2   0   0   2   2   0   0   0   0   0   0   2   0   2   0   2   0   0   0   2   2   0   2   0   2   0   2   0   2   0   0   2   2   0   0   0   2   2   2   2   2   0   2   2   0   0   2   2   2   2   2   0   0   0   0   2   2   2   0   0   0   0   0   2   0   2   2   0   0   0   0   2   0   2   0   0   2   2   2   0   0   2   0   2   0   0   0   0   2   2   0   0   2   2   2   2   0   0   0   0   2   0   2   0   2   0   2   2   0   2   0   0   0   0   0   2   0   2   2   0   2   0   0   2   0   0   0   0   2   0   2   2   0   2   0   0   0   2   2   0   0   0   2   2   0   0   0   0   2   2   2   2   0   0
 MK-4-7                 0   0   2   0   0   2   2   2   2   0   0   2   0   0   0   2   0   0   0   2   2   0   2   2   0   0   0   0   2   2   0   2   0   2   0   0   2   2   0   0   2   0   2   2   2   0   2   0   0   2   2   0   0   0   2   0   0   2   0   2   0   2   0   0   0   2   2   0   2   0   2   0   2   2   2   0   0   2   2   0   0   0   2   2   2   2   2   0   0   0   0   0   2   2   2   2   2   0   0   2   0   2   2   2   0   0   0   0   0   2   0   2   2   0   0   0   0   2   0   2   0   0   2   0   2   0   0   2   0   2   0   0   0   0   2   2   0   0   2   2   2   2   0   0   0   2   2   2   2   0   2   0   2   2   0   0   0   0   0   0   0   2   0   0   2   2   2   0   0   2   0   0   0   0   2   0   2   2   0   0   0   0   0   2   2   2   0   0   2   2   0   0   2   0   2   2   2   2   0   0
 MK-4-8                 0   0   2   0   0   2   2   2   2   0   0   2   0   0   0   2   0   0   0   2   2   0   2   2   0   2   2   0   2   2   0   2   2   2   0   0   2   2   0   0   2   0   2   0   2   0   2   0   0   2   2   0   2   0   0   0   0   2   0   2   0   2   0   0   0   2   2   0   2   0   2   0   2   2   0   0   0   2   2   0   0   0   2   2   2   2   2   0   0   0   0   0   2   2   2   0   2   0   0   2   0   2   2   2   0   0   0   0   0   2   0   2   2   0   0   2   0   2   0   2   0   0   0   0   2   0   0   2   2   0   0   0   0   0   2   2   2   0   0   2   2   0   0   0   0   2   2   2   2   0   2   0   2   2   2   2   0   0   0   0   0   0   0   0   2   0   2   0   2   2   0   0   0   0   2   0   2   2   0   0   2   0   0   2   2   2   0   0   2   2   0   0   2   0   2   2   2   2   0   0
 MK-4-9                 0   0   2   0   0   2   2   0   2   0   0   2   0   0   0   2   0   0   2   2   2   0   2   2   0   2   2   0   0   2   0   2   2   2   0   2   2   2   0   0   0   0   2   0   2   0   2   0   0   0   2   0   2   0   0   0   0   0   0   2   0   2   0   2   0   2   2   0   2   0   2   0   0   2   0   0   0   0   2   0   0   0   2   2   2   2   2   0   0   0   0   0   2   2   2   0   2   0   0   2   0   2   2   2   0   0   0   0   0   2   0   2   2   0   0   2   0   2   0   2   0   0   2   0   2   0   0   2   2   0   0   0   0   0   2   2   2   0   0   2   2   0   0   0   0   2   2   2   2   0   2   0   2   2   2   2   0   0   0   0   0   0   2   0   2   0   2   0   2   2   0   0   0   0   2   0   2   2   0   0   2   0   0   2   2   2   0   0   2   2   0   2   2   0   2   0   2   2   0   0
 MK-4-10                0   0   2   0   0   2   2   0   2   0   0   2   0   0   0   2   0   2   2   2   2   0   2   2   0   2   2   0   0   2   0   2   2   2   0   2   2   2   0   2   0   0   2   0   2   0   2   0   0   0   2   0   2   2   0   0   0   0   0   0   2   2   0   2   0   2   2   0   2   0   2   0   0   2   0   0   0   2   2   0   0   0   2   2   2   0   2   0   0   2   0   0   0   2   2   0   2   0   0   2   0   2   2   2   2   0   0   0   0   2   0   2   2   0   0   2   2   2   0   2   0   0   2   0   2   2   0   2   2   0   0   0   0   0   2   2   0   0   0   2   2   0   0   2   0   2   2   2   2   0   2   0   2   2   2   2   2   0   0   0   0   0   2   0   2   2   2   0   2   2   0   0   0   0   2   0   2   2   2   0   2   0   0   2   2   2   0   0   2   2   0   2   2   0   2   0   2   2   0   0
 MK-4-11                2   0   2   0   0   2   2   0   2   0   0   2   0   0   2   2   0   2   2   2   2   0   2   2   0   0   2   0   0   2   0   2   2   2   0   0   2   2   0   2   2   0   2   0   2   0   2   0   0   0   0   0   2   2   0   0   0   0   2   0   0   2   2   2   2   2   2   0   2   0   2   0   0   2   0   0   0   2   2   0   0   0   2   2   2   0   0   0   0   2   0   0   0   2   2   0   2   0   0   2   2   2   2   2   0   0   0   0   0   2   0   0   2   0   0   2   2   2   0   2   0   0   2   0   0   0   2   2   2   0   2   0   0   0   2   2   0   0   2   2   2   0   0   2   0   2   2   0   2   0   2   0   2   2   2   2   0   0   0   0   2   0   2   0   2   0   2   0   2   2   0   0   0   0   2   0   2   2   2   0   2   0   0   2   2   2   0   0   2   2   0   2   2   0   2   0   2   2   0   0
 MK-4-12                2   0   2   0   0   2   0   0   2   0   0   2   0   0   2   2   0   2   2   2   2   2   2   2   0   0   0   0   0   2   0   2   2   2   0   0   0   2   0   2   2   0   2   2   2   0   2   0   0   0   0   0   2   2   0   0   0   0   2   0   0   2   2   2   2   2   2   0   2   2   2   0   0   2   0   0   0   2   2   0   0   0   2   2   2   0   2   0   0   2   0   0   0   2   0   0   2   0   2   0   2   2   2   2   0   0   2   0   0   2   0   0   2   0   0   2   2   2   0   2   0   0   2   2   2   0   2   2   2   0   2   0   0   0   2   2   0   0   2   2   2   0   0   2   0   2   2   0   2   0   2   0   2   2   2   2   0   2   0   0   0   0   2   0   2   0   2   0   2   2   0   0   0   0   2   0   2   2   2   0   2   0   0   2   2   2   0   0   2   2   0   2   2   0   2   0   2   2   0   0
 MK-4-13                0   0   2   0   0   2   2   0   2   0   0   2   0   0   2   0   0   2   2   2   2   2   2   2   0   0   0   0   0   2   0   2   2   2   0   0   0   2   2   2   2   0   2   0   2   0   2   0   0   0   2   0   2   0   2   0   0   0   2   0   2   2   2   2   2   2   0   0   2   2   0   0   0   2   2   0   0   2   2   0   0   0   2   2   2   0   2   0   0   2   2   0   0   2   0   2   2   0   2   0   2   2   2   2   0   0   2   0   0   2   0   0   2   0   0   2   2   2   0   2   0   0   2   0   2   0   2   2   2   0   0   0   0   0   2   2   0   0   2   2   2   0   0   2   0   2   2   0   2   0   2   0   0   0   2   2   0   2   0   0   0   0   2   0   2   0   0   0   2   2   0   0   0   0   2   0   2   2   2   0   2   0   0   2   2   2   0   0   2   2   0   2   2   2   2   0   2   2   0   0
 MK-4-14                0   0   0   0   0   2   2   0   2   0   0   2   0   0   2   0   0   2   2   2   2   2   2   2   0   0   0   0   0   2   0   2   2   2   0   0   0   2   2   2   2   0   2   0   2   0   2   0   0   0   2   0   2   0   2   0   0   0   2   0   2   2   2   2   2   2   0   0   2   2   2   0   0   2   2   0   0   2   2   0   2   0   2   2   0   0   2   2   0   2   2   0   0   2   0   2   2   0   2   0   2   2   2   2   0   0   2   0   2   2   0   0   2   0   0   2   2   2   0   2   0   0   2   0   2   0   2   2   0   2   0   0   0   0   2   2   0   0   2   0   2   0   0   2   0   2   2   0   2   0   2   0   0   0   0   2   0   2   0   0   0   0   2   0   2   0   0   2   2   2   0   0   0   0   2   0   2   2   2   0   2   0   0   2   0   2   0   0   2   0   0   0   0   2   2   0   2   2   0   0
 MK-4-15                2   0   0   0   0   2   0   0   2   0   0   2   0   0   2   0   0   2   0   2   2   2   2   2   0   0   0   0   0   2   2   2   2   2   0   0   0   0   2   2   2   0   2   0   2   0   2   0   0   0   2   0   2   0   2   0   0   0   2   0   2   0   2   2   2   2   0   0   2   0   2   0   0   2   2   0   2   0   2   0   2   0   2   2   0   0   2   2   0   2   2   0   0   2   0   2   2   0   2   0   2   2   2   2   0   0   2   2   2   2   0   0   2   0   0   2   2   2   0   2   0   0   2   0   2   0   0   2   0   2   2   0   0   0   2   2   0   2   2   0   0   0   2   2   2   2   2   0   2   0   2   0   0   2   0   0   0   2   2   0   0   0   2   0   2   0   0   2   2   2   0   0   0   2   2   0   2   2   2   2   2   0   0   2   0   2   0   0   0   0   0   0   0   2   2   0   2   2   0   0
 MK-4-16                2   2   0   0   2   2   0   0   2   0   0   2   0   2   2   2   0   2   2   2   2   2   2   2   0   0   0   0   2   2   2   2   2   2   0   0   2   0   2   2   2   0   2   0   2   0   2   0   0   0   2   0   2   0   0   0   0   0   2   0   0   0   2   2   2   2   0   2   2   0   0   0   0   2   2   2   2   0   2   0   2   0   2   2   0   0   2   2   0   2   2   0   0   2   0   2   2   0   2   2   2   0   2   2   0   0   2   2   2   2   2   0   2   0   0   2   2   2   0   2   0   0   2   0   0   0   0   2   0   2   2   0   0   0   2   2   0   2   2   0   0   0   2   2   2   2   2   0   0   2   2   0   0   2   2   0   0   2   2   0   0   0   0   0   2   0   0   2   2   2   0   0   0   2   2   0   2   2   0   2   2   0   0   2   0   2   0   0   0   0   0   0   0   2   2   0   2   2   0   0
 MK-5-1                 2   2   2   2   0   0   2   0   0   0   2   2   2   0   0   2   2   2   0   0   2   2   2   2   0   2   0   0   2   2   2   0   0   0   2   0   2   2   0   0   2   0   2   0   0   2   2   0   2   2   2   2   0   2   0   2   0   0   0   2   0   0   2   2   2   0   0   2   2   0   0   0   0   0   2   2   0   2   2   0   0   0   0   2   0   2   0   2   0   0   0   0   0   0   2   0   0   2   0   2   0   0   0   0   0   2   0   2   0   2   2   2   0   0   0   2   0   0   2   0   0   2   2   2   2   0   0   0   0   0   2   2   0   0   0   0   2   0   2   2   2   0   0   2   0   0   0   2   0   2   2   2   2   0   0   0   2   2   2   0   0   0   0   2   2   2   0   2   2   0   2   2   0   0   0   2   2   0   2   0   2   0   0   2   0   0   2   0   2   0   0   2   0   0   0   0   0   2   2   0
 MK-5-2                 2   2   2   2   2   0   0   0   0   0   2   2   2   0   0   2   2   2   0   0   0   2   2   2   0   2   0   0   2   2   2   0   0   0   2   0   2   2   0   0   2   0   2   0   0   0   2   0   2   2   2   2   0   2   0   2   0   0   0   2   0   0   2   2   2   0   0   2   2   0   0   0   0   0   2   2   0   2   2   0   0   0   0   2   0   2   0   2   0   0   0   0   2   0   2   2   0   2   0   2   2   0   0   0   2   2   0   0   0   2   2   2   0   0   0   2   0   0   2   2   0   0   2   2   2   0   2   0   2   2   2   2   0   0   2   2   2   0   2   2   2   0   0   2   0   0   0   2   0   2   2   2   2   0   0   0   2   2   2   0   0   0   0   0   2   0   0   2   2   0   2   2   0   0   0   2   2   0   2   0   2   2   0   2   0   0   2   0   2   0   0   2   0   0   0   0   0   2   2   0
 MK-5-3                 2   2   2   2   0   0   0   0   0   0   2   2   2   0   0   2   2   2   0   2   0   2   0   2   0   2   0   0   2   2   2   2   0   0   2   0   2   2   0   2   2   0   2   0   0   0   2   0   2   2   0   2   0   2   0   2   0   0   0   2   0   0   2   2   2   0   0   2   2   0   0   0   0   0   2   2   2   2   2   0   0   0   0   2   0   2   2   2   0   0   0   0   2   0   2   2   0   2   0   2   2   0   0   0   2   2   0   0   0   2   2   0   0   0   0   0   0   0   2   2   0   0   2   2   2   0   0   0   0   2   2   2   0   0   2   0   2   0   0   2   2   0   0   2   0   0   0   2   2   2   2   2   2   0   0   0   2   2   0   0   0   0   0   0   0   0   0   2   2   0   2   2   0   0   0   2   2   0   2   0   2   2   2   2   0   0   2   0   2   0   0   2   0   0   2   0   0   2   0   0
 MK-5-4                 2   2   2   0   0   0   0   0   0   0   2   2   2   0   0   2   2   2   2   2   0   2   0   2   0   2   0   2   0   2   2   2   0   0   2   0   2   2   0   2   2   0   2   0   2   0   0   0   2   2   0   2   0   2   0   2   0   0   2   2   0   0   2   2   2   0   2   2   2   2   0   0   0   0   2   2   0   2   2   0   0   0   0   2   2   2   2   2   0   0   0   0   2   2   2   2   0   2   0   2   2   0   0   0   2   2   0   0   0   2   2   0   2   0   0   0   0   0   2   2   0   0   2   2   2   2   0   0   0   2   2   2   0   0   2   0   2   2   0   2   2   0   0   2   0   0   0   2   0   2   2   2   2   0   0   2   2   2   2   0   0   0   0   0   0   2   0   2   2   0   2   2   0   0   0   2   2   0   2   0   2   2   2   2   0   0   2   0   2   0   0   2   0   0   2   0   0   2   0   0
 MK-5-5                 2   2   2   0   0   2   0   0   0   0   2   2   0   0   0   2   2   2   2   2   0   2   0   2   0   2   0   2   0   2   2   2   0   0   2   2   2   2   0   2   2   0   2   0   2   0   0   2   2   2   0   2   0   2   0   2   0   0   2   2   0   0   2   2   2   0   2   2   2   2   0   0   0   0   2   2   0   2   2   2   0   0   0   2   2   2   2   0   0   0   0   0   2   2   2   2   0   0   0   2   2   0   0   0   2   2   0   0   0   2   2   0   2   0   0   0   0   0   2   2   0   0   2   0   2   2   0   0   0   2   2   2   0   0   2   0   2   2   0   2   2   0   0   0   2   0   0   2   0   2   2   0   2   0   0   2   2   2   2   0   0   0   0   0   0   2   0   2   2   0   2   0   0   0   0   0   2   0   2   0   2   2   2   2   2   0   2   0   2   0   2   2   0   0   2   0   0   2   0   2
 MK-5-6                 2   2   2   0   0   2   0   0   0   0   2   2   0   0   0   2   2   2   2   2   0   2   2   2   0   2   0   2   0   2   2   2   0   0   2   2   2   2   0   2   2   0   2   0   2   0   0   2   2   2   0   2   0   2   0   2   0   0   2   2   0   0   2   2   2   0   2   2   2   2   0   0   0   0   2   2   0   2   2   2   0   2   0   0   2   2   2   0   0   0   0   0   2   2   2   0   0   0   0   2   2   2   0   0   2   2   0   0   2   0   2   0   2   0   0   0   0   0   2   2   0   2   2   2   2   2   2   0   0   2   2   2   0   0   0   0   2   2   0   2   2   0   0   0   2   0   0   2   0   2   2   0   2   0   0   2   2   2   0   0   0   0   0   0   0   2   0   2   2   0   2   0   0   0   0   0   0   0   2   0   2   0   2   2   2   0   2   0   2   0   2   2   0   0   2   0   0   2   0   2
 MK-5-7                 2   2   2   0   0   2   0   0   0   0   2   2   2   0   0   2   2   2   0   2   0   2   2   2   0   2   0   2   0   2   0   2   0   0   2   2   2   2   2   2   2   0   2   0   2   0   0   2   2   2   0   0   0   2   0   2   0   0   2   2   0   2   2   2   2   0   2   2   2   2   0   0   0   0   2   2   0   0   2   2   0   2   0   2   2   2   2   0   0   0   0   0   2   2   2   0   0   0   0   2   2   0   0   0   2   2   0   2   2   0   2   0   2   0   0   0   0   0   2   2   0   2   0   2   2   2   2   0   0   2   2   2   0   0   2   0   2   2   0   2   2   0   0   0   2   0   0   2   0   2   2   0   2   0   0   2   2   2   0   0   0   0   0   2   0   2   0   0   2   0   2   0   2   0   0   0   2   0   2   0   2   0   2   2   2   0   2   0   2   0   2   2   2   0   2   0   0   2   0   2
 MK-5-8                 2   0   2   0   0   2   0   0   0   0   0   2   0   0   0   2   2   2   0   0   0   2   2   2   0   2   2   2   0   2   0   2   0   0   2   2   2   2   2   2   2   0   2   0   2   0   0   2   2   0   0   0   0   0   0   0   0   0   2   2   0   2   2   2   2   0   0   2   0   2   0   0   0   0   2   2   0   0   2   2   0   2   0   2   2   2   2   0   0   0   0   0   2   2   0   0   0   0   0   0   2   0   0   0   2   2   0   2   2   0   2   0   2   0   0   0   0   2   2   2   0   2   0   2   0   0   2   0   0   2   0   2   0   0   2   0   2   2   0   2   2   0   0   0   2   0   0   2   0   2   2   0   2   0   2   2   2   2   0   0   0   0   0   0   0   2   2   0   2   0   2   0   2   0   0   0   2   0   2   0   2   2   2   2   2   2   2   0   2   0   2   2   2   0   2   0   0   2   0   2
 MK-5-9                 2   0   2   0   2   2   0   0   0   0   0   2   2   0   0   2   2   2   0   0   0   2   2   2   0   2   0   2   2   2   0   2   0   0   0   2   2   2   2   0   2   0   2   0   2   2   0   0   2   0   0   0   0   0   0   0   0   0   2   2   0   2   2   2   2   0   0   2   0   2   0   0   0   0   0   2   0   0   2   2   0   2   0   2   0   2   2   0   0   0   0   0   2   0   0   0   0   0   0   0   2   0   0   0   2   2   0   2   2   0   2   0   2   0   0   0   0   2   2   2   0   2   0   2   0   0   2   0   0   2   0   2   2   0   2   0   2   2   0   2   2   0   0   0   2   0   0   2   0   2   2   0   0   0   2   2   2   2   0   0   0   0   0   0   0   2   0   0   2   0   2   0   2   0   0   0   2   0   2   0   2   0   2   0   2   2   2   0   2   0   2   2   2   2   2   0   0   2   0   2
 MK-5-10                0   0   2   0   2   2   0   0   0   2   0   2   2   0   2   2   2   2   0   0   0   2   2   2   0   2   0   2   2   2   0   2   0   0   0   2   2   2   2   0   2   0   2   0   2   2   0   0   2   0   0   0   2   0   0   0   0   0   2   2   0   2   2   2   2   0   0   2   0   2   2   0   0   0   0   2   2   0   2   2   0   2   0   0   0   2   2   0   0   0   2   0   2   2   0   0   0   0   0   0   2   0   0   0   2   2   0   0   2   0   2   2   0   0   0   0   0   2   2   2   0   2   0   0   0   0   2   0   0   2   0   2   2   0   2   0   2   2   0   2   2   0   0   0   2   0   0   0   0   2   2   0   0   0   0   2   2   0   0   0   0   0   0   0   0   2   0   0   2   0   2   0   2   0   0   0   2   0   2   0   2   0   2   0   2   2   2   0   2   2   2   0   2   2   2   0   0   2   0   2
 MK-5-11                2   2   2   0   2   2   0   0   0   0   0   2   2   0   2   2   2   2   0   0   0   2   0   0   0   2   0   2   2   2   0   2   0   0   0   2   2   2   2   2   2   0   2   0   0   2   0   0   2   0   0   2   2   0   0   0   0   2   0   2   0   2   2   2   2   0   0   2   0   2   2   0   0   0   0   2   2   0   2   2   0   2   0   0   0   2   2   0   0   0   2   0   2   2   0   0   0   0   0   0   2   0   0   0   2   2   0   0   2   0   2   2   0   0   0   0   0   2   2   2   0   2   0   0   2   2   2   0   0   2   0   2   2   0   2   0   2   2   0   2   2   0   0   0   2   0   2   0   0   2   2   0   0   0   0   2   2   0   0   2   0   0   0   0   0   0   0   0   2   0   2   2   2   0   2   0   2   0   2   0   2   0   2   0   2   2   2   0   2   0   2   0   2   2   2   0   0   2   0   2
 MK-5-12                2   2   0   0   2   2   0   0   0   0   0   2   2   0   2   2   2   2   0   0   0   2   0   0   0   2   0   0   2   2   0   2   0   0   0   0   2   2   2   2   2   0   2   0   0   0   2   0   2   0   0   2   2   0   0   0   0   0   0   2   0   2   2   2   0   0   0   2   0   2   2   0   0   0   0   2   0   2   2   2   0   2   0   0   0   2   2   0   0   0   2   0   2   2   0   0   0   0   0   0   2   2   0   0   2   2   0   0   2   0   2   2   0   0   0   0   0   2   0   2   0   2   0   2   2   2   2   0   0   0   0   2   2   0   2   0   2   2   2   2   2   0   0   2   2   0   0   0   0   0   2   0   0   0   0   2   2   0   0   2   0   0   0   0   2   0   0   0   2   0   2   2   2   0   2   0   0   0   2   0   2   0   2   0   2   2   2   0   2   0   2   0   2   2   2   2   0   2   0   0
 MK-5-13                2   2   0   0   2   2   0   0   0   0   0   2   2   0   2   0   2   2   0   0   0   2   0   0   0   2   0   2   2   2   0   2   0   0   0   2   2   0   2   0   2   0   2   0   2   2   2   0   2   0   0   2   2   0   0   0   2   0   0   2   0   2   0   2   0   0   0   2   0   2   2   0   0   0   0   2   0   2   2   2   0   0   0   0   0   2   2   0   0   0   2   0   2   2   0   0   0   0   0   0   2   2   0   0   0   2   0   0   2   0   2   2   0   0   0   0   0   2   2   2   0   2   0   2   2   2   2   0   0   0   0   2   2   0   2   0   2   2   2   2   2   0   0   0   2   0   0   0   2   0   2   0   0   0   0   2   2   0   0   2   0   0   0   0   2   0   0   0   2   2   2   2   2   0   2   0   0   0   2   0   2   2   2   0   2   2   2   0   2   0   0   2   2   2   2   2   0   2   0   2
 MK-5-14                2   2   0   0   2   2   2   0   0   0   0   2   2   2   2   0   2   2   0   0   0   2   0   0   0   2   0   2   0   2   0   2   0   0   0   2   2   0   2   0   2   0   2   0   0   2   2   0   2   0   0   2   2   0   0   0   2   0   0   2   0   0   2   2   0   0   0   0   0   2   2   0   0   0   2   2   0   2   2   2   0   2   0   0   0   2   2   0   0   0   2   0   2   2   0   0   0   0   0   0   2   2   0   0   0   2   0   0   2   0   2   2   0   0   0   0   0   2   2   2   0   2   0   2   2   2   2   0   0   0   0   2   2   0   0   2   0   2   2   2   2   0   0   0   2   0   0   2   0   0   2   0   0   0   0   2   2   0   0   2   0   0   0   2   2   0   0   0   2   2   2   2   2   0   2   0   0   0   0   0   2   2   2   0   2   2   2   0   2   0   0   0   2   2   2   2   0   0   0   2
 MK-5-15                2   2   0   0   2   0   2   0   0   0   2   2   2   2   2   0   2   2   0   0   0   2   0   0   0   2   0   2   0   2   0   2   0   0   0   2   2   0   2   0   0   0   2   0   0   2   2   0   2   0   0   0   2   0   0   0   2   0   0   2   0   0   2   2   0   2   0   0   0   2   2   0   0   2   2   2   0   2   0   0   0   0   0   0   0   2   0   0   0   0   2   0   2   2   0   0   0   0   0   0   2   2   0   0   0   2   0   0   2   0   2   2   0   0   0   0   0   0   2   2   0   2   0   2   2   2   2   0   0   0   0   2   2   0   0   2   2   2   2   2   2   0   0   0   2   0   0   2   0   0   2   0   0   0   0   2   2   0   0   2   0   0   0   2   2   0   0   0   2   2   2   2   2   0   0   0   0   0   0   0   2   2   2   2   2   2   2   0   2   2   0   0   2   2   2   2   0   0   0   2
 MK-5-16                2   2   0   0   2   0   2   0   2   0   2   2   2   0   0   0   2   2   2   0   0   2   0   0   0   2   0   2   0   2   2   2   0   0   0   2   2   0   2   0   0   0   2   0   0   2   2   0   2   0   0   0   0   0   0   0   2   0   0   2   0   0   2   2   0   2   0   0   0   2   2   0   0   2   0   2   0   0   0   0   2   0   2   0   0   2   0   0   0   0   0   0   2   2   0   0   0   0   0   0   2   2   0   0   0   2   0   0   2   2   2   2   0   2   0   0   0   2   0   2   0   2   0   2   0   2   2   0   0   0   0   2   2   0   2   2   2   2   2   2   0   0   2   0   2   0   0   2   0   0   2   0   0   0   0   2   0   0   0   2   0   0   0   2   2   0   0   0   2   0   2   2   2   0   0   0   2   0   0   0   2   2   2   2   2   2   2   0   2   2   0   0   2   2   2   2   0   0   0   2
 MK-6-1                 2   2   2   0   0   0   2   0   2   0   0   2   2   0   0   2   0   2   0   0   2   2   0   0   0   0   2   2   0   0   0   0   2   2   0   2   0   2   2   2   0   0   0   0   2   2   2   2   0   2   0   0   0   2   2   0   2   2   0   2   2   0   2   2   0   0   2   0   2   2   0   2   0   2   2   0   2   0   0   0   0   0   0   2   2   2   2   0   2   2   0   2   0   0   0   0   0   2   0   0   0   0   2   2   0   0   2   0   2   2   0   2   0   2   0   2   0   0   2   0   2   0   0   0   2   0   2   2   2   2   0   2   0   0   2   0   2   2   2   2   0   0   2   0   0   2   0   0   0   2   2   0   0   2   0   0   0   0   2   0   2   2   2   2   2   2   0   0   2   0   0   2   0   0   2   0   2   0   0   2   0   0   2   0   0   2   2   2   2   0   0   2   2   2   0   0   0   2   0   2
 MK-6-2                 2   2   2   0   0   2   2   0   2   0   0   2   2   0   0   2   0   2   0   0   2   2   0   0   0   0   2   2   0   0   0   0   2   2   0   2   0   2   2   2   2   0   0   0   2   2   2   2   0   2   0   0   0   2   2   0   2   2   0   2   0   0   2   2   0   0   2   0   2   2   0   2   0   2   2   0   2   0   0   0   0   0   0   2   2   2   0   0   2   0   0   2   0   0   0   0   0   2   0   0   0   0   2   2   0   0   2   0   2   0   0   2   0   2   0   2   0   0   2   0   2   0   0   0   2   0   2   2   2   2   0   2   0   0   2   0   2   2   2   2   2   0   2   0   0   2   0   2   0   2   2   0   0   2   0   0   0   0   0   0   2   2   0   2   2   2   0   0   0   0   0   2   0   0   2   0   2   0   0   2   0   0   2   2   0   2   2   0   2   0   0   2   2   2   0   0   2   2   2   2
 MK-6-3                 2   2   2   0   0   2   2   0   2   0   0   2   0   0   0   2   0   2   0   0   2   2   0   0   0   0   2   2   0   0   0   2   2   2   0   2   0   2   2   2   2   0   0   0   2   2   0   2   0   2   0   0   0   2   2   0   2   2   0   2   0   0   2   2   0   0   2   0   0   2   0   2   0   2   2   0   2   2   0   0   0   2   0   2   2   2   0   0   2   0   0   2   0   0   0   0   0   2   0   0   0   0   2   2   0   0   2   0   2   0   0   2   0   2   0   2   0   0   2   0   2   0   0   0   2   0   2   2   2   2   0   2   0   0   2   0   2   2   2   2   2   0   2   0   0   2   0   2   0   2   2   0   0   2   0   0   0   0   0   0   2   2   0   0   2   2   0   0   0   0   0   2   0   0   2   0   0   0   0   2   2   0   0   2   0   2   2   0   2   0   0   2   2   2   0   2   0   2   2   2
 MK-6-4                 2   2   0   0   2   2   2   0   2   0   0   2   0   0   0   2   0   2   0   0   2   2   0   0   0   0   2   2   0   0   2   2   2   2   0   2   0   2   2   2   2   0   0   0   2   2   0   2   0   2   0   0   0   2   2   2   2   2   0   2   0   0   2   2   0   0   2   0   0   0   0   2   0   2   2   0   2   2   0   0   0   2   0   2   2   2   0   0   0   0   0   0   0   0   0   0   0   2   0   0   0   0   2   2   0   2   2   0   2   0   0   2   2   2   0   2   0   0   2   2   0   0   0   0   2   0   2   2   2   0   0   2   0   0   2   2   2   2   2   2   2   0   2   0   0   2   0   2   0   2   2   0   0   2   0   0   2   0   0   0   2   2   0   0   2   2   0   0   0   0   0   2   2   0   2   0   2   0   0   0   2   0   0   2   0   2   2   0   2   0   0   2   0   2   0   2   0   2   2   2
 MK-6-5                 2   2   0   0   0   2   2   0   2   0   0   2   0   2   0   0   0   2   0   0   2   0   0   2   0   0   2   2   0   0   2   2   2   2   2   2   2   0   2   2   2   0   0   0   2   2   0   2   0   2   0   0   0   2   2   2   2   2   0   2   0   0   2   2   0   0   2   0   0   2   0   2   0   0   2   0   2   2   0   0   0   2   2   2   2   2   0   0   0   0   0   0   0   0   0   0   0   2   0   0   0   0   2   2   0   2   2   0   2   0   0   2   2   2   0   2   0   0   2   2   0   0   0   0   2   0   2   2   2   0   0   2   0   0   2   2   2   2   2   0   2   0   2   0   0   2   2   2   0   2   2   0   0   2   0   0   2   0   0   0   2   0   0   0   2   2   0   0   0   0   0   2   2   0   2   0   2   0   0   0   2   0   0   2   0   2   2   0   2   0   0   2   0   2   0   2   0   2   2   0
 MK-6-6                 2   2   0   2   0   2   0   2   2   0   0   0   2   2   2   0   0   2   0   2   2   0   0   2   0   0   2   2   0   0   2   2   2   2   2   2   2   0   0   2   2   0   0   0   2   2   2   2   2   2   0   0   0   2   2   2   2   2   0   2   0   0   2   2   0   0   2   0   0   2   0   0   0   0   2   0   2   2   0   0   0   2   0   2   2   2   2   0   0   0   0   0   0   0   0   0   0   2   0   0   0   0   2   2   0   2   2   0   0   0   0   2   2   2   0   2   2   0   2   0   0   0   0   0   2   0   2   2   2   2   2   2   0   0   2   2   2   2   2   0   2   2   2   0   0   2   2   2   0   2   2   0   0   2   0   0   2   0   0   0   2   0   0   0   2   2   2   0   0   0   0   2   2   0   2   0   2   0   0   0   2   0   0   2   0   0   2   2   2   0   0   2   0   2   0   2   2   2   2   0
 MK-6-7                 2   2   0   2   0   2   0   2   2   0   0   0   2   2   2   0   0   2   2   2   2   0   0   2   0   0   2   2   0   0   2   2   2   2   2   2   2   2   0   2   2   0   0   0   2   2   2   2   2   2   0   0   0   2   2   2   2   2   0   2   0   0   2   2   0   0   2   0   0   2   0   0   0   0   2   0   2   2   0   0   0   2   0   2   2   2   2   0   0   0   0   0   0   0   0   2   0   2   0   0   0   0   2   2   0   2   2   0   0   0   2   2   2   2   2   2   2   0   2   0   0   0   0   0   2   0   2   2   2   2   2   2   0   0   0   2   2   2   2   0   2   2   0   0   0   2   2   2   2   2   2   0   0   2   0   0   2   0   0   2   2   0   0   0   2   2   2   0   0   0   0   2   2   0   2   0   2   0   0   0   2   0   0   2   0   0   0   2   2   0   0   2   0   2   0   2   2   2   0   0
 MK-6-8                 0   2   0   2   0   2   0   2   2   0   0   0   2   2   2   0   0   0   2   2   0   0   0   2   0   0   2   2   0   0   2   2   2   2   2   2   2   2   0   2   2   0   0   0   2   2   2   0   2   2   0   0   2   0   2   2   2   0   0   0   0   0   2   2   0   0   2   0   2   2   0   2   2   0   2   0   2   2   2   0   0   2   0   2   2   2   2   0   2   0   0   0   0   0   0   2   0   2   0   0   0   0   2   2   0   2   2   0   0   0   2   2   2   2   2   2   2   0   2   0   0   0   0   0   2   0   2   2   2   2   2   2   0   0   0   2   2   2   2   0   2   2   0   0   0   2   2   2   2   2   2   0   0   2   0   0   2   0   0   2   2   2   0   0   2   0   2   0   0   0   0   0   2   0   2   0   2   2   0   0   2   0   2   2   0   0   0   2   2   0   0   2   0   2   0   2   2   0   0   0
 MK-6-9                 0   2   0   2   0   2   0   2   2   0   0   0   0   2   2   0   0   0   2   2   0   0   0   2   0   0   2   2   0   0   2   2   2   2   2   2   2   2   0   2   2   0   0   0   2   2   2   0   2   0   0   0   2   0   2   0   2   0   0   0   0   0   2   2   0   0   2   0   2   2   0   2   0   0   2   0   2   2   2   0   0   2   0   2   2   2   2   0   2   0   0   0   0   2   0   2   0   2   0   0   0   0   2   2   0   2   2   0   0   0   2   2   2   2   2   2   2   0   2   0   0   0   0   0   2   0   2   2   2   2   2   2   0   0   0   0   2   2   2   0   2   0   0   0   0   2   2   2   2   2   2   2   0   2   0   0   2   0   0   2   2   2   0   0   2   0   2   0   0   0   0   0   2   0   2   0   2   2   0   0   2   0   0   2   0   0   2   2   2   0   0   2   0   0   0   2   2   0   0   0
 MK-6-10                2   2   0   2   0   2   0   2   2   0   2   0   0   2   2   0   0   0   2   2   2   0   0   2   0   0   2   2   0   0   2   2   2   2   2   2   2   0   0   2   2   0   0   0   2   2   2   0   2   0   2   0   2   0   0   0   2   0   0   2   0   0   2   2   0   2   2   0   2   2   0   2   0   0   2   0   2   2   2   0   0   2   2   2   2   2   2   0   2   0   0   0   0   2   0   2   0   2   0   0   0   0   2   2   0   2   2   0   0   0   2   2   2   2   2   2   2   0   2   0   0   0   0   0   2   0   2   2   2   2   2   2   0   0   2   0   2   2   2   0   2   0   0   0   0   2   2   2   2   2   2   2   0   2   0   2   2   2   0   2   2   2   0   0   2   0   2   0   0   0   0   0   2   0   2   0   2   2   0   0   2   0   0   2   0   0   2   2   2   0   2   2   0   0   0   2   2   0   2   0
 MK-6-11                0   2   0   0   0   2   0   2   2   0   2   0   0   2   2   0   0   0   2   2   2   0   0   2   0   0   2   2   0   0   0   2   2   2   2   2   2   0   0   2   2   0   0   0   2   2   2   2   2   0   2   0   2   0   0   0   2   2   0   2   0   0   2   2   0   2   2   0   2   0   0   0   0   0   2   2   2   2   2   0   0   2   2   2   2   2   2   0   2   0   0   0   0   2   0   2   0   2   0   2   0   0   2   0   0   2   2   0   0   0   2   2   2   2   2   2   2   0   2   2   0   0   0   0   0   0   2   2   2   2   2   2   0   0   2   0   2   2   2   0   2   0   0   0   0   2   2   2   2   0   2   2   0   2   0   2   0   0   0   2   2   2   0   0   2   0   2   0   0   0   0   0   2   0   2   0   2   2   2   0   0   0   2   2   0   0   0   2   2   0   2   2   0   0   0   2   2   0   2   0
 MK-6-12                2   2   0   0   0   2   0   2   2   2   2   0   2   2   2   0   0   0   2   2   0   0   0   2   0   0   2   2   0   0   2   2   2   2   2   2   2   0   2   2   0   0   0   0   2   0   2   2   2   0   2   0   2   0   2   0   2   2   0   2   0   0   2   2   0   2   2   0   2   0   0   0   0   0   2   2   2   2   2   0   2   2   2   2   2   2   2   0   0   0   0   0   2   2   0   2   0   2   2   2   0   2   2   0   0   2   2   0   2   2   2   2   2   2   2   2   2   0   2   2   0   0   0   0   0   2   2   2   2   2   2   2   0   0   2   2   2   2   2   0   2   0   0   0   0   0   0   2   2   0   2   2   2   2   0   0   0   0   0   2   2   2   0   0   2   0   2   2   0   0   0   0   0   0   2   0   2   2   2   0   0   0   2   2   2   0   0   2   2   0   2   2   0   0   0   2   0   0   2   0
 MK-6-13                2   2   0   0   0   2   0   2   2   2   2   0   2   2   2   0   0   0   2   2   0   0   0   2   0   0   0   2   0   0   2   2   2   2   2   2   2   0   2   2   2   0   0   0   2   0   2   2   2   0   2   0   2   0   2   0   2   2   0   2   0   0   2   2   0   2   2   0   2   0   0   0   2   0   2   2   2   2   2   0   2   2   2   2   2   2   2   0   0   0   0   0   0   2   0   2   0   2   2   2   0   2   2   0   0   2   2   0   2   2   2   2   2   2   2   2   2   0   2   2   2   0   0   0   0   2   2   2   2   2   2   2   0   0   2   2   2   2   2   0   2   0   0   0   0   2   2   2   2   0   2   2   2   2   0   0   0   0   0   2   2   2   0   0   2   0   2   2   0   0   0   0   0   0   2   0   0   2   2   0   0   0   2   2   2   2   0   2   2   0   2   2   0   0   0   2   0   0   2   0
 MK-6-14                2   2   2   2   0   2   0   2   2   2   2   0   2   2   2   0   0   2   2   2   0   0   0   2   0   0   0   2   2   0   2   2   2   2   0   2   0   0   2   0   0   0   0   0   2   0   2   2   2   0   2   2   2   0   2   0   2   2   2   2   0   0   2   2   0   2   2   2   2   0   0   0   2   0   2   2   2   2   2   0   2   2   2   2   2   2   2   0   2   0   0   0   0   2   0   2   2   2   2   2   0   2   2   0   0   2   2   2   2   2   2   2   2   2   2   2   2   0   2   2   2   2   0   0   0   2   2   2   2   2   2   2   0   0   2   2   0   2   2   0   2   0   0   0   0   2   2   2   2   0   2   2   2   2   0   0   0   0   0   2   2   2   0   0   2   0   2   2   0   0   0   0   0   0   2   0   0   2   0   0   0   0   2   2   2   2   2   2   2   0   2   2   0   0   0   2   0   0   2   0
 MK-6-15                2   2   2   2   0   2   0   2   2   2   2   0   2   2   2   0   2   2   2   2   0   2   0   2   0   0   0   2   2   0   2   2   0   2   0   2   0   0   2   0   0   0   0   0   2   0   2   2   0   0   2   2   2   0   2   0   2   2   2   2   0   2   2   2   0   2   0   2   2   0   2   0   2   0   2   2   2   2   2   0   2   2   2   2   2   2   2   2   2   0   0   0   0   2   0   2   2   2   2   2   0   2   2   0   0   0   2   2   2   2   2   2   2   2   2   0   2   0   2   2   0   2   0   0   0   2   2   2   0   2   2   2   0   0   2   2   0   2   0   0   2   0   0   0   0   2   2   2   2   2   0   2   2   2   2   0   0   0   0   2   0   2   0   0   2   0   2   2   0   0   0   0   0   0   2   0   0   2   2   0   0   0   2   2   0   2   2   2   2   0   0   2   0   0   0   2   0   0   2   0
 MK-6-16                0   2   2   2   0   2   0   2   0   2   2   0   2   2   2   0   2   2   0   2   2   2   0   2   0   0   0   0   2   0   2   2   0   2   0   2   0   0   2   0   0   2   0   0   2   0   2   2   0   0   2   2   2   0   2   0   2   2   2   2   0   2   2   2   0   2   0   2   0   0   2   0   2   0   0   2   2   2   2   0   2   2   2   2   2   2   2   2   2   0   0   0   0   2   2   2   2   2   2   2   0   2   2   0   0   2   2   0   2   2   2   2   2   2   2   0   2   0   2   2   0   2   0   0   0   2   2   2   0   2   2   2   0   0   2   0   0   2   2   0   2   0   0   0   0   2   0   2   2   2   0   2   2   2   2   0   0   0   0   2   0   2   0   2   2   0   2   2   0   2   0   0   0   2   2   0   0   2   2   0   0   0   2   2   0   2   2   2   2   0   2   2   0   0   0   2   0   0   2   0
 
!****************************************** Phenotypic Data **********************************************************
!-100.0 is resevred for missing phenotype
SimulatedTrait1        15.6119   15.8489   12.2776   14.3778   14.8748   18.9541   12.3026   13.0760   16.7830   17.6228    9.7358   13.3608   13.9324   12.8853   19.8584   13.5684    9.8375   18.7449   11.2459   17.7520   18.0341   18.8904   13.4516   21.3841   15.7092   10.7913   12.0393   14.3124   16.5736   13.8381   11.5868   10.2394   16.6446   19.2480   18.2016   16.6133   11.2080   15.7541   16.8393   15.6294   17.9711   13.7041   16.3232   13.8822   16.5615   14.3524   14.5149   15.3727   11.4054   15.5167   16.2185   12.2053   17.5300   10.6922   20.1947   18.7126    8.7971   16.6922   16.8816   12.7055   16.6430   13.1621   22.6256   12.2400    9.1436   12.2495   19.0443   13.8805   14.0752   13.5537   11.7730   13.8145   11.2847    9.4352   19.3308    9.8605   14.2458   14.4188   15.1166   13.6339   14.9429   20.2948   13.8763    8.1174   18.5562   16.3138   20.9783   17.7176   18.8742   11.6495   16.4873   17.4443   16.5927   19.0057   15.5816   14.0216   14.6475   16.0256   15.5666   15.9017   12.4847   15.1989   11.6930   16.7634   14.4705   19.8406    8.4958   14.7093   13.5610   17.0767   11.3170   16.1117   15.7280   15.4772   15.1989   14.4539    7.4598   13.0062   13.8641   17.1262   18.7153   10.8572    9.6789   15.0627   16.4545   14.8759   13.1437   15.0466   14.0030   15.7573   11.8104   18.1154   16.5016   18.0913   10.8202   15.7080   11.9788   15.6412   12.5074   20.4799   11.6371    8.2434    9.6548   12.7895   19.2849   14.5018   15.5454   15.3359   13.3707   14.0834   16.5940   15.3988   12.0415   16.7433   14.9804   15.0322   13.1534   10.9933   12.1516   19.6376   16.6741   21.1359   17.3083   13.4018   17.9674   13.7101   11.3324   18.5921   17.5643   14.2105   16.7091   14.9766   13.6579   16.8982   17.2669   14.5472   15.4657   12.1452   12.6021    9.5221   10.0670   14.5156   16.2921   15.2584   14.1068   11.2087   13.9807   19.8365   14.0137   13.4099   13.1545   20.1019   13.7006   21.1843   14.7853   12.3688   18.5775   16.1801   19.6345   14.8556
SimulatedTrait2         9.0425    7.1837   11.4578    9.4214    8.0859   10.3608   10.2322   10.1484   12.1600   11.0293    9.8212   10.2066    9.1187   11.2490   10.5433    9.1494   12.0484   12.8716   13.1122   11.1474   11.0991   10.4427   10.8842   12.5388    8.1550    9.8736    9.6790   10.2113   11.3704   10.5296    8.7795   13.1288   10.7713    8.9757   10.8952    9.6394   10.5598    7.4919    9.1699   10.0041    9.7511    7.1044    8.8287    7.2765    9.1210    7.2395    8.1161   12.0524    7.5865    9.7768   10.6204    8.9983    7.9315   11.2019    9.4829    9.6297   10.2942    8.0605    7.9169   12.0462   10.1598   10.7394   11.3252   11.3153    9.4716    8.7180   11.7881   12.3663   10.0522    8.9123   12.1918   12.3942   10.4127   13.6950   11.1081    8.0135   12.7908   10.7909    9.7844   10.3994    8.2681    9.7836    7.1188   10.2982   11.5530    9.8127    8.6055   11.3535   11.0041   10.4074    8.4101   12.1768    8.6231   10.2245   10.6477   12.0169    8.6016   11.7367    8.9836    9.2972    8.7664    8.2038    9.6314   11.1205    9.9450   11.5196    5.1179    9.3643   10.0423    9.5671    6.8610   11.0894    9.0991   10.3751   11.3298    8.1446   10.4402   10.3459    9.7939   11.3917    8.5213    9.4696    9.4287   12.2949   10.4161    9.0974    6.6813   10.5607    9.3124   11.2009    9.4705   13.3258    9.2758   10.3906   10.3525    9.8731    8.3601    9.0198    8.5838   10.8287   12.4188    8.1507   11.6410   10.1510    9.6177    7.0740   12.1646    6.6810   10.3733   10.9769   10.9059    8.5808   10.4945   12.3113    9.9848   11.9778    9.6628   10.7867    7.5057    8.2861   10.1910    5.6064    9.4734   11.0070   11.0101   10.0127   12.1569    9.2762   10.0985   12.4575    8.1344    8.2587   11.2093    9.1927    8.6910    9.7178   10.8422   11.6545   11.5319   10.7478    8.8388    9.3304    9.4302    9.6362   10.6475   10.9977   10.7005    8.1054    6.7365   10.9230   12.1236    8.8246   11.3574    8.7459   10.8495   11.6927   11.2669    8.0840   10.3496   10.3270
 
