# Supplementary material for: Inclusive Composite Interval Mapping of QTL by Environment Interactions in Biparental Populations
Source: PLoS One. 2015 Jul 10;10(7):e0132414. doi: 10.1371/journal.pone.0132414 (PMC4498613; doi:10.1371/journal.pone.0132414)
Supplement: S4 File — (ZIP) [file pone.0132414.s004.zip › H=0.1/L1/run_00094.met]

!**********************Note: lines staring with "!" are remarks and will be ignored in the program********************
!*********************************General Information**********************************
!Assuming F1 = P1 x P2, populations available in QTL IciMapping are: 
!  1, P1BC1F1 = P1 x F1, the first backcrossing where P1 is used as the recurrent parent;
!  2, P2BC1F1 = P2 x F1, the first backcrossing where P2 is used as the recurrent parent;
!  3, F1DH, F1-derived doubled haploids; 
!  4, RIL or F1RIL, recombination inbred lines through the repeated selfing of F1;
!  5, P1BC1RIL, recombination inbred lines through the repeated selfing of P1BC1F1;
!  6, P2BC1RIL, recombination inbred lines through the repeated selfing of P2BC1F1;
!  7, F2, the selfing generation of F1;
!  8, F3, the selfing generation of F2;
!  9, P1BC2F1, the second backcrossing where P1 is used as the recurrent parent; 
! 10, P2BC2F1, the second backcrossing where P2 is used as the recurrent parent;
! 11, P1BC2RIL, recombination inred lines through the repeated selfing of P1BC2F1; 
! 12, P2BC2RIL, recombination inred lines through the repeated selfing of P2BC2F1; 
! 13, P1BC1F2, the selfing generation of P1BC1F1; 
! 14, P2BC1F2, the selfing generation of P2BC1F1; 
! 15, P1BC2F2, the selfing generation of P1BC2F1; 
! 16, P2BC2F2, the selfing generation of P2BC2F1; 
! 17, P1BC1DH, P1BC1F1-derived doubled haploids; 
! 18, P2BC1DH, P2BC1F1-derived doubled haploids; 
! 19, P1BC2DH, P1BC2F1-derived doubled haploids; 
! 20, P2BC2DH, P2BC2F1-derived doubled haploids; 
   3      !Mapping Population (see remarks above)
   2      !Mapping Function (1 for Kosambi; 2 for Haldane; 3 for Morgan)
   2      !Marker Space Type (1 for intervals; 2 for positions)
   1      !Marker Space Unit(1 for centiMorgans; 2 for Morgan)
   6      !Number of Chromosomes (or Linkage Groups)
 200      !Size of the mapping population
   2      !Number of environments
 
!***************************************** Chromosomes and Linkage Maps **********************************************
!Chromosome                 NumMarkers
-CH1                        16
-CH2                        16
-CH3                        16
-CH4                        16
-CH5                        16
-CH6                        16
!Linkage map (Marker name followed by position or the interval length)
 MK-1-1                1     0.000
 MK-1-2                1    10.000
 MK-1-3                1    20.000
 MK-1-4                1    30.000
 MK-1-5                1    40.000
 MK-1-6                1    50.000
 MK-1-7                1    60.000
 MK-1-8                1    70.000
 MK-1-9                1    80.000
 MK-1-10               1    90.000
 MK-1-11               1   100.000
 MK-1-12               1   110.000
 MK-1-13               1   120.000
 MK-1-14               1   130.000
 MK-1-15               1   140.000
 MK-1-16               1   150.000
 MK-2-1                2     0.000
 MK-2-2                2    10.000
 MK-2-3                2    20.000
 MK-2-4                2    30.000
 MK-2-5                2    40.000
 MK-2-6                2    50.000
 MK-2-7                2    60.000
 MK-2-8                2    70.000
 MK-2-9                2    80.000
 MK-2-10               2    90.000
 MK-2-11               2   100.000
 MK-2-12               2   110.000
 MK-2-13               2   120.000
 MK-2-14               2   130.000
 MK-2-15               2   140.000
 MK-2-16               2   150.000
 MK-3-1                3     0.000
 MK-3-2                3    10.000
 MK-3-3                3    20.000
 MK-3-4                3    30.000
 MK-3-5                3    40.000
 MK-3-6                3    50.000
 MK-3-7                3    60.000
 MK-3-8                3    70.000
 MK-3-9                3    80.000
 MK-3-10               3    90.000
 MK-3-11               3   100.000
 MK-3-12               3   110.000
 MK-3-13               3   120.000
 MK-3-14               3   130.000
 MK-3-15               3   140.000
 MK-3-16               3   150.000
 MK-4-1                4     0.000
 MK-4-2                4    10.000
 MK-4-3                4    20.000
 MK-4-4                4    30.000
 MK-4-5                4    40.000
 MK-4-6                4    50.000
 MK-4-7                4    60.000
 MK-4-8                4    70.000
 MK-4-9                4    80.000
 MK-4-10               4    90.000
 MK-4-11               4   100.000
 MK-4-12               4   110.000
 MK-4-13               4   120.000
 MK-4-14               4   130.000
 MK-4-15               4   140.000
 MK-4-16               4   150.000
 MK-5-1                5     0.000
 MK-5-2                5    10.000
 MK-5-3                5    20.000
 MK-5-4                5    30.000
 MK-5-5                5    40.000
 MK-5-6                5    50.000
 MK-5-7                5    60.000
 MK-5-8                5    70.000
 MK-5-9                5    80.000
 MK-5-10               5    90.000
 MK-5-11               5   100.000
 MK-5-12               5   110.000
 MK-5-13               5   120.000
 MK-5-14               5   130.000
 MK-5-15               5   140.000
 MK-5-16               5   150.000
 MK-6-1                6     0.000
 MK-6-2                6    10.000
 MK-6-3                6    20.000
 MK-6-4                6    30.000
 MK-6-5                6    40.000
 MK-6-6                6    50.000
 MK-6-7                6    60.000
 MK-6-8                6    70.000
 MK-6-9                6    80.000
 MK-6-10               6    90.000
 MK-6-11               6   100.000
 MK-6-12               6   110.000
 MK-6-13               6   120.000
 MK-6-14               6   130.000
 MK-6-15               6   140.000
 MK-6-16               6   150.000
!*********************************** Marker Types ********************************************************************
!Co-dominant marker: When heterozygote F1 is present, P1 is coded as 2, F1 is coded as 1, and P2 is coded as 0; Otherwise, P1 is coded as 2, and P2 is coded as 0. 
!Dominant marker: When heterozygote F1 is present, P1 and F1 are coded as 12, and P2 is coded as 0; Otherwise, P1 is coded as 2, and P2 is coded as 0.  
!Recessive markers: When heterozygote F1 is present, P1 is coded as 2, and F1 and P2 are coded as 10; Otherwise, P1 is coded as 2, and P2 is coded as 0. 
!Missing marker is coded as -1. 
 MK-1-1                 0   0   2   0   2   2   2   0   0   0   0   2   2   2   2   2   2   2   2   0   0   0   0   2   2   0   0   2   2   0   2   2   0   2   0   0   2   0   0   2   2   2   0   2   2   0   0   0   0   0   2   0   2   0   0   2   0   2   2   0   0   2   2   0   0   2   0   2   0   2   0   2   2   2   0   0   2   2   0   0   0   2   0   2   0   2   0   2   0   0   0   2   2   2   2   0   2   0   0   2   0   2   0   0   2   0   0   0   0   2   0   0   0   0   0   2   0   2   0   2   2   0   0   2   2   0   2   2   2   2   2   2   0   2   2   0   0   0   0   2   2   2   0   0   0   2   0   2   2   0   2   2   0   2   0   0   0   2   0   2   2   0   2   2   2   2   0   2   0   2   0   0   2   0   0   2   0   2   2   2   0   0   0   2   2   2   2   2   0   2   0   0   0   2   0   2   0   0   2   0
 MK-1-2                 0   0   2   0   2   2   2   0   0   0   0   2   2   2   2   2   2   2   2   2   0   0   0   2   2   0   0   2   2   0   2   0   0   0   0   0   2   0   0   2   2   2   2   2   2   0   2   0   2   0   2   0   2   0   0   2   0   2   2   0   0   2   2   0   0   2   2   2   0   2   0   2   2   2   0   0   2   2   0   0   2   2   0   0   0   2   0   2   0   0   0   2   2   2   2   0   2   0   0   2   0   2   0   0   2   0   0   0   0   2   0   0   0   0   0   2   0   2   0   2   0   0   0   2   2   0   2   2   2   2   2   2   0   2   2   0   0   0   0   2   2   2   0   0   0   2   0   0   2   0   2   2   0   2   0   0   0   2   2   2   0   0   2   2   2   2   0   2   0   2   0   0   2   0   0   2   0   2   2   2   0   0   0   2   2   2   2   2   2   2   0   0   0   2   0   0   0   0   2   0
 MK-1-3                 0   0   2   0   2   2   2   0   0   0   0   2   2   2   2   2   2   2   2   0   0   0   0   2   2   0   0   2   2   0   2   0   0   0   0   0   2   0   0   2   2   2   2   2   2   0   2   0   2   0   2   0   2   0   0   2   0   2   0   0   0   2   2   0   0   2   2   2   0   0   0   2   2   2   0   0   2   2   0   0   2   2   0   0   0   2   0   2   0   0   0   0   2   2   2   0   2   0   0   2   0   2   0   2   2   0   0   0   0   2   0   0   0   0   0   2   0   2   0   2   2   0   0   2   2   0   2   2   2   2   2   2   0   2   0   2   0   2   0   2   2   2   0   0   0   2   0   0   2   0   2   2   2   2   2   0   2   2   2   2   0   0   2   2   2   2   0   2   0   2   0   0   0   0   2   2   2   2   0   2   0   0   0   2   2   2   2   2   2   2   0   0   0   2   2   0   0   2   2   0
 MK-1-4                 0   0   2   0   2   2   2   2   0   0   0   2   2   2   2   2   2   2   2   0   0   2   0   2   2   0   0   2   2   0   2   0   2   0   0   0   2   0   0   2   2   2   2   2   2   0   2   0   2   0   2   0   2   0   0   0   0   2   0   0   0   2   2   0   0   2   2   2   0   2   0   2   2   2   2   0   0   2   0   0   2   2   0   0   0   2   0   2   0   0   0   0   2   2   2   0   2   0   0   2   0   2   0   2   2   0   0   0   0   2   0   0   0   0   0   0   0   2   2   2   2   0   0   0   2   0   2   2   2   2   2   2   0   2   0   2   2   2   0   2   2   2   0   0   0   2   0   0   2   0   2   2   2   2   2   0   2   2   2   0   0   0   0   2   2   0   0   2   0   2   0   0   0   0   2   2   2   2   0   2   0   0   0   2   2   2   2   2   2   2   0   0   0   2   2   0   0   2   2   0
 MK-1-5                 0   0   2   0   2   2   2   2   0   0   0   2   2   2   2   2   2   2   2   0   0   2   0   2   2   0   0   2   2   0   2   2   2   0   0   0   2   0   0   2   2   2   2   2   2   0   2   0   2   0   2   0   2   0   0   0   0   0   0   0   0   2   0   0   0   2   2   2   0   2   0   2   2   2   2   0   0   2   0   0   2   2   0   0   0   2   0   2   2   0   0   0   0   0   0   2   0   0   0   2   2   2   0   2   2   0   2   0   0   2   0   0   0   0   0   0   0   2   2   2   2   0   2   0   2   0   2   2   2   2   2   2   0   2   0   2   2   0   0   2   2   2   0   0   0   2   0   0   2   0   2   2   2   2   2   0   2   2   2   0   0   0   0   2   2   0   0   2   0   2   2   0   0   0   2   2   2   2   2   2   0   0   0   0   2   2   2   2   2   2   0   0   0   2   0   2   0   0   2   0
 MK-1-6                 0   0   2   0   2   2   2   2   0   0   2   2   2   2   2   2   0   2   2   0   0   2   0   2   2   0   0   0   2   0   2   2   2   0   0   0   2   0   0   2   2   2   2   2   2   0   0   0   2   0   2   0   2   0   0   0   0   0   2   0   0   2   0   0   0   2   2   2   0   2   0   2   2   2   2   0   0   2   2   2   2   2   0   0   0   2   0   0   2   0   0   0   0   0   0   2   0   2   0   2   2   2   0   2   2   0   2   0   0   0   0   0   0   0   0   0   0   2   2   0   2   0   0   0   2   0   2   2   2   0   2   2   0   2   0   2   2   2   0   0   0   2   0   2   0   2   0   0   2   0   2   2   2   2   2   0   2   2   2   0   0   0   0   2   2   0   0   2   0   2   2   0   0   0   2   2   2   2   2   2   0   0   0   0   0   2   2   2   2   2   0   0   2   2   2   2   0   0   2   2
 MK-1-7                 0   0   2   0   0   2   2   2   0   0   2   2   2   2   2   2   0   2   2   0   0   2   0   2   2   0   2   0   2   0   2   2   2   0   0   0   2   0   0   2   2   0   2   2   2   0   0   0   2   0   2   0   2   0   0   0   0   0   2   0   0   0   0   2   0   2   2   2   0   2   0   2   2   2   2   2   0   0   2   2   2   0   0   0   0   2   0   0   2   0   0   0   0   0   0   2   0   2   0   2   2   2   0   0   2   0   2   0   0   0   0   0   0   0   0   0   0   2   2   0   2   0   0   2   2   0   2   0   2   0   2   2   0   2   0   2   2   2   0   0   0   2   0   2   2   0   0   2   2   0   2   2   2   2   2   0   0   2   2   0   0   0   0   2   2   0   0   2   0   2   2   0   0   0   0   2   2   2   2   2   2   0   0   0   0   2   2   2   2   2   0   0   2   2   2   2   0   0   2   0
 MK-1-8                 0   0   2   0   0   2   2   2   0   2   2   0   2   2   2   2   0   2   0   0   0   2   0   2   2   0   2   0   2   0   2   2   2   0   0   0   2   2   2   2   2   2   2   2   2   0   0   0   2   0   2   0   2   0   0   0   2   0   2   0   0   0   0   2   2   2   2   2   0   2   0   2   2   2   2   2   0   0   2   2   2   0   2   2   2   2   0   0   0   0   0   0   0   0   0   2   0   2   2   2   2   2   0   2   2   0   2   0   0   0   0   0   0   0   0   0   0   2   2   0   2   0   0   2   2   0   2   2   2   0   2   2   0   2   0   2   2   2   0   2   0   2   0   2   0   0   0   2   2   0   2   0   2   2   2   0   0   2   2   0   0   0   0   0   2   0   0   2   0   2   2   0   0   0   0   2   2   2   2   2   2   0   0   0   2   2   2   2   2   2   0   0   2   2   2   2   0   0   2   0
 MK-1-9                 0   0   2   0   0   2   2   2   0   0   2   0   2   0   2   2   0   2   0   2   0   2   2   2   2   0   2   0   2   0   2   2   2   0   0   0   2   2   2   0   2   0   2   2   2   0   2   0   0   0   2   0   2   0   0   0   2   2   2   0   0   0   0   2   2   0   2   2   0   2   0   2   2   2   2   2   2   0   2   2   2   0   2   2   2   2   0   0   0   2   0   0   0   0   0   2   0   2   2   2   2   2   0   2   2   0   2   0   0   0   0   0   0   2   0   0   2   2   2   2   2   2   2   2   2   0   2   2   2   0   2   0   0   2   0   2   2   2   0   2   0   2   0   2   0   0   0   2   2   0   2   0   2   0   2   0   0   2   2   0   0   0   0   0   2   0   0   2   0   2   2   0   0   0   0   2   0   2   2   2   2   0   0   0   2   2   2   2   2   2   0   2   2   2   2   0   0   0   2   2
 MK-1-10                0   0   2   0   0   2   0   2   0   0   2   0   2   0   2   2   0   2   0   2   0   2   2   2   0   0   2   0   2   0   2   2   2   0   0   0   2   2   0   0   2   0   2   2   2   0   2   0   0   0   2   0   2   0   0   2   2   2   2   0   0   0   0   2   2   0   0   2   0   2   0   2   2   2   2   2   2   0   2   2   2   0   2   2   0   2   0   0   0   2   0   0   0   0   0   2   2   2   2   2   2   2   0   2   2   0   2   0   0   0   0   0   0   2   0   0   2   2   2   2   2   2   2   2   2   0   2   0   2   0   2   0   0   2   0   2   2   0   0   2   0   2   0   2   2   0   0   2   2   0   2   0   2   0   2   0   0   2   2   0   0   0   0   0   0   0   0   2   0   2   2   0   0   0   0   2   0   2   2   2   2   0   0   0   2   2   0   2   2   2   0   2   2   2   2   2   0   0   2   2
 MK-1-11                0   0   2   0   0   2   0   2   0   0   2   0   2   0   2   2   0   2   0   2   0   2   2   2   0   0   2   0   2   0   2   2   0   0   0   0   2   0   0   0   2   0   0   2   0   2   0   0   0   2   2   2   2   0   0   2   2   2   2   0   2   0   0   2   0   0   0   2   0   0   0   2   2   2   2   0   2   0   2   2   2   0   0   2   2   2   0   0   0   2   0   0   0   0   0   0   2   2   2   2   2   2   0   2   2   0   2   0   0   0   0   0   0   2   0   0   2   2   0   2   2   2   2   2   2   0   0   0   2   0   2   0   0   2   0   2   2   0   0   2   2   2   0   2   2   0   0   2   2   0   2   0   2   0   2   0   0   2   2   0   0   0   0   0   0   0   0   2   0   2   2   0   0   0   0   2   0   2   2   2   2   0   0   2   2   2   0   2   2   0   0   2   2   2   2   2   0   0   2   2
 MK-1-12                0   2   2   0   0   0   0   2   0   0   2   0   2   0   2   2   0   2   0   2   0   2   2   2   0   0   2   0   2   0   2   2   0   0   0   0   2   0   0   2   2   0   0   2   0   2   0   0   0   2   2   2   2   0   0   2   2   2   2   0   2   0   0   2   0   0   0   2   0   0   0   2   2   2   2   0   2   0   2   2   2   0   0   2   2   2   0   0   0   2   0   0   0   0   0   0   2   2   2   2   2   2   0   0   2   0   2   0   0   0   0   0   0   2   2   0   0   2   0   2   2   0   2   2   2   0   0   0   0   0   2   0   0   2   0   2   2   0   0   2   2   2   0   2   2   0   0   2   2   0   2   0   2   0   2   0   0   2   2   0   0   0   0   0   0   0   0   0   0   0   2   0   0   0   0   2   0   0   2   2   0   0   0   2   2   2   0   2   2   2   0   2   2   2   2   2   0   0   2   2
 MK-1-13                0   0   2   0   0   0   0   2   0   0   2   0   2   0   2   2   0   2   0   2   0   2   2   2   2   0   2   0   2   0   2   2   0   0   0   0   2   0   0   2   0   0   0   2   0   2   0   2   0   2   2   2   2   0   0   2   2   2   2   0   2   0   0   2   0   0   0   0   0   0   0   2   2   2   2   0   0   0   2   0   0   0   0   2   2   2   0   0   0   2   0   2   0   0   0   0   2   2   2   2   2   2   0   0   2   0   2   0   0   0   0   0   0   0   0   0   0   2   0   2   2   0   2   2   0   0   0   0   0   0   2   0   0   2   2   0   2   0   0   2   2   2   0   2   2   0   0   2   2   0   2   0   2   0   2   0   0   2   2   2   0   0   2   0   0   0   0   0   0   0   2   0   0   0   0   2   0   0   2   2   0   0   0   2   2   2   0   2   2   0   0   2   2   2   2   2   0   0   2   2
 MK-1-14                0   0   2   0   0   0   0   2   0   0   2   0   2   0   2   2   0   2   0   2   0   2   2   2   2   0   2   0   2   0   2   2   0   0   0   0   2   0   0   2   0   0   0   2   0   2   0   2   0   2   2   2   2   0   2   2   2   0   2   0   2   0   0   2   0   2   0   0   0   0   0   2   2   2   2   0   0   0   2   0   0   0   0   2   2   2   0   0   0   2   0   2   0   0   2   0   2   2   2   0   2   2   0   0   2   0   2   0   0   0   0   0   0   0   2   0   2   2   0   2   2   0   2   2   0   0   0   0   0   0   2   2   2   2   2   0   2   0   0   0   2   2   0   2   2   0   0   2   2   0   2   0   2   0   2   2   0   2   2   0   0   0   2   0   0   0   0   0   0   0   2   0   0   0   0   2   0   0   0   2   0   0   0   2   2   2   0   0   2   0   2   2   0   2   2   2   0   0   2   2
 MK-1-15                0   0   2   0   0   0   0   2   0   0   2   0   2   0   2   2   0   2   0   2   0   2   0   2   2   0   2   0   2   0   2   2   0   0   0   0   2   0   0   2   0   0   0   2   2   2   0   2   0   2   2   2   2   0   2   2   0   0   2   0   2   0   0   2   0   2   2   0   0   0   0   2   2   2   2   2   0   0   2   0   0   0   0   2   2   2   0   0   2   2   0   2   0   2   2   0   2   2   0   0   2   2   0   0   2   0   2   0   0   2   0   0   0   2   0   0   2   2   0   2   2   0   2   2   0   0   0   0   0   0   2   2   2   2   2   0   2   0   0   0   2   0   0   2   2   0   0   2   2   0   2   0   2   0   2   2   0   2   2   0   0   0   2   0   0   0   0   2   0   0   2   0   0   0   0   2   2   0   0   2   0   0   0   0   2   2   0   0   2   0   2   2   0   2   2   2   0   0   2   2
 MK-1-16                0   0   2   0   0   0   0   2   0   0   2   0   2   0   2   2   0   0   0   2   0   2   0   2   2   0   2   0   2   0   2   2   2   0   0   0   2   0   0   0   0   0   0   2   2   0   0   2   0   2   2   2   2   0   2   2   0   0   2   0   2   0   0   2   0   2   2   2   2   2   0   2   2   2   2   2   0   0   2   2   0   2   0   2   0   2   0   0   2   2   0   2   0   2   2   0   2   2   0   2   2   2   0   0   2   0   2   2   0   2   0   2   0   2   0   0   0   2   0   0   2   0   2   2   0   0   0   0   0   2   0   2   2   2   2   0   2   0   0   0   2   0   0   2   2   0   0   2   2   0   2   0   2   0   2   2   0   2   2   0   0   0   2   0   0   0   0   2   0   0   0   0   0   0   0   2   2   0   0   2   0   0   0   0   2   2   0   0   2   2   2   2   0   2   2   2   0   0   2   2
 MK-2-1                 0   0   0   0   0   0   0   0   2   2   0   2   0   2   2   2   2   0   0   2   0   2   2   2   0   0   2   2   2   0   2   0   2   0   2   0   2   2   2   2   0   0   2   0   0   2   2   2   2   2   0   2   2   2   2   2   2   0   0   2   2   2   0   2   2   0   0   2   2   0   2   0   0   0   2   0   0   0   2   0   2   2   0   0   0   2   0   0   2   2   2   2   2   0   0   2   2   2   0   2   2   0   0   0   0   2   2   2   2   2   2   0   0   0   2   2   2   2   2   2   0   2   0   2   2   0   2   0   0   0   2   2   2   2   2   0   2   2   0   0   0   2   0   2   2   0   0   2   2   0   2   0   0   0   0   0   0   0   2   0   0   2   0   0   0   0   2   0   2   0   2   0   2   2   0   0   2   0   0   2   0   2   0   0   0   0   0   0   2   0   2   2   2   2   0   2   2   2   0   0
 MK-2-2                 0   0   0   0   2   0   0   0   2   2   0   2   0   2   2   2   0   0   0   2   0   2   2   2   0   0   2   2   2   0   2   0   2   0   2   0   2   2   2   0   2   0   2   0   0   2   2   2   2   2   0   2   2   2   0   2   2   0   0   2   2   2   0   2   2   0   0   2   0   0   2   0   0   0   2   2   0   0   2   0   2   0   0   0   0   2   0   0   2   0   2   0   0   0   0   2   2   2   0   0   2   0   0   0   0   0   2   2   2   2   2   0   0   0   2   2   0   2   2   2   0   2   0   2   2   0   2   0   0   0   2   2   2   2   2   0   2   2   0   2   0   2   0   2   2   0   0   2   2   0   2   0   0   0   0   2   0   0   2   0   0   2   0   0   2   0   2   0   2   0   2   0   2   2   0   0   2   0   0   2   0   2   0   0   0   0   0   0   2   0   2   2   2   0   0   2   2   2   2   0
 MK-2-3                 0   0   0   0   2   0   0   2   2   2   0   2   0   2   2   2   0   0   0   0   0   2   2   2   0   2   2   2   2   0   2   0   2   0   2   0   2   2   2   0   2   0   2   0   0   2   2   0   2   2   0   2   2   2   0   2   2   0   2   2   2   2   0   2   2   0   0   2   0   0   2   0   0   0   2   2   0   0   2   0   2   0   0   0   0   2   0   0   2   0   0   0   0   0   0   2   2   2   0   0   2   0   2   0   0   0   2   2   2   2   2   0   0   0   2   2   0   2   2   2   0   2   0   2   2   0   2   0   0   0   2   2   2   2   2   0   2   2   0   2   0   2   0   2   2   0   0   2   2   0   2   0   0   0   0   2   0   2   2   0   0   0   0   0   0   0   0   0   0   0   2   0   2   2   0   2   2   0   0   2   0   2   0   0   0   0   0   0   2   0   2   2   0   0   0   2   2   0   0   0
 MK-2-4                 0   0   0   0   2   0   0   2   2   2   0   2   0   2   2   2   0   0   0   0   0   2   2   2   0   2   2   2   2   2   2   0   2   0   2   0   2   2   2   0   2   0   2   0   0   2   0   0   2   2   0   2   2   2   0   2   2   0   2   2   2   2   0   2   2   0   0   2   0   0   2   0   0   0   2   2   0   2   0   2   2   2   0   0   0   2   0   0   2   0   2   2   0   0   0   2   2   2   2   0   2   0   2   0   2   0   2   2   2   2   0   0   0   0   2   2   0   2   2   2   0   2   0   2   2   0   2   0   0   0   2   2   2   2   2   2   2   2   0   2   0   2   2   2   2   0   0   2   2   0   2   0   0   0   0   2   0   2   0   0   0   0   2   0   0   0   0   0   0   0   2   0   2   2   0   2   2   2   0   2   0   0   0   0   0   0   0   0   2   2   2   2   0   0   0   2   2   0   0   0
 MK-2-5                 0   0   0   0   2   0   0   2   0   2   0   2   0   2   2   2   2   0   0   0   0   2   2   0   0   2   0   2   0   2   2   0   2   2   2   0   0   2   2   0   0   0   2   0   0   2   0   0   2   2   0   2   2   2   0   2   2   0   2   2   2   2   0   0   2   0   0   0   0   0   2   0   0   0   2   2   0   2   0   2   2   2   0   0   0   2   0   2   2   0   2   2   0   0   0   2   2   2   2   0   2   0   2   0   2   2   2   2   0   2   0   0   0   0   2   2   2   2   0   2   0   2   0   2   2   0   2   0   0   0   2   2   2   2   2   2   2   2   0   2   0   2   2   2   2   0   0   2   2   0   2   0   0   0   2   2   0   2   2   0   0   0   2   0   0   0   0   0   0   0   2   0   2   2   0   2   2   2   0   2   0   0   2   0   0   0   0   0   2   2   2   2   2   0   0   2   2   0   0   0
 MK-2-6                 0   0   0   0   0   0   0   0   0   2   0   2   0   2   2   2   2   0   0   0   0   2   2   0   0   2   0   2   0   2   2   0   2   2   2   0   0   2   2   2   0   2   2   0   0   2   0   0   0   2   0   2   2   2   0   2   0   0   2   2   2   2   0   0   2   0   2   0   0   0   2   0   0   2   2   2   0   2   0   2   2   2   0   0   0   2   0   2   2   0   2   2   0   0   0   2   2   2   2   0   2   2   2   0   0   2   2   2   0   0   0   0   2   0   2   2   2   2   0   0   0   2   0   2   2   2   2   0   0   0   2   2   2   2   2   2   2   2   0   2   0   2   2   2   2   0   2   2   2   0   2   2   0   0   2   2   0   2   2   0   0   0   2   0   0   0   0   0   0   0   2   0   2   2   0   2   2   2   0   2   0   0   0   0   0   0   0   0   2   2   2   2   2   0   0   2   2   2   0   0
 MK-2-7                 0   0   0   2   2   0   0   0   0   2   2   2   0   0   2   2   2   0   0   0   0   2   2   0   0   2   0   2   0   2   2   0   2   2   2   0   0   2   2   2   0   2   2   0   0   0   0   0   0   2   0   2   2   2   0   2   0   0   2   0   2   2   0   0   2   0   2   0   0   0   2   0   0   2   2   2   0   2   0   2   2   2   0   0   0   2   0   2   2   0   2   2   0   0   0   2   2   2   2   2   2   2   2   0   0   2   2   2   0   0   0   0   2   0   2   0   2   2   0   0   0   2   0   2   2   2   2   0   2   0   0   2   2   2   2   2   2   2   0   2   0   2   2   2   2   0   2   2   2   0   2   2   2   0   2   2   0   2   2   0   0   0   2   0   0   0   0   0   0   0   2   0   2   0   0   0   2   2   0   2   0   0   0   0   2   0   2   0   2   2   2   0   0   0   0   2   2   2   0   2
 MK-2-8                 0   0   0   2   0   0   0   0   0   2   2   2   0   0   2   0   2   0   0   0   0   0   2   0   0   2   0   2   0   2   2   0   2   2   2   0   2   2   2   2   0   2   2   0   0   0   0   0   0   2   0   2   2   2   0   2   0   0   2   2   2   2   0   0   2   0   0   0   0   0   0   0   0   2   2   0   0   2   0   2   2   0   0   2   0   2   0   2   2   0   2   2   0   0   0   2   2   2   0   2   2   2   2   0   0   2   2   2   2   0   0   0   2   0   2   0   2   2   0   0   0   2   0   2   2   2   2   0   2   0   0   2   2   2   2   2   0   2   2   2   0   2   2   2   2   2   2   2   2   0   2   2   2   0   2   2   0   2   2   0   0   0   2   0   0   0   0   0   2   0   2   0   2   0   0   0   0   2   0   2   0   0   0   0   2   0   2   0   0   2   2   0   0   0   0   2   2   2   0   2
 MK-2-9                 0   0   0   2   0   0   0   0   0   2   2   0   0   0   0   0   2   0   0   0   0   0   2   0   0   2   2   2   2   2   0   0   2   2   2   2   2   2   2   2   0   2   2   2   0   0   0   0   0   2   0   2   2   0   0   2   0   0   2   2   2   2   0   0   0   0   0   0   0   0   0   0   0   2   2   0   0   2   0   2   2   0   0   2   0   2   2   2   2   0   2   2   0   0   0   2   2   2   0   2   2   2   2   2   0   2   2   2   2   0   0   2   0   0   2   0   2   2   0   0   0   2   0   2   2   2   2   0   2   0   0   2   2   2   2   2   0   2   2   2   2   2   2   2   2   2   2   2   2   0   2   2   2   0   2   2   0   2   2   0   0   0   2   2   0   2   0   0   2   0   0   0   2   0   2   0   0   2   2   2   0   0   0   0   2   0   2   0   0   2   2   0   0   0   0   2   0   2   0   2
 MK-2-10                0   0   0   2   0   0   0   2   0   2   2   0   0   0   0   0   0   0   0   2   0   0   2   0   0   2   2   2   2   0   0   0   2   2   2   2   2   2   2   2   0   2   2   2   0   0   0   0   2   2   0   0   2   0   0   2   2   0   2   2   2   2   0   0   0   0   0   2   0   0   0   0   0   2   2   0   0   2   0   2   2   0   0   2   0   2   2   2   2   0   2   2   0   0   0   2   2   2   0   0   2   2   2   2   0   2   2   2   2   0   0   2   0   0   2   0   2   2   0   0   0   2   0   0   2   2   2   0   2   0   0   2   2   2   2   2   0   2   2   2   2   2   2   2   2   2   2   2   2   2   2   2   0   0   2   0   0   2   2   0   0   0   2   2   0   2   0   0   0   0   0   0   2   0   2   0   0   2   0   2   0   0   0   2   0   0   2   0   0   2   2   2   0   0   0   0   0   2   2   2
 MK-2-11                0   0   0   2   0   0   0   2   0   2   2   0   0   0   0   0   0   0   0   2   0   0   2   0   0   2   2   2   2   0   0   0   0   2   2   2   2   0   2   2   0   2   0   2   0   0   0   0   2   2   0   0   2   0   0   2   2   0   2   2   2   2   0   0   0   2   0   0   0   0   0   0   0   2   2   0   0   2   0   2   2   0   0   2   0   2   2   2   2   0   2   0   0   2   0   2   2   2   0   0   2   2   2   2   0   2   2   2   2   0   0   2   0   0   2   0   2   2   0   0   0   2   2   0   2   2   2   0   2   0   0   2   2   2   2   2   0   2   2   0   2   2   2   2   2   2   2   2   2   2   2   2   2   0   2   0   0   2   2   2   0   0   0   2   2   2   0   2   0   0   2   0   0   2   0   0   0   2   0   2   0   0   0   2   0   0   2   0   0   2   2   2   0   0   0   0   0   0   2   0
 MK-2-12                2   0   0   2   0   0   0   2   0   2   2   0   0   0   0   0   0   0   0   2   2   0   2   0   0   2   2   2   2   0   0   0   0   0   2   2   2   0   2   2   0   2   0   2   0   0   0   0   2   2   0   0   0   0   0   2   2   0   2   2   2   2   0   0   0   2   0   0   0   0   0   0   0   2   2   0   0   2   0   2   2   0   0   2   0   2   2   2   2   0   2   0   2   2   0   2   2   2   0   0   2   2   2   2   0   2   2   2   2   0   0   2   0   0   2   0   2   2   2   0   0   2   0   0   2   2   2   0   2   0   0   2   2   2   2   2   0   2   2   0   2   2   2   2   2   2   2   2   2   2   2   2   2   0   2   2   0   2   0   2   0   0   0   0   2   2   0   2   0   0   2   2   0   0   0   0   0   2   0   2   0   0   0   0   2   0   2   2   0   2   0   2   0   0   0   0   0   0   2   0
 MK-2-13                2   0   0   2   0   0   2   2   0   2   2   0   0   0   0   0   0   0   0   0   2   0   2   2   2   2   2   2   2   0   0   2   0   0   2   2   2   0   2   0   0   2   0   2   0   0   0   0   2   2   0   0   0   0   0   0   0   0   2   2   2   2   0   0   2   2   0   0   0   2   0   0   0   2   2   0   0   2   0   2   2   0   0   2   0   2   2   2   2   0   2   0   2   2   0   2   2   2   0   0   2   2   2   2   0   2   0   2   0   0   0   2   0   0   2   0   2   2   2   0   0   2   0   0   2   2   2   0   0   0   0   2   2   2   2   2   0   2   2   2   2   2   2   0   2   2   2   2   2   2   2   2   2   0   2   2   2   2   0   2   0   0   2   0   2   2   0   2   0   0   2   2   0   0   0   0   0   0   0   2   0   0   0   0   2   2   2   2   0   2   0   2   0   0   0   0   0   0   2   0
 MK-2-14                2   0   0   2   0   0   2   2   0   2   2   0   0   0   0   0   0   0   0   0   2   0   0   2   2   2   0   2   2   0   0   2   0   2   2   2   2   0   2   0   0   2   0   2   0   0   0   0   2   2   2   0   0   0   0   0   0   0   2   2   2   0   0   0   2   2   2   0   0   2   0   0   0   2   2   0   0   2   0   2   2   0   0   2   0   2   2   2   2   0   2   2   2   2   0   2   2   2   0   0   2   2   2   2   0   2   0   2   0   0   0   2   0   0   2   0   2   2   2   0   0   2   0   0   2   2   2   0   0   0   0   2   2   2   0   2   0   2   2   2   2   0   2   0   2   0   2   2   2   2   0   2   2   2   2   2   2   2   0   2   0   0   2   0   0   2   0   2   0   0   2   2   2   0   0   0   0   2   0   0   0   0   0   0   2   2   2   2   0   2   0   2   2   2   2   0   0   0   2   0
 MK-2-15                2   2   2   2   0   0   2   2   0   2   2   0   0   0   2   0   0   0   0   0   2   0   0   2   2   2   0   0   2   0   0   0   0   2   2   2   2   0   2   0   0   0   0   2   0   0   0   2   2   2   2   0   0   0   2   0   0   2   2   2   2   0   0   0   2   2   2   0   0   2   0   0   0   2   2   2   0   2   0   2   2   0   0   2   0   2   2   2   0   0   2   2   2   2   0   0   2   2   0   0   2   2   2   2   0   2   0   2   0   0   0   2   0   0   2   0   2   2   2   0   0   2   0   0   2   2   2   0   0   0   0   2   2   2   0   2   0   0   2   2   2   0   2   0   2   0   2   2   2   2   2   2   0   2   0   2   2   2   0   2   0   0   2   0   0   2   0   2   0   0   2   0   2   0   0   0   0   2   0   2   0   0   0   0   2   2   2   2   0   2   0   2   2   0   2   0   0   0   2   0
 MK-2-16                2   2   2   2   0   0   0   2   0   2   2   2   0   0   2   0   0   0   0   0   2   0   0   2   2   2   0   0   2   0   0   0   0   2   2   2   2   0   2   0   0   0   0   2   0   0   0   2   0   2   2   0   0   0   2   2   2   2   2   2   2   0   0   0   2   2   0   0   0   2   0   0   0   2   2   2   0   2   0   2   2   0   0   2   0   0   2   0   0   0   2   2   2   2   0   0   2   2   0   2   2   2   2   2   0   2   0   2   2   0   0   2   0   0   2   0   2   2   2   0   0   2   2   0   2   2   2   0   0   0   0   0   2   0   2   2   0   0   2   2   2   0   2   2   0   0   2   2   2   2   2   0   2   2   0   0   2   2   0   2   0   0   2   0   0   2   0   2   0   2   0   0   2   0   0   0   0   2   0   2   0   0   2   0   2   2   0   0   0   0   0   2   2   0   2   0   0   0   2   0
 MK-3-1                 2   2   2   0   0   2   2   0   2   0   2   2   2   0   0   2   0   2   0   2   2   2   0   0   2   0   0   2   0   2   2   2   0   0   2   0   0   0   2   2   0   0   2   2   2   2   2   0   2   2   2   0   2   0   0   0   0   0   2   0   2   0   2   2   2   0   0   2   0   0   0   0   0   0   2   0   2   0   2   0   2   0   2   2   2   2   0   0   2   0   2   0   0   2   2   0   2   0   0   2   2   0   2   2   2   0   0   2   0   2   2   0   0   2   2   2   2   0   0   0   0   2   0   2   2   0   0   2   2   0   0   0   0   2   0   2   0   2   0   0   2   0   0   2   0   0   0   2   2   2   0   0   2   0   2   2   0   0   0   0   2   2   2   0   0   2   0   0   0   0   0   0   0   0   2   2   2   2   2   0   2   0   0   2   2   2   2   2   0   0   2   0   0   0   0   2   0   0   2   2
 MK-3-2                 2   2   2   0   0   2   2   0   2   0   2   2   0   0   0   2   0   2   2   0   2   2   0   0   2   0   2   2   0   2   2   2   2   0   2   2   0   0   2   2   0   0   2   2   2   2   2   0   2   2   2   0   2   0   0   0   0   0   2   0   2   2   2   2   2   0   0   2   0   0   0   0   0   0   2   0   2   2   0   0   2   0   0   2   2   2   0   2   2   0   0   0   0   0   0   0   2   0   0   0   2   0   2   2   2   0   2   2   0   2   0   0   0   2   2   2   2   0   0   0   0   0   0   2   2   0   0   2   2   0   0   2   0   2   2   2   0   0   0   0   2   0   0   0   0   0   0   2   2   2   0   0   2   0   2   2   0   0   0   0   2   2   0   0   0   2   0   0   0   0   0   0   0   0   2   2   2   2   2   0   2   0   0   2   2   2   2   2   0   0   2   0   2   0   0   2   0   0   2   2
 MK-3-3                 2   2   2   0   0   2   2   0   2   2   2   2   0   0   0   2   0   2   2   2   2   2   0   0   2   2   2   2   0   2   2   2   2   0   2   2   0   0   0   2   0   0   2   2   2   2   2   2   2   2   2   2   2   0   0   0   0   0   2   0   2   2   2   2   2   0   0   2   0   0   0   0   0   2   2   0   2   2   0   0   2   0   0   2   2   2   0   0   2   0   2   0   0   0   0   0   2   0   0   0   2   0   2   2   2   0   2   2   0   2   2   0   2   2   0   2   2   0   0   0   0   0   0   2   2   0   0   0   2   0   0   2   0   2   0   2   0   0   0   2   2   0   0   0   0   0   2   2   2   2   0   0   0   0   2   2   0   0   0   0   2   2   0   0   0   2   0   2   0   0   0   0   0   0   2   2   2   2   2   0   2   2   0   2   2   2   2   2   0   0   2   0   2   2   0   2   0   0   2   2
 MK-3-4                 2   0   2   0   0   2   2   0   2   2   2   2   0   0   0   0   0   2   2   2   2   2   0   2   2   2   2   2   0   2   2   0   2   0   2   2   0   0   0   2   2   0   2   0   2   2   2   2   2   2   2   0   2   0   0   0   0   0   2   0   2   2   2   2   2   0   0   2   0   2   0   0   0   2   2   0   2   2   0   0   2   0   0   2   2   2   0   0   2   0   2   0   0   0   2   0   2   0   0   0   2   0   2   2   2   0   2   0   0   2   2   0   2   2   0   0   2   0   0   0   0   0   0   2   2   0   0   0   2   0   0   2   0   2   0   2   0   0   0   2   2   0   0   0   2   0   0   2   2   2   2   0   0   2   2   2   0   0   0   0   2   2   0   0   0   2   0   2   0   0   0   2   0   0   2   2   2   0   2   0   2   2   0   2   2   2   2   2   0   0   2   0   2   2   0   2   0   0   2   2
 MK-3-5                 2   0   2   0   0   2   2   0   2   2   2   0   0   0   0   0   0   2   2   2   2   2   0   2   2   2   2   0   0   2   2   0   2   2   2   2   0   0   0   2   2   0   2   0   2   2   0   2   2   2   2   0   2   0   0   0   0   0   2   0   2   2   2   2   2   0   0   2   0   2   2   2   0   2   2   2   2   2   0   0   2   2   0   2   2   2   0   0   2   0   2   2   0   0   2   0   2   0   0   0   2   0   2   2   2   0   2   0   0   2   2   0   2   2   0   0   2   0   0   0   0   0   0   2   0   0   0   0   2   0   0   2   2   2   0   0   0   2   0   2   2   0   0   0   2   0   0   2   2   2   2   0   0   0   0   2   0   0   0   0   2   2   0   2   0   2   0   2   2   0   0   2   0   0   2   2   2   0   2   0   2   2   0   2   2   2   0   0   0   0   2   0   2   0   0   2   0   2   2   2
 MK-3-6                 2   0   2   2   0   2   2   0   2   2   2   0   0   0   0   0   2   2   2   2   0   2   0   2   2   2   2   0   0   2   2   2   2   0   2   2   0   0   0   2   2   0   2   0   2   2   0   2   2   2   2   0   2   2   0   0   0   0   2   0   0   2   2   2   2   0   0   2   0   2   2   2   0   2   2   2   2   2   0   0   2   2   0   2   2   2   0   0   2   0   2   2   0   0   0   0   2   0   0   0   2   0   2   2   2   0   2   0   0   2   0   0   2   2   0   0   2   0   0   0   0   0   0   2   0   2   0   0   2   0   0   2   2   2   0   0   0   2   0   0   0   0   0   0   2   0   0   2   2   2   2   0   0   0   0   2   0   0   0   0   2   2   0   0   0   2   0   2   2   0   0   0   0   0   2   0   2   0   2   2   2   2   0   2   2   2   0   0   0   0   2   0   0   0   0   2   0   2   2   2
 MK-3-7                 2   0   2   0   0   2   2   0   2   2   2   0   0   0   0   0   2   2   2   2   2   2   0   2   2   2   2   0   0   2   2   2   2   0   2   2   0   0   0   2   0   0   2   0   2   2   0   2   2   2   2   0   2   2   0   0   0   0   2   0   0   2   2   2   2   0   2   0   0   2   2   2   0   2   2   2   2   0   0   0   2   2   0   2   2   2   0   0   2   0   2   2   0   0   0   0   2   0   0   2   2   0   2   2   2   0   2   2   0   2   0   0   2   2   0   0   2   2   0   0   0   0   0   2   0   2   0   0   2   0   2   2   2   2   0   0   0   2   0   0   0   0   0   0   2   0   0   2   2   2   2   0   0   0   0   2   0   0   0   0   2   2   0   0   0   2   0   2   2   0   0   0   0   0   2   0   2   0   2   2   2   2   2   2   2   2   0   0   0   0   2   0   0   0   0   2   0   2   2   2
 MK-3-8                 2   0   2   0   0   2   2   0   2   2   2   0   2   0   0   0   2   2   2   0   2   2   2   2   2   2   2   0   0   2   2   2   2   0   2   2   0   0   0   2   0   0   2   0   2   2   0   2   2   2   2   0   2   0   0   0   0   2   2   2   0   2   2   2   2   0   2   0   0   2   2   2   0   2   2   0   2   0   0   0   2   2   0   2   2   2   0   2   0   2   2   2   0   0   0   0   2   0   2   2   2   2   0   2   2   0   2   2   0   2   0   0   2   2   0   0   2   2   0   0   0   0   0   2   0   2   0   0   2   0   2   2   2   2   0   0   0   2   0   0   0   0   0   0   2   0   0   2   2   2   2   0   0   0   0   2   0   0   0   0   2   2   0   0   0   2   0   0   2   0   2   0   0   0   2   0   2   0   2   0   0   2   2   2   2   2   2   0   2   0   2   0   0   0   0   2   0   0   2   2
 MK-3-9                 2   2   2   2   0   2   2   0   2   2   2   0   2   0   0   0   2   2   2   0   0   2   2   2   2   0   2   0   0   2   0   2   2   0   2   2   0   0   0   2   0   2   2   0   2   2   2   2   2   2   2   0   2   2   0   0   0   2   2   2   0   2   2   2   2   0   0   0   2   2   2   2   0   0   2   0   2   0   0   0   2   2   0   2   2   2   0   2   0   2   2   0   0   0   0   0   0   0   2   2   2   2   0   2   2   0   2   2   0   2   0   0   2   2   0   0   2   2   0   0   0   0   0   2   2   2   0   0   0   2   2   2   2   2   2   2   2   2   0   0   0   0   0   0   2   0   2   2   2   2   2   0   0   0   0   2   0   2   0   0   2   2   0   0   0   2   0   0   2   0   2   0   2   0   2   0   2   0   2   0   0   2   2   2   2   2   2   0   2   0   2   0   0   0   0   2   0   0   2   2
 MK-3-10                2   0   2   2   0   2   2   0   2   2   2   0   2   0   0   0   2   2   2   0   0   2   2   2   0   0   2   2   0   2   0   2   2   0   2   2   0   0   0   2   2   2   0   0   2   2   2   2   2   2   2   0   2   2   0   0   0   2   2   2   2   2   2   2   2   0   0   0   2   2   2   2   2   0   2   0   2   0   0   0   2   2   0   2   2   2   0   2   0   2   2   2   0   0   0   0   2   0   2   2   2   2   0   2   2   0   2   2   2   2   0   0   2   2   0   2   2   2   0   0   0   0   0   2   2   2   0   0   0   2   2   0   2   2   2   2   2   2   0   2   0   0   0   0   2   0   2   2   2   2   0   0   0   0   0   2   0   2   2   0   2   2   0   0   0   2   0   0   2   0   2   0   2   0   2   0   2   0   2   2   0   2   2   2   2   0   2   0   2   0   2   0   0   0   0   2   0   0   2   2
 MK-3-11                2   2   2   2   0   2   2   0   2   2   2   0   0   2   0   0   2   0   2   0   0   2   2   2   0   0   2   2   0   2   0   2   2   0   2   2   0   0   0   2   2   2   0   0   2   2   2   2   2   2   2   2   2   2   0   0   0   2   2   2   2   2   2   2   2   0   2   0   2   2   2   2   2   0   2   2   2   0   0   0   2   2   0   2   2   2   0   2   2   2   2   2   0   0   2   0   2   0   2   2   2   2   0   2   2   0   2   2   2   2   0   0   2   2   0   2   2   2   0   0   0   0   0   0   2   2   0   0   0   0   2   0   2   2   2   2   2   2   0   0   0   2   0   2   2   0   2   2   2   2   2   0   0   0   0   2   0   2   2   0   2   2   0   0   0   2   0   0   2   0   2   2   2   2   2   0   2   0   2   2   2   2   2   2   0   0   2   2   2   0   2   0   0   0   0   2   0   0   2   2
 MK-3-12                2   2   2   2   0   2   2   0   2   2   0   0   0   2   0   0   2   0   2   0   0   2   2   2   0   0   2   2   0   2   0   2   2   0   2   2   0   0   0   2   2   2   0   0   2   2   2   2   2   2   2   2   2   2   0   0   0   2   2   2   2   2   2   2   2   0   2   0   2   2   2   2   2   0   0   2   2   0   0   0   2   2   0   2   2   2   0   2   2   2   2   2   0   0   2   0   2   0   0   2   2   0   0   2   2   2   2   0   0   2   2   0   2   2   0   2   2   2   0   0   0   0   0   2   2   2   0   0   0   0   0   0   2   2   2   2   2   2   0   0   0   2   0   2   2   0   2   2   2   2   2   0   0   0   0   2   0   2   2   0   2   2   0   0   0   2   0   0   2   2   2   0   2   2   2   0   2   0   2   2   2   2   2   2   2   0   2   0   2   0   2   0   0   0   0   2   0   0   0   2
 MK-3-13                2   2   2   2   2   2   2   0   2   2   0   0   0   2   0   2   2   0   2   2   0   2   2   2   0   2   2   2   0   2   0   2   2   0   2   2   0   0   0   2   0   2   0   0   2   0   2   2   2   2   2   2   2   2   0   0   0   2   2   2   2   2   2   2   2   0   2   0   2   2   0   2   2   0   0   2   2   0   0   0   2   2   0   2   2   2   0   2   0   2   2   2   0   0   2   0   2   0   0   0   2   0   0   2   0   0   2   0   0   2   2   0   2   2   0   2   2   2   0   0   0   0   0   2   2   0   0   0   0   0   0   0   2   2   0   2   2   2   0   0   0   2   0   2   2   0   0   2   2   0   2   0   0   0   0   2   0   2   2   0   2   2   2   0   0   2   0   0   2   2   2   0   2   2   2   0   2   0   2   2   2   2   2   2   2   0   2   0   0   0   2   0   0   0   0   2   0   0   0   2
 MK-3-14                2   2   2   2   2   2   2   0   2   2   0   0   0   2   0   2   2   0   2   2   0   2   2   2   2   2   2   2   0   2   0   2   2   0   2   2   0   0   0   2   0   2   0   0   2   0   2   2   2   2   2   2   2   2   0   0   0   2   2   2   2   2   2   2   2   0   2   0   2   2   0   2   2   0   0   2   2   0   0   0   2   2   0   2   2   2   0   2   0   2   2   2   0   0   2   0   2   2   0   0   2   0   0   2   0   0   2   2   2   2   2   0   2   2   0   2   2   2   0   0   0   0   0   2   2   0   0   0   0   2   0   0   2   2   0   2   2   2   0   0   0   0   2   2   2   0   0   2   2   0   0   0   2   2   2   2   0   0   0   0   0   2   2   0   0   2   0   0   2   2   2   0   2   2   2   0   2   0   2   0   2   2   2   2   2   0   2   0   0   0   2   0   2   0   0   2   0   0   0   2
 MK-3-15                2   2   2   2   2   2   2   0   2   2   0   2   0   0   0   0   2   0   0   2   0   2   2   2   2   2   2   0   2   2   0   2   2   0   2   2   0   0   0   2   0   2   0   2   2   0   2   2   2   2   2   2   2   2   0   0   0   2   2   2   2   2   2   2   2   0   2   0   2   2   0   2   2   0   0   2   2   0   0   0   2   2   0   0   2   2   0   2   0   0   2   2   0   0   2   0   2   2   0   0   0   2   0   2   0   0   2   2   0   2   2   0   2   2   0   2   2   2   0   0   0   0   0   2   2   0   0   2   0   2   0   0   2   2   0   2   2   2   0   2   2   0   0   2   2   0   0   2   2   0   0   0   2   0   2   2   0   2   0   0   2   2   2   0   0   2   0   0   2   2   0   0   2   2   2   0   2   0   0   2   2   2   2   2   2   0   2   0   0   0   2   0   2   0   2   2   0   0   0   2
 MK-3-16                2   2   2   2   0   2   2   0   2   2   0   2   0   0   0   0   2   0   0   2   2   2   2   2   2   2   2   0   2   2   2   2   2   0   2   2   0   0   0   2   0   2   0   2   2   2   2   2   0   2   2   2   2   0   0   0   0   2   2   2   2   2   2   2   2   0   2   0   2   2   0   2   2   0   0   2   2   0   0   0   2   2   0   0   2   2   2   2   0   0   2   2   0   0   0   0   2   0   0   0   0   2   0   2   0   0   2   2   0   2   2   0   2   2   0   2   2   2   2   0   0   0   2   2   2   0   0   2   0   2   0   0   2   2   0   2   2   2   0   0   2   0   0   2   2   0   0   2   2   0   0   0   2   0   2   2   0   2   0   0   2   2   2   0   0   2   2   2   2   2   0   0   2   2   2   0   2   0   0   2   2   0   2   2   2   0   2   0   2   0   2   2   2   0   2   2   0   0   0   2
 MK-4-1                 0   0   0   2   2   2   2   0   0   0   0   0   0   0   2   0   0   0   0   0   0   0   2   2   0   0   0   2   0   0   0   0   2   0   0   0   2   0   2   2   0   2   2   0   0   2   0   2   2   2   0   2   0   2   0   2   2   0   2   0   2   0   2   2   2   2   2   2   2   0   0   0   2   0   0   0   2   2   2   2   0   2   0   2   2   2   0   0   2   2   0   0   2   0   2   0   2   0   0   2   2   0   0   0   2   0   0   0   2   2   0   2   0   2   0   0   2   0   2   2   0   0   2   0   0   0   2   2   2   0   0   2   0   0   0   0   0   2   2   2   2   2   0   0   2   0   0   2   2   0   0   0   2   0   0   2   2   0   2   0   0   2   2   0   2   2   2   0   0   2   2   2   2   0   0   0   0   0   0   0   2   0   2   2   0   2   0   0   0   2   0   0   2   0   0   2   2   0   2   0
 MK-4-2                 0   0   0   2   2   2   2   0   0   0   0   0   0   0   2   0   0   0   0   0   0   0   2   2   0   0   0   0   2   0   0   0   2   0   0   0   2   0   2   2   0   2   2   2   0   0   0   2   2   2   0   2   0   2   0   2   2   0   2   0   2   0   2   2   2   2   2   2   2   0   0   0   2   0   0   0   2   2   2   2   0   2   2   2   2   2   0   0   2   2   0   0   2   0   2   0   2   2   0   2   2   0   0   0   2   2   0   0   2   2   2   2   0   2   2   0   2   0   2   2   0   2   0   0   0   0   0   2   2   0   0   2   0   0   0   0   0   2   2   2   2   2   0   0   2   2   0   2   2   0   0   0   2   2   0   2   2   0   2   0   0   2   0   0   2   2   2   0   0   2   0   2   2   0   0   0   0   0   0   0   2   0   2   2   0   2   0   0   2   2   2   2   0   0   0   2   2   0   2   0
 MK-4-3                 0   0   2   2   0   2   2   0   0   0   2   0   0   0   2   0   0   0   0   0   0   0   2   2   0   0   0   0   2   0   0   0   2   0   0   2   2   0   2   2   0   2   2   2   0   0   0   0   2   2   0   2   0   2   2   2   2   0   2   0   0   2   2   2   0   2   2   2   2   2   0   0   2   0   2   0   0   2   2   2   0   2   2   2   2   2   2   0   2   2   0   2   2   0   2   0   2   2   0   2   2   0   0   0   2   2   0   0   2   2   2   2   2   2   2   0   2   0   2   2   0   2   0   0   0   0   0   2   0   0   0   2   0   0   2   0   2   2   2   2   2   2   0   0   2   2   0   2   2   0   0   2   2   2   0   2   2   0   2   0   0   2   0   0   2   2   2   0   0   2   0   2   2   0   0   0   0   0   0   0   2   2   0   2   0   2   0   0   2   2   2   2   0   0   0   2   2   0   2   0
 MK-4-4                 0   0   2   2   0   2   2   0   0   0   2   0   0   0   2   0   0   0   0   0   0   0   2   2   0   0   0   0   2   0   0   0   2   0   0   2   2   0   2   2   0   2   2   2   2   0   0   0   2   2   0   2   0   2   2   2   2   0   2   0   0   2   2   2   0   2   2   2   2   2   0   0   2   0   0   2   0   2   2   0   0   2   2   2   2   2   2   0   2   2   0   2   2   0   2   0   2   2   0   2   2   0   0   0   0   2   0   0   2   2   0   2   2   2   2   0   2   0   2   2   0   0   0   0   0   0   0   2   0   0   0   2   0   0   2   0   2   0   0   2   2   2   0   0   0   2   0   2   2   2   0   2   2   0   0   2   2   0   2   0   0   2   0   0   2   2   0   0   0   2   0   2   2   2   0   0   0   0   0   0   2   2   0   2   2   2   0   0   2   2   0   0   0   0   0   2   2   0   2   0
 MK-4-5                 0   0   2   2   0   2   2   0   0   0   2   0   0   0   2   0   0   0   0   0   0   0   2   2   0   0   2   0   2   0   0   0   2   0   0   2   2   0   2   2   0   2   2   2   2   0   0   0   2   2   0   2   0   2   2   2   2   0   2   0   0   2   2   2   0   2   0   2   2   2   0   0   2   0   0   2   0   2   2   0   0   2   2   2   2   2   2   0   2   2   2   2   2   0   2   2   2   2   0   2   2   0   0   0   0   0   0   2   2   2   0   2   2   2   2   0   2   0   2   2   0   0   0   0   0   0   0   2   0   0   0   2   0   0   2   0   2   0   0   2   0   2   2   0   0   0   2   2   2   2   0   2   2   0   0   2   2   0   2   0   0   0   0   0   2   2   0   0   0   2   0   2   2   2   0   0   0   2   0   0   2   2   0   2   2   2   0   0   2   2   0   0   0   0   0   2   2   0   2   0
 MK-4-6                 0   0   2   2   0   2   0   0   0   2   2   0   0   0   2   0   0   2   2   0   0   0   2   2   2   0   0   0   2   0   2   0   2   2   0   2   2   0   2   2   0   2   2   2   2   0   0   0   2   2   2   2   0   2   2   2   2   0   2   2   0   2   2   2   0   0   0   2   2   2   0   0   2   2   2   2   0   2   2   0   0   2   2   2   2   2   2   0   2   2   0   2   2   0   2   2   2   2   0   2   2   0   0   0   0   0   0   2   2   2   0   2   2   2   2   0   2   0   2   2   0   0   0   0   0   0   0   2   0   0   0   0   2   0   2   0   2   0   2   2   0   2   2   0   0   0   2   2   2   2   0   2   2   2   0   2   2   0   0   0   0   0   0   0   2   2   0   0   0   2   0   2   2   2   0   2   0   0   0   0   2   0   0   2   2   2   0   2   2   0   0   0   0   0   0   2   2   0   2   0
 MK-4-7                 0   0   2   2   0   2   0   0   0   2   0   2   0   0   2   0   2   2   2   0   0   0   2   2   2   0   0   0   2   0   2   0   0   2   0   2   2   0   2   2   0   2   2   2   2   0   0   0   2   2   2   2   0   2   2   2   2   0   2   2   0   2   2   2   0   0   0   2   2   2   0   0   2   2   2   0   2   0   2   0   0   2   2   2   2   2   2   0   2   2   0   2   2   0   0   2   2   0   0   2   0   0   0   0   0   0   0   2   2   2   0   0   2   2   2   0   2   0   0   2   0   0   0   0   0   0   0   2   0   0   0   0   2   0   2   0   2   0   2   0   0   2   2   0   0   0   2   2   2   0   0   2   2   2   0   2   2   0   0   2   0   0   2   0   2   2   0   0   0   2   0   2   0   2   0   2   0   0   2   0   0   0   0   2   2   2   0   2   0   0   0   0   0   0   2   2   2   0   2   0
 MK-4-8                 0   0   2   2   2   2   2   0   0   2   0   2   0   0   0   0   2   2   2   0   0   0   2   2   2   0   0   0   0   0   2   0   0   2   0   2   2   0   2   2   0   2   2   2   2   0   2   0   2   2   2   2   0   2   2   2   2   0   2   2   0   2   2   2   0   0   0   2   2   2   0   2   2   2   2   0   2   0   2   0   0   0   2   0   0   2   2   0   2   2   0   2   2   0   0   2   2   0   0   2   0   2   0   0   0   0   0   2   2   2   0   0   2   2   0   0   2   0   0   0   0   0   0   0   0   0   0   2   0   0   0   0   2   2   2   0   2   0   2   0   0   2   2   0   0   0   2   2   0   0   0   2   2   2   0   2   0   0   0   2   0   0   2   0   2   0   0   2   0   2   0   0   0   0   0   2   0   0   2   0   0   0   0   2   0   2   2   2   2   0   0   0   0   0   2   2   2   0   0   0
 MK-4-9                 0   0   2   2   2   0   0   0   2   2   0   2   0   0   0   0   2   2   2   0   0   0   0   2   2   2   0   0   0   0   2   0   0   2   0   2   2   0   2   2   0   0   2   2   2   2   2   0   2   2   2   2   0   2   2   2   2   0   2   2   2   2   2   2   0   0   0   2   2   2   0   2   2   2   2   0   2   0   2   0   0   2   2   0   2   2   2   0   0   2   0   2   2   2   0   2   2   0   0   0   0   2   0   0   0   0   0   2   2   2   0   0   2   2   0   0   2   0   0   0   0   0   0   0   0   0   2   2   0   0   0   0   2   2   2   0   2   0   2   2   0   2   2   0   0   0   2   2   0   0   0   2   2   2   0   2   0   0   0   2   0   0   2   0   2   0   0   2   0   2   0   0   0   0   2   2   0   0   2   0   0   2   0   2   0   2   2   2   2   0   0   0   0   0   2   2   2   0   2   0
 MK-4-10                0   0   2   2   2   2   0   0   2   2   0   0   2   2   0   0   2   2   2   0   0   0   0   2   2   2   0   0   0   0   2   0   0   2   2   2   2   0   2   0   0   0   2   2   2   2   2   0   0   2   2   2   0   2   2   2   2   0   2   2   2   2   2   2   0   0   0   2   2   2   2   2   2   2   2   0   2   0   2   0   0   2   2   0   2   2   2   0   0   2   0   2   2   0   0   2   2   0   0   0   0   2   0   0   0   0   0   2   2   2   2   0   2   2   0   0   2   0   0   2   0   0   0   0   0   0   2   2   0   0   0   0   2   2   2   0   2   0   2   2   0   2   2   2   0   0   2   2   0   2   0   2   2   2   0   2   0   0   2   2   0   0   2   0   2   0   0   2   0   2   0   0   0   0   2   2   0   0   2   2   0   2   0   2   0   2   2   2   2   0   0   0   0   0   2   2   2   0   2   0
 MK-4-11                0   0   2   2   2   2   2   0   0   2   0   0   2   2   0   0   2   2   2   0   0   0   0   2   2   2   0   0   0   0   2   0   2   2   2   2   2   0   2   0   0   0   0   2   2   2   2   0   0   2   2   2   0   2   2   2   2   0   2   0   0   2   2   2   0   0   0   0   2   2   2   2   2   2   2   2   2   0   2   0   0   2   2   0   2   2   2   0   0   2   0   2   0   0   0   2   2   0   0   0   0   2   0   2   0   0   2   2   2   2   2   0   2   2   0   0   2   0   2   2   0   0   0   0   0   2   2   2   0   0   2   0   2   2   2   0   2   0   2   2   2   2   2   0   0   0   2   2   0   2   2   2   0   2   0   2   0   0   2   0   0   0   2   0   2   0   0   2   0   2   0   2   0   2   2   2   0   0   2   2   0   2   0   2   0   0   2   2   2   0   0   0   0   0   2   2   2   0   2   0
 MK-4-12                0   0   2   2   2   2   2   0   0   2   0   0   0   2   0   0   2   2   2   0   0   0   0   0   2   2   0   0   0   0   0   0   2   2   2   2   2   0   2   0   0   0   2   2   2   2   2   0   0   2   2   2   0   2   0   2   2   0   2   0   0   2   2   2   0   0   0   0   2   2   2   2   2   2   2   2   2   0   2   2   0   0   2   0   2   2   2   0   0   2   0   0   0   0   0   2   2   0   0   0   0   2   0   2   0   2   2   2   2   2   0   0   2   2   0   0   2   0   2   2   0   0   0   0   0   2   2   2   0   0   2   0   2   2   2   0   2   0   0   2   2   2   0   0   0   2   2   0   0   2   2   2   2   2   0   2   0   0   2   0   0   0   2   0   2   0   0   2   0   2   0   2   0   2   0   2   2   0   0   2   0   2   0   2   0   0   2   2   2   0   0   2   0   0   2   2   2   0   2   0
 MK-4-13                0   0   2   2   0   2   2   0   0   2   0   0   0   2   0   0   2   2   2   0   0   0   0   0   2   2   0   0   0   0   0   0   2   2   2   2   2   0   2   0   2   0   2   2   2   2   2   0   2   2   2   2   0   2   0   2   2   0   0   0   0   2   2   2   0   0   0   0   2   2   2   2   2   2   2   2   2   0   2   2   0   0   2   0   2   2   0   0   0   2   0   0   0   0   0   2   0   0   0   0   0   2   0   0   0   2   2   2   2   2   2   2   0   2   0   0   2   0   2   0   2   0   2   0   0   0   2   2   0   0   2   0   2   2   2   0   2   0   0   2   2   2   0   0   2   2   2   0   0   2   2   2   2   2   0   2   0   0   2   0   0   0   2   0   2   0   0   2   0   2   0   2   0   2   0   2   2   0   0   2   2   2   0   2   2   0   2   2   2   0   0   2   0   0   2   2   2   0   2   0
 MK-4-14                0   0   2   2   0   2   2   0   0   2   0   0   0   2   0   0   2   2   2   0   0   0   0   0   2   2   0   0   0   0   0   0   2   2   2   2   2   0   0   0   2   0   2   2   0   2   2   2   2   2   2   2   0   2   0   2   2   0   0   0   0   2   2   2   0   0   0   0   2   2   2   2   2   2   2   2   2   0   2   2   0   2   2   0   2   2   0   0   0   2   0   0   2   0   2   2   0   0   0   0   2   2   0   0   0   2   2   2   2   2   2   0   2   2   0   2   2   0   2   0   2   0   2   2   0   0   2   2   0   0   2   0   2   0   0   0   2   0   0   2   2   2   0   2   2   2   2   2   0   0   0   2   2   2   0   2   0   0   0   0   0   0   2   0   2   0   2   2   0   0   0   0   0   2   0   2   0   0   0   2   2   2   0   2   2   0   2   2   2   0   0   2   0   0   2   2   2   0   2   2
 MK-4-15                0   0   2   2   0   2   2   0   0   2   0   0   0   2   0   0   2   2   2   0   0   0   2   0   2   2   0   0   0   0   0   0   2   2   2   2   0   0   0   0   2   0   2   2   0   2   2   2   2   2   2   2   0   2   0   2   0   0   0   2   2   2   2   2   0   0   0   0   2   2   2   2   2   2   2   2   2   0   2   2   0   2   2   0   2   2   0   0   0   0   0   0   2   0   2   2   0   0   0   0   2   2   0   0   0   2   2   2   2   2   2   0   2   2   0   2   2   0   2   0   2   0   2   2   0   0   2   2   0   0   2   0   2   2   0   0   2   0   0   0   2   2   0   2   2   0   2   2   2   0   0   2   0   2   0   2   0   0   0   0   0   2   2   0   2   0   0   0   0   0   0   0   0   2   0   2   0   0   0   2   2   2   0   2   2   0   2   2   2   0   0   2   0   0   2   2   2   0   2   2
 MK-4-16                0   0   2   2   0   2   2   0   0   2   0   0   0   2   0   0   2   2   2   0   2   0   2   0   2   2   0   0   0   0   2   0   2   2   2   2   0   0   0   0   2   0   2   2   0   2   0   2   2   2   2   2   0   0   0   2   0   0   0   2   2   2   2   2   0   0   0   0   2   2   2   2   0   2   2   0   2   0   2   0   0   2   2   0   2   2   0   0   0   0   0   0   2   0   2   2   0   0   0   0   2   0   0   0   0   2   2   2   0   2   2   2   2   2   0   2   2   0   2   0   2   0   2   2   0   0   2   2   0   0   2   0   2   2   0   0   2   0   2   0   2   2   0   2   2   0   2   2   2   0   0   2   0   2   0   2   0   0   0   0   0   0   2   0   2   0   0   0   0   0   0   0   0   2   0   2   0   0   2   2   0   2   2   2   2   0   2   2   2   0   2   2   0   0   2   2   2   0   2   2
 MK-5-1                 2   0   2   0   2   2   0   0   0   0   2   2   2   2   0   2   0   0   0   2   2   0   0   2   2   2   2   2   0   2   0   0   2   2   0   0   2   0   0   2   2   2   2   2   2   2   2   0   0   2   0   2   0   2   2   0   2   2   0   2   2   2   2   2   0   2   0   2   2   2   2   2   2   0   0   2   0   0   0   0   2   2   2   2   0   2   0   0   2   2   2   0   0   0   2   0   0   0   0   0   0   0   0   0   2   0   2   0   0   0   0   2   2   0   2   0   0   0   2   0   0   0   0   0   0   2   2   2   0   0   0   0   2   2   0   0   0   0   0   2   0   2   0   2   0   2   2   0   2   0   0   0   0   0   2   2   0   0   0   2   0   0   2   0   2   2   0   0   2   0   0   2   2   2   2   0   0   2   0   0   2   0   0   2   0   0   2   2   0   0   0   2   0   0   0   0   2   2   2   2
 MK-5-2                 2   0   2   0   2   2   0   0   0   0   2   2   2   2   0   2   0   0   0   2   2   0   0   2   2   2   2   2   0   2   2   0   2   2   0   0   2   0   0   2   2   2   2   2   2   2   2   0   0   2   0   2   0   2   2   2   2   2   2   2   2   2   2   2   0   2   0   2   2   2   2   2   2   2   0   2   0   0   0   0   2   2   2   0   0   2   0   0   0   2   2   0   0   0   2   0   0   0   0   0   0   0   0   0   2   0   2   0   0   0   0   0   2   0   2   0   0   0   0   0   0   0   0   0   0   2   0   2   0   0   0   0   2   2   0   0   0   0   0   2   0   2   0   2   0   2   2   0   2   0   0   2   0   0   2   2   0   0   0   2   0   0   2   0   2   2   0   0   2   0   0   0   0   2   2   0   0   2   0   0   2   0   0   2   0   0   0   2   0   2   0   2   0   0   0   0   2   2   2   2
 MK-5-3                 2   0   2   0   2   2   2   0   0   0   2   2   2   2   0   2   0   0   0   2   2   0   0   2   0   2   2   2   0   2   2   0   2   2   0   2   0   0   0   2   2   2   2   0   2   2   2   2   0   2   0   2   0   2   2   0   2   2   2   2   2   2   2   2   0   2   0   2   0   2   2   2   2   2   0   2   0   0   0   0   2   2   2   0   0   2   0   0   0   2   0   0   0   0   2   0   0   0   0   2   0   0   0   0   2   0   2   0   0   0   2   0   0   0   2   0   0   0   0   0   0   0   0   0   0   2   0   2   0   2   0   0   2   2   0   0   0   0   0   0   0   2   0   0   0   2   2   0   2   0   0   2   0   0   2   0   0   0   0   2   0   2   2   0   2   2   0   2   2   0   0   0   0   0   2   0   0   2   0   0   2   0   0   2   0   0   0   2   0   2   0   2   0   2   0   0   2   2   2   2
 MK-5-4                 2   0   2   0   2   2   2   0   0   0   2   0   2   2   0   2   0   0   2   2   2   0   2   2   0   2   2   2   0   2   2   2   2   2   0   2   0   2   0   2   2   2   2   0   2   2   2   2   0   2   0   2   2   2   0   0   2   2   2   2   2   2   2   2   0   2   0   2   0   2   2   2   2   2   0   2   0   0   0   0   2   2   2   0   0   2   2   0   0   2   2   0   0   0   2   0   2   0   0   0   0   0   0   0   2   2   2   0   0   0   2   2   0   0   2   0   0   0   2   0   0   0   0   0   0   2   0   2   2   2   0   0   2   2   0   0   0   0   0   0   0   2   0   0   0   2   0   0   2   0   0   2   0   0   2   0   0   0   0   2   0   2   2   0   2   2   0   2   2   0   0   0   0   0   2   0   0   2   0   0   2   0   0   2   0   0   0   0   0   2   0   0   0   2   0   0   2   2   2   2
 MK-5-5                 2   0   2   2   2   2   2   0   0   0   2   0   2   2   0   2   0   0   2   2   0   0   2   2   2   2   2   2   0   2   2   2   2   2   0   2   0   2   0   2   2   0   2   0   2   2   2   2   0   2   0   2   2   0   2   0   2   2   2   2   2   2   2   2   0   0   0   2   0   2   2   0   2   2   0   2   0   0   0   0   2   2   2   0   0   2   2   0   0   2   2   0   0   0   2   0   2   0   0   0   0   0   0   0   2   0   2   0   2   0   2   2   0   0   2   0   2   0   2   0   0   0   0   0   0   0   0   2   2   2   2   0   2   2   0   0   0   2   0   0   0   2   0   0   0   2   2   0   2   0   0   2   0   2   2   0   0   0   0   2   0   2   2   0   0   2   0   2   2   0   0   0   0   2   2   0   0   2   0   0   2   0   0   2   0   0   0   0   0   2   0   0   0   2   0   0   2   2   2   2
 MK-5-6                 2   0   2   2   2   2   2   2   0   0   2   2   2   2   0   2   0   2   2   2   0   0   2   2   2   2   2   2   0   2   0   2   2   2   0   0   0   2   2   2   2   0   2   0   2   2   2   0   0   2   0   2   0   0   2   2   2   2   2   2   2   2   2   2   0   0   0   2   0   2   2   0   2   2   0   0   0   0   0   0   2   2   2   2   0   2   2   0   0   2   2   0   0   0   0   0   2   0   0   0   0   0   0   0   2   0   2   2   2   0   2   2   0   0   2   0   2   0   2   0   0   0   0   0   0   0   0   2   2   2   2   0   2   2   2   0   0   2   0   2   0   2   0   0   0   2   2   0   2   0   0   2   0   2   2   0   0   0   2   2   0   2   2   0   0   2   0   2   2   0   0   0   0   2   2   0   0   2   0   0   2   0   0   2   0   0   0   0   0   2   0   0   0   2   0   0   2   2   2   0
 MK-5-7                 2   2   2   2   2   2   2   2   0   2   2   2   2   2   0   2   0   2   2   2   0   0   2   2   2   2   0   2   0   2   0   2   2   2   0   0   0   2   2   2   2   0   2   0   2   2   2   0   0   2   0   2   2   0   2   2   2   2   2   2   2   2   2   2   0   0   0   2   0   2   2   0   2   2   0   0   0   0   2   2   2   2   2   2   0   2   2   0   0   2   2   0   0   0   0   0   2   0   0   0   0   0   0   0   2   0   2   2   2   0   2   2   2   0   2   0   2   0   2   0   0   0   0   0   0   0   0   2   0   2   2   0   2   2   2   0   0   2   0   2   0   2   0   0   0   2   2   0   0   0   2   2   2   2   2   0   0   0   2   2   0   2   2   0   0   2   0   2   2   0   0   0   0   2   2   0   0   2   0   0   0   0   0   2   0   0   0   0   0   2   2   0   0   0   0   0   2   2   2   0
 MK-5-8                 2   2   2   2   2   2   2   2   0   2   2   0   2   2   0   2   2   2   2   2   2   0   2   2   2   2   0   2   0   2   0   2   2   2   0   0   0   0   2   2   2   0   2   0   2   0   2   0   0   2   0   2   2   0   2   2   2   2   2   2   2   2   2   2   2   0   2   2   0   0   2   0   2   2   0   0   0   0   2   2   2   2   2   2   0   2   0   0   0   2   2   0   0   0   0   0   2   0   0   0   2   0   0   0   0   0   2   2   2   0   0   2   0   0   2   0   2   0   2   0   0   0   0   2   0   0   2   0   0   2   2   0   2   2   2   0   0   2   0   2   0   2   0   0   0   2   2   0   2   0   2   2   2   2   2   0   0   0   2   0   0   2   2   0   0   2   0   2   2   0   0   0   0   2   2   0   0   2   0   0   0   0   2   2   0   0   0   0   0   2   2   0   0   0   0   0   2   2   0   0
 MK-5-9                 2   2   2   2   0   2   2   2   0   2   2   0   2   0   0   2   2   0   2   2   2   0   0   0   2   2   0   2   0   2   0   2   0   2   0   2   0   0   2   2   2   2   2   2   2   0   2   0   0   2   0   2   2   0   2   2   2   2   2   2   2   2   2   2   2   0   2   2   0   0   2   0   2   2   0   0   0   0   2   2   2   2   2   2   2   2   2   0   0   2   2   0   0   0   0   0   2   0   0   0   2   0   0   0   0   0   2   2   2   0   0   2   0   0   2   0   2   0   2   0   0   0   0   2   0   0   2   0   0   0   2   0   2   0   0   2   0   2   0   2   0   0   0   0   2   2   2   0   0   0   2   2   2   0   2   0   0   0   2   2   0   2   2   0   0   2   0   2   2   0   0   0   0   2   2   0   0   2   0   0   0   0   2   2   0   0   0   0   0   2   2   0   0   0   0   2   2   2   0   0
 MK-5-10                2   2   2   2   0   2   2   2   0   0   2   2   2   0   0   2   2   0   2   2   2   0   0   0   2   0   0   2   0   2   2   2   0   2   0   2   0   0   2   2   2   2   2   2   2   0   2   0   0   2   0   2   2   0   2   2   2   2   2   2   2   2   2   2   2   0   2   2   0   0   2   0   2   2   0   0   0   0   0   2   0   2   2   0   2   2   0   0   0   0   2   0   2   0   0   0   2   0   0   0   2   2   0   2   0   0   2   2   2   0   0   2   0   0   2   0   2   0   2   0   0   0   0   2   0   0   2   0   0   0   0   0   0   0   0   0   0   2   0   2   0   0   0   0   2   2   2   0   2   0   2   2   2   0   0   0   0   0   2   2   0   2   2   0   0   2   0   2   0   0   0   0   0   2   2   0   0   2   0   0   0   2   2   2   0   0   0   0   0   2   2   0   0   0   0   0   2   2   0   0
 MK-5-11                2   2   2   2   0   0   2   2   0   0   2   0   2   0   2   2   2   2   2   2   2   0   0   0   2   0   0   2   0   2   2   2   0   2   2   2   0   0   2   2   0   2   2   2   2   2   2   0   0   2   2   2   2   0   2   2   2   2   2   2   0   2   2   2   2   0   2   2   0   0   2   0   2   0   0   0   0   0   0   2   0   2   2   0   2   2   0   0   2   2   2   0   2   0   0   0   2   0   0   0   2   2   0   2   0   0   2   2   2   0   0   2   0   0   2   0   2   0   2   0   0   0   0   2   0   0   2   0   0   2   0   0   0   0   0   0   0   2   0   2   0   0   0   0   2   2   2   0   2   0   2   2   2   0   0   0   0   0   2   2   0   2   2   0   0   2   0   2   0   0   0   2   0   2   2   0   0   0   0   0   2   2   2   0   0   0   0   0   0   2   2   0   0   2   0   0   0   2   0   0
 MK-5-12                2   2   2   2   0   0   2   2   0   0   2   0   0   0   2   0   2   2   2   2   2   0   0   0   2   2   0   2   0   2   2   0   0   2   2   2   0   0   2   2   0   2   2   2   2   0   2   0   0   2   2   2   2   0   2   2   2   2   2   2   0   2   2   2   2   0   2   2   0   0   2   0   0   0   0   2   0   0   0   2   0   2   2   0   2   0   2   0   2   2   2   0   2   0   0   0   2   0   0   0   2   2   0   2   0   0   0   2   0   0   0   2   0   2   2   0   2   0   2   0   0   0   2   2   0   0   2   0   0   2   0   0   0   0   0   0   0   2   0   2   0   0   0   0   2   2   2   0   2   0   2   2   2   0   0   2   0   0   2   2   0   2   2   0   0   2   0   2   0   0   0   0   2   2   2   0   0   0   0   0   2   2   0   0   2   0   0   0   0   0   2   0   2   2   0   0   2   2   0   0
 MK-5-13                2   2   2   2   0   0   2   2   0   0   2   0   0   0   2   0   2   2   2   2   2   0   0   0   2   2   0   2   0   2   2   0   0   2   2   2   0   0   2   2   0   2   2   2   0   0   2   0   0   2   2   2   2   0   2   2   2   2   2   0   0   2   2   2   2   0   2   2   0   2   2   0   0   0   0   2   0   0   0   2   0   2   2   0   0   0   2   0   2   2   2   0   2   0   0   0   2   2   0   0   2   0   0   2   0   0   0   2   0   0   0   2   0   2   2   0   2   0   2   0   0   0   2   2   0   0   2   0   0   0   0   0   0   0   0   2   0   2   2   2   0   0   0   0   2   2   2   2   2   0   2   2   2   0   0   2   0   0   2   2   0   0   2   0   0   2   0   2   0   0   0   0   2   2   2   0   2   0   0   0   2   2   0   0   2   0   0   0   0   0   2   0   2   2   0   0   2   2   0   0
 MK-5-14                2   2   2   2   2   0   2   2   0   0   2   0   0   0   2   0   2   2   2   2   2   0   0   0   2   2   0   2   0   2   2   0   0   2   2   2   0   2   2   2   0   2   2   2   0   0   2   0   0   2   2   2   2   0   2   2   2   2   2   0   0   2   0   2   2   2   0   2   0   0   2   0   0   0   0   2   2   2   0   2   0   2   2   2   0   0   2   0   0   0   2   0   2   0   0   0   2   2   0   0   2   2   0   2   0   0   0   2   0   0   0   2   0   2   2   0   2   0   2   0   0   0   2   2   2   0   2   0   0   0   0   0   0   0   0   2   0   2   2   2   0   0   0   0   2   2   2   2   2   0   2   2   0   0   0   2   0   0   2   2   2   0   2   0   2   2   0   2   0   2   0   0   2   0   2   0   2   0   0   0   2   2   0   2   2   0   0   0   0   0   2   0   0   2   2   0   0   2   0   0
 MK-5-15                2   2   2   2   2   0   2   2   0   0   2   0   0   0   2   0   0   2   2   2   2   0   0   0   2   2   0   2   0   0   2   0   0   2   2   2   0   2   2   2   0   2   2   2   0   0   2   0   0   2   2   2   0   0   2   2   2   0   2   0   0   2   0   2   0   2   0   2   0   0   2   0   0   0   0   2   2   2   0   2   2   2   2   2   0   0   2   0   0   0   2   0   2   0   0   0   2   0   0   0   2   2   0   0   0   0   0   2   0   0   0   2   0   2   2   0   2   0   0   0   0   0   2   2   2   0   2   0   2   2   0   0   0   0   0   2   0   2   2   2   0   0   0   0   2   2   2   2   2   2   2   2   0   0   2   2   0   0   2   2   0   0   2   0   2   2   0   2   0   2   0   0   2   0   2   0   0   0   0   2   2   2   0   2   2   0   0   0   0   0   2   0   0   2   0   0   0   2   0   0
 MK-5-16                2   2   2   2   2   0   2   2   0   2   2   2   0   0   2   0   0   2   2   2   2   2   0   0   2   2   0   2   0   0   2   0   0   2   2   2   0   2   2   2   0   2   2   2   0   0   2   0   0   2   2   2   0   0   2   2   2   0   2   0   0   2   0   2   2   2   0   2   0   0   2   0   0   0   0   2   2   2   0   2   2   2   0   2   0   0   2   0   0   0   2   0   2   0   0   0   2   0   0   0   2   0   0   0   0   0   2   2   0   0   0   2   0   2   0   0   2   0   0   0   0   0   2   2   2   0   2   0   2   2   0   0   0   2   0   2   2   0   2   0   0   0   0   2   2   2   2   2   2   2   2   2   2   0   2   2   0   0   0   2   0   0   2   0   0   2   0   2   0   2   0   0   2   0   2   0   0   0   0   2   2   2   0   2   0   0   0   0   0   0   2   0   0   2   0   0   0   2   0   2
 MK-6-1                 2   2   2   0   2   0   2   2   0   2   2   2   2   2   2   2   2   0   2   0   0   2   0   2   2   2   0   0   2   2   2   2   2   0   2   0   2   0   2   0   2   0   0   0   0   0   0   2   0   2   2   0   2   2   2   2   0   0   2   0   2   2   2   0   2   2   0   2   0   2   0   0   2   0   0   2   2   2   0   2   2   2   2   0   0   2   2   0   2   2   2   0   0   2   0   0   2   2   0   0   0   2   2   2   0   0   2   0   0   0   0   0   2   0   0   0   2   2   2   0   0   2   0   2   0   2   2   2   0   0   0   0   2   2   2   0   0   2   0   2   2   0   2   0   2   0   0   0   0   0   2   0   2   2   2   0   2   2   2   0   2   2   0   0   0   2   0   2   2   0   0   2   2   2   2   2   2   2   2   2   2   0   0   0   2   0   0   2   2   0   0   0   2   2   2   2   2   2   0   0
 MK-6-2                 0   0   2   0   2   0   2   2   0   0   2   2   2   2   2   2   0   0   2   0   0   2   0   0   2   2   0   0   2   2   2   2   2   0   2   2   0   0   2   0   2   0   0   0   0   0   0   2   0   2   2   2   0   2   2   2   0   0   2   0   2   2   2   0   0   0   0   2   0   2   0   0   2   0   0   2   2   2   0   2   2   2   0   0   0   0   0   0   2   2   2   0   0   2   0   0   2   2   0   2   0   2   2   0   0   0   2   0   0   0   0   0   2   0   0   0   2   2   2   0   0   2   0   2   0   0   2   2   0   2   0   2   0   2   2   0   0   0   0   2   2   0   2   0   2   0   0   0   0   0   2   0   2   2   2   0   2   2   2   0   2   2   0   0   0   2   0   2   2   2   0   2   0   2   2   0   2   2   2   2   2   0   0   0   2   2   0   2   2   0   0   0   2   2   2   2   2   2   0   0
 MK-6-3                 0   0   2   0   2   0   2   2   0   0   2   2   2   2   2   2   0   0   2   0   0   2   0   0   2   0   0   0   2   0   0   2   2   0   2   2   0   0   2   0   2   2   0   0   0   0   2   2   0   2   2   2   0   2   2   2   0   0   2   0   0   2   2   0   0   0   0   2   0   2   0   0   2   0   0   2   0   2   0   2   2   2   0   0   0   0   0   0   2   2   2   0   0   2   0   0   2   2   0   2   0   2   2   0   0   0   2   0   0   0   0   0   2   0   0   0   2   2   2   0   0   2   0   2   0   0   2   2   0   2   0   2   0   2   2   0   0   0   0   2   2   0   2   0   2   0   0   0   0   0   2   0   2   2   2   0   2   2   2   0   2   2   0   0   0   2   0   2   2   2   0   2   0   2   2   0   2   2   2   0   2   0   0   2   0   2   0   2   2   0   0   0   2   2   2   2   2   2   0   0
 MK-6-4                 0   0   2   0   2   0   2   0   0   0   2   2   2   2   2   2   0   0   2   0   0   2   0   0   2   0   0   0   2   0   0   2   2   0   2   2   0   0   2   0   2   2   0   2   0   0   2   0   0   2   2   2   0   2   0   2   0   0   2   0   0   2   2   0   0   0   0   2   0   2   0   2   2   0   0   2   0   2   2   2   0   2   0   0   0   0   0   0   2   2   2   0   0   2   2   0   2   2   2   2   0   2   2   0   0   0   2   0   0   0   0   2   2   0   0   0   2   2   2   0   0   2   0   2   0   0   2   2   0   0   0   2   0   2   2   0   0   0   0   2   2   2   2   0   2   0   0   0   0   2   2   0   2   2   2   0   2   2   2   0   2   2   0   0   0   2   0   2   2   0   0   2   0   2   2   0   2   0   0   0   2   0   0   2   0   2   0   2   2   0   0   0   2   2   2   2   2   2   0   2
 MK-6-5                 0   0   2   0   2   2   2   0   0   0   2   2   2   2   2   2   0   0   2   0   0   2   0   0   2   0   0   0   2   0   0   2   2   0   2   2   0   0   2   0   2   2   0   2   0   0   0   0   0   0   0   2   0   2   0   2   0   0   2   0   0   2   2   2   0   0   0   2   0   2   2   2   2   0   0   2   0   2   2   2   0   2   0   0   0   0   2   0   2   2   2   0   0   2   2   0   2   2   2   2   0   0   2   0   2   0   2   0   0   0   0   2   2   0   0   0   2   2   2   0   0   2   0   2   2   0   2   2   0   0   0   2   0   2   2   0   0   0   0   2   2   2   0   0   2   0   0   0   0   2   2   0   2   2   2   0   2   2   2   0   2   2   0   0   0   2   0   2   2   0   0   2   0   2   2   0   2   0   0   0   0   0   0   2   0   2   2   2   2   0   0   0   2   2   2   2   2   2   0   2
 MK-6-6                 2   0   2   0   2   2   2   0   2   0   2   2   2   0   2   2   0   0   2   0   0   2   2   0   2   0   0   0   2   0   0   2   2   0   0   2   0   0   2   0   2   2   0   2   0   0   0   0   0   0   0   0   0   2   0   2   0   0   2   0   0   2   2   2   0   0   0   2   0   2   2   2   2   0   0   2   0   2   2   2   0   2   0   0   0   0   2   0   2   0   2   0   0   2   2   0   2   2   2   2   2   2   2   0   2   0   2   2   0   0   0   2   2   0   0   0   2   2   2   0   0   2   0   2   2   0   2   2   0   0   0   2   0   2   2   0   0   0   0   2   2   2   0   2   2   0   0   0   0   2   2   0   2   2   2   0   2   2   2   0   2   2   0   0   0   2   0   2   2   0   0   2   0   2   2   0   2   0   0   0   0   0   0   2   2   2   2   2   0   0   0   0   2   2   2   0   2   0   0   2
 MK-6-7                 2   0   2   0   2   2   2   0   2   0   2   2   2   0   2   2   0   0   2   0   0   2   2   0   2   0   0   0   2   0   0   2   2   0   0   2   0   0   2   0   2   2   0   2   0   2   0   0   0   0   0   0   0   2   0   0   0   0   2   0   0   2   2   2   0   0   0   2   0   2   2   2   2   0   0   2   0   2   2   2   0   2   0   0   0   0   2   0   2   0   2   0   0   2   0   0   2   2   2   2   2   0   2   0   2   0   2   2   0   0   0   2   2   0   0   0   2   2   2   0   0   2   0   0   0   0   2   2   0   0   2   2   0   2   2   0   0   0   0   0   2   2   2   2   2   0   0   0   0   2   2   2   2   2   2   0   2   2   2   0   2   0   0   0   0   2   0   2   0   0   0   2   0   2   2   2   2   0   0   0   0   0   0   2   0   2   2   0   0   0   0   0   2   2   2   0   2   0   0   0
 MK-6-8                 2   0   2   0   2   2   2   0   2   0   0   2   0   0   2   2   0   0   2   0   0   2   2   0   2   0   0   0   2   0   0   2   2   0   0   2   0   0   2   0   2   2   0   2   0   2   0   0   0   0   0   0   0   2   0   2   0   0   0   0   0   2   0   2   0   0   0   2   0   2   2   2   0   0   2   2   0   2   2   2   0   2   0   0   0   0   2   0   0   0   2   0   0   2   0   0   2   2   2   2   2   0   2   0   2   2   2   2   2   0   2   2   2   2   0   0   0   2   2   0   0   2   0   0   0   0   2   2   0   0   2   2   0   2   2   0   0   0   0   0   2   2   2   2   2   0   0   0   0   2   2   2   2   2   2   0   2   0   2   2   2   0   0   0   2   2   0   2   0   0   2   2   0   2   2   2   2   0   0   0   0   0   0   2   0   2   0   0   0   0   0   0   2   2   2   0   2   0   2   0
 MK-6-9                 2   0   2   0   2   2   2   0   2   0   0   2   2   0   2   2   0   0   2   0   0   0   2   2   2   0   0   0   2   0   0   2   2   2   0   0   2   0   2   0   0   2   0   2   0   0   0   0   0   0   0   0   0   2   0   2   0   0   0   0   0   2   0   2   0   0   0   2   0   2   2   2   0   0   2   2   0   2   2   2   0   2   0   0   0   0   2   0   0   0   2   0   0   2   2   0   2   2   2   2   2   0   2   0   2   0   2   2   2   0   2   2   2   0   0   0   0   2   2   0   0   2   0   0   0   0   2   2   0   0   2   2   0   0   0   0   0   0   0   0   2   2   2   2   2   0   0   0   0   2   0   2   2   2   2   0   2   0   2   0   2   0   0   0   2   2   0   2   0   0   2   2   0   2   2   2   0   0   0   2   0   0   0   2   0   2   0   0   0   0   0   0   2   2   0   0   2   2   2   0
 MK-6-10                2   0   2   0   2   2   2   0   2   0   2   2   2   0   2   2   0   0   2   0   0   0   2   2   0   0   0   0   2   0   0   0   2   2   2   0   0   0   2   0   0   2   0   2   0   0   0   0   0   0   0   2   0   2   0   2   0   0   0   0   0   2   0   2   0   2   0   2   0   2   0   2   0   0   2   2   0   2   2   2   0   2   0   0   0   0   2   0   0   0   2   0   0   2   2   0   2   2   0   0   2   0   2   0   2   0   2   2   2   2   2   2   2   2   0   0   0   2   2   0   0   2   0   0   2   0   2   2   0   0   0   2   0   0   0   0   0   0   0   2   2   2   2   2   0   0   0   0   0   2   0   2   2   2   2   0   2   0   0   0   2   0   0   0   2   2   0   0   0   0   2   2   0   0   2   2   0   0   0   2   0   0   2   2   0   2   0   0   0   0   0   0   2   2   0   0   2   2   2   0
 MK-6-11                2   0   0   0   2   2   2   0   0   0   2   2   2   0   2   2   0   0   2   0   0   0   2   2   2   0   0   0   2   0   0   0   2   2   2   2   2   0   2   0   0   2   0   2   0   0   0   0   0   0   0   2   0   0   0   2   0   0   0   0   0   2   0   2   0   2   2   2   0   2   0   2   0   0   2   2   0   2   2   2   2   2   0   0   0   2   2   0   0   0   2   0   0   2   2   0   2   0   0   0   2   0   2   0   2   0   2   2   0   2   2   2   2   2   2   0   0   2   2   0   0   2   0   0   2   0   2   2   0   0   0   2   0   0   0   0   0   0   0   2   0   2   0   0   0   0   0   0   0   2   0   2   2   2   2   0   2   0   0   0   2   2   0   0   2   2   0   0   0   0   2   2   2   0   2   0   0   0   0   2   0   0   2   2   0   2   0   0   0   0   0   0   2   2   0   2   2   0   2   0
 MK-6-12                2   0   0   0   2   2   2   0   0   0   2   2   2   0   2   2   0   0   2   0   0   2   2   2   2   2   0   2   2   0   2   0   2   2   2   2   2   0   2   0   0   2   0   2   0   0   0   0   0   2   0   2   0   0   0   2   0   0   0   0   0   2   0   2   2   2   2   0   0   2   0   2   2   0   2   2   0   2   2   2   2   2   2   0   0   2   2   2   0   2   2   0   0   2   2   0   2   0   0   0   2   0   2   0   2   0   2   2   0   2   2   2   2   2   2   0   0   2   2   0   0   2   0   0   2   0   2   2   0   0   2   2   0   0   0   0   0   0   0   2   0   2   0   0   2   0   0   0   0   2   0   2   2   2   2   0   2   0   0   0   2   2   0   0   2   2   0   2   0   0   2   2   2   0   2   0   0   0   0   2   0   0   2   2   0   2   2   0   0   0   0   2   0   2   0   2   2   0   2   0
 MK-6-13                2   0   2   0   2   2   0   0   0   2   2   2   0   0   2   2   0   0   2   0   0   2   0   2   2   2   0   2   2   2   2   0   2   2   2   2   2   0   2   0   0   2   0   2   0   0   0   0   0   2   0   2   0   0   0   2   0   0   0   0   0   2   0   2   2   0   0   0   0   2   0   0   2   0   2   2   0   2   2   2   2   2   0   0   0   2   2   2   0   2   2   0   0   2   2   0   2   0   0   0   2   0   2   0   2   0   2   2   0   2   2   0   2   2   2   0   0   2   2   0   2   2   0   0   2   0   0   2   0   0   2   2   0   0   0   0   0   0   0   2   0   2   2   0   2   0   0   0   0   2   0   2   2   2   2   0   2   0   0   0   2   2   0   0   0   2   0   2   0   2   2   2   2   0   2   0   0   0   2   2   0   0   2   2   0   2   2   0   0   0   0   2   0   2   0   2   2   0   2   0
 MK-6-14                2   0   0   0   2   2   0   0   0   2   2   2   0   0   2   2   0   0   2   0   0   2   2   2   2   2   0   2   2   2   2   0   0   2   2   2   2   0   2   0   0   2   0   2   0   0   0   0   0   2   0   2   0   0   0   2   0   0   0   0   0   2   0   2   2   0   0   0   0   2   0   0   2   0   2   2   0   2   2   2   2   2   0   0   0   2   2   2   0   2   2   0   0   2   2   0   2   0   0   0   2   0   2   0   2   0   2   2   0   2   2   0   2   2   2   0   0   2   2   0   2   2   0   0   2   0   0   2   0   0   0   0   0   0   0   0   0   0   0   2   0   2   2   0   2   0   2   0   0   2   0   2   2   2   2   0   2   0   0   0   2   2   0   0   0   0   0   2   0   2   2   2   2   0   0   0   0   2   2   2   0   0   2   2   0   2   2   0   0   0   2   2   0   2   0   2   0   0   2   0
 MK-6-15                2   0   0   0   2   2   0   0   0   2   2   2   0   0   2   2   0   0   2   0   0   2   0   0   2   2   0   2   2   0   2   0   0   2   2   2   2   2   2   2   0   0   0   2   0   0   0   2   0   2   0   2   0   0   0   2   0   0   0   0   0   2   0   2   2   2   0   0   0   2   0   0   2   2   2   2   0   2   2   2   2   2   2   0   0   2   2   2   0   0   2   0   0   2   2   2   2   0   0   0   2   0   2   0   0   0   0   2   0   2   2   0   0   2   2   0   0   2   2   0   2   2   2   0   2   0   2   2   0   0   0   0   0   0   0   0   0   0   0   2   0   2   2   0   2   0   2   0   0   2   0   2   2   2   2   0   2   0   0   0   0   0   0   0   0   0   0   0   0   2   2   2   2   0   0   0   0   2   2   2   0   0   2   0   0   2   2   0   0   2   2   2   0   2   0   2   0   0   2   0
 MK-6-16                2   0   0   0   0   2   0   0   0   2   2   2   0   0   2   2   2   0   2   0   0   2   0   2   0   2   0   2   2   0   0   0   0   2   2   2   2   2   2   2   0   0   0   2   0   0   0   2   0   2   2   2   0   0   0   2   2   0   2   0   0   2   0   2   2   2   0   0   2   2   0   2   2   2   2   2   0   2   2   2   2   0   2   0   0   2   2   2   0   0   2   0   0   2   2   0   2   0   0   0   2   0   2   0   0   0   0   2   0   2   2   2   2   0   2   0   0   2   2   0   2   2   2   0   2   0   0   2   0   2   0   0   0   0   0   0   0   0   0   2   0   2   2   0   2   0   2   0   0   2   0   2   2   2   2   0   2   0   2   0   0   0   0   0   0   0   0   0   0   2   2   2   0   0   0   0   0   2   2   2   0   0   2   0   0   2   0   0   0   2   0   2   0   2   0   2   0   0   2   0
 
!****************************************** Phenotypic Data **********************************************************
!-100.0 is resevred for missing phenotype
SimulatedTrait1        15.4441   13.5571   17.8438    9.5458   10.9006   12.6999   17.1932   18.2621   14.0428   13.1947    8.9522   11.0683   14.2048   17.5287   16.4579   12.2860   17.3801   13.9134   20.7274   11.0073    7.7944   14.4612   12.1552   18.3581   16.7988   14.9338   13.3291   11.5218   14.4382   17.1675   18.2260   16.7818   14.2845   14.7671   13.9207   16.1759   17.7601   15.8555   18.1421   18.5172    9.2333   19.2642   17.9877   15.1762   17.4199   13.3707   16.9854   11.4173   17.1619   14.6814   16.8753   16.1112   14.7886   14.6341   16.5920   14.9681   12.9866   12.3237   15.0973   10.3535   13.1951   16.6443   17.4780   16.3967   13.0087   15.2504   13.4143   14.9143   12.5866   18.6206   15.9877   20.6980   13.9525   15.0298   14.1371   12.3921   14.0825   12.8286   13.1341   14.4058   12.4719   14.1473   14.6458   11.8034   17.9602   18.7974   13.2243   17.1703   16.8145   14.9121   12.3705   16.4220    7.3039   18.4255   15.8072   13.2959   12.5877   14.6553   12.8433   13.5546   11.4796   14.6358   15.4111   10.4513   12.3214    8.0168   14.0588   17.0699   15.3582   18.2992   17.1390   14.6185    9.9872   14.6137   12.4406   11.8485   17.7883   22.1444   15.3872   13.9391   19.9955   12.1389   13.2791   13.5508   15.2218   13.4511   17.7516   12.5507   20.4423   16.3643   15.1590   15.0390    9.4736   20.1155   11.7240   15.8729   16.7424   19.2444   13.2541   21.8875   14.1046   14.5756   13.2630   17.5917   17.9806   15.5107   18.4231   10.9621   14.9526   16.9716   14.9525   18.6711   15.7342   12.8909   16.4678   15.5990   14.6570   19.7666   12.5827   16.2302   15.3895   12.9939   12.6803   18.5810   17.3971   15.9215   17.6618   15.3831   11.5495   16.1060   15.1046   15.4436   12.7483   13.0983   15.1858   19.8124   16.6193   16.2088   17.0858   18.7164   14.2567   15.0751   14.2253   12.4691   16.4138   14.6249   19.3196   14.2941   19.8432   17.8421   10.4244   16.1807   15.6174   11.1788   12.8105   16.9821    9.1931   15.6934   17.0339   15.2066
SimulatedTrait2         9.4307    8.9249   10.3789   10.2806   11.1076    8.8594   12.0198   11.4974   11.4701   12.2039   10.1876   10.7485    8.7400    7.9929    7.9575    8.4540    9.0839   12.1483    7.5468   12.3588    9.2412   10.6486    8.7738    7.2013   11.9835   10.4988   10.6851    6.3999    8.6777   10.1555    7.1921    8.1260   11.3836   10.9453    9.0446   10.9587    9.1710    9.5952   11.2685   10.9601    9.6904    8.3918    8.1117    9.0990    7.8500   10.4835    8.4655    9.9334   10.0009   11.5636    9.4086    9.4305    8.8350   11.2799   10.8940    5.2971    8.4816    9.0920    9.3995    8.2782   10.8325    9.0651    6.1193   11.4113   10.9619    8.7060   11.7742   11.8950   10.3837   12.7185   10.6393   11.8855    8.6050    9.8120    9.4619   10.9938   11.8535    9.2930   10.1029    9.6397   11.6329    8.7428    7.4533    7.9037    8.6794    9.7751   11.2556    8.4112    8.8163   10.4291   11.8035   11.1383    9.2313   12.3957   11.0924    9.0191    9.4090   11.1097   10.2166    9.5151    9.4712   10.1612   11.4490    9.3714    9.5643   11.8842   11.5647   13.5538   11.1816   10.4372   10.9477   12.7262   12.2604   12.2009   11.1818    8.5226   11.4653    9.9030   10.1311    9.3913    9.0107   10.9963    9.0454   10.8050    9.4768   12.3059    8.2536   11.4894    8.0945    8.6736    9.2179    7.1982   11.9604   13.1163   12.6031   11.6262   10.9072   11.4155    9.4689   10.8878    9.0705    9.9686    8.9359    9.5034    8.4290    9.6749    8.6256   11.4394    8.1387   12.9543    6.7523   11.0651    7.8465    5.8959    8.8224   11.6465    7.2535   12.0385    5.6542    8.4483   10.5271    9.9785    9.8425   10.9205    8.4952    8.3253   11.1427   11.8748    9.9092    7.9685    8.4963   10.8327   11.7208   11.3177   11.4144   11.3591    7.9780    9.7523   11.5695    9.6902    9.1799   10.5539    9.3488   10.4770   11.3082   10.2589    9.0143    9.8185   10.5446    9.4284   10.4008   10.2248   11.5457   11.5523    8.5996    9.8700   11.4809    4.7424    9.1957   11.8372
 
