# Supplementary material for: Inclusive Composite Interval Mapping of QTL by Environment Interactions in Biparental Populations
Source: PLoS One. 2015 Jul 10;10(7):e0132414. doi: 10.1371/journal.pone.0132414 (PMC4498613; doi:10.1371/journal.pone.0132414)
Supplement: S4 File — (ZIP) [file pone.0132414.s004.zip › H=0.1/L1/run_00095.met]

!**********************Note: lines staring with "!" are remarks and will be ignored in the program********************
!*********************************General Information**********************************
!Assuming F1 = P1 x P2, populations available in QTL IciMapping are: 
!  1, P1BC1F1 = P1 x F1, the first backcrossing where P1 is used as the recurrent parent;
!  2, P2BC1F1 = P2 x F1, the first backcrossing where P2 is used as the recurrent parent;
!  3, F1DH, F1-derived doubled haploids; 
!  4, RIL or F1RIL, recombination inbred lines through the repeated selfing of F1;
!  5, P1BC1RIL, recombination inbred lines through the repeated selfing of P1BC1F1;
!  6, P2BC1RIL, recombination inbred lines through the repeated selfing of P2BC1F1;
!  7, F2, the selfing generation of F1;
!  8, F3, the selfing generation of F2;
!  9, P1BC2F1, the second backcrossing where P1 is used as the recurrent parent; 
! 10, P2BC2F1, the second backcrossing where P2 is used as the recurrent parent;
! 11, P1BC2RIL, recombination inred lines through the repeated selfing of P1BC2F1; 
! 12, P2BC2RIL, recombination inred lines through the repeated selfing of P2BC2F1; 
! 13, P1BC1F2, the selfing generation of P1BC1F1; 
! 14, P2BC1F2, the selfing generation of P2BC1F1; 
! 15, P1BC2F2, the selfing generation of P1BC2F1; 
! 16, P2BC2F2, the selfing generation of P2BC2F1; 
! 17, P1BC1DH, P1BC1F1-derived doubled haploids; 
! 18, P2BC1DH, P2BC1F1-derived doubled haploids; 
! 19, P1BC2DH, P1BC2F1-derived doubled haploids; 
! 20, P2BC2DH, P2BC2F1-derived doubled haploids; 
   3      !Mapping Population (see remarks above)
   2      !Mapping Function (1 for Kosambi; 2 for Haldane; 3 for Morgan)
   2      !Marker Space Type (1 for intervals; 2 for positions)
   1      !Marker Space Unit(1 for centiMorgans; 2 for Morgan)
   6      !Number of Chromosomes (or Linkage Groups)
 200      !Size of the mapping population
   2      !Number of environments
 
!***************************************** Chromosomes and Linkage Maps **********************************************
!Chromosome                 NumMarkers
-CH1                        16
-CH2                        16
-CH3                        16
-CH4                        16
-CH5                        16
-CH6                        16
!Linkage map (Marker name followed by position or the interval length)
 MK-1-1                1     0.000
 MK-1-2                1    10.000
 MK-1-3                1    20.000
 MK-1-4                1    30.000
 MK-1-5                1    40.000
 MK-1-6                1    50.000
 MK-1-7                1    60.000
 MK-1-8                1    70.000
 MK-1-9                1    80.000
 MK-1-10               1    90.000
 MK-1-11               1   100.000
 MK-1-12               1   110.000
 MK-1-13               1   120.000
 MK-1-14               1   130.000
 MK-1-15               1   140.000
 MK-1-16               1   150.000
 MK-2-1                2     0.000
 MK-2-2                2    10.000
 MK-2-3                2    20.000
 MK-2-4                2    30.000
 MK-2-5                2    40.000
 MK-2-6                2    50.000
 MK-2-7                2    60.000
 MK-2-8                2    70.000
 MK-2-9                2    80.000
 MK-2-10               2    90.000
 MK-2-11               2   100.000
 MK-2-12               2   110.000
 MK-2-13               2   120.000
 MK-2-14               2   130.000
 MK-2-15               2   140.000
 MK-2-16               2   150.000
 MK-3-1                3     0.000
 MK-3-2                3    10.000
 MK-3-3                3    20.000
 MK-3-4                3    30.000
 MK-3-5                3    40.000
 MK-3-6                3    50.000
 MK-3-7                3    60.000
 MK-3-8                3    70.000
 MK-3-9                3    80.000
 MK-3-10               3    90.000
 MK-3-11               3   100.000
 MK-3-12               3   110.000
 MK-3-13               3   120.000
 MK-3-14               3   130.000
 MK-3-15               3   140.000
 MK-3-16               3   150.000
 MK-4-1                4     0.000
 MK-4-2                4    10.000
 MK-4-3                4    20.000
 MK-4-4                4    30.000
 MK-4-5                4    40.000
 MK-4-6                4    50.000
 MK-4-7                4    60.000
 MK-4-8                4    70.000
 MK-4-9                4    80.000
 MK-4-10               4    90.000
 MK-4-11               4   100.000
 MK-4-12               4   110.000
 MK-4-13               4   120.000
 MK-4-14               4   130.000
 MK-4-15               4   140.000
 MK-4-16               4   150.000
 MK-5-1                5     0.000
 MK-5-2                5    10.000
 MK-5-3                5    20.000
 MK-5-4                5    30.000
 MK-5-5                5    40.000
 MK-5-6                5    50.000
 MK-5-7                5    60.000
 MK-5-8                5    70.000
 MK-5-9                5    80.000
 MK-5-10               5    90.000
 MK-5-11               5   100.000
 MK-5-12               5   110.000
 MK-5-13               5   120.000
 MK-5-14               5   130.000
 MK-5-15               5   140.000
 MK-5-16               5   150.000
 MK-6-1                6     0.000
 MK-6-2                6    10.000
 MK-6-3                6    20.000
 MK-6-4                6    30.000
 MK-6-5                6    40.000
 MK-6-6                6    50.000
 MK-6-7                6    60.000
 MK-6-8                6    70.000
 MK-6-9                6    80.000
 MK-6-10               6    90.000
 MK-6-11               6   100.000
 MK-6-12               6   110.000
 MK-6-13               6   120.000
 MK-6-14               6   130.000
 MK-6-15               6   140.000
 MK-6-16               6   150.000
!*********************************** Marker Types ********************************************************************
!Co-dominant marker: When heterozygote F1 is present, P1 is coded as 2, F1 is coded as 1, and P2 is coded as 0; Otherwise, P1 is coded as 2, and P2 is coded as 0. 
!Dominant marker: When heterozygote F1 is present, P1 and F1 are coded as 12, and P2 is coded as 0; Otherwise, P1 is coded as 2, and P2 is coded as 0.  
!Recessive markers: When heterozygote F1 is present, P1 is coded as 2, and F1 and P2 are coded as 10; Otherwise, P1 is coded as 2, and P2 is coded as 0. 
!Missing marker is coded as -1. 
 MK-1-1                 0   0   0   2   2   2   0   0   2   0   2   0   0   2   0   0   2   0   2   0   2   2   0   2   0   2   2   2   0   2   2   2   0   2   0   0   0   0   0   0   0   0   2   2   0   2   2   0   0   0   2   2   0   0   0   2   2   2   2   0   2   0   2   0   0   2   2   2   2   2   2   2   0   2   0   0   2   0   2   0   2   0   0   2   0   2   0   2   0   2   2   0   2   2   0   2   0   2   0   0   2   0   0   2   0   0   2   0   2   2   0   2   0   0   2   2   2   0   0   2   2   2   0   2   0   0   0   2   2   2   0   0   0   2   0   0   2   2   2   2   0   2   0   2   2   2   2   2   0   2   2   0   0   2   0   2   2   2   2   2   2   0   0   0   0   2   0   0   2   0   0   0   0   0   0   2   2   2   0   2   0   2   0   0   0   2   2   2   0   0   0   0   0   2   2   0   0   2   2   2
 MK-1-2                 0   0   0   2   2   2   0   0   2   0   2   0   0   2   0   2   2   0   2   0   2   2   0   2   2   0   2   2   0   2   2   2   0   2   0   0   0   0   0   0   0   0   2   0   2   2   2   0   0   0   2   2   2   0   0   2   2   2   2   0   2   0   2   0   0   2   0   2   2   2   0   2   0   2   0   0   2   0   2   0   2   0   0   2   0   0   0   0   0   2   2   0   2   2   0   2   0   2   2   0   2   0   0   2   0   0   2   0   2   2   0   0   0   0   2   2   2   0   0   2   2   2   0   2   0   0   0   2   2   2   0   0   0   2   0   0   2   2   2   2   0   0   0   2   2   2   2   2   0   2   2   0   0   2   0   2   2   2   2   2   2   2   0   0   0   2   2   0   2   0   0   2   0   0   0   2   2   2   2   2   0   0   0   0   0   2   2   2   0   0   0   0   0   2   2   0   0   2   2   2
 MK-1-3                 0   2   0   2   2   0   0   0   2   0   2   0   0   2   0   2   2   0   2   2   2   2   0   2   2   0   2   2   0   2   0   2   0   2   0   0   0   0   0   0   0   2   2   2   2   2   2   0   0   0   2   2   0   0   0   2   2   2   2   0   2   0   2   0   0   2   0   2   2   2   0   2   0   2   0   0   0   0   2   2   2   0   2   2   0   0   0   0   0   2   2   0   2   2   0   2   2   2   2   0   0   0   2   2   0   0   2   0   2   2   0   0   0   0   2   2   2   0   0   2   2   2   0   2   0   0   0   2   2   2   0   0   2   2   0   2   2   2   0   2   0   0   0   0   2   2   2   2   0   0   2   0   0   2   0   2   2   2   0   2   2   2   0   0   0   2   2   0   2   0   0   2   0   0   0   2   2   2   2   2   2   0   0   0   0   2   2   2   0   0   0   0   0   2   2   0   0   2   2   0
 MK-1-4                 0   2   0   2   2   0   0   0   2   0   2   0   0   2   0   2   2   0   2   2   2   2   0   2   2   0   2   2   0   2   2   2   0   0   0   0   2   0   0   0   0   2   2   2   2   2   2   0   0   0   2   2   0   0   0   2   2   2   2   0   0   0   2   2   0   2   0   2   2   2   0   2   0   2   0   0   0   0   0   2   2   2   0   2   0   0   2   0   0   2   0   0   2   2   0   2   2   2   2   0   2   0   2   2   0   0   2   2   2   0   0   0   0   2   0   2   2   0   0   2   2   2   0   2   0   0   0   2   2   2   0   0   2   0   0   2   2   2   0   2   0   2   0   0   2   2   2   2   0   0   0   0   0   2   0   2   2   2   0   2   2   2   0   2   0   2   2   0   2   0   0   2   0   0   0   0   2   0   2   2   2   0   0   0   0   2   2   2   0   0   0   0   0   0   2   0   0   2   2   2
 MK-1-5                 0   2   0   2   2   0   0   0   2   0   0   0   2   2   0   2   2   0   2   2   2   2   0   2   2   0   2   2   0   2   2   2   0   0   0   0   2   0   0   0   0   2   2   2   2   2   2   0   0   0   2   2   0   0   0   2   2   2   2   2   0   0   2   2   2   0   0   2   2   2   0   2   0   2   0   0   0   0   0   2   2   2   0   2   0   0   2   0   0   2   0   0   2   2   0   2   2   2   2   0   2   0   2   2   0   0   2   2   0   0   0   0   0   2   0   2   2   0   0   2   2   0   0   2   0   0   0   2   2   2   0   0   2   0   0   2   2   2   0   2   0   2   0   0   2   2   2   2   0   0   0   0   2   2   0   2   2   2   0   2   2   2   0   2   0   2   2   0   2   0   0   2   0   0   0   0   2   0   2   2   2   2   0   0   0   2   2   2   0   0   0   0   0   2   2   0   0   2   2   2
 MK-1-6                 0   2   0   2   2   0   0   0   2   0   0   2   2   2   0   2   2   2   2   2   2   2   0   2   2   0   2   2   0   2   2   2   0   0   0   0   2   0   2   2   0   2   2   2   2   2   2   0   0   0   2   2   2   0   0   0   2   2   2   2   0   0   2   2   2   2   0   2   2   2   0   2   0   2   0   0   0   2   0   2   2   2   0   2   0   0   2   0   0   2   0   0   0   2   0   2   0   2   2   0   2   0   2   2   0   0   2   2   0   0   0   0   0   2   0   2   2   0   0   2   0   0   0   0   0   0   0   2   2   2   0   0   2   2   0   2   2   2   0   2   0   2   0   0   2   2   2   2   0   0   0   0   2   2   0   2   2   2   0   2   2   2   0   0   0   2   2   0   2   0   0   2   0   2   0   0   0   0   2   2   2   2   0   0   0   0   2   2   0   0   0   0   0   2   2   2   0   2   2   2
 MK-1-7                 0   2   0   0   2   0   0   0   2   0   0   2   2   2   0   2   2   0   2   2   0   2   0   2   2   0   2   2   0   2   2   2   0   0   0   0   2   0   2   2   0   2   2   0   2   2   2   0   0   2   2   2   2   0   0   2   2   2   2   2   0   0   2   2   2   2   2   0   2   2   0   2   0   2   0   0   0   0   0   2   2   2   0   2   0   0   2   0   0   2   0   0   0   2   2   2   0   2   2   0   2   0   2   2   0   0   2   2   0   0   0   0   0   2   0   2   2   2   0   2   0   0   0   2   0   0   0   2   2   2   0   0   2   2   0   2   2   2   0   2   0   2   0   0   2   2   0   2   0   0   2   0   2   2   2   2   2   2   0   2   2   2   0   2   0   2   2   0   2   0   0   2   0   2   0   0   0   0   2   0   2   0   0   0   0   0   2   2   0   0   0   0   0   2   2   2   0   0   2   2
 MK-1-8                 0   0   0   0   2   0   0   0   2   0   0   2   2   2   0   2   2   2   2   2   0   0   0   0   2   0   2   2   0   2   0   2   0   2   0   0   2   0   2   2   0   2   2   0   2   2   2   2   0   2   0   2   2   0   0   2   0   2   2   2   0   0   2   2   2   2   2   0   2   2   0   2   2   2   0   0   0   0   0   2   2   2   0   2   0   0   2   0   0   2   0   0   0   2   2   2   0   2   2   0   2   0   0   2   0   0   2   2   0   0   0   0   0   2   0   2   0   2   0   2   0   0   0   2   0   0   2   2   2   2   0   0   2   0   0   2   2   2   0   2   0   2   0   0   2   2   0   2   0   2   0   0   2   2   2   2   2   2   0   2   2   2   0   0   0   2   0   0   0   0   0   2   0   2   0   0   0   0   2   0   2   0   0   0   0   0   2   2   0   0   0   0   0   2   2   2   0   0   2   2
 MK-1-9                 0   0   0   2   2   0   0   0   2   0   0   2   2   2   0   2   0   2   2   2   0   0   0   0   2   0   2   2   0   0   0   2   0   0   0   0   2   0   0   2   0   2   2   0   2   2   0   2   0   2   2   2   2   0   0   2   0   2   2   2   0   0   2   2   2   2   0   0   2   2   0   2   2   2   0   2   0   2   0   2   2   2   0   2   0   0   2   0   0   2   0   0   0   2   2   2   0   2   2   0   2   0   0   2   0   0   0   0   0   2   0   0   0   2   0   0   0   2   2   2   0   0   2   2   0   0   2   0   2   2   0   0   2   0   0   0   2   2   0   2   0   2   0   0   2   2   0   0   0   2   0   0   2   2   2   2   0   2   0   0   0   2   0   0   0   2   2   0   0   0   0   2   2   2   0   0   0   0   2   0   2   0   0   0   0   0   2   2   0   0   2   0   0   0   2   2   0   0   2   2
 MK-1-10                0   2   0   2   2   0   0   0   2   0   0   2   2   2   0   0   0   2   0   2   0   0   0   2   2   0   2   2   0   0   2   2   0   0   0   0   2   0   0   2   0   2   2   0   2   2   2   2   0   2   2   2   2   0   0   2   0   2   2   2   2   0   2   2   2   2   0   0   2   2   0   0   2   2   0   2   0   2   0   2   2   2   0   2   0   0   2   0   0   2   0   0   0   2   2   2   0   2   2   0   2   0   2   2   0   0   0   0   0   2   0   0   0   2   0   0   0   2   2   0   0   0   2   2   0   0   2   0   2   2   0   0   2   0   0   0   2   2   0   2   0   2   0   0   2   2   0   0   0   2   0   0   2   2   2   2   0   2   0   0   0   2   0   0   0   2   2   2   0   0   0   2   2   2   2   2   0   2   2   0   2   0   0   0   2   0   0   2   0   0   2   0   0   0   2   2   0   0   2   2
 MK-1-11                2   0   0   2   2   0   0   0   2   0   0   2   2   2   0   0   0   2   0   2   0   0   2   2   2   0   0   2   0   0   2   2   0   0   0   0   2   2   0   2   2   2   2   0   2   0   2   2   0   2   2   2   2   0   0   0   0   2   2   2   2   2   2   2   2   2   0   0   2   2   0   0   2   2   0   0   0   2   0   2   2   2   0   2   0   0   0   0   0   0   0   0   0   2   2   2   0   2   0   0   2   0   0   0   0   0   0   0   0   2   0   0   0   2   0   0   0   2   2   0   0   0   2   2   0   0   2   0   2   2   0   0   2   0   0   0   2   2   0   0   0   2   0   0   2   2   0   0   0   2   0   0   2   2   2   2   0   2   0   0   0   2   0   0   0   2   2   2   0   0   2   2   2   2   0   2   0   2   2   0   2   0   0   0   2   0   0   2   0   0   2   0   0   0   0   2   0   0   2   2
 MK-1-12                0   0   0   2   2   0   0   0   2   0   0   2   2   2   0   2   0   2   0   2   0   0   2   2   2   0   0   2   0   0   2   2   0   2   0   0   2   2   0   2   2   2   2   0   2   0   2   0   0   2   2   2   2   0   0   0   0   2   0   2   2   2   2   2   2   2   0   0   2   2   0   0   2   2   0   0   0   2   0   2   2   2   0   2   0   0   0   0   2   0   0   0   0   2   2   2   0   2   0   0   2   0   0   0   0   0   0   0   0   2   2   0   0   2   0   0   0   2   2   0   0   0   2   2   2   0   2   0   2   2   0   0   2   0   0   0   2   2   0   0   2   0   0   0   2   0   0   0   0   0   0   0   2   2   2   2   0   2   0   0   0   2   0   0   0   2   2   2   2   0   2   2   2   2   0   2   0   2   2   0   2   0   0   0   2   2   0   2   0   0   2   2   0   0   0   2   0   0   2   2
 MK-1-13                0   2   0   2   2   0   0   0   2   0   0   2   2   2   0   2   0   2   0   2   0   2   0   2   2   0   0   2   0   0   2   2   0   2   0   0   2   2   0   2   2   0   2   0   2   0   2   0   0   2   2   2   2   0   0   0   0   2   0   2   2   2   2   0   2   2   0   2   2   2   0   0   2   2   0   0   0   2   0   2   2   2   0   2   0   0   0   0   0   0   0   0   0   2   2   2   0   2   2   0   2   0   0   0   0   0   0   0   0   2   2   0   0   2   0   0   0   2   2   0   0   0   2   2   2   0   2   0   2   2   0   0   2   0   0   0   2   2   0   0   0   0   0   0   2   0   0   0   0   0   0   0   2   2   2   2   0   2   0   0   0   0   0   0   2   2   2   2   2   0   2   2   2   2   0   2   2   2   2   0   2   0   0   0   2   2   0   2   0   2   2   2   0   0   0   2   2   0   2   2
 MK-1-14                0   2   0   2   2   0   0   0   2   0   0   0   2   2   0   2   0   2   0   2   2   0   0   2   2   0   0   2   0   0   2   2   0   2   0   0   2   2   2   2   2   0   2   0   2   0   2   0   0   2   2   2   2   0   0   0   0   2   0   0   2   2   2   0   0   2   2   2   2   2   0   0   2   2   0   0   0   2   0   2   2   2   0   2   0   0   0   0   2   0   0   0   0   2   2   2   0   2   0   0   2   0   0   0   0   0   0   0   0   0   2   0   0   2   0   0   0   2   2   0   0   0   2   2   2   2   2   0   2   2   0   0   2   0   0   0   2   2   0   0   0   0   0   0   2   0   2   0   0   0   0   0   0   2   2   2   0   2   0   2   0   0   0   0   2   2   2   2   0   0   2   2   2   0   0   2   0   2   2   0   2   2   0   0   2   2   0   2   0   2   2   2   0   0   0   2   2   0   2   0
 MK-1-15                0   0   0   2   2   0   0   0   2   0   0   0   2   2   0   2   0   2   0   2   2   0   0   2   2   0   2   2   0   0   0   2   0   2   0   0   2   2   2   2   2   0   2   0   2   0   2   0   0   2   2   2   2   0   0   0   0   2   0   0   2   2   2   0   0   2   2   2   2   2   0   2   2   2   0   0   0   2   0   2   2   2   0   2   0   0   0   0   2   0   0   0   2   2   2   2   0   2   0   0   2   0   0   0   0   0   0   0   0   0   2   0   0   2   2   0   0   0   2   0   0   0   2   2   2   2   2   0   2   2   0   0   2   0   0   0   2   0   0   0   0   0   0   0   2   0   2   0   0   0   0   0   0   2   2   2   0   2   0   2   0   0   0   0   2   2   2   2   0   0   2   2   2   0   0   2   0   2   2   0   2   2   0   0   2   2   0   2   0   2   2   2   0   0   0   2   2   0   2   0
 MK-1-16                0   0   0   2   2   0   0   0   0   0   0   0   0   2   0   2   0   0   0   2   2   0   0   2   2   0   0   2   0   2   0   0   0   2   0   0   2   2   2   0   2   0   2   0   0   0   2   0   0   2   2   2   2   0   0   0   0   2   0   0   0   2   2   2   0   2   2   2   2   2   0   2   2   2   0   0   0   2   0   0   2   2   0   2   0   2   0   0   2   0   0   0   2   2   0   2   0   2   0   0   2   0   0   0   0   0   0   0   2   0   2   0   0   2   2   0   0   0   2   0   0   0   2   2   2   2   2   0   2   2   0   0   2   0   0   0   2   0   0   2   0   2   0   0   2   2   2   0   0   0   0   0   0   2   2   2   0   2   0   2   0   0   0   0   2   2   2   2   0   0   2   2   2   0   0   2   0   0   2   0   2   2   0   0   2   2   0   2   0   2   2   2   0   0   0   2   2   0   2   0
 MK-2-1                 2   2   0   2   0   0   2   0   2   0   2   0   0   2   2   0   0   0   2   0   2   2   0   0   0   2   2   0   0   0   0   2   0   0   2   0   2   2   0   0   0   2   0   2   0   2   0   0   0   0   2   2   2   2   0   0   2   0   0   0   0   2   2   0   0   0   2   0   2   2   2   0   2   0   0   2   0   0   0   2   0   0   2   0   2   0   0   2   0   2   2   2   2   2   2   0   2   2   0   2   0   0   2   2   0   0   2   0   2   2   2   2   0   0   0   2   0   0   0   2   2   0   0   0   0   2   0   0   0   0   0   0   2   0   2   0   0   0   0   2   2   2   0   0   0   0   0   2   2   0   2   0   0   2   2   2   0   0   0   0   0   0   2   0   2   2   2   2   2   2   2   0   2   2   0   0   0   2   2   2   0   2   2   0   2   0   2   2   0   2   0   0   0   2   2   0   2   2   0   2
 MK-2-2                 2   2   0   2   2   2   2   0   2   0   2   0   0   2   2   0   0   0   2   0   2   2   0   2   0   2   2   0   0   0   0   0   0   0   2   2   2   2   0   0   0   2   0   2   0   2   0   0   0   0   2   2   2   2   0   0   2   2   0   0   0   2   2   0   0   0   2   0   2   2   2   2   2   0   0   2   0   0   0   2   0   0   2   0   0   2   0   2   2   2   2   2   2   2   2   0   2   2   0   2   0   0   2   2   0   0   2   2   2   2   2   0   2   0   2   0   0   0   0   2   2   0   0   2   0   2   0   0   0   2   0   0   2   0   2   0   0   0   0   2   2   2   0   0   0   0   0   2   2   0   2   0   0   2   2   2   0   0   0   0   0   0   2   0   2   2   2   2   2   2   2   0   2   2   0   2   2   2   2   2   0   2   2   0   2   0   2   2   0   2   0   0   0   2   2   0   2   2   0   2
 MK-2-3                 2   2   0   2   2   2   0   0   2   0   0   2   0   0   2   0   0   0   2   0   2   2   2   2   0   2   2   0   0   0   0   0   0   2   2   2   0   2   0   0   0   2   0   2   0   2   0   0   0   0   2   2   2   2   0   0   2   2   0   2   0   2   2   2   0   2   2   0   2   2   2   2   2   0   0   2   0   0   0   2   0   0   0   2   0   2   0   2   2   2   2   2   2   2   2   0   2   2   0   2   0   0   2   2   0   0   2   2   2   2   2   0   2   0   2   0   0   2   0   2   2   0   2   2   0   2   0   0   0   2   0   0   0   0   2   0   0   0   0   2   2   2   0   2   0   0   0   2   2   0   2   0   0   2   2   2   0   0   0   2   0   0   2   0   2   2   2   0   2   2   2   0   0   2   0   2   2   2   2   2   0   2   0   0   2   0   2   2   0   2   0   0   0   2   2   0   2   0   0   2
 MK-2-4                 2   2   0   2   2   2   0   0   2   0   0   2   0   0   2   0   0   0   2   0   2   2   2   2   0   2   2   0   0   0   0   0   0   2   2   2   0   2   2   0   0   2   0   2   0   2   0   0   0   0   2   2   2   0   0   0   2   2   2   2   0   0   2   2   0   2   2   0   2   2   2   2   2   0   0   2   0   0   0   2   0   0   0   2   0   2   0   2   2   2   2   2   2   2   2   0   0   2   0   2   2   0   2   2   0   0   2   2   0   2   2   0   2   2   2   0   0   2   0   2   2   0   2   2   0   2   0   0   0   2   0   0   0   0   2   0   2   0   0   2   2   2   0   2   0   0   2   2   2   2   2   2   0   2   2   2   0   0   0   0   2   0   2   0   2   2   2   0   2   2   2   0   0   2   0   2   0   0   0   2   2   2   0   0   2   0   2   2   0   2   0   0   0   0   2   0   2   0   0   2
 MK-2-5                 2   0   0   2   2   2   2   0   2   2   0   2   0   0   2   2   0   0   2   0   2   2   2   2   0   2   2   0   0   0   0   0   0   2   2   2   0   2   2   0   0   2   0   2   0   2   0   0   0   0   2   2   2   0   0   2   2   0   2   2   0   0   2   2   0   2   2   0   2   2   2   2   2   2   0   2   0   0   0   2   0   0   0   2   0   2   0   2   2   2   2   2   2   2   2   0   0   2   2   2   2   0   2   0   0   0   2   2   0   0   2   2   2   2   2   2   0   2   2   2   2   0   2   2   0   2   0   2   2   2   0   0   0   0   0   0   2   0   0   2   2   2   0   2   2   0   2   2   2   2   2   2   0   2   2   2   0   0   0   0   2   0   2   2   2   2   2   0   2   2   2   0   0   2   0   2   0   0   0   2   2   0   0   0   2   0   2   2   0   2   0   0   0   0   2   0   2   2   0   2
 MK-2-6                 2   0   0   2   2   2   2   0   2   2   0   0   0   0   2   2   0   0   2   0   2   2   2   2   0   2   2   0   0   0   0   0   0   2   2   2   0   2   2   0   0   2   0   2   0   2   0   0   0   0   2   2   0   0   0   2   2   0   2   2   0   0   2   2   0   2   2   0   2   2   2   0   2   2   0   2   0   0   0   2   0   0   0   2   0   2   0   2   2   0   2   2   2   2   2   0   0   2   2   2   2   0   2   0   2   0   2   2   0   0   2   2   2   2   2   2   0   2   2   2   2   2   2   2   0   2   0   2   2   0   0   0   0   2   0   0   2   0   0   2   2   2   0   2   0   0   2   0   2   2   2   2   0   2   2   2   0   0   0   0   2   0   2   2   2   2   2   0   2   2   0   0   2   0   0   2   2   0   0   2   2   0   0   0   0   2   2   2   0   2   0   0   0   0   2   0   2   2   0   2
 MK-2-7                 2   0   0   2   2   2   2   2   2   2   0   0   0   0   2   2   2   0   2   0   2   2   2   2   2   2   2   0   0   0   0   0   0   2   2   2   0   2   0   0   0   2   0   2   0   2   0   0   0   0   0   2   0   0   0   2   2   0   2   2   0   0   2   2   2   2   2   0   2   2   2   0   2   2   0   2   0   0   2   2   0   0   0   2   0   0   0   2   2   0   2   2   2   2   2   0   0   2   2   2   2   2   2   0   2   0   2   2   0   0   2   2   2   2   2   2   2   0   2   2   2   2   2   2   0   0   0   0   2   0   2   0   0   2   0   0   2   0   0   2   2   2   2   0   0   0   0   2   2   2   2   2   0   2   2   2   0   0   0   0   2   0   2   2   2   2   2   0   2   2   0   0   0   0   0   2   2   0   0   0   2   0   0   0   0   2   2   2   0   2   0   0   2   0   2   0   2   2   0   2
 MK-2-8                 0   0   0   2   2   2   2   2   2   2   2   0   0   0   2   2   2   0   2   0   2   2   2   2   2   2   2   0   2   0   2   0   0   2   2   2   0   2   0   0   2   2   0   2   0   0   0   0   2   2   0   2   0   0   0   2   2   0   2   2   0   0   2   2   2   2   2   0   2   2   2   0   0   2   0   2   0   0   2   2   0   0   2   0   0   0   0   2   2   0   2   2   2   2   2   0   0   2   2   0   2   2   2   0   2   0   2   2   0   0   2   0   2   2   2   2   2   0   2   0   0   0   2   2   0   0   0   2   2   0   2   0   0   2   0   0   2   2   0   2   0   2   2   0   0   0   0   2   2   2   2   2   0   2   2   2   0   2   0   0   2   0   2   2   2   0   2   0   2   2   0   0   0   0   0   2   2   0   0   2   0   0   0   0   0   2   2   2   0   2   0   0   2   0   2   0   2   2   0   2
 MK-2-9                 0   0   0   2   2   2   2   2   2   0   0   0   0   0   0   0   2   0   2   0   2   2   2   2   2   2   2   0   2   0   2   0   0   2   2   2   2   2   2   0   2   0   0   2   0   0   0   0   2   2   0   2   0   0   0   2   2   0   2   2   0   0   0   2   2   2   2   0   2   2   2   0   0   2   0   2   0   0   2   0   0   0   2   0   0   0   0   2   2   2   2   2   2   2   2   0   0   2   2   0   0   2   2   0   2   0   2   2   0   0   0   0   2   2   2   0   2   0   2   0   0   0   2   2   0   0   0   2   0   0   2   0   0   2   0   0   2   0   0   2   0   2   2   0   0   0   0   2   2   2   2   2   0   2   2   2   0   2   0   0   2   0   2   2   0   0   2   0   0   2   0   0   0   0   0   2   0   0   0   0   0   2   0   0   0   2   2   2   2   2   0   2   2   0   2   0   2   2   0   0
 MK-2-10                0   2   0   2   0   2   2   2   2   0   0   0   2   0   0   0   2   2   0   0   2   2   2   2   2   2   2   0   2   0   2   0   0   2   2   2   2   2   2   0   0   0   0   2   0   0   0   0   2   2   0   2   0   0   0   2   2   0   2   0   0   2   0   0   2   2   2   0   2   2   2   2   0   2   0   2   0   0   2   0   0   0   2   0   0   0   0   2   2   2   2   2   2   2   2   0   0   2   2   0   0   2   2   0   2   0   2   2   0   0   0   0   2   2   2   0   2   0   2   0   0   0   2   2   0   0   2   2   0   0   2   0   0   2   0   0   2   0   0   2   0   2   2   0   0   0   0   2   2   2   2   2   0   2   2   2   0   2   0   0   2   0   2   0   0   0   2   0   0   2   0   0   0   0   0   2   0   0   0   0   0   2   0   0   0   2   2   2   0   0   0   2   2   0   2   0   2   2   0   0
 MK-2-11                0   2   0   0   0   2   2   2   2   0   0   0   2   0   0   0   2   2   0   0   0   2   2   2   2   2   2   0   2   0   2   0   0   2   2   2   0   0   2   0   0   0   0   2   0   2   0   0   2   2   0   2   2   0   0   0   2   0   2   0   0   2   2   0   2   2   2   0   2   2   2   2   0   2   0   2   0   0   2   0   0   0   2   0   0   0   0   2   2   2   0   2   2   2   0   0   0   0   2   0   0   2   2   0   2   0   2   2   0   0   0   0   2   2   2   0   2   0   2   0   0   0   0   2   0   0   2   2   0   0   2   0   0   2   2   0   0   0   0   2   2   2   2   2   0   0   0   2   2   2   2   2   0   2   2   2   0   0   0   0   2   0   2   0   0   2   0   0   0   2   0   0   0   0   0   2   2   0   0   0   0   2   0   0   0   2   2   2   0   2   0   2   2   0   2   0   2   2   0   2
 MK-2-12                2   2   0   0   0   2   2   2   2   0   0   2   2   0   0   0   2   2   0   0   0   2   2   2   2   2   2   0   2   0   2   2   0   2   2   2   0   2   2   0   0   0   0   2   0   2   0   0   0   2   0   2   2   0   0   0   2   0   0   0   0   2   2   0   2   0   2   0   2   0   2   2   0   2   0   2   0   0   2   0   0   0   2   0   0   0   0   2   2   2   0   2   2   2   0   0   0   0   2   0   2   2   2   0   2   0   2   2   0   0   0   2   2   2   2   0   2   0   2   0   0   0   2   2   0   0   0   2   0   0   2   0   0   2   0   0   0   0   0   2   2   2   2   2   0   0   0   2   2   2   2   2   0   2   2   2   2   0   0   0   2   0   2   0   0   2   0   0   0   2   0   0   0   0   2   2   2   0   0   0   0   2   0   0   0   2   2   2   0   0   2   2   2   0   2   0   2   2   0   2
 MK-2-13                2   0   0   2   0   2   2   0   2   0   0   0   2   0   0   0   2   2   0   0   0   2   2   2   2   2   2   0   2   0   2   2   0   2   2   2   2   2   2   0   0   0   0   2   0   2   0   0   2   2   0   2   2   0   0   0   2   0   0   0   0   2   2   0   0   0   2   0   0   0   2   0   0   2   0   2   0   0   2   0   0   0   2   0   0   0   0   2   2   2   2   0   2   0   0   0   0   0   2   0   2   2   2   2   2   0   2   2   0   0   0   2   2   2   2   0   2   0   2   0   2   0   0   2   0   0   0   2   0   0   2   0   2   2   0   0   0   0   0   2   2   2   2   2   0   0   0   2   2   2   0   2   0   2   0   2   2   0   0   0   2   0   2   0   0   0   0   0   0   2   0   0   2   0   2   2   2   0   2   0   0   2   0   0   0   2   2   2   0   0   0   2   2   0   2   0   0   2   0   2
 MK-2-14                2   2   0   2   0   2   2   0   2   0   0   2   2   0   0   2   2   2   0   0   0   2   2   2   2   2   0   0   0   0   2   2   0   2   2   2   2   2   0   0   0   0   0   0   0   2   0   0   2   2   0   2   2   0   0   0   2   0   0   2   0   2   2   0   0   0   2   0   0   0   2   0   2   2   0   0   0   0   2   0   0   0   2   0   0   0   2   2   2   2   2   0   2   0   2   0   0   0   2   0   2   2   2   2   2   0   0   2   0   0   0   2   2   2   2   0   2   0   2   0   2   0   0   2   0   0   0   2   0   0   2   0   2   2   0   0   0   0   2   2   2   2   2   2   2   0   0   2   2   2   0   2   0   2   0   2   2   0   0   0   2   0   0   0   2   0   2   0   0   2   0   0   2   0   0   2   2   0   2   0   0   2   0   0   0   2   2   2   2   0   0   2   2   2   2   0   0   2   0   2
 MK-2-15                2   2   0   0   2   2   2   0   2   0   0   2   2   0   0   2   2   2   0   0   0   2   2   2   2   2   0   0   0   0   2   2   0   2   2   2   2   2   0   0   0   0   0   0   2   2   0   0   2   2   0   2   2   0   0   0   2   0   0   2   2   2   2   0   0   2   0   0   0   0   2   2   2   2   2   0   0   0   2   0   0   0   2   2   0   0   2   0   2   2   2   2   2   0   2   0   0   0   2   2   2   2   0   2   2   0   0   2   0   0   0   2   2   2   2   0   2   0   2   0   2   0   0   2   0   0   0   2   0   0   2   0   2   2   0   0   0   0   2   2   2   2   2   2   2   0   0   2   2   0   0   0   2   2   0   2   2   0   0   0   2   0   0   0   2   0   2   0   0   2   0   2   2   0   0   2   2   0   2   0   0   2   0   0   0   2   2   2   2   0   0   2   2   2   2   0   0   2   0   2
 MK-2-16                2   2   0   0   2   2   2   0   2   0   0   2   2   0   0   2   0   2   0   0   0   2   0   2   2   2   0   0   0   0   2   2   0   2   2   2   2   2   0   0   2   0   2   0   2   2   2   0   2   2   0   2   2   0   2   0   2   0   0   2   2   2   2   0   0   2   0   2   0   0   0   2   0   2   2   0   0   0   2   2   0   0   2   2   0   0   2   0   2   2   2   2   2   0   2   0   0   0   0   2   2   2   0   2   2   2   0   2   0   0   0   2   2   2   2   0   2   0   2   0   2   0   0   2   0   0   0   2   0   0   2   0   2   2   0   0   0   0   2   2   2   2   2   2   2   0   0   2   2   2   2   0   2   2   0   2   2   0   0   0   2   0   0   0   2   0   2   0   0   2   0   2   0   0   0   2   2   0   2   0   0   2   0   0   0   2   0   2   2   0   0   0   2   2   2   0   0   2   0   2
 MK-3-1                 0   0   2   0   0   0   0   2   2   0   0   0   2   0   2   0   2   2   2   0   0   2   2   2   2   2   0   0   2   0   0   2   2   2   0   2   0   0   2   2   0   0   0   0   0   2   0   2   0   2   0   0   2   2   2   2   2   0   2   0   0   0   0   2   0   2   0   0   0   2   0   0   2   0   2   2   0   2   2   2   2   0   0   2   0   0   0   0   0   2   2   0   0   2   0   0   2   0   0   2   0   0   0   0   0   2   0   2   2   2   0   0   2   0   2   0   0   0   2   2   2   0   2   0   2   2   0   0   2   0   0   0   0   0   2   2   2   0   0   2   2   2   2   2   0   2   2   0   0   0   2   2   0   2   2   0   0   2   2   2   0   2   2   0   0   0   2   2   0   2   2   0   0   0   2   2   2   2   0   2   2   2   2   0   2   2   0   0   2   0   0   2   0   2   0   0   2   0   0   2
 MK-3-2                 2   0   2   0   2   0   0   2   2   2   0   0   2   2   2   0   2   2   2   0   0   2   2   2   2   2   2   0   2   2   2   2   2   2   0   2   0   0   2   2   0   0   0   0   0   0   0   2   0   0   0   0   2   2   2   0   2   0   2   0   0   0   2   2   0   2   0   0   0   0   0   0   2   0   2   2   0   2   2   2   2   0   0   2   0   0   0   0   0   2   0   0   0   2   0   0   2   0   0   2   0   0   0   0   0   2   2   2   2   2   0   2   2   0   2   0   2   0   2   0   2   0   2   0   2   2   0   0   2   0   0   0   2   0   2   2   2   0   0   2   2   2   2   2   0   2   2   0   0   0   2   2   0   2   2   0   0   2   2   2   0   2   2   0   2   0   0   2   0   2   2   0   0   0   2   2   0   2   0   2   0   2   2   0   2   2   0   0   2   0   0   2   0   2   0   0   2   0   0   2
 MK-3-3                 0   0   2   0   2   0   0   0   2   2   0   2   0   2   2   0   2   2   2   0   0   2   2   0   2   2   2   0   0   2   2   2   2   2   0   2   0   0   2   2   0   2   0   2   0   0   0   2   0   0   0   0   2   2   2   0   2   2   2   0   2   2   2   2   2   2   0   0   0   2   0   0   2   0   2   2   0   2   0   0   2   0   2   2   0   0   0   0   0   0   0   0   0   2   0   0   2   0   0   2   0   0   0   0   0   0   2   2   2   2   0   2   2   0   2   0   2   0   2   0   2   0   2   2   2   2   0   0   2   0   0   2   2   0   2   2   2   0   0   2   2   2   2   2   0   2   2   0   0   0   2   2   0   2   2   0   2   0   2   2   0   2   2   0   2   0   0   2   0   2   2   0   0   0   2   2   0   2   0   2   0   2   2   0   2   2   0   0   2   0   0   2   0   2   0   0   2   0   0   2
 MK-3-4                 0   0   0   0   0   0   0   0   2   2   0   2   0   2   0   0   2   2   2   0   0   2   2   0   2   2   2   0   0   2   2   2   2   2   0   2   0   0   2   2   0   2   0   2   0   0   0   0   2   0   0   0   2   0   2   0   0   2   2   0   2   2   2   2   2   2   2   0   0   2   0   0   2   0   2   2   0   2   0   0   2   0   2   0   0   2   0   2   0   0   0   0   0   0   0   0   2   0   0   2   0   0   0   0   0   0   2   2   2   2   0   2   2   2   2   0   2   0   2   0   2   0   2   2   2   2   0   0   2   0   0   2   2   0   0   2   2   0   0   0   2   2   0   2   0   2   2   0   0   0   2   2   0   2   2   0   2   0   2   2   0   0   0   2   2   2   0   2   0   2   2   0   0   0   2   2   0   2   0   2   0   2   2   0   2   2   0   0   2   2   2   2   0   0   0   0   2   0   0   0
 MK-3-5                 0   0   0   0   0   0   0   0   0   2   0   2   0   2   0   0   2   2   2   0   0   2   2   0   2   2   2   2   0   2   2   2   2   2   0   2   0   0   0   2   0   2   2   2   0   0   0   0   0   2   0   0   2   0   2   2   0   2   2   0   2   2   2   2   0   2   2   0   0   2   0   2   2   0   2   2   0   2   0   0   2   0   2   0   0   2   0   2   0   0   0   0   0   0   0   0   2   0   0   2   0   0   0   0   0   2   2   2   2   2   2   2   2   2   0   0   2   0   2   0   2   0   2   2   2   2   0   0   2   0   0   2   2   0   0   0   2   0   0   0   2   2   0   0   2   2   2   0   0   0   2   2   0   2   2   0   2   0   2   2   0   0   0   2   2   2   0   2   0   2   2   0   0   0   2   2   0   2   0   2   0   2   2   0   2   2   0   0   2   2   2   2   0   0   0   2   2   0   0   2
 MK-3-6                 0   0   0   0   0   2   0   0   0   0   0   2   0   2   0   0   2   2   2   2   2   2   0   0   2   2   2   2   0   2   2   2   2   2   0   2   0   0   0   2   0   2   2   0   0   0   0   0   0   2   0   0   0   0   2   0   2   2   2   0   2   2   2   2   0   2   2   2   0   2   0   2   2   0   2   2   0   2   0   0   0   0   2   0   0   2   0   2   0   0   0   0   0   0   0   0   2   0   0   2   0   0   0   0   0   2   2   2   0   2   2   2   2   2   0   0   2   0   2   0   2   0   2   2   2   2   0   0   2   0   0   2   2   0   2   0   2   0   0   0   0   2   0   2   2   2   2   2   0   0   0   2   0   2   2   0   2   0   2   0   0   0   0   2   2   2   0   0   0   2   2   0   0   0   2   2   0   2   0   2   2   2   2   0   2   2   0   0   2   2   2   2   0   0   0   2   2   0   0   2
 MK-3-7                 2   0   0   0   0   2   0   0   0   0   0   0   0   2   0   0   2   2   2   2   2   2   0   0   2   0   2   2   0   2   2   2   2   2   0   0   0   0   0   2   0   2   2   0   0   0   0   0   0   2   0   0   0   0   2   0   0   2   2   0   0   2   2   2   0   0   2   2   0   2   0   2   2   0   2   2   0   2   0   0   0   0   2   2   0   2   0   2   0   0   0   0   0   2   0   0   2   0   0   2   0   2   0   2   0   2   2   2   0   2   2   2   2   2   0   0   2   0   2   0   2   0   0   2   2   2   0   0   2   0   0   2   2   0   2   0   0   0   0   0   0   0   0   2   2   2   2   0   0   0   0   2   2   2   2   0   2   0   2   0   0   0   2   2   2   2   0   0   0   2   2   0   0   2   2   2   0   2   2   2   2   2   2   0   2   2   0   0   2   2   0   2   0   0   0   2   2   0   2   2
 MK-3-8                 2   0   0   0   0   2   2   2   0   0   0   0   0   2   0   0   2   2   2   2   0   2   0   0   2   0   2   2   0   2   2   0   2   2   0   0   0   0   0   2   2   2   2   0   0   0   2   0   0   2   0   0   0   0   2   0   0   0   2   0   0   0   2   2   0   0   2   2   2   2   0   0   2   0   2   0   0   2   0   0   0   0   2   2   0   2   0   2   0   0   0   0   0   2   0   0   2   0   0   2   0   2   0   2   0   2   2   2   0   2   2   2   2   2   0   0   2   0   0   0   2   0   0   2   2   2   0   0   2   0   0   2   2   0   2   2   0   0   2   0   0   0   0   2   2   2   2   0   0   0   0   2   0   2   2   0   2   0   2   0   0   0   2   2   2   2   0   0   0   0   2   0   0   2   2   2   0   2   0   2   2   2   2   0   2   2   0   0   2   2   0   2   0   0   0   2   2   0   2   2
 MK-3-9                 2   0   0   2   0   0   2   2   0   0   0   0   0   2   0   0   0   0   2   2   0   2   0   0   2   0   2   2   0   2   2   0   2   2   0   0   0   0   0   2   2   2   2   0   0   0   2   0   0   2   0   0   0   0   0   0   0   0   2   0   2   0   2   2   0   0   2   2   2   2   0   0   2   0   2   0   0   2   2   0   0   0   2   2   0   2   0   2   0   0   0   0   0   2   2   0   2   0   0   2   2   2   0   2   0   2   2   2   0   2   2   2   2   2   0   0   2   0   0   0   2   0   0   2   0   2   0   0   2   0   0   2   2   0   0   2   0   0   2   0   0   0   0   2   2   2   2   0   0   0   0   0   0   2   2   2   2   0   2   0   0   0   2   2   2   0   2   0   2   0   2   2   0   2   2   2   0   2   0   2   2   2   2   0   2   2   2   0   2   2   0   2   2   0   0   2   0   0   2   2
 MK-3-10                2   0   0   2   0   0   2   2   0   0   0   0   2   2   2   0   0   0   2   2   0   2   0   0   0   0   2   2   0   2   2   0   2   2   0   0   0   0   0   2   2   2   2   2   0   0   2   0   0   2   0   0   0   0   0   0   0   0   2   0   2   0   2   2   0   0   2   2   2   2   0   0   2   0   2   0   0   2   2   0   0   0   2   2   0   2   0   2   0   0   0   0   0   2   2   0   2   0   0   2   2   2   0   2   0   2   2   2   0   2   2   2   2   2   0   0   2   0   0   0   2   0   0   2   0   2   0   0   2   0   0   0   2   0   0   2   0   0   2   0   0   0   0   0   2   2   2   0   0   0   0   0   2   2   2   2   2   0   2   0   0   0   0   2   2   0   2   0   2   2   2   2   0   2   2   0   0   2   0   2   2   2   2   0   2   2   2   0   2   0   2   2   2   0   0   2   0   0   2   2
 MK-3-11                2   0   0   2   0   0   2   0   0   0   0   0   2   2   2   0   0   0   2   2   0   2   0   0   0   0   2   2   2   2   2   0   2   2   0   0   0   0   0   2   2   2   2   0   0   0   2   0   0   2   0   0   0   0   0   0   0   0   2   0   2   2   2   2   0   0   2   2   2   2   0   0   2   2   2   0   0   2   2   0   0   0   2   2   0   2   0   2   0   0   0   0   0   2   0   0   2   0   0   0   0   2   2   2   0   2   2   2   0   2   2   2   2   2   0   0   2   0   0   0   2   0   0   2   0   2   0   0   2   2   0   0   2   0   0   2   0   0   2   0   0   0   0   0   2   2   2   0   0   0   0   0   2   2   2   2   0   2   2   0   0   0   0   2   2   0   2   0   2   2   2   2   0   2   2   0   0   2   0   2   2   2   2   0   2   2   0   0   2   0   2   2   2   0   0   2   0   0   0   2
 MK-3-12                2   0   0   2   0   0   2   0   0   0   0   0   2   2   2   0   0   0   2   2   0   2   0   0   2   0   2   0   2   2   2   0   0   2   0   0   0   0   0   0   2   2   2   0   2   0   2   0   0   2   0   0   0   0   0   0   0   0   2   0   2   2   2   2   0   0   2   2   2   2   0   0   2   2   2   0   0   2   2   0   0   0   2   2   0   2   0   0   0   0   0   0   0   2   0   0   0   0   0   0   0   2   2   2   0   2   0   2   0   2   2   2   2   2   0   0   2   0   0   0   2   0   0   2   0   2   0   0   2   2   0   0   2   0   0   2   0   2   2   0   0   0   0   0   2   2   2   0   0   0   0   2   0   2   2   2   0   2   2   0   2   0   0   2   2   0   2   0   2   2   2   2   0   2   2   0   0   2   0   2   2   2   2   2   2   2   0   0   2   0   2   2   2   0   0   2   0   0   0   2
 MK-3-13                2   0   0   2   2   0   2   0   0   0   2   0   2   2   2   0   0   0   2   2   0   2   0   2   2   0   2   0   2   2   2   0   0   2   0   0   0   0   0   2   0   2   2   0   2   2   2   0   0   2   0   0   0   2   2   0   0   0   2   2   2   2   2   2   0   0   2   0   2   2   0   0   2   0   2   0   0   2   2   0   0   0   2   2   0   2   0   0   0   0   0   0   0   2   0   0   2   0   0   0   0   2   2   2   0   2   0   2   0   2   2   2   2   2   0   0   2   2   2   0   2   0   0   2   0   2   0   0   2   2   0   0   2   0   0   2   0   0   2   0   0   0   0   0   2   2   2   0   0   0   2   2   0   2   2   2   0   0   2   0   2   0   0   2   2   0   2   0   2   2   2   2   0   2   2   0   0   2   0   0   2   2   2   2   2   2   0   0   2   0   2   2   0   2   0   2   0   0   0   2
 MK-3-14                2   0   0   2   2   0   2   0   0   0   2   0   2   2   2   2   0   0   2   2   0   2   0   2   2   2   2   0   2   2   2   0   2   2   0   2   2   0   0   2   0   2   2   0   2   2   2   0   0   2   0   2   0   0   2   2   0   2   2   2   2   2   2   2   0   2   2   0   2   2   0   0   2   0   2   0   0   2   2   0   0   0   0   2   0   2   0   0   0   0   0   0   0   2   0   0   2   0   0   0   0   2   2   2   0   2   2   2   0   2   2   2   2   2   0   0   2   2   2   0   2   2   0   2   0   2   0   0   2   2   0   0   2   0   0   2   0   0   2   0   0   0   0   0   2   2   2   0   0   0   0   2   0   2   2   2   2   0   2   0   2   0   0   2   2   0   2   0   2   2   2   2   0   2   2   0   0   2   0   0   2   2   2   2   2   2   0   0   2   0   2   0   0   2   0   2   0   0   0   2
 MK-3-15                2   0   0   2   2   0   2   0   0   0   2   0   2   2   2   2   0   0   2   2   0   2   0   2   2   2   2   2   2   2   2   0   0   2   0   2   2   0   0   2   0   2   2   0   2   2   2   0   0   2   0   2   0   2   2   2   0   0   0   2   0   2   2   2   0   2   2   0   2   2   0   2   2   0   2   0   0   2   2   0   2   0   0   2   0   2   0   0   0   0   2   0   0   2   0   0   0   0   0   0   0   2   2   2   0   2   2   2   0   2   2   2   2   2   0   2   2   2   2   0   2   2   0   2   0   2   0   0   2   2   0   0   2   0   0   2   0   0   2   0   0   0   0   0   2   2   2   0   0   2   0   2   0   2   2   2   2   0   2   0   0   0   0   2   2   0   2   0   2   2   2   2   0   2   2   0   2   2   0   2   2   2   0   2   2   2   0   0   2   0   2   0   0   2   0   2   0   0   0   2
 MK-3-16                0   0   0   2   2   0   2   0   0   0   2   0   2   2   2   2   0   0   2   2   0   2   0   2   2   0   0   2   2   2   2   0   2   2   0   2   2   0   0   2   0   2   2   2   2   2   0   2   0   2   0   2   0   2   2   2   0   0   0   2   0   2   0   2   0   2   2   0   2   2   0   2   0   0   2   0   0   2   2   0   0   0   0   2   0   2   0   2   0   0   2   0   0   2   0   0   0   0   2   0   0   2   2   2   0   2   2   2   0   2   2   2   2   2   0   2   2   2   2   0   2   0   0   2   0   2   0   0   2   2   0   0   2   0   0   2   0   0   2   0   0   0   0   0   2   2   2   0   0   2   2   2   0   2   2   2   2   0   2   0   0   0   0   2   2   0   2   0   2   2   0   2   0   2   2   0   2   2   2   2   2   2   0   2   2   2   0   0   2   0   2   0   0   2   0   2   0   2   0   2
 MK-4-1                 0   2   2   0   2   2   2   2   2   2   2   0   0   2   2   0   2   0   0   0   0   2   2   0   2   0   2   2   0   2   2   2   0   2   2   0   2   0   0   2   2   2   2   2   0   0   2   0   0   2   2   0   2   2   2   2   2   0   0   0   0   0   0   2   2   0   0   0   0   0   0   2   0   0   0   0   2   2   2   2   0   0   2   2   0   0   2   0   2   2   0   0   0   0   2   0   2   2   0   2   0   0   0   2   0   2   2   0   2   2   2   0   0   0   0   0   2   0   2   2   2   2   0   2   0   2   2   2   2   2   0   0   0   0   2   2   2   2   2   0   0   2   2   0   0   2   0   0   2   0   0   0   0   2   2   2   2   0   2   0   0   2   0   0   0   0   2   0   0   0   2   2   0   2   0   2   2   0   0   0   2   0   0   0   0   0   0   0   2   2   2   0   0   0   2   0   2   0   2   2
 MK-4-2                 0   2   2   0   2   2   2   2   2   2   2   0   0   2   2   0   2   0   0   0   0   2   2   0   2   0   2   2   0   2   2   2   0   2   2   0   2   0   0   2   2   2   2   2   0   0   2   0   0   2   0   0   2   2   2   2   2   0   0   0   2   0   0   2   2   0   0   0   0   0   0   0   0   2   0   0   2   2   2   2   0   0   2   2   0   0   2   0   2   2   0   0   0   0   2   0   2   2   0   2   0   0   0   2   0   2   2   0   2   2   2   0   0   0   0   0   2   0   0   2   2   2   0   2   0   2   2   2   2   2   0   0   0   0   2   2   2   2   2   0   0   2   2   0   0   2   0   0   2   0   0   0   0   2   2   2   2   0   2   2   0   2   0   0   0   0   2   0   0   0   2   2   0   2   0   2   2   0   0   0   2   0   0   0   0   2   0   0   2   2   2   0   0   0   2   0   2   0   2   2
 MK-4-3                 0   2   2   0   2   2   2   2   2   2   2   0   0   2   2   0   2   0   0   2   0   2   2   0   2   0   2   0   0   2   2   2   0   2   0   0   2   0   0   2   2   2   2   2   0   0   2   0   0   2   0   0   2   2   0   2   2   0   0   0   2   0   0   2   2   0   0   0   0   0   0   0   0   2   0   0   0   0   2   2   0   0   2   2   0   0   2   0   2   2   0   0   0   0   2   0   2   2   0   2   0   0   2   2   0   2   2   0   2   2   0   0   0   0   0   0   2   0   2   2   2   2   2   2   0   0   2   2   2   2   0   0   2   0   2   2   0   0   2   0   0   2   2   0   0   2   2   0   2   0   0   0   2   2   0   2   2   0   2   2   2   2   0   0   0   0   2   0   0   0   2   0   0   2   0   2   2   0   0   0   2   0   0   0   0   2   0   0   2   2   2   2   0   0   2   0   2   0   2   2
 MK-4-4                 0   2   2   2   2   2   2   2   0   2   2   0   0   0   2   0   2   0   0   2   0   2   2   2   2   0   2   0   2   2   2   2   0   2   0   0   2   0   0   2   2   2   2   2   2   0   2   0   0   2   0   0   2   2   0   2   2   0   0   0   2   0   2   2   2   0   2   0   0   0   0   0   0   2   0   0   0   0   2   2   0   0   2   2   2   2   2   0   2   2   0   0   0   0   2   0   2   2   2   2   0   0   2   0   2   2   2   0   2   2   0   0   0   0   0   0   2   0   2   2   2   2   2   2   0   0   2   2   2   2   0   0   2   0   2   2   0   0   2   0   0   2   2   0   0   0   2   0   2   0   0   0   2   2   0   2   2   0   2   2   2   2   0   0   0   0   0   0   0   2   2   0   0   0   0   2   2   2   0   2   2   0   0   0   0   2   0   0   2   2   2   2   0   0   2   0   2   2   2   2
 MK-4-5                 0   2   2   2   0   2   2   2   0   0   0   0   2   0   2   0   2   0   0   2   0   2   2   2   2   0   2   0   2   2   0   2   0   2   0   0   2   2   0   2   2   2   2   2   2   0   2   0   2   2   0   0   2   2   0   2   2   0   0   2   2   0   2   2   0   0   2   0   0   0   0   0   0   2   0   0   0   0   2   2   0   0   2   2   2   2   2   0   2   2   0   2   0   2   2   0   2   2   2   2   0   0   2   0   2   2   0   0   0   2   0   0   0   0   0   0   2   2   2   2   0   2   2   2   0   0   2   2   2   2   0   0   2   0   2   2   0   0   2   0   0   2   2   0   0   0   2   0   2   0   0   0   2   2   0   2   2   0   2   2   2   2   0   0   0   0   0   0   0   0   2   0   0   2   0   2   2   2   0   2   2   0   0   0   0   2   0   0   2   2   2   2   0   0   2   2   2   2   2   2
 MK-4-6                 0   2   2   2   0   2   2   2   0   0   0   2   2   0   2   2   2   0   2   2   0   2   0   2   0   0   2   0   2   2   0   2   0   2   0   0   2   2   0   2   0   2   2   2   2   0   2   0   2   2   0   0   2   2   0   2   2   0   0   2   2   2   2   2   0   0   2   0   0   0   0   0   0   2   0   0   0   0   2   2   0   0   2   2   2   2   2   0   2   2   0   2   0   2   2   0   2   2   2   2   0   0   2   0   0   2   2   0   0   2   0   0   0   0   0   0   0   2   0   2   0   2   2   2   0   0   2   2   0   2   0   0   2   0   2   2   0   2   2   0   0   0   2   0   0   0   2   0   2   0   2   0   2   2   0   2   2   0   2   2   2   2   0   0   0   0   2   0   0   0   2   0   0   2   0   2   2   2   0   2   2   0   0   0   0   2   0   2   2   0   2   2   2   0   2   2   2   2   2   2
 MK-4-7                 0   2   2   2   0   2   2   2   0   0   0   2   2   0   2   2   0   0   2   2   0   2   0   2   0   0   2   2   0   2   0   0   0   2   0   0   2   2   2   2   0   2   2   2   2   0   2   0   0   2   0   0   0   2   0   2   2   0   2   2   2   2   2   2   0   0   2   0   0   2   0   0   2   2   0   0   0   0   2   2   2   0   2   2   0   2   2   0   2   2   0   2   0   2   2   0   2   2   2   2   0   0   2   2   0   2   2   0   0   2   0   0   0   0   0   0   0   2   0   2   0   2   2   0   0   0   2   2   0   2   0   0   2   0   2   2   0   2   0   0   0   0   2   0   0   0   2   0   2   0   2   0   2   2   0   2   2   0   2   2   2   2   2   0   0   0   2   0   0   0   0   0   0   2   0   2   2   2   0   2   2   0   0   2   0   2   2   2   2   0   2   2   2   0   2   2   2   2   2   2
 MK-4-8                 0   2   2   2   0   0   2   2   0   0   0   0   2   0   2   2   0   2   2   0   0   2   0   2   0   0   2   2   0   2   2   0   0   2   0   0   2   2   2   2   0   2   2   2   2   0   2   2   0   2   0   0   0   0   0   2   2   0   2   2   2   2   2   2   0   0   0   0   0   2   0   0   2   2   0   0   0   0   2   2   2   0   2   2   0   2   2   0   2   2   0   2   0   2   2   0   2   2   2   2   0   2   2   2   0   2   2   0   0   2   0   0   0   0   0   0   0   2   0   2   2   2   2   0   0   0   2   2   0   0   2   0   2   0   2   2   0   2   0   0   0   0   2   0   0   0   2   0   2   2   2   0   2   2   0   2   2   2   2   2   2   2   2   0   0   0   2   0   0   0   0   0   0   2   0   2   2   2   0   2   2   0   0   2   0   2   2   2   2   2   2   0   2   0   2   2   2   2   2   2
 MK-4-9                 0   2   2   2   0   0   2   2   0   0   0   0   0   0   2   2   0   2   2   0   0   2   0   2   0   0   2   2   0   2   2   0   0   2   0   0   2   2   0   0   0   2   2   0   2   0   2   2   0   2   2   0   0   0   0   2   2   2   2   2   2   2   2   2   0   0   0   0   0   2   2   0   2   2   0   0   0   0   2   2   2   0   2   2   0   2   2   0   2   2   2   2   0   2   2   0   2   2   2   2   0   2   2   2   0   2   2   0   0   2   0   0   0   0   0   0   0   2   0   2   2   2   2   0   0   2   2   2   0   0   2   0   2   0   2   2   0   2   2   0   0   0   2   0   0   2   2   0   2   2   2   0   2   2   0   2   2   2   2   2   2   2   0   0   0   0   2   2   0   0   0   0   0   2   0   2   2   2   0   2   2   0   0   0   0   2   2   2   2   2   2   0   0   0   2   2   2   2   2   2
 MK-4-10                0   2   2   2   0   0   2   2   0   2   0   0   0   0   2   2   0   2   2   0   0   2   0   2   0   0   2   2   0   2   0   0   0   2   0   0   2   2   0   0   0   2   2   0   2   0   2   2   0   2   2   0   0   0   0   0   2   2   2   0   2   2   2   2   0   0   2   0   0   2   2   0   2   2   0   2   0   0   2   2   2   2   2   2   0   2   2   0   2   2   2   2   0   2   2   0   2   2   0   2   0   2   2   2   0   2   0   2   0   0   0   0   0   0   0   0   0   2   0   2   2   2   2   2   0   2   2   2   0   0   2   0   2   0   2   2   0   2   2   2   0   0   2   0   0   2   2   0   2   2   2   0   2   2   0   2   0   2   2   2   2   2   0   0   0   0   2   2   0   0   0   0   0   2   0   2   2   2   0   2   2   0   0   0   0   2   2   2   2   2   2   0   0   0   2   2   2   2   2   2
 MK-4-11                2   2   2   2   0   0   2   2   0   2   0   0   0   0   2   2   0   2   2   0   0   0   0   2   2   0   2   2   0   2   2   0   2   2   2   0   2   2   2   0   0   2   0   0   2   0   0   2   0   2   2   0   0   0   0   2   2   0   2   0   2   2   2   2   0   0   2   0   0   2   2   2   2   2   0   2   0   0   2   2   2   2   2   0   0   2   0   0   2   2   2   2   2   2   2   0   0   2   0   2   0   2   2   2   0   2   0   2   0   0   2   0   0   0   0   0   0   2   2   2   2   2   0   2   0   0   2   2   0   0   2   0   2   0   0   2   0   2   0   0   0   2   2   0   0   2   2   0   2   2   2   0   2   2   0   2   0   2   2   2   2   2   0   0   2   0   2   2   0   0   0   0   0   2   0   2   0   2   0   2   2   0   0   0   0   2   2   2   2   2   2   0   2   0   2   2   2   2   2   2
 MK-4-12                0   0   0   2   0   0   2   2   0   2   0   0   0   0   2   2   0   0   2   0   0   0   0   2   2   0   2   2   2   2   2   0   2   2   2   0   2   2   2   0   0   2   0   0   2   0   0   2   0   0   2   0   2   2   0   2   2   0   2   0   2   2   2   2   0   0   0   0   0   2   2   2   2   2   0   2   0   0   2   2   2   2   2   0   0   2   0   0   2   2   2   2   2   2   2   0   2   2   0   2   0   2   2   2   0   2   0   2   0   0   2   0   0   0   0   0   0   2   2   2   0   2   0   2   0   0   2   2   0   0   2   0   2   0   2   2   0   2   0   0   0   2   0   0   0   2   2   0   0   2   2   0   2   2   0   2   0   2   2   2   0   2   0   0   2   0   0   2   0   2   0   0   0   2   0   2   0   2   0   2   0   0   0   0   0   2   2   2   0   2   2   0   2   0   2   2   2   2   2   2
 MK-4-13                0   0   0   2   2   0   2   2   0   2   0   2   0   0   2   2   0   0   2   0   0   0   0   2   2   0   2   2   2   2   2   0   2   2   2   0   2   2   2   2   0   2   0   0   2   0   0   2   0   0   2   2   2   2   0   0   2   0   2   0   2   2   0   2   0   0   0   0   0   2   2   2   2   2   0   2   0   0   2   2   2   2   2   0   0   2   0   0   2   2   2   2   2   2   2   0   2   2   0   2   0   2   2   2   0   2   0   2   0   0   2   0   0   0   0   2   2   2   2   0   0   2   0   2   0   0   2   2   0   0   2   0   2   0   2   2   0   2   0   0   0   2   0   2   0   2   2   0   0   2   2   0   2   2   0   2   0   2   2   0   0   2   0   0   2   2   0   2   0   2   0   0   2   2   0   0   0   2   0   2   0   0   0   0   0   2   2   2   0   2   0   0   2   0   2   2   2   2   2   2
 MK-4-14                0   0   0   0   2   0   2   0   0   2   0   2   0   2   2   2   2   0   2   0   0   0   0   2   2   0   2   2   2   2   2   0   2   2   2   2   2   2   2   2   0   2   0   2   2   0   0   2   0   0   2   2   2   2   0   0   2   0   2   0   2   0   0   2   0   0   0   2   0   2   2   2   2   2   0   2   0   0   2   2   2   2   2   0   0   2   0   0   2   2   0   2   2   2   2   0   2   2   0   2   2   0   2   2   0   2   0   2   2   0   2   0   0   0   0   2   2   0   2   0   0   2   0   2   0   0   2   2   0   0   2   2   2   0   2   2   0   2   0   2   0   2   0   2   2   2   2   0   0   2   0   0   2   0   0   2   0   2   2   0   0   2   0   0   2   2   0   2   0   2   0   0   2   2   0   0   0   2   0   2   0   0   0   0   0   2   2   2   0   2   0   0   2   0   2   2   2   2   2   2
 MK-4-15                0   0   0   2   2   0   2   0   0   2   2   2   2   2   2   2   2   0   2   0   0   0   0   2   2   0   0   2   0   2   2   0   2   0   2   2   2   2   2   2   0   2   0   2   2   0   0   2   0   0   0   2   2   2   0   0   2   0   2   0   2   0   0   2   0   0   0   2   0   2   2   2   0   2   2   2   0   0   2   2   2   2   2   0   0   2   0   0   2   0   2   2   2   2   2   0   2   0   0   2   2   0   2   2   0   2   0   2   2   0   2   0   2   0   0   2   2   0   2   0   0   2   0   2   0   0   2   2   0   0   2   2   2   0   2   2   0   2   0   2   0   0   0   2   2   0   0   0   0   2   0   0   2   0   0   2   2   2   2   0   0   2   0   0   2   2   0   2   0   0   0   0   2   2   0   0   0   2   0   2   0   0   0   0   0   2   2   2   0   2   0   0   2   0   2   2   2   2   2   2
 MK-4-16                0   0   0   0   2   0   2   0   0   2   2   2   2   2   2   2   2   0   2   0   0   0   0   2   2   2   0   2   0   2   2   0   2   0   2   2   2   2   2   2   0   2   0   2   2   0   0   2   0   0   0   2   2   2   0   0   2   0   2   0   2   0   0   2   0   0   0   0   0   2   2   2   0   2   2   2   2   0   2   2   2   2   2   0   0   2   0   0   2   0   2   2   2   2   2   0   2   0   0   2   2   0   2   2   0   2   2   2   2   0   2   0   2   0   0   2   2   0   2   0   0   2   0   2   0   0   2   2   0   0   2   2   2   0   2   2   0   0   0   0   0   2   0   2   2   0   0   0   0   2   0   0   2   2   0   2   2   2   2   0   0   2   0   0   2   0   0   2   0   0   0   0   2   2   0   0   0   2   0   2   0   0   0   0   0   2   2   2   0   2   2   0   0   0   2   2   2   2   2   2
 MK-5-1                 2   2   0   2   2   2   2   2   0   0   2   0   0   0   2   2   2   0   2   2   0   0   0   2   0   0   2   0   2   2   2   0   2   2   0   2   2   0   0   2   0   0   2   2   0   0   0   0   0   2   2   2   2   2   0   2   2   0   2   0   2   2   2   0   0   0   0   2   2   0   2   0   0   0   2   0   2   2   0   0   2   2   0   0   2   2   0   0   2   2   2   2   2   0   0   2   0   0   0   2   2   2   0   0   0   2   2   2   0   2   2   0   2   0   2   2   0   0   0   0   0   2   0   0   0   0   0   2   0   2   2   0   0   0   0   2   2   2   2   2   2   2   0   2   2   0   2   0   0   0   2   2   2   0   2   2   2   0   0   2   2   2   2   0   2   2   2   2   2   0   2   0   2   0   2   2   0   2   2   2   2   0   0   0   2   2   2   2   0   2   2   0   0   0   0   0   0   0   0   2
 MK-5-2                 2   2   0   2   2   2   2   2   0   0   2   0   0   0   2   0   2   0   2   2   0   0   0   2   2   0   2   0   2   2   2   0   2   0   0   2   2   0   0   2   0   0   2   2   0   0   0   0   0   2   2   2   2   2   0   2   2   0   2   0   2   2   2   0   0   0   0   2   2   0   2   0   0   0   0   0   2   2   0   0   2   2   0   0   2   2   0   0   2   2   2   2   2   0   0   2   0   0   0   2   2   2   2   0   0   2   2   2   0   2   2   2   2   0   0   2   0   0   0   0   0   2   0   0   0   0   0   2   0   2   2   2   0   0   0   2   2   2   2   2   2   2   0   2   2   0   2   0   0   0   2   2   2   0   2   2   2   0   2   2   2   2   2   0   2   2   2   2   2   0   2   0   2   2   2   2   0   2   2   0   2   0   0   0   2   2   2   2   0   2   2   0   0   0   0   0   0   0   0   2
 MK-5-3                 2   2   0   2   2   2   2   2   0   0   2   0   0   0   2   0   2   0   2   2   0   0   0   2   0   0   2   0   2   2   2   0   2   0   0   2   2   0   0   0   0   2   2   2   0   0   0   0   0   2   0   2   2   2   0   2   2   0   2   0   0   0   2   0   0   0   0   2   2   0   2   0   0   0   0   0   2   2   0   0   2   2   0   0   0   2   0   0   2   2   2   2   2   0   0   2   0   0   2   2   2   2   0   0   0   2   2   2   0   2   2   2   2   0   0   2   0   0   0   2   0   2   0   0   0   0   0   2   0   2   2   2   0   0   0   2   2   2   2   2   2   2   0   2   2   0   2   0   0   0   2   2   2   0   2   2   2   0   2   2   2   2   2   0   2   2   2   2   0   0   2   0   2   2   2   2   0   2   2   0   2   0   0   2   2   2   2   2   0   2   2   0   0   0   2   0   0   2   0   2
 MK-5-4                 2   2   0   2   2   0   2   2   0   0   2   0   0   0   2   0   2   0   2   0   0   0   2   2   0   0   2   0   2   0   2   2   2   0   0   2   2   0   2   0   0   0   2   2   0   0   0   0   0   2   0   2   2   2   0   2   2   0   2   0   0   0   2   0   2   0   0   2   2   0   2   0   0   0   0   2   2   2   0   0   2   2   0   2   0   2   0   0   2   2   2   2   2   0   2   2   0   0   2   2   2   2   0   0   0   2   2   0   0   2   2   2   0   0   0   2   0   0   0   2   2   2   0   0   0   0   0   2   0   2   2   2   0   0   0   2   2   2   2   2   2   2   0   0   2   0   2   0   0   0   2   2   2   2   0   2   2   2   2   2   2   2   2   0   2   2   0   2   0   0   2   0   2   2   2   2   0   2   0   0   2   0   0   2   2   2   0   0   0   2   2   0   0   2   2   0   0   2   0   2
 MK-5-5                 0   2   0   2   2   0   0   2   0   0   2   0   0   2   2   0   2   2   2   0   0   0   2   2   0   0   2   0   2   0   2   2   2   0   0   2   2   0   2   0   0   0   0   2   2   0   0   0   0   2   0   2   2   2   0   0   0   0   2   0   0   0   2   0   2   0   0   2   2   2   2   0   0   0   0   2   2   2   0   0   2   2   0   2   0   2   0   0   2   2   0   2   2   0   2   2   0   0   2   0   2   2   0   0   0   2   2   0   0   2   2   2   0   2   0   2   0   0   0   0   2   0   0   0   0   2   0   2   0   0   2   2   0   0   0   2   2   2   2   2   2   2   0   0   2   0   2   0   0   0   2   2   2   2   2   2   2   2   2   2   2   2   2   0   2   2   0   2   0   2   2   0   2   2   2   2   0   2   0   2   2   0   0   2   2   2   0   0   2   2   2   0   0   0   0   0   0   2   0   2
 MK-5-6                 0   2   0   2   2   0   0   2   0   0   2   0   0   2   2   0   2   0   2   0   0   0   2   2   0   0   2   2   2   0   2   0   2   0   2   2   2   0   2   0   0   2   0   2   2   0   0   0   0   2   0   2   2   2   0   0   0   0   2   0   0   0   2   2   2   0   0   2   0   2   2   0   0   0   0   2   2   2   0   2   2   0   0   2   0   0   0   0   2   2   0   2   2   0   2   2   0   0   2   0   2   2   0   0   0   2   2   0   0   2   2   2   0   2   0   2   0   0   0   0   2   0   0   0   0   2   0   0   0   0   2   2   0   0   0   2   2   2   2   2   2   2   0   0   2   0   2   2   0   0   2   2   2   2   2   2   2   2   2   2   2   2   0   0   2   2   0   2   0   2   2   0   2   2   2   2   0   2   0   2   2   0   0   2   2   2   0   0   2   2   2   0   0   0   0   0   0   2   0   2
 MK-5-7                 2   2   0   2   0   0   0   2   0   0   2   0   0   2   2   0   2   0   2   2   2   0   2   2   0   0   2   2   2   0   0   0   2   0   2   2   2   0   2   0   0   2   0   2   2   0   0   0   0   2   0   2   2   2   0   0   0   0   2   0   0   0   0   2   2   0   0   0   0   2   2   0   0   2   0   2   2   2   0   2   2   0   0   2   0   0   0   0   2   2   0   2   2   0   2   2   0   0   2   0   2   2   0   0   0   2   2   0   2   2   2   2   0   2   0   2   0   0   0   0   2   0   0   0   0   2   0   0   2   0   0   2   0   0   0   2   2   2   0   2   2   2   0   0   2   0   0   2   0   0   2   0   2   2   2   2   2   2   2   2   0   2   0   0   2   2   0   0   0   2   2   0   2   2   2   2   0   2   0   2   2   0   0   2   2   2   0   0   2   2   2   0   0   0   0   0   0   2   0   2
 MK-5-8                 2   2   0   2   0   0   0   2   0   2   0   0   0   2   2   0   2   0   2   2   2   0   2   2   0   2   2   2   2   0   0   0   2   0   0   2   2   0   2   0   0   2   0   2   2   0   0   0   0   0   0   2   2   2   0   0   0   0   2   0   0   0   0   2   2   0   0   0   0   2   2   0   0   2   0   2   2   2   0   2   2   0   0   2   0   0   0   0   2   2   2   2   2   0   2   2   0   0   2   0   2   2   0   0   2   2   2   0   2   2   2   2   0   2   2   2   0   0   0   2   2   0   0   0   0   2   0   0   2   0   0   2   0   0   0   2   2   2   0   2   2   2   0   0   2   0   0   2   0   0   2   0   2   2   2   0   2   2   2   2   2   2   0   0   2   2   0   0   0   2   0   0   2   0   2   2   0   2   0   2   2   0   0   0   2   0   0   2   2   2   2   0   0   0   0   0   0   2   0   2
 MK-5-9                 2   2   0   2   0   0   2   2   0   2   0   0   0   2   2   2   2   2   2   2   2   0   2   2   0   2   2   2   2   2   0   0   2   0   0   0   2   0   2   0   0   2   0   2   0   0   0   0   0   0   0   2   2   2   0   2   0   0   2   0   0   0   0   2   2   0   0   0   0   2   2   0   0   0   0   2   2   2   0   2   2   0   0   0   0   0   0   0   2   2   2   2   2   0   2   2   0   0   0   0   2   2   0   0   2   2   2   0   2   2   2   2   0   2   2   0   0   0   2   0   2   0   0   2   0   2   0   0   2   2   0   2   0   0   0   2   2   2   0   2   2   2   0   0   0   2   0   2   0   0   2   0   2   0   2   0   2   0   2   2   2   0   0   0   2   2   0   0   0   2   0   0   2   0   2   2   0   2   0   2   2   0   2   0   2   0   0   2   2   2   2   0   0   0   0   0   0   2   0   2
 MK-5-10                2   2   0   2   2   0   2   2   0   2   0   0   0   2   2   2   2   2   0   2   2   0   2   2   2   2   2   2   2   2   0   0   2   0   0   0   2   0   2   0   2   2   0   2   0   0   0   0   0   0   2   2   2   2   2   2   0   0   2   0   0   0   0   2   2   0   0   0   2   2   2   0   0   0   0   2   2   2   0   2   2   0   0   0   0   0   0   0   2   2   0   0   2   2   2   2   0   0   0   2   2   0   0   0   2   2   2   0   2   2   2   2   0   0   2   0   0   0   2   2   2   0   0   2   0   2   0   0   2   0   0   2   0   0   0   2   2   0   0   2   2   2   0   0   0   2   0   2   0   0   0   0   2   0   2   0   2   0   2   2   2   0   0   0   2   2   0   0   0   2   0   0   0   0   0   2   0   2   0   2   2   0   2   0   2   0   0   2   0   2   2   0   0   0   0   0   0   0   0   2
 MK-5-11                2   2   0   2   2   0   2   2   0   2   0   0   0   2   2   2   2   2   2   2   2   0   2   0   2   2   2   2   2   2   0   0   2   0   0   0   2   0   0   0   2   2   0   2   0   0   0   0   0   0   2   2   2   2   2   2   0   0   2   0   0   0   0   2   2   0   0   2   2   2   2   0   0   0   0   2   2   2   0   2   2   0   2   0   0   0   0   0   2   2   0   0   2   2   2   2   0   0   0   2   0   0   0   0   2   0   2   0   2   2   2   2   2   0   2   0   0   0   2   2   2   0   0   2   0   2   0   0   2   0   0   2   0   0   0   2   2   0   0   2   2   2   0   0   0   2   0   2   2   0   0   0   2   0   2   0   2   0   2   2   2   2   0   0   2   0   0   0   0   2   0   0   0   0   0   2   2   2   0   0   2   0   2   2   2   0   0   0   0   2   2   0   0   0   0   0   0   0   0   2
 MK-5-12                2   2   2   2   2   0   2   2   0   2   0   2   0   2   2   2   2   2   2   2   2   2   0   0   0   2   2   2   2   2   2   0   2   0   0   2   2   0   0   0   2   0   0   2   0   0   0   0   0   0   2   2   0   0   2   0   2   0   2   0   0   0   0   0   2   0   0   2   2   2   2   0   0   0   0   2   2   2   0   2   2   0   2   0   0   0   0   0   2   2   0   2   2   2   2   2   0   0   0   2   0   0   0   2   2   0   2   0   2   2   2   2   2   0   2   0   0   0   2   2   2   0   0   2   0   2   0   2   2   0   0   2   0   0   0   2   2   0   0   2   2   2   0   0   0   2   0   2   2   0   0   0   2   0   0   0   2   0   2   2   0   2   0   0   2   0   0   0   0   0   0   0   0   0   0   0   2   2   0   0   2   0   2   2   2   0   2   0   0   2   2   0   0   0   2   0   0   2   0   2
 MK-5-13                2   2   2   2   0   0   0   2   0   2   0   2   0   2   2   2   2   2   2   2   2   2   0   0   0   2   2   2   2   2   2   0   2   0   2   2   2   0   0   0   2   0   0   2   0   0   0   0   0   0   2   2   0   0   2   0   0   0   2   0   0   0   0   0   2   0   0   2   2   2   2   0   0   0   0   2   2   0   0   2   2   0   2   0   0   2   2   0   2   2   0   2   0   2   2   2   0   0   0   2   0   0   0   2   0   0   2   0   2   2   2   2   0   0   2   2   0   0   2   2   2   2   0   2   2   2   0   0   2   2   0   2   0   0   0   2   2   0   0   2   2   2   0   0   0   2   0   2   2   0   2   0   2   0   0   0   2   0   0   2   0   2   0   0   2   2   2   0   0   0   0   0   0   0   0   0   2   2   0   0   2   0   2   2   2   0   2   0   2   2   2   0   0   0   2   0   0   2   0   2
 MK-5-14                2   2   0   2   0   0   0   2   0   2   2   0   2   2   2   2   2   2   2   2   2   2   0   2   0   2   2   2   2   2   2   0   2   0   2   2   0   0   0   2   2   0   0   2   0   0   0   0   0   2   2   2   0   0   2   2   0   0   2   0   0   0   0   0   2   0   0   2   2   2   2   0   0   0   0   2   2   0   0   2   2   0   2   0   0   2   2   0   0   2   0   2   0   2   2   2   0   0   2   2   0   0   0   2   0   0   2   0   2   2   2   2   0   0   2   2   0   2   2   2   2   2   0   2   2   2   0   0   2   2   0   2   0   0   0   2   2   0   0   2   0   2   0   0   0   2   0   2   0   0   0   0   2   0   0   0   2   0   2   2   2   2   0   2   2   2   2   2   0   0   0   0   0   0   0   0   2   0   0   0   2   2   2   2   2   0   2   0   2   2   2   0   0   0   2   0   0   2   0   2
 MK-5-15                2   2   0   2   0   0   0   2   0   0   2   0   2   2   2   2   2   2   2   2   2   2   0   2   0   2   0   2   2   2   2   0   2   0   2   2   0   0   0   0   2   0   0   2   0   0   0   0   2   2   2   0   2   0   0   2   0   0   2   0   0   2   0   0   2   0   0   2   2   2   2   2   0   0   0   2   2   0   0   2   2   0   0   0   0   2   2   0   0   2   0   2   0   2   2   2   0   0   2   2   0   0   2   2   0   0   0   0   2   2   2   2   0   0   2   2   0   2   2   2   2   2   0   2   2   2   0   0   2   2   0   2   0   0   0   2   0   0   0   0   0   2   0   0   0   2   0   2   0   0   0   0   2   0   0   0   2   0   2   0   2   2   0   2   2   2   2   2   0   0   0   0   0   0   0   0   2   2   0   2   2   0   2   2   2   0   2   0   2   2   2   0   0   0   2   0   2   2   0   2
 MK-5-16                2   2   0   2   0   0   0   2   0   0   2   0   2   2   2   2   2   2   2   2   0   2   0   2   0   2   0   2   2   2   2   0   2   0   2   2   0   0   0   0   2   0   0   2   0   2   0   0   2   2   2   0   2   0   2   2   2   0   2   0   0   2   0   2   2   0   0   2   2   2   2   2   0   0   0   2   2   0   2   2   2   0   0   0   0   2   2   0   0   0   0   2   0   0   2   2   0   2   2   2   0   0   2   2   0   0   0   0   2   2   2   2   2   0   2   2   2   0   2   2   2   2   0   0   2   2   0   0   2   2   0   2   0   0   0   2   0   0   0   0   2   2   0   0   0   2   0   2   0   0   0   0   2   0   0   0   2   0   2   0   2   2   0   2   2   2   2   2   0   0   0   2   0   2   0   0   2   2   0   2   2   0   2   0   2   2   2   0   2   2   2   0   0   0   2   2   2   2   0   2
 MK-6-1                 2   0   2   0   2   0   0   0   2   2   2   2   2   2   2   0   0   0   2   2   2   0   0   0   0   2   0   2   0   2   2   0   0   0   2   2   2   2   2   2   2   0   0   2   0   0   0   2   2   0   0   0   0   2   2   0   2   2   2   2   2   2   2   2   0   0   2   0   2   0   2   2   2   0   0   2   0   0   0   0   0   0   0   0   2   2   2   2   0   2   0   0   0   2   2   2   2   2   0   0   2   2   2   0   2   2   0   0   2   2   0   0   0   2   0   2   0   2   2   2   2   0   2   0   0   0   0   0   0   2   2   0   2   2   2   0   0   0   0   2   0   2   2   0   0   2   0   0   2   0   2   0   2   2   2   2   2   0   0   0   2   0   0   0   2   2   0   2   0   2   2   2   0   2   2   0   2   0   2   2   2   0   2   0   0   0   0   0   0   2   0   2   0   0   0   2   0   0   2   0
 MK-6-2                 0   0   2   2   2   0   0   0   2   2   2   2   2   2   2   2   0   0   2   2   2   0   0   0   0   2   0   2   2   2   2   0   0   0   2   2   2   2   2   2   2   0   0   2   0   0   0   2   2   0   0   0   0   2   0   2   2   2   2   2   2   2   2   2   0   0   2   0   2   0   2   2   2   0   0   2   0   0   0   0   0   0   0   0   2   2   2   2   0   2   0   0   0   2   2   2   2   2   0   0   2   2   2   0   2   2   0   0   2   2   0   0   0   2   0   2   0   2   2   0   2   0   0   0   0   0   0   0   0   2   2   0   0   2   2   0   0   0   0   2   2   2   2   0   0   2   0   0   2   0   2   0   2   2   2   2   2   0   0   0   2   0   0   0   2   0   0   2   0   2   2   2   0   2   2   0   2   0   2   2   2   0   0   0   0   0   0   0   0   2   0   2   0   0   2   2   0   0   2   0
 MK-6-3                 0   0   2   2   2   0   0   0   2   2   2   2   2   2   2   0   0   2   2   2   2   0   0   0   0   2   0   0   2   2   2   0   0   0   2   2   2   2   2   2   0   0   0   2   0   0   0   2   2   0   0   0   0   0   0   2   2   2   2   2   2   2   2   2   0   0   2   0   2   0   2   2   2   0   0   2   0   0   0   0   0   0   2   0   2   2   2   2   0   2   0   0   0   0   2   2   2   2   0   0   2   2   2   0   2   2   0   0   2   2   0   2   0   2   0   2   0   2   2   0   2   0   0   0   2   0   0   0   2   2   2   0   0   2   2   2   0   0   0   2   2   2   2   0   0   2   0   2   2   0   2   0   2   2   2   2   0   0   0   2   2   0   0   0   2   0   0   2   0   2   2   0   2   2   2   0   2   0   2   2   2   0   0   0   0   2   0   2   0   2   0   2   0   0   2   2   0   0   2   0
 MK-6-4                 0   0   2   2   2   0   2   0   2   2   2   2   2   2   2   0   0   2   2   0   2   2   0   0   0   2   0   0   2   2   2   0   0   0   0   0   0   0   2   2   2   0   0   2   0   0   0   2   2   0   0   0   0   0   0   2   2   2   2   2   2   2   0   2   0   0   2   0   0   0   2   2   2   0   0   2   0   0   0   0   2   0   2   0   2   2   2   2   0   2   0   0   0   2   2   2   2   2   0   0   2   2   2   0   2   2   0   0   2   2   0   2   0   2   0   2   0   2   2   0   2   0   0   0   2   0   0   0   2   2   2   0   0   2   2   2   0   0   0   0   2   2   0   0   2   2   0   0   2   0   2   0   2   2   2   2   0   0   0   2   2   0   0   0   2   0   0   2   0   2   2   0   2   2   2   0   0   0   2   2   2   0   0   0   0   2   0   0   0   2   0   2   0   0   2   2   0   0   2   0
 MK-6-5                 0   0   2   2   2   2   2   2   2   2   2   2   2   2   2   0   0   2   2   2   2   2   0   0   0   2   0   0   2   2   2   0   0   0   0   0   0   0   2   2   2   0   0   2   0   0   0   2   0   0   0   0   0   0   0   2   2   2   2   2   2   2   0   2   0   0   2   0   0   0   2   0   2   0   0   2   0   0   0   0   2   0   2   2   2   2   2   2   0   2   2   0   0   2   2   2   2   2   0   0   2   2   2   0   2   2   0   0   2   2   0   0   0   2   0   0   0   2   2   0   0   0   0   0   2   0   0   0   2   2   0   0   0   2   0   2   0   2   0   0   2   2   0   0   2   2   0   0   2   0   2   0   2   2   2   2   0   0   0   2   2   0   0   0   2   2   0   2   0   2   2   0   2   2   2   0   0   0   2   2   2   0   0   0   0   2   2   0   0   2   0   2   0   0   2   2   2   0   2   0
 MK-6-6                 0   0   2   2   2   2   2   2   2   2   2   2   2   2   2   0   2   2   2   2   2   2   0   0   0   0   0   0   2   2   2   0   0   0   0   0   0   0   2   2   2   0   0   2   0   0   0   2   0   0   2   0   0   0   0   2   2   2   2   2   2   2   2   2   0   0   2   0   0   0   2   0   2   0   0   2   2   0   0   0   2   0   2   2   2   0   2   2   0   0   2   0   0   2   2   2   2   2   0   0   2   2   2   2   2   2   0   0   2   2   2   2   0   2   0   0   0   2   2   2   0   0   0   2   2   0   0   0   2   2   0   0   0   2   0   2   0   0   2   0   2   2   0   0   2   2   0   2   2   0   2   0   2   2   2   2   0   0   0   2   2   0   0   0   2   2   0   2   2   2   2   0   2   2   2   0   0   0   2   2   0   2   0   0   2   2   2   0   0   2   0   2   0   0   2   0   2   0   2   0
 MK-6-7                 0   0   2   2   2   2   0   2   2   2   2   2   2   2   2   0   2   2   2   2   2   2   0   0   0   2   0   0   2   2   2   0   0   0   0   0   0   0   2   2   2   0   0   2   0   0   0   2   0   0   2   0   0   0   0   2   2   0   2   2   2   2   2   2   0   2   2   0   0   0   2   0   2   0   0   2   2   0   2   0   2   0   2   2   2   0   2   2   0   0   2   0   0   2   2   2   0   2   0   0   2   2   0   2   2   2   0   0   2   2   0   2   0   2   0   0   2   2   2   2   2   0   0   0   2   2   2   0   2   2   0   0   0   2   0   0   0   0   2   0   2   2   0   2   2   2   0   2   2   0   2   0   2   2   2   0   0   0   0   2   2   0   0   0   2   2   0   2   2   2   2   0   2   2   2   0   0   0   2   2   0   2   2   0   2   2   2   0   0   2   0   2   0   0   2   0   2   0   2   0
 MK-6-8                 0   0   2   2   2   2   0   2   2   2   2   2   2   2   2   2   2   2   2   2   2   2   0   0   2   2   0   0   2   2   2   0   0   0   0   0   0   0   2   2   2   0   0   0   0   0   0   0   0   2   2   0   0   2   0   2   2   0   2   2   2   2   2   0   0   2   2   0   0   0   2   0   2   0   2   2   2   0   2   0   2   0   2   2   2   2   2   2   0   0   2   0   0   2   2   2   0   2   2   0   2   2   0   2   2   2   0   0   2   2   0   0   0   2   0   0   2   2   2   2   2   0   2   0   2   2   2   0   2   2   0   0   0   0   0   0   0   2   2   0   2   2   0   2   2   2   0   2   2   0   2   0   2   2   2   0   0   0   0   2   0   0   2   2   2   2   0   2   2   2   2   0   2   2   2   0   0   0   2   2   2   0   2   0   2   2   2   0   0   2   0   2   0   0   2   0   2   0   2   0
 MK-6-9                 0   0   2   0   2   2   2   2   2   2   2   2   2   2   2   2   2   2   2   2   2   2   0   0   2   2   0   0   2   2   2   0   0   0   0   0   0   0   2   2   2   0   0   0   0   0   0   0   0   2   2   0   0   2   0   2   0   0   2   2   2   2   0   0   0   2   2   0   0   0   2   0   0   0   0   2   0   0   2   0   0   2   2   2   2   2   2   2   0   0   2   0   0   0   0   2   2   2   2   0   2   2   0   2   2   2   0   0   2   2   0   0   0   2   0   0   2   2   2   2   2   0   0   0   2   2   0   0   2   2   0   0   2   0   0   0   0   2   2   0   2   2   0   2   2   2   0   2   2   0   2   0   2   0   2   2   0   0   0   2   0   0   2   2   2   2   0   2   0   2   2   2   2   2   2   0   0   0   2   2   2   0   2   0   2   2   2   0   0   2   0   2   0   0   2   0   0   0   2   0
 MK-6-10                0   0   2   0   2   2   2   2   0   2   2   2   2   2   2   2   2   2   2   2   2   0   0   0   2   0   0   0   2   2   2   0   0   2   0   0   0   0   2   2   0   2   0   0   0   0   0   0   0   2   2   0   0   2   0   2   0   0   2   2   2   2   0   0   2   0   2   0   0   0   2   0   2   0   0   2   0   0   2   0   0   2   2   2   2   2   2   2   0   0   2   0   0   2   0   2   2   2   0   0   2   2   2   2   2   2   0   0   0   2   0   0   0   0   0   0   2   2   2   2   2   0   0   0   2   0   2   0   2   2   2   2   2   0   0   0   0   2   2   0   2   2   2   2   2   0   0   2   2   0   2   0   0   0   2   2   0   0   2   2   0   0   2   2   2   2   0   2   0   2   2   2   2   2   2   2   0   0   2   2   2   2   2   0   2   2   2   0   0   2   0   2   0   0   2   0   0   0   2   0
 MK-6-11                0   0   2   0   2   2   0   2   2   0   2   2   2   2   0   2   2   2   2   2   2   0   0   0   2   0   0   0   2   2   2   0   0   2   0   0   0   0   2   2   0   2   0   0   0   2   0   0   0   2   2   0   0   0   0   2   0   0   0   2   2   2   0   0   2   0   2   0   2   0   2   0   2   0   0   2   0   0   2   0   2   0   2   2   0   2   2   2   0   0   2   0   0   2   0   2   2   2   0   0   0   2   2   2   2   2   0   0   0   0   0   0   0   0   0   0   2   2   0   2   2   0   0   0   2   0   2   0   2   2   2   2   2   0   2   0   0   2   2   2   2   0   2   2   2   0   0   2   2   0   2   0   2   0   2   2   0   0   2   2   0   0   2   2   2   2   0   2   0   0   2   2   2   0   2   2   0   0   2   2   2   2   2   0   2   2   2   0   0   0   0   2   0   0   2   0   0   0   2   0
 MK-6-12                0   0   2   0   2   2   0   2   2   0   2   2   2   2   0   2   2   2   2   2   0   2   0   0   2   0   0   0   2   2   2   0   0   2   0   0   2   0   0   2   0   2   0   0   0   2   0   0   0   2   2   0   0   0   0   2   0   0   0   2   2   2   0   0   2   0   2   2   2   0   0   0   0   0   0   2   0   0   2   0   2   0   2   2   0   2   2   0   0   0   2   0   0   2   0   2   2   2   0   0   0   0   2   2   0   2   0   0   0   0   0   0   0   0   0   0   2   2   0   2   2   0   0   0   2   0   2   0   2   0   2   2   2   0   2   0   0   2   2   2   0   0   2   2   2   0   0   2   2   0   2   0   2   0   2   2   0   0   2   2   0   0   2   2   2   2   0   2   0   2   2   0   2   0   2   2   0   0   2   2   2   2   2   0   2   2   2   0   0   0   0   2   2   0   2   2   0   0   2   0
 MK-6-13                0   0   2   0   0   2   0   2   2   0   2   0   2   2   0   2   2   2   2   2   0   2   0   2   2   0   0   0   2   2   2   0   0   2   0   0   2   0   0   2   0   2   0   0   0   2   0   0   0   2   2   0   0   0   0   2   0   0   0   2   2   2   0   0   2   2   2   2   2   0   0   0   0   0   0   2   0   0   2   0   2   0   2   2   0   2   2   0   0   0   2   0   0   2   0   2   2   0   0   0   0   0   2   2   0   2   2   0   0   0   0   0   0   0   2   0   2   2   0   2   0   0   0   0   2   0   2   0   2   0   2   2   2   0   2   0   0   2   2   2   0   0   2   2   2   0   0   2   0   0   2   0   2   2   2   2   0   0   2   2   0   0   2   2   2   2   0   2   0   2   2   0   0   2   2   2   0   0   0   2   2   2   2   0   2   2   2   2   0   0   0   2   2   0   2   2   0   0   2   0
 MK-6-14                0   0   2   0   0   2   2   2   2   0   2   0   2   2   0   2   2   2   2   2   2   0   0   2   2   0   0   0   2   2   2   0   0   2   0   0   2   0   2   2   0   0   0   0   0   2   0   0   0   2   2   0   0   2   0   2   0   0   0   2   2   2   0   0   2   2   0   2   2   0   0   0   0   0   0   2   0   2   2   0   2   0   2   2   0   2   0   0   0   0   2   0   0   0   0   2   2   0   0   0   0   0   2   2   0   0   2   0   0   0   0   0   0   0   2   0   2   2   0   2   0   0   0   0   2   0   2   0   2   0   2   2   2   0   2   0   0   2   2   2   0   0   2   2   2   0   0   2   0   0   2   0   2   2   2   0   0   0   2   2   0   0   2   2   2   2   0   2   0   2   2   0   0   2   2   2   2   2   0   0   2   2   0   0   2   2   2   2   0   0   0   2   2   0   2   2   0   2   2   0
 MK-6-15                0   0   2   0   0   2   2   2   2   0   2   0   2   2   0   2   0   2   2   2   2   0   0   2   2   0   0   2   2   0   2   0   2   0   0   0   2   0   2   2   0   0   0   0   0   2   2   0   0   0   2   0   2   2   0   2   0   2   0   2   0   2   2   0   0   2   0   2   0   0   0   0   0   0   0   2   0   0   2   2   2   2   0   2   0   2   0   0   0   0   2   0   0   0   0   2   2   0   2   0   0   0   2   0   0   0   2   0   0   0   0   0   0   0   2   0   2   0   0   2   2   0   0   0   0   0   2   0   2   0   2   2   2   0   2   0   0   2   2   2   2   0   2   2   0   0   0   2   0   0   0   0   2   2   2   0   0   0   2   2   0   0   2   2   2   2   0   2   0   2   2   0   0   2   2   2   2   2   0   0   2   2   0   2   2   2   2   2   0   0   0   2   2   0   2   2   0   2   2   0
 MK-6-16                0   0   2   0   0   2   0   2   2   0   2   0   2   0   0   2   0   2   2   2   0   0   2   2   2   0   2   2   2   0   2   0   2   2   0   0   2   0   2   2   0   0   0   0   0   2   2   0   0   0   2   0   2   2   0   2   0   2   0   2   0   2   2   0   0   2   0   2   0   0   0   0   0   0   0   2   0   2   2   2   2   2   2   2   0   2   0   0   0   0   2   0   0   0   0   0   2   0   2   0   0   0   2   0   0   0   2   0   0   0   0   0   2   0   2   0   2   0   0   2   2   0   0   0   0   0   2   0   2   0   2   2   2   0   0   0   0   2   2   2   2   0   2   2   0   0   0   2   2   0   0   0   2   2   2   0   0   0   2   2   0   0   2   2   2   2   0   0   0   2   2   0   0   0   0   2   2   2   0   0   2   2   0   2   2   2   2   2   0   0   0   2   2   0   2   2   0   2   0   2
 
!****************************************** Phenotypic Data **********************************************************
!-100.0 is resevred for missing phenotype
SimulatedTrait1        15.0038   21.0071   13.5774   19.7631   19.4067    8.0187   11.3111    6.8247   11.8917   15.9943   12.6941   14.9041   13.4039   14.1670   13.9253   16.2142   13.3378   13.5635   14.5742   12.1838   10.4209   16.9238   18.7294   16.1923   16.1999   13.1772   14.1270   18.5077   14.0015   20.3868   14.8094   18.2585   15.0336   15.4519   20.1918   12.6013   17.4339   16.3772   14.0344   17.2273   14.5875   18.9289   14.7939   12.3616   12.3551   19.2397   11.2612   13.2123   15.5251   12.9156   17.5658   14.3544   15.3439   17.5274   11.3806    9.1680   13.7747   14.8348   18.2829   17.3663   14.8956   14.3590   13.1988   13.2060   16.0898   20.7576   14.2978   17.3219   19.2319   11.2795   12.4379   14.1433    9.3096   16.6912   14.7065   16.2683   14.2417   11.2638   14.9745   18.8947   21.8470   13.3658   14.0507   15.5100   12.6505   13.4999    7.9216   13.8999   13.9311   18.4372   13.0409   15.3859    6.4615   12.2438   16.0317   13.6105   13.7708   16.1740   18.0723   20.7302   17.2781   17.2725   17.4048   11.5183   14.8852   11.5656   21.0453   12.4625   16.7196    9.7083   11.6141   10.9104   14.2315   17.4831   20.7409   13.6165   19.4917   13.5912   12.1166   19.0417   12.8017   13.0359    8.7617   17.4305   17.5083   13.4699   13.4319    7.5600   15.8169   18.4477   12.5442   14.4374   13.0713   15.4383   15.8859   15.4859   15.1252    8.6951   13.0433   14.8405   16.8984   13.8469   17.0305   14.0718   12.4783   18.4600   17.6020   17.0387   10.6801   12.2794   14.9806   14.4106   13.7940   14.8995   14.5398   16.5630   18.3549   16.0658   14.7510   14.2152   17.2667   16.5394   13.9473   12.4649   18.4727   16.2566   11.8220    7.7653   17.4733   17.4080   19.5267   12.7594   14.7412   15.4306   14.8149   12.6765   17.2158   12.4733   19.8773   14.3337   17.5522   13.4385   13.1141   11.0299    6.0971   11.6644   17.2391   14.2254   14.3729   17.3404   11.3153   21.1546   14.0315   13.7898   16.1530   11.6473   14.7539   18.3932   15.7026   14.3599
SimulatedTrait2        11.2325    7.7488    7.5109   12.2752    6.6127   12.4158   12.0137   13.3003   11.2305   11.7203   10.6785   12.9457   10.8623    9.9233   11.4027    9.1598    8.7093   10.5566   11.3131   12.1818    8.1187    8.3790    9.5693    8.0537    9.5020   10.3199    8.3318   11.3423    9.3758    8.0445   12.5286    9.7684   10.3846    8.5598   12.6204   11.4354    8.2972   10.6876   10.4104   10.3144   10.1387    8.2020   10.8773    9.6531    8.3372    7.7529   10.9534    9.8721    9.4531   10.0406    9.0403   10.9845   12.1812    8.9834   14.0406    8.7071    8.7794   10.3927    7.2295   11.0414    7.2584   12.7842   10.0851    7.8014   11.5925    7.5058   10.2243    8.6130    8.5865    9.7124   10.6419    9.7052   10.9572    6.8788   10.2269   13.8067   11.9110   12.9515    9.1717    7.4567    8.8976    9.9870   11.9549    8.4926    9.8555    9.2791   12.6553    9.9655   11.0724    8.9340    8.6425   10.5283   12.3068    9.0240   11.0034    9.7383    8.9172    7.9925    9.8036   11.8399   11.3338   10.2645    9.1387   10.9642   10.2687    7.5631   10.0070   13.9890   11.4406    9.1351   10.8479   10.9088   11.6608    6.7219   10.6708    9.2552   10.8730    9.5050   10.4246    9.6543   10.3034    9.3396   11.5551   10.7546    9.5185    9.7376   12.2726    9.6694   10.8129    7.7009    9.0663    9.2086   12.2317   11.1886   10.2844   11.0417    7.0547   10.2220    9.9219   10.6360   10.4685    8.2118   11.7628   10.1597    9.9850    8.4045   10.6424   12.2599   10.2825   10.2346    8.9683    7.1444   10.0796    7.5008   10.9791    8.3487    9.8999    9.4923   11.7574   10.0491   10.7429    7.9425    9.1645   10.0313    8.6671    7.7472   10.8226   12.9716   10.3615   11.8422   10.5819    9.8103   10.8918   10.0698   11.3063    8.8184   10.8444   10.9895    8.8326    8.6439   10.3420    8.1760    7.8428    7.8310    9.3923    8.5897   10.4235   12.7053   10.7969    9.9446   10.1523   10.4033   11.1593    9.9443   11.5661    9.0243   10.5456   11.9327   10.6038    9.5097
 
