# Supplementary material for: Inclusive Composite Interval Mapping of QTL by Environment Interactions in Biparental Populations
Source: PLoS One. 2015 Jul 10;10(7):e0132414. doi: 10.1371/journal.pone.0132414 (PMC4498613; doi:10.1371/journal.pone.0132414)
Supplement: S4 File — (ZIP) [file pone.0132414.s004.zip › H=0.1/L1/run_00096.met]

!**********************Note: lines staring with "!" are remarks and will be ignored in the program********************
!*********************************General Information**********************************
!Assuming F1 = P1 x P2, populations available in QTL IciMapping are: 
!  1, P1BC1F1 = P1 x F1, the first backcrossing where P1 is used as the recurrent parent;
!  2, P2BC1F1 = P2 x F1, the first backcrossing where P2 is used as the recurrent parent;
!  3, F1DH, F1-derived doubled haploids; 
!  4, RIL or F1RIL, recombination inbred lines through the repeated selfing of F1;
!  5, P1BC1RIL, recombination inbred lines through the repeated selfing of P1BC1F1;
!  6, P2BC1RIL, recombination inbred lines through the repeated selfing of P2BC1F1;
!  7, F2, the selfing generation of F1;
!  8, F3, the selfing generation of F2;
!  9, P1BC2F1, the second backcrossing where P1 is used as the recurrent parent; 
! 10, P2BC2F1, the second backcrossing where P2 is used as the recurrent parent;
! 11, P1BC2RIL, recombination inred lines through the repeated selfing of P1BC2F1; 
! 12, P2BC2RIL, recombination inred lines through the repeated selfing of P2BC2F1; 
! 13, P1BC1F2, the selfing generation of P1BC1F1; 
! 14, P2BC1F2, the selfing generation of P2BC1F1; 
! 15, P1BC2F2, the selfing generation of P1BC2F1; 
! 16, P2BC2F2, the selfing generation of P2BC2F1; 
! 17, P1BC1DH, P1BC1F1-derived doubled haploids; 
! 18, P2BC1DH, P2BC1F1-derived doubled haploids; 
! 19, P1BC2DH, P1BC2F1-derived doubled haploids; 
! 20, P2BC2DH, P2BC2F1-derived doubled haploids; 
   3      !Mapping Population (see remarks above)
   2      !Mapping Function (1 for Kosambi; 2 for Haldane; 3 for Morgan)
   2      !Marker Space Type (1 for intervals; 2 for positions)
   1      !Marker Space Unit(1 for centiMorgans; 2 for Morgan)
   6      !Number of Chromosomes (or Linkage Groups)
 200      !Size of the mapping population
   2      !Number of environments
 
!***************************************** Chromosomes and Linkage Maps **********************************************
!Chromosome                 NumMarkers
-CH1                        16
-CH2                        16
-CH3                        16
-CH4                        16
-CH5                        16
-CH6                        16
!Linkage map (Marker name followed by position or the interval length)
 MK-1-1                1     0.000
 MK-1-2                1    10.000
 MK-1-3                1    20.000
 MK-1-4                1    30.000
 MK-1-5                1    40.000
 MK-1-6                1    50.000
 MK-1-7                1    60.000
 MK-1-8                1    70.000
 MK-1-9                1    80.000
 MK-1-10               1    90.000
 MK-1-11               1   100.000
 MK-1-12               1   110.000
 MK-1-13               1   120.000
 MK-1-14               1   130.000
 MK-1-15               1   140.000
 MK-1-16               1   150.000
 MK-2-1                2     0.000
 MK-2-2                2    10.000
 MK-2-3                2    20.000
 MK-2-4                2    30.000
 MK-2-5                2    40.000
 MK-2-6                2    50.000
 MK-2-7                2    60.000
 MK-2-8                2    70.000
 MK-2-9                2    80.000
 MK-2-10               2    90.000
 MK-2-11               2   100.000
 MK-2-12               2   110.000
 MK-2-13               2   120.000
 MK-2-14               2   130.000
 MK-2-15               2   140.000
 MK-2-16               2   150.000
 MK-3-1                3     0.000
 MK-3-2                3    10.000
 MK-3-3                3    20.000
 MK-3-4                3    30.000
 MK-3-5                3    40.000
 MK-3-6                3    50.000
 MK-3-7                3    60.000
 MK-3-8                3    70.000
 MK-3-9                3    80.000
 MK-3-10               3    90.000
 MK-3-11               3   100.000
 MK-3-12               3   110.000
 MK-3-13               3   120.000
 MK-3-14               3   130.000
 MK-3-15               3   140.000
 MK-3-16               3   150.000
 MK-4-1                4     0.000
 MK-4-2                4    10.000
 MK-4-3                4    20.000
 MK-4-4                4    30.000
 MK-4-5                4    40.000
 MK-4-6                4    50.000
 MK-4-7                4    60.000
 MK-4-8                4    70.000
 MK-4-9                4    80.000
 MK-4-10               4    90.000
 MK-4-11               4   100.000
 MK-4-12               4   110.000
 MK-4-13               4   120.000
 MK-4-14               4   130.000
 MK-4-15               4   140.000
 MK-4-16               4   150.000
 MK-5-1                5     0.000
 MK-5-2                5    10.000
 MK-5-3                5    20.000
 MK-5-4                5    30.000
 MK-5-5                5    40.000
 MK-5-6                5    50.000
 MK-5-7                5    60.000
 MK-5-8                5    70.000
 MK-5-9                5    80.000
 MK-5-10               5    90.000
 MK-5-11               5   100.000
 MK-5-12               5   110.000
 MK-5-13               5   120.000
 MK-5-14               5   130.000
 MK-5-15               5   140.000
 MK-5-16               5   150.000
 MK-6-1                6     0.000
 MK-6-2                6    10.000
 MK-6-3                6    20.000
 MK-6-4                6    30.000
 MK-6-5                6    40.000
 MK-6-6                6    50.000
 MK-6-7                6    60.000
 MK-6-8                6    70.000
 MK-6-9                6    80.000
 MK-6-10               6    90.000
 MK-6-11               6   100.000
 MK-6-12               6   110.000
 MK-6-13               6   120.000
 MK-6-14               6   130.000
 MK-6-15               6   140.000
 MK-6-16               6   150.000
!*********************************** Marker Types ********************************************************************
!Co-dominant marker: When heterozygote F1 is present, P1 is coded as 2, F1 is coded as 1, and P2 is coded as 0; Otherwise, P1 is coded as 2, and P2 is coded as 0. 
!Dominant marker: When heterozygote F1 is present, P1 and F1 are coded as 12, and P2 is coded as 0; Otherwise, P1 is coded as 2, and P2 is coded as 0.  
!Recessive markers: When heterozygote F1 is present, P1 is coded as 2, and F1 and P2 are coded as 10; Otherwise, P1 is coded as 2, and P2 is coded as 0. 
!Missing marker is coded as -1. 
 MK-1-1                 0   0   2   0   2   2   2   0   2   0   2   0   2   0   0   0   2   0   0   2   2   2   0   2   2   0   0   0   0   0   0   0   2   2   0   0   0   0   2   2   0   2   2   0   2   0   0   0   0   2   2   0   0   0   0   0   0   2   2   2   0   2   2   0   2   0   2   2   2   2   2   2   2   0   0   0   0   0   2   2   0   2   0   2   0   2   2   0   2   2   2   2   2   2   2   0   2   2   2   2   2   0   0   0   0   0   2   2   0   2   2   2   0   2   2   0   0   0   2   0   0   0   0   2   0   0   0   2   0   0   2   0   0   0   2   2   2   2   0   0   0   0   2   0   2   0   2   2   0   2   0   0   2   0   2   0   2   2   2   2   0   0   2   2   2   2   2   0   2   0   0   0   2   0   2   0   0   0   2   2   0   2   2   2   2   2   0   0   2   2   0   2   2   0   2   2   0   0   0   2
 MK-1-2                 0   0   2   0   0   2   2   2   2   0   2   0   2   0   0   0   2   0   0   2   0   2   0   2   2   0   0   0   0   2   0   0   2   2   0   0   0   0   2   2   0   2   2   0   2   0   0   0   0   0   2   0   0   0   0   0   0   2   2   2   0   2   2   0   2   0   2   2   2   2   2   2   2   2   2   0   0   0   2   2   0   2   2   2   0   2   2   2   2   2   2   0   2   2   2   0   2   2   2   2   2   0   0   0   0   2   2   2   0   2   0   2   0   2   2   0   0   2   0   0   0   2   0   2   0   0   0   2   0   0   2   0   0   0   2   2   2   2   0   0   2   0   2   0   0   2   2   2   0   2   0   0   0   0   0   0   2   2   2   2   0   2   2   0   2   2   2   0   2   0   0   0   2   0   2   0   0   0   0   2   0   2   0   2   2   0   0   0   2   2   0   2   2   0   2   2   0   0   0   2
 MK-1-3                 2   2   0   0   0   0   2   2   2   0   0   0   2   0   0   0   2   0   0   2   0   2   0   2   2   0   0   0   0   2   0   0   2   2   0   0   0   2   2   2   0   2   2   0   2   0   2   0   0   2   2   0   0   0   0   2   0   2   2   2   0   2   2   0   2   0   2   2   2   2   2   2   2   0   2   2   0   0   2   2   0   2   2   2   0   2   2   2   2   2   2   0   2   2   2   0   2   2   2   2   2   0   2   0   0   2   2   2   0   2   0   2   0   2   2   0   0   2   0   0   0   2   0   2   0   0   0   2   0   0   2   0   0   0   2   2   2   2   0   0   2   0   2   0   0   2   2   2   0   2   0   0   0   0   0   0   2   2   2   2   0   2   0   2   2   2   2   0   2   0   0   0   2   0   2   0   0   0   0   2   0   2   0   2   2   0   0   0   2   2   0   2   2   0   2   0   0   0   2   2
 MK-1-4                 2   2   0   2   0   0   2   2   2   2   0   0   2   0   0   0   2   0   0   0   0   2   0   2   2   0   0   0   0   2   0   0   0   2   0   0   0   2   2   2   0   2   2   0   2   0   2   0   0   2   2   0   0   0   0   2   2   2   2   0   0   2   2   0   2   0   2   2   2   2   2   2   2   0   2   2   0   0   2   2   0   2   2   2   0   2   2   2   2   2   2   0   2   2   2   0   0   2   2   2   2   0   2   0   0   2   2   2   0   2   0   2   0   2   2   0   2   2   0   0   0   2   0   2   0   0   0   2   0   0   2   0   0   0   2   2   2   2   0   2   2   0   2   0   0   2   2   2   0   2   0   0   0   0   0   0   2   2   2   2   0   2   2   2   2   2   2   0   2   0   0   2   2   0   2   0   0   0   0   2   0   0   0   2   2   0   0   0   2   2   0   2   2   0   2   0   2   0   2   2
 MK-1-5                 2   2   0   2   0   0   2   2   2   2   0   0   2   0   0   0   2   2   0   0   2   2   0   2   2   0   2   0   0   2   0   0   0   2   0   0   0   2   2   2   0   2   2   2   2   0   0   0   0   2   0   0   0   0   0   2   2   2   2   0   0   2   2   0   2   0   2   2   2   2   2   2   2   0   2   2   0   0   2   2   0   2   0   2   0   2   2   2   2   2   2   0   2   2   2   0   0   2   2   2   2   0   2   0   0   2   2   2   0   2   0   2   0   2   2   0   2   2   0   0   0   2   0   2   0   0   0   2   0   0   0   0   0   0   2   2   0   2   0   2   2   0   2   0   0   0   2   2   0   2   0   0   0   2   2   0   2   2   2   2   0   2   0   2   2   2   2   0   2   0   0   2   2   0   2   0   0   0   0   2   0   2   0   2   2   2   0   2   2   2   0   2   2   0   2   0   2   0   2   0
 MK-1-6                 2   2   0   2   0   0   2   2   2   2   0   2   2   2   0   2   2   2   0   0   2   0   0   0   2   0   2   0   0   2   0   2   0   2   0   0   0   2   2   2   0   2   2   2   2   0   0   0   0   2   0   0   0   0   0   0   2   2   2   0   0   0   2   0   2   0   2   2   2   2   2   2   2   0   0   2   0   0   2   2   0   2   2   2   0   2   2   2   2   2   2   0   2   2   2   0   0   2   2   2   2   0   2   0   0   2   2   2   0   2   0   2   0   2   2   0   0   2   0   2   2   2   0   2   0   0   0   2   0   0   0   0   0   0   2   2   0   2   0   2   2   0   2   0   2   0   2   2   0   2   2   0   0   2   2   0   2   2   2   2   0   2   2   2   2   2   2   0   2   0   0   2   2   0   2   0   0   0   0   2   2   2   0   2   2   2   0   2   0   2   0   0   2   0   2   0   2   0   2   0
 MK-1-7                 0   2   2   2   0   0   2   2   2   2   2   2   2   2   0   2   2   2   0   0   2   0   2   2   2   0   2   0   0   2   0   2   0   2   0   2   0   2   2   2   0   0   2   2   2   0   2   0   0   0   0   0   0   0   2   0   2   2   2   0   0   0   2   0   2   0   2   2   2   2   2   2   2   2   0   2   0   0   0   2   0   2   2   2   0   2   2   2   2   2   2   0   2   2   2   0   0   2   2   2   2   0   2   0   0   2   2   2   0   2   0   2   0   2   2   2   0   2   0   2   2   2   0   2   0   0   0   2   0   0   0   0   0   0   2   2   0   2   0   2   2   0   2   2   2   2   0   2   0   2   2   0   2   2   2   0   2   2   2   2   2   2   2   2   2   2   2   0   2   0   0   0   0   0   2   0   0   0   0   2   2   0   0   2   2   2   2   2   0   2   0   0   2   0   2   0   2   0   2   0
 MK-1-8                 0   2   2   2   0   0   2   0   0   2   2   2   2   2   0   2   2   2   0   0   2   0   0   2   2   0   2   0   0   2   0   2   0   2   0   2   2   2   2   2   0   0   2   2   2   0   2   0   0   0   0   0   0   0   2   0   2   2   2   0   0   0   2   0   2   0   2   2   2   0   2   2   2   0   2   2   0   0   0   2   0   2   0   2   0   2   2   2   2   2   2   0   2   2   2   0   0   0   2   2   2   0   0   0   0   2   0   0   0   2   0   2   0   2   2   2   0   2   0   2   2   2   0   2   0   0   0   2   0   0   0   0   0   2   2   2   0   2   0   2   2   0   0   2   2   2   0   2   2   2   2   0   2   2   2   0   0   2   2   2   2   2   2   2   2   2   2   0   2   0   0   0   0   0   2   0   0   0   0   2   2   0   0   2   2   2   2   2   2   2   0   2   2   0   2   0   2   0   2   2
 MK-1-9                 0   2   2   0   0   0   2   0   2   2   2   2   2   0   0   2   2   2   0   0   2   0   0   2   0   0   2   0   0   2   0   2   0   2   0   2   2   2   2   2   0   0   2   2   2   0   2   0   0   0   0   0   0   0   2   0   2   2   2   0   0   0   2   0   2   0   2   2   2   0   2   2   2   0   2   2   2   2   0   2   0   2   0   2   0   2   2   2   2   2   2   0   2   2   2   0   0   0   2   2   2   0   0   0   0   2   0   0   0   2   0   2   0   2   2   2   0   2   0   2   2   2   0   2   0   0   0   2   0   0   0   2   0   2   2   2   0   0   0   2   2   0   0   2   2   2   2   2   2   2   2   0   2   0   2   0   0   2   2   0   0   2   2   2   2   2   0   0   2   0   0   0   0   2   2   0   0   0   0   2   0   0   0   2   0   2   2   0   2   2   0   2   2   0   2   0   2   0   2   2
 MK-1-10                0   0   2   2   0   0   2   2   0   2   2   2   2   0   0   0   2   2   0   0   2   0   0   2   0   0   2   0   0   2   0   2   0   2   0   2   2   2   2   2   0   0   2   2   2   0   2   0   0   0   0   0   0   0   2   2   2   0   2   0   0   0   2   0   2   0   0   2   2   2   0   2   2   0   2   2   2   2   0   2   0   2   0   2   0   2   2   2   2   2   2   0   2   2   2   0   0   0   2   2   2   0   2   0   0   2   0   0   0   2   0   2   0   2   2   2   0   2   0   2   2   2   0   2   0   0   0   2   0   0   0   2   2   2   2   2   0   0   0   2   2   0   0   2   2   0   0   2   2   2   2   0   2   0   2   0   0   2   2   0   0   0   2   2   2   2   0   0   2   2   0   0   0   2   2   0   0   2   0   0   0   0   0   2   0   2   2   2   2   2   0   0   2   0   2   0   2   0   2   2
 MK-1-11                0   0   2   2   0   0   2   0   0   2   2   2   2   0   2   0   2   2   0   0   2   0   2   2   0   0   2   0   0   0   0   2   0   2   0   0   2   2   2   2   0   0   2   2   0   0   2   0   0   2   0   2   0   0   2   2   2   0   2   0   0   2   2   0   2   0   0   2   2   2   0   2   2   0   2   2   2   2   0   2   0   2   2   2   0   0   2   2   2   2   2   0   2   2   2   0   0   0   2   2   2   0   2   0   0   2   0   0   0   2   0   2   0   2   2   2   0   2   0   2   2   2   0   2   0   0   0   2   0   2   0   2   2   2   2   2   0   0   0   2   2   0   0   2   2   0   0   2   0   2   2   0   2   0   2   0   0   2   2   0   0   0   2   2   2   2   0   0   2   2   0   0   0   2   2   0   0   2   0   0   0   0   0   2   0   2   2   2   2   2   0   0   2   0   2   0   2   0   0   2
 MK-1-12                0   0   0   2   0   0   2   0   0   2   2   2   2   0   2   0   2   0   0   2   2   0   0   2   0   0   2   0   0   2   0   2   2   2   0   0   2   2   2   0   0   0   2   2   0   0   2   0   0   2   0   2   0   0   2   2   2   0   0   0   0   2   2   0   2   0   0   2   2   2   0   2   2   0   0   0   2   2   0   2   0   2   2   2   0   2   2   2   2   2   2   0   2   2   2   2   0   0   2   2   2   0   2   0   2   2   2   0   0   2   0   2   0   2   2   2   0   0   2   2   2   2   2   0   0   0   0   2   0   2   0   2   2   2   2   2   0   2   0   2   2   0   0   2   2   0   2   2   0   2   2   0   2   0   2   0   0   2   2   0   0   0   2   2   2   2   0   0   2   0   0   0   0   2   2   2   0   2   0   0   0   0   0   2   0   2   2   2   2   2   0   0   2   0   2   2   2   0   0   2
 MK-1-13                0   0   0   2   2   0   2   0   0   2   2   2   2   0   2   0   2   0   0   2   2   0   0   2   2   0   0   0   0   2   0   2   2   2   0   0   2   2   2   2   0   0   2   2   0   0   2   0   0   2   0   2   0   0   2   2   2   0   0   0   0   2   2   0   2   0   0   2   2   2   0   2   2   0   0   0   2   2   0   2   0   2   2   2   2   2   2   2   2   2   2   0   2   0   2   2   0   0   2   2   2   0   2   0   2   2   2   0   0   2   0   2   0   2   2   2   0   0   2   2   2   2   2   0   0   0   0   2   0   2   0   2   2   2   2   2   2   2   0   2   2   0   0   2   2   0   2   2   2   2   2   0   2   0   2   0   2   2   2   0   0   0   2   2   2   2   0   0   2   0   0   0   2   2   2   2   0   2   0   0   0   0   0   0   0   2   2   2   2   2   0   0   2   0   2   2   2   0   0   2
 MK-1-14                0   0   0   2   2   0   0   0   0   2   2   2   2   0   2   0   2   2   0   2   2   0   0   2   2   0   0   0   0   2   0   2   2   2   2   2   2   2   2   2   0   0   2   0   0   0   0   0   0   2   0   2   2   0   2   2   2   0   0   0   0   2   2   0   2   0   0   2   2   2   0   2   2   0   0   0   2   2   2   2   0   2   2   2   0   2   0   0   2   2   2   0   2   0   2   2   2   0   2   2   0   0   2   0   2   2   2   0   0   2   0   2   0   2   2   2   0   0   2   2   2   2   2   2   0   0   0   2   0   2   0   2   2   0   2   2   2   2   2   2   2   0   0   0   2   0   2   2   2   2   0   2   2   0   2   0   2   2   2   0   0   0   2   2   2   2   2   0   0   0   0   0   2   2   2   2   0   2   0   0   0   0   0   0   0   2   2   2   2   2   0   0   2   0   2   2   2   0   0   2
 MK-1-15                0   0   0   2   2   0   0   0   0   2   2   2   2   0   0   0   2   2   0   2   2   0   0   2   2   0   0   0   0   2   2   2   0   2   2   2   2   2   2   2   0   0   2   0   0   0   0   0   0   0   0   2   2   0   2   2   2   0   0   0   0   2   2   0   2   0   0   2   2   2   0   0   2   0   0   0   2   2   2   2   2   2   2   2   0   2   0   0   2   2   2   0   2   0   2   2   2   0   0   2   0   0   2   0   2   2   2   0   0   2   0   2   2   2   2   2   0   0   2   2   2   2   2   2   2   0   0   2   0   2   0   2   2   0   2   2   0   2   2   2   2   0   0   0   2   0   2   2   2   2   0   2   2   0   2   0   2   2   2   0   0   2   0   2   2   2   0   2   0   0   0   0   2   2   2   2   0   2   0   2   0   0   0   0   0   2   2   2   2   0   0   0   2   0   2   2   2   0   0   2
 MK-1-16                0   0   0   2   2   0   0   0   0   2   2   0   2   2   0   2   2   2   0   2   2   2   0   2   2   0   0   0   2   2   2   2   0   2   2   2   2   2   2   0   0   0   2   0   0   0   0   0   0   0   0   2   2   2   2   0   2   0   0   0   0   2   2   0   2   0   0   2   2   2   2   2   2   0   0   0   2   2   2   2   2   2   2   2   0   2   0   0   2   2   2   0   2   0   2   2   2   0   0   2   0   0   2   0   2   2   2   0   0   0   0   2   2   2   2   2   0   0   2   2   2   2   2   2   2   0   2   0   0   2   0   2   2   0   2   2   0   2   2   2   2   0   0   0   2   0   2   2   2   2   0   2   2   2   2   0   2   2   2   0   0   2   0   2   2   0   0   2   0   0   0   0   2   2   2   0   0   0   0   2   0   0   0   0   0   0   2   2   2   0   0   0   2   2   2   2   2   0   0   2
 MK-2-1                 0   0   2   0   0   0   2   2   2   0   0   2   0   2   2   2   2   0   2   0   0   2   0   0   0   0   0   0   2   2   0   0   0   0   0   0   2   0   0   2   0   2   2   2   2   0   2   2   2   0   0   2   0   2   0   0   2   2   0   2   2   2   2   2   2   2   0   0   2   0   0   2   2   2   2   0   2   0   0   2   2   2   2   2   0   2   2   2   0   0   2   0   0   0   0   0   0   0   2   0   2   2   0   0   0   0   0   0   0   2   0   2   0   0   2   0   0   0   0   2   0   2   0   2   2   0   0   0   0   0   0   0   2   0   2   2   0   2   2   2   2   2   0   2   0   0   0   0   0   2   2   2   2   2   2   2   2   2   2   0   2   0   2   0   0   0   0   0   0   2   2   2   2   2   2   0   2   0   0   2   2   0   0   2   0   2   2   0   2   2   2   2   2   2   0   0   2   0   0   2
 MK-2-2                 2   0   2   0   0   0   2   2   2   0   0   0   0   2   2   2   0   0   2   0   2   0   0   0   0   0   0   0   2   2   2   0   0   0   0   0   2   0   0   2   2   2   2   2   2   0   2   2   2   0   0   2   0   0   0   0   0   2   0   2   2   2   2   2   2   2   0   0   2   2   0   2   2   0   2   0   2   0   0   2   2   2   2   2   0   2   2   2   0   0   0   0   0   2   0   0   0   0   2   2   2   0   0   0   0   0   0   0   0   2   0   2   2   0   2   0   0   0   0   2   0   2   0   0   2   0   2   0   0   0   0   0   2   0   2   2   0   2   2   2   2   2   0   2   2   0   0   0   0   2   2   2   2   0   2   2   2   2   2   0   2   0   2   0   2   0   0   0   0   2   2   2   2   2   2   0   2   0   0   2   2   0   0   2   0   2   2   2   2   0   2   2   2   2   0   0   2   0   0   2
 MK-2-3                 2   0   2   0   0   0   2   2   2   0   0   0   0   0   2   2   0   0   2   0   2   0   0   0   2   0   0   0   2   2   2   0   0   0   0   0   2   0   0   2   0   2   2   2   2   2   2   2   2   0   0   2   0   0   0   0   0   2   0   2   2   2   2   0   2   2   0   0   2   2   0   2   2   0   2   0   2   0   0   0   2   2   2   2   0   2   2   2   0   0   0   0   0   2   0   0   0   0   2   0   2   0   2   0   0   0   0   0   0   2   0   2   2   0   2   0   0   0   0   2   0   2   0   0   2   0   2   2   0   0   0   0   2   0   2   2   0   2   2   2   2   0   0   2   2   2   0   0   0   2   2   2   2   0   2   2   2   0   2   0   2   0   0   0   0   0   0   0   0   2   2   2   2   2   2   0   2   0   0   2   2   0   0   2   0   2   2   2   2   2   0   2   0   2   0   0   2   0   0   2
 MK-2-4                 2   0   2   0   0   0   2   0   2   0   0   0   2   0   2   2   0   2   2   0   2   0   0   2   2   0   0   0   2   2   2   0   0   0   0   0   2   2   0   2   0   2   2   2   2   2   2   2   2   0   0   2   0   0   0   0   0   2   0   2   2   2   2   0   2   2   0   0   2   2   0   2   2   0   0   0   2   0   0   0   2   0   2   2   0   2   2   2   0   0   0   0   0   2   0   0   0   0   2   0   2   2   2   0   0   0   0   0   0   2   0   2   2   0   2   0   0   0   0   2   0   2   0   0   2   0   0   2   0   0   0   0   2   0   2   2   0   2   2   2   0   0   0   2   2   2   0   0   0   2   2   2   2   0   2   2   2   0   2   0   2   0   0   0   0   0   0   0   0   2   2   2   2   2   2   0   2   0   0   2   2   0   2   2   0   2   2   2   2   2   0   2   0   2   0   0   2   0   0   2
 MK-2-5                 2   0   2   0   0   0   2   0   2   0   0   0   2   0   2   2   0   2   2   0   2   0   0   2   2   0   0   0   2   2   2   0   0   0   0   0   2   2   0   2   0   2   0   2   2   2   2   2   2   0   0   0   2   0   0   0   2   2   0   2   2   2   2   0   2   2   0   0   0   2   0   2   2   0   0   0   0   0   0   0   2   0   2   2   0   2   2   2   0   0   0   0   0   2   0   0   0   0   2   0   2   2   2   0   0   0   0   2   0   2   0   2   2   0   2   0   0   0   0   2   0   2   0   0   2   2   0   2   0   0   0   0   2   0   2   2   0   2   2   2   0   0   0   2   2   2   2   0   0   2   2   2   2   0   2   2   2   0   2   2   2   0   0   0   0   0   0   0   0   2   2   2   2   2   2   0   2   0   0   2   2   0   2   2   0   2   2   2   2   2   0   0   0   0   0   0   2   0   2   2
 MK-2-6                 2   0   2   0   0   0   2   0   0   0   0   0   2   0   2   2   0   2   2   0   2   2   0   2   2   0   0   0   2   2   2   2   0   0   0   0   2   2   0   2   0   2   0   2   2   2   0   2   0   0   0   0   2   0   0   0   2   2   2   2   2   2   2   0   2   2   0   0   0   2   0   2   2   0   0   2   0   0   0   0   2   0   2   2   0   2   2   2   0   0   0   0   0   0   0   0   0   0   2   0   0   2   2   0   0   0   0   2   0   0   0   2   2   2   2   0   0   0   0   2   0   2   0   0   2   2   0   2   2   0   0   0   2   2   2   2   0   2   2   2   0   0   0   2   2   2   2   0   0   2   0   2   2   0   2   2   2   0   0   0   2   0   0   0   0   0   0   0   0   2   2   2   0   2   2   0   2   0   0   0   2   0   2   2   0   2   2   0   2   2   0   0   0   0   0   2   2   0   2   2
 MK-2-7                 2   0   2   0   0   0   2   0   0   0   0   0   2   0   2   0   0   2   2   0   2   2   0   2   0   0   0   0   2   2   2   2   0   0   0   0   2   0   0   2   0   0   0   2   2   2   0   0   0   0   0   0   2   0   0   2   2   2   2   2   2   2   2   0   2   2   0   0   0   2   0   2   2   0   0   0   0   0   2   0   2   0   2   0   0   2   2   2   0   0   0   0   0   0   0   0   0   2   2   0   0   2   2   0   0   0   0   2   2   0   2   2   2   2   2   0   0   0   0   2   0   2   0   2   2   2   0   2   0   0   0   0   0   2   2   2   0   2   0   2   0   0   0   2   2   2   2   0   0   2   0   2   2   0   2   2   2   2   0   0   2   0   0   0   0   0   0   2   0   2   2   2   0   2   2   0   2   2   0   2   2   0   2   2   2   2   2   0   0   2   0   0   0   0   0   2   2   2   2   2
 MK-2-8                 2   0   2   0   0   0   2   0   0   2   0   0   2   0   2   0   0   2   2   0   2   2   0   2   0   0   0   0   0   2   2   2   0   0   0   0   2   0   0   2   0   0   2   2   2   0   0   0   0   2   0   0   2   0   0   2   2   2   2   2   2   2   2   0   2   2   0   0   0   2   0   2   2   0   0   2   0   0   2   0   2   0   2   0   0   2   2   2   0   0   0   0   0   0   0   0   0   2   2   0   0   2   2   0   0   2   0   2   2   0   0   2   0   2   2   0   0   0   2   2   0   2   0   2   2   2   0   2   0   0   0   0   0   2   2   2   0   2   0   0   2   0   0   2   2   2   2   0   0   2   0   0   2   0   2   2   2   0   0   0   2   0   0   0   0   0   0   2   0   2   2   2   0   2   2   0   2   2   0   2   2   0   2   2   2   2   2   0   0   2   0   0   0   0   0   2   2   2   2   2
 MK-2-9                 2   0   2   0   0   0   2   0   0   2   0   0   0   0   2   0   0   2   0   0   2   2   0   2   0   0   2   0   0   2   2   2   0   0   0   0   2   0   0   2   0   2   2   2   2   0   0   0   0   2   0   0   2   0   0   2   2   2   2   2   2   2   2   0   2   2   0   0   0   2   0   2   2   0   0   2   0   0   2   0   2   0   2   0   2   2   2   2   0   0   0   0   0   2   0   0   0   2   2   0   0   2   2   0   0   2   0   2   2   0   0   2   0   2   2   0   0   0   2   0   2   2   2   2   2   2   0   2   0   2   0   0   0   2   2   2   0   2   0   0   2   0   0   2   2   2   2   0   0   2   0   0   2   0   2   2   2   0   0   0   2   0   0   0   0   0   0   2   0   2   2   2   0   2   2   0   2   2   0   2   2   0   2   2   2   2   2   0   2   0   0   0   0   0   0   2   2   2   2   2
 MK-2-10                2   0   0   0   0   0   2   0   0   2   0   0   0   0   2   0   0   2   0   0   2   2   0   2   0   0   2   0   0   2   2   2   0   0   0   0   2   0   0   2   0   2   2   0   2   0   0   0   0   2   0   0   2   0   0   2   2   2   2   2   2   2   2   0   2   2   0   0   0   2   2   0   2   2   0   2   0   0   2   0   2   0   2   0   2   2   2   2   0   0   0   0   0   0   2   0   0   2   2   0   0   2   2   0   0   2   0   2   2   0   0   2   0   2   2   0   2   0   2   0   2   2   2   2   2   2   0   2   0   2   0   0   0   2   2   2   0   2   0   0   2   0   0   2   2   2   2   0   2   2   0   0   2   2   2   2   2   0   0   0   0   0   0   0   0   0   0   2   0   2   2   2   0   2   2   0   2   2   0   2   2   0   2   2   2   2   2   0   2   0   0   0   0   0   0   2   2   2   2   2
 MK-2-11                0   0   0   0   0   0   2   0   0   2   0   0   0   0   2   0   0   2   0   0   2   2   0   2   0   0   2   0   0   2   2   2   0   0   0   0   2   0   0   2   0   2   2   0   2   0   0   0   0   2   0   0   2   0   0   2   2   2   2   2   2   2   2   0   2   2   0   0   0   0   2   0   2   2   0   2   0   2   2   0   2   0   2   0   2   2   2   0   0   0   0   2   0   0   0   0   0   2   2   0   0   2   2   0   0   2   0   2   2   0   0   2   0   2   2   0   2   0   0   0   2   2   2   2   2   2   0   2   0   2   0   0   0   2   2   2   0   2   0   0   2   0   0   2   2   2   2   0   2   2   0   0   2   2   2   2   2   0   2   0   0   0   0   0   0   0   0   0   0   2   2   2   0   2   2   0   2   2   0   2   2   0   2   2   2   2   2   0   2   0   0   0   0   0   0   2   2   2   2   2
 MK-2-12                0   0   0   0   0   0   2   0   0   2   0   0   0   0   2   0   0   2   0   0   2   2   0   2   0   0   0   0   0   2   2   2   0   2   0   0   2   0   0   2   0   2   2   0   2   0   0   0   2   2   0   2   2   0   0   2   2   2   2   2   2   2   2   0   2   2   0   2   0   0   2   0   2   2   0   2   0   2   0   0   2   0   2   0   2   0   2   0   0   0   0   2   0   0   0   0   0   2   2   0   0   2   2   0   0   2   0   2   2   0   0   2   0   2   2   0   2   2   0   0   2   2   2   2   2   2   0   2   0   2   0   0   0   2   2   2   0   0   0   0   2   0   0   2   2   2   2   0   2   2   2   0   2   2   2   2   2   0   2   2   0   2   0   0   0   0   0   0   0   2   2   2   0   2   2   0   2   2   0   2   2   0   2   2   2   2   2   0   2   0   0   0   0   0   0   2   0   2   2   0
 MK-2-13                0   0   0   0   0   2   2   0   0   2   0   0   0   0   2   0   0   2   0   0   2   0   0   2   0   0   2   0   0   2   2   2   0   2   0   0   2   2   0   2   0   0   2   0   2   0   0   0   2   2   0   2   2   0   0   0   2   2   2   2   2   2   2   0   2   0   0   2   0   0   2   0   2   2   2   2   0   2   0   0   2   0   2   0   2   0   2   0   0   0   0   2   2   0   0   0   0   2   2   0   0   2   0   0   0   2   0   2   2   0   0   2   0   2   2   2   2   2   0   0   2   2   2   2   2   2   0   2   0   2   0   0   2   2   2   0   0   0   0   0   2   0   0   2   2   2   2   0   2   2   0   0   2   2   2   2   2   0   2   2   0   2   0   0   0   0   2   0   0   2   2   2   0   2   2   2   2   2   0   2   2   0   2   2   2   2   2   0   2   0   0   0   0   0   0   2   0   2   2   0
 MK-2-14                0   0   0   0   0   2   0   0   0   2   0   0   0   0   2   0   0   2   0   0   2   2   0   2   0   0   2   2   0   0   2   2   0   2   0   0   2   2   0   2   0   0   2   2   2   0   0   2   2   2   0   2   0   0   0   0   2   2   2   2   2   2   2   0   2   0   0   2   2   0   2   2   2   2   2   2   0   2   0   0   2   0   2   0   2   0   2   0   0   0   0   2   2   2   0   0   0   2   2   0   0   2   0   0   0   2   0   2   2   0   0   2   0   2   2   2   2   2   2   0   2   2   2   2   2   2   0   2   0   2   0   0   2   2   2   0   2   0   2   0   2   0   0   0   2   2   2   0   2   2   0   0   0   2   2   2   2   0   2   2   0   2   0   0   0   0   2   0   0   2   2   0   0   2   2   2   2   2   0   2   0   0   2   2   2   2   2   0   2   0   0   2   0   0   0   2   0   2   2   0
 MK-2-15                0   0   0   0   0   2   0   0   0   2   0   2   0   0   2   0   0   2   2   0   0   2   0   2   0   2   2   2   0   0   2   2   0   2   0   0   2   2   2   2   0   0   2   2   2   0   0   2   2   2   0   2   0   0   0   0   2   2   2   2   2   2   2   0   2   0   0   2   2   0   2   2   2   2   2   2   0   2   0   2   2   0   2   0   2   0   2   0   0   0   2   2   2   2   0   0   0   2   2   0   0   2   0   0   2   2   0   2   2   0   0   2   0   2   2   2   2   2   2   0   2   2   2   2   2   2   0   2   0   2   0   0   2   2   2   0   2   0   2   0   2   0   0   2   2   2   2   0   2   2   0   0   0   0   2   2   2   0   2   2   0   2   0   0   2   0   2   0   0   2   2   0   0   2   2   2   2   2   2   2   0   0   2   2   2   2   2   0   2   0   0   2   0   0   0   2   2   2   2   0
 MK-2-16                0   0   0   2   0   2   0   0   0   2   0   0   0   0   2   0   0   2   2   0   0   2   0   2   0   2   2   2   0   0   2   2   0   2   0   0   2   2   2   2   0   0   2   2   2   0   0   2   2   2   0   2   0   0   0   0   2   2   2   2   2   2   2   0   2   2   0   0   2   0   2   2   2   2   2   2   0   2   0   2   2   0   2   0   2   0   2   0   0   0   0   2   2   2   0   0   0   2   2   0   0   2   0   0   2   2   0   2   0   0   0   2   0   2   2   2   2   2   2   0   2   2   2   2   2   2   0   2   0   2   0   0   2   2   2   0   2   0   2   0   2   0   0   0   2   2   2   0   0   2   0   0   0   0   2   2   2   0   2   2   0   2   0   0   2   0   2   0   0   2   0   0   0   2   2   2   2   0   2   2   0   0   2   2   2   2   0   0   2   0   0   0   0   0   0   2   2   2   2   0
 MK-3-1                 0   2   2   0   2   0   0   2   0   0   0   0   2   0   0   0   0   0   2   0   0   0   0   0   2   2   2   0   2   2   0   0   0   0   0   0   2   0   0   0   2   0   0   0   0   2   0   2   0   0   0   0   0   2   0   0   0   0   0   2   2   0   0   2   2   2   0   2   2   2   0   0   2   0   2   0   2   2   2   2   0   0   2   0   0   2   2   2   0   0   2   0   2   2   0   0   0   0   2   2   0   0   2   0   0   2   2   2   2   2   0   0   2   0   0   2   2   2   2   0   2   2   0   2   0   0   0   0   0   0   0   2   0   0   2   0   0   2   2   0   0   0   2   2   0   2   0   2   0   2   0   2   2   2   0   0   0   0   2   0   0   0   0   0   2   0   0   0   2   2   0   0   2   2   2   0   0   0   2   2   0   0   0   2   2   2   0   0   2   0   0   0   2   0   2   2   2   2   0   0
 MK-3-2                 0   2   2   0   2   0   0   2   0   0   0   0   0   0   0   0   0   0   2   0   0   0   0   0   2   2   2   0   2   2   0   2   0   0   0   0   2   0   0   0   2   0   0   0   0   2   0   2   0   0   0   0   0   2   0   0   2   0   0   2   2   0   0   2   2   2   0   2   2   2   0   0   2   0   2   0   2   2   2   2   0   0   2   0   0   2   2   2   2   0   0   0   2   2   0   0   0   0   2   2   0   0   2   0   0   2   2   2   2   2   0   0   2   2   0   2   2   2   2   0   2   2   0   2   0   0   0   0   2   0   0   2   0   0   2   0   0   2   2   0   0   0   2   2   0   2   0   2   0   2   0   2   2   2   0   0   0   0   2   0   0   2   0   0   2   0   0   0   2   2   0   0   2   2   2   0   0   0   2   2   0   0   0   2   2   2   2   0   2   0   0   0   2   0   2   2   2   2   0   0
 MK-3-3                 0   2   2   0   2   0   0   2   0   0   0   0   0   0   0   0   0   0   2   0   0   0   0   0   2   2   2   0   2   2   0   2   0   0   0   0   2   0   0   2   2   0   0   0   0   2   0   2   0   0   0   0   0   2   0   0   2   0   0   2   2   0   0   2   2   2   0   2   2   2   0   0   2   0   2   0   0   2   2   2   0   0   2   0   0   2   2   0   2   0   0   0   2   0   2   0   0   0   0   2   0   0   2   0   0   0   2   0   2   2   0   0   2   2   0   2   2   2   2   0   2   2   0   2   0   2   0   0   2   0   2   2   0   0   2   0   2   2   2   0   0   0   2   2   2   2   0   2   0   2   2   2   0   2   0   0   0   0   2   2   0   2   2   2   2   0   0   0   2   2   0   0   2   2   0   0   0   0   2   2   0   0   2   2   2   2   2   0   2   0   0   0   2   0   2   2   2   0   0   0
 MK-3-4                 0   2   2   2   2   0   0   2   0   0   0   0   0   2   0   0   0   0   2   0   0   0   0   0   2   2   2   0   2   2   0   2   0   0   0   2   2   2   0   2   2   0   0   0   0   2   0   2   0   0   0   0   0   2   0   0   2   0   0   2   2   0   0   2   2   2   0   2   2   2   0   0   2   0   2   0   0   2   2   2   0   0   2   0   0   2   2   0   2   0   0   0   2   0   2   0   0   0   0   2   0   0   2   0   0   0   2   0   2   2   0   0   2   2   0   2   2   2   2   0   2   2   0   2   0   2   0   0   2   0   2   2   0   0   2   2   2   0   2   2   0   0   2   2   2   2   2   2   0   2   2   2   0   2   2   0   0   0   2   0   2   2   2   2   2   0   0   2   2   0   0   2   2   2   0   0   0   0   0   2   0   0   2   2   2   2   2   0   2   0   0   0   2   0   2   2   2   0   0   0
 MK-3-5                 0   2   2   0   2   0   0   2   0   0   0   2   0   2   0   0   0   0   2   0   0   0   0   0   2   2   2   0   2   2   0   2   0   2   0   2   2   2   0   2   2   0   0   0   0   2   2   2   0   2   0   0   0   2   0   0   2   0   0   2   2   2   0   2   2   0   0   2   2   2   0   0   2   0   2   0   2   2   2   2   0   0   0   0   0   2   2   0   2   2   0   0   0   0   2   0   0   0   0   2   0   0   2   0   0   0   2   0   2   2   0   2   2   2   0   2   2   2   2   0   2   2   0   2   0   0   0   0   0   0   2   2   0   0   2   2   2   0   2   2   0   0   2   0   2   2   2   2   0   0   2   2   0   2   2   0   0   0   2   0   0   2   0   2   2   0   0   2   2   0   0   2   2   2   0   0   0   0   0   2   0   0   2   2   2   2   2   0   2   0   0   0   2   0   2   2   0   0   0   0
 MK-3-6                 0   0   2   0   2   0   0   2   0   0   0   2   0   0   2   0   0   0   2   2   0   0   0   0   2   2   2   0   0   2   2   2   2   2   0   2   2   2   2   2   2   0   0   0   0   0   2   0   0   2   0   0   0   2   0   0   2   0   0   2   2   2   0   2   2   0   0   2   2   2   0   0   2   0   2   0   2   2   0   2   0   0   0   0   0   2   2   0   2   0   0   0   0   0   2   0   0   0   0   2   0   0   2   0   0   0   2   0   2   2   0   2   2   2   0   0   2   2   2   0   2   2   0   2   0   0   0   0   0   2   2   2   0   0   0   0   2   0   2   2   0   2   2   0   2   2   0   0   0   0   2   2   0   2   2   0   0   0   2   2   0   2   0   2   2   0   2   2   0   0   0   2   2   2   0   0   0   0   0   2   0   0   2   2   2   2   2   0   2   0   0   0   2   0   2   2   0   0   0   0
 MK-3-7                 0   0   2   0   0   0   0   2   0   0   0   2   0   0   2   0   0   0   2   2   0   2   0   0   0   0   2   0   0   2   2   2   2   0   0   2   2   2   2   2   0   0   0   2   0   0   2   0   0   2   0   0   0   2   0   0   2   0   0   2   2   2   0   2   0   0   0   2   2   2   0   0   2   0   0   0   2   2   0   2   0   0   0   0   0   2   2   0   2   0   0   0   0   0   0   0   0   0   0   2   0   0   0   0   0   0   2   0   2   2   0   2   2   2   0   0   2   2   2   0   2   2   0   2   0   0   0   0   0   2   2   2   0   0   0   0   2   0   2   2   0   2   2   0   2   2   0   0   0   2   2   2   0   2   2   0   0   2   2   2   0   2   0   2   2   0   2   2   2   0   0   2   0   2   0   0   2   0   0   2   0   0   2   2   2   2   2   0   2   0   0   0   2   0   0   2   0   0   0   0
 MK-3-8                 0   0   2   0   0   0   0   2   0   0   2   2   0   0   2   0   0   0   2   2   0   2   0   0   0   2   2   0   2   2   2   2   2   0   0   2   2   2   2   2   0   0   0   2   0   0   2   0   0   2   0   0   0   2   0   0   2   0   0   2   2   2   0   2   0   0   0   2   2   2   0   0   2   0   0   0   0   2   0   2   0   0   0   0   0   2   2   0   2   0   0   0   0   0   0   0   0   0   0   2   2   0   0   0   0   0   2   0   2   2   0   2   2   2   0   0   2   2   2   0   2   2   0   2   0   0   0   0   0   0   0   2   0   0   0   0   2   2   2   0   0   2   2   0   2   2   0   0   0   2   0   2   0   2   2   0   0   2   2   2   0   2   0   2   2   0   2   2   2   0   0   2   2   2   0   0   2   0   0   2   0   0   2   2   2   2   2   0   2   0   0   0   2   0   0   2   0   0   0   0
 MK-3-9                 0   2   2   0   0   0   0   2   0   0   2   2   0   0   2   0   0   0   2   2   0   2   0   0   0   2   2   0   0   2   2   2   2   0   2   2   2   2   2   2   0   0   0   2   0   0   2   0   0   2   0   0   0   2   0   0   2   0   0   2   2   2   0   2   0   2   0   2   2   2   0   0   2   0   0   0   2   2   0   2   0   0   0   0   0   2   2   0   2   0   0   0   0   0   0   0   0   0   0   2   2   0   0   0   0   0   2   0   2   2   2   0   2   2   0   0   2   2   2   0   2   2   0   2   2   0   0   0   0   0   2   2   2   0   0   0   2   2   2   0   0   2   2   0   2   2   0   0   0   2   0   2   0   2   2   0   0   0   0   2   0   2   0   2   2   0   2   2   0   0   0   2   2   0   0   0   2   0   0   2   0   0   2   2   2   2   2   0   2   0   0   0   2   0   0   2   0   0   0   0
 MK-3-10                0   0   2   0   0   0   0   2   0   0   2   2   0   0   2   0   0   0   2   2   0   2   0   0   0   2   2   2   2   2   2   2   2   0   2   2   2   2   2   2   0   0   2   2   0   0   2   0   0   2   0   0   0   2   0   2   2   0   0   0   2   2   0   0   0   2   0   2   0   2   0   0   2   0   0   0   2   0   0   2   2   0   0   0   0   2   2   0   2   0   0   0   0   0   0   0   0   0   2   2   0   0   0   0   0   0   2   0   2   2   2   2   2   2   0   0   2   2   2   0   2   2   0   0   0   0   0   0   0   0   2   2   2   0   0   0   0   2   0   0   0   2   2   0   2   2   0   0   0   2   0   2   0   2   2   0   0   0   2   2   0   2   0   2   2   0   0   2   0   2   0   2   2   0   0   0   2   0   0   2   0   2   2   2   2   2   2   0   2   0   0   0   2   0   0   0   0   0   0   0
 MK-3-11                0   0   0   0   0   0   2   2   0   0   2   2   0   0   2   2   0   0   2   2   0   2   0   0   0   2   2   2   2   2   2   2   2   0   2   2   2   2   2   2   0   0   2   2   0   0   2   0   0   2   0   0   0   2   0   2   2   0   0   2   2   2   0   0   0   2   0   2   0   2   0   0   0   0   2   0   2   0   0   2   2   0   0   0   0   2   0   0   2   0   2   2   0   0   0   2   0   0   2   2   2   0   0   0   0   0   2   0   2   2   2   0   2   2   0   0   2   2   2   0   2   2   0   0   0   0   0   0   2   0   2   0   2   2   2   0   0   2   0   0   0   2   2   0   2   2   0   0   0   2   0   0   0   2   2   0   0   0   2   2   0   2   0   2   0   0   0   2   0   2   0   2   2   0   0   0   2   0   0   0   0   2   2   2   2   2   2   0   2   0   2   0   2   0   0   0   0   0   0   0
 MK-3-12                0   0   0   0   0   0   2   2   0   0   2   0   0   0   2   2   0   0   2   0   0   2   2   0   0   2   2   2   2   2   2   2   2   2   2   2   2   2   2   2   0   0   2   0   0   0   2   0   0   2   0   0   0   2   0   2   2   0   0   2   2   2   0   0   0   2   0   2   0   2   0   2   0   0   2   0   2   0   0   0   2   0   0   0   0   2   0   0   2   0   2   2   0   0   0   2   0   0   2   2   2   0   0   0   0   0   0   0   2   2   2   0   2   2   0   0   2   2   0   0   2   2   0   0   0   0   0   0   2   0   2   0   2   2   2   0   0   2   0   0   0   2   2   0   2   2   0   0   0   2   0   0   0   2   2   0   0   0   2   0   0   0   0   2   0   2   0   2   0   2   0   2   2   0   0   0   2   0   0   0   0   2   2   2   2   2   2   0   2   0   2   0   2   0   0   0   0   0   0   0
 MK-3-13                2   0   0   0   0   0   0   2   0   0   2   0   0   0   2   2   0   0   0   0   0   2   2   0   0   2   0   2   2   2   2   2   2   2   2   2   2   0   2   2   0   0   2   0   2   0   2   0   0   2   0   0   0   2   2   2   0   0   0   2   2   2   0   0   0   2   0   2   0   2   0   2   2   0   2   0   2   2   2   0   2   0   0   0   0   2   0   0   2   0   2   2   0   0   0   2   0   0   2   2   2   0   0   0   0   0   0   0   2   2   2   0   2   2   0   0   2   2   0   0   2   2   0   0   0   0   2   0   2   0   2   0   2   2   2   0   0   2   0   0   0   2   2   0   2   2   0   0   0   2   0   0   0   2   2   0   0   0   2   0   0   0   0   2   0   2   2   2   0   2   0   2   2   0   0   0   2   0   0   0   0   2   2   2   2   2   2   0   2   0   2   0   2   2   2   0   0   0   0   0
 MK-3-14                2   2   0   0   0   0   0   2   0   0   0   2   0   0   2   2   0   0   0   2   0   2   2   0   0   2   0   2   2   2   0   2   2   2   2   2   2   0   2   2   0   0   2   0   2   0   2   0   2   2   0   0   0   2   2   2   0   2   0   2   2   2   0   0   2   2   0   2   0   0   0   2   2   0   2   0   2   0   2   0   2   0   0   0   0   2   0   0   2   0   2   2   0   0   0   2   0   2   2   2   2   0   0   2   2   0   0   0   2   2   2   0   2   2   0   0   2   2   0   0   2   2   0   0   0   0   2   0   2   0   2   0   2   2   2   0   0   2   0   0   0   2   2   0   2   2   0   0   0   2   0   0   2   2   2   0   0   0   0   0   0   0   0   2   2   2   2   2   0   2   0   2   2   0   0   0   2   0   0   0   0   2   2   2   2   2   2   0   2   0   2   2   0   0   2   0   0   0   0   0
 MK-3-15                2   2   2   0   0   0   0   2   0   0   0   2   0   0   2   2   0   0   0   2   0   2   2   0   0   2   0   2   2   2   0   2   2   2   2   2   2   0   2   2   0   0   2   0   2   0   2   0   2   2   0   0   0   2   2   2   0   2   0   2   2   2   2   0   2   2   2   2   0   0   0   2   2   0   2   0   2   0   2   0   2   0   0   0   0   2   0   0   0   0   2   2   0   0   0   2   0   2   2   0   2   0   0   2   2   0   2   0   2   0   2   0   2   2   0   0   2   2   0   0   2   2   0   0   0   0   2   0   2   0   2   0   2   2   0   0   0   2   0   0   0   2   2   0   2   2   2   2   0   2   0   0   2   2   2   0   0   0   0   0   0   0   0   2   2   2   2   2   0   2   0   2   2   0   0   0   2   0   0   0   2   2   2   2   2   2   2   0   2   0   2   2   0   0   2   0   0   0   2   0
 MK-3-16                2   2   2   0   0   0   0   2   0   0   0   2   0   0   2   2   0   0   2   2   0   2   2   0   0   2   0   2   0   2   0   2   2   2   2   2   2   0   2   2   0   0   2   0   2   0   2   0   2   2   0   0   0   2   2   2   2   2   0   0   2   0   2   2   2   2   0   0   0   0   0   2   2   0   2   0   2   0   2   0   2   0   2   0   0   2   0   0   0   0   2   2   0   2   0   2   0   2   2   0   2   0   0   2   2   0   2   0   2   0   2   0   2   2   0   0   2   2   0   0   2   2   0   0   0   0   2   0   2   0   2   0   0   2   0   0   0   2   2   0   0   2   2   0   2   2   2   2   0   2   0   0   2   2   2   0   0   0   0   0   0   0   0   2   2   2   2   2   0   0   0   2   2   0   0   0   2   0   0   0   2   2   2   2   2   0   2   0   2   0   2   2   0   0   0   0   0   0   2   0
 MK-4-1                 0   2   2   0   2   0   2   2   2   0   2   2   0   0   0   0   0   2   0   0   0   0   2   2   0   2   0   2   2   0   0   0   0   2   0   2   0   0   2   0   2   0   2   2   0   0   0   2   0   2   0   2   0   2   2   0   0   2   0   0   2   2   2   0   2   0   0   2   2   2   0   0   2   0   2   0   0   2   2   0   2   0   2   2   2   2   0   0   2   2   0   0   0   0   0   2   2   2   0   2   0   2   2   2   2   2   0   2   2   0   2   2   2   0   2   2   0   2   0   0   2   2   0   2   0   0   0   2   2   2   0   2   2   0   2   0   2   0   2   2   0   0   0   0   0   0   2   0   2   2   2   2   0   0   0   2   0   0   2   0   2   2   0   0   0   2   2   0   2   2   2   0   0   0   0   2   0   2   2   2   2   0   2   0   2   2   2   2   2   2   2   0   2   2   2   0   2   2   0   2
 MK-4-2                 0   2   2   0   2   2   2   2   2   0   0   2   0   0   0   2   0   0   0   0   0   0   2   2   0   2   0   2   2   0   0   0   0   2   0   2   0   0   0   0   2   0   2   2   0   0   0   2   0   2   0   0   0   2   0   0   0   2   0   0   2   2   2   0   0   0   0   2   2   0   0   0   0   0   2   0   0   2   2   0   2   0   2   2   2   2   0   0   2   0   0   0   0   0   0   2   2   2   0   2   0   2   2   2   2   2   0   0   2   0   2   2   2   0   2   2   2   2   0   0   2   2   0   2   0   0   0   2   2   2   0   2   2   0   2   0   2   0   2   2   0   2   0   0   0   0   2   0   2   2   2   2   2   0   0   2   0   0   2   0   2   2   0   2   0   0   2   0   2   2   2   0   0   0   0   2   0   2   2   2   2   0   2   0   2   2   2   2   2   2   2   0   2   2   2   0   0   2   0   2
 MK-4-3                 2   2   2   0   2   2   2   2   2   0   0   2   0   0   0   0   0   0   0   0   0   0   2   2   2   2   2   2   2   0   0   0   0   2   0   2   0   0   0   0   0   0   2   0   0   0   0   2   2   2   0   0   0   2   0   0   0   2   0   0   2   0   2   0   0   0   0   2   2   0   0   0   0   0   2   0   0   0   2   0   2   0   2   0   2   0   0   0   2   0   0   0   0   0   0   2   2   2   0   2   0   2   2   2   2   2   2   0   2   0   2   2   2   0   2   2   0   2   0   0   2   2   0   2   0   0   0   2   2   2   0   0   2   0   2   0   2   0   2   2   0   2   0   2   0   0   2   0   2   2   2   2   2   0   0   2   0   0   2   0   2   2   0   2   0   0   2   2   2   2   2   0   0   0   0   2   0   2   2   2   2   0   2   0   2   2   2   2   0   2   2   0   2   0   2   0   0   2   0   2
 MK-4-4                 2   2   2   0   2   2   2   2   2   0   0   2   0   0   0   0   0   2   2   0   0   2   2   2   2   2   2   2   2   0   0   0   0   2   0   2   2   0   0   0   2   0   2   0   0   0   0   2   2   2   0   0   0   0   0   0   0   2   0   0   2   0   2   0   0   0   0   0   2   0   0   0   0   0   0   0   0   2   0   0   2   0   2   0   2   2   0   0   2   0   0   0   0   0   0   2   2   2   0   2   0   2   2   2   2   2   2   0   2   0   0   2   2   0   2   2   0   2   0   0   2   2   0   2   0   0   0   2   2   2   2   2   2   0   2   0   2   0   0   2   0   2   0   2   0   0   2   0   2   2   2   2   0   0   0   2   0   0   2   0   2   2   0   2   0   0   2   2   2   2   2   0   0   0   0   2   0   2   2   2   0   0   2   0   2   2   2   2   2   2   2   0   2   0   2   2   0   2   0   2
 MK-4-5                 2   2   0   2   2   2   2   2   0   0   0   2   0   0   0   0   0   2   2   0   0   2   0   2   2   2   2   2   2   0   0   0   0   2   0   2   2   2   0   0   2   0   2   0   0   0   0   0   2   2   0   0   0   0   0   2   0   2   0   0   2   0   2   0   0   0   0   0   2   2   0   2   0   2   0   0   0   2   0   0   2   0   2   0   2   2   0   0   2   0   0   0   0   0   0   2   2   2   0   2   0   2   2   2   2   2   2   0   2   0   0   2   2   0   2   2   0   0   0   0   0   2   0   0   0   0   0   2   2   0   2   2   2   0   2   0   2   0   0   0   0   2   0   0   0   0   2   0   2   2   2   2   0   0   0   0   2   0   2   0   2   2   0   2   0   0   2   2   2   2   2   0   0   0   0   2   0   2   2   0   0   0   2   0   2   0   2   0   2   2   2   0   2   0   2   2   0   2   0   0
 MK-4-6                 2   2   2   2   2   2   2   2   0   0   0   2   0   0   2   0   0   2   2   0   0   2   0   2   2   2   2   2   2   0   0   0   0   2   2   2   2   2   0   0   2   0   2   0   0   0   0   0   2   2   0   2   0   2   0   2   0   2   0   0   2   0   2   0   0   0   0   0   2   2   0   2   0   2   0   0   0   2   0   0   2   0   2   0   2   2   0   0   2   0   0   0   0   0   0   2   0   0   0   2   0   2   2   2   2   2   2   0   2   0   0   2   0   0   2   2   0   0   0   0   0   2   0   0   0   2   0   2   2   0   2   2   2   0   2   0   2   0   0   0   0   2   0   0   0   0   2   0   2   2   2   2   0   0   0   0   2   0   2   0   2   2   0   2   0   0   2   2   2   0   2   0   0   0   0   2   0   2   0   0   0   2   2   0   2   0   0   0   2   2   2   0   2   0   2   2   0   2   0   0
 MK-4-7                 2   2   2   2   0   2   2   2   0   0   0   0   0   0   2   2   0   2   2   2   2   2   0   2   2   0   2   2   2   0   0   0   0   2   2   2   2   2   0   0   2   0   2   0   0   0   0   0   2   2   0   2   0   2   0   0   0   2   0   0   2   0   2   0   0   0   0   0   2   2   0   2   0   2   0   0   0   2   0   0   2   0   2   0   2   2   0   0   2   2   0   0   0   0   0   2   0   0   0   2   0   2   2   2   2   2   2   0   2   0   0   2   0   0   2   2   0   0   0   0   0   2   0   0   0   2   0   2   2   0   2   2   2   0   2   0   2   0   0   0   0   2   0   2   0   0   2   0   2   2   0   2   0   0   0   0   2   0   2   0   2   2   0   0   0   0   2   0   2   0   2   2   0   0   0   2   0   2   0   0   0   2   2   0   2   0   0   0   2   2   2   0   2   2   2   0   0   0   0   0
 MK-4-8                 2   2   2   2   0   2   2   2   0   0   0   0   0   0   2   2   0   2   2   2   2   2   0   2   2   0   2   2   2   0   0   0   0   2   2   2   2   2   0   0   0   0   0   2   0   0   0   0   2   2   2   2   0   2   0   0   0   2   0   0   2   0   2   0   0   0   0   0   2   2   0   2   0   2   0   0   0   2   0   0   2   0   2   0   2   0   2   0   2   2   0   0   0   0   0   2   2   0   0   2   2   2   2   2   2   2   2   0   2   0   0   2   0   0   2   2   0   2   0   0   0   2   0   0   0   2   0   2   2   0   0   2   2   0   2   0   0   0   0   0   0   2   0   2   0   0   2   0   2   2   0   2   0   0   0   2   2   0   2   0   2   2   0   0   2   0   2   0   2   0   2   2   0   0   0   2   0   2   0   0   2   2   2   0   0   0   0   0   2   2   2   2   2   2   2   2   0   0   0   0
 MK-4-9                 2   2   2   2   0   2   2   2   0   0   0   0   0   0   2   2   0   2   2   2   0   2   2   2   2   0   2   2   2   2   2   0   0   0   2   2   2   2   0   0   0   0   0   2   0   2   0   2   2   2   2   2   2   2   0   2   0   2   0   0   2   0   2   2   0   0   0   0   2   2   0   0   0   2   0   0   0   0   0   2   2   0   2   0   2   0   2   0   2   2   0   0   0   0   0   2   2   0   0   2   0   2   2   0   2   0   0   2   2   0   0   2   0   2   2   2   0   2   0   0   0   2   0   0   0   0   2   2   2   0   0   2   2   0   2   2   0   0   0   0   0   2   0   2   0   0   2   0   2   2   0   2   0   0   0   2   2   0   2   0   2   0   0   0   2   0   2   0   2   0   2   2   2   0   0   0   0   2   0   2   2   2   2   0   0   0   0   0   2   2   2   2   2   2   2   2   0   0   0   0
 MK-4-10                2   2   2   2   0   2   2   2   0   0   0   0   0   0   2   2   0   2   2   2   0   2   2   2   2   0   2   2   2   2   2   0   0   0   2   2   2   2   0   0   0   0   0   2   0   2   2   2   2   2   2   2   2   2   0   2   0   2   0   0   2   0   2   2   0   0   0   0   2   2   2   0   0   2   0   0   0   0   0   2   2   0   2   0   2   0   2   0   2   0   0   0   0   0   0   2   2   0   0   2   0   2   2   0   0   0   0   2   2   0   0   2   0   2   2   2   0   2   0   0   0   2   0   0   0   0   2   2   2   0   0   2   0   0   2   2   0   0   0   0   2   2   0   2   2   2   2   0   2   2   0   0   0   0   0   2   2   0   2   0   0   0   0   0   2   0   2   0   2   0   2   2   2   0   0   0   0   2   0   2   2   2   2   0   0   0   0   0   2   2   2   2   2   2   2   2   0   0   0   0
 MK-4-11                2   2   2   2   0   2   2   2   0   0   0   0   0   0   2   2   0   2   2   2   0   2   2   2   2   0   2   2   2   2   2   0   0   0   2   2   2   2   0   2   0   0   0   2   0   2   2   2   2   2   2   2   2   0   0   2   0   0   0   0   2   0   2   2   0   0   0   0   2   0   2   0   0   2   0   0   0   0   0   2   2   0   2   0   2   2   2   0   2   0   0   2   0   0   2   2   2   2   0   0   0   2   2   0   0   0   0   2   2   0   0   0   0   2   2   2   0   0   0   0   0   2   2   0   0   0   2   2   2   0   0   2   0   0   2   2   0   0   0   0   2   2   0   2   2   0   2   0   0   2   0   0   0   2   0   2   2   0   2   0   0   2   2   0   2   0   2   0   2   0   2   2   2   0   0   0   0   2   0   2   2   2   2   0   0   0   0   0   2   2   0   2   2   2   0   2   0   0   0   0
 MK-4-12                2   2   2   2   0   2   2   2   0   0   0   0   0   0   2   2   0   2   0   2   0   2   2   2   0   0   2   2   2   2   2   0   0   0   2   2   2   2   0   0   0   0   0   2   0   2   2   2   0   2   2   2   2   0   0   2   2   0   0   2   2   0   2   0   0   0   0   0   2   0   2   0   0   2   2   0   0   0   0   2   2   0   2   0   2   2   0   0   2   0   0   2   2   2   2   2   2   2   0   0   2   2   2   0   0   2   0   2   0   0   0   0   0   2   2   2   0   0   0   2   0   2   2   0   0   0   2   2   2   0   0   2   0   0   2   2   0   0   0   0   2   2   0   2   2   0   2   0   0   2   0   0   0   2   0   2   2   0   2   0   0   2   2   0   2   0   2   0   2   0   2   2   2   2   0   0   0   0   0   2   2   2   2   0   0   0   0   0   2   2   0   2   2   2   0   2   0   0   0   0
 MK-4-13                0   2   2   2   0   0   2   0   0   0   0   2   0   0   2   2   0   2   0   2   0   2   2   2   0   0   2   2   2   2   2   0   0   0   2   2   2   0   0   2   0   0   0   2   0   0   2   2   0   2   2   2   2   0   0   2   2   0   0   2   2   0   2   0   2   0   0   0   2   0   2   0   0   0   2   0   0   2   0   2   0   0   2   0   2   2   0   0   2   0   2   0   2   0   2   2   2   2   2   0   2   2   2   0   0   0   0   2   0   0   0   0   0   2   2   2   0   0   0   2   0   2   2   0   0   0   0   2   0   0   0   2   0   0   2   2   0   0   0   0   2   2   0   2   2   0   2   0   0   2   0   0   0   2   0   2   2   0   2   0   0   2   0   0   2   0   2   0   2   0   2   2   2   2   0   0   0   0   0   2   2   2   2   0   0   0   0   0   2   2   0   2   2   2   0   2   0   0   2   0
 MK-4-14                0   2   2   0   0   0   2   0   0   0   0   2   0   0   2   2   0   2   0   2   0   2   2   2   0   0   2   2   2   2   2   0   0   0   2   2   2   0   0   2   0   0   0   0   0   2   2   2   0   2   2   0   2   0   0   2   0   0   0   2   2   0   2   0   2   2   0   0   2   0   2   0   0   0   2   0   0   2   0   2   0   0   2   0   2   0   0   0   2   0   2   0   2   0   2   2   2   2   2   0   2   2   2   0   0   0   0   2   0   0   0   0   0   2   2   2   0   0   0   0   2   2   2   0   0   0   0   2   0   0   0   0   2   0   2   2   2   0   0   0   2   2   0   2   2   0   2   0   0   2   0   0   2   2   0   2   2   0   2   0   0   2   0   2   0   0   2   2   2   0   2   2   0   2   0   0   0   0   2   2   2   2   2   0   0   0   0   0   2   2   0   2   2   2   0   0   0   0   2   0
 MK-4-15                2   2   2   0   0   0   2   0   0   0   0   0   0   0   2   2   2   2   0   2   0   2   2   2   0   0   2   2   2   2   2   0   0   0   2   2   2   0   0   2   0   0   0   0   0   2   2   2   0   2   0   0   2   0   0   2   0   0   0   2   2   2   2   0   2   2   2   0   0   0   2   2   0   0   2   0   0   2   0   2   0   0   2   0   2   0   0   0   2   0   2   2   2   0   2   2   2   2   0   0   2   2   2   0   0   0   0   2   0   0   0   2   0   0   2   2   0   0   0   0   2   2   0   2   0   0   0   2   0   0   0   0   2   0   2   2   0   0   0   0   2   2   0   2   2   0   0   0   0   2   0   0   2   2   0   2   2   0   2   0   0   0   0   2   0   0   2   2   2   0   2   2   0   2   0   0   0   0   2   2   0   2   2   0   0   2   0   0   2   2   2   2   2   2   0   0   0   0   2   0
 MK-4-16                2   0   2   0   0   0   2   0   0   0   2   0   0   0   2   2   2   2   0   2   2   2   2   2   0   0   2   2   2   2   2   0   0   0   2   2   2   0   0   2   0   0   0   0   0   2   2   2   0   2   0   0   2   0   0   2   0   0   0   0   2   2   2   0   2   2   2   0   0   0   2   0   0   0   2   0   0   2   0   2   0   0   2   0   2   0   0   0   2   0   2   2   0   0   2   2   2   2   0   0   0   2   2   0   0   0   0   2   2   0   0   2   0   0   2   2   0   0   0   0   2   2   0   2   0   0   0   0   0   0   0   0   0   0   0   2   0   0   0   0   2   2   0   2   2   0   0   0   0   2   0   2   2   0   0   2   0   0   2   0   0   0   0   2   0   0   2   2   2   0   2   2   0   2   0   0   0   0   2   2   0   2   2   0   2   2   0   0   2   2   2   2   2   2   0   0   0   0   2   0
 MK-5-1                 2   2   2   0   0   0   0   2   0   2   0   2   0   0   2   2   0   0   0   2   2   0   2   2   0   0   2   2   0   0   0   0   2   2   2   2   2   2   0   0   2   0   0   0   0   2   2   2   2   0   2   2   0   2   0   0   2   0   2   0   0   2   0   2   0   0   2   2   0   2   0   0   2   2   2   0   0   2   0   2   2   0   0   2   0   2   0   2   0   2   0   2   0   2   2   2   0   0   2   0   0   0   0   2   2   0   0   0   2   2   2   0   0   0   0   2   0   2   2   0   2   2   0   0   2   2   2   0   0   0   0   2   2   2   0   0   0   2   0   2   0   0   2   2   2   2   0   0   0   2   0   0   0   0   0   0   2   0   0   0   2   2   2   0   2   0   2   0   2   0   0   0   0   0   0   0   0   0   0   2   2   0   2   0   0   2   2   0   0   2   2   0   2   0   0   0   0   2   2   2
 MK-5-2                 2   2   2   0   0   0   0   2   0   2   0   2   0   2   2   2   0   0   0   2   2   0   2   2   2   0   2   2   0   0   0   0   2   2   2   2   2   2   0   0   2   0   0   0   0   2   2   2   2   2   2   2   0   2   0   0   0   0   2   0   0   2   0   2   0   0   2   2   0   2   0   0   2   2   2   0   0   2   0   2   2   0   0   2   0   2   0   2   0   2   0   2   0   2   2   2   0   0   2   0   0   0   0   2   2   0   0   0   2   2   2   0   0   0   0   2   0   2   2   0   2   0   0   2   2   2   2   0   0   0   0   2   2   2   0   0   0   2   0   2   2   0   2   2   2   2   0   0   2   2   0   0   2   0   0   0   2   0   0   0   0   2   2   0   2   0   2   0   2   2   0   0   0   0   0   0   0   0   0   2   2   0   0   0   0   2   2   0   0   0   0   0   2   0   0   0   0   2   2   2
 MK-5-3                 2   2   2   0   0   0   0   2   2   2   0   2   2   0   2   2   0   0   0   2   2   0   2   2   2   0   2   2   0   0   2   2   2   2   2   2   2   2   0   0   2   0   2   0   0   2   2   2   2   2   0   2   0   2   0   0   0   0   2   0   0   0   0   2   0   0   2   0   0   2   0   0   2   2   2   0   0   2   0   2   0   0   0   2   0   2   0   2   0   0   0   2   0   2   2   0   0   0   2   0   0   0   2   2   2   0   0   0   2   2   2   0   2   0   0   2   0   2   2   0   2   0   0   2   2   2   2   0   0   2   2   2   2   2   2   2   0   2   0   2   2   2   2   2   2   2   0   0   0   2   0   0   2   0   0   0   2   0   0   0   0   2   2   0   2   0   2   0   2   2   0   0   0   0   0   2   0   0   0   2   2   0   0   0   0   2   2   0   0   0   2   0   2   0   2   0   0   2   2   2
 MK-5-4                 2   2   2   0   0   0   0   2   2   2   0   0   2   0   2   2   0   0   0   0   2   0   0   2   2   0   2   0   0   0   2   2   2   2   2   2   2   2   0   2   2   0   2   0   0   2   2   2   0   2   0   2   0   2   0   0   0   0   2   0   0   0   0   2   0   0   2   0   0   2   0   0   2   2   2   0   0   2   0   2   0   0   0   2   2   0   0   2   0   2   0   0   0   2   2   0   0   2   0   0   0   0   2   2   2   0   0   0   2   2   2   0   0   0   0   2   2   2   2   0   2   0   0   2   2   2   2   0   2   2   2   2   2   2   2   2   0   2   2   0   2   2   2   2   2   2   0   0   0   0   0   2   2   0   0   0   2   0   0   0   0   2   2   0   2   0   2   0   2   2   0   0   0   0   0   2   0   2   0   2   2   0   2   0   0   2   0   0   0   0   2   0   0   0   0   0   0   2   2   2
 MK-5-5                 2   2   2   0   0   0   0   0   2   2   0   0   2   0   2   2   0   0   0   0   2   0   0   2   2   0   2   0   0   0   2   2   2   2   2   2   2   2   2   2   2   0   2   0   0   2   2   2   0   2   0   2   0   2   0   0   0   0   2   0   0   0   0   2   0   0   0   0   0   0   0   0   2   2   2   0   0   2   0   2   0   0   0   2   0   0   0   2   2   2   2   0   0   0   2   0   0   2   0   0   0   0   2   2   2   2   0   0   2   2   2   0   0   0   0   0   2   2   2   0   2   0   0   2   2   2   2   0   0   2   2   0   2   2   2   2   0   2   2   2   2   2   2   2   2   2   0   0   0   0   0   2   2   0   0   0   2   0   0   0   0   2   2   0   0   0   2   0   2   2   0   0   0   0   0   2   0   2   0   2   2   0   2   0   0   2   0   0   0   0   2   2   0   0   0   0   0   2   2   2
 MK-5-6                 2   2   2   0   0   2   0   0   2   2   0   2   2   0   2   2   2   0   0   0   0   0   0   2   0   0   2   0   0   0   2   2   2   2   2   2   2   2   2   2   2   0   2   0   0   2   2   2   0   2   0   2   0   0   0   0   0   0   2   0   0   0   0   2   0   0   0   0   0   0   0   0   2   2   2   0   0   2   0   2   0   0   0   0   0   0   2   2   2   2   2   0   0   0   2   0   0   2   0   0   0   0   2   2   2   2   0   0   2   2   2   0   0   0   0   0   2   2   2   0   2   0   0   2   2   2   2   0   0   2   2   0   2   2   2   2   0   2   2   2   2   2   2   2   2   2   0   0   0   0   0   2   2   0   0   0   2   0   0   0   0   2   2   2   0   0   2   0   0   2   0   0   0   0   0   2   0   2   0   2   2   0   2   0   0   2   2   0   0   2   0   2   0   0   0   0   0   2   2   2
 MK-5-7                 2   2   2   0   0   2   0   0   2   2   2   2   2   0   2   2   2   0   0   0   0   2   0   2   0   0   2   0   0   2   2   2   2   2   0   2   2   2   2   2   2   0   2   0   0   2   2   2   0   2   0   2   0   0   0   0   0   0   2   0   2   0   0   0   0   0   2   0   0   2   0   0   0   2   2   0   0   2   0   2   0   0   0   0   0   0   2   0   2   2   2   0   2   0   2   0   0   0   0   0   0   0   2   2   2   2   0   0   2   2   0   0   0   0   0   0   2   0   2   0   2   0   0   2   2   2   2   0   0   0   2   0   2   2   2   2   0   2   2   2   2   2   2   2   2   2   0   0   0   0   0   2   2   0   0   2   2   0   0   0   0   2   2   2   0   0   0   0   0   2   0   0   0   0   0   2   2   0   0   2   0   0   0   0   0   2   2   0   0   2   0   2   0   0   0   0   0   2   0   2
 MK-5-8                 0   2   2   0   0   2   0   0   2   2   2   2   0   0   0   2   2   0   0   0   0   2   0   2   0   0   2   0   0   2   0   2   2   2   0   2   2   2   2   2   2   0   0   0   0   2   2   2   0   2   0   2   0   0   2   0   0   0   2   0   2   0   0   0   0   0   2   0   2   2   0   0   0   2   2   0   0   2   0   2   0   0   2   0   2   0   2   0   2   2   2   0   2   0   2   0   0   0   0   0   0   0   2   0   2   2   0   0   2   2   0   0   0   0   0   0   0   0   0   2   2   0   0   2   2   2   2   0   2   0   2   0   2   2   2   2   0   2   2   2   2   2   2   2   2   2   2   0   0   0   2   2   2   0   0   2   2   0   0   0   2   2   0   2   0   0   2   0   0   2   0   0   0   0   2   2   2   0   0   2   0   0   0   0   2   2   2   0   0   2   0   2   0   0   0   0   0   2   0   0
 MK-5-9                 0   2   2   0   2   2   0   0   2   2   2   2   0   0   2   2   2   2   0   2   0   2   0   2   0   0   2   0   0   2   0   2   2   2   0   0   2   2   2   2   2   0   0   0   0   2   2   2   0   2   0   2   0   0   2   2   0   2   2   0   2   0   0   0   0   0   2   0   2   2   0   0   0   2   2   0   0   2   0   2   0   0   2   0   2   2   2   0   2   2   2   0   2   0   2   0   0   0   0   2   0   0   2   0   2   2   0   0   2   2   0   0   0   0   0   0   0   0   0   2   2   0   0   2   2   2   2   0   2   0   2   0   0   2   2   2   0   2   2   2   2   2   2   2   2   2   2   0   0   0   2   2   2   0   0   2   0   0   0   0   2   2   2   2   0   0   2   0   2   2   0   0   2   0   2   2   2   0   0   0   0   0   0   2   2   2   2   0   0   2   0   0   0   2   0   0   0   2   0   0
 MK-5-10                0   2   2   0   2   2   0   0   2   2   2   2   0   0   0   2   2   2   0   2   0   2   0   2   0   0   2   0   0   2   0   2   2   2   0   0   0   0   2   2   2   0   0   0   0   2   2   2   0   2   0   2   0   0   0   2   0   2   2   0   2   0   0   0   0   0   0   0   2   2   0   0   0   2   2   0   0   2   0   2   0   0   2   0   2   2   2   0   2   2   2   0   2   0   2   0   0   0   0   2   0   0   2   0   2   2   0   0   2   2   0   0   0   0   0   0   0   0   0   2   2   2   0   2   2   2   2   0   0   0   2   0   2   2   2   2   0   2   2   2   2   0   2   2   2   2   2   0   0   0   2   2   2   0   0   2   2   0   0   0   2   2   2   0   0   0   2   0   2   2   0   0   2   0   2   2   2   0   0   0   0   0   0   2   2   2   2   0   0   2   0   0   0   2   0   0   0   2   0   0
 MK-5-11                0   0   2   0   2   2   0   0   2   2   2   2   0   2   0   2   2   2   0   2   0   2   0   2   0   2   2   0   0   2   0   2   0   2   0   0   0   0   2   2   2   0   0   0   0   2   2   2   0   2   0   2   0   0   0   2   0   2   2   0   2   0   0   0   0   0   0   0   2   2   0   0   0   2   2   0   0   2   0   2   0   0   2   2   2   2   2   0   2   2   0   0   2   2   2   0   0   0   2   2   0   0   2   2   2   2   0   0   0   2   0   2   0   0   0   0   2   0   0   2   2   2   0   2   2   2   2   0   0   0   2   0   2   2   2   2   2   2   2   2   0   0   2   2   2   2   2   0   0   0   2   2   2   0   0   2   2   0   0   0   2   0   2   0   0   0   2   0   2   2   0   0   2   0   2   2   2   0   0   0   0   0   0   2   2   2   2   0   0   2   0   0   2   2   0   0   0   0   0   0
 MK-5-12                0   2   2   0   2   2   0   0   2   2   2   2   0   2   0   2   2   2   0   2   0   2   0   2   0   2   2   0   0   2   0   2   0   0   0   0   0   0   2   0   2   0   0   0   0   2   2   2   2   2   0   2   0   0   0   2   0   2   0   0   0   0   0   0   2   0   0   0   2   2   0   0   0   2   2   0   0   2   0   2   0   0   2   2   2   2   2   0   2   2   0   0   2   2   2   0   0   0   2   2   0   0   2   2   2   2   0   2   2   2   0   2   0   0   2   0   2   0   0   2   2   2   0   2   2   0   2   0   0   0   2   0   2   2   2   2   2   2   2   0   0   0   2   2   2   0   2   0   0   0   2   2   2   0   0   2   2   0   0   0   2   0   2   0   0   0   2   0   2   0   0   0   2   0   2   2   2   0   0   0   0   0   0   2   0   2   2   0   0   2   0   0   2   2   0   0   0   0   0   0
 MK-5-13                0   2   2   0   2   2   0   0   2   2   2   2   0   2   0   2   2   2   0   2   0   2   0   2   0   2   2   0   0   2   0   2   0   0   0   0   0   0   2   0   2   0   0   0   0   2   2   2   2   2   2   2   0   0   0   2   0   2   0   0   0   0   2   0   2   0   0   0   0   2   0   0   0   2   2   2   0   2   0   2   0   0   2   2   0   2   2   0   2   0   0   0   2   2   2   0   0   0   2   2   0   0   2   2   2   2   0   2   2   0   0   2   0   0   2   0   2   2   0   2   2   2   0   2   2   0   2   0   0   0   2   0   2   2   2   2   2   0   2   0   0   0   2   2   2   0   2   0   0   0   2   2   2   0   0   2   2   0   2   0   2   0   2   0   0   0   2   2   2   0   0   0   2   0   2   2   2   0   0   0   2   0   0   2   0   2   2   0   0   2   0   0   2   2   0   0   0   0   0   0
 MK-5-14                0   2   2   2   2   2   0   0   2   2   2   0   0   2   0   2   2   2   0   2   0   2   0   2   0   2   2   0   0   2   0   2   0   0   0   0   0   0   2   0   2   0   2   0   0   2   2   2   2   2   2   2   0   0   0   2   0   0   0   0   0   0   2   0   2   0   0   0   0   2   0   0   0   2   2   2   0   2   0   2   0   0   2   2   0   2   2   0   2   0   0   0   0   2   2   0   0   0   2   2   0   0   2   2   2   2   2   2   2   0   0   2   0   0   2   0   2   2   0   2   2   2   0   2   0   0   2   0   0   0   2   0   2   2   2   2   0   0   2   0   0   0   2   2   2   0   2   0   0   0   2   2   2   0   0   2   0   0   2   0   2   0   2   0   0   0   2   2   2   0   0   0   2   2   2   2   2   0   0   0   2   0   0   0   0   2   2   0   2   2   0   0   2   2   0   0   0   0   0   0
 MK-5-15                0   2   2   2   2   2   0   0   2   2   2   0   0   2   0   2   2   2   2   2   0   2   0   2   0   2   2   0   0   2   0   2   0   0   0   0   0   0   2   0   0   0   2   0   0   2   2   2   2   2   2   2   0   0   0   2   0   0   0   0   0   0   2   0   2   0   0   0   0   2   0   0   0   2   2   2   0   2   0   2   0   0   2   2   0   2   0   0   2   0   0   0   0   2   2   0   0   0   2   2   0   0   0   2   2   2   2   2   2   0   0   2   0   0   2   0   2   2   0   0   2   2   0   2   0   0   2   0   0   0   0   0   2   2   2   2   0   0   2   0   0   0   2   0   2   2   2   0   0   0   2   2   2   0   0   2   0   0   2   0   2   0   2   0   0   0   2   2   0   0   0   0   2   2   2   2   2   2   0   0   2   0   0   0   2   2   2   0   2   0   0   0   2   2   0   0   0   0   0   0
 MK-5-16                0   2   2   2   2   2   0   0   2   2   2   0   0   2   0   2   2   2   2   2   0   2   0   2   0   2   2   0   0   2   0   2   0   0   0   0   0   0   2   0   0   0   2   0   0   2   2   2   2   2   2   2   0   0   0   2   0   0   0   0   0   0   2   0   2   0   2   0   0   2   0   0   0   2   2   2   0   2   0   2   0   0   2   2   0   2   0   0   2   0   0   0   0   2   2   0   0   0   2   2   0   0   0   2   2   2   0   2   0   0   0   2   0   0   2   2   0   2   0   0   2   2   0   0   0   0   2   0   0   0   0   0   2   2   2   0   0   0   2   0   0   0   2   0   2   2   2   0   0   0   2   2   2   0   0   2   0   0   2   0   2   0   0   0   0   0   2   2   0   2   0   0   2   2   2   2   2   2   0   0   2   0   0   0   2   0   2   0   2   2   0   0   2   2   0   0   0   0   0   2
 MK-6-1                 2   2   2   0   2   2   2   2   0   0   0   2   0   2   2   2   2   2   0   2   2   2   2   2   0   2   0   2   2   0   2   2   2   0   2   0   2   0   2   0   2   2   0   2   0   2   0   2   0   2   0   0   0   2   2   2   2   0   0   2   0   2   0   0   2   0   2   2   0   0   2   0   0   2   0   0   0   2   2   0   2   2   2   2   2   2   0   2   2   0   2   2   0   0   2   2   0   2   2   2   0   2   0   2   2   0   0   2   2   2   0   0   2   0   0   0   2   0   0   0   2   2   2   0   0   0   2   0   2   2   2   2   2   2   0   0   0   0   0   0   2   2   0   2   0   0   0   2   0   0   0   2   0   2   0   2   2   0   2   2   2   2   2   2   2   0   2   2   2   0   2   0   0   2   2   0   2   2   2   2   0   2   0   2   2   0   2   0   0   2   0   2   2   2   2   0   0   2   0   2
 MK-6-2                 2   2   2   0   2   2   2   2   0   0   0   2   0   2   2   2   2   2   0   2   2   2   2   2   0   2   2   0   2   0   2   2   2   0   2   0   2   0   2   0   2   2   0   2   0   2   0   2   0   2   0   0   0   2   2   2   2   0   0   2   0   2   0   0   2   0   2   2   0   0   2   0   0   0   0   0   0   2   2   0   2   0   2   2   2   2   0   2   2   0   2   2   0   0   2   2   0   2   2   2   0   2   0   2   2   2   0   0   2   2   0   0   2   2   0   0   2   0   2   0   2   0   2   0   0   0   2   0   2   2   2   2   2   2   0   0   0   0   0   0   2   2   0   2   0   2   0   2   0   0   0   2   0   2   0   2   2   0   2   2   2   2   2   2   2   0   2   2   2   0   2   0   2   2   2   0   2   2   0   0   0   2   0   2   2   0   2   2   0   2   0   2   2   2   2   0   0   2   0   2
 MK-6-3                 0   2   2   0   2   2   2   2   0   0   0   0   0   2   2   2   2   2   0   2   2   0   2   2   2   2   2   0   2   0   2   2   2   0   2   0   2   0   2   0   2   2   0   2   0   2   0   2   0   2   0   0   0   2   0   2   2   0   2   2   0   2   0   0   0   0   2   2   0   0   2   0   0   0   0   0   0   2   2   0   2   0   2   2   2   2   0   2   2   0   2   2   0   0   2   2   0   0   2   2   2   2   0   2   2   2   2   0   2   2   0   0   0   2   0   0   2   0   2   0   2   0   0   0   0   2   2   0   2   2   2   2   2   2   0   0   2   0   0   2   2   2   0   2   0   2   0   2   0   0   0   2   0   2   0   0   2   0   2   2   2   2   2   2   0   0   2   2   0   0   2   0   2   2   2   0   2   2   0   0   0   2   0   2   2   0   2   2   2   2   0   2   2   2   0   0   0   2   0   2
 MK-6-4                 0   2   2   0   2   2   2   2   0   0   0   0   0   2   2   2   2   2   0   2   2   0   2   2   2   2   2   0   2   0   2   2   2   0   0   0   2   0   2   0   0   2   0   2   0   0   0   2   0   2   0   0   0   2   0   2   2   0   2   2   0   2   0   0   0   0   2   2   0   0   2   0   0   0   0   0   0   2   0   0   2   0   2   2   2   2   0   2   2   0   2   2   0   0   2   2   0   0   2   2   2   2   0   2   2   0   2   2   0   2   0   0   0   2   0   0   2   0   2   0   2   2   0   0   0   2   2   0   2   2   2   2   2   2   2   0   2   0   0   2   2   2   0   2   0   2   0   2   0   0   0   2   0   2   0   0   2   0   2   2   2   2   2   2   0   2   2   2   0   0   2   0   0   2   0   0   2   2   0   0   0   2   0   2   2   0   2   2   2   2   0   2   2   2   0   0   0   2   0   2
 MK-6-5                 0   2   2   0   2   2   2   2   0   0   0   0   2   2   2   2   2   0   0   2   2   0   2   2   0   2   2   0   0   0   2   2   2   0   0   0   0   0   2   0   0   2   0   2   0   0   0   2   2   2   0   2   0   2   0   2   2   0   2   2   0   0   0   2   0   0   2   2   0   2   2   0   0   0   0   0   0   0   0   0   2   0   2   2   0   2   0   2   0   0   2   2   0   0   0   2   0   0   2   2   2   0   0   2   2   0   2   0   0   2   0   0   0   2   0   0   2   2   2   0   2   2   0   0   0   2   2   0   2   0   0   2   2   2   2   0   2   2   0   2   2   2   0   2   0   0   0   2   0   0   0   2   0   0   2   0   2   0   2   2   2   0   2   2   0   2   2   2   0   0   2   0   0   0   0   0   2   2   0   0   0   2   0   2   2   0   2   2   2   2   0   2   2   2   0   0   0   2   0   2
 MK-6-6                 0   2   2   0   2   2   2   2   0   0   0   0   0   2   0   0   2   0   2   2   2   0   2   2   0   0   2   0   0   0   0   2   2   0   0   0   0   0   2   0   0   2   0   2   0   0   0   2   2   2   0   2   0   2   0   2   2   0   2   2   0   2   0   2   0   0   2   2   0   2   0   0   0   0   0   0   0   0   0   0   2   0   2   0   2   2   0   2   0   0   2   2   0   0   0   0   0   0   2   2   2   0   0   0   2   0   2   0   0   2   2   0   0   2   0   0   2   2   2   0   2   0   0   0   0   0   2   0   2   0   0   2   2   0   2   0   0   2   0   2   2   2   0   2   0   0   0   2   0   0   0   0   0   0   2   0   2   0   2   2   2   0   2   2   0   2   2   2   0   0   2   0   0   0   2   0   2   2   0   0   0   2   0   2   2   2   2   2   2   2   0   2   2   2   0   0   0   0   0   2
 MK-6-7                 0   2   2   0   2   2   2   2   0   0   0   2   0   2   0   2   2   0   2   2   2   0   2   2   0   0   2   0   2   0   0   2   2   0   0   0   0   0   2   0   2   2   0   2   0   2   0   2   2   2   0   2   0   2   0   0   2   0   2   2   0   2   0   0   0   2   2   2   2   2   0   0   0   0   2   0   0   0   0   0   2   0   2   2   2   2   0   0   0   0   2   2   0   0   0   0   0   0   2   2   2   0   0   0   2   0   2   2   0   2   2   0   0   2   0   0   2   2   2   0   2   0   0   0   0   0   2   0   2   0   0   2   2   2   0   0   0   2   0   2   2   2   0   2   0   0   0   2   0   0   0   0   0   0   2   0   2   0   0   0   2   2   2   2   0   2   2   2   0   0   2   0   2   0   2   0   2   2   0   0   0   2   0   2   2   2   2   2   2   2   0   2   0   2   2   0   0   0   0   2
 MK-6-8                 0   0   2   0   2   0   2   2   0   0   0   2   0   2   0   2   2   2   2   2   2   0   0   2   0   0   0   0   2   0   0   2   2   0   0   2   0   0   2   0   2   2   0   2   0   2   0   2   0   2   0   2   0   0   0   0   2   0   2   2   0   2   0   0   0   2   2   2   2   2   0   0   0   0   0   0   0   2   0   0   2   0   2   2   2   2   0   0   0   0   2   0   0   0   0   0   0   0   2   2   2   0   0   0   2   0   2   2   2   2   2   0   0   2   2   0   2   2   2   0   2   0   0   0   0   0   2   0   2   0   0   2   2   2   0   0   0   2   0   2   2   2   2   2   2   0   0   2   0   0   0   0   0   0   0   0   2   0   0   0   2   2   2   2   0   2   2   2   0   0   2   0   2   0   2   0   0   2   0   0   0   2   0   2   2   2   2   2   2   2   2   2   0   0   0   0   0   0   0   2
 MK-6-9                 0   0   2   0   2   0   2   2   2   0   0   2   0   2   0   2   2   2   2   0   2   0   0   2   0   0   0   0   2   2   0   2   2   2   0   2   0   0   2   0   2   2   0   2   0   2   0   2   0   2   0   2   0   0   0   0   2   0   2   0   0   2   0   0   0   2   2   2   2   2   0   0   0   0   0   0   0   2   0   0   2   0   2   2   2   2   0   0   0   0   2   0   0   0   0   0   0   0   2   2   2   2   0   0   0   0   0   2   2   2   2   0   0   2   2   0   2   2   2   0   2   0   0   0   0   0   2   0   2   0   0   2   0   2   0   2   0   2   0   2   2   2   2   2   2   2   2   2   0   0   0   0   0   0   0   0   2   0   2   0   0   2   2   2   0   2   2   2   0   0   2   0   0   0   2   0   0   2   0   0   0   2   0   2   2   2   2   2   2   2   2   2   0   0   0   0   0   0   0   2
 MK-6-10                0   0   2   0   2   0   0   2   2   0   0   2   2   2   0   2   2   2   2   0   2   0   0   2   0   0   0   2   2   2   0   2   2   2   0   0   0   0   2   0   2   0   0   0   2   2   0   2   0   2   2   2   2   0   0   0   2   0   2   0   0   2   2   0   0   2   2   0   2   0   0   0   0   0   0   0   0   2   0   0   2   2   2   2   2   2   0   0   0   0   2   2   0   0   0   0   0   0   2   2   2   2   0   0   0   0   0   2   2   2   2   0   2   0   2   0   2   2   2   0   0   0   0   0   0   0   0   0   2   0   0   0   0   2   0   2   2   2   0   2   2   2   2   2   2   2   2   0   0   0   0   0   0   0   0   0   2   0   2   0   0   2   0   2   0   2   2   2   0   0   2   0   0   0   2   0   0   2   0   0   0   2   0   2   2   0   2   2   2   2   0   2   2   0   0   0   0   0   0   2
 MK-6-11                0   0   2   0   2   0   0   2   2   0   2   2   2   2   0   2   2   2   2   0   2   0   0   2   0   2   0   0   2   2   0   2   2   2   0   0   0   0   2   0   0   0   0   0   2   2   2   2   0   2   2   2   2   0   0   0   2   0   2   0   0   2   2   0   0   2   2   0   2   0   2   2   0   0   0   0   0   2   0   0   2   2   2   2   2   2   0   0   0   0   2   2   0   0   0   0   0   0   2   2   0   2   0   0   0   0   2   2   2   2   2   0   2   0   2   2   2   2   2   0   0   0   0   0   0   0   0   0   2   0   0   0   0   2   0   2   2   2   0   2   2   2   2   2   2   0   2   0   0   0   0   0   0   0   0   0   0   0   2   0   2   2   0   2   0   2   2   2   2   2   2   0   0   0   2   2   0   2   0   0   0   2   0   2   2   0   2   2   2   2   0   2   2   0   0   0   0   0   0   2
 MK-6-12                0   0   2   0   2   0   0   0   2   0   2   2   2   2   0   0   0   2   2   0   2   0   0   2   0   2   0   0   2   2   0   2   2   2   0   0   2   0   2   0   2   0   0   2   2   2   2   0   0   2   2   2   2   2   0   0   0   0   2   0   0   2   2   0   0   2   2   2   2   0   2   2   0   0   0   0   2   2   0   0   2   2   2   2   2   2   0   0   0   0   2   2   0   0   0   0   0   0   2   0   0   2   0   2   0   0   2   2   2   2   2   0   2   0   2   2   2   2   0   0   0   0   0   2   0   0   0   2   0   0   0   0   2   2   0   2   2   2   0   2   2   2   2   2   2   0   2   0   0   0   0   0   0   0   0   0   0   0   2   0   2   2   0   2   0   2   2   2   2   2   2   0   2   0   2   2   0   2   0   0   0   2   0   2   2   0   2   2   0   2   0   2   0   0   0   0   0   0   0   0
 MK-6-13                0   0   2   0   2   0   0   0   2   0   2   2   2   2   0   0   0   2   0   2   2   0   0   2   0   2   0   0   2   2   0   2   2   0   0   0   2   0   2   0   2   0   0   2   2   2   2   0   0   2   2   2   2   2   0   0   0   0   2   0   0   2   0   0   0   2   2   2   2   0   2   2   0   0   0   0   2   2   2   0   0   2   0   0   0   2   0   0   0   0   2   2   0   0   0   0   0   0   2   2   0   2   2   2   2   0   2   0   0   0   2   0   2   0   2   2   2   2   0   0   0   0   0   2   0   0   0   2   0   0   0   0   2   2   0   2   2   2   0   2   2   2   2   2   2   0   2   0   0   0   0   2   0   0   0   0   0   0   2   0   2   2   0   2   0   2   2   2   2   2   2   0   2   0   2   2   0   2   0   0   0   2   0   2   2   0   0   2   0   2   0   2   0   0   0   0   2   0   0   2
 MK-6-14                0   2   2   0   2   0   0   2   0   0   2   2   2   2   0   0   0   2   0   2   2   0   0   2   0   2   0   0   2   2   0   2   2   0   0   0   2   0   2   0   2   0   0   0   2   2   2   2   0   2   2   2   2   2   0   0   0   2   2   0   0   2   0   2   0   2   2   0   2   0   0   2   0   0   0   0   2   2   2   0   0   2   0   0   0   2   0   0   2   0   2   2   0   0   0   0   0   0   2   2   0   2   2   2   2   0   0   0   0   0   2   0   2   0   2   2   2   2   0   0   2   2   0   2   0   0   2   2   0   0   0   2   2   2   0   2   2   2   2   2   2   2   0   2   2   0   2   0   2   0   0   2   0   0   0   0   0   0   2   0   2   2   0   2   0   2   2   2   2   0   2   0   2   0   2   0   0   2   0   0   0   2   0   2   2   2   0   2   0   2   0   2   0   0   0   0   2   0   0   2
 MK-6-15                2   2   2   0   2   0   0   0   0   0   2   0   2   2   0   2   0   2   0   2   2   0   0   2   2   2   2   0   0   2   0   2   2   0   0   0   2   0   2   0   2   0   2   0   2   2   2   2   0   2   2   2   2   2   0   0   0   2   2   0   0   2   0   2   0   2   2   0   2   0   0   2   0   0   0   0   2   2   2   0   2   2   0   0   0   0   0   0   2   0   2   2   0   2   0   0   0   0   2   2   0   2   2   2   2   0   0   0   0   0   2   0   2   0   0   2   2   2   0   0   2   2   0   2   0   0   2   2   0   0   0   2   2   2   0   2   2   2   2   2   0   2   0   2   2   0   2   0   2   0   2   2   0   0   0   0   0   0   2   0   2   2   0   2   2   2   2   2   2   0   2   0   0   0   2   0   0   2   0   0   0   2   0   2   2   2   0   2   0   2   0   2   0   0   0   0   2   0   0   2
 MK-6-16                2   2   0   0   2   0   0   0   2   0   2   0   2   2   0   2   0   2   0   2   2   0   0   2   2   2   2   2   0   2   0   2   0   2   0   0   2   0   2   0   0   0   2   0   2   2   2   2   0   2   2   2   2   2   0   0   0   2   0   0   0   2   0   2   0   2   2   0   2   2   0   2   0   0   0   0   2   2   0   0   0   0   2   0   0   0   0   0   0   0   2   2   0   2   0   0   0   0   2   2   2   2   2   2   2   0   0   0   0   0   2   0   2   0   0   0   2   2   0   0   2   2   0   2   0   0   2   2   0   0   0   2   2   2   2   2   2   2   2   2   0   2   0   2   2   0   2   0   2   0   2   2   0   0   0   0   0   0   2   0   0   2   2   2   2   2   2   0   2   0   2   0   0   0   2   0   0   2   0   0   0   2   0   2   2   2   0   0   2   2   0   2   0   0   0   0   0   0   0   0
 
!****************************************** Phenotypic Data **********************************************************
!-100.0 is resevred for missing phenotype
SimulatedTrait1        18.5581   16.9907   16.5884   18.1877   15.3564   15.7017   13.7835   16.5533   11.0269   19.1352   11.0540   15.4536   13.0289   16.7020   15.7136   18.5950   17.9213   12.5039   11.7910   12.6770   13.8327   12.8073   14.9410   13.4931   18.7405   12.5743   16.8256   13.3170   14.7466   15.7256   17.0677   14.2574   15.2140   16.4822   18.8329   14.6240   11.8022   19.4117   15.1113   12.9519   13.9010   12.3617   15.4449   10.5934   12.3141   17.4463   17.2239   13.6698   12.6777   16.3360   17.5776    9.8824   13.8699   15.6405   17.1867   12.4545   14.5646   15.9982   18.4756   10.9015   14.1646   12.9860   17.1064   15.1482   18.7734   15.7611   21.9773   18.7731   15.4648   15.9735   13.3924   11.5288   19.0302   13.4179   15.6035   16.7402   17.0259   16.5854   11.9701   21.4210   10.4258   15.2598   13.0396   18.6987   14.7963   18.3886   14.3031   16.2493   12.2380   17.7966   16.8000   14.2166   13.6276   17.8920   15.4616   18.1477   11.7612   17.2724   20.6443   19.1691   13.1144   10.3131   19.0929   15.1494   14.9887   15.7996   13.9787   19.6588    9.2339   13.2045   10.5410   13.9820   16.1395   16.9652   17.2454   17.0361   15.6000   13.7803   15.7035   15.7111   17.2394   14.6956   16.4199   13.4410   17.0746   11.9988   11.6084    9.9930   18.3892   17.9592    9.7930   17.5891   16.3687   13.7505   18.3947   17.3783   12.7530   14.9032   13.6154   11.4527   17.3160   16.9873   16.2599    8.1033   14.5010   15.2887   19.8574   13.8203   14.8487   18.6949   16.6486   16.8088   12.6809   13.7549   13.1174   18.1743   18.8265   15.0558   14.9974   15.3903   15.5969   18.3481   18.4834   17.9160   13.3452   18.4993   15.8778   15.3220   17.0428   13.7997   15.5734   13.4131   17.8451   10.2402   18.0287   14.4344   15.3784   14.0307   16.8161   15.4918   12.5923   13.3298   13.8473   16.4000   12.3186   14.5038   12.9482   12.7233   16.2692   18.4226   11.8969   16.5958   14.7699   10.1264   18.8045   18.1043   19.1223   13.5195   18.3302   15.5014
SimulatedTrait2         8.1444   10.6549   12.6416    8.9570   11.2438   10.7130    9.7561   10.0742   10.9144   10.6228   11.3999   11.7334    9.2096   11.6256    9.9595   11.3286   10.1244   13.2702    8.2104    8.4269    8.3466   10.7812   10.5386    7.2445    9.7233   11.5219   12.0840    8.9947   12.2212    7.9765   13.1922    8.4829   13.2523    8.7942   11.2212    9.2518   10.7113    9.2850    9.0353   10.6789   10.5232    9.6896    8.9741   10.4925   10.8973   11.4050    7.9940    9.2858   11.6034    9.8911    9.2030   14.0242   10.7249   10.1536   11.3495    8.5318    9.4201   10.4451    9.9767   10.6733   12.3773    9.2610    9.6534   10.8521   10.8847   10.1692    7.9865    8.4124    7.6335    8.1672   10.6465    6.7716   10.7370    9.1007    9.1291    9.2794    9.3789   10.7934   10.1070    9.8251    6.1250    9.2076   10.7982    9.1001    9.1330    8.3974   10.9304   10.4352    9.9286   10.1319    6.9341   11.4492    8.4674   10.0771   11.1672   13.0391   11.9514    8.6563   11.0324   10.4474   10.4808   11.1297   11.3773   12.5188   12.5031    9.5249   10.5061   10.0905   13.7291    6.9780   11.8657   10.0912   12.2709    8.2748    7.4429   10.6606    9.4043    7.7848   10.3009    9.0130    7.7765   10.9908   11.7612   11.7998   10.3697   12.7325    8.9198    6.5666    8.8953   11.2007    8.8069    8.2565   10.8278   13.6046   10.0237    6.1046    7.7186    8.4501   11.1892   11.8463    8.7131   14.5624    8.2241   12.6826   12.0432   11.7441    6.7783    7.7958    9.0056    9.1167    9.1792    9.8925    8.9187   10.5152    9.4203   12.9369    9.4020    9.2584    8.4955    8.8729   10.6872    9.6848    9.4893   10.2148    7.8002   11.0246   10.7108   10.3185    9.6548   10.6657    8.4325   10.3537    6.4739    8.6028    7.9933   12.3245   10.8836   11.0998    9.5198    9.3107    9.3572   11.2985   10.3697   10.1830    9.9654   12.1170   11.4676   11.7646   10.5992    8.2803   13.7119    8.6618   10.7195   10.2504    7.4690    9.1625   12.8388    9.3525    8.7820    8.2810
 
