# Supplementary material for: Inclusive Composite Interval Mapping of QTL by Environment Interactions in Biparental Populations
Source: PLoS One. 2015 Jul 10;10(7):e0132414. doi: 10.1371/journal.pone.0132414 (PMC4498613; doi:10.1371/journal.pone.0132414)
Supplement: S4 File — (ZIP) [file pone.0132414.s004.zip › H=0.1/L1/run_00097.met]

!**********************Note: lines staring with "!" are remarks and will be ignored in the program********************
!*********************************General Information**********************************
!Assuming F1 = P1 x P2, populations available in QTL IciMapping are: 
!  1, P1BC1F1 = P1 x F1, the first backcrossing where P1 is used as the recurrent parent;
!  2, P2BC1F1 = P2 x F1, the first backcrossing where P2 is used as the recurrent parent;
!  3, F1DH, F1-derived doubled haploids; 
!  4, RIL or F1RIL, recombination inbred lines through the repeated selfing of F1;
!  5, P1BC1RIL, recombination inbred lines through the repeated selfing of P1BC1F1;
!  6, P2BC1RIL, recombination inbred lines through the repeated selfing of P2BC1F1;
!  7, F2, the selfing generation of F1;
!  8, F3, the selfing generation of F2;
!  9, P1BC2F1, the second backcrossing where P1 is used as the recurrent parent; 
! 10, P2BC2F1, the second backcrossing where P2 is used as the recurrent parent;
! 11, P1BC2RIL, recombination inred lines through the repeated selfing of P1BC2F1; 
! 12, P2BC2RIL, recombination inred lines through the repeated selfing of P2BC2F1; 
! 13, P1BC1F2, the selfing generation of P1BC1F1; 
! 14, P2BC1F2, the selfing generation of P2BC1F1; 
! 15, P1BC2F2, the selfing generation of P1BC2F1; 
! 16, P2BC2F2, the selfing generation of P2BC2F1; 
! 17, P1BC1DH, P1BC1F1-derived doubled haploids; 
! 18, P2BC1DH, P2BC1F1-derived doubled haploids; 
! 19, P1BC2DH, P1BC2F1-derived doubled haploids; 
! 20, P2BC2DH, P2BC2F1-derived doubled haploids; 
   3      !Mapping Population (see remarks above)
   2      !Mapping Function (1 for Kosambi; 2 for Haldane; 3 for Morgan)
   2      !Marker Space Type (1 for intervals; 2 for positions)
   1      !Marker Space Unit(1 for centiMorgans; 2 for Morgan)
   6      !Number of Chromosomes (or Linkage Groups)
 200      !Size of the mapping population
   2      !Number of environments
 
!***************************************** Chromosomes and Linkage Maps **********************************************
!Chromosome                 NumMarkers
-CH1                        16
-CH2                        16
-CH3                        16
-CH4                        16
-CH5                        16
-CH6                        16
!Linkage map (Marker name followed by position or the interval length)
 MK-1-1                1     0.000
 MK-1-2                1    10.000
 MK-1-3                1    20.000
 MK-1-4                1    30.000
 MK-1-5                1    40.000
 MK-1-6                1    50.000
 MK-1-7                1    60.000
 MK-1-8                1    70.000
 MK-1-9                1    80.000
 MK-1-10               1    90.000
 MK-1-11               1   100.000
 MK-1-12               1   110.000
 MK-1-13               1   120.000
 MK-1-14               1   130.000
 MK-1-15               1   140.000
 MK-1-16               1   150.000
 MK-2-1                2     0.000
 MK-2-2                2    10.000
 MK-2-3                2    20.000
 MK-2-4                2    30.000
 MK-2-5                2    40.000
 MK-2-6                2    50.000
 MK-2-7                2    60.000
 MK-2-8                2    70.000
 MK-2-9                2    80.000
 MK-2-10               2    90.000
 MK-2-11               2   100.000
 MK-2-12               2   110.000
 MK-2-13               2   120.000
 MK-2-14               2   130.000
 MK-2-15               2   140.000
 MK-2-16               2   150.000
 MK-3-1                3     0.000
 MK-3-2                3    10.000
 MK-3-3                3    20.000
 MK-3-4                3    30.000
 MK-3-5                3    40.000
 MK-3-6                3    50.000
 MK-3-7                3    60.000
 MK-3-8                3    70.000
 MK-3-9                3    80.000
 MK-3-10               3    90.000
 MK-3-11               3   100.000
 MK-3-12               3   110.000
 MK-3-13               3   120.000
 MK-3-14               3   130.000
 MK-3-15               3   140.000
 MK-3-16               3   150.000
 MK-4-1                4     0.000
 MK-4-2                4    10.000
 MK-4-3                4    20.000
 MK-4-4                4    30.000
 MK-4-5                4    40.000
 MK-4-6                4    50.000
 MK-4-7                4    60.000
 MK-4-8                4    70.000
 MK-4-9                4    80.000
 MK-4-10               4    90.000
 MK-4-11               4   100.000
 MK-4-12               4   110.000
 MK-4-13               4   120.000
 MK-4-14               4   130.000
 MK-4-15               4   140.000
 MK-4-16               4   150.000
 MK-5-1                5     0.000
 MK-5-2                5    10.000
 MK-5-3                5    20.000
 MK-5-4                5    30.000
 MK-5-5                5    40.000
 MK-5-6                5    50.000
 MK-5-7                5    60.000
 MK-5-8                5    70.000
 MK-5-9                5    80.000
 MK-5-10               5    90.000
 MK-5-11               5   100.000
 MK-5-12               5   110.000
 MK-5-13               5   120.000
 MK-5-14               5   130.000
 MK-5-15               5   140.000
 MK-5-16               5   150.000
 MK-6-1                6     0.000
 MK-6-2                6    10.000
 MK-6-3                6    20.000
 MK-6-4                6    30.000
 MK-6-5                6    40.000
 MK-6-6                6    50.000
 MK-6-7                6    60.000
 MK-6-8                6    70.000
 MK-6-9                6    80.000
 MK-6-10               6    90.000
 MK-6-11               6   100.000
 MK-6-12               6   110.000
 MK-6-13               6   120.000
 MK-6-14               6   130.000
 MK-6-15               6   140.000
 MK-6-16               6   150.000
!*********************************** Marker Types ********************************************************************
!Co-dominant marker: When heterozygote F1 is present, P1 is coded as 2, F1 is coded as 1, and P2 is coded as 0; Otherwise, P1 is coded as 2, and P2 is coded as 0. 
!Dominant marker: When heterozygote F1 is present, P1 and F1 are coded as 12, and P2 is coded as 0; Otherwise, P1 is coded as 2, and P2 is coded as 0.  
!Recessive markers: When heterozygote F1 is present, P1 is coded as 2, and F1 and P2 are coded as 10; Otherwise, P1 is coded as 2, and P2 is coded as 0. 
!Missing marker is coded as -1. 
 MK-1-1                 0   2   2   2   2   0   2   0   0   0   2   0   2   2   2   0   2   2   0   2   0   0   2   0   2   2   2   2   2   2   0   0   0   0   2   0   2   2   2   2   2   0   0   2   2   0   2   0   2   0   0   2   0   2   2   0   0   2   0   2   2   2   2   2   0   0   0   0   2   0   0   2   2   0   0   0   0   0   2   2   2   2   2   0   2   0   2   0   0   2   2   0   0   0   0   0   2   2   0   2   0   0   0   2   2   2   2   0   0   2   0   2   0   0   0   0   0   2   0   0   0   2   2   0   2   0   0   2   0   0   2   0   0   2   2   0   2   0   0   0   0   2   0   0   0   2   2   0   2   2   2   2   2   0   0   0   2   0   0   0   0   0   0   2   0   2   0   0   2   0   2   0   0   0   2   2   0   2   2   2   0   0   2   0   2   2   0   0   2   0   2   2   2   2   0   2   2   0   0   2
 MK-1-2                 0   2   2   2   2   0   2   0   0   0   0   2   2   2   0   2   2   2   0   2   0   0   2   0   2   2   2   0   2   2   0   2   0   0   2   0   2   2   2   2   2   0   0   2   2   0   2   0   2   0   0   2   0   2   2   0   0   2   0   2   2   2   2   2   0   0   2   0   2   2   0   2   2   0   0   0   0   0   2   2   2   0   2   0   2   0   2   0   0   2   2   0   0   0   0   0   2   2   0   2   0   0   0   2   2   2   2   0   0   2   0   2   0   0   0   0   0   2   0   0   0   2   2   0   2   0   0   2   0   0   2   2   0   0   2   0   2   0   0   0   0   2   0   0   0   2   2   0   0   2   2   2   2   0   0   0   2   0   0   0   0   0   0   2   0   2   0   0   2   2   2   2   0   0   2   2   0   2   2   2   2   0   2   0   0   2   2   0   2   0   2   2   2   2   0   2   2   0   0   2
 MK-1-3                 0   2   2   2   2   0   2   0   0   0   0   2   2   2   0   2   2   2   0   2   0   0   2   0   2   2   2   0   2   2   0   2   0   2   0   0   2   2   2   2   2   0   0   2   2   0   2   0   0   0   0   2   0   2   2   0   0   2   0   2   2   2   2   2   0   0   2   0   2   2   0   2   2   0   0   0   0   0   2   2   2   0   2   0   2   2   2   0   0   2   2   0   0   0   0   2   2   2   0   2   2   2   0   2   2   2   2   0   0   0   0   2   0   0   0   2   2   2   2   0   0   2   2   0   2   0   0   2   0   0   2   2   0   0   2   2   2   0   2   0   0   2   0   0   0   0   2   0   0   2   2   2   2   0   0   0   2   0   0   0   0   0   0   2   2   2   0   0   2   2   2   2   0   0   2   2   0   2   2   2   2   0   2   2   2   2   2   0   2   0   2   2   2   2   0   2   0   0   0   2
 MK-1-4                 0   2   2   2   2   2   0   0   0   0   0   2   2   2   0   2   2   2   0   2   0   0   2   0   2   2   2   0   2   0   0   2   0   2   0   0   2   2   2   2   2   0   2   2   2   0   2   2   0   0   2   2   0   2   2   0   0   2   0   2   2   2   2   2   0   0   2   0   2   2   0   2   2   0   0   0   0   0   0   2   2   0   2   0   2   2   2   0   0   2   2   2   0   0   0   2   2   0   0   2   2   2   0   2   2   2   2   0   0   0   2   0   0   0   0   0   2   2   2   2   0   2   2   0   0   0   0   2   0   0   2   2   0   0   2   2   2   0   0   0   0   2   0   0   0   0   2   0   0   2   2   2   2   2   0   0   2   0   0   0   0   0   0   2   2   2   0   0   0   2   2   2   0   0   2   2   0   0   2   2   2   0   2   2   2   2   0   0   0   0   2   2   2   2   0   2   0   0   0   2
 MK-1-5                 0   2   2   2   0   2   2   0   0   0   0   2   2   2   0   0   2   2   0   2   0   2   2   0   2   2   2   0   0   0   0   2   0   2   0   2   0   2   2   2   2   0   2   2   2   0   2   2   0   0   0   2   0   2   2   0   2   2   0   2   2   2   2   2   0   0   2   0   2   2   0   0   2   0   0   0   0   0   0   2   0   0   2   0   2   2   2   0   0   2   2   2   0   2   0   0   0   0   0   0   2   2   0   2   2   0   0   0   2   0   2   0   0   0   0   0   2   2   2   2   0   2   2   0   0   0   0   2   0   0   0   2   0   0   2   2   2   0   0   0   0   2   0   2   0   0   2   0   0   2   2   2   2   2   0   0   2   0   0   0   0   0   0   2   2   2   0   0   0   2   2   2   0   2   2   0   0   2   2   2   2   0   2   2   2   2   0   0   0   0   2   2   2   2   0   2   0   0   0   2
 MK-1-6                 0   2   2   2   0   2   2   0   0   0   2   2   2   0   0   0   2   2   0   2   0   2   2   0   2   2   2   0   2   0   0   2   0   2   0   2   0   0   2   2   2   0   2   2   2   0   0   2   0   0   0   2   0   2   2   0   2   0   0   2   0   2   2   2   0   0   2   0   2   2   0   0   2   0   0   0   0   0   0   2   0   0   2   0   2   2   2   0   0   0   2   2   0   0   0   0   0   0   0   0   2   2   0   2   2   0   2   0   2   0   2   0   0   0   0   0   2   2   2   0   2   2   2   0   0   0   0   2   0   0   2   2   0   2   2   2   2   0   0   0   0   0   0   2   0   0   2   0   2   2   2   2   2   2   0   0   2   0   0   0   0   0   0   2   2   2   0   0   0   0   2   2   0   2   2   0   0   2   2   2   0   0   2   2   2   2   0   0   0   2   2   2   2   2   0   2   0   0   0   2
 MK-1-7                 0   2   2   2   0   2   2   0   2   0   2   2   0   2   0   0   2   2   0   2   0   2   2   0   2   2   2   0   2   0   0   2   0   2   0   2   0   0   2   2   2   0   2   2   0   0   0   2   0   0   0   2   0   2   2   0   0   0   0   2   2   2   2   2   2   0   2   0   2   0   0   0   2   0   0   0   0   2   0   2   0   0   2   0   2   2   2   0   0   0   2   2   0   0   2   0   0   0   0   0   2   2   0   2   2   0   2   0   2   0   2   0   0   0   0   0   0   2   2   0   0   2   2   0   0   0   0   2   0   0   2   2   0   2   2   2   2   0   2   2   0   0   0   2   0   0   2   0   2   2   2   2   2   2   0   2   2   0   0   2   0   0   0   2   2   2   0   0   0   0   2   2   0   2   2   2   2   2   2   2   0   0   2   2   0   2   0   0   0   0   2   2   2   2   0   2   0   2   0   2
 MK-1-8                 0   2   2   2   0   2   2   0   2   0   2   2   0   2   0   0   2   2   0   0   0   2   2   0   2   2   2   0   2   0   0   2   0   2   0   2   0   0   2   2   2   0   2   2   0   0   2   2   0   0   0   0   0   2   2   0   0   0   0   2   2   2   2   0   2   0   0   0   2   0   0   0   2   0   0   0   0   2   0   2   0   0   0   2   2   2   2   0   2   0   2   2   0   0   2   2   0   0   2   0   2   2   0   2   0   0   2   0   2   2   0   0   0   0   0   0   0   2   2   0   0   2   2   0   0   0   0   2   0   0   2   2   2   2   2   2   2   0   2   2   0   0   0   2   0   0   2   0   2   2   2   2   2   2   0   2   2   0   0   2   0   0   0   2   2   2   0   0   0   0   2   2   0   2   2   2   2   2   2   2   0   0   2   2   0   2   0   0   2   0   2   2   2   2   0   2   0   2   0   0
 MK-1-9                 0   0   2   2   2   2   2   0   2   0   2   2   0   2   2   0   2   2   0   0   0   2   2   0   0   2   2   0   2   0   0   2   0   2   0   2   0   0   2   2   2   2   2   2   0   0   2   0   0   0   0   0   0   2   2   0   0   0   0   2   2   2   2   0   2   0   0   0   2   2   0   2   2   0   0   2   0   2   0   2   0   0   0   0   2   2   2   2   2   0   2   2   0   0   2   2   0   0   2   0   2   2   0   2   0   0   2   0   2   2   0   0   0   0   0   0   0   0   2   0   0   2   2   0   0   2   0   2   0   0   2   2   2   2   2   2   2   0   2   2   0   0   0   2   0   0   2   0   2   2   2   2   2   0   0   2   2   0   0   2   0   0   0   2   2   2   0   0   0   0   2   2   0   2   2   2   2   2   2   2   0   0   2   2   0   2   2   0   2   2   2   2   2   2   0   2   0   2   0   0
 MK-1-10                0   0   2   2   2   2   2   0   2   0   2   2   0   2   2   0   0   2   0   0   0   2   2   0   0   2   2   0   2   0   0   2   0   0   0   2   0   0   2   2   2   2   2   2   0   0   0   0   0   0   0   0   0   2   2   0   0   0   0   2   2   2   2   0   2   0   0   0   2   2   0   2   2   0   0   2   0   2   2   0   2   0   0   0   2   2   2   2   2   0   2   2   0   2   2   2   2   0   2   0   2   2   0   2   0   2   2   0   2   2   0   0   0   0   0   0   0   0   2   0   0   0   2   0   0   2   0   2   0   0   0   2   2   2   2   2   2   0   2   2   0   0   0   2   0   0   2   0   2   2   2   2   2   0   0   2   2   0   0   2   0   0   0   2   2   2   0   0   0   0   2   0   0   2   2   2   2   2   2   2   0   0   2   2   0   2   2   0   2   2   2   2   2   2   0   2   0   2   0   0
 MK-1-11                0   0   2   2   2   2   2   0   0   0   0   2   0   2   2   0   0   2   0   0   0   2   2   0   0   0   2   0   2   0   0   2   2   0   0   2   0   0   2   2   2   2   2   2   0   0   0   0   0   0   2   0   2   2   2   0   0   0   0   2   2   2   2   0   0   2   0   0   2   2   0   2   2   0   0   2   0   0   2   0   2   0   0   0   2   0   0   2   2   0   2   2   0   2   2   2   2   0   2   0   2   2   2   2   0   2   2   0   2   2   0   0   0   0   0   0   0   0   2   0   0   2   2   0   0   2   0   2   0   0   0   2   2   2   2   2   2   0   2   2   0   2   0   2   0   0   0   0   2   2   2   2   0   0   0   2   2   0   0   0   0   0   0   2   2   2   0   0   0   0   2   0   0   2   2   2   2   2   2   0   0   0   2   2   0   2   0   0   2   2   2   0   2   2   0   2   0   2   0   0
 MK-1-12                0   0   2   2   2   2   2   0   0   0   2   2   0   2   2   0   0   2   0   0   0   2   0   0   0   0   2   0   2   0   0   0   2   0   0   0   0   0   2   2   2   0   2   2   0   0   0   0   0   0   2   0   2   2   2   0   0   0   2   2   0   2   2   0   0   2   0   0   2   2   0   2   0   0   0   2   0   0   0   0   0   2   0   0   2   0   0   0   2   0   2   2   0   2   2   0   2   0   2   0   2   2   2   2   0   2   2   0   2   2   0   0   2   0   0   0   0   0   2   0   2   2   2   2   0   2   0   2   0   0   0   2   0   2   0   2   2   0   2   2   0   0   0   2   0   2   0   0   2   2   2   2   0   0   0   2   2   0   0   0   2   0   0   0   2   2   2   0   0   0   0   0   0   2   2   2   2   2   2   0   0   0   2   2   0   2   0   2   0   0   2   0   2   2   0   2   0   2   0   0
 MK-1-13                0   2   2   2   2   2   2   0   0   0   2   2   2   2   2   0   2   2   0   0   0   2   2   0   0   0   2   0   2   0   0   0   2   0   0   2   0   0   2   2   2   0   2   2   0   0   0   0   2   0   2   0   2   0   2   2   2   0   2   2   0   2   2   0   2   2   2   0   2   2   0   2   2   0   0   0   0   0   0   0   0   2   0   0   2   0   0   0   2   0   2   2   2   2   2   0   2   0   2   0   2   2   2   0   0   2   2   0   2   2   0   0   2   0   0   0   0   0   2   0   2   2   0   0   0   2   0   2   0   0   0   2   0   2   0   2   2   0   0   2   0   2   0   2   0   2   2   0   2   2   2   2   0   0   0   2   2   0   0   0   2   0   0   0   2   2   2   0   0   0   0   0   0   2   2   2   2   2   2   0   0   0   2   2   0   0   0   2   0   0   2   0   2   2   0   2   0   2   0   0
 MK-1-14                0   2   2   0   2   2   2   0   0   0   2   2   2   0   2   0   2   2   0   2   2   2   2   0   0   0   2   0   2   0   0   2   2   0   0   2   0   0   2   2   2   0   2   0   0   2   0   0   2   0   2   2   2   0   2   2   2   0   0   2   2   2   0   0   0   2   2   0   2   2   2   2   2   0   0   0   0   2   0   0   0   2   0   0   2   0   0   0   2   0   2   2   2   2   2   0   0   2   2   2   2   2   2   0   0   2   2   0   2   0   2   0   2   0   0   0   0   0   2   0   2   2   0   2   0   2   0   2   0   0   0   2   0   2   2   2   2   0   0   0   0   0   0   2   0   2   2   0   2   2   2   2   0   0   0   2   2   0   0   0   2   0   0   0   2   2   2   0   0   0   0   0   2   2   2   2   2   2   2   0   0   2   2   2   0   0   2   2   0   0   2   0   2   2   0   2   0   2   0   0
 MK-1-15                0   2   2   0   2   2   2   2   0   0   2   2   2   0   2   0   2   2   0   2   2   0   2   2   0   0   2   0   2   0   0   0   2   0   0   2   2   0   2   2   2   0   2   0   0   2   0   0   0   0   2   2   2   0   2   2   2   0   0   2   2   2   0   2   0   2   2   0   2   0   2   2   0   0   0   0   0   2   0   0   0   2   0   0   2   0   0   0   0   2   0   2   2   2   2   0   0   2   2   2   0   2   2   0   0   2   2   0   2   0   2   0   2   2   0   0   0   0   2   0   2   2   0   2   0   2   0   0   0   0   0   2   0   2   2   2   2   2   0   0   0   0   0   2   0   2   2   0   2   2   2   2   2   0   0   2   0   0   0   0   2   0   0   0   2   2   0   2   0   0   0   2   2   2   2   2   2   2   2   0   0   2   2   2   0   0   2   2   0   0   2   0   2   2   2   2   0   0   2   0
 MK-1-16                0   2   2   0   2   2   2   2   0   0   2   2   2   0   2   0   2   2   0   2   2   0   2   2   0   0   2   0   2   0   0   0   0   0   0   2   2   0   2   2   2   0   2   0   0   2   0   0   0   0   2   2   2   0   2   2   2   0   0   0   2   2   0   2   0   2   2   0   0   0   2   2   0   0   0   0   0   2   0   0   0   2   0   2   2   2   0   0   0   2   0   2   2   2   2   0   0   2   2   2   0   2   2   0   0   2   2   0   2   0   2   2   2   2   0   0   0   2   2   0   2   2   0   2   0   2   0   0   0   2   0   2   2   2   2   2   2   2   0   0   0   0   0   2   0   2   2   0   2   2   2   2   2   0   0   2   0   2   0   0   2   0   0   2   2   2   0   2   0   0   0   2   2   2   0   2   0   2   2   0   0   2   2   2   0   2   2   2   0   0   2   0   2   2   2   2   0   0   2   0
 MK-2-1                 2   0   0   2   0   2   0   2   2   2   2   2   0   0   2   2   2   0   0   2   0   0   2   2   0   0   0   2   0   2   0   0   2   0   2   0   0   2   2   2   0   0   2   2   2   0   2   0   2   2   2   0   2   0   2   2   0   0   0   0   0   2   2   0   0   0   2   2   2   2   2   2   2   2   2   2   0   0   2   2   0   0   2   0   2   2   2   2   2   2   0   0   2   0   2   0   2   0   0   0   2   2   2   2   0   2   0   0   2   0   2   2   0   0   0   2   0   2   0   2   2   0   2   2   2   2   2   0   2   0   0   0   2   2   2   0   2   2   2   0   0   2   0   2   0   0   2   0   2   0   0   0   2   0   0   2   2   2   2   0   0   0   0   0   0   2   2   2   2   2   2   0   2   2   2   0   0   0   2   0   2   2   0   2   0   2   0   2   0   0   0   0   0   2   0   0   0   0   2   0
 MK-2-2                 0   0   0   2   0   2   0   2   2   2   2   2   0   0   2   0   2   0   0   2   0   0   2   2   2   0   2   2   0   2   0   0   2   0   2   0   2   2   2   2   0   0   2   2   0   2   2   0   2   2   2   0   2   0   2   2   0   0   0   0   2   2   2   0   0   0   2   2   2   2   2   2   0   2   0   2   0   2   2   2   0   0   2   2   2   2   2   2   2   2   2   0   2   0   2   0   2   0   0   0   2   2   2   2   0   2   0   0   2   0   2   2   0   0   0   2   0   2   0   2   0   2   2   2   0   2   0   0   2   0   0   0   0   0   2   0   2   2   2   0   0   2   0   2   0   0   2   0   2   0   0   0   2   0   0   0   2   2   2   0   0   2   0   0   0   2   2   2   2   2   0   0   2   2   2   0   0   0   0   2   0   2   2   2   2   2   0   2   0   0   2   2   0   2   2   0   2   0   2   0
 MK-2-3                 0   0   2   2   2   2   0   0   2   0   2   2   0   0   2   0   2   0   0   2   0   0   2   2   2   0   2   2   0   2   0   0   2   0   2   0   2   2   2   2   2   0   2   2   0   2   2   2   2   2   2   0   2   0   2   2   0   0   0   0   2   2   0   0   0   0   2   2   2   2   2   2   0   2   0   0   0   2   2   2   0   0   2   2   2   2   2   2   2   2   2   0   2   0   2   0   2   0   0   0   2   2   2   2   0   2   0   0   2   2   2   2   0   0   0   2   0   2   0   0   0   2   2   2   0   2   0   0   2   0   0   0   0   0   2   0   0   2   2   0   0   2   0   2   0   0   2   0   2   0   0   0   0   2   0   0   0   2   2   0   0   2   0   0   0   2   2   2   2   2   0   2   2   0   2   0   0   0   0   2   0   2   2   2   2   2   0   2   0   0   2   2   0   2   0   0   2   0   2   0
 MK-2-4                 0   0   0   2   2   2   2   0   2   0   2   2   0   0   2   0   2   0   0   2   0   0   2   2   2   0   2   0   2   2   0   0   2   0   2   0   2   2   2   2   2   0   2   0   0   2   2   2   2   0   2   0   2   2   2   2   0   0   0   0   2   2   2   0   0   0   2   2   2   2   2   2   0   2   2   0   0   2   2   2   0   0   2   2   2   2   2   2   2   2   2   0   2   0   0   0   2   0   0   2   2   2   2   0   0   2   0   0   2   2   2   2   2   0   0   2   0   2   0   0   0   0   2   2   0   2   0   0   2   0   0   2   0   0   2   0   0   2   2   0   0   2   0   2   0   2   2   2   2   0   0   0   2   2   2   0   0   2   2   0   0   2   0   2   0   2   2   2   2   2   0   2   2   0   2   0   2   0   0   2   0   2   2   2   2   2   0   2   0   0   2   0   0   2   0   0   0   0   0   0
 MK-2-5                 0   2   0   2   2   2   2   0   2   0   2   2   0   0   2   0   2   0   0   2   0   2   2   2   0   0   2   0   2   2   0   0   2   0   2   0   2   0   2   2   2   0   2   0   0   2   2   0   2   0   2   0   2   2   2   2   0   0   0   0   2   0   2   0   0   0   2   2   2   2   2   2   0   2   2   0   0   2   2   2   2   0   2   2   2   2   2   2   2   2   2   0   2   2   0   0   2   0   0   2   2   2   2   0   0   2   0   0   2   2   0   2   2   0   0   2   0   2   0   0   0   0   2   2   0   2   0   0   0   0   0   2   0   0   2   0   0   2   2   0   0   2   2   0   2   2   2   2   2   2   2   0   2   2   2   0   0   2   2   0   0   2   0   2   0   2   2   2   2   2   0   2   2   0   2   0   2   0   0   2   0   0   2   2   2   2   0   2   0   0   2   0   0   0   0   0   0   2   2   0
 MK-2-6                 0   2   0   2   0   2   2   0   2   0   2   2   0   0   2   0   2   0   0   2   0   2   0   2   0   0   2   0   2   2   0   0   2   0   0   0   2   0   2   2   2   0   2   0   0   2   2   0   2   2   2   2   2   2   0   2   2   0   0   0   2   0   2   0   0   0   2   2   2   2   2   2   0   2   0   2   0   2   2   2   2   0   2   2   2   2   2   2   2   2   2   0   2   2   0   0   2   0   0   2   0   2   2   0   0   0   0   0   2   2   0   2   2   0   0   2   0   2   2   0   0   2   2   2   0   2   0   0   0   0   0   2   0   2   0   0   0   2   2   0   0   2   2   0   2   2   2   2   2   2   2   0   2   2   2   0   0   2   2   0   0   2   0   2   0   2   2   2   2   2   0   2   2   2   2   0   2   0   0   2   0   0   2   2   2   0   0   2   0   0   2   0   0   0   2   2   0   2   2   0
 MK-2-7                 0   2   0   0   0   2   2   0   2   0   2   0   0   0   2   0   2   0   0   2   0   2   0   2   0   2   2   0   2   2   0   0   2   0   0   0   2   0   2   2   2   0   0   0   2   2   2   0   2   2   2   2   2   2   0   2   2   0   0   0   2   0   2   2   2   0   2   2   2   0   2   2   0   2   0   2   0   2   2   0   2   0   2   2   2   2   2   2   2   2   2   0   2   2   0   0   2   0   0   2   0   2   2   0   0   0   0   0   2   2   0   2   2   0   0   2   0   2   2   0   0   2   2   2   0   2   0   0   0   0   0   2   0   2   0   0   0   2   2   0   0   2   2   0   2   2   2   0   2   2   2   0   0   2   0   0   0   2   2   0   0   2   0   2   0   2   2   2   2   2   0   2   2   2   2   0   0   0   2   2   0   0   2   0   2   0   0   2   0   0   2   0   0   0   2   2   0   0   2   0
 MK-2-8                 0   2   0   0   0   2   2   0   2   0   2   0   0   0   2   0   2   0   0   2   0   0   0   2   0   2   2   0   2   2   0   0   2   0   0   0   2   0   2   2   2   0   0   0   2   2   2   0   2   2   2   2   2   2   0   0   2   0   0   0   2   0   2   2   2   0   2   2   2   0   2   2   0   2   0   2   0   2   2   0   2   0   2   2   0   2   2   2   2   2   2   0   2   0   0   0   2   0   0   2   0   2   2   0   0   0   0   0   2   0   0   2   2   0   0   2   0   2   2   0   0   2   2   2   0   2   0   0   0   0   0   2   0   2   0   0   0   0   2   0   0   2   2   0   2   2   2   0   2   0   2   0   0   2   0   0   0   0   2   2   0   2   0   2   2   2   2   2   2   0   2   2   2   2   2   0   0   0   2   2   0   0   2   0   2   0   0   2   0   0   0   0   0   0   0   2   2   0   2   0
 MK-2-9                 0   2   0   0   0   0   2   0   2   0   2   0   0   0   2   0   0   0   0   2   0   0   0   2   0   2   2   2   2   2   0   0   2   0   0   0   0   0   0   2   2   0   0   0   2   2   2   0   2   2   2   2   2   2   0   0   2   0   2   0   2   0   2   2   2   0   2   0   2   0   2   2   0   2   0   2   2   2   2   2   0   0   2   2   0   2   2   2   2   2   2   0   2   0   0   0   2   0   0   2   0   2   2   0   0   0   0   0   2   2   0   2   0   0   0   2   0   2   2   0   0   2   0   2   0   0   0   0   0   0   0   2   0   2   0   0   0   0   2   0   0   2   2   0   2   2   2   0   2   0   2   0   2   2   0   0   2   2   0   2   0   2   0   2   2   2   2   2   2   0   2   2   2   2   2   0   2   0   2   2   0   0   2   0   2   0   0   2   0   0   2   0   0   0   0   2   2   0   0   0
 MK-2-10                0   2   0   0   0   0   2   0   2   0   2   2   0   0   2   0   0   0   0   2   0   0   0   2   0   2   2   2   2   2   0   2   2   0   0   0   0   0   0   2   2   0   0   0   2   2   2   2   0   2   2   2   2   2   0   0   2   0   2   0   2   0   2   2   2   0   2   0   2   0   2   2   0   2   0   2   2   2   2   2   0   0   2   2   0   0   2   0   2   2   0   0   2   0   0   0   2   0   0   2   2   2   2   0   2   0   0   0   2   2   0   2   0   0   0   2   0   2   2   0   0   2   0   2   0   0   0   0   0   0   0   2   2   2   0   0   0   0   2   0   0   2   2   0   2   2   2   0   2   0   0   0   2   2   0   0   2   2   0   2   0   2   0   2   2   2   2   2   2   0   2   2   2   2   2   0   2   0   2   2   0   0   2   0   2   0   0   2   0   0   2   0   0   0   0   2   2   0   2   0
 MK-2-11                0   0   0   0   0   2   2   0   2   0   2   2   0   0   2   0   0   0   0   2   0   0   0   2   2   0   2   2   2   2   0   2   0   0   0   0   0   2   0   2   2   0   2   0   2   2   2   2   0   2   2   2   2   2   0   0   2   2   2   0   2   2   2   2   2   0   2   0   2   0   2   2   0   2   0   2   2   2   2   2   0   0   0   2   0   0   2   0   2   2   0   2   2   2   0   2   2   2   0   2   2   2   2   0   2   0   0   0   2   2   0   2   0   0   0   2   0   2   2   2   0   2   0   2   0   0   2   0   0   0   0   2   2   2   0   0   0   0   2   0   0   2   2   0   2   2   2   0   2   0   0   0   2   2   0   0   2   2   0   2   0   2   0   0   2   2   2   2   2   0   2   0   2   2   2   0   2   0   2   2   0   0   2   0   2   2   0   2   0   0   2   0   0   0   0   2   2   2   2   0
 MK-2-12                0   0   0   0   0   2   2   0   2   0   2   2   0   0   0   0   0   0   0   2   0   0   0   0   2   0   2   2   2   2   0   2   0   0   0   0   0   0   0   2   2   0   2   0   2   2   2   2   0   2   2   2   2   2   0   0   2   2   2   0   0   2   2   2   0   2   2   0   2   0   2   2   0   2   0   2   2   2   2   2   0   0   0   2   2   2   0   0   2   2   2   2   2   2   0   2   2   2   0   2   0   2   0   0   2   0   0   0   2   2   0   0   0   0   0   2   0   2   2   2   0   2   0   2   0   0   2   0   0   0   0   2   2   0   0   0   0   0   2   0   0   0   2   0   2   2   2   0   2   0   0   0   2   2   0   0   2   2   0   2   0   2   0   0   0   2   2   2   2   0   2   0   2   2   2   0   2   0   2   2   0   0   0   0   2   2   0   2   0   0   2   0   0   0   0   2   0   2   2   0
 MK-2-13                0   0   0   0   0   2   2   0   2   0   2   2   0   0   0   0   0   0   0   2   0   0   0   0   2   0   2   2   2   2   0   2   2   0   0   0   0   0   0   0   2   0   2   0   2   2   2   2   0   2   2   2   2   2   0   0   2   0   2   0   0   2   2   2   0   2   2   0   2   0   2   0   0   2   0   2   2   2   2   2   0   2   0   2   2   2   0   0   2   2   2   2   2   0   0   2   2   2   0   2   0   2   0   0   2   0   0   2   2   0   0   0   0   0   0   2   0   2   2   0   0   2   0   2   0   0   2   0   2   0   0   2   2   0   2   0   0   0   2   0   2   0   2   0   2   2   2   0   2   0   0   0   2   2   2   0   2   2   0   2   0   0   0   0   0   2   2   2   0   0   2   2   2   2   2   0   2   0   2   2   0   0   0   0   2   0   0   2   0   0   2   2   0   0   0   2   2   2   2   0
 MK-2-14                0   0   0   0   0   2   2   0   0   2   2   2   0   0   0   0   0   0   0   2   0   0   0   0   2   0   2   2   2   2   0   0   2   2   0   0   0   0   0   0   2   0   2   0   2   2   2   0   0   2   2   2   2   2   0   0   2   0   2   0   2   2   2   2   0   2   2   2   2   0   0   0   0   2   0   2   2   2   2   2   2   2   0   2   0   2   0   0   2   2   2   0   2   0   0   2   2   2   0   2   0   2   0   0   0   0   0   2   2   0   0   0   0   0   0   2   0   2   2   0   0   2   0   2   0   0   2   0   0   0   0   2   2   0   2   0   0   0   2   0   2   0   2   0   2   2   2   0   2   2   0   0   2   2   2   0   2   2   0   2   0   0   0   0   0   2   2   0   0   0   0   2   2   2   2   0   2   0   2   2   0   0   2   0   2   0   2   2   0   2   2   2   0   0   0   2   2   0   2   0
 MK-2-15                0   2   0   0   0   2   0   0   2   2   2   2   2   0   0   0   0   0   0   2   0   0   0   0   2   0   2   2   2   0   0   0   2   2   0   0   0   0   0   0   0   0   2   2   2   2   2   0   0   2   0   2   2   2   0   0   2   0   2   0   2   2   2   2   0   2   0   2   2   0   0   0   2   2   0   2   2   2   2   2   2   2   0   2   0   2   0   0   0   2   2   0   2   0   0   2   2   2   0   2   2   0   0   0   0   0   0   2   2   0   0   0   0   0   0   2   0   2   2   0   0   2   0   2   0   0   2   2   0   0   0   2   2   0   2   0   0   2   2   0   2   0   0   0   2   2   0   0   2   2   0   0   2   2   2   0   2   2   0   0   0   2   0   0   2   2   2   0   0   0   0   2   2   2   2   0   2   0   2   2   0   0   2   2   2   0   2   2   0   2   2   2   0   0   0   2   2   0   2   0
 MK-2-16                0   2   0   0   0   2   0   0   0   0   2   2   2   0   0   0   0   2   0   2   2   0   0   2   0   0   2   2   2   0   0   0   2   2   2   0   2   0   0   0   0   0   2   2   2   2   2   0   0   2   0   2   2   2   0   0   0   0   2   0   2   2   2   2   0   0   0   0   2   0   0   0   2   2   0   2   2   2   2   2   2   2   0   2   2   2   0   0   0   2   2   0   2   0   0   2   2   0   0   2   2   2   0   0   0   0   0   2   2   0   0   0   0   0   0   2   0   2   2   2   0   2   0   2   0   0   2   2   0   0   0   2   2   2   2   0   0   2   2   0   2   2   0   0   2   2   0   0   2   2   0   0   2   2   2   0   0   2   0   0   0   2   0   0   2   2   2   0   0   0   0   2   2   0   2   0   2   2   2   2   0   0   2   2   2   0   2   2   0   2   2   2   2   0   0   2   2   0   2   2
 MK-3-1                 0   0   0   2   2   2   2   2   2   2   0   0   2   0   0   2   0   2   0   2   2   2   2   2   2   2   0   0   2   2   0   2   2   0   0   2   0   0   2   0   2   0   0   0   0   0   2   0   2   2   0   2   2   0   0   0   0   0   2   0   0   2   2   2   2   2   0   2   2   0   2   0   2   2   2   2   2   0   0   2   0   2   2   2   0   0   2   2   2   2   0   2   2   2   0   2   2   2   0   0   2   2   0   2   0   2   0   2   2   0   0   2   2   0   2   2   2   2   2   0   0   0   0   2   0   2   2   0   2   2   0   2   2   2   2   0   2   2   2   2   2   0   2   2   2   0   2   0   0   2   2   2   2   2   2   2   0   0   0   0   2   2   0   0   0   0   2   0   0   0   2   0   2   2   0   2   0   2   0   0   0   2   0   2   2   2   0   2   2   2   0   2   2   2   0   2   2   2   0   2
 MK-3-2                 2   2   0   0   2   0   2   2   2   2   0   0   2   0   0   0   0   2   2   2   2   2   2   2   2   2   0   0   2   2   0   2   2   2   0   2   0   0   0   2   2   0   0   0   0   0   2   0   2   2   0   2   2   0   0   0   0   0   2   2   0   2   2   2   2   2   0   2   2   0   2   0   0   2   2   0   2   0   0   2   0   2   0   2   0   0   2   2   2   2   0   0   2   2   0   2   2   0   0   2   2   2   0   0   0   2   0   2   2   0   2   2   2   2   0   0   2   0   2   0   0   0   0   2   0   2   0   0   0   2   0   2   2   2   2   0   2   2   2   2   0   2   2   0   2   0   2   0   0   0   2   0   0   2   0   2   0   0   0   0   2   2   0   0   0   0   2   0   0   0   2   0   2   0   0   2   0   2   0   0   0   2   0   2   2   2   0   2   2   2   0   2   2   2   0   2   2   2   0   0
 MK-3-3                 2   2   0   0   2   0   2   2   2   0   0   2   2   0   0   0   0   2   2   2   2   2   2   2   2   2   0   0   2   2   0   2   2   2   0   2   0   0   0   2   0   0   0   0   2   2   2   0   2   2   0   2   2   0   0   0   0   0   2   2   0   0   2   2   2   2   2   2   2   0   2   0   0   2   0   0   2   0   0   2   0   2   0   2   0   0   2   0   2   2   0   0   2   0   0   2   2   0   0   2   2   2   0   0   0   2   0   2   2   0   2   2   2   2   0   0   2   0   2   0   0   0   0   2   0   2   0   0   0   2   0   2   2   2   0   0   2   0   2   2   0   2   2   0   2   0   2   0   0   0   2   0   0   2   0   2   0   0   0   0   2   2   0   0   0   0   2   0   0   2   2   0   2   0   0   2   0   2   0   0   0   2   0   2   2   0   0   2   2   2   0   2   2   2   0   2   2   2   0   0
 MK-3-4                 2   2   2   0   2   0   2   2   2   0   0   2   2   0   0   0   2   2   2   2   2   2   2   2   2   2   0   0   2   2   0   2   2   2   2   2   0   2   2   2   0   2   0   2   2   2   0   0   2   2   0   2   2   0   0   0   2   0   2   2   0   0   2   2   2   2   2   2   0   2   2   0   0   2   0   0   0   0   0   2   0   2   0   2   0   0   2   2   2   2   0   0   2   0   0   2   2   0   2   2   2   2   0   0   0   0   0   2   2   0   2   2   2   2   0   0   2   0   2   0   0   0   0   2   2   2   0   0   0   2   0   2   2   2   0   2   2   2   2   2   2   2   2   0   2   0   0   2   0   0   2   0   0   2   0   2   0   0   0   0   0   2   0   0   2   0   2   0   0   2   2   0   2   0   0   2   0   2   2   0   0   2   0   2   2   0   0   2   2   2   0   2   2   2   0   2   2   2   0   2
 MK-3-5                 2   2   0   0   2   0   0   2   2   0   0   2   2   0   0   0   2   2   0   2   2   2   0   2   2   2   0   0   2   2   0   2   2   2   2   2   0   2   2   2   0   2   0   2   0   2   0   0   2   2   2   2   2   2   0   0   2   0   2   2   0   0   2   2   2   2   2   2   2   2   2   0   0   2   0   0   0   2   0   2   0   2   0   2   0   0   2   2   2   2   0   0   2   0   0   2   2   0   0   2   2   2   0   0   0   0   0   2   2   0   2   2   2   2   0   0   2   0   2   0   0   0   0   2   2   2   0   0   0   2   0   2   0   2   0   2   2   2   2   2   2   2   0   0   2   0   0   2   0   0   2   0   0   2   0   2   0   0   0   0   0   2   0   0   2   2   2   0   0   2   2   0   2   0   2   2   0   0   0   0   0   2   0   2   2   0   0   2   2   2   0   2   0   2   0   2   2   2   0   2
 MK-3-6                 0   2   0   0   2   0   0   2   2   0   0   0   2   0   0   0   2   2   0   2   2   2   0   2   2   2   0   0   2   2   0   2   2   2   2   2   0   2   2   2   0   2   0   2   2   2   2   0   2   2   0   2   2   2   0   0   2   0   2   2   0   0   2   2   2   0   2   2   2   2   2   0   0   2   0   0   0   0   0   0   0   2   0   2   0   0   2   2   2   2   0   0   2   0   0   2   2   0   0   0   2   2   0   2   0   0   0   2   2   2   0   2   2   2   0   0   2   0   2   0   2   0   0   2   2   2   0   0   0   0   0   2   0   2   0   2   0   2   2   2   2   2   0   0   2   0   0   2   0   0   2   0   0   2   0   2   0   0   0   0   2   2   0   0   2   2   2   0   0   0   2   0   2   0   2   2   0   0   0   0   2   2   0   2   2   0   0   2   0   2   0   2   0   2   0   2   2   2   0   2
 MK-3-7                 0   2   0   0   2   0   0   0   0   0   0   0   0   0   0   2   2   2   0   2   2   2   0   2   2   2   0   0   2   2   0   2   2   2   2   2   0   2   2   2   2   2   2   2   2   2   0   0   2   2   0   2   2   2   0   0   2   0   0   2   0   0   2   2   2   0   2   0   2   2   2   0   0   2   0   0   0   0   0   0   0   2   0   2   0   0   2   2   2   0   2   0   2   0   0   2   2   0   0   0   2   2   0   2   0   0   0   2   2   2   0   2   2   0   0   0   2   0   0   0   2   0   0   2   0   2   0   0   0   0   0   2   0   2   2   2   0   0   2   2   2   2   0   0   0   0   2   2   0   0   2   0   0   2   0   2   0   0   0   0   2   2   0   0   2   2   2   0   0   0   2   0   2   0   0   2   0   2   0   0   2   2   0   2   2   0   0   2   0   2   0   2   0   0   0   2   2   2   0   2
 MK-3-8                 0   2   0   0   2   0   2   0   0   0   0   0   0   0   0   2   2   2   0   2   2   2   0   2   2   2   0   0   2   2   0   0   0   2   2   2   0   2   2   2   2   2   2   2   2   2   0   0   2   2   0   0   2   0   0   0   2   0   0   2   0   0   0   2   2   0   2   0   2   2   2   0   2   2   0   0   0   0   0   0   0   2   2   2   0   0   2   2   2   0   2   0   2   0   0   2   2   2   0   0   0   2   0   0   0   2   0   2   2   2   2   2   2   0   0   2   2   0   0   0   2   0   0   2   0   0   0   0   0   0   0   2   0   2   0   2   0   0   2   2   2   2   0   0   0   0   2   2   0   0   2   0   0   2   2   2   0   0   0   0   2   2   2   0   0   2   2   0   0   0   2   0   2   0   0   2   0   0   0   0   2   2   0   2   2   0   0   2   0   0   0   2   0   0   0   2   2   2   0   2
 MK-3-9                 0   2   0   0   2   0   2   0   0   2   0   0   0   0   0   2   2   2   0   2   2   2   0   2   0   2   0   0   2   2   0   0   0   2   2   2   0   2   2   2   2   2   2   2   2   0   2   2   2   2   0   0   0   2   0   0   2   0   0   2   0   2   0   2   2   0   2   0   2   2   2   0   2   2   0   0   0   0   0   0   0   2   2   2   0   0   2   2   2   0   2   0   2   0   0   2   0   0   0   0   0   2   0   0   0   2   0   2   2   0   2   2   2   2   0   2   2   0   0   0   2   0   0   2   0   0   0   0   0   0   0   2   0   2   0   2   0   0   2   2   2   2   0   0   0   0   2   0   0   0   2   0   0   2   2   2   0   0   0   2   2   2   2   0   0   2   2   0   0   0   2   0   2   0   0   2   0   0   2   0   2   0   0   2   2   0   0   2   0   0   2   2   0   0   0   2   2   0   0   2
 MK-3-10                0   2   0   0   2   0   2   0   0   2   0   0   0   0   0   2   2   2   0   2   2   2   0   2   0   2   0   0   2   2   0   0   0   2   2   2   0   2   2   2   2   2   2   2   2   0   2   2   0   2   0   0   2   2   0   0   2   0   0   2   0   2   0   2   2   0   2   0   2   2   2   0   2   2   0   0   0   0   0   0   0   2   2   2   0   0   2   2   2   0   2   2   2   0   0   2   0   0   0   0   0   2   0   0   0   2   0   2   2   0   2   2   0   2   0   2   2   2   2   0   2   0   0   2   0   0   0   0   0   2   0   2   0   2   0   2   0   2   2   2   2   2   0   0   0   0   2   0   0   0   2   2   0   2   2   2   0   2   0   0   2   2   2   0   0   2   2   0   0   0   2   0   2   0   0   2   0   0   2   0   2   0   0   2   2   0   2   2   0   0   2   2   0   2   0   2   2   0   2   2
 MK-3-11                2   2   0   0   2   2   2   0   0   2   0   0   0   2   0   2   2   2   0   2   2   2   0   2   0   2   0   0   2   2   0   0   0   2   2   2   0   0   2   2   2   0   2   2   2   0   2   2   0   2   0   0   2   2   0   0   2   0   0   0   0   2   0   2   2   0   2   0   2   2   0   0   2   2   0   0   0   0   0   0   0   2   2   2   2   0   2   2   0   0   2   2   2   0   0   2   0   0   0   0   0   2   0   0   2   2   0   2   2   0   2   2   0   0   0   2   2   2   2   0   2   0   0   2   0   0   0   0   2   2   0   2   0   2   0   2   0   2   2   2   2   2   2   0   0   0   2   0   0   0   0   2   0   2   2   2   0   2   0   0   2   2   0   0   0   2   2   0   0   0   0   0   2   0   0   2   0   0   2   0   2   0   0   2   0   0   2   2   0   0   2   2   0   0   0   2   2   0   2   2
 MK-3-12                0   2   0   0   2   2   2   0   0   2   0   2   0   2   0   2   2   2   2   2   2   2   0   2   0   2   2   0   0   2   0   0   0   2   2   2   0   0   2   2   2   0   2   2   2   0   0   2   0   2   0   0   2   2   0   0   2   0   0   0   2   2   0   2   2   2   2   0   2   2   0   0   2   2   0   0   0   0   0   0   0   2   2   2   2   0   2   2   0   0   2   0   2   0   0   2   0   0   0   0   0   2   0   0   2   2   0   2   0   0   2   2   0   0   0   2   2   2   2   0   0   0   0   2   0   0   0   0   2   2   0   2   2   2   0   0   0   2   2   2   2   2   2   0   0   0   2   0   0   2   0   2   0   2   2   2   0   2   0   0   2   2   0   0   0   2   2   0   0   0   0   0   2   0   2   2   0   0   2   0   2   0   2   2   0   0   2   2   0   0   2   2   0   0   0   2   2   0   2   2
 MK-3-13                0   2   0   0   2   0   2   2   0   0   0   0   0   2   0   2   2   2   2   2   2   2   0   2   0   2   2   0   0   2   0   0   0   2   2   2   0   0   2   2   0   0   2   2   0   0   0   2   2   2   0   0   2   2   2   0   2   0   2   0   2   2   0   2   0   2   2   0   2   2   0   0   2   2   0   0   2   0   0   0   0   2   2   2   2   0   2   2   0   0   2   2   2   0   0   2   0   0   0   0   0   2   0   0   2   2   0   2   0   0   2   0   0   0   0   2   2   2   2   0   0   0   0   2   0   0   0   0   2   2   0   2   2   2   0   0   0   2   2   2   2   2   2   0   0   0   2   2   0   2   0   2   0   2   2   2   0   2   0   0   2   2   2   0   0   2   2   0   0   0   0   0   2   2   2   2   0   0   2   0   2   0   0   2   0   0   2   2   0   0   2   2   0   2   0   2   2   0   2   2
 MK-3-14                0   2   0   2   2   0   2   2   0   0   0   0   0   2   0   2   2   2   0   2   2   2   0   2   2   2   2   0   0   2   0   0   0   2   2   2   0   0   2   2   0   0   2   2   0   0   0   2   2   2   0   0   2   2   2   2   0   0   0   0   2   2   0   2   0   2   2   0   2   2   0   0   2   2   0   0   2   0   0   0   0   2   2   2   0   0   2   2   0   0   2   2   0   0   0   2   0   0   0   0   0   2   2   0   2   2   2   2   0   0   2   0   0   0   0   2   2   2   2   0   0   0   2   2   0   0   0   0   0   2   0   2   2   2   0   0   0   2   2   2   2   2   2   0   0   0   0   2   0   2   0   2   0   2   0   2   0   2   0   0   2   2   2   0   0   2   0   0   0   2   0   0   0   2   2   2   0   0   2   0   2   0   0   2   2   0   2   2   0   0   2   2   0   2   0   2   2   0   2   2
 MK-3-15                0   2   0   2   2   0   2   2   0   0   0   0   2   2   0   2   2   2   0   2   2   2   0   2   2   2   2   0   0   2   0   0   0   2   2   2   0   0   2   2   0   2   2   2   0   0   0   2   2   2   0   0   2   2   2   2   0   0   0   0   2   2   0   2   0   2   0   0   2   0   0   0   2   2   0   0   2   0   0   0   0   2   2   2   0   0   2   2   0   0   2   2   0   0   0   2   0   0   0   0   0   2   2   0   2   2   2   2   0   0   2   0   2   0   0   2   2   2   2   0   0   0   2   2   2   0   2   0   0   2   0   2   0   2   0   0   0   2   2   2   2   2   2   0   0   0   0   2   0   0   0   2   0   2   0   2   0   2   0   0   2   0   2   0   0   2   0   0   0   2   0   0   0   2   2   2   0   0   2   2   2   0   0   2   2   0   2   2   0   2   2   2   0   2   0   2   2   0   2   2
 MK-3-16                0   2   0   2   2   0   2   2   0   0   0   0   2   2   2   2   2   2   0   2   2   2   2   2   2   2   2   0   0   2   0   0   0   2   2   2   0   0   2   2   0   2   2   2   0   0   0   2   2   0   0   2   2   2   2   2   0   0   0   0   2   2   0   2   0   2   0   0   2   0   0   0   2   2   0   2   0   0   0   0   0   2   2   2   2   2   2   2   0   0   2   0   0   0   0   2   0   0   0   0   0   2   2   0   2   2   2   2   0   0   2   0   0   0   0   2   2   2   2   0   0   0   2   2   2   0   2   2   0   2   0   2   0   2   0   0   0   2   2   2   0   2   2   2   2   0   0   2   0   0   0   2   0   2   0   2   2   2   0   0   2   0   2   0   0   2   0   0   0   2   0   0   0   2   2   0   0   0   2   2   2   0   2   0   2   0   2   2   2   0   0   2   0   2   2   2   2   0   2   2
 MK-4-1                 2   0   0   0   2   2   0   2   2   2   2   2   2   2   0   0   2   2   2   0   0   0   0   2   0   2   0   0   2   0   2   2   0   2   0   0   2   2   2   2   0   0   0   2   2   2   0   2   2   2   0   0   0   2   2   0   0   2   0   0   0   0   2   2   2   0   2   0   2   0   0   0   2   2   0   0   2   2   2   0   0   0   2   2   2   2   0   0   0   2   0   2   2   2   0   0   2   2   0   0   2   2   0   2   2   0   2   0   0   0   2   2   0   0   0   0   2   2   0   2   2   2   2   2   2   0   2   2   2   2   2   2   2   0   2   2   2   2   2   2   0   2   0   0   0   0   0   0   0   0   0   0   2   2   2   2   0   2   2   2   0   2   2   2   0   0   0   0   0   0   2   2   0   0   0   2   0   0   2   2   2   2   0   0   2   2   2   0   2   2   0   0   0   2   0   0   2   2   2   2
 MK-4-2                 2   0   0   0   2   2   0   2   0   2   2   2   2   2   2   0   2   2   2   0   0   0   0   2   0   2   0   0   2   0   2   2   2   2   0   0   2   2   2   2   0   0   0   2   2   2   0   2   2   2   0   2   0   2   2   0   0   2   0   0   0   0   2   2   2   0   2   0   2   0   0   0   2   2   0   0   2   2   2   0   0   0   2   0   2   2   0   0   0   0   0   2   2   0   0   0   2   2   0   0   2   2   0   2   2   0   2   0   0   0   2   2   0   0   0   2   2   2   0   2   2   2   2   2   2   0   2   2   2   2   2   2   2   0   2   0   2   2   2   2   0   2   0   0   0   0   0   0   0   0   0   0   2   2   2   2   0   2   2   2   0   2   2   2   0   0   0   0   0   0   2   2   0   0   0   2   0   0   2   2   2   2   2   0   2   2   2   0   2   2   0   0   0   0   0   0   2   2   0   2
 MK-4-3                 2   0   0   0   2   0   0   2   0   2   2   2   2   0   2   2   2   2   2   0   0   0   0   2   0   2   0   0   2   2   2   2   2   2   2   2   2   2   2   2   0   0   0   2   2   2   0   2   2   0   0   2   0   2   2   0   0   0   0   0   0   0   2   2   2   0   2   0   2   0   2   0   2   2   0   2   2   2   2   0   0   0   2   0   2   2   0   0   0   0   2   2   2   0   0   0   2   2   0   0   2   2   0   2   2   0   2   0   0   0   2   2   0   2   0   2   2   2   0   2   2   2   2   2   2   0   2   2   2   2   2   2   2   0   2   2   0   2   0   0   0   2   0   0   0   0   0   0   0   0   0   0   2   2   2   2   0   2   2   2   0   2   0   0   0   0   0   0   2   0   2   2   0   0   0   2   0   0   2   2   2   2   0   2   2   2   0   0   2   2   0   2   0   0   0   0   2   0   0   2
 MK-4-4                 2   0   0   0   2   0   0   2   0   2   2   0   2   0   0   2   2   2   2   0   0   0   2   2   2   2   0   0   2   2   2   2   2   0   2   2   2   2   2   2   0   0   0   2   2   0   0   2   2   0   0   2   0   2   0   0   0   0   2   0   0   0   2   2   2   0   2   0   2   0   2   0   2   2   0   2   2   0   2   0   0   0   2   0   2   2   0   0   0   0   2   2   2   0   0   0   2   2   0   0   2   2   0   2   2   0   2   0   0   0   2   0   2   2   0   2   2   2   0   2   2   2   2   2   2   0   2   2   2   2   2   2   2   0   2   2   0   2   0   0   0   2   0   2   0   0   0   0   0   0   0   0   2   2   2   2   0   2   2   2   0   2   0   0   0   0   0   0   2   0   2   2   0   0   0   2   0   0   2   2   2   2   0   2   2   2   0   0   0   0   2   2   0   0   0   0   2   0   0   2
 MK-4-5                 2   0   0   0   2   0   0   2   0   2   0   0   0   0   0   2   2   0   0   0   0   0   2   2   2   0   0   2   0   2   0   2   0   0   2   2   2   2   2   2   2   0   0   2   2   0   0   2   2   0   0   2   0   2   2   0   0   0   2   0   0   0   2   2   0   0   0   0   2   0   0   0   0   2   0   2   2   0   2   0   2   0   2   0   2   2   0   0   0   0   0   2   2   2   0   0   2   2   0   0   2   2   0   2   2   0   2   0   0   0   2   0   2   2   0   2   2   2   0   2   2   2   2   2   2   0   2   2   2   2   0   2   2   0   2   2   2   2   0   0   0   2   0   2   0   0   2   0   0   0   0   0   2   2   2   2   0   0   0   0   0   2   0   2   2   0   0   0   2   0   2   2   0   0   0   2   0   0   2   2   0   2   0   2   2   2   0   0   0   0   2   2   0   0   0   0   2   0   0   2
 MK-4-6                 2   0   2   0   2   0   0   2   0   2   0   0   0   0   0   2   2   0   0   0   0   0   2   2   2   0   0   2   0   2   0   2   0   0   2   2   0   2   2   2   2   0   0   2   2   0   0   2   2   0   0   2   0   2   2   0   0   0   2   0   0   0   2   2   0   0   0   0   2   2   0   0   0   2   0   0   2   0   2   0   2   0   2   0   2   2   0   0   0   0   0   2   2   0   0   0   2   2   0   0   2   2   0   2   2   0   0   0   0   0   2   0   2   2   0   2   2   2   0   2   2   2   2   2   0   0   0   2   2   2   0   2   2   0   2   2   2   2   0   0   0   2   0   2   2   0   2   0   2   0   0   0   2   2   2   2   0   0   0   0   0   2   0   2   0   0   2   0   2   2   2   2   0   0   0   2   0   0   2   2   0   2   0   2   2   2   2   2   0   0   2   2   0   0   0   0   2   0   0   2
 MK-4-7                 2   0   2   0   0   0   0   2   0   2   2   0   0   2   0   2   2   0   0   2   0   0   2   2   0   0   0   2   0   0   0   2   0   0   2   2   0   0   2   2   2   0   0   2   2   0   0   0   2   0   0   2   0   2   2   0   0   0   2   0   0   0   2   2   0   0   0   0   2   2   0   0   0   2   0   0   2   0   2   2   2   0   2   2   2   2   2   0   0   0   0   2   2   0   0   2   2   2   0   0   2   2   0   2   2   0   0   0   0   0   0   0   2   2   2   2   2   2   0   2   2   2   0   2   0   0   0   2   2   2   0   2   0   0   2   2   2   2   0   2   0   2   0   2   2   2   2   0   2   0   0   0   2   2   2   2   0   0   0   0   0   2   0   0   0   0   2   0   2   2   2   2   2   0   0   2   2   0   2   0   0   2   0   2   2   0   0   2   0   0   2   2   0   0   0   0   2   0   0   2
 MK-4-8                 2   0   2   0   0   0   0   2   0   2   2   0   0   2   2   0   2   0   0   2   0   0   2   2   0   2   0   2   0   0   0   2   0   0   2   2   2   2   2   2   2   0   2   2   2   0   0   0   2   0   0   0   0   2   2   0   0   0   0   0   0   0   2   2   2   0   0   0   2   2   0   0   0   2   2   0   2   0   2   0   2   0   0   2   2   2   2   0   0   2   0   2   2   0   0   2   2   2   0   0   2   2   0   2   2   0   0   0   0   0   0   0   2   2   0   2   2   2   0   2   0   2   0   0   0   0   0   0   2   0   0   2   0   0   2   2   2   2   0   0   0   2   0   2   2   2   2   2   2   0   0   0   0   2   2   2   0   0   0   0   0   2   0   2   0   0   2   0   2   2   2   0   2   0   2   2   2   0   2   0   0   2   0   2   2   0   2   2   0   0   2   0   0   0   0   0   0   2   0   2
 MK-4-9                 2   0   2   2   0   0   0   2   2   2   2   2   0   2   2   0   2   0   0   2   0   0   2   2   0   2   0   2   2   0   0   2   0   0   2   2   2   2   0   2   2   0   0   2   2   0   0   0   2   2   0   0   0   2   2   0   0   0   0   0   0   0   2   0   2   0   0   0   2   2   0   0   0   2   2   0   2   0   0   0   2   2   0   2   2   2   0   0   0   2   0   2   2   0   0   2   2   2   0   0   2   2   2   2   2   0   0   0   0   0   0   0   2   2   0   2   2   2   0   2   0   2   2   2   0   0   0   0   2   0   0   2   0   0   2   2   2   2   0   0   0   2   0   2   2   2   0   2   2   0   0   0   0   2   0   2   0   0   0   0   0   2   0   2   0   0   0   0   2   2   2   0   2   0   2   2   2   0   2   0   2   2   0   2   2   0   2   2   2   0   2   0   0   0   0   0   0   0   0   0
 MK-4-10                2   0   2   0   0   0   0   2   2   2   0   2   2   2   2   0   2   0   0   2   0   0   0   2   0   2   0   2   2   0   0   2   0   0   2   2   2   2   0   2   2   0   0   0   2   0   0   0   2   2   0   0   0   2   2   0   0   0   0   0   2   0   2   0   2   0   0   0   2   2   0   0   0   2   2   0   2   2   0   0   2   2   0   2   2   2   2   0   0   2   0   2   2   0   0   2   2   2   0   0   2   2   2   2   2   0   0   2   0   2   0   0   2   2   0   2   2   2   0   2   0   2   2   2   0   0   0   0   2   0   0   2   2   0   0   2   2   2   0   0   0   2   0   2   2   2   0   2   2   0   0   0   0   2   0   2   0   0   2   0   0   2   0   2   0   0   0   0   2   2   2   0   2   0   2   2   2   0   2   0   2   2   0   2   2   0   2   2   2   0   2   0   0   0   0   0   0   2   0   0
 MK-4-11                2   0   2   0   0   0   0   2   0   2   2   2   2   2   2   0   2   0   2   2   0   0   0   0   0   2   0   2   2   0   0   2   0   0   0   2   2   2   0   2   2   0   0   0   2   0   0   0   2   2   2   0   0   2   2   0   0   0   0   0   2   0   2   0   2   0   0   0   2   2   0   0   0   2   2   0   2   2   0   0   2   2   0   2   2   2   2   0   0   2   0   2   2   0   0   2   2   2   0   0   2   2   2   2   2   0   0   2   0   2   0   0   2   2   0   2   2   2   0   2   0   2   0   2   0   0   0   0   2   0   0   2   2   0   2   2   2   0   0   0   0   2   0   0   2   2   0   2   2   0   0   0   0   2   2   2   0   0   2   0   0   0   0   2   0   0   0   2   2   2   2   0   2   0   2   2   2   0   0   0   2   2   0   2   2   0   2   2   2   0   0   0   0   0   0   0   0   2   0   0
 MK-4-12                2   0   2   0   0   0   0   2   0   2   2   2   2   0   2   0   2   0   2   0   0   0   2   2   0   2   0   2   2   0   0   2   0   0   2   2   2   2   0   2   2   0   0   0   2   0   0   2   0   0   2   0   0   2   0   0   0   0   0   0   0   0   2   0   0   0   0   0   2   2   0   0   0   2   2   0   2   2   0   0   2   0   0   2   2   2   2   0   0   2   0   2   2   0   0   0   2   2   0   2   2   2   2   2   2   2   0   2   0   2   0   0   2   2   0   2   0   2   2   2   0   2   0   2   0   0   0   0   2   0   0   0   2   0   2   2   2   0   0   0   0   2   0   2   2   2   0   2   2   0   0   0   0   2   0   2   2   0   2   0   0   0   2   2   0   0   0   2   2   2   2   2   2   0   2   2   2   0   0   0   2   2   0   2   2   0   2   0   2   0   0   0   0   0   0   0   0   2   0   0
 MK-4-13                2   0   2   0   0   0   0   2   0   2   2   0   0   0   2   0   2   2   0   0   0   0   2   2   0   0   2   2   2   0   0   2   0   0   2   2   2   2   0   2   2   0   0   0   2   0   0   2   0   0   2   0   0   2   0   2   0   0   0   0   0   2   2   0   0   0   0   0   2   2   2   0   0   2   2   0   2   2   0   0   2   0   0   2   2   2   2   0   0   0   0   2   2   0   0   0   2   2   0   2   2   2   2   2   2   2   2   2   0   2   0   0   2   2   0   2   0   2   2   0   0   2   0   2   0   0   0   0   2   0   0   0   2   0   0   2   2   0   0   0   0   2   0   2   2   2   0   2   2   0   0   0   0   2   0   2   2   2   2   0   0   0   2   2   0   0   0   2   2   2   2   2   2   0   2   2   0   0   0   2   2   2   0   2   2   0   2   0   2   0   2   0   0   0   0   0   0   0   0   0
 MK-4-14                2   0   2   0   0   2   0   2   0   2   2   0   0   0   2   2   2   2   0   0   0   0   2   2   0   0   2   2   0   0   2   2   0   0   2   2   2   2   0   2   2   0   0   0   2   0   2   2   0   0   2   0   0   2   0   0   0   2   0   0   0   2   2   0   0   0   0   0   2   2   2   0   0   2   2   0   2   2   0   0   2   2   0   2   2   2   2   0   0   0   0   2   2   0   0   0   2   2   2   2   2   2   2   2   2   2   2   2   0   2   0   2   2   2   0   2   2   2   2   2   0   2   2   2   0   0   0   2   0   0   0   2   2   0   0   2   2   0   0   0   0   2   0   2   2   2   0   2   2   0   0   0   0   2   0   2   2   0   2   0   0   0   2   2   0   0   0   2   2   0   2   2   2   0   2   2   0   2   0   2   2   2   0   2   2   0   2   0   2   0   2   2   0   0   0   2   0   0   0   0
 MK-4-15                2   0   2   0   0   2   2   2   0   2   2   0   0   0   2   2   2   2   0   2   0   0   2   2   0   0   2   0   0   0   2   0   0   0   2   2   0   2   0   2   2   0   2   0   2   0   2   2   0   0   0   0   0   2   0   0   0   2   0   2   0   2   2   0   0   0   0   0   2   2   2   0   0   2   2   0   2   2   0   0   2   2   0   2   2   2   2   0   0   0   0   2   2   0   0   0   2   2   2   2   2   2   2   2   2   2   2   2   0   2   0   2   2   2   0   2   2   2   2   2   0   2   2   2   0   0   0   2   2   0   0   2   2   0   0   2   2   0   0   0   0   2   0   2   0   2   2   0   0   2   0   2   0   2   0   2   2   0   2   0   2   2   2   2   2   0   0   2   2   0   2   2   0   0   0   2   0   0   0   0   2   2   0   0   2   0   2   2   2   0   2   2   0   0   0   2   0   0   2   0
 MK-4-16                0   0   2   0   0   2   0   2   0   0   2   0   0   2   2   0   2   2   0   2   2   2   2   2   0   0   2   0   0   2   2   0   0   2   2   2   0   2   0   2   0   0   2   0   2   0   2   0   0   0   2   0   0   2   0   0   0   2   0   0   0   2   2   0   0   0   0   0   2   2   2   0   0   2   2   0   2   2   0   0   2   2   0   2   2   2   2   0   0   0   0   2   2   0   0   2   2   2   2   2   2   0   2   2   2   2   2   2   0   2   0   2   2   2   0   2   2   2   2   2   0   2   2   2   0   0   0   2   2   0   0   2   2   0   0   2   2   0   0   0   0   2   0   2   0   2   2   0   0   2   0   2   0   2   2   2   2   0   2   0   2   2   2   2   0   0   0   0   2   0   2   2   2   0   0   2   2   0   2   0   2   2   0   0   2   0   2   2   2   2   2   2   0   0   0   2   0   0   2   0
 MK-5-1                 2   0   2   0   2   0   2   0   2   2   2   2   2   0   0   0   0   2   0   0   2   0   2   2   2   0   2   2   0   2   2   0   0   2   0   2   2   0   2   2   0   2   0   0   2   2   0   2   0   2   0   0   2   0   0   2   0   0   2   0   2   2   2   2   0   2   2   0   0   0   0   2   0   0   0   2   2   2   0   2   0   0   2   2   0   0   2   0   0   2   0   0   0   2   0   2   2   0   2   2   2   0   0   0   0   0   0   0   2   0   2   2   0   0   2   2   2   0   0   0   0   0   0   0   0   2   2   2   0   0   2   0   0   0   2   0   2   0   0   2   0   2   0   2   2   0   2   0   0   0   2   0   0   2   2   2   0   0   0   0   0   2   2   0   2   0   2   0   0   0   0   2   0   0   2   2   0   0   2   2   0   0   2   2   2   2   0   0   2   2   0   2   0   2   2   0   2   0   0   2
 MK-5-2                 2   0   2   0   2   2   2   0   2   2   2   2   2   0   0   0   0   2   0   0   2   0   2   2   2   0   2   2   0   0   2   0   2   2   0   0   2   0   2   2   0   2   0   2   2   2   2   2   0   2   0   0   2   2   0   2   0   0   2   0   2   2   2   2   0   0   2   0   0   0   0   2   0   0   0   2   2   2   0   2   0   0   2   2   0   0   2   0   0   2   0   0   0   2   0   2   2   0   2   2   0   0   0   0   0   0   0   0   2   0   2   2   0   0   2   2   2   0   0   0   0   0   0   0   0   2   2   2   0   0   2   0   0   0   2   0   2   0   0   2   0   2   2   2   2   0   2   0   0   2   2   0   0   2   2   2   2   0   0   0   0   2   2   0   2   0   2   2   0   0   0   2   0   0   2   2   0   0   2   2   0   0   2   2   2   2   0   0   2   2   0   2   0   2   2   0   2   0   0   2
 MK-5-3                 2   0   2   0   2   2   2   0   2   2   2   2   2   0   0   0   0   2   0   0   0   2   2   2   2   0   2   2   0   0   2   0   2   2   2   0   2   0   2   2   0   2   0   0   2   0   2   2   0   2   0   0   2   2   0   0   0   2   2   0   2   2   2   2   0   0   2   0   0   0   0   2   0   0   0   2   2   2   0   2   0   0   2   2   2   0   2   0   2   2   0   2   0   2   0   0   2   0   2   2   0   0   0   0   0   0   0   0   0   0   2   2   0   0   2   2   2   0   2   0   0   0   0   0   0   2   0   2   0   0   2   0   0   0   2   0   0   0   0   2   0   2   2   2   2   0   2   2   0   2   0   0   0   2   2   2   2   0   2   0   0   2   2   0   0   0   0   2   0   0   2   2   0   0   2   0   0   0   0   2   0   2   2   2   2   2   2   0   2   2   0   2   2   2   2   0   2   0   2   2
 MK-5-4                 2   0   2   0   2   0   2   0   2   2   2   2   2   0   0   0   0   2   0   0   0   2   2   2   2   0   2   2   0   0   2   0   2   2   2   0   2   0   2   2   0   2   2   0   2   0   0   2   0   2   0   0   2   2   0   0   0   2   0   0   2   2   2   2   0   0   2   0   0   0   0   2   0   0   2   2   2   2   0   2   0   0   2   2   2   0   0   0   2   2   0   2   2   2   0   0   2   0   2   2   0   0   0   0   0   0   0   0   0   0   2   2   0   2   2   2   2   0   2   0   0   0   0   0   0   2   0   2   0   0   2   0   0   0   2   0   0   0   0   2   0   2   2   2   2   0   2   2   0   2   0   0   0   2   2   2   2   0   2   0   0   2   2   0   0   0   0   2   0   0   2   2   0   0   2   0   2   0   0   2   0   2   2   2   2   2   2   0   2   2   0   2   2   2   2   2   2   0   2   2
 MK-5-5                 0   2   2   0   2   0   2   2   2   2   2   2   2   0   0   0   0   2   0   0   0   2   2   2   2   0   2   2   0   0   2   0   2   2   2   0   2   0   2   2   0   2   2   0   2   0   0   0   0   2   0   2   2   2   0   0   0   2   0   0   2   2   2   2   0   0   2   0   0   0   0   2   2   0   2   2   2   2   0   2   0   0   2   2   2   0   0   0   0   2   0   2   2   0   2   0   2   0   2   2   0   0   0   0   0   0   0   0   0   0   2   2   0   2   2   2   2   0   2   0   0   0   0   0   0   2   0   2   0   0   2   0   0   0   2   0   0   0   0   2   0   2   2   2   2   0   2   2   0   2   2   0   0   2   2   2   2   0   2   0   2   2   2   0   0   0   0   2   0   0   2   2   0   0   2   2   2   0   0   2   0   2   2   2   2   0   2   2   2   2   0   2   2   2   2   2   2   0   2   2
 MK-5-6                 0   2   2   0   2   0   2   2   2   2   2   2   2   0   0   0   0   2   2   0   0   2   2   2   2   0   2   2   0   0   2   2   2   2   2   0   2   0   2   2   0   2   2   0   2   0   0   0   2   2   0   2   2   2   0   0   0   2   2   0   2   2   2   2   0   0   2   0   0   0   0   2   0   0   2   2   2   2   0   2   2   0   2   2   2   0   0   0   2   2   0   2   2   0   2   0   2   0   2   2   0   0   0   2   0   0   0   0   0   0   2   0   0   2   2   2   0   0   2   0   0   0   0   0   0   2   0   2   0   0   0   0   0   0   2   0   0   0   0   0   0   2   2   2   2   0   2   2   0   2   2   0   0   2   2   2   2   0   2   2   2   2   0   0   0   0   0   2   0   0   2   2   0   0   2   2   2   2   0   2   0   0   0   2   2   0   2   2   2   0   0   2   2   2   2   2   2   0   2   2
 MK-5-7                 0   2   2   0   2   0   2   2   2   2   2   2   2   0   0   0   0   2   2   0   0   2   2   2   2   0   2   2   0   0   2   2   2   2   0   0   0   0   2   2   0   2   2   0   2   0   0   0   2   2   0   2   2   2   0   0   0   2   2   0   2   2   2   2   0   0   2   0   0   0   0   2   0   0   2   2   2   2   0   2   2   0   2   2   2   0   0   0   2   2   0   0   2   0   2   2   2   0   2   2   0   0   0   2   0   0   0   2   0   0   2   0   0   2   2   2   0   0   2   0   0   0   0   0   0   2   0   2   0   0   0   0   0   0   2   0   0   0   0   0   0   0   2   2   2   0   2   2   0   2   2   0   0   2   2   2   2   0   2   2   2   2   0   0   0   0   0   2   0   0   2   2   0   0   0   2   2   2   0   2   0   0   0   2   2   0   2   2   2   0   0   2   2   2   2   2   2   0   2   2
 MK-5-8                 0   2   2   0   2   2   2   2   2   2   2   2   2   2   0   0   0   0   2   0   0   2   2   2   2   0   2   2   0   0   2   0   0   2   0   0   0   0   2   2   0   0   2   0   2   0   0   2   2   2   0   2   2   2   0   0   0   2   2   0   2   2   2   2   0   2   0   0   0   0   0   2   0   0   2   2   2   2   0   2   0   0   2   2   2   0   0   2   2   2   0   0   2   0   2   2   2   0   2   2   2   0   0   2   0   0   0   2   0   0   2   0   0   2   0   2   0   0   2   0   0   0   0   0   0   2   0   2   0   0   0   0   0   0   2   0   0   0   0   0   0   2   2   2   2   0   2   2   0   2   2   0   0   2   2   2   2   0   2   0   2   2   0   0   0   0   0   2   0   2   2   2   0   0   0   2   2   2   0   2   2   0   0   2   2   0   0   2   2   0   0   2   2   0   2   2   2   0   2   0
 MK-5-9                 0   2   2   0   2   2   2   2   2   2   0   2   2   2   2   0   0   0   2   0   2   2   2   2   2   0   2   2   0   2   2   0   0   2   0   0   0   0   0   2   0   0   2   0   2   0   0   2   2   0   0   2   2   2   0   0   0   2   2   0   2   0   2   2   0   2   0   0   0   0   2   2   0   0   2   0   2   2   0   2   0   0   2   2   2   0   2   2   0   2   0   0   2   0   2   2   2   0   2   2   2   0   2   2   0   0   0   2   0   0   2   2   0   2   0   2   0   0   2   0   0   0   0   0   2   0   0   2   0   0   0   0   0   0   2   0   0   0   0   2   0   2   2   2   2   0   2   2   0   2   2   0   0   2   2   2   2   0   2   0   2   2   0   0   0   0   0   2   2   2   2   2   2   0   2   2   2   2   0   2   2   0   0   2   2   0   0   2   2   0   0   2   2   0   0   2   2   0   2   0
 MK-5-10                0   0   2   0   2   2   2   2   2   2   0   2   2   2   2   0   2   0   2   2   2   2   2   2   2   0   0   2   0   0   2   0   0   2   0   0   0   0   0   2   0   0   2   0   2   0   0   2   2   0   0   2   2   2   0   0   0   2   2   0   0   0   2   2   0   2   0   0   0   0   2   2   0   0   0   0   2   2   0   2   0   0   2   2   2   0   2   2   0   2   0   0   2   2   2   2   2   0   2   2   2   0   2   2   0   2   0   2   0   0   2   2   0   2   0   2   0   0   2   2   0   0   0   0   2   0   0   2   2   2   2   0   0   0   2   0   0   0   0   2   0   2   2   2   2   0   2   2   0   2   0   0   0   0   2   2   2   0   2   0   2   2   0   0   0   0   0   2   2   2   2   2   2   0   2   2   2   2   0   2   2   0   0   2   2   0   0   2   2   0   0   2   2   0   0   2   2   0   2   0
 MK-5-11                0   0   0   0   2   2   2   0   2   2   0   2   2   2   0   0   2   0   2   2   2   2   2   2   2   0   0   2   0   0   2   0   2   2   2   0   0   2   2   2   0   2   2   0   2   0   0   2   2   0   0   2   2   2   0   0   0   2   2   0   2   0   2   2   0   2   0   0   0   0   2   2   0   0   0   0   2   2   0   2   0   0   2   2   2   0   2   2   0   2   0   0   2   2   2   2   2   0   0   0   2   0   2   2   0   2   0   2   0   0   2   2   0   2   0   2   0   0   2   0   0   0   0   0   2   0   0   2   2   2   2   0   0   0   2   0   0   0   0   0   2   0   2   2   2   0   2   2   0   2   0   0   0   0   0   2   2   0   2   2   2   2   0   2   2   0   2   2   2   2   2   2   2   0   2   2   2   2   0   2   0   0   0   2   2   0   0   2   2   0   0   2   2   0   0   0   2   0   2   0
 MK-5-12                0   0   0   0   2   2   2   0   2   2   0   2   2   2   0   2   2   0   2   2   0   2   0   2   2   0   0   2   0   0   2   0   2   2   2   0   0   2   2   2   0   2   2   2   2   0   0   0   0   0   2   2   2   2   0   0   2   2   2   0   2   0   2   2   0   2   0   0   2   0   2   2   0   0   0   0   2   2   0   2   0   0   2   2   2   2   2   2   0   2   0   0   2   0   2   2   2   0   2   0   2   0   2   2   0   2   0   2   0   0   2   0   0   2   0   2   0   0   2   0   0   0   0   0   2   0   0   0   2   2   2   0   0   0   2   0   0   0   0   2   2   0   2   2   2   0   2   2   0   2   0   0   0   0   2   2   2   0   2   2   2   2   0   2   2   0   2   2   0   2   2   2   2   0   2   2   2   2   0   2   0   0   2   2   2   0   0   2   2   0   0   2   0   0   0   0   2   0   2   0
 MK-5-13                0   0   0   0   2   2   2   0   2   2   0   2   0   2   0   2   0   0   2   2   0   2   0   2   2   0   0   2   0   0   2   0   2   2   2   0   0   2   2   2   0   2   2   2   2   0   0   0   0   0   2   2   2   0   0   2   2   2   2   0   2   2   2   0   0   2   0   2   2   0   0   2   2   0   0   0   2   2   0   0   0   0   2   2   2   2   2   2   0   2   0   0   2   0   0   2   2   0   0   0   2   0   2   2   0   0   0   2   0   2   2   0   0   2   0   2   0   0   2   2   0   0   0   0   2   0   0   0   2   2   2   0   0   0   2   0   0   2   0   2   2   0   2   2   0   0   2   2   0   2   0   0   0   0   2   2   2   2   2   2   2   2   0   0   2   0   0   2   0   2   2   2   2   0   0   2   2   2   0   2   0   0   2   2   2   0   0   2   2   0   0   2   0   0   0   0   2   0   2   0
 MK-5-14                0   0   2   0   2   2   2   0   2   2   2   2   0   2   0   0   0   0   2   2   0   2   0   2   2   0   0   0   0   0   2   0   2   2   0   0   0   2   2   2   0   2   0   2   2   0   0   0   0   0   2   2   0   0   0   2   2   2   2   0   2   2   2   2   0   2   0   2   2   2   0   2   2   0   0   0   0   2   0   0   0   0   2   2   2   2   2   2   2   2   0   0   2   0   0   0   2   0   0   0   2   0   2   2   0   0   0   2   0   0   2   0   0   0   0   2   2   0   2   2   0   0   0   0   2   0   0   0   2   0   2   0   0   2   2   2   0   2   0   2   2   0   2   2   0   0   2   2   2   2   0   2   0   0   2   2   2   2   2   2   2   2   0   0   2   2   0   2   2   2   2   2   2   0   0   2   2   2   2   2   0   0   2   2   2   0   0   2   2   2   0   2   0   2   0   0   2   0   2   0
 MK-5-15                0   0   2   0   2   2   2   0   2   2   2   2   0   0   0   0   0   0   2   2   0   2   0   2   2   0   0   0   0   0   2   0   2   2   0   0   0   2   2   2   0   0   0   2   2   2   0   0   0   0   2   2   0   0   0   2   2   2   2   0   2   2   2   2   0   2   0   2   2   2   0   2   2   0   0   0   0   0   0   0   0   0   2   2   2   2   2   2   2   0   0   0   2   0   0   0   2   0   0   0   2   0   2   2   0   0   0   2   2   0   2   0   0   0   0   2   2   0   2   0   0   0   0   0   2   0   0   0   2   0   2   0   0   2   2   2   0   2   0   2   2   0   2   2   0   2   2   2   2   2   0   2   0   0   2   2   2   2   2   2   2   2   2   2   2   2   0   2   2   2   2   2   2   0   2   2   2   0   2   0   0   0   2   2   2   0   0   2   2   2   0   2   0   2   0   0   2   0   2   0
 MK-5-16                0   2   2   0   2   2   2   0   2   0   2   2   0   0   0   0   0   0   2   2   0   2   0   2   2   0   0   0   0   0   2   0   2   2   2   0   0   0   2   2   0   0   0   2   2   2   0   0   0   0   2   2   0   0   0   2   0   2   2   2   0   2   2   2   0   2   0   2   2   2   0   2   2   0   0   0   0   0   0   2   0   0   2   2   2   2   0   0   2   2   0   0   2   0   0   0   2   0   0   0   2   0   2   2   0   0   0   2   2   0   2   0   0   0   0   0   2   2   2   0   0   0   0   0   2   0   0   0   2   0   2   0   0   2   2   2   0   2   0   2   0   0   2   2   0   2   0   2   2   2   0   2   0   0   2   2   2   2   2   0   2   2   2   2   2   2   0   2   2   2   0   2   2   0   0   2   2   0   2   0   0   0   2   2   2   0   0   2   2   2   0   2   0   2   0   0   2   0   2   0
 MK-6-1                 0   0   2   0   2   2   0   2   0   2   0   0   0   0   2   2   0   0   2   0   2   2   0   2   2   2   0   2   2   2   2   0   2   0   0   0   2   0   0   0   0   2   0   0   0   2   0   2   0   2   2   2   0   2   0   0   2   0   2   2   0   2   2   2   2   0   2   0   0   0   0   2   2   0   2   2   2   0   0   0   0   0   2   0   0   0   2   2   2   0   0   0   0   0   0   0   2   0   2   2   2   0   0   0   0   0   0   2   2   0   0   0   2   0   0   0   0   0   2   2   0   2   0   2   0   2   0   2   0   0   2   0   0   0   0   2   2   2   0   2   0   2   0   2   2   2   2   0   0   0   0   0   2   0   2   0   2   2   2   0   0   2   2   0   0   0   2   2   2   0   2   0   2   0   2   2   2   2   2   0   0   0   2   2   0   2   2   2   0   2   2   0   0   2   2   2   0   2   0   0
 MK-6-2                 0   0   2   0   2   2   0   2   0   0   0   0   0   0   2   2   0   0   2   0   2   2   2   2   2   2   0   2   0   2   2   0   2   0   2   0   2   0   2   0   0   2   0   0   0   0   0   2   0   2   2   2   0   2   0   0   2   0   2   2   0   2   0   2   0   0   2   0   0   0   0   2   2   0   2   2   0   0   2   0   0   0   2   0   2   0   2   2   2   0   0   0   0   0   0   0   2   0   2   2   2   0   0   0   0   0   0   2   2   0   2   0   2   0   0   0   0   0   0   2   0   2   2   2   0   2   0   2   0   0   2   0   0   0   0   2   2   0   0   2   0   2   2   2   2   2   2   0   0   0   0   0   2   0   2   0   2   2   2   0   0   2   2   0   0   0   2   2   2   0   2   0   2   0   2   0   2   2   2   0   0   0   2   2   0   2   2   2   0   2   2   0   0   0   2   2   0   2   0   0
 MK-6-3                 0   0   2   0   2   2   0   2   0   2   0   0   0   0   2   2   0   0   0   2   2   2   2   2   2   2   0   0   0   2   2   0   2   0   2   0   2   0   2   0   0   2   0   0   0   0   0   2   0   2   2   2   0   2   0   0   2   0   0   2   2   2   0   2   0   0   2   0   0   0   2   2   2   0   2   2   2   0   2   0   0   0   0   0   0   0   2   2   2   2   0   0   0   0   0   0   2   0   2   2   2   0   0   0   0   0   0   2   2   0   2   0   2   0   0   0   0   0   0   2   0   2   2   2   0   2   0   2   0   0   2   0   0   0   0   2   2   2   0   2   0   2   2   2   2   2   0   0   0   0   0   0   2   0   2   0   2   2   0   0   0   2   2   2   0   0   2   2   2   0   0   0   2   0   2   0   2   2   2   0   0   0   2   0   2   2   2   2   0   0   2   2   0   0   2   2   0   0   0   0
 MK-6-4                 2   0   0   0   2   2   0   2   0   2   0   0   0   0   0   2   0   0   0   2   2   2   2   2   2   0   0   0   0   0   2   0   2   0   2   0   2   0   0   0   0   2   0   2   0   0   0   2   0   0   2   2   0   2   0   0   2   0   0   2   2   0   0   2   2   0   2   0   0   2   2   2   2   0   2   2   2   0   0   0   0   0   0   0   0   0   2   2   2   2   2   0   2   0   0   0   2   0   0   2   2   0   0   0   0   2   0   0   0   0   2   0   2   2   0   0   0   2   0   2   0   2   2   2   0   2   0   2   2   0   2   0   0   0   0   2   2   2   0   0   0   2   2   2   2   2   0   0   0   2   0   0   2   0   2   0   2   2   0   0   0   0   2   2   0   0   2   2   2   0   2   2   2   0   2   0   2   2   2   0   0   0   2   0   2   2   2   2   0   0   2   2   0   0   2   2   0   0   0   0
 MK-6-5                 2   0   0   0   2   2   0   2   0   2   0   0   0   0   0   2   0   0   0   2   2   0   2   2   2   0   2   0   0   0   2   0   2   0   2   0   2   0   0   0   0   2   0   2   2   0   0   2   0   0   2   2   0   2   0   0   2   0   0   2   2   0   0   2   2   0   2   0   0   2   2   2   2   2   2   2   2   0   0   0   2   0   0   0   0   0   2   2   2   2   2   0   2   0   2   0   2   0   0   2   2   0   0   0   0   2   0   0   0   0   2   0   2   0   0   0   0   2   0   2   0   2   2   2   0   2   2   2   2   0   2   0   0   0   0   2   2   0   0   0   0   0   0   2   2   2   0   0   0   0   0   0   2   0   2   0   2   2   0   0   0   2   2   2   0   0   2   2   2   0   2   2   2   0   2   2   0   2   2   2   0   0   2   0   2   2   2   2   0   0   2   2   0   0   2   0   0   0   0   0
 MK-6-6                 2   0   0   0   2   2   0   2   0   2   0   0   0   0   0   2   0   0   0   2   2   0   2   2   0   0   2   0   0   0   2   0   2   0   2   2   2   0   0   2   0   2   0   2   2   0   0   2   0   0   2   2   0   2   0   0   2   0   0   2   2   0   0   2   2   0   2   0   0   2   2   0   2   2   2   2   2   0   0   0   2   0   0   0   0   0   0   2   2   2   2   0   2   2   2   0   2   0   0   2   2   0   0   0   0   2   2   0   0   0   2   0   2   0   0   0   0   2   0   2   0   2   2   0   0   2   2   2   2   0   2   0   0   0   0   2   0   2   0   0   0   0   0   2   2   2   0   0   0   0   0   0   2   0   2   0   2   2   0   0   0   0   2   2   0   0   2   2   2   0   2   2   2   0   2   2   0   2   2   2   0   0   2   0   2   2   2   2   0   0   2   2   0   2   2   0   0   0   0   2
 MK-6-7                 2   0   0   0   2   2   0   2   0   2   0   2   0   0   0   2   2   0   0   2   2   0   2   0   0   0   2   0   0   0   0   0   2   0   2   2   2   0   0   2   0   2   0   2   2   0   0   2   0   0   2   2   0   2   0   0   2   0   0   2   2   0   0   2   2   0   2   0   0   2   2   0   2   2   2   2   2   0   0   0   2   0   0   0   0   0   0   2   2   2   2   0   2   2   2   0   2   0   0   2   2   0   0   0   0   2   2   0   0   0   2   0   2   0   0   0   0   2   0   2   0   2   2   0   0   2   2   2   2   0   2   0   0   0   0   2   0   2   0   0   0   0   0   2   2   2   0   0   0   0   0   0   2   0   2   0   2   0   0   0   0   0   2   2   0   0   2   2   2   0   2   2   2   0   2   2   0   2   2   2   0   2   2   0   2   2   2   2   0   0   2   2   0   0   2   0   0   0   2   2
 MK-6-8                 2   0   0   0   0   2   0   2   0   2   0   2   0   0   0   2   2   0   0   2   2   0   2   0   0   0   2   0   0   0   0   0   2   0   2   2   2   0   0   2   0   2   0   2   2   2   2   2   0   0   2   2   0   2   0   0   2   0   0   2   2   0   0   2   0   0   2   0   0   2   2   0   2   0   2   2   2   0   0   0   2   0   0   0   0   0   0   2   2   2   2   0   2   2   2   0   2   0   0   2   2   0   2   0   0   2   2   0   0   0   2   0   2   0   0   0   0   2   0   2   0   0   2   0   0   2   2   2   2   0   0   2   0   0   0   2   0   2   0   0   0   0   2   0   2   2   0   0   0   0   2   0   2   0   0   0   2   0   0   0   0   2   2   2   0   0   0   0   2   0   2   2   2   0   2   2   0   0   2   2   0   2   2   0   2   2   2   2   0   0   2   2   0   0   2   0   2   0   2   0
 MK-6-9                 2   2   0   2   2   2   0   2   0   2   2   0   2   0   0   2   2   0   0   2   2   0   0   0   0   0   2   0   0   0   0   0   2   0   2   2   2   0   0   2   0   2   0   2   2   2   2   2   0   0   0   0   0   2   0   2   2   0   0   2   2   0   0   2   0   0   2   0   0   2   2   0   2   0   2   2   2   0   0   0   2   0   0   2   0   0   0   0   2   2   2   0   2   2   2   2   0   0   0   2   2   0   2   0   0   2   0   0   0   0   2   0   2   0   0   0   0   2   0   2   0   0   2   0   0   2   2   2   2   0   0   2   0   2   2   2   2   2   0   0   0   0   2   0   2   0   0   0   0   0   2   0   2   0   0   0   2   0   2   0   0   2   2   2   0   0   0   0   0   0   2   2   2   0   2   2   0   0   2   2   0   2   2   0   0   2   2   2   0   0   2   0   0   2   2   0   2   0   2   2
 MK-6-10                2   2   0   2   2   0   0   2   2   2   2   0   2   0   0   2   2   0   0   2   2   0   0   0   0   0   2   0   0   0   0   0   0   0   0   2   2   0   0   2   0   2   0   2   2   2   2   2   0   0   0   0   0   2   0   2   0   0   0   2   2   0   0   2   0   0   2   0   0   2   2   0   0   0   2   2   2   0   0   2   2   0   0   0   0   0   0   0   0   2   2   0   2   2   2   2   0   0   0   2   2   0   2   0   0   2   0   0   0   0   2   0   2   0   0   0   0   2   0   2   0   0   2   0   2   2   2   2   2   0   0   2   0   2   2   2   2   2   0   0   0   0   2   0   2   0   0   0   0   2   2   2   2   0   0   0   2   0   2   0   0   2   2   0   0   0   0   0   0   0   2   2   2   0   2   2   0   0   2   2   2   2   2   0   0   2   2   2   2   0   0   0   0   2   2   0   2   0   2   2
 MK-6-11                2   2   0   2   2   0   0   2   2   2   2   0   2   0   0   0   2   0   0   2   2   0   0   0   0   0   2   0   0   2   0   0   0   0   0   2   2   0   2   2   0   2   0   2   2   2   2   2   2   2   0   2   0   2   0   2   0   0   0   2   2   0   0   2   0   0   2   0   0   2   0   0   0   0   2   2   2   0   0   2   2   0   0   0   0   2   0   0   2   2   2   0   2   2   2   2   0   0   0   2   2   0   2   0   0   2   0   0   0   0   2   0   2   0   0   0   0   2   0   2   0   0   2   0   2   2   2   2   2   0   0   2   0   2   2   2   2   2   0   0   0   0   2   0   2   0   0   0   0   0   2   2   2   0   0   0   2   0   2   0   2   2   0   2   0   0   2   0   0   0   0   2   2   0   2   2   0   0   2   2   2   0   2   2   0   2   2   2   2   0   0   0   0   2   2   0   2   0   2   2
 MK-6-12                2   2   0   2   2   0   0   0   2   2   2   0   0   2   0   0   2   0   0   2   0   0   0   0   0   0   2   0   0   2   0   0   0   0   0   2   2   2   2   2   0   2   0   2   2   2   2   2   2   2   0   2   0   2   0   2   2   2   0   2   2   0   2   0   0   0   2   0   0   2   0   0   0   0   2   2   2   0   0   2   2   0   0   0   0   2   0   0   2   2   2   0   2   2   2   2   0   0   0   2   2   0   2   0   0   2   0   0   0   0   0   0   2   0   0   0   2   2   2   2   0   0   2   0   2   2   2   2   2   0   0   2   0   2   2   2   2   2   2   0   2   2   0   2   0   0   0   0   0   0   2   2   2   0   0   0   2   0   2   0   2   2   0   2   0   0   2   0   0   0   0   2   2   0   0   2   0   0   2   2   2   0   2   2   0   2   2   0   2   0   0   2   0   2   2   0   2   0   2   2
 MK-6-13                2   2   0   2   2   2   0   0   0   2   2   0   0   2   0   2   0   0   2   2   0   2   0   0   0   0   0   0   0   2   0   0   0   0   0   2   2   2   2   2   0   2   0   2   2   2   2   2   2   2   0   2   0   2   0   2   2   2   0   2   2   0   2   0   0   0   2   0   0   2   0   0   0   0   2   2   2   0   0   2   2   0   0   0   2   0   0   0   2   2   2   0   2   2   2   2   0   0   0   2   2   0   2   0   0   2   0   0   0   0   0   0   2   0   0   0   2   2   2   2   0   0   2   0   0   2   2   2   2   0   0   2   0   2   2   2   2   2   2   0   0   2   2   2   2   0   0   0   0   0   0   2   0   0   0   0   2   0   2   0   2   2   0   2   2   0   0   0   0   0   0   2   2   0   0   2   0   0   2   2   2   2   2   2   0   2   2   0   2   0   0   2   0   2   2   0   2   0   2   2
 MK-6-14                0   2   0   2   2   2   0   0   0   2   2   0   2   2   0   2   0   0   2   2   0   2   0   0   0   0   0   0   0   2   0   0   0   0   0   2   0   2   2   2   0   2   0   2   2   2   2   2   0   2   0   2   0   2   0   2   2   2   0   2   2   0   2   0   0   0   2   0   0   2   0   0   0   0   2   2   2   0   0   2   2   0   0   0   2   0   0   0   2   2   2   0   2   2   2   2   0   0   0   2   2   0   2   0   0   2   0   0   0   0   0   0   2   0   0   0   2   2   2   2   0   0   2   0   0   0   2   2   0   0   2   2   0   2   2   2   2   2   2   0   0   2   2   2   2   0   0   0   0   0   0   2   0   0   0   0   2   0   0   0   2   0   0   2   2   0   0   2   0   0   0   2   2   0   0   2   0   2   2   0   0   2   2   2   0   2   2   0   2   0   0   2   0   2   2   0   2   0   2   0
 MK-6-15                0   0   0   2   2   2   0   0   0   2   2   0   2   2   0   2   0   0   0   2   0   2   0   0   0   0   0   0   0   2   0   0   0   0   0   2   0   2   2   2   0   2   0   0   2   2   0   2   0   2   0   2   0   2   0   2   2   0   0   0   2   0   0   0   0   0   2   0   2   2   0   0   0   2   2   0   2   0   0   2   2   0   0   0   2   0   0   0   2   2   2   0   2   0   2   2   0   0   0   2   2   0   2   0   0   2   0   0   0   0   0   0   0   0   0   2   2   2   2   2   0   0   2   0   0   0   2   2   0   0   2   2   0   2   2   2   2   2   2   0   0   2   0   0   2   0   0   0   0   0   0   2   0   0   0   0   2   0   2   0   2   2   0   2   2   0   0   2   0   0   0   2   2   0   0   2   0   2   2   0   0   2   2   2   0   2   2   0   2   0   0   0   0   2   2   0   2   0   2   0
 MK-6-16                0   0   0   2   2   0   0   0   0   2   2   0   2   2   0   2   0   0   0   2   0   2   0   0   0   0   0   0   0   2   0   0   0   0   2   2   0   2   0   0   2   2   0   0   2   2   0   2   0   0   0   2   0   2   0   2   2   0   0   2   2   0   2   0   0   0   2   0   0   2   0   0   0   2   2   0   2   0   0   2   2   0   0   0   2   0   0   2   2   2   2   0   2   0   2   2   0   0   0   2   2   0   2   0   0   2   0   0   0   0   0   0   0   0   0   2   2   2   2   2   0   2   2   0   0   0   2   2   0   0   2   2   0   2   2   2   2   2   2   0   0   2   0   0   2   0   0   0   0   0   2   2   0   0   0   0   2   0   2   0   2   2   0   2   2   0   0   2   0   0   0   2   2   0   0   2   0   2   2   0   0   2   2   0   0   2   2   2   0   0   0   0   0   2   2   0   2   0   2   0
 
!****************************************** Phenotypic Data **********************************************************
!-100.0 is resevred for missing phenotype
SimulatedTrait1        15.6326   13.8347   17.3308   16.4360   13.5669   17.7105   14.3315   14.8174    7.6711   15.3545   15.8278   17.8431   14.5100   13.6452   18.3219   16.1988   10.1587   18.7124   18.6158   12.7602   12.2210    6.0351   17.3889   17.3255   14.4760   15.6653   16.1577   15.1280   14.4163   17.5230   14.5454   20.3405   14.8315   15.0785    9.2467   17.1866   13.8019   17.5819   16.0089   17.0980   17.7190   15.1280   16.6953   19.6112   16.8335   14.6834   17.8432   13.5342   15.8761   11.0293   12.6226   16.3465   12.8058   16.1687   17.4058   13.2363   14.5775   14.3281   11.3060   14.1376   16.5844   13.0310   12.3431   20.1937    9.3117   19.8721   12.3869   16.6666   18.8140   19.0743   13.1678   14.0013   14.8450   17.0366   10.9545   12.6451   19.1262   11.3593   16.3841   16.6799   14.9676   12.6826   14.7631   10.1697   12.0055   14.8394   10.8659   12.8371   15.8125   17.8144   17.3342    9.6160   14.9554   15.0041   13.9733   16.4402   13.0849    8.5454   13.8644   11.1193   14.3418   15.9536   15.5798   15.4363   16.3431   10.0097   17.1383   12.1428   14.9937   12.2239    8.2044   15.3211   15.2365   12.4789   11.7196   19.4506   19.7283   16.8644   16.8560   13.0862   13.3337   12.2521   16.3570   12.3727   15.8927   10.8291   13.3590   14.8698   17.3562   11.1104   15.7289   10.9493   15.1317   13.4373   16.9750   22.6640   12.6732   12.8278   16.7374   15.5840   12.8575   12.0656   10.2355   14.2454   10.5946   13.6002   11.4191   16.0442   13.1796   14.4788   16.2375   13.1514   15.0769   16.8290   14.0127   13.4633   15.4589   17.2974   14.9467   18.9258   11.4299   14.4583   11.8931   15.5837   16.2009   14.3064    7.0285   18.6047   15.6847   14.8679   13.5301   14.3024   13.1392   19.6402   15.3549   15.9631   17.3407   16.4733   17.1278   16.7953   14.3621   17.4803   15.3064   17.7175   14.2958   14.5712   15.8170   10.4677   13.2798   14.3935   14.2283   15.9142   16.6297   10.8369   15.8661   17.9628   15.0643   14.8766   14.0180   16.7628
SimulatedTrait2        11.2467    9.6475    9.2779   10.8857   10.5544    9.3859   11.7246   10.0973   12.1939   12.6882   12.7150    9.9319    8.9460    9.1094    9.7797   13.9852    9.9370   12.5964   10.8175    9.6903    9.5150   12.6573    8.4516   11.8352   11.3228    9.2982    8.6308    9.0979   10.4387    7.8280   10.7810    9.1535   11.4956    9.9742   10.0276   10.8614    9.1365    8.6644   10.9991    7.5858    9.8437    9.0597   12.4947   11.4952   10.7530   11.5858    8.5779    5.6463   11.9971   11.2370   10.0719    8.8320   11.6110   10.6016   10.9630   11.9614   10.5346   11.3038    9.2945   11.8430   12.5875    8.5100   10.5542   11.7028   13.1221   12.4050    8.0309   10.4233   11.9150   10.0198    9.8320    8.6337    9.4721   11.9544   10.0963   10.4178   10.9265   11.9096    8.1384    7.3248   10.2408    9.3858    8.7509   10.3760    9.3554   12.4048    9.4233    9.5086   11.2778    8.1890   11.5659   10.2847   11.7100   12.8557    8.7085   11.2289    9.7626    8.7260   11.1135    9.6325   10.2184    9.5766    8.0225   11.3298    9.1065    9.4282    9.5488   11.3644   11.5369    9.1076    8.3447   12.4687    8.7305   10.0831    9.5333    9.5218    9.6694    8.7174    4.9023   10.0827   11.1927   10.0854   10.7768   11.5212    8.9083    9.7643   10.0960    8.4781    7.2175    9.1863   10.0662    9.4325   10.1264   11.1560    8.1454    7.4877    6.9877   11.2678    6.5584    9.8601    9.4986   10.3710   10.1821   10.6177    7.6643   11.4393    8.1493   11.8140    8.6949   10.1599    9.7334    6.0215   11.0539   11.9757   12.8799    8.4725   11.5702   12.8144   11.2865    9.4910    9.7749    9.1361    9.0552    7.3522   11.5104   11.0059   10.6816   12.6831    8.6770    7.1697    7.2829    8.6673    8.7719   13.2258    9.7212   11.0790   11.2825    7.5428    8.7505    8.0267    7.5080    9.9096    8.2274   11.9173   12.2115    9.6556   13.3098   11.8208    8.7663   11.6354    9.8840    7.6195    8.0856    8.9339   11.7037    6.7807   12.6234   11.1737   11.0299    6.5673
 
