# Supplementary material for: Inclusive Composite Interval Mapping of QTL by Environment Interactions in Biparental Populations
Source: PLoS One. 2015 Jul 10;10(7):e0132414. doi: 10.1371/journal.pone.0132414 (PMC4498613; doi:10.1371/journal.pone.0132414)
Supplement: S4 File — (ZIP) [file pone.0132414.s004.zip › H=0.1/L1/run_00098.met]

!**********************Note: lines staring with "!" are remarks and will be ignored in the program********************
!*********************************General Information**********************************
!Assuming F1 = P1 x P2, populations available in QTL IciMapping are: 
!  1, P1BC1F1 = P1 x F1, the first backcrossing where P1 is used as the recurrent parent;
!  2, P2BC1F1 = P2 x F1, the first backcrossing where P2 is used as the recurrent parent;
!  3, F1DH, F1-derived doubled haploids; 
!  4, RIL or F1RIL, recombination inbred lines through the repeated selfing of F1;
!  5, P1BC1RIL, recombination inbred lines through the repeated selfing of P1BC1F1;
!  6, P2BC1RIL, recombination inbred lines through the repeated selfing of P2BC1F1;
!  7, F2, the selfing generation of F1;
!  8, F3, the selfing generation of F2;
!  9, P1BC2F1, the second backcrossing where P1 is used as the recurrent parent; 
! 10, P2BC2F1, the second backcrossing where P2 is used as the recurrent parent;
! 11, P1BC2RIL, recombination inred lines through the repeated selfing of P1BC2F1; 
! 12, P2BC2RIL, recombination inred lines through the repeated selfing of P2BC2F1; 
! 13, P1BC1F2, the selfing generation of P1BC1F1; 
! 14, P2BC1F2, the selfing generation of P2BC1F1; 
! 15, P1BC2F2, the selfing generation of P1BC2F1; 
! 16, P2BC2F2, the selfing generation of P2BC2F1; 
! 17, P1BC1DH, P1BC1F1-derived doubled haploids; 
! 18, P2BC1DH, P2BC1F1-derived doubled haploids; 
! 19, P1BC2DH, P1BC2F1-derived doubled haploids; 
! 20, P2BC2DH, P2BC2F1-derived doubled haploids; 
   3      !Mapping Population (see remarks above)
   2      !Mapping Function (1 for Kosambi; 2 for Haldane; 3 for Morgan)
   2      !Marker Space Type (1 for intervals; 2 for positions)
   1      !Marker Space Unit(1 for centiMorgans; 2 for Morgan)
   6      !Number of Chromosomes (or Linkage Groups)
 200      !Size of the mapping population
   2      !Number of environments
 
!***************************************** Chromosomes and Linkage Maps **********************************************
!Chromosome                 NumMarkers
-CH1                        16
-CH2                        16
-CH3                        16
-CH4                        16
-CH5                        16
-CH6                        16
!Linkage map (Marker name followed by position or the interval length)
 MK-1-1                1     0.000
 MK-1-2                1    10.000
 MK-1-3                1    20.000
 MK-1-4                1    30.000
 MK-1-5                1    40.000
 MK-1-6                1    50.000
 MK-1-7                1    60.000
 MK-1-8                1    70.000
 MK-1-9                1    80.000
 MK-1-10               1    90.000
 MK-1-11               1   100.000
 MK-1-12               1   110.000
 MK-1-13               1   120.000
 MK-1-14               1   130.000
 MK-1-15               1   140.000
 MK-1-16               1   150.000
 MK-2-1                2     0.000
 MK-2-2                2    10.000
 MK-2-3                2    20.000
 MK-2-4                2    30.000
 MK-2-5                2    40.000
 MK-2-6                2    50.000
 MK-2-7                2    60.000
 MK-2-8                2    70.000
 MK-2-9                2    80.000
 MK-2-10               2    90.000
 MK-2-11               2   100.000
 MK-2-12               2   110.000
 MK-2-13               2   120.000
 MK-2-14               2   130.000
 MK-2-15               2   140.000
 MK-2-16               2   150.000
 MK-3-1                3     0.000
 MK-3-2                3    10.000
 MK-3-3                3    20.000
 MK-3-4                3    30.000
 MK-3-5                3    40.000
 MK-3-6                3    50.000
 MK-3-7                3    60.000
 MK-3-8                3    70.000
 MK-3-9                3    80.000
 MK-3-10               3    90.000
 MK-3-11               3   100.000
 MK-3-12               3   110.000
 MK-3-13               3   120.000
 MK-3-14               3   130.000
 MK-3-15               3   140.000
 MK-3-16               3   150.000
 MK-4-1                4     0.000
 MK-4-2                4    10.000
 MK-4-3                4    20.000
 MK-4-4                4    30.000
 MK-4-5                4    40.000
 MK-4-6                4    50.000
 MK-4-7                4    60.000
 MK-4-8                4    70.000
 MK-4-9                4    80.000
 MK-4-10               4    90.000
 MK-4-11               4   100.000
 MK-4-12               4   110.000
 MK-4-13               4   120.000
 MK-4-14               4   130.000
 MK-4-15               4   140.000
 MK-4-16               4   150.000
 MK-5-1                5     0.000
 MK-5-2                5    10.000
 MK-5-3                5    20.000
 MK-5-4                5    30.000
 MK-5-5                5    40.000
 MK-5-6                5    50.000
 MK-5-7                5    60.000
 MK-5-8                5    70.000
 MK-5-9                5    80.000
 MK-5-10               5    90.000
 MK-5-11               5   100.000
 MK-5-12               5   110.000
 MK-5-13               5   120.000
 MK-5-14               5   130.000
 MK-5-15               5   140.000
 MK-5-16               5   150.000
 MK-6-1                6     0.000
 MK-6-2                6    10.000
 MK-6-3                6    20.000
 MK-6-4                6    30.000
 MK-6-5                6    40.000
 MK-6-6                6    50.000
 MK-6-7                6    60.000
 MK-6-8                6    70.000
 MK-6-9                6    80.000
 MK-6-10               6    90.000
 MK-6-11               6   100.000
 MK-6-12               6   110.000
 MK-6-13               6   120.000
 MK-6-14               6   130.000
 MK-6-15               6   140.000
 MK-6-16               6   150.000
!*********************************** Marker Types ********************************************************************
!Co-dominant marker: When heterozygote F1 is present, P1 is coded as 2, F1 is coded as 1, and P2 is coded as 0; Otherwise, P1 is coded as 2, and P2 is coded as 0. 
!Dominant marker: When heterozygote F1 is present, P1 and F1 are coded as 12, and P2 is coded as 0; Otherwise, P1 is coded as 2, and P2 is coded as 0.  
!Recessive markers: When heterozygote F1 is present, P1 is coded as 2, and F1 and P2 are coded as 10; Otherwise, P1 is coded as 2, and P2 is coded as 0. 
!Missing marker is coded as -1. 
 MK-1-1                 2   2   0   2   2   2   0   0   0   2   2   2   0   2   0   0   2   2   0   2   0   2   0   0   0   2   2   2   2   2   2   0   0   0   2   2   0   0   2   0   0   0   2   2   0   2   0   0   0   0   0   2   2   2   2   2   2   2   0   2   2   2   0   2   2   2   0   2   0   2   0   0   0   2   0   0   2   0   2   2   0   0   0   0   0   0   2   2   2   2   2   2   2   2   0   2   0   0   2   0   0   0   2   0   0   0   0   2   2   0   2   0   2   2   2   2   0   2   2   0   2   0   2   2   0   0   0   2   0   0   2   0   0   0   2   2   2   0   0   2   2   2   2   0   0   0   2   0   0   0   2   0   2   0   0   2   2   2   2   2   0   0   0   0   2   2   2   2   2   0   2   0   0   2   2   2   0   2   0   2   0   2   0   0   0   2   0   2   2   2   0   0   0   2   0   0   2   0   0   0
 MK-1-2                 2   2   0   2   2   2   0   0   0   2   2   0   0   2   0   0   0   2   0   0   0   0   0   0   0   2   2   2   2   2   2   0   0   0   2   2   0   0   2   0   0   2   2   2   0   2   0   0   0   0   0   2   2   2   2   2   2   2   0   2   2   0   0   2   2   2   2   2   0   2   0   0   0   2   0   0   2   0   2   2   0   0   0   0   2   0   2   2   2   2   2   2   2   2   0   2   0   0   0   0   2   0   2   0   0   0   0   2   2   0   2   0   2   2   2   2   0   2   2   0   2   0   2   2   0   2   0   2   0   2   2   0   2   0   0   2   2   2   0   2   0   2   0   0   0   0   2   0   0   0   2   0   2   0   0   2   2   2   0   2   0   0   0   2   2   2   2   2   2   0   2   0   0   2   2   0   0   2   0   2   0   2   0   0   0   0   0   2   2   2   0   2   0   2   0   0   2   2   0   0
 MK-1-3                 2   2   0   2   2   2   0   0   0   2   2   0   0   2   0   0   0   2   0   0   0   0   2   0   0   2   2   2   0   2   2   0   0   0   2   2   2   0   0   0   0   2   0   0   0   2   0   0   0   2   0   2   2   2   2   2   2   2   2   2   2   0   0   2   2   0   2   2   0   2   0   0   0   2   0   0   2   0   2   2   0   0   0   2   2   0   2   2   0   2   2   2   2   2   0   2   2   2   0   0   2   2   2   0   0   0   0   2   2   0   2   0   2   2   2   2   0   2   0   2   2   0   2   2   0   0   0   2   0   2   2   0   2   0   2   2   2   0   0   2   0   2   0   0   0   0   2   0   2   0   2   0   2   0   0   2   2   0   0   2   0   0   0   2   2   2   2   2   2   0   2   0   0   2   2   0   0   2   0   2   0   2   0   0   0   0   0   2   2   2   0   2   0   2   0   0   2   0   0   0
 MK-1-4                 2   2   0   2   2   2   0   0   0   2   2   0   0   2   0   0   0   2   0   0   0   0   2   0   0   0   0   2   0   2   2   0   0   0   2   0   2   0   2   0   0   2   0   0   0   2   0   0   0   0   0   2   2   2   2   2   2   2   2   2   2   2   0   2   2   0   2   0   0   2   0   0   2   2   0   2   2   0   2   2   0   0   0   2   2   0   2   2   0   2   2   2   0   2   0   2   2   2   0   0   2   2   2   0   0   0   0   2   2   0   2   0   2   2   2   2   0   2   0   2   2   0   2   2   0   0   0   2   0   2   2   0   2   0   2   2   2   2   0   2   0   2   0   0   0   0   2   0   2   0   2   0   2   0   0   2   2   0   0   2   2   0   0   2   2   2   2   2   2   0   2   0   0   2   2   0   0   2   0   2   0   2   0   0   0   0   2   2   2   2   0   0   0   2   0   0   0   0   0   2
 MK-1-5                 2   2   0   2   2   2   0   2   0   2   2   0   0   2   0   0   0   2   0   0   0   0   2   0   0   0   0   2   2   2   2   0   0   0   2   0   2   0   2   0   0   2   0   0   0   2   0   0   0   0   2   2   2   0   2   2   2   2   2   2   2   2   0   2   2   0   2   2   0   2   0   0   2   2   0   2   2   0   2   2   0   0   0   2   2   2   2   2   0   2   2   0   0   2   0   2   2   2   0   0   2   2   2   0   0   0   0   2   2   0   2   0   2   2   2   2   2   2   0   2   2   0   2   2   0   0   0   2   0   2   2   0   2   0   2   2   2   2   2   2   0   2   2   0   0   0   2   0   2   0   2   0   2   0   2   2   2   0   0   2   2   0   0   2   2   2   2   2   2   0   2   0   0   2   2   0   0   2   0   2   0   2   0   0   0   0   2   2   2   2   0   0   0   2   0   0   0   0   0   2
 MK-1-6                 2   0   0   2   2   2   2   2   0   2   2   0   2   2   2   0   0   2   2   0   0   0   2   0   0   0   0   2   2   2   2   0   0   0   2   2   2   0   2   0   2   2   0   0   0   2   0   0   0   0   2   2   2   0   2   2   2   2   2   2   2   2   2   2   2   0   2   2   0   2   0   2   2   2   2   0   2   0   2   2   0   0   0   2   2   2   2   2   0   2   2   0   0   2   0   2   2   2   0   0   2   2   2   0   0   0   0   0   2   0   2   0   2   2   2   2   2   2   2   2   0   0   2   2   0   0   0   2   0   2   2   0   2   0   2   2   2   2   2   2   0   2   2   0   2   0   2   0   2   2   2   0   2   0   2   2   2   0   0   0   2   0   0   2   0   2   2   2   2   0   2   0   0   2   2   0   0   2   0   2   0   2   2   0   0   0   0   2   2   2   0   0   0   2   0   0   2   0   0   2
 MK-1-7                 2   0   0   2   2   2   2   2   0   2   2   0   2   2   2   0   0   2   2   0   0   0   2   2   2   0   0   2   2   2   2   2   0   2   2   2   0   0   2   0   2   2   0   2   0   2   0   0   0   0   2   2   2   0   2   2   2   2   2   2   2   0   2   2   2   2   2   2   0   2   0   2   2   2   2   0   2   0   2   2   0   0   0   2   2   0   2   2   0   2   2   0   0   0   0   0   2   2   0   0   2   2   2   0   0   2   0   0   0   0   2   0   2   2   2   2   2   2   2   2   0   0   2   2   2   0   0   2   2   2   2   0   2   0   0   2   0   2   2   2   0   2   2   0   2   0   2   0   2   2   2   0   2   0   2   2   2   0   2   0   2   0   0   2   0   2   2   2   2   0   2   0   0   2   0   2   0   2   0   2   0   2   2   0   0   0   0   2   2   2   0   0   0   2   0   0   2   0   0   2
 MK-1-8                 2   0   0   2   0   2   2   2   0   0   0   0   2   2   2   0   0   2   2   0   0   2   0   0   2   0   0   2   2   2   2   2   0   2   2   2   0   0   2   0   2   2   0   2   0   2   2   2   0   0   2   2   2   0   2   2   2   2   2   0   2   0   0   2   2   2   2   2   0   2   0   0   2   2   2   0   2   0   2   2   0   0   0   2   2   0   2   2   2   2   2   0   0   2   0   0   2   2   2   0   2   2   0   0   0   2   0   0   0   0   2   0   2   2   2   2   2   2   2   2   0   0   0   2   2   0   2   2   2   2   2   0   2   0   0   2   0   2   2   2   0   2   2   0   2   0   0   0   2   2   2   0   0   0   2   2   2   0   2   0   2   0   0   2   0   2   2   0   2   0   2   0   0   2   0   2   0   2   0   0   0   2   2   0   2   0   0   2   2   2   2   0   0   2   0   0   2   0   2   2
 MK-1-9                 2   0   0   2   2   2   2   2   0   0   0   0   2   2   2   0   0   2   0   0   0   0   0   0   2   2   0   0   0   2   2   2   0   2   2   0   0   0   2   0   0   2   0   2   0   2   2   2   0   0   2   2   2   0   2   2   2   2   2   0   2   0   0   2   2   2   2   2   0   2   0   0   2   2   0   0   2   0   0   2   0   0   0   2   2   0   2   2   2   2   2   0   0   2   0   0   2   2   2   0   0   2   0   0   0   2   0   0   0   0   0   0   2   2   2   2   2   0   2   2   2   0   0   2   2   0   2   2   2   2   2   0   2   0   0   2   0   2   2   2   0   2   2   0   2   0   0   0   2   2   2   0   0   0   2   2   2   2   2   0   2   0   0   2   0   2   2   0   2   0   2   0   0   2   0   2   0   2   0   0   0   2   2   0   2   0   0   0   2   0   2   0   0   0   0   0   2   0   2   2
 MK-1-10                0   0   0   2   2   2   2   2   0   2   0   0   2   2   2   0   0   2   0   0   0   0   0   0   2   0   0   0   0   2   2   2   2   2   2   0   0   2   2   0   0   2   0   2   0   2   2   2   0   0   2   2   2   0   2   2   2   2   2   0   2   0   0   2   2   2   2   2   2   0   2   0   2   0   0   0   2   0   0   2   0   0   0   2   2   0   2   2   2   2   2   0   0   2   0   0   2   0   2   0   0   2   2   0   0   2   0   0   0   0   0   0   2   2   2   2   2   0   2   2   2   0   0   2   2   0   2   2   2   2   2   0   2   0   0   2   0   2   2   2   0   2   2   0   2   0   2   0   2   2   2   0   0   0   2   2   2   0   2   0   2   0   0   2   0   2   2   0   2   0   2   0   2   2   0   2   2   2   0   0   0   2   2   0   0   0   0   0   2   0   2   0   0   0   0   0   2   0   0   2
 MK-1-11                0   0   0   2   0   2   2   2   0   2   0   2   2   2   2   0   0   2   0   0   0   0   0   0   2   0   2   0   0   2   0   2   2   2   2   0   0   2   2   0   0   2   0   2   0   2   2   2   0   0   2   2   2   0   2   2   2   2   2   0   2   0   0   2   2   2   2   2   2   0   2   2   2   0   0   2   2   0   0   2   0   0   0   2   2   0   0   2   2   0   2   0   0   0   0   0   0   0   2   0   0   2   2   0   0   2   0   0   0   0   0   0   2   0   2   2   2   0   0   0   2   0   0   2   2   0   2   2   2   2   2   0   2   0   0   2   0   2   2   2   2   2   2   0   2   0   2   0   2   0   2   0   0   0   2   2   2   0   2   0   2   0   0   2   0   2   2   0   2   0   2   0   2   2   0   2   2   2   0   0   0   2   2   0   0   0   2   0   2   2   0   0   0   0   0   0   2   0   0   2
 MK-1-12                0   0   0   2   2   2   2   0   0   2   0   2   2   2   2   0   0   2   0   0   0   0   0   0   2   0   2   0   0   2   0   2   2   2   2   0   0   2   2   0   0   2   0   2   0   2   2   2   2   0   2   2   2   0   2   2   2   2   2   0   2   0   2   2   0   2   2   2   2   0   2   2   2   0   0   2   2   2   0   2   0   0   2   2   2   0   0   2   2   0   2   0   0   0   2   0   0   0   2   0   0   2   2   0   2   0   0   0   0   0   0   0   2   0   0   2   2   0   0   0   2   0   0   2   2   0   2   2   2   2   2   0   2   0   0   2   0   2   2   2   2   2   2   0   2   0   2   0   2   0   2   0   0   0   2   2   0   0   2   0   2   0   0   2   0   2   2   2   2   0   2   2   2   2   0   2   2   2   0   0   0   2   2   2   0   0   2   0   2   2   0   0   0   0   0   0   2   0   0   2
 MK-1-13                0   0   0   2   2   2   2   0   0   2   0   2   0   2   2   0   0   2   0   0   0   2   0   0   2   0   2   0   2   2   0   2   2   2   2   2   0   0   2   0   0   2   0   2   0   2   2   2   2   0   2   2   2   0   2   2   0   2   2   2   2   0   2   2   0   2   2   2   2   0   2   2   2   0   0   2   2   2   0   2   0   0   2   2   2   0   0   2   0   0   2   0   0   0   0   0   0   0   2   0   0   2   2   0   2   0   0   0   2   0   0   0   2   0   2   2   2   0   0   0   2   0   0   2   2   0   2   2   2   2   2   0   2   0   0   2   0   2   2   2   0   2   2   0   2   0   2   0   2   2   2   0   0   0   2   2   0   0   2   0   2   0   0   2   0   2   2   2   2   0   2   2   2   2   0   2   2   2   0   0   0   2   2   2   0   0   2   0   2   0   0   0   0   0   0   0   2   0   0   2
 MK-1-14                0   0   0   2   2   2   2   0   0   2   0   2   2   2   0   2   0   2   0   0   0   2   2   2   2   0   0   0   2   0   0   2   2   2   2   2   0   0   2   0   0   2   0   2   0   2   2   2   2   0   0   2   2   0   2   2   0   2   2   2   2   0   2   2   0   2   2   2   2   0   2   2   2   2   2   2   2   0   0   2   0   0   2   2   2   0   0   2   0   0   2   0   0   0   0   2   0   0   0   0   0   2   2   0   0   2   0   0   2   0   0   0   2   0   0   2   2   0   2   0   2   0   2   2   2   0   2   2   2   2   0   0   2   0   2   2   0   2   2   2   0   2   2   0   2   0   2   0   2   2   2   0   0   0   2   2   0   0   2   0   2   0   0   2   0   0   2   2   2   0   2   2   2   2   0   2   2   2   0   0   0   2   2   2   0   0   2   0   2   0   0   0   0   0   0   0   0   0   0   2
 MK-1-15                0   0   0   2   2   0   2   0   0   2   0   2   2   2   0   2   0   2   2   0   0   2   2   2   2   0   0   0   2   0   0   0   2   2   2   2   2   0   2   0   0   2   0   2   0   2   2   2   2   0   0   2   2   0   2   2   0   2   2   2   2   0   2   2   0   2   2   2   2   0   2   2   2   2   2   2   2   2   0   0   0   0   2   2   0   0   0   2   0   0   2   0   0   0   0   2   0   0   0   0   0   0   2   0   0   2   0   0   2   0   0   0   2   0   0   2   2   0   2   0   2   0   2   2   2   0   0   2   2   2   0   0   2   0   2   2   0   2   2   2   0   2   2   0   2   0   2   2   2   2   2   0   0   0   2   2   0   0   2   0   0   2   0   2   0   0   2   2   2   0   2   2   2   0   0   2   2   2   0   0   0   2   2   2   0   0   2   0   2   0   0   0   0   0   0   0   0   0   0   2
 MK-1-16                0   0   0   2   2   2   2   0   0   2   0   2   2   2   0   2   0   2   2   0   0   2   2   2   2   0   2   0   2   2   0   0   2   2   2   2   2   0   2   0   0   2   0   2   0   2   2   2   2   2   0   2   2   0   2   0   0   2   2   0   2   0   2   2   0   2   2   2   2   0   2   2   2   2   2   2   2   2   0   0   0   0   2   2   0   0   0   2   0   2   2   0   0   0   0   2   0   0   0   0   0   0   2   0   0   0   0   0   2   0   0   0   2   0   0   2   2   0   2   0   2   0   2   2   0   2   0   2   2   2   0   0   2   0   2   2   0   2   2   2   0   2   2   0   2   0   2   2   2   2   0   0   0   0   0   0   0   0   0   0   0   2   0   2   0   0   2   2   2   2   2   2   2   0   0   2   2   2   0   0   0   2   2   2   0   0   2   0   2   0   2   0   0   0   0   0   0   0   0   2
 MK-2-1                 0   0   0   0   2   2   2   2   0   2   2   2   0   2   2   0   2   0   2   0   2   2   2   0   0   2   0   0   2   2   2   2   0   2   0   2   0   2   0   0   0   0   2   2   0   0   0   0   0   2   2   0   2   0   0   0   0   0   2   0   2   0   0   2   2   2   0   2   0   0   2   2   0   2   2   2   2   0   2   0   0   0   0   2   0   2   0   0   0   0   2   2   0   0   2   2   2   0   0   2   0   0   0   0   0   2   2   0   2   0   0   2   0   0   0   0   0   0   2   2   0   0   0   0   2   0   2   2   0   0   2   2   2   0   0   2   0   2   0   0   0   2   0   2   0   0   0   2   0   2   2   2   2   0   0   0   2   2   2   2   2   0   0   2   2   0   2   0   2   2   2   0   0   0   0   2   0   0   0   0   0   2   2   0   2   0   2   0   0   0   2   2   2   0   2   2   2   2   0   0
 MK-2-2                 0   0   0   0   2   2   0   2   0   2   2   2   0   2   2   0   2   0   2   0   2   2   2   0   0   0   0   2   2   2   2   2   0   2   0   2   0   0   0   2   0   0   2   2   0   0   0   0   0   2   2   0   0   0   0   0   0   0   2   0   2   0   0   2   2   2   0   2   0   0   2   2   0   2   0   2   2   0   2   0   0   0   0   2   0   2   0   0   0   0   2   2   0   0   2   2   2   0   0   2   0   0   0   0   0   2   2   0   2   2   0   2   0   0   0   0   0   0   2   2   0   0   0   0   2   0   2   2   2   0   2   2   0   0   0   2   0   0   0   0   0   2   0   2   0   0   0   2   0   2   2   2   2   0   0   0   2   2   2   2   2   0   0   2   2   0   2   0   2   2   2   0   0   0   0   2   0   2   0   0   0   0   2   0   2   0   2   0   0   0   2   2   2   0   2   2   2   2   0   0
 MK-2-3                 2   0   0   0   2   2   0   2   0   2   0   2   0   2   2   0   2   0   2   0   2   2   2   0   0   0   0   2   2   2   0   2   0   2   0   2   0   0   0   2   0   0   2   2   0   0   0   0   0   2   2   0   0   0   0   0   0   0   2   0   2   0   0   2   2   2   0   2   0   0   2   2   0   2   0   2   2   0   2   0   0   0   0   2   0   2   0   0   0   0   2   2   0   0   2   2   2   0   0   0   0   2   0   0   0   2   2   0   2   2   0   2   0   0   0   2   0   0   2   2   0   0   0   0   2   0   2   2   2   0   2   2   0   0   0   2   0   0   0   0   0   2   0   2   0   0   0   2   0   2   2   2   2   0   2   0   2   2   2   2   0   0   0   0   2   0   2   0   2   2   2   0   0   0   0   2   0   2   0   0   0   0   0   0   2   0   2   0   0   2   2   0   2   0   0   0   2   2   0   0
 MK-2-4                 2   0   0   0   2   2   0   2   0   2   0   2   0   2   0   0   0   0   2   0   2   2   2   2   0   0   0   2   2   2   0   2   0   2   0   2   0   0   0   2   0   0   2   2   0   0   0   0   0   2   2   0   0   0   0   0   0   0   2   0   2   0   0   2   2   2   2   2   0   0   2   2   2   2   0   2   2   0   2   0   0   0   0   2   0   2   2   0   0   0   2   2   0   0   2   2   2   0   0   0   0   2   0   0   0   2   2   0   2   2   0   2   0   0   0   2   2   0   2   2   0   0   0   0   2   0   2   2   0   0   0   2   0   0   2   2   2   0   0   0   0   2   0   2   0   2   0   2   0   2   2   2   2   0   0   2   2   2   2   0   0   0   0   0   2   0   2   0   2   2   2   2   0   0   0   2   0   2   0   0   0   0   0   0   2   0   2   2   0   2   2   2   0   0   0   0   2   2   0   0
 MK-2-5                 2   0   0   0   2   2   2   2   0   2   2   2   0   2   0   0   0   2   2   0   2   2   2   2   2   0   0   0   2   2   2   2   0   2   0   0   0   0   0   2   0   0   2   2   0   2   0   0   0   2   2   0   0   0   0   0   0   0   2   0   2   0   0   0   2   2   2   2   0   0   2   2   2   2   0   2   2   0   2   0   0   0   0   2   0   2   2   0   0   2   2   2   0   0   2   2   2   0   0   0   0   2   0   0   0   2   0   2   2   2   0   2   0   0   2   2   2   0   2   2   0   0   0   0   2   0   2   2   0   2   0   2   0   0   0   2   2   0   0   0   0   2   0   2   0   2   0   2   0   0   2   2   0   0   0   2   2   2   2   2   0   0   0   0   0   0   2   0   2   2   2   2   0   0   0   2   0   2   0   0   0   0   0   0   2   0   2   2   0   2   0   2   0   2   2   0   2   2   0   0
 MK-2-6                 2   0   0   0   2   2   2   2   0   2   0   2   0   2   0   0   0   2   2   0   2   2   2   2   2   0   0   0   2   2   2   2   2   2   0   0   2   0   0   2   0   0   2   2   2   2   0   0   0   2   2   0   0   0   0   0   0   0   2   0   2   0   0   0   2   2   2   2   0   0   2   2   2   2   0   2   2   0   2   0   2   0   0   2   2   2   2   0   0   2   2   2   0   0   2   2   2   2   0   0   0   2   2   0   0   2   0   2   2   2   0   0   0   2   2   2   2   2   2   2   0   0   0   0   2   0   2   2   0   2   0   2   0   0   0   2   2   0   0   0   0   2   0   2   2   2   0   2   0   0   2   2   0   0   0   2   2   2   2   2   0   0   0   0   0   0   2   0   2   2   2   2   2   0   0   2   0   2   0   0   0   0   2   0   2   0   2   2   0   2   0   2   0   2   2   0   2   2   0   0
 MK-2-7                 2   0   2   0   0   2   2   2   0   2   0   2   0   2   0   0   0   2   2   0   2   2   2   2   2   0   2   2   2   2   2   2   2   2   2   0   2   2   0   2   0   0   2   2   2   2   0   0   2   2   2   0   0   0   0   0   0   0   2   0   2   0   0   0   2   2   2   2   0   0   2   2   2   2   0   2   2   0   2   0   2   2   0   2   2   2   2   0   0   2   2   2   0   0   2   0   2   2   0   0   0   2   2   0   0   0   0   2   2   2   0   0   0   2   2   2   2   2   2   2   0   0   0   0   2   0   2   0   2   2   2   2   0   0   0   2   2   0   0   0   0   2   0   0   2   2   0   0   0   0   2   2   0   0   0   2   2   2   2   2   0   0   0   0   0   0   2   0   2   2   2   2   2   0   0   2   0   2   0   2   0   0   2   0   2   0   2   2   0   2   0   2   0   2   2   0   2   2   0   0
 MK-2-8                 2   0   2   0   0   2   2   2   0   0   0   2   0   2   0   0   0   2   0   0   2   2   0   0   2   2   0   2   2   2   2   2   2   2   2   0   2   2   0   2   0   0   2   2   2   2   0   0   2   2   2   0   0   0   0   0   0   2   2   0   2   0   0   0   2   2   2   2   0   0   2   2   2   2   0   2   2   0   2   0   2   2   0   2   2   2   0   0   0   2   2   2   0   0   2   0   2   2   0   0   0   2   2   0   0   0   0   2   2   2   0   0   0   0   2   2   2   2   2   2   0   0   0   0   2   0   2   0   2   2   2   2   0   0   0   0   2   0   0   0   0   2   0   0   2   2   0   0   0   0   2   2   0   0   0   2   2   2   2   2   0   0   0   0   0   0   2   0   2   2   2   2   2   0   0   2   0   2   0   2   0   2   2   0   2   0   2   2   0   2   0   2   0   2   2   0   2   2   0   0
 MK-2-9                 2   0   2   0   0   2   2   2   0   0   0   0   0   2   0   0   0   0   0   0   2   2   0   0   2   2   0   2   2   2   2   2   2   2   2   0   2   2   0   2   0   0   2   2   2   2   0   0   2   2   2   0   2   0   0   2   0   2   2   0   2   0   0   0   2   0   2   2   0   0   2   2   2   2   0   2   2   0   2   0   2   2   0   0   2   2   0   0   0   2   2   2   0   0   2   0   2   2   0   0   0   2   2   0   0   0   0   2   2   2   0   0   0   0   2   2   2   2   2   0   0   0   0   0   2   0   2   0   2   2   2   0   0   2   0   0   2   0   0   0   0   2   2   2   2   2   0   0   0   0   2   2   0   0   0   2   2   2   2   2   0   0   0   0   0   0   2   0   2   2   2   2   2   0   0   2   0   2   0   0   2   2   2   0   2   0   2   2   0   2   0   2   0   0   2   0   0   2   2   0
 MK-2-10                2   0   2   0   0   2   2   2   0   0   0   0   0   2   0   2   0   0   0   0   0   2   2   0   2   2   2   2   2   2   2   2   2   2   2   0   2   2   0   2   0   0   2   2   2   2   0   0   2   2   2   0   2   0   2   2   0   2   2   0   2   0   0   0   2   0   2   2   0   0   2   2   0   2   0   2   2   0   2   0   2   2   0   0   2   2   0   2   0   2   2   2   0   0   2   0   2   2   2   0   0   2   2   0   2   0   0   2   2   2   0   0   0   0   2   2   2   2   2   0   2   0   0   0   2   0   2   0   2   2   2   0   0   2   0   0   2   0   0   0   0   2   2   0   2   2   0   0   0   0   2   2   0   0   0   2   2   2   2   2   0   0   0   0   0   0   2   0   2   2   2   2   2   0   0   2   0   2   0   0   2   2   2   0   2   0   2   2   0   0   0   2   0   2   2   0   0   2   2   0
 MK-2-11                2   2   2   2   0   2   2   2   0   0   0   0   0   2   0   2   0   0   0   0   0   0   2   0   2   2   2   2   2   2   2   2   0   2   2   0   2   2   0   2   0   0   2   2   0   2   0   0   2   2   2   0   2   0   2   2   0   2   2   0   2   0   0   0   2   0   2   2   0   0   2   2   0   2   0   2   2   0   2   0   2   2   0   0   2   2   0   2   0   0   0   2   0   0   2   0   2   2   2   0   0   2   2   0   2   0   0   2   2   2   0   0   0   0   0   2   2   2   2   0   2   0   0   0   2   0   2   0   2   2   2   0   0   2   0   2   0   0   0   0   0   2   2   0   2   2   0   0   0   0   2   2   0   0   0   2   2   2   2   2   0   0   0   0   0   0   2   0   0   2   2   2   2   0   0   2   0   2   0   0   2   2   2   0   2   0   2   2   2   0   0   2   0   2   2   0   0   0   2   2
 MK-2-12                2   2   2   2   0   2   2   2   0   0   0   0   0   2   0   2   0   0   0   0   0   0   2   0   2   2   2   2   2   0   2   2   0   2   2   0   2   2   0   2   0   0   2   2   0   2   0   0   2   2   2   0   2   0   2   2   0   2   2   0   2   0   2   0   0   0   2   2   0   0   2   2   2   0   0   2   2   0   2   0   2   2   0   0   2   2   0   2   0   0   2   2   0   0   2   0   2   2   2   0   0   2   2   0   2   2   0   2   2   2   0   0   0   2   0   2   2   2   2   0   2   0   0   0   2   0   2   0   0   2   2   0   0   2   0   2   0   0   2   0   0   2   2   0   2   2   0   0   0   0   0   2   0   0   0   2   2   2   2   2   0   0   0   0   0   0   0   0   0   0   2   2   2   0   0   2   0   2   0   0   2   2   2   0   2   0   2   2   2   0   0   2   0   2   2   0   0   0   2   2
 MK-2-13                2   2   2   2   0   2   2   2   0   0   0   0   0   2   2   2   0   0   0   0   0   0   2   0   2   2   2   0   2   0   2   2   0   2   2   0   2   2   0   0   0   2   2   2   2   2   0   0   2   0   2   0   0   0   2   2   0   0   2   0   2   0   2   0   0   0   2   2   0   0   2   2   2   2   0   2   2   0   2   0   0   2   0   0   2   2   0   2   0   0   2   2   0   2   0   0   2   2   2   0   2   2   2   0   2   2   0   2   2   2   0   0   0   2   0   2   0   2   2   0   2   0   0   0   2   0   2   0   0   2   2   0   0   2   0   2   0   0   2   0   0   2   2   2   2   2   0   0   0   2   0   2   0   0   0   2   2   2   2   0   0   0   0   2   0   0   0   0   0   0   2   2   2   0   0   2   2   0   0   0   2   2   2   0   2   0   2   2   2   0   0   2   0   2   2   0   2   0   2   2
 MK-2-14                0   2   2   2   0   0   2   2   0   0   0   0   0   2   2   2   2   0   0   0   0   0   2   0   2   0   2   0   2   0   2   2   0   2   2   0   2   2   0   0   0   2   2   2   2   2   0   0   2   0   2   0   0   0   2   2   0   0   2   0   2   0   2   0   0   0   2   2   0   0   2   2   2   2   0   2   2   0   2   0   0   2   2   0   2   2   0   0   0   0   2   2   0   2   0   0   2   2   2   0   2   2   2   0   2   2   0   2   2   2   0   0   0   2   0   2   0   2   0   0   2   0   2   0   0   0   2   0   0   0   2   0   0   2   0   0   0   0   2   0   0   2   2   2   2   2   0   0   0   2   0   2   0   2   0   2   2   2   2   0   0   0   0   2   0   0   0   0   0   0   2   2   2   0   0   2   2   2   0   0   2   2   0   0   2   0   2   2   2   2   0   2   0   2   2   2   2   0   0   2
 MK-2-15                0   2   0   2   0   0   2   2   0   2   0   0   0   2   2   2   2   0   0   0   0   0   2   0   0   0   2   2   2   2   2   2   0   2   2   0   2   2   0   0   2   2   2   2   2   2   0   0   2   0   2   0   0   0   2   0   0   0   2   0   2   2   2   2   0   0   2   2   0   0   0   0   2   2   0   2   2   0   2   0   0   2   2   0   2   0   0   0   0   0   2   2   0   2   0   0   2   0   2   0   2   2   2   0   2   0   0   2   2   2   0   0   0   0   0   2   0   2   0   0   2   0   2   0   0   0   2   0   0   0   2   0   0   2   0   0   0   0   2   0   0   2   2   2   2   2   0   0   0   2   0   2   0   2   0   2   2   2   0   0   0   0   0   2   0   0   0   0   0   0   2   2   2   0   0   2   2   0   0   0   2   2   0   0   2   0   2   2   2   2   0   2   0   2   2   2   2   0   0   2
 MK-2-16                0   2   0   2   0   0   2   2   0   0   0   0   2   2   2   2   2   0   0   0   0   0   2   0   0   0   2   2   0   2   2   2   0   2   2   0   2   2   0   0   2   2   2   2   2   2   0   0   2   2   2   0   0   0   2   0   0   2   2   0   2   2   2   2   0   0   2   2   0   0   0   0   2   2   0   0   2   0   2   0   0   2   2   0   2   0   0   0   0   0   2   2   0   2   0   0   2   0   2   0   2   2   2   0   2   0   0   2   2   0   2   0   0   0   0   2   0   2   0   0   2   0   2   0   0   0   2   0   0   0   2   0   2   2   0   0   0   0   2   0   2   2   2   2   2   2   0   0   0   2   0   2   0   2   0   2   2   0   0   0   0   0   0   2   0   0   0   0   0   0   2   2   2   0   0   2   2   0   0   0   2   2   0   0   2   0   2   2   2   2   2   2   0   2   2   2   2   0   0   2
 MK-3-1                 0   0   0   0   2   0   0   0   2   2   2   2   2   0   0   0   0   0   2   2   0   2   2   2   2   0   0   2   2   2   0   2   2   0   2   0   2   0   0   2   2   0   2   2   2   0   0   2   0   0   2   2   0   2   2   0   2   0   0   0   2   0   0   0   0   0   2   0   2   2   2   2   2   2   2   0   2   2   0   0   2   0   2   0   0   0   2   0   0   0   2   2   0   0   0   2   2   2   0   2   2   2   0   0   2   2   2   2   0   0   0   0   0   2   2   0   2   2   2   0   2   2   0   0   2   0   0   0   2   2   0   2   0   0   0   0   2   2   2   0   2   2   0   2   0   0   0   2   2   0   0   0   0   0   0   2   2   0   2   2   2   2   0   0   0   0   0   2   2   0   2   0   0   2   2   0   0   0   0   2   0   0   0   0   2   0   2   0   0   0   2   2   2   0   0   2   2   2   2   0
 MK-3-2                 0   2   0   0   2   0   0   0   2   2   2   2   2   0   0   0   0   0   2   2   0   2   2   2   2   0   0   2   2   2   2   2   2   0   2   0   2   0   0   0   2   0   2   2   2   0   0   2   0   0   2   2   0   2   2   0   2   0   0   0   2   0   0   0   0   0   2   0   2   2   0   2   0   2   2   0   2   2   0   2   2   0   0   0   0   0   2   0   0   0   2   2   2   0   0   2   2   0   0   2   2   2   0   0   2   2   2   2   0   0   0   2   0   2   2   0   2   2   2   0   0   2   0   0   2   0   0   0   2   2   0   2   0   0   0   0   2   2   2   0   2   0   0   2   0   0   0   2   2   0   0   0   0   0   0   2   2   0   2   2   2   0   0   0   0   0   0   2   2   0   2   0   0   2   2   0   0   0   0   2   0   2   0   0   2   0   2   0   0   0   2   2   2   0   0   2   2   2   2   0
 MK-3-3                 0   2   0   0   0   0   0   0   0   2   2   2   2   0   0   0   0   0   2   2   0   2   2   2   2   0   0   2   2   2   2   2   2   0   2   0   2   0   0   0   2   0   2   2   2   0   2   2   0   0   2   2   0   2   2   0   2   0   2   0   2   0   0   0   0   0   2   0   2   2   0   2   2   2   2   0   0   2   0   2   2   0   0   0   0   0   2   0   0   0   2   2   2   0   0   2   2   0   2   2   2   2   0   0   2   2   0   2   0   2   0   2   0   2   2   0   2   2   2   0   0   2   0   0   0   2   0   0   0   2   0   0   0   0   0   2   2   2   2   0   2   0   0   2   0   0   0   2   0   0   0   0   0   0   0   0   2   2   2   2   2   2   0   0   0   0   0   2   2   0   2   0   0   2   2   0   2   0   0   2   0   2   0   0   2   0   2   0   0   0   2   2   2   2   0   2   2   2   2   0
 MK-3-4                 0   2   0   0   0   0   0   0   0   2   2   2   2   0   0   0   0   0   2   2   0   2   2   2   2   0   0   2   2   2   2   2   2   0   2   0   2   0   0   0   2   0   2   0   2   2   2   2   0   0   2   2   0   2   0   0   2   0   0   0   0   0   2   0   0   0   2   0   2   2   0   2   2   2   2   0   0   2   0   2   2   0   0   0   0   0   2   0   0   0   2   2   2   0   0   2   2   0   2   2   2   2   0   0   2   2   0   2   0   2   0   2   0   2   2   0   2   2   2   0   0   2   0   0   2   2   0   0   0   2   0   0   0   0   0   2   2   2   2   0   2   0   0   2   0   0   0   2   0   2   0   0   2   2   0   0   2   2   2   2   2   2   0   0   0   0   0   2   2   0   2   0   0   2   2   0   2   2   0   2   0   2   0   0   2   0   2   0   0   2   2   2   0   2   0   2   2   2   2   0
 MK-3-5                 2   2   2   0   0   0   0   0   0   2   2   2   2   0   0   0   0   0   2   2   0   2   2   0   2   0   0   2   0   2   2   2   2   0   0   0   2   0   0   0   2   0   2   0   2   2   2   2   0   0   2   2   2   2   0   0   2   0   0   0   0   0   2   0   0   0   0   0   2   2   0   2   2   2   2   0   0   2   0   2   2   0   0   0   0   2   2   0   0   0   2   0   2   0   0   2   2   0   0   2   2   2   0   0   2   2   0   2   0   2   0   2   0   2   2   0   2   2   2   0   0   2   0   0   2   0   0   0   0   2   0   0   0   0   0   2   2   2   2   0   2   0   0   2   2   0   0   2   0   2   0   0   2   2   0   0   2   2   2   0   2   0   0   0   0   0   0   2   2   0   2   0   0   0   2   0   2   2   0   2   0   2   0   0   0   0   2   0   0   2   2   2   0   0   0   2   2   2   2   0
 MK-3-6                 2   2   2   0   0   0   0   0   0   2   2   2   2   2   0   0   0   2   2   2   0   2   2   0   2   0   0   2   0   0   2   0   2   0   0   0   2   0   0   0   2   0   2   0   2   2   2   2   0   0   2   2   2   0   0   0   2   0   0   0   0   0   2   0   0   0   0   0   2   0   0   2   2   2   2   0   0   2   0   2   2   0   0   0   0   2   2   0   0   0   2   0   2   0   0   2   2   0   0   2   2   2   0   0   2   2   0   0   0   2   0   2   2   2   2   2   2   2   2   0   0   2   0   0   2   0   0   0   0   2   0   0   0   2   0   2   2   2   0   2   2   0   0   2   2   0   0   2   0   2   0   0   2   2   0   0   2   2   2   0   2   2   0   0   0   2   0   2   0   0   2   0   0   0   2   0   2   2   0   2   0   2   0   0   0   2   0   0   2   2   2   2   0   0   0   2   2   2   2   0
 MK-3-7                 2   2   0   0   0   2   0   0   0   2   2   2   2   2   0   0   0   2   2   2   0   2   2   0   2   0   0   2   0   0   0   0   2   0   0   2   2   0   0   0   0   0   2   0   2   2   0   2   0   0   2   2   2   0   2   0   0   0   0   0   0   0   2   0   0   0   0   2   2   0   0   2   2   0   2   0   0   2   0   2   2   0   0   0   0   2   2   0   0   0   2   0   2   0   0   2   2   0   0   2   2   2   0   0   2   2   0   0   0   2   0   2   2   2   2   2   2   2   2   0   0   2   0   0   2   0   2   0   2   2   0   0   0   2   0   2   2   2   0   2   2   0   0   2   2   0   0   2   0   2   0   0   2   2   0   0   2   2   2   0   2   2   0   0   0   2   0   2   0   0   2   0   2   0   2   0   2   2   0   2   2   2   0   0   0   2   0   2   2   2   2   2   0   0   0   2   2   2   0   0
 MK-3-8                 2   2   0   0   0   2   0   0   0   2   2   2   0   2   0   0   0   2   2   0   0   2   2   0   2   2   0   0   0   0   0   0   2   2   0   0   2   0   0   0   0   0   2   0   2   2   0   2   0   0   2   2   2   2   2   0   0   0   0   0   0   0   2   0   0   2   0   2   2   0   0   2   2   0   2   0   0   0   0   2   2   0   0   0   0   2   2   0   0   0   2   0   2   0   0   2   2   0   2   2   2   2   0   0   2   2   2   0   0   2   0   2   2   2   2   2   2   2   2   0   0   2   0   0   2   0   2   0   2   2   0   0   2   2   0   2   2   2   2   2   2   0   0   2   2   0   0   2   0   2   0   0   2   2   0   0   2   0   2   0   2   2   0   0   2   2   0   2   0   0   2   0   2   0   2   0   2   2   0   2   2   2   0   0   0   2   0   2   2   2   2   2   0   0   0   2   2   2   0   0
 MK-3-9                 2   2   0   0   0   2   0   0   0   2   2   0   0   2   0   0   0   2   2   0   0   2   2   0   2   2   0   0   0   0   0   0   2   2   0   0   2   0   0   0   0   0   2   0   2   2   0   2   0   0   2   2   2   0   2   0   0   0   0   0   0   0   2   0   0   2   0   2   2   0   0   2   2   2   2   0   2   0   0   2   2   0   0   2   0   2   2   0   0   0   2   0   2   0   0   2   2   0   2   2   0   2   0   0   2   2   2   0   0   2   0   2   2   2   2   2   2   2   0   0   0   2   0   0   2   0   2   0   2   2   0   0   2   2   0   2   2   2   2   2   2   2   0   2   0   0   0   2   0   2   0   0   2   0   0   0   2   0   2   0   2   2   0   0   2   2   0   2   0   0   2   0   2   0   2   0   2   2   0   2   2   2   0   0   0   2   0   2   2   2   2   2   0   0   0   2   2   2   0   0
 MK-3-10                2   2   0   0   0   2   0   0   0   2   2   0   0   2   2   0   0   2   2   0   0   2   2   0   2   2   0   2   0   0   0   0   2   2   0   0   0   0   0   0   0   0   2   0   2   0   0   2   0   0   2   2   2   0   0   0   0   0   0   0   0   0   2   0   2   0   0   2   2   0   0   2   2   2   2   0   2   0   0   2   2   2   0   2   0   0   2   0   0   0   2   0   2   0   0   2   0   0   2   2   0   0   0   2   2   2   2   2   0   2   0   2   2   2   2   2   0   2   0   0   0   2   2   0   2   0   2   0   2   2   0   0   2   2   0   2   2   2   2   2   2   2   0   2   0   0   0   2   0   2   0   2   2   0   2   0   2   0   2   0   2   2   0   0   2   2   0   2   0   0   2   0   2   0   0   0   2   2   0   2   2   2   0   0   0   2   0   2   2   2   2   2   0   0   0   2   2   2   0   2
 MK-3-11                2   2   0   0   0   2   0   0   0   2   2   2   0   2   2   0   2   2   2   0   2   2   0   0   2   2   0   2   0   0   2   0   2   2   0   0   0   2   0   0   0   0   2   0   0   0   0   2   0   0   0   2   2   0   0   0   0   0   0   0   0   2   0   0   0   0   0   2   2   0   0   2   2   2   2   0   2   0   0   2   2   0   0   2   0   0   2   0   0   0   2   0   2   0   0   2   0   0   2   2   0   0   0   2   2   2   2   2   0   2   0   2   2   2   2   2   0   2   0   0   0   2   2   0   2   0   2   0   2   2   2   0   2   0   2   2   2   2   2   2   2   2   0   2   2   0   0   2   0   2   0   2   2   0   2   2   2   0   2   2   2   2   0   0   2   2   0   2   0   2   2   2   2   0   0   0   2   2   0   2   2   2   0   0   0   2   0   2   2   2   2   2   0   0   0   2   2   2   0   2
 MK-3-12                0   2   0   0   0   2   0   0   0   2   2   2   0   0   2   0   2   2   2   0   2   2   0   0   0   2   0   0   0   0   2   0   2   2   0   0   2   2   0   0   0   0   2   0   0   0   0   0   0   0   0   2   2   0   0   0   0   0   0   0   0   2   2   0   2   0   0   2   2   0   0   2   2   2   0   0   2   0   0   2   2   0   0   2   0   0   2   0   0   0   2   0   2   0   0   2   0   0   2   2   0   0   0   2   2   2   2   2   0   2   0   2   2   2   2   0   0   2   0   0   0   2   2   0   0   0   2   0   2   0   2   0   2   0   2   2   2   2   2   0   2   2   0   2   2   2   0   2   0   2   0   2   2   0   0   2   2   0   2   2   2   2   0   2   2   2   0   2   0   0   2   0   2   2   0   0   0   2   0   2   2   2   0   0   0   2   0   2   2   2   2   2   2   0   0   2   0   2   0   2
 MK-3-13                0   2   2   0   0   2   0   0   0   0   2   2   0   0   2   2   2   2   2   2   2   2   0   0   0   2   0   0   0   0   2   2   0   2   0   0   2   2   0   0   2   0   2   0   0   0   0   0   0   0   0   2   2   0   0   0   0   0   0   0   2   2   2   0   2   0   0   2   2   0   0   2   2   2   0   0   2   0   0   2   2   0   0   2   0   0   2   0   2   2   2   0   2   0   0   2   0   0   2   2   0   0   0   0   2   2   2   2   0   2   0   2   2   0   2   0   0   2   2   0   0   2   2   0   0   0   2   0   2   0   2   0   2   0   2   2   2   2   2   0   2   2   0   2   2   2   0   2   0   2   0   2   2   0   0   2   2   0   2   2   2   2   0   2   0   2   0   2   0   0   2   0   2   2   0   0   0   2   0   0   2   2   2   0   2   2   0   0   2   2   2   2   2   0   0   2   0   2   0   2
 MK-3-14                0   2   2   0   0   2   0   0   0   0   2   2   0   0   2   0   2   2   2   2   2   2   0   0   0   2   2   0   0   0   2   2   2   2   0   2   2   2   0   0   2   0   2   0   0   0   0   0   0   0   0   2   2   0   0   0   0   2   0   0   2   2   0   0   2   0   0   2   2   0   0   2   2   0   0   0   2   0   0   2   2   0   0   2   0   0   2   0   2   2   2   0   2   0   0   2   2   0   2   2   0   0   0   0   2   2   2   2   0   2   2   0   2   0   2   0   0   2   2   0   0   2   2   0   2   0   0   0   2   0   2   0   2   0   2   2   2   2   2   0   2   2   0   2   2   2   0   2   0   2   0   2   2   0   0   2   2   2   2   2   2   2   0   2   0   2   0   2   0   0   2   0   2   2   0   0   0   2   0   0   2   2   2   0   2   2   0   2   0   2   0   2   2   0   0   0   0   2   0   0
 MK-3-15                2   2   0   0   0   2   0   0   0   2   0   2   0   2   0   0   2   0   2   2   2   2   0   0   0   2   2   0   0   0   2   2   2   2   0   2   2   0   2   2   2   0   2   0   0   2   0   0   0   0   0   2   2   0   0   2   0   2   0   0   2   2   2   0   2   0   0   2   2   0   0   2   2   0   0   0   0   0   2   2   0   0   0   2   0   0   2   0   2   2   2   0   2   0   2   2   2   0   2   2   0   0   0   0   0   2   2   2   0   2   2   0   2   0   2   0   0   2   2   2   2   2   2   0   2   0   0   0   2   0   2   0   2   0   2   2   2   2   2   0   2   2   0   2   2   2   0   2   0   2   0   2   2   0   0   2   2   2   2   2   2   2   0   0   0   2   0   2   0   0   2   0   2   2   0   0   0   2   0   0   2   2   2   0   2   2   2   2   0   2   0   2   2   0   0   0   0   2   0   0
 MK-3-16                2   2   0   0   2   2   0   0   0   2   0   2   0   2   0   2   2   0   0   0   2   2   0   0   0   2   2   0   0   0   2   0   0   2   0   2   2   0   2   2   2   0   2   0   0   2   0   0   0   0   0   2   2   0   0   2   0   2   0   2   0   2   2   0   2   0   0   2   2   0   0   2   2   0   2   0   0   0   2   2   0   0   2   2   0   0   2   2   2   2   2   0   2   2   2   2   2   0   2   2   0   0   0   0   0   2   2   2   2   2   2   0   2   0   2   0   0   2   2   2   2   2   2   0   2   2   0   0   2   0   2   0   0   0   2   2   0   2   2   0   0   0   0   2   2   2   0   2   0   2   0   2   2   0   0   2   2   2   2   2   2   2   0   0   0   0   0   0   0   0   2   0   2   2   0   0   2   0   0   0   2   2   2   0   2   2   2   2   2   2   0   2   2   0   0   0   0   2   0   0
 MK-4-1                 0   0   2   2   0   2   2   0   0   0   0   0   2   0   0   0   0   0   0   2   2   2   0   2   2   2   0   0   2   0   0   2   2   2   2   0   2   0   0   2   2   0   0   2   2   0   0   2   0   0   0   2   2   2   2   2   0   0   2   2   0   0   0   0   2   2   2   0   2   2   2   2   0   2   0   2   2   2   0   2   0   2   0   2   0   2   2   2   2   0   0   2   2   2   0   2   2   2   0   2   0   2   2   2   2   2   0   2   2   2   2   2   0   0   2   0   0   2   0   2   2   2   0   2   2   2   0   2   2   0   0   0   2   0   2   0   0   2   0   0   2   0   0   0   0   0   2   2   0   2   2   0   0   2   2   0   0   0   2   2   0   2   0   2   0   0   2   0   0   2   0   0   0   0   2   2   0   2   2   0   2   0   0   2   0   2   0   0   0   0   0   0   0   2   2   0   0   0   2   2
 MK-4-2                 0   0   2   0   0   2   2   0   0   0   0   0   2   0   0   0   0   0   0   2   0   2   0   2   0   2   0   0   2   0   0   2   2   2   2   0   2   0   0   2   2   0   0   2   2   0   2   2   2   0   0   2   2   2   2   2   0   0   2   2   0   0   0   0   2   2   2   2   2   2   2   2   0   2   0   2   2   2   0   2   0   2   0   2   0   2   2   2   2   0   0   2   2   2   0   2   2   2   0   2   2   2   2   2   2   2   0   2   0   2   2   2   0   0   0   0   0   2   0   2   2   2   0   0   2   2   0   2   2   0   0   0   2   0   2   0   0   2   0   0   2   0   0   2   0   2   2   2   0   2   2   0   0   2   2   0   0   0   2   2   0   2   0   2   2   0   2   0   0   2   0   0   0   0   0   2   0   2   2   0   2   0   0   2   0   2   0   0   0   0   0   0   0   0   2   2   0   0   2   2
 MK-4-3                 0   0   2   0   0   2   0   0   0   2   0   0   2   0   0   0   0   0   0   2   0   2   0   0   0   2   0   0   2   2   0   2   0   2   0   0   2   0   0   0   2   0   0   2   2   2   2   2   2   0   0   2   2   2   2   2   0   0   2   2   0   0   0   0   2   2   2   2   2   2   2   2   0   2   0   2   2   2   0   0   0   2   0   2   0   2   2   2   2   0   0   2   2   2   0   2   2   2   0   2   2   2   2   2   2   2   0   0   0   2   2   2   0   0   0   0   0   2   0   2   2   2   2   2   2   2   0   2   2   0   0   2   2   2   2   0   0   0   0   0   0   0   0   2   0   2   0   2   0   2   2   0   0   2   2   0   0   0   2   2   0   2   0   0   2   0   2   0   0   2   0   0   0   0   0   2   0   2   2   0   2   0   0   0   2   2   0   0   0   0   0   0   0   0   2   2   0   0   2   2
 MK-4-4                 0   0   2   0   0   2   2   0   0   2   0   0   2   0   0   0   0   0   0   2   0   2   0   0   0   2   2   0   2   2   2   2   0   2   0   0   2   0   0   0   2   0   0   2   2   2   2   2   2   0   0   2   2   2   2   2   0   0   2   2   0   2   0   0   2   2   2   2   2   2   2   2   0   2   0   0   0   2   0   0   0   2   2   2   0   2   2   2   2   0   0   2   2   0   0   2   2   2   0   2   2   2   2   2   2   2   0   0   0   2   2   2   0   0   0   0   0   2   0   2   2   2   2   2   2   2   0   2   2   0   0   2   2   2   2   0   0   0   0   0   0   0   0   2   0   2   0   2   0   2   2   0   0   2   2   0   0   0   2   2   0   2   0   0   0   0   2   0   0   2   0   0   0   0   0   2   2   2   0   0   0   0   0   0   2   2   0   0   0   0   0   0   0   0   2   2   0   0   2   2
 MK-4-5                 0   0   2   0   2   0   2   0   2   2   0   0   2   0   0   0   0   0   0   2   0   2   0   2   0   2   2   0   2   2   2   2   2   0   0   0   0   0   0   0   2   0   0   2   2   2   2   2   2   0   0   2   2   2   2   2   0   2   2   2   0   2   0   0   2   2   0   2   2   0   2   2   0   2   0   0   0   2   0   0   0   2   2   2   2   2   2   2   2   0   0   2   2   0   0   2   2   2   2   2   0   2   0   2   2   2   0   0   0   2   2   2   0   2   2   0   2   0   0   2   2   2   2   2   0   0   0   2   2   2   0   2   2   2   2   0   0   2   0   0   0   0   0   2   0   2   0   2   0   2   2   0   0   2   2   0   0   0   2   2   0   2   0   0   0   0   2   0   0   0   0   0   0   0   0   2   2   2   0   0   0   0   0   2   2   2   0   0   0   0   0   2   0   0   2   2   0   0   2   2
 MK-4-6                 0   0   2   0   2   0   2   0   2   2   0   0   2   0   0   0   0   0   2   0   2   2   2   2   0   2   2   0   2   2   2   2   2   0   2   0   0   0   0   0   2   0   0   2   2   2   2   2   2   0   0   2   2   2   2   2   0   2   2   2   2   0   0   0   2   2   0   2   2   0   2   2   2   2   0   0   0   2   0   0   0   2   2   2   2   2   2   2   2   0   0   2   2   0   0   2   2   2   2   2   0   2   0   2   2   2   0   0   0   2   2   2   0   2   2   0   2   0   0   2   2   2   2   2   2   0   0   2   2   2   0   2   2   2   2   0   0   2   0   0   0   0   0   2   0   2   0   2   2   2   2   0   2   2   2   0   0   2   2   2   0   2   0   0   2   0   2   0   0   0   0   0   0   0   0   2   2   2   0   0   0   0   0   2   2   2   2   0   0   0   0   2   0   0   2   2   0   0   2   2
 MK-4-7                 0   0   2   0   2   0   0   0   0   2   0   0   2   2   0   0   0   0   0   0   2   2   0   0   0   2   2   0   2   2   2   2   2   0   2   0   0   0   0   0   2   0   0   2   2   2   2   2   2   2   0   2   2   2   2   2   0   2   2   2   2   0   0   0   2   2   2   2   2   0   2   2   2   2   0   2   0   0   0   0   0   2   2   2   2   2   2   2   2   0   0   2   2   2   0   2   2   2   2   2   0   2   0   2   2   2   0   0   0   2   2   2   0   2   2   0   2   0   0   2   0   2   2   2   2   0   0   2   2   2   0   2   2   2   2   0   0   2   0   0   0   0   0   2   0   2   0   2   2   2   0   0   2   2   2   0   0   2   2   2   0   2   0   0   0   0   2   0   0   0   0   0   0   0   0   2   0   2   0   0   0   0   0   2   2   2   2   0   0   0   0   0   0   0   2   2   0   0   2   2
 MK-4-8                 0   0   2   0   2   0   0   0   0   2   0   0   2   2   0   0   0   0   0   2   0   2   0   2   0   2   2   0   2   0   2   2   0   0   2   0   0   0   0   2   2   0   0   2   2   2   2   2   2   2   0   2   2   2   2   2   0   2   2   2   2   0   0   0   2   0   2   0   2   0   2   2   2   2   0   2   0   0   2   0   0   2   2   2   2   0   2   2   2   0   0   0   2   2   0   2   2   2   2   2   0   2   0   2   0   2   0   0   0   2   2   2   0   2   2   2   2   0   0   0   0   2   2   2   2   0   0   2   2   2   0   2   2   2   2   0   0   2   0   0   0   0   0   2   0   2   0   2   2   2   0   0   2   2   2   0   0   2   2   2   0   2   2   0   2   0   2   0   0   0   0   0   0   0   0   2   0   2   0   0   0   0   0   2   2   2   0   0   0   2   0   0   0   0   2   2   0   0   2   2
 MK-4-9                 0   0   2   0   2   0   2   0   0   2   0   0   2   2   0   0   0   0   0   2   0   2   0   2   0   2   2   0   2   0   2   2   2   0   2   0   0   0   0   0   2   0   0   2   0   2   2   2   0   2   0   2   0   2   2   2   0   2   0   2   2   0   0   0   2   2   2   0   2   0   0   2   2   2   0   2   0   0   2   0   0   2   0   2   2   0   2   2   2   0   0   0   2   2   0   2   2   2   2   0   0   2   0   2   0   2   0   0   0   2   2   2   0   2   2   2   2   0   0   2   0   2   2   2   2   0   0   2   2   2   0   0   2   2   2   0   0   2   0   0   2   0   0   2   0   0   0   2   0   2   0   0   2   2   2   0   0   2   2   2   0   2   2   0   2   0   2   0   0   0   0   0   0   0   0   2   2   0   0   0   0   0   0   2   2   2   0   0   0   2   0   0   0   0   2   2   2   0   2   2
 MK-4-10                0   0   0   0   2   0   2   0   0   2   0   0   2   0   0   0   0   0   0   2   0   2   0   2   0   2   2   0   2   0   2   2   0   0   2   2   0   0   0   0   2   0   2   2   0   2   2   2   0   2   0   2   0   0   2   2   0   2   0   2   2   0   0   0   2   0   0   0   2   2   0   0   2   0   0   2   0   0   2   0   0   2   0   0   2   2   2   2   2   0   0   0   2   2   0   2   2   2   2   0   0   2   0   2   0   2   2   0   0   2   2   2   0   2   0   2   0   0   0   2   0   2   2   2   2   0   0   2   2   2   0   0   0   2   2   0   0   2   0   0   2   0   2   2   0   0   0   2   0   0   2   0   2   2   2   0   0   0   2   2   0   2   2   2   2   0   2   0   0   0   0   2   0   0   0   2   2   0   0   0   0   0   0   2   2   0   0   0   0   2   0   0   0   0   2   0   2   0   2   2
 MK-4-11                0   0   0   0   0   0   2   0   0   0   0   0   2   0   0   0   0   0   0   2   0   2   0   2   0   2   2   0   2   0   2   2   2   0   2   2   0   0   0   0   2   0   2   2   0   0   2   2   0   2   0   2   0   0   2   2   2   2   0   2   0   0   0   2   2   0   0   0   2   2   0   0   2   0   0   2   0   0   2   0   0   2   0   0   2   2   0   2   2   0   0   0   2   2   0   2   2   2   2   0   0   2   0   2   0   2   2   0   0   2   2   2   0   2   0   2   0   0   0   2   0   0   2   2   2   0   0   2   2   2   0   0   0   2   2   0   0   2   0   0   2   0   2   2   0   0   0   2   0   0   2   0   2   2   2   0   0   0   2   2   0   2   0   2   2   0   2   0   0   0   0   0   2   0   0   2   2   0   0   0   0   0   0   2   2   0   0   0   0   2   2   0   0   0   2   0   2   0   2   0
 MK-4-12                0   0   0   0   0   0   2   0   0   0   0   2   2   0   0   0   0   0   0   2   0   0   0   2   0   2   2   0   2   0   2   2   2   0   2   2   0   0   0   0   2   2   2   2   0   0   2   2   0   2   0   2   0   0   2   2   2   2   0   2   0   0   0   2   0   0   0   0   2   2   0   0   2   0   0   2   0   0   2   0   0   2   0   0   2   2   0   2   2   0   0   0   2   2   0   2   2   2   2   0   0   2   0   2   0   2   2   2   0   2   2   2   0   2   0   2   2   0   0   2   0   0   2   2   2   0   0   2   2   2   0   0   0   2   2   0   0   2   2   0   2   2   2   2   0   0   0   2   0   0   2   0   2   0   2   0   0   0   2   2   0   2   0   2   2   0   2   0   0   0   0   0   2   0   0   2   0   0   0   0   0   0   0   2   2   0   0   0   0   2   2   0   0   0   2   0   2   0   2   0
 MK-4-13                0   0   2   0   0   0   2   0   0   0   0   2   0   0   0   0   0   0   0   2   0   0   0   2   0   2   2   0   2   0   2   2   2   0   2   2   0   0   2   0   2   2   2   2   0   0   2   2   0   2   0   2   0   0   2   2   2   2   0   2   0   0   0   2   0   0   0   0   2   2   0   0   2   0   2   2   0   0   2   0   0   0   0   0   2   2   0   2   2   0   2   0   2   2   0   2   2   2   2   0   0   2   2   2   0   2   2   2   0   2   2   2   0   2   0   2   2   0   0   2   0   0   2   2   2   0   0   2   2   2   0   2   0   2   2   0   0   0   2   0   2   2   0   2   2   0   0   2   0   0   0   0   2   0   2   0   0   0   2   0   0   2   0   2   2   0   2   0   0   0   0   0   2   2   0   2   0   0   0   0   0   0   2   2   2   0   0   0   0   2   2   0   0   0   2   2   2   0   2   0
 MK-4-14                0   0   0   0   0   0   2   0   0   0   0   2   0   0   0   2   0   0   0   2   0   2   0   2   0   2   2   0   2   0   2   2   2   0   2   2   0   0   2   0   2   2   0   2   0   0   2   2   0   0   0   2   0   0   2   2   2   2   0   2   0   2   0   2   0   0   0   0   2   2   0   0   2   2   2   2   0   0   2   0   0   0   0   0   2   2   0   2   2   0   2   0   2   0   0   2   2   2   2   0   0   2   2   2   0   2   2   2   0   2   2   2   0   2   0   2   2   0   0   2   0   0   2   2   2   0   0   2   2   2   0   2   0   2   2   0   0   0   2   0   0   2   0   0   2   2   0   2   0   0   0   2   2   0   2   0   0   2   2   0   2   2   0   2   2   0   2   0   0   0   0   0   2   2   0   2   0   2   0   0   0   0   2   2   2   0   0   0   0   2   2   0   0   0   2   2   2   0   2   0
 MK-4-15                0   0   0   0   2   0   2   0   0   0   0   2   0   2   0   2   0   0   0   2   2   2   0   2   2   0   2   0   2   0   2   2   2   0   2   2   0   0   2   0   2   2   0   2   0   0   2   2   0   0   0   2   0   0   0   2   2   0   0   2   0   2   0   0   0   0   0   0   2   2   0   2   2   0   2   2   2   0   2   0   0   2   0   0   2   2   0   2   2   0   2   0   2   0   0   2   2   2   2   0   0   2   2   2   0   2   2   2   0   2   2   2   0   2   0   2   2   0   0   2   0   0   2   2   2   0   0   2   2   2   0   0   0   2   2   0   0   0   2   0   0   2   0   0   2   2   0   2   0   0   0   2   2   2   2   0   0   2   2   0   2   2   0   2   2   0   2   0   0   2   0   0   2   0   0   0   0   2   2   0   0   0   0   2   2   0   0   0   0   2   2   2   0   0   2   2   2   2   2   2
 MK-4-16                2   0   0   0   2   0   2   0   0   0   0   0   0   2   2   2   0   0   0   2   2   2   0   2   2   0   2   0   2   0   2   2   2   0   2   2   0   2   2   0   2   2   0   0   0   0   0   2   0   0   0   2   0   0   0   2   2   0   0   2   0   2   0   0   0   0   0   0   2   2   0   2   2   0   2   2   2   0   2   2   0   2   0   0   2   2   0   0   2   0   2   0   2   0   0   2   2   2   2   0   0   2   2   2   0   2   2   2   0   2   2   2   0   2   2   2   2   0   0   2   0   0   2   0   2   0   0   2   2   2   0   0   0   2   2   0   0   2   2   0   0   2   0   0   2   2   0   2   0   0   0   2   2   2   2   0   2   2   2   0   2   2   0   2   2   0   2   2   2   2   2   0   2   0   0   0   0   2   2   0   0   2   0   2   2   2   2   0   0   0   2   2   2   0   2   2   2   2   2   2
 MK-5-1                 2   2   2   2   0   0   2   2   2   0   2   0   2   0   2   2   2   2   0   0   2   0   2   0   2   0   0   2   2   0   2   0   0   0   2   2   2   2   0   2   0   0   2   0   0   2   2   0   2   2   2   0   2   0   2   2   0   0   2   0   0   0   0   0   2   0   2   2   0   0   0   2   0   2   0   0   0   0   0   0   2   0   2   2   2   0   0   2   0   0   0   0   0   2   2   2   0   2   0   0   2   2   0   2   2   0   2   0   0   0   0   2   0   0   2   0   2   0   0   2   0   0   2   0   2   0   2   0   2   0   0   0   2   0   0   2   2   0   2   0   2   0   0   2   2   0   2   0   0   2   0   0   2   0   0   2   0   0   0   0   0   2   0   2   0   0   2   2   0   2   0   2   2   0   2   2   0   2   2   0   0   2   0   0   2   0   0   0   2   2   2   2   0   0   2   2   0   0   2   0
 MK-5-2                 2   2   2   2   0   0   2   2   2   0   2   0   2   0   2   2   2   2   0   0   2   0   2   0   2   0   0   0   2   0   2   2   0   0   2   0   2   2   0   2   0   2   2   0   0   2   2   0   2   2   2   0   2   2   2   2   2   0   2   0   0   0   0   0   2   0   2   2   0   0   0   0   0   2   0   0   0   0   0   0   2   0   0   0   2   0   0   0   0   2   0   0   0   2   2   2   0   2   2   0   2   2   0   2   2   0   2   0   0   0   0   2   2   0   2   0   2   0   0   2   0   0   2   2   2   0   2   0   2   0   0   0   2   0   0   2   2   0   2   0   2   2   0   2   2   0   2   0   0   2   0   2   2   0   0   0   0   0   0   0   0   2   0   2   0   0   2   2   0   2   0   0   2   0   2   2   0   2   2   0   0   2   0   0   2   0   0   0   0   0   2   2   0   2   2   2   0   0   2   0
 MK-5-3                 2   2   2   2   0   0   2   2   2   0   2   0   2   0   2   2   2   2   0   0   2   2   2   0   2   0   0   0   2   0   2   0   0   0   2   0   2   2   0   2   0   0   2   0   0   2   2   2   2   2   2   0   2   2   2   2   2   2   2   0   0   0   0   2   2   0   2   2   0   0   0   0   0   2   0   0   0   0   0   0   2   0   2   0   2   2   0   0   0   2   0   0   0   2   2   2   0   2   2   0   2   2   0   2   2   0   2   0   0   0   0   2   2   0   2   0   2   0   0   2   0   0   2   2   2   0   2   0   2   0   0   0   2   0   0   2   2   0   2   0   2   2   0   2   2   2   2   0   0   2   0   2   2   0   0   0   0   2   0   0   0   2   2   2   0   0   2   2   0   2   0   0   2   0   2   2   0   2   2   0   0   2   0   0   2   0   0   0   0   0   2   2   0   2   2   2   0   0   2   0
 MK-5-4                 2   2   2   2   0   0   2   2   2   0   2   0   2   0   2   2   2   2   0   0   2   2   2   0   2   0   0   0   0   0   2   0   0   0   0   0   0   2   0   2   0   0   2   0   0   2   2   2   0   2   2   0   2   2   2   2   2   2   2   2   0   2   0   2   2   0   2   2   0   0   0   0   0   2   0   0   0   0   0   0   2   0   2   2   2   2   0   0   0   2   0   0   0   2   2   2   0   2   2   0   2   2   0   2   2   0   2   0   0   0   0   2   2   0   2   0   2   0   0   2   0   0   2   2   2   2   2   0   2   0   0   0   2   0   0   2   2   2   2   0   2   2   0   2   0   2   2   0   0   2   0   2   2   0   0   0   0   0   0   0   2   2   2   2   0   0   0   2   0   2   0   0   2   0   2   2   0   2   2   2   0   2   0   0   2   0   0   0   0   0   2   2   0   2   2   2   0   0   2   0
 MK-5-5                 2   2   2   2   0   0   2   2   2   0   0   0   2   0   2   2   2   2   0   0   2   2   0   0   2   0   0   0   0   0   2   0   0   0   0   0   0   2   0   2   0   0   2   0   0   2   2   2   0   2   2   0   2   2   2   2   2   2   2   2   0   2   0   2   2   0   2   2   0   0   0   0   0   2   0   2   0   0   0   0   2   0   2   2   2   2   0   0   2   2   0   0   0   2   2   2   0   2   2   0   2   2   0   2   2   0   2   0   0   0   0   2   0   0   2   0   2   0   0   2   0   0   2   2   2   2   2   0   2   0   0   0   2   0   0   0   0   2   2   0   0   2   0   2   0   2   0   0   0   2   0   2   2   0   0   0   0   0   0   0   0   2   2   2   0   0   0   2   0   0   0   0   2   0   2   2   0   2   2   2   0   2   2   0   2   0   0   0   0   0   2   2   0   2   0   2   0   0   2   0
 MK-5-6                 2   2   2   2   0   0   2   2   2   0   2   0   2   2   2   2   2   2   0   0   2   2   2   0   2   0   0   0   0   0   2   0   0   0   0   0   0   2   2   2   0   0   2   0   0   2   2   2   0   2   0   0   2   2   2   2   2   2   2   2   0   2   0   2   2   0   2   2   0   0   0   0   0   0   0   2   0   0   0   0   2   0   2   2   2   2   2   0   2   2   0   0   0   2   2   2   0   2   2   0   2   2   0   2   2   0   2   0   0   0   0   2   0   0   2   0   0   0   0   2   2   0   2   2   2   2   2   0   2   0   0   0   2   0   0   0   0   2   2   0   0   2   0   2   0   2   0   0   0   2   0   2   2   0   0   0   0   0   0   0   0   2   2   2   0   0   0   2   0   0   0   2   2   2   2   2   0   2   2   2   0   2   2   0   2   0   0   0   0   0   0   2   0   2   0   2   0   0   2   0
 MK-5-7                 2   2   2   2   0   0   2   2   2   0   2   0   2   2   2   2   0   2   0   0   2   2   2   0   2   0   0   0   0   0   2   0   0   0   0   0   0   2   2   2   0   0   2   0   0   2   2   2   0   2   0   0   0   0   2   2   2   2   2   2   0   2   0   2   2   0   2   2   0   0   2   0   0   2   0   2   0   0   0   2   2   0   2   2   2   2   2   0   2   2   0   0   2   2   2   2   0   2   2   0   2   2   0   2   2   0   2   0   0   0   0   2   0   0   2   0   0   2   0   2   2   2   2   2   2   2   2   2   2   0   0   0   2   0   0   0   0   2   2   0   0   2   0   0   0   2   0   0   0   2   0   2   2   0   0   0   0   0   0   0   0   2   2   2   0   2   0   2   0   0   0   2   2   2   2   2   0   2   2   2   0   2   0   0   2   0   2   0   0   0   2   2   2   2   0   2   0   0   2   0
 MK-5-8                 2   2   2   2   0   0   2   2   2   0   2   0   2   2   2   2   0   2   0   0   2   2   2   0   2   0   2   0   0   0   2   0   0   0   0   0   0   2   2   2   0   0   2   0   0   0   2   2   0   0   0   0   0   0   2   2   2   2   2   2   0   2   0   2   0   0   2   2   0   0   2   0   0   2   0   2   0   0   0   2   2   0   2   2   2   2   2   2   2   2   0   2   2   0   2   2   0   0   2   0   2   2   0   2   0   0   2   0   0   0   0   2   0   0   2   0   0   2   2   2   2   2   2   2   2   2   2   2   2   0   0   0   2   0   0   0   0   2   0   0   0   2   0   0   0   2   0   0   0   2   0   2   2   0   0   0   0   0   0   0   0   2   2   2   0   2   0   2   0   2   0   2   2   2   2   0   0   0   2   2   0   2   0   0   2   0   2   2   0   0   2   2   2   2   0   2   0   0   2   0
 MK-5-9                 2   2   0   2   0   0   2   0   0   0   2   0   2   2   2   2   0   0   0   0   2   2   2   0   2   0   2   0   0   0   2   0   0   0   0   0   0   2   2   2   0   2   2   0   0   0   2   2   0   0   0   2   0   0   2   2   2   2   2   2   0   2   0   2   0   0   2   2   0   0   2   0   0   2   0   2   2   0   0   2   2   0   2   2   2   2   2   2   2   2   0   2   2   0   2   2   0   0   2   0   2   2   0   0   0   0   2   0   0   0   0   2   0   0   2   0   0   2   2   2   2   2   2   2   2   2   2   2   2   0   0   0   2   0   0   0   0   2   0   2   0   0   0   0   0   2   0   0   0   2   0   2   2   0   0   0   2   0   0   2   2   2   2   2   0   2   0   2   0   2   0   2   2   2   2   2   0   0   0   2   0   2   0   0   2   0   0   0   0   0   2   2   2   2   0   2   0   0   2   0
 MK-5-10                2   2   0   2   0   0   2   0   0   0   2   0   2   2   2   2   0   0   2   0   0   2   2   0   2   0   2   0   0   0   2   0   0   0   0   0   2   2   2   2   0   2   2   0   0   0   2   2   0   0   0   2   0   0   2   2   2   2   2   2   2   2   0   2   0   0   2   2   0   0   2   2   0   2   0   2   0   0   0   0   2   0   2   0   2   2   2   2   0   2   0   2   2   0   2   2   0   2   2   2   0   2   0   0   0   0   2   0   0   0   0   2   0   0   2   0   0   2   2   2   2   2   2   2   2   2   2   0   2   2   0   2   2   0   0   0   0   2   0   2   0   0   0   0   0   2   0   0   0   2   0   2   2   0   0   0   0   0   0   2   2   2   2   2   0   2   0   2   0   2   0   2   2   2   2   2   0   0   0   0   0   2   0   0   2   0   0   0   0   0   2   2   2   2   0   2   0   0   2   0
 MK-5-11                2   2   0   2   0   0   2   0   0   0   2   0   2   0   2   2   0   0   2   0   2   2   2   0   2   0   0   2   0   0   2   0   0   0   0   0   2   2   0   0   0   2   2   0   0   0   2   2   0   0   0   2   0   0   2   0   2   2   2   2   2   2   0   2   0   0   2   2   2   0   2   2   0   2   0   2   2   0   2   0   2   2   2   0   2   2   2   2   0   2   0   2   2   0   2   2   0   2   2   2   0   2   0   0   0   0   2   0   0   0   0   2   0   0   2   0   0   2   2   2   2   2   2   2   2   2   2   0   2   2   0   2   2   0   0   0   2   2   2   2   0   0   0   2   0   2   0   0   0   2   0   2   2   2   0   0   0   0   0   2   2   2   2   2   0   2   0   2   0   2   0   2   2   2   0   0   0   0   0   0   0   2   0   0   2   0   0   0   2   0   2   2   2   2   0   2   0   0   2   0
 MK-5-12                2   2   0   2   0   0   2   0   0   0   2   0   2   0   2   2   0   0   2   0   2   2   2   0   2   0   0   2   0   0   2   0   0   0   2   2   2   2   0   0   0   2   2   0   2   0   2   0   2   0   0   2   2   0   2   2   2   0   2   2   0   2   0   2   0   0   2   2   2   0   2   0   0   2   0   2   2   0   2   0   2   2   2   0   0   2   2   2   0   2   0   2   2   0   2   2   0   2   2   2   2   2   0   0   0   0   2   2   0   2   0   2   0   0   2   0   2   2   2   2   2   2   2   2   2   2   2   0   2   2   0   2   2   0   0   0   2   2   2   2   2   0   0   2   0   2   0   0   0   2   2   0   2   2   0   0   0   0   0   2   2   2   2   2   0   0   0   2   0   2   0   2   2   2   0   0   0   2   0   0   0   2   2   0   2   2   0   0   0   0   2   2   2   2   0   2   0   0   2   0
 MK-5-13                0   2   0   2   0   0   2   0   0   2   2   0   2   0   2   2   2   0   2   0   2   2   2   0   2   2   0   2   0   0   2   0   0   0   2   2   2   0   0   0   0   2   0   0   2   0   2   0   2   0   0   2   0   0   2   2   2   0   2   2   0   2   0   2   0   0   0   2   2   0   2   0   0   2   0   2   0   0   2   0   2   2   2   0   0   2   2   2   0   2   0   2   0   0   2   2   0   2   2   2   2   0   0   0   0   0   2   2   0   2   0   2   2   0   0   0   2   2   2   2   2   2   2   2   2   2   2   0   2   0   0   2   2   0   0   0   2   2   2   0   0   0   0   2   0   2   2   0   0   2   2   0   2   2   0   0   0   0   0   2   2   0   2   2   0   0   0   2   2   2   0   2   2   0   0   0   0   2   0   0   2   2   2   0   2   2   0   0   2   0   2   2   2   2   0   2   0   0   2   0
 MK-5-14                0   2   0   2   0   0   2   2   0   2   2   0   0   0   2   2   2   0   2   0   2   2   2   0   2   0   0   2   0   2   2   0   2   0   2   0   0   0   0   0   0   2   0   0   2   2   2   0   2   0   2   2   0   0   2   2   2   0   2   2   0   2   0   2   0   0   0   0   0   0   2   0   0   2   0   2   2   0   2   0   2   2   2   0   0   2   2   2   2   2   0   0   0   0   2   2   0   2   2   2   2   0   0   0   0   0   2   2   0   2   0   2   2   0   0   0   2   2   2   2   2   2   2   2   2   2   0   0   2   0   0   2   2   0   2   0   2   2   0   0   0   0   0   0   0   2   2   0   0   2   2   0   2   2   0   0   0   0   0   2   2   0   2   2   0   0   0   2   2   2   0   2   0   0   2   0   0   2   0   0   2   2   2   0   2   2   0   0   2   0   2   2   2   0   0   2   0   0   2   0
 MK-5-15                0   2   0   2   0   0   2   2   0   2   2   0   0   0   2   2   2   0   2   0   2   2   2   0   2   0   0   2   0   2   2   0   2   0   2   0   0   0   0   0   0   2   0   0   2   2   2   0   2   0   0   2   0   0   2   2   2   0   2   2   0   2   0   2   0   0   0   2   0   0   2   0   0   2   0   2   2   2   2   0   2   2   2   0   0   2   2   2   0   2   0   0   0   0   2   2   0   2   2   2   2   0   0   0   0   0   2   0   0   2   0   2   2   0   0   0   2   2   2   2   2   2   2   2   2   2   0   2   2   2   0   2   2   0   2   0   2   2   0   0   0   0   0   0   0   2   2   0   0   2   0   0   2   2   2   0   0   0   2   2   2   0   2   2   0   0   0   2   2   2   0   2   0   0   2   0   0   2   2   0   2   2   2   0   2   2   0   0   2   0   2   2   2   0   0   2   0   0   2   2
 MK-5-16                0   2   0   2   0   0   2   2   0   2   2   0   0   0   2   2   2   0   2   0   2   2   0   0   2   0   0   2   0   2   2   0   2   0   2   0   0   0   0   0   0   2   0   0   2   2   2   0   2   0   0   2   0   0   0   2   2   2   2   2   0   2   2   2   0   2   0   2   0   0   2   0   0   2   0   2   2   2   2   0   0   2   2   0   0   2   2   2   0   2   0   0   0   2   2   2   0   2   0   2   2   0   0   0   0   0   2   2   0   2   0   2   2   0   0   0   2   2   2   2   2   2   2   2   2   2   0   2   2   2   0   2   2   0   2   0   2   2   0   0   2   0   0   0   0   2   2   0   0   2   0   0   2   2   2   0   0   0   2   2   0   0   2   2   0   2   0   2   2   0   0   2   0   0   2   0   0   2   2   0   2   2   2   0   2   2   0   2   2   0   0   2   2   0   0   2   0   0   2   2
 MK-6-1                 0   2   2   0   0   2   0   2   2   2   0   0   2   0   0   0   2   2   0   0   0   2   0   0   2   0   2   2   0   0   0   2   2   0   2   0   2   2   0   0   2   0   2   2   2   0   2   0   0   0   2   2   0   2   2   0   0   2   2   0   2   2   2   0   2   2   2   2   0   2   2   2   2   2   0   2   0   0   0   2   2   2   0   0   0   0   0   0   2   0   2   2   2   0   2   2   0   0   0   0   0   2   2   2   0   0   0   0   0   0   0   2   0   0   0   2   2   0   0   2   2   2   0   2   0   0   0   0   2   2   2   2   2   0   0   2   0   2   2   0   2   2   0   2   0   2   2   0   0   0   2   2   0   2   2   0   2   2   0   0   2   0   2   0   0   2   2   0   0   2   0   0   2   0   2   0   2   0   0   2   2   2   2   2   2   2   0   2   0   0   2   2   0   0   2   0   2   0   2   0
 MK-6-2                 0   2   2   0   0   2   0   2   0   2   0   0   2   2   0   0   2   0   0   0   0   2   0   0   2   0   2   2   0   0   0   2   2   0   2   0   2   2   2   0   2   0   2   0   2   0   2   0   2   0   2   2   0   2   2   0   0   2   2   2   2   2   2   0   2   2   2   2   0   2   2   2   2   2   0   0   0   2   0   2   2   2   0   0   0   0   0   0   0   0   2   2   2   0   2   2   0   0   0   0   0   2   0   2   0   0   0   0   0   0   0   2   0   0   0   2   2   0   0   2   2   2   0   2   0   0   0   0   2   0   2   2   2   2   0   2   0   0   0   0   2   2   0   2   0   0   2   0   0   0   0   2   0   2   2   0   2   2   0   0   2   2   2   0   0   2   0   0   0   2   0   0   0   0   2   0   2   0   0   2   2   0   2   2   2   2   0   2   0   0   2   2   0   0   2   0   2   0   2   0
 MK-6-3                 0   2   2   0   0   0   0   2   0   2   0   0   2   2   0   0   2   2   0   0   0   2   0   0   2   0   2   2   0   0   0   0   2   0   2   0   0   2   2   0   2   0   2   0   2   0   2   0   0   0   2   2   0   2   2   0   0   2   2   2   2   2   2   0   2   2   0   0   0   2   2   2   2   2   0   0   0   2   2   2   0   2   0   0   0   2   0   0   0   0   2   2   2   0   2   2   0   0   0   0   0   2   0   2   0   0   0   0   0   0   0   0   0   2   0   2   2   0   0   2   2   2   0   2   0   0   0   0   2   0   2   2   2   2   0   2   0   0   0   0   2   2   0   2   0   2   2   0   0   0   0   2   0   2   2   0   0   2   0   0   2   0   0   0   0   2   0   0   0   0   0   0   0   0   2   0   2   0   0   2   2   0   0   2   2   2   0   2   0   0   2   0   0   0   2   0   2   0   2   0
 MK-6-4                 2   2   2   2   0   2   2   2   0   2   0   0   2   2   0   2   2   2   0   0   0   2   0   0   2   0   2   2   0   2   0   0   2   0   2   0   2   2   2   0   2   0   2   2   2   0   2   0   0   0   2   2   2   2   0   0   0   2   2   2   2   2   2   0   2   2   0   0   0   2   2   2   2   2   0   2   0   2   2   2   0   2   0   0   0   0   0   0   0   0   2   2   2   2   2   2   0   0   0   0   2   2   0   2   0   0   0   0   0   0   0   0   0   2   0   2   2   0   0   2   2   0   0   0   0   2   0   0   2   2   2   2   2   2   0   2   0   0   0   0   2   2   0   2   0   2   2   0   0   0   2   2   0   2   2   0   0   2   0   0   2   0   0   0   0   2   0   0   0   0   2   0   0   0   2   2   2   0   0   2   2   0   0   2   2   2   0   2   0   0   2   0   0   0   2   0   2   0   2   0
 MK-6-5                 2   2   0   2   0   2   2   2   0   2   0   0   0   2   0   2   0   2   0   0   0   2   0   0   2   0   2   2   0   2   0   0   2   0   2   0   2   2   2   0   2   0   2   2   2   0   2   0   0   0   0   2   2   2   0   0   0   2   2   2   2   0   2   0   2   2   0   0   0   2   2   2   2   2   0   2   0   2   2   2   0   2   0   0   0   0   2   0   0   0   2   2   2   2   2   2   2   0   0   2   2   2   0   2   0   0   2   2   0   0   0   0   2   2   0   0   2   0   0   2   2   0   0   0   0   2   0   0   0   2   2   2   2   2   0   2   0   0   0   0   2   2   0   2   0   2   2   0   0   0   2   2   0   2   2   0   0   2   0   2   2   0   0   0   0   2   0   0   0   0   2   0   0   0   2   2   2   0   0   2   2   0   0   2   2   2   0   2   0   0   2   0   0   0   2   0   2   0   2   0
 MK-6-6                 0   2   0   2   2   2   2   2   0   2   0   0   0   2   0   0   0   2   0   0   0   2   2   0   2   0   2   2   2   2   0   0   2   0   2   2   2   0   2   0   2   0   2   2   2   0   2   0   0   0   0   2   2   2   0   0   0   2   2   0   2   0   2   0   2   0   2   0   0   2   2   2   2   2   0   2   0   2   2   2   0   2   0   0   0   0   2   0   0   0   2   2   2   0   2   2   2   2   0   2   2   2   0   0   0   0   2   2   0   0   0   0   2   2   0   2   2   0   0   0   2   0   0   2   0   2   0   0   0   2   2   2   2   2   0   2   0   0   0   0   2   2   0   2   0   2   2   0   0   0   2   2   0   2   2   0   0   0   0   2   2   0   0   0   0   2   0   0   0   0   2   0   0   0   2   2   2   0   2   2   2   0   0   2   2   2   0   2   0   0   2   0   0   0   2   0   2   0   2   0
 MK-6-7                 0   2   0   2   2   2   2   2   0   0   0   2   0   2   0   0   0   2   0   0   0   2   2   0   2   0   2   2   2   0   0   0   0   0   2   2   2   0   2   0   2   0   2   2   2   0   2   0   0   0   0   2   2   2   0   0   0   2   0   0   2   0   2   0   2   0   2   0   0   2   2   2   2   2   0   2   0   2   2   2   0   2   0   0   0   0   0   0   2   0   2   2   2   0   2   2   2   2   0   2   2   2   0   2   2   0   2   2   2   0   2   0   2   2   0   2   2   0   0   0   2   2   0   2   0   2   2   0   0   2   2   2   2   2   0   2   0   0   0   0   2   2   0   2   2   2   2   0   0   0   2   2   0   2   2   0   0   0   2   0   2   0   0   0   0   2   0   0   0   0   2   0   0   0   2   0   2   0   2   2   2   0   0   2   0   2   2   2   0   0   2   0   0   0   2   0   2   0   2   2
 MK-6-8                 0   2   0   2   2   2   2   2   0   0   0   2   0   0   0   0   0   2   2   0   0   2   2   0   2   0   2   0   2   0   0   0   0   0   2   2   2   0   2   0   2   0   2   2   0   0   2   0   0   0   0   2   2   0   0   0   0   2   0   0   2   0   2   2   0   0   2   0   0   2   2   2   2   2   0   2   0   0   0   2   0   2   2   0   0   0   0   2   2   0   2   2   2   0   2   2   2   2   0   2   2   2   0   0   2   0   2   0   2   0   0   0   2   2   0   2   2   0   0   0   2   2   0   2   0   2   2   0   0   2   2   2   2   2   0   0   0   0   0   0   0   2   0   2   0   2   2   0   0   0   2   2   0   2   2   0   0   0   2   0   2   0   0   0   0   2   0   0   0   0   2   0   0   0   0   0   2   0   2   2   2   0   0   2   0   2   0   2   0   2   2   0   0   2   0   0   2   0   2   2
 MK-6-9                 0   2   0   2   2   2   2   2   0   0   0   2   0   0   0   0   0   2   2   0   2   2   0   0   2   0   2   0   2   0   2   0   0   0   0   2   2   0   2   0   2   0   2   2   0   2   2   0   0   0   0   2   2   0   0   2   0   2   0   0   2   0   2   2   0   0   2   0   0   2   2   2   2   2   0   2   0   0   0   2   0   2   2   0   0   0   0   2   2   0   2   2   2   0   2   2   2   2   0   2   2   2   0   0   2   0   2   0   0   0   0   0   2   2   2   2   2   2   0   0   2   2   0   2   0   2   2   2   0   2   2   2   2   2   2   0   0   0   0   0   0   2   0   2   0   2   2   0   0   0   2   2   0   2   2   0   0   2   2   0   2   0   0   0   0   2   0   2   0   0   0   2   0   0   2   0   2   0   2   2   2   0   0   0   0   2   0   2   2   0   2   0   0   2   0   0   2   0   2   2
 MK-6-10                0   2   0   2   2   2   2   2   0   0   0   2   0   0   0   0   0   2   2   0   0   2   0   0   0   0   2   0   2   0   2   0   0   0   0   2   2   0   2   0   2   0   2   2   0   2   2   0   0   0   0   2   0   0   0   2   0   2   0   0   0   0   2   2   0   0   2   0   0   2   2   2   2   2   0   2   0   0   0   2   0   2   2   0   0   0   0   2   2   0   2   2   2   0   2   2   2   2   0   2   2   0   0   0   2   0   2   0   0   0   0   0   2   2   2   2   2   2   0   0   2   2   0   2   0   2   2   2   0   2   2   2   2   2   2   0   0   0   0   2   0   2   0   2   0   2   2   0   0   0   2   2   0   2   2   0   2   2   2   0   2   0   0   0   0   2   0   2   0   2   0   2   0   0   2   0   2   0   2   2   2   0   0   0   0   2   0   2   2   0   2   0   2   2   0   0   2   0   2   2
 MK-6-11                0   2   0   2   2   2   2   0   0   0   0   2   0   2   2   2   0   2   0   0   2   2   0   0   0   0   2   0   2   0   2   0   0   0   0   2   2   0   2   0   2   0   2   2   0   2   2   0   0   0   0   2   0   0   0   2   2   2   0   0   0   0   2   2   0   0   2   2   2   2   2   2   2   2   0   2   0   0   2   2   0   2   2   0   0   0   0   2   2   0   2   2   2   0   2   2   2   2   0   2   2   2   0   0   2   0   2   0   0   0   0   0   2   2   2   2   2   2   0   0   0   2   0   2   0   2   2   2   0   0   2   2   2   2   2   0   0   2   2   2   0   0   2   2   0   2   2   0   0   2   2   2   0   0   2   0   2   2   2   0   0   0   0   2   0   2   0   2   2   2   0   2   2   0   2   0   2   0   2   2   2   0   0   0   0   2   0   2   2   0   2   0   2   2   0   0   2   0   2   2
 MK-6-12                0   2   0   2   2   2   2   0   0   0   0   2   0   2   2   2   0   2   0   0   2   2   0   0   0   0   2   2   2   2   2   0   0   0   0   2   2   0   2   0   2   0   2   2   0   2   2   0   0   0   0   2   0   0   0   2   2   2   0   0   0   0   2   2   0   0   2   2   2   2   2   2   2   2   0   2   0   0   2   2   0   2   2   0   0   0   0   2   2   0   2   2   2   2   2   2   2   2   2   2   2   2   0   0   2   0   2   2   0   0   0   0   2   2   2   2   2   2   0   0   0   2   0   2   0   2   2   2   0   0   2   2   2   2   0   0   0   2   2   2   0   0   2   2   0   2   2   0   0   0   0   2   0   0   0   0   0   0   0   0   0   2   0   2   0   2   0   2   2   0   0   2   2   0   2   0   2   0   2   2   2   0   0   0   0   2   0   2   2   2   2   0   2   2   0   0   2   0   2   2
 MK-6-13                0   2   0   2   2   2   0   0   0   0   0   2   0   2   0   2   0   2   0   0   2   2   0   0   0   0   2   2   2   2   2   0   0   2   0   2   2   0   2   0   2   0   2   2   0   2   2   0   0   0   0   2   2   0   0   2   0   2   2   0   0   0   2   2   0   0   2   0   2   2   2   2   0   2   0   2   0   2   2   2   0   2   0   0   0   0   0   2   2   0   2   2   2   0   2   2   2   2   2   2   0   2   0   0   2   0   2   0   0   0   0   2   2   0   0   2   2   2   0   0   0   2   0   2   0   2   2   2   0   0   2   2   2   2   0   0   0   2   2   2   0   0   2   2   0   2   2   0   0   0   0   2   0   2   0   0   0   0   0   0   0   2   0   2   0   2   0   2   0   0   0   0   2   0   2   0   2   0   2   2   2   0   0   0   0   2   0   2   2   2   2   0   2   2   2   0   2   0   0   2
 MK-6-14                0   2   0   2   2   2   0   0   0   2   0   2   0   2   0   2   0   2   2   0   2   2   0   0   0   0   2   2   2   2   2   0   2   2   0   2   0   0   2   0   2   0   2   2   0   2   2   0   0   0   2   2   2   0   0   2   2   2   2   0   0   0   2   2   0   0   2   0   2   2   2   2   0   2   0   2   0   2   2   2   2   2   0   2   0   2   0   2   2   0   2   2   2   0   2   2   2   2   2   2   0   0   0   0   2   0   2   0   0   0   0   2   2   0   2   0   2   2   0   0   0   2   0   2   0   2   2   2   0   0   2   2   2   2   0   0   0   2   2   2   0   0   2   2   0   2   2   0   0   0   0   2   0   2   0   0   0   0   0   0   0   2   0   2   0   0   0   2   0   0   0   0   2   0   2   2   2   0   2   2   2   0   0   0   2   2   0   0   2   2   2   0   2   2   2   0   2   0   0   2
 MK-6-15                2   2   0   2   2   2   0   0   0   2   0   2   0   2   0   0   0   2   2   0   2   2   0   0   0   0   2   0   2   2   2   0   2   2   0   2   0   0   2   0   0   0   2   2   0   2   2   0   0   0   2   2   2   0   0   2   2   2   2   0   0   0   2   2   0   0   0   0   0   2   2   2   0   2   0   2   0   0   2   2   0   0   0   2   0   2   0   0   2   0   2   2   2   0   2   2   0   2   2   2   0   0   2   0   0   0   2   2   0   0   0   2   2   0   2   0   2   2   0   0   0   2   0   2   0   2   2   2   0   0   2   2   2   2   0   0   2   2   2   2   0   2   2   0   0   2   2   0   0   0   0   2   0   2   0   0   0   0   0   0   0   2   0   2   0   0   0   2   0   0   2   0   2   0   2   2   0   0   2   0   2   0   0   0   2   0   0   0   2   2   2   0   2   2   2   0   2   0   0   2
 MK-6-16                2   2   2   2   2   2   0   0   0   2   0   2   0   2   0   0   0   2   2   0   2   2   0   0   0   2   2   0   2   2   2   0   2   2   0   2   0   0   2   0   2   0   2   0   0   2   2   0   0   0   2   2   2   0   0   2   2   2   2   0   0   0   2   2   2   0   0   0   2   2   2   2   0   2   0   0   0   2   2   2   0   0   0   2   0   2   0   0   2   0   0   2   2   0   2   2   0   2   0   2   0   2   0   0   0   0   2   2   0   0   0   2   2   0   2   0   2   2   0   2   0   2   0   2   0   2   2   2   0   2   2   2   2   2   0   0   2   2   2   2   0   2   2   0   0   2   0   0   0   0   0   2   0   2   0   0   0   0   0   2   0   2   0   2   0   0   0   2   0   2   2   0   2   0   2   2   0   0   2   0   2   0   0   0   2   0   0   2   2   2   2   0   2   2   2   0   0   0   0   2
 
!****************************************** Phenotypic Data **********************************************************
!-100.0 is resevred for missing phenotype
SimulatedTrait1        14.4220   11.8911    9.9944   13.4441   13.3014   16.3879   17.4436   14.5847   12.5264   20.4376   15.1949   15.0944   16.2572   12.1427   18.3024   14.3620   16.0003   16.8277   15.1821   21.0942   15.6680   10.6902   16.1844   10.4223   18.3270   17.8747   11.0824   19.6141   16.4422   14.7753   16.8308   18.8023   13.6245   12.2755   19.6110   15.0344   15.9040   17.1876   14.8872   18.6073   15.6776   14.3591   13.7606   11.3990   19.7750   16.4150   10.4298   13.9028   14.8840   18.1740   11.5463   16.3739   17.0676   15.6429   17.9881   15.2312   12.5352   21.8369    9.5904   15.4340   15.6294   13.2716   18.7598   15.0610   11.1462   13.9087   10.5673   13.9756   18.3693   14.4702   14.5600   15.1739   16.5891   12.8933   14.8633   10.9465   18.5269   21.2508   19.6523   13.7677   12.1287   16.7348   12.6328   15.4122   15.7611   12.9412   18.0026   13.6398   15.7363   15.8082   14.3130   14.5403   13.7335   14.1011   13.1782   14.4617   12.1512   15.3423   13.4133    9.9459    6.8318   17.8891   15.5109   11.7878   19.9146   16.0544   11.2343   16.5262   11.2843   20.1353   18.6809   16.3458   15.9985   18.4862   16.4712   10.6004   10.3987   13.6625   14.3062   17.2536   16.2126   18.1168   13.7426   19.8061   14.0158   15.1294   14.3162   15.8695   16.9612   22.5833   17.1994   15.5619   16.7033   19.5292   14.9123   12.8937   14.1109   14.1781   14.1204   18.6101   12.2152   13.6192   15.5286   14.8082   16.2318    9.1226   16.0174   13.3238   20.1030   20.8536   14.0247   14.0171   14.8157    6.7137    8.3276   18.5078   11.6694   14.4931   12.4964   14.0201   17.2684   18.4202   14.2087   11.8162   18.8969   13.4709   17.5209   15.1305   16.4036   15.2477   16.2012   11.9637   14.7714   11.7801   15.3182   15.9006   13.8214   17.2978   11.0468   16.5813    9.7289   17.9108   13.7973   15.7660   15.8815   14.6186   12.3473   11.8587   11.5535   19.3331   12.0570   18.0375    7.9294   16.2907   16.8820   14.3337   13.2158   14.3720    9.5540   10.5693
SimulatedTrait2         9.8665    9.8822    8.9964    8.5002   11.6380   10.3236    9.9339   10.5455   11.5674   13.1026    7.9340    8.8911   10.4189    8.2343   12.6529    9.1817   11.1674    7.4063   10.8664   12.7593   12.2842   13.0088    9.5785   10.6119    9.4502   10.9117    9.6792   10.3758   11.0376    8.1583    8.7453   12.0795   11.2197   11.4321   10.1135    9.7246    7.9438    7.5015    9.2039   10.9419   10.4348   10.6921   11.0330   11.0382    8.6958   10.7190   11.3503   10.8507   10.1002    9.4565   10.8760    8.8462   12.8028    5.8803   11.5785    8.2280    9.5054    8.4012   10.5259    9.6840    7.9556   11.0514    8.3062    9.1708   12.3761   11.5751    9.9999   10.7055   10.7319   10.3268   11.1954   11.5129   13.9554    9.3129    9.3761    9.7037    7.8987    7.2182   11.3901    9.4847    9.6206   11.0625    9.3296   10.1423    9.1723   11.0998    9.0818    9.6951   10.0132    8.8066    9.7616    5.1846    8.6696    9.8101   13.3931    8.5263    8.0471    9.3894   12.2331   11.0801    7.1724   10.0548    8.4942    8.4842    9.6604    9.4375   12.8564    7.5869   12.9053   11.3501    9.7550   10.3036    8.1488   10.9902    9.0754    8.5463   12.2242    7.6580   11.0299   10.8968   11.6474    8.3430   13.2531    9.8494    9.8821   11.1509    8.9262   11.0428    8.6277    9.9508   12.5234   10.7546   10.6476   11.2325    8.6226    6.2846    8.2662   10.4965   13.4792    9.3978   14.2951    9.3267   10.0130   11.1090    9.3170   10.5212    9.4020    9.8306    9.3991    8.7830   11.0301    8.2285    9.7328   11.5993   10.4781   10.1112   11.6325   12.5865    9.6435   10.9519   12.2266   10.5764   10.7455   11.3401    9.5918   11.6617    7.8173    9.9652    8.0746   10.4390    8.5550   10.7177   11.0264    9.1296   11.0129   14.1288   11.5914    9.5183    8.1668    7.5645    8.5853    7.1101    8.4467    9.2704   11.5880   10.2891    7.2458    9.3574    6.9965   10.0581    9.6618    8.2987    9.4602    8.0580   11.1739   11.3026   11.4425   10.5639   10.6275   11.5961
 
