# Supplementary material for: Inclusive Composite Interval Mapping of QTL by Environment Interactions in Biparental Populations
Source: PLoS One. 2015 Jul 10;10(7):e0132414. doi: 10.1371/journal.pone.0132414 (PMC4498613; doi:10.1371/journal.pone.0132414)
Supplement: S4 File — (ZIP) [file pone.0132414.s004.zip › H=0.1/L1/run_00099.met]

!**********************Note: lines staring with "!" are remarks and will be ignored in the program********************
!*********************************General Information**********************************
!Assuming F1 = P1 x P2, populations available in QTL IciMapping are: 
!  1, P1BC1F1 = P1 x F1, the first backcrossing where P1 is used as the recurrent parent;
!  2, P2BC1F1 = P2 x F1, the first backcrossing where P2 is used as the recurrent parent;
!  3, F1DH, F1-derived doubled haploids; 
!  4, RIL or F1RIL, recombination inbred lines through the repeated selfing of F1;
!  5, P1BC1RIL, recombination inbred lines through the repeated selfing of P1BC1F1;
!  6, P2BC1RIL, recombination inbred lines through the repeated selfing of P2BC1F1;
!  7, F2, the selfing generation of F1;
!  8, F3, the selfing generation of F2;
!  9, P1BC2F1, the second backcrossing where P1 is used as the recurrent parent; 
! 10, P2BC2F1, the second backcrossing where P2 is used as the recurrent parent;
! 11, P1BC2RIL, recombination inred lines through the repeated selfing of P1BC2F1; 
! 12, P2BC2RIL, recombination inred lines through the repeated selfing of P2BC2F1; 
! 13, P1BC1F2, the selfing generation of P1BC1F1; 
! 14, P2BC1F2, the selfing generation of P2BC1F1; 
! 15, P1BC2F2, the selfing generation of P1BC2F1; 
! 16, P2BC2F2, the selfing generation of P2BC2F1; 
! 17, P1BC1DH, P1BC1F1-derived doubled haploids; 
! 18, P2BC1DH, P2BC1F1-derived doubled haploids; 
! 19, P1BC2DH, P1BC2F1-derived doubled haploids; 
! 20, P2BC2DH, P2BC2F1-derived doubled haploids; 
   3      !Mapping Population (see remarks above)
   2      !Mapping Function (1 for Kosambi; 2 for Haldane; 3 for Morgan)
   2      !Marker Space Type (1 for intervals; 2 for positions)
   1      !Marker Space Unit(1 for centiMorgans; 2 for Morgan)
   6      !Number of Chromosomes (or Linkage Groups)
 200      !Size of the mapping population
   2      !Number of environments
 
!***************************************** Chromosomes and Linkage Maps **********************************************
!Chromosome                 NumMarkers
-CH1                        16
-CH2                        16
-CH3                        16
-CH4                        16
-CH5                        16
-CH6                        16
!Linkage map (Marker name followed by position or the interval length)
 MK-1-1                1     0.000
 MK-1-2                1    10.000
 MK-1-3                1    20.000
 MK-1-4                1    30.000
 MK-1-5                1    40.000
 MK-1-6                1    50.000
 MK-1-7                1    60.000
 MK-1-8                1    70.000
 MK-1-9                1    80.000
 MK-1-10               1    90.000
 MK-1-11               1   100.000
 MK-1-12               1   110.000
 MK-1-13               1   120.000
 MK-1-14               1   130.000
 MK-1-15               1   140.000
 MK-1-16               1   150.000
 MK-2-1                2     0.000
 MK-2-2                2    10.000
 MK-2-3                2    20.000
 MK-2-4                2    30.000
 MK-2-5                2    40.000
 MK-2-6                2    50.000
 MK-2-7                2    60.000
 MK-2-8                2    70.000
 MK-2-9                2    80.000
 MK-2-10               2    90.000
 MK-2-11               2   100.000
 MK-2-12               2   110.000
 MK-2-13               2   120.000
 MK-2-14               2   130.000
 MK-2-15               2   140.000
 MK-2-16               2   150.000
 MK-3-1                3     0.000
 MK-3-2                3    10.000
 MK-3-3                3    20.000
 MK-3-4                3    30.000
 MK-3-5                3    40.000
 MK-3-6                3    50.000
 MK-3-7                3    60.000
 MK-3-8                3    70.000
 MK-3-9                3    80.000
 MK-3-10               3    90.000
 MK-3-11               3   100.000
 MK-3-12               3   110.000
 MK-3-13               3   120.000
 MK-3-14               3   130.000
 MK-3-15               3   140.000
 MK-3-16               3   150.000
 MK-4-1                4     0.000
 MK-4-2                4    10.000
 MK-4-3                4    20.000
 MK-4-4                4    30.000
 MK-4-5                4    40.000
 MK-4-6                4    50.000
 MK-4-7                4    60.000
 MK-4-8                4    70.000
 MK-4-9                4    80.000
 MK-4-10               4    90.000
 MK-4-11               4   100.000
 MK-4-12               4   110.000
 MK-4-13               4   120.000
 MK-4-14               4   130.000
 MK-4-15               4   140.000
 MK-4-16               4   150.000
 MK-5-1                5     0.000
 MK-5-2                5    10.000
 MK-5-3                5    20.000
 MK-5-4                5    30.000
 MK-5-5                5    40.000
 MK-5-6                5    50.000
 MK-5-7                5    60.000
 MK-5-8                5    70.000
 MK-5-9                5    80.000
 MK-5-10               5    90.000
 MK-5-11               5   100.000
 MK-5-12               5   110.000
 MK-5-13               5   120.000
 MK-5-14               5   130.000
 MK-5-15               5   140.000
 MK-5-16               5   150.000
 MK-6-1                6     0.000
 MK-6-2                6    10.000
 MK-6-3                6    20.000
 MK-6-4                6    30.000
 MK-6-5                6    40.000
 MK-6-6                6    50.000
 MK-6-7                6    60.000
 MK-6-8                6    70.000
 MK-6-9                6    80.000
 MK-6-10               6    90.000
 MK-6-11               6   100.000
 MK-6-12               6   110.000
 MK-6-13               6   120.000
 MK-6-14               6   130.000
 MK-6-15               6   140.000
 MK-6-16               6   150.000
!*********************************** Marker Types ********************************************************************
!Co-dominant marker: When heterozygote F1 is present, P1 is coded as 2, F1 is coded as 1, and P2 is coded as 0; Otherwise, P1 is coded as 2, and P2 is coded as 0. 
!Dominant marker: When heterozygote F1 is present, P1 and F1 are coded as 12, and P2 is coded as 0; Otherwise, P1 is coded as 2, and P2 is coded as 0.  
!Recessive markers: When heterozygote F1 is present, P1 is coded as 2, and F1 and P2 are coded as 10; Otherwise, P1 is coded as 2, and P2 is coded as 0. 
!Missing marker is coded as -1. 
 MK-1-1                 2   0   0   2   0   0   0   2   0   2   0   2   0   2   2   0   2   0   0   0   2   0   2   0   2   2   2   0   0   0   0   2   0   0   2   0   2   0   2   0   2   2   0   0   0   0   0   0   2   2   2   0   2   0   0   2   2   2   0   2   2   2   2   2   2   0   2   2   2   2   2   0   2   2   2   0   0   0   2   2   2   0   0   2   0   2   2   2   0   0   0   2   0   0   0   0   2   2   0   2   0   0   2   0   2   0   2   2   0   2   0   0   0   2   0   2   2   0   2   2   0   0   2   2   0   0   0   0   2   0   2   2   2   0   2   0   2   0   0   0   0   2   0   0   2   0   0   0   2   2   2   2   2   2   0   2   0   0   0   0   2   0   0   0   0   0   0   0   2   2   2   2   2   0   2   0   0   0   2   0   0   2   0   0   2   0   2   2   0   2   2   0   0   2   0   2   2   2   2   2
 MK-1-2                 2   0   0   0   0   0   0   2   0   2   0   2   0   2   2   0   2   0   0   0   2   0   2   0   2   2   2   0   0   0   0   2   0   0   2   0   2   0   2   0   2   2   0   0   0   0   0   0   2   2   2   2   2   0   0   2   0   2   0   2   2   2   2   2   2   0   2   2   2   2   2   0   2   2   2   0   0   0   2   2   0   0   0   2   0   2   2   2   0   0   0   2   0   2   0   0   2   0   0   2   0   0   2   0   2   0   2   2   0   2   0   0   0   2   0   2   2   2   2   2   0   0   2   2   0   0   0   0   0   0   2   2   2   2   2   0   2   0   0   0   0   2   0   0   2   0   0   0   2   0   2   2   2   0   0   2   0   2   0   0   2   0   0   0   0   0   0   2   2   2   2   2   2   0   2   2   0   0   2   0   0   2   2   2   0   0   2   2   0   0   2   0   0   2   0   2   2   2   2   2
 MK-1-3                 2   0   0   0   0   0   0   2   0   2   0   2   0   2   2   0   2   0   0   0   2   0   2   0   2   2   2   0   0   0   0   2   0   0   2   0   2   0   2   0   2   2   0   0   0   0   0   0   2   2   2   2   2   0   0   2   0   2   0   2   2   2   2   2   0   0   2   2   2   2   2   0   2   2   2   0   0   0   2   2   0   0   0   2   0   2   2   2   0   0   0   2   0   2   0   0   2   0   0   2   0   0   2   0   2   0   2   2   0   2   0   0   0   2   0   0   0   2   2   2   0   0   2   2   0   0   0   0   0   2   2   0   2   2   2   0   2   2   0   0   0   2   0   0   2   0   0   0   2   0   2   2   2   0   0   2   0   2   2   0   2   0   0   0   0   0   0   0   2   2   0   2   2   0   0   2   0   0   0   0   0   2   2   2   0   2   2   2   0   0   0   0   0   2   0   0   2   0   2   2
 MK-1-4                 2   0   0   0   0   0   0   2   0   0   0   2   0   0   0   0   2   0   0   0   2   0   2   0   2   2   2   0   0   0   0   2   0   0   0   0   2   0   2   0   2   2   0   0   0   0   0   0   2   2   2   2   2   0   0   2   0   2   0   2   2   0   2   0   0   2   2   2   2   2   2   0   2   2   2   0   0   0   2   2   2   0   0   2   0   2   2   2   0   0   0   2   0   2   0   0   2   0   0   2   0   0   2   0   2   0   2   2   0   2   0   0   0   2   0   0   0   0   0   2   0   0   2   2   0   0   2   0   0   2   2   0   2   2   2   2   0   2   0   0   0   2   0   0   2   0   0   0   2   0   2   2   2   0   2   2   0   2   2   0   2   0   0   0   0   0   2   0   0   2   0   2   2   0   2   2   0   0   0   2   2   2   2   2   0   2   2   2   2   2   0   0   2   2   0   2   0   0   2   2
 MK-1-5                 2   2   0   0   0   0   0   2   0   0   0   2   0   0   0   0   2   0   0   0   0   0   2   0   2   2   2   0   0   0   0   2   0   0   0   0   2   0   2   0   2   2   0   0   0   0   0   0   2   2   2   2   2   0   0   2   0   2   0   2   2   0   2   0   0   0   2   2   0   2   2   0   2   2   2   0   0   0   2   2   2   0   0   2   0   2   0   2   0   0   0   2   0   2   2   0   2   0   0   2   0   0   2   0   2   0   0   2   0   0   0   0   0   0   0   0   0   0   0   2   0   0   2   2   0   0   2   0   0   2   2   2   2   2   2   2   2   2   0   0   0   2   0   0   2   0   0   0   2   0   2   2   2   0   2   2   2   2   2   0   2   0   0   2   0   0   0   0   0   2   0   2   2   0   0   2   0   2   0   2   2   2   2   2   0   2   2   2   2   2   0   0   2   2   0   2   0   0   2   2
 MK-1-6                 2   2   0   0   0   0   0   2   0   0   0   2   0   0   0   0   2   2   0   0   0   0   2   0   2   2   2   0   0   0   0   2   0   0   2   2   2   0   2   0   2   2   0   2   0   0   0   0   2   2   2   0   2   0   0   2   0   2   0   2   2   0   2   2   0   2   2   2   0   2   2   0   2   2   2   0   0   0   2   0   2   0   0   2   0   2   0   2   0   0   0   2   0   0   2   0   2   0   0   2   0   0   2   0   2   0   2   2   0   0   0   0   0   0   0   0   0   0   0   2   0   0   0   2   0   0   2   0   0   2   2   2   0   2   2   2   2   2   0   0   0   2   2   0   2   0   0   0   2   0   2   2   2   2   2   2   2   2   2   0   0   0   0   2   0   0   0   0   0   2   2   2   2   0   0   2   0   2   0   2   2   2   2   2   0   2   2   2   2   2   0   0   2   2   0   2   0   0   2   2
 MK-1-7                 2   2   0   0   0   0   0   2   0   0   0   2   0   2   0   0   2   2   0   0   0   0   2   0   2   2   2   0   0   0   0   0   0   0   2   2   2   0   2   0   2   2   0   2   0   0   0   0   2   2   2   0   0   0   0   2   0   2   2   2   2   0   2   2   0   2   0   0   0   2   2   0   2   2   2   0   0   0   2   0   2   0   0   2   0   2   0   2   0   0   0   2   0   0   2   0   2   0   0   0   0   0   2   0   2   0   2   2   0   0   0   0   0   0   0   0   0   2   0   2   0   0   0   2   0   0   2   0   0   2   2   2   0   2   2   2   0   0   2   0   2   2   2   0   2   0   0   0   0   0   2   2   2   2   2   2   2   2   2   0   0   0   0   2   0   0   0   0   0   0   2   2   2   0   0   2   0   2   0   0   2   2   2   2   0   2   2   2   2   2   0   0   2   2   0   2   0   0   2   2
 MK-1-8                 0   2   0   0   0   0   0   2   0   0   2   2   0   2   0   0   0   2   0   0   0   0   2   0   2   2   2   0   0   0   0   0   0   0   0   2   2   2   2   0   2   2   0   2   0   0   0   0   2   2   2   0   0   0   2   2   0   2   2   2   2   0   2   2   0   2   0   0   0   2   2   0   2   2   2   0   0   0   2   0   2   0   0   2   0   2   2   2   0   0   0   2   0   0   2   2   2   0   0   0   0   0   0   0   2   0   2   2   0   0   0   0   0   0   0   0   0   2   0   2   0   2   0   2   0   0   0   0   0   2   2   2   0   2   2   2   0   0   2   0   2   2   2   0   2   0   0   0   0   0   2   2   2   2   2   2   2   2   2   2   0   0   0   2   0   0   0   0   0   0   2   2   2   0   0   2   0   0   0   0   2   2   2   2   0   2   0   2   2   2   0   0   2   2   0   2   0   0   2   2
 MK-1-9                 0   2   2   0   0   0   0   0   0   0   2   2   0   2   0   0   0   0   0   0   2   0   2   0   2   2   2   0   2   0   0   0   0   0   2   2   2   2   2   0   2   2   0   2   0   2   0   0   2   2   0   2   0   0   2   2   0   2   2   2   0   0   2   2   0   2   0   2   0   2   2   2   2   2   2   0   0   0   2   0   2   0   0   2   0   2   2   2   0   0   0   2   0   0   2   2   2   0   2   0   0   0   0   0   2   2   2   2   2   0   0   0   0   0   0   2   0   0   0   2   0   2   0   2   2   0   0   0   0   2   2   2   2   2   2   2   2   0   2   0   2   2   2   0   2   0   0   0   0   0   2   2   2   2   2   0   2   2   2   2   2   0   0   2   0   0   0   2   0   0   2   2   2   0   2   2   0   0   2   0   2   0   2   2   0   2   0   2   2   2   0   0   2   2   0   2   0   0   2   2
 MK-1-10                0   2   2   2   0   0   0   0   0   0   2   2   0   2   0   0   0   0   0   0   2   2   2   0   2   2   2   2   2   0   0   0   0   0   2   2   2   2   2   0   2   2   2   2   0   2   0   0   2   0   0   0   0   0   2   2   0   2   2   2   0   0   2   2   0   2   0   2   0   0   2   2   2   0   2   0   0   0   2   0   2   0   0   2   0   0   2   2   0   0   0   2   2   0   2   2   2   0   2   0   0   0   0   0   2   2   2   2   2   0   0   0   0   0   0   2   0   0   0   2   0   2   0   2   2   0   0   0   2   2   0   2   2   2   0   2   0   0   2   0   2   2   2   0   2   0   0   0   0   2   2   2   0   2   0   2   2   2   2   2   2   0   0   2   0   0   0   2   0   0   2   2   2   0   2   2   0   2   0   0   2   0   2   2   0   2   0   2   2   2   0   0   2   2   2   2   0   0   2   2
 MK-1-11                2   2   2   2   0   0   0   2   0   0   2   2   0   0   0   0   0   0   0   0   2   0   2   0   0   2   2   2   2   0   0   0   2   0   2   0   2   2   2   0   2   2   2   2   0   2   0   0   2   0   0   0   0   0   2   2   0   2   2   2   0   0   2   0   0   2   0   2   2   0   2   2   2   0   2   0   0   0   2   0   2   0   0   2   2   0   2   2   2   0   0   2   2   0   2   2   2   0   2   0   0   0   2   0   2   2   2   2   2   0   0   0   0   0   0   2   0   0   0   2   2   0   0   2   2   0   0   0   2   0   0   2   2   2   2   2   0   0   2   0   2   2   2   0   0   0   0   0   0   2   2   2   2   2   0   2   2   2   2   2   2   0   0   2   0   0   0   0   0   0   2   2   2   0   2   2   0   2   0   0   2   0   2   0   0   0   0   2   2   2   0   0   0   2   2   2   0   0   2   2
 MK-1-12                2   2   2   2   2   0   2   2   0   0   2   2   0   2   0   0   0   0   0   0   0   0   2   0   0   0   2   2   2   0   0   2   0   0   2   0   2   2   2   0   2   2   2   2   0   2   0   0   2   0   0   0   0   0   2   2   0   2   2   2   0   0   2   0   0   2   0   2   2   0   2   2   2   0   2   0   0   0   2   0   2   0   0   2   2   0   2   2   2   0   0   2   2   2   2   2   2   0   2   0   0   0   2   0   2   2   2   2   2   0   0   0   0   0   2   2   0   2   0   2   2   0   0   2   2   2   0   0   2   0   0   2   2   2   2   2   0   0   2   0   2   2   2   0   0   0   0   0   0   2   2   2   2   2   0   2   2   2   0   2   2   0   0   0   0   0   0   0   0   0   2   2   2   0   2   2   0   2   0   0   2   2   2   0   0   0   0   2   2   2   0   0   0   2   0   2   0   0   2   2
 MK-1-13                0   2   2   2   2   0   2   2   0   0   2   2   0   2   0   2   0   0   2   0   0   0   2   0   0   0   2   2   0   0   0   2   2   0   2   0   0   2   2   0   2   0   2   2   0   2   0   0   2   0   0   0   0   0   2   2   0   2   2   2   0   0   2   0   0   2   0   2   2   0   2   2   2   0   2   0   0   0   2   0   2   0   0   2   2   0   2   2   2   0   0   2   2   2   2   2   2   0   2   0   0   0   2   0   2   2   2   2   2   0   0   0   2   0   2   2   0   2   0   2   0   0   0   0   2   2   0   2   2   0   0   2   2   2   2   2   2   0   2   0   2   2   0   0   0   0   0   0   0   2   2   2   2   2   0   2   2   2   0   2   2   0   0   2   0   0   0   2   2   0   2   2   2   0   2   2   0   2   0   0   2   2   2   0   0   0   0   0   2   0   0   0   0   2   0   2   0   0   2   2
 MK-1-14                0   2   2   2   2   0   2   2   2   0   0   2   0   2   0   2   0   0   2   0   0   0   2   0   0   0   2   2   0   0   2   2   2   0   2   2   0   2   2   0   2   0   2   2   0   2   0   0   2   0   0   0   0   0   2   2   0   2   2   2   0   0   2   0   0   2   0   2   2   0   0   2   2   0   2   0   0   0   2   0   2   0   0   0   2   2   2   2   2   0   0   2   2   0   2   2   2   0   2   0   0   0   2   0   2   2   2   2   0   0   0   0   2   2   0   2   0   2   0   2   0   0   0   0   2   2   2   2   2   0   0   2   2   2   2   2   2   0   2   0   2   2   0   0   0   0   0   0   0   2   2   2   2   2   0   2   2   2   0   2   2   0   0   2   0   0   0   2   2   0   2   0   2   0   2   2   0   2   0   0   2   2   2   0   0   0   0   0   2   0   0   0   0   2   0   2   0   0   2   2
 MK-1-15                0   2   2   2   2   0   0   2   2   0   0   2   0   2   0   0   0   2   2   0   0   0   2   0   2   0   2   2   0   0   2   2   2   2   2   2   0   2   2   0   2   0   2   2   2   0   0   2   2   0   0   0   0   0   2   2   0   2   2   2   0   0   2   0   0   0   0   2   2   0   0   2   2   0   2   0   0   0   0   0   2   0   0   0   2   2   2   2   2   0   0   2   2   0   2   2   2   0   0   0   0   0   2   0   2   2   2   2   0   2   0   0   2   2   0   2   0   0   0   2   0   0   0   0   2   2   2   2   0   2   0   2   2   2   0   0   2   0   2   0   2   2   0   0   0   0   0   0   0   2   2   2   2   2   0   2   0   0   0   2   2   0   0   2   0   0   0   2   2   0   2   2   2   0   2   2   0   2   0   0   2   2   2   0   0   0   0   0   2   0   0   0   0   2   0   2   0   0   2   2
 MK-1-16                2   2   2   2   2   2   0   0   2   0   0   2   0   2   0   0   0   2   2   0   0   0   2   0   2   0   0   2   0   0   2   0   2   2   2   2   0   2   2   0   2   0   2   2   2   0   0   2   0   0   0   2   2   0   2   2   0   2   2   2   0   0   2   0   2   0   0   2   2   2   0   2   2   0   2   0   0   0   2   0   2   0   0   0   2   2   2   2   0   0   0   0   2   0   2   2   2   0   0   0   0   0   2   0   2   2   2   2   0   2   0   2   2   2   0   2   0   0   0   2   0   0   0   0   2   2   2   2   0   2   0   2   2   2   2   0   0   0   2   0   2   2   0   2   0   0   0   0   0   2   2   2   2   2   0   2   2   0   0   2   2   0   0   2   0   0   0   2   0   0   2   2   2   0   2   2   0   2   2   0   2   2   2   0   0   0   0   0   2   0   0   0   0   2   0   2   0   0   2   2
 MK-2-1                 0   2   0   2   2   0   0   0   2   2   0   0   2   0   0   0   0   2   2   0   2   0   0   2   0   0   2   2   0   0   2   0   0   2   0   0   2   2   2   0   0   2   2   0   2   2   0   0   2   2   2   0   0   0   2   0   2   0   0   0   0   0   0   0   2   2   2   0   2   0   2   2   2   0   2   0   0   0   0   0   2   0   2   2   0   2   2   0   2   0   2   0   0   2   0   0   0   0   0   2   2   0   2   2   0   0   0   0   0   0   0   0   2   0   2   2   2   2   2   0   2   0   2   2   2   2   0   0   0   2   0   2   2   2   0   2   2   0   0   2   2   2   2   0   0   0   0   2   2   2   0   0   2   2   0   0   2   2   2   2   0   2   2   0   2   2   0   0   0   0   2   2   2   0   2   0   0   2   0   2   2   2   0   2   0   2   2   2   2   0   0   2   0   2   2   0   2   0   0   0
 MK-2-2                 0   2   0   2   2   0   0   2   2   2   0   0   2   0   0   0   0   2   2   2   2   0   0   2   0   0   2   2   0   2   2   0   0   2   0   0   2   2   2   0   0   2   2   0   2   0   0   0   2   2   2   0   0   0   2   0   2   0   0   0   0   0   0   0   2   2   2   0   2   0   2   2   2   0   2   0   0   0   0   0   2   0   2   2   0   2   2   0   2   0   2   0   0   2   0   0   2   0   0   2   2   0   2   2   0   0   0   0   0   0   0   2   2   0   2   2   2   2   2   0   2   0   0   2   2   2   0   2   0   2   0   2   2   2   0   0   2   0   0   2   0   0   2   0   0   0   0   2   2   2   0   2   2   2   0   0   2   2   2   2   0   2   2   2   0   2   0   2   2   0   2   2   2   0   2   0   0   2   0   2   2   2   0   2   0   2   2   2   2   0   0   2   0   2   2   0   2   0   0   0
 MK-2-3                 0   2   0   2   2   0   0   2   2   2   0   0   2   0   2   0   0   2   2   2   0   0   0   2   0   0   2   2   0   2   2   2   0   2   0   0   2   0   2   0   0   2   2   0   2   0   0   0   2   2   2   0   0   2   2   0   0   0   0   0   0   0   2   2   2   2   2   0   2   0   2   2   2   0   2   0   0   2   0   0   2   0   2   2   0   2   2   0   2   0   2   0   0   0   0   2   2   0   0   2   2   2   2   2   0   0   0   0   2   0   0   2   2   0   2   2   2   2   0   0   2   0   0   2   2   2   0   2   0   2   0   2   2   2   0   2   2   0   0   2   2   0   2   0   0   0   0   2   0   2   0   2   2   2   0   0   2   2   2   2   0   2   2   2   0   2   2   2   0   0   2   2   2   0   2   2   0   0   0   2   2   2   0   2   0   2   2   0   2   0   0   2   2   2   2   0   0   0   0   0
 MK-2-4                 2   2   0   2   2   0   0   2   2   2   0   0   2   0   2   0   0   2   2   2   0   0   0   2   0   0   2   2   0   2   2   2   0   2   0   0   2   0   2   0   0   2   2   0   2   0   0   0   2   2   2   0   0   2   2   0   0   0   0   0   2   0   2   2   2   0   2   0   2   0   2   2   2   0   2   0   0   0   2   0   2   0   0   2   2   2   2   0   2   0   2   0   0   0   0   2   2   0   0   2   2   2   2   2   2   0   0   0   2   0   0   2   0   2   2   0   2   2   0   0   2   0   0   2   2   2   0   2   0   2   0   2   2   2   0   2   2   0   0   2   0   0   2   0   0   0   0   2   0   2   0   2   2   2   0   0   2   2   2   2   0   2   2   2   0   0   2   2   0   0   2   2   2   0   2   2   2   0   0   2   2   2   0   2   2   2   2   0   2   2   0   2   2   2   2   0   0   0   0   0
 MK-2-5                 2   2   0   2   2   0   0   2   2   2   0   0   2   0   2   0   0   2   2   2   0   0   0   2   0   0   2   2   0   2   2   0   0   2   0   0   2   0   2   0   0   2   2   0   2   0   0   0   2   2   2   0   0   2   2   0   0   0   2   0   2   0   2   2   2   2   2   0   2   0   2   2   2   0   0   0   0   0   2   0   2   0   2   2   2   2   2   0   2   0   2   0   0   0   0   0   2   0   0   2   2   2   2   2   2   0   0   0   2   0   0   2   0   2   0   0   2   2   0   2   2   0   0   2   2   2   0   2   0   2   0   2   2   2   0   2   2   0   0   2   0   2   2   0   0   0   0   2   0   2   0   2   2   2   0   0   0   2   2   2   0   2   2   2   0   0   2   2   0   0   2   2   2   0   2   2   2   0   0   2   2   2   0   2   2   2   2   0   2   0   0   2   2   0   2   0   0   0   2   0
 MK-2-6                 2   2   2   2   2   0   0   2   2   2   0   0   2   2   2   0   0   2   2   2   0   0   0   2   0   0   2   2   0   2   2   0   0   2   0   0   2   2   2   0   0   2   2   0   2   0   0   0   2   2   2   0   0   0   2   2   2   0   2   0   2   0   2   2   2   2   2   0   2   0   2   2   2   0   0   0   0   0   2   2   2   2   2   2   2   2   2   2   0   0   2   0   0   0   2   0   2   0   0   2   2   2   2   2   2   0   0   0   2   0   0   2   0   2   0   0   2   2   0   2   2   0   0   2   2   2   0   2   2   2   0   2   2   0   0   2   2   0   0   2   0   2   2   0   0   0   0   2   0   2   0   2   2   2   2   0   0   2   2   2   0   2   2   0   0   0   2   2   0   0   2   2   2   0   2   2   2   0   0   2   2   2   2   2   2   2   2   2   2   0   0   2   0   0   2   0   0   0   2   0
 MK-2-7                 2   2   2   2   2   2   0   2   0   0   0   0   2   2   2   0   0   2   0   2   0   0   2   2   0   0   2   2   0   2   0   2   0   2   0   0   2   2   2   0   0   2   2   0   2   0   0   0   0   2   2   0   0   0   2   2   2   0   2   0   2   0   2   2   2   2   2   2   2   0   2   2   2   0   0   0   0   0   2   2   2   2   2   2   2   2   2   2   0   0   2   0   0   0   2   0   0   0   0   0   2   2   2   2   2   0   0   0   2   0   0   0   0   2   0   2   2   2   0   2   2   0   0   2   2   0   0   2   2   2   2   2   0   0   0   2   2   0   0   2   0   2   2   0   0   0   0   2   0   2   0   2   2   2   2   2   0   0   2   2   0   2   2   0   0   0   2   2   0   2   2   2   2   0   2   2   2   0   0   2   2   2   2   2   2   2   2   2   2   0   0   2   0   0   2   0   0   0   2   0
 MK-2-8                 2   2   2   2   2   2   2   2   2   0   0   0   2   2   2   0   0   2   0   2   0   0   2   2   0   0   2   2   2   2   0   2   0   2   0   2   2   2   2   0   0   0   2   0   2   0   0   0   0   2   2   0   2   0   2   2   2   0   2   0   0   0   2   2   2   2   2   2   2   0   2   2   2   0   0   0   0   0   2   2   2   2   2   2   2   2   2   2   0   0   2   0   0   0   2   0   0   0   0   0   2   2   2   2   2   0   2   2   2   0   0   0   0   2   0   2   2   2   0   2   2   0   0   0   0   0   0   2   2   2   2   2   0   0   0   2   2   0   0   2   0   2   2   0   0   0   0   2   0   2   0   2   2   2   2   0   0   0   2   2   2   2   2   2   0   0   2   2   0   2   2   2   2   2   2   2   2   0   0   2   0   2   2   2   2   2   2   2   2   0   0   2   0   2   2   0   0   2   2   0
 MK-2-9                 0   2   2   2   2   2   2   2   2   0   0   0   2   2   2   0   0   2   0   0   0   0   2   2   0   0   0   2   2   2   0   2   0   2   0   2   2   2   0   0   0   0   2   0   2   0   0   0   0   2   0   0   2   0   2   0   2   0   0   0   0   0   2   2   2   2   2   2   2   2   2   2   2   0   0   0   0   0   2   2   2   2   2   2   2   2   2   2   0   0   2   0   0   2   2   0   0   0   0   0   2   2   2   2   2   0   2   2   2   0   0   0   0   2   0   2   2   2   0   2   2   2   0   0   0   0   0   0   2   2   2   2   0   0   0   2   2   0   0   2   0   2   2   2   0   0   0   2   0   2   0   2   0   2   2   0   0   0   2   2   2   2   2   2   0   2   2   0   0   2   2   2   2   0   2   2   2   0   2   2   0   2   2   2   2   2   2   2   2   0   0   2   0   2   2   0   0   2   2   0
 MK-2-10                0   2   2   2   2   2   2   2   2   0   0   0   2   0   0   0   0   0   0   2   0   0   2   2   0   0   0   2   0   2   0   2   0   2   0   2   2   2   0   0   0   0   2   0   2   0   0   2   0   2   0   0   2   0   2   0   2   0   0   0   0   0   2   2   2   2   2   2   2   2   2   2   2   0   0   0   0   0   2   2   2   0   2   2   2   2   2   2   0   0   2   2   0   2   0   2   0   2   0   0   2   2   2   2   2   0   2   0   2   0   0   0   0   2   0   2   2   2   0   2   2   2   0   0   2   0   0   0   2   2   2   0   0   2   0   2   2   0   0   2   0   2   2   2   0   0   2   2   0   2   0   2   0   2   2   0   0   0   2   2   2   0   2   2   0   2   2   0   0   2   2   2   2   0   2   2   2   2   2   2   0   2   2   2   2   2   0   2   2   0   0   2   2   2   2   0   0   2   2   0
 MK-2-11                2   2   2   2   2   2   0   2   2   0   0   0   2   0   0   0   0   0   0   2   0   0   2   2   2   0   0   2   0   2   0   2   0   2   0   2   2   2   0   0   0   0   2   0   0   0   0   2   0   2   0   0   2   0   2   0   2   0   2   2   0   0   2   2   0   2   2   2   2   2   2   2   2   0   0   0   2   0   2   2   2   0   2   2   2   2   2   2   0   0   2   2   0   0   0   2   0   2   2   0   2   2   2   2   2   0   2   0   2   0   0   2   0   2   0   2   0   0   0   2   2   2   0   0   2   2   0   0   0   2   2   0   2   0   2   2   2   0   0   0   0   2   2   2   0   0   2   2   0   2   0   2   0   2   2   2   0   0   2   2   2   0   0   2   0   2   0   0   0   2   2   2   2   0   2   2   2   2   2   2   0   2   2   2   2   2   0   2   2   0   0   2   2   2   2   0   0   2   2   0
 MK-2-12                2   2   2   0   2   2   0   2   2   0   0   2   2   0   0   0   0   0   2   2   0   0   2   2   2   2   0   2   0   2   0   2   0   2   0   2   2   2   2   0   0   2   0   0   0   0   0   2   2   2   0   0   2   0   2   0   2   0   2   2   0   2   2   0   0   2   2   2   2   0   2   2   2   0   0   0   2   0   2   2   2   2   2   2   2   2   2   0   0   0   2   2   0   0   0   2   0   2   2   0   2   2   2   2   2   0   2   0   0   0   0   2   0   2   0   2   0   0   2   2   2   2   0   0   2   0   0   0   0   2   2   0   2   0   2   2   2   0   0   0   0   0   2   2   0   0   2   2   2   2   0   2   0   2   2   0   0   2   2   2   2   0   0   2   0   2   0   0   0   2   2   2   2   0   2   2   2   2   2   2   0   2   2   2   2   2   0   2   2   2   0   0   2   2   2   0   0   2   2   0
 MK-2-13                2   2   2   0   2   2   0   2   2   0   0   0   2   0   2   0   0   0   2   2   0   0   2   2   2   2   0   0   0   2   0   2   0   2   0   2   2   0   2   2   2   2   0   0   0   0   0   0   2   2   0   0   2   0   2   0   2   0   2   2   0   2   2   2   0   2   0   0   2   0   2   2   0   0   0   0   2   0   2   2   2   2   2   2   2   2   2   0   2   0   2   2   0   0   0   2   2   2   2   0   2   2   2   2   2   0   2   0   0   0   0   2   0   2   0   2   0   0   2   2   2   2   0   0   0   0   0   0   0   2   2   0   2   0   2   0   2   0   0   0   0   0   2   2   0   0   2   2   2   2   0   2   0   2   2   0   0   2   2   2   2   0   0   2   0   0   0   0   0   2   2   2   2   0   2   0   2   2   2   2   0   2   2   2   2   2   0   2   2   2   0   2   2   2   2   0   0   0   2   0
 MK-2-14                2   2   2   0   2   2   0   2   2   0   0   0   0   0   2   0   0   0   2   2   0   0   2   2   2   2   0   0   0   2   0   2   2   2   0   2   2   0   0   0   0   2   0   0   0   0   0   0   2   0   0   0   2   0   2   0   2   0   2   2   0   2   2   2   0   2   0   0   2   2   2   0   0   0   0   0   2   0   2   2   2   2   2   2   2   0   2   0   2   0   2   2   0   0   0   2   2   2   2   2   2   2   2   2   2   0   2   0   0   0   0   2   0   2   0   2   0   0   0   0   2   2   2   0   0   0   0   0   0   2   2   0   2   0   2   0   2   0   0   0   0   0   2   2   0   0   2   2   2   2   0   2   0   0   2   0   0   2   2   2   2   0   0   2   0   0   0   0   0   2   2   2   2   0   2   0   2   2   2   2   2   2   2   2   0   2   0   2   2   2   0   2   2   0   2   2   0   0   2   0
 MK-2-15                2   2   2   0   2   2   0   2   2   0   0   0   0   0   2   0   0   0   2   2   0   0   2   2   2   2   0   2   0   2   0   2   2   2   2   2   2   0   0   0   0   2   0   0   0   0   2   0   2   0   0   2   2   0   2   2   2   0   2   2   0   2   2   2   0   2   0   0   2   2   2   0   0   0   0   0   2   0   2   2   2   2   2   2   2   0   2   2   2   0   0   2   0   0   0   2   2   2   2   2   2   2   2   2   2   0   2   0   2   0   0   2   0   2   0   2   2   0   0   0   2   2   2   0   0   0   0   0   2   2   2   0   2   0   2   0   2   0   0   0   0   0   2   2   0   0   2   2   2   2   0   2   0   0   2   0   0   2   2   2   2   0   0   2   0   0   0   0   0   2   2   2   2   0   2   0   2   0   2   2   2   2   2   2   0   2   2   2   2   2   0   2   2   0   2   0   0   0   0   0
 MK-2-16                2   2   0   0   2   2   0   2   2   0   0   0   0   0   2   2   0   2   2   2   0   2   2   2   2   2   0   2   0   2   0   2   2   2   2   2   2   0   0   0   0   2   0   0   0   2   2   0   2   2   0   2   2   0   2   2   2   0   2   0   0   2   2   2   0   0   0   0   2   2   2   0   0   0   0   0   2   0   2   2   2   2   2   2   2   0   2   2   2   0   2   2   2   0   0   2   2   2   2   2   2   2   2   2   2   0   2   0   2   0   0   0   0   2   0   2   2   0   0   0   2   2   2   0   0   0   0   0   2   2   2   0   2   0   2   0   2   0   0   0   0   0   2   2   2   2   2   2   2   2   0   2   0   0   0   0   0   2   2   2   2   0   0   2   0   2   0   0   0   2   0   2   0   0   2   0   2   0   2   2   2   2   2   2   0   2   2   2   2   2   0   2   2   0   2   0   0   0   0   0
 MK-3-1                 2   0   2   2   2   2   2   0   0   2   0   0   0   0   2   0   0   0   2   0   2   0   0   0   2   0   0   0   0   2   0   0   0   0   2   2   0   0   0   0   0   2   0   0   0   0   2   0   2   2   0   2   2   0   2   0   0   2   0   2   0   0   2   2   0   2   0   0   0   2   2   2   2   2   2   2   0   2   0   0   2   0   2   0   0   0   2   2   2   0   2   0   0   0   0   0   2   0   2   0   2   0   2   0   0   2   0   2   2   0   2   0   2   0   2   2   0   0   0   0   0   0   2   2   0   0   0   0   0   2   0   0   0   2   0   2   0   2   0   2   0   2   2   0   0   0   2   0   0   2   0   2   0   2   2   0   0   2   2   2   2   2   2   0   0   2   2   0   0   2   2   2   2   0   2   0   2   0   2   0   0   2   2   0   2   2   2   0   0   0   2   0   0   2   0   0   2   2   0   2
 MK-3-2                 2   0   0   2   2   2   2   0   0   2   0   0   0   0   2   2   0   0   2   0   2   0   0   0   2   0   0   0   0   2   0   0   0   0   2   0   0   0   0   0   0   0   0   0   0   0   2   0   2   2   0   2   2   2   2   0   0   0   0   2   0   0   2   2   0   2   0   2   2   2   2   2   2   2   2   2   0   2   0   0   2   0   2   0   0   0   0   2   2   2   2   0   0   0   0   0   0   0   2   0   2   0   2   0   0   0   0   0   2   0   2   2   0   0   2   2   0   0   0   0   0   0   2   2   0   0   2   0   0   2   2   0   0   2   0   2   0   2   0   2   0   2   2   0   0   0   2   0   0   2   0   2   0   2   0   0   0   2   2   2   2   2   2   0   0   2   2   0   0   2   2   2   2   0   2   0   2   0   2   0   0   2   2   0   2   2   2   0   0   0   2   0   0   2   0   0   0   2   0   2
 MK-3-3                 2   0   2   2   2   2   2   0   0   2   0   0   0   0   2   2   0   0   2   0   2   0   0   0   2   0   0   0   0   2   0   0   0   0   2   0   0   0   0   0   0   0   0   0   0   2   2   0   0   2   0   0   2   2   2   2   0   0   0   2   0   0   2   2   0   2   0   2   2   2   2   2   2   2   2   2   2   2   0   0   2   0   2   0   0   0   0   2   2   2   2   0   0   0   0   0   0   0   2   0   2   0   0   0   0   0   0   0   2   0   2   2   0   0   2   2   0   2   0   0   0   0   2   2   0   0   2   2   0   2   2   0   0   2   0   2   0   2   0   2   0   2   2   0   2   0   2   0   0   2   0   2   0   0   0   2   0   2   2   2   0   2   2   0   0   2   2   0   0   2   2   2   2   0   2   0   0   0   2   0   0   2   2   0   2   2   2   0   0   0   0   0   0   2   0   0   0   2   0   2
 MK-3-4                 0   0   2   2   2   2   2   0   0   2   2   0   0   0   2   2   0   0   0   0   2   0   0   0   0   0   2   0   0   2   2   0   0   0   2   0   0   0   0   2   0   2   0   0   0   2   2   0   0   2   0   0   2   2   2   2   0   0   2   2   0   0   2   2   0   2   0   2   2   2   2   2   2   2   0   2   2   2   0   0   0   0   2   0   0   0   0   2   2   2   2   0   0   0   0   0   0   0   2   0   2   0   0   0   0   2   0   0   2   0   2   2   0   0   2   2   2   2   2   0   0   0   2   2   0   0   2   2   0   2   2   0   0   2   0   0   0   2   0   2   0   2   2   2   2   0   2   2   0   2   0   2   0   0   0   2   0   2   2   2   0   2   2   0   0   2   2   2   0   2   2   2   2   0   2   0   0   0   2   0   0   2   2   0   2   2   2   0   0   0   2   0   2   2   0   0   0   2   0   2
 MK-3-5                 0   0   2   2   2   0   2   0   0   2   2   0   2   0   2   2   2   0   0   0   2   0   2   0   0   0   2   2   0   2   2   0   0   0   2   0   0   0   0   2   0   2   0   0   0   2   2   0   0   2   0   0   2   0   0   2   0   0   2   2   0   0   2   2   0   2   0   2   2   2   2   2   2   0   0   2   2   2   0   0   0   0   2   0   0   0   0   2   2   2   0   0   0   0   0   0   0   0   0   0   2   0   0   0   0   2   0   0   2   0   2   2   0   0   2   2   2   2   2   0   0   0   2   2   0   0   2   2   0   2   2   0   0   2   0   0   0   2   0   2   0   2   2   2   2   0   2   2   0   2   0   2   0   0   0   2   0   2   2   2   0   2   2   0   2   2   2   2   0   0   2   2   2   0   0   0   0   0   2   2   0   2   0   0   2   2   2   0   0   0   2   0   0   2   0   0   0   2   0   2
 MK-3-6                 0   0   2   2   2   0   2   2   0   2   2   0   2   0   2   2   2   0   0   2   2   0   2   0   0   0   2   2   0   2   2   0   0   0   2   0   2   0   0   2   0   2   0   0   0   2   2   0   0   0   2   0   2   0   0   2   0   0   2   2   0   0   2   2   0   2   0   0   0   2   2   2   2   0   0   2   0   2   0   0   2   0   2   0   0   0   0   2   2   2   0   2   0   0   0   0   0   0   0   0   2   2   0   0   0   0   2   0   0   0   2   2   0   0   2   2   0   2   2   0   0   0   2   2   0   0   2   2   0   2   2   0   0   2   0   0   0   2   0   2   0   2   2   2   2   0   2   2   0   2   2   2   0   0   0   2   0   2   2   0   0   2   2   0   2   2   2   2   0   0   2   2   2   0   0   0   0   0   2   2   0   2   0   0   2   2   2   0   0   0   2   0   0   2   0   0   0   2   0   2
 MK-3-7                 0   0   2   2   2   0   2   2   0   0   2   0   2   0   2   2   2   0   0   2   2   0   2   2   0   0   2   2   0   2   2   0   0   0   2   0   2   0   0   2   2   2   0   2   0   2   2   0   2   0   2   0   2   0   0   2   0   0   2   2   0   0   2   2   0   2   0   2   0   2   2   2   2   0   2   2   0   2   0   0   2   0   2   0   0   0   0   2   2   2   0   2   0   0   0   0   0   0   0   0   2   2   0   2   0   0   2   0   0   0   2   2   0   0   2   0   0   2   2   0   0   0   2   2   0   0   2   2   0   2   2   0   0   2   0   0   0   2   0   2   0   2   2   2   2   0   2   2   0   2   2   2   0   0   0   2   0   2   2   0   0   2   2   0   2   2   2   2   0   2   2   2   2   0   0   0   0   2   2   0   0   2   0   2   2   0   2   0   0   0   2   0   0   2   0   0   0   0   0   2
 MK-3-8                 0   0   2   2   2   0   2   2   0   0   2   0   2   0   0   2   2   0   0   2   2   0   2   2   0   0   2   2   0   2   2   0   0   0   2   0   2   0   0   2   2   0   0   2   0   0   2   0   2   0   0   0   0   0   0   2   0   0   2   2   0   0   2   2   0   2   0   2   0   2   0   0   2   0   2   2   0   2   0   0   2   0   2   0   0   2   0   2   2   2   2   2   0   2   0   0   0   0   0   0   2   2   2   2   0   0   2   0   0   0   2   2   0   0   2   0   0   0   2   2   2   0   2   2   0   0   2   2   0   2   2   0   0   2   0   0   0   2   0   2   0   2   2   2   2   0   2   2   0   2   2   2   0   0   0   2   0   0   2   0   0   2   2   0   2   2   2   2   0   2   2   2   2   0   0   0   0   2   2   0   2   2   2   2   0   0   0   0   0   0   2   0   0   2   0   0   0   2   0   2
 MK-3-9                 0   0   2   2   2   2   2   2   0   0   2   0   2   2   0   2   2   0   0   2   0   0   2   2   0   0   2   2   0   2   2   0   2   0   2   0   2   0   0   2   2   2   0   2   0   0   2   0   2   0   0   0   0   0   0   0   0   2   2   2   0   2   2   0   0   0   0   2   2   2   0   0   2   0   2   2   0   2   0   0   2   0   2   0   0   2   0   2   2   2   2   2   0   2   0   0   0   0   0   0   0   2   2   2   0   0   2   0   0   0   2   2   0   0   2   0   0   2   2   2   2   0   2   2   0   0   2   2   0   2   2   0   0   2   0   0   0   2   0   0   0   2   2   2   0   0   0   2   0   2   2   2   0   0   0   2   0   0   2   0   0   2   2   0   2   2   2   2   0   2   2   0   2   0   0   0   0   0   2   0   2   2   2   2   0   0   0   0   0   0   2   0   2   2   0   0   0   2   2   2
 MK-3-10                0   0   2   2   2   2   2   2   0   0   2   0   2   2   0   2   0   0   0   2   0   0   2   2   0   2   2   2   0   2   2   0   2   0   2   0   2   0   0   2   0   2   0   2   0   0   2   0   2   0   0   2   0   0   2   0   0   2   2   2   2   2   2   0   0   2   0   2   0   2   2   0   2   0   2   2   2   2   0   0   2   2   0   0   0   2   0   2   2   2   2   2   0   2   0   0   0   0   0   0   0   2   2   2   0   0   2   2   0   0   2   2   0   0   2   0   0   2   2   2   2   0   2   2   2   0   2   2   0   2   2   0   0   0   0   0   0   2   0   0   0   2   2   2   0   0   0   2   0   2   2   0   0   2   0   2   0   2   2   0   2   2   2   0   2   2   2   2   0   2   2   0   2   0   0   0   0   0   2   0   2   2   2   2   2   0   0   2   0   0   2   0   2   2   0   0   0   2   2   2
 MK-3-11                0   0   2   2   2   2   2   2   0   0   0   0   2   2   0   2   0   0   0   2   0   0   2   0   0   2   2   2   0   2   2   0   2   0   2   0   2   0   2   2   0   0   0   2   0   0   2   0   2   0   0   2   0   0   2   0   0   2   2   2   0   2   2   0   0   2   0   2   0   2   2   0   2   0   2   2   2   2   0   0   2   2   0   0   2   2   0   2   2   2   2   2   2   2   0   0   0   0   0   2   0   2   2   0   2   2   2   2   0   0   2   2   0   2   2   0   0   2   2   2   2   2   2   2   2   0   0   2   0   2   2   0   0   0   0   0   0   2   0   0   0   2   2   2   0   0   0   2   0   2   2   0   0   2   0   2   0   2   2   0   2   2   2   0   2   2   0   2   0   2   0   0   0   0   0   0   0   0   2   0   0   2   2   2   2   0   0   2   0   0   2   0   2   2   0   0   0   2   2   2
 MK-3-12                0   0   2   2   2   2   2   2   0   0   0   0   0   2   0   2   0   0   0   2   0   2   2   2   0   2   2   2   0   2   2   0   0   0   2   0   2   2   2   2   0   0   0   2   0   0   2   0   2   0   0   2   0   0   2   0   0   2   2   2   0   2   0   0   0   2   0   2   0   2   2   0   2   0   2   2   2   2   2   0   0   2   0   0   2   2   0   2   2   2   2   2   2   2   2   0   0   0   0   2   0   2   2   0   0   2   2   2   0   0   2   2   0   2   2   0   0   2   2   2   2   2   2   2   2   0   0   2   0   2   0   0   0   0   0   2   0   2   0   0   2   2   2   2   0   2   0   2   0   2   2   0   0   2   0   2   0   2   2   0   2   2   2   0   2   2   0   2   0   2   0   0   0   0   0   0   0   0   2   0   0   2   2   2   2   0   0   0   0   0   2   0   2   2   0   2   0   2   2   2
 MK-3-13                0   0   2   2   2   2   2   2   0   0   0   0   0   2   0   0   0   0   0   2   0   2   2   2   0   2   2   2   0   2   2   0   0   0   2   0   2   2   2   2   0   0   0   2   0   0   2   0   2   2   0   2   0   0   2   0   0   2   2   2   0   2   0   0   0   2   0   2   0   2   2   0   2   0   2   2   2   2   2   0   0   2   0   2   2   2   0   2   2   2   2   2   0   2   2   0   0   0   0   2   0   2   2   0   0   2   2   2   0   0   2   2   0   2   2   0   0   2   2   2   0   2   0   2   2   0   0   2   0   2   2   0   0   0   0   2   2   2   2   0   2   2   2   2   0   2   2   2   0   2   2   0   0   2   0   2   2   2   2   0   2   2   2   0   2   2   0   2   0   0   0   0   0   0   0   2   0   0   2   0   0   2   0   2   2   0   0   0   0   0   0   0   2   2   0   2   0   2   2   2
 MK-3-14                0   0   2   0   2   2   2   2   0   0   0   0   0   2   0   0   0   0   2   2   0   2   2   2   0   2   2   2   0   2   2   0   0   0   2   2   2   2   2   2   0   0   2   2   0   0   2   2   2   2   0   2   0   0   2   0   0   2   2   2   0   2   2   0   0   2   0   2   0   2   0   0   2   0   2   2   2   2   2   2   0   2   0   2   2   0   0   2   2   0   2   2   2   2   2   0   0   0   0   2   0   2   2   2   0   2   2   2   0   0   2   2   0   2   2   0   0   2   2   2   0   0   2   2   2   0   2   2   0   2   2   0   2   0   0   2   2   2   2   0   2   2   2   2   0   2   2   2   0   2   2   0   0   2   0   2   2   2   0   0   0   2   2   0   0   2   0   2   0   0   0   0   0   0   0   2   0   0   2   0   0   2   0   2   2   0   0   2   0   0   0   0   2   2   0   2   0   2   2   2
 MK-3-15                0   0   2   0   2   2   2   2   0   0   0   0   0   2   0   0   0   0   2   2   2   2   2   2   0   2   2   2   0   2   2   0   0   2   2   2   2   2   2   0   0   0   2   2   0   0   2   2   2   2   0   2   0   0   2   0   0   2   2   2   0   2   2   0   0   2   0   2   0   2   0   0   2   0   2   2   0   2   2   2   0   2   0   2   2   0   0   2   0   0   2   0   2   2   2   0   0   0   0   2   0   2   2   2   0   2   2   0   0   0   2   2   0   2   2   0   0   2   2   2   2   0   2   2   2   0   2   2   2   2   2   0   2   0   0   2   2   2   2   0   2   2   2   2   0   2   2   2   0   2   2   0   0   2   0   2   0   2   0   0   0   2   2   0   0   2   0   2   0   0   0   0   2   0   0   2   2   0   2   0   0   2   0   2   0   0   0   0   0   0   0   0   2   2   0   2   0   2   0   2
 MK-3-16                0   0   2   0   2   2   0   0   0   0   0   0   0   2   0   0   0   0   2   2   0   2   0   2   0   2   2   0   0   2   2   0   0   2   2   2   2   2   2   0   0   0   2   2   0   0   2   2   2   2   0   2   0   0   0   0   0   0   2   2   0   2   2   0   0   2   0   2   0   2   0   0   2   0   0   2   0   2   0   2   0   0   0   2   2   0   0   2   0   0   2   2   2   2   2   0   0   0   0   2   0   2   2   2   0   2   2   2   0   0   2   2   0   2   2   0   0   2   0   2   2   0   2   2   2   0   2   2   2   2   2   0   0   0   0   2   2   0   2   0   2   2   2   2   0   2   2   2   0   2   2   0   0   2   0   0   0   2   0   2   0   2   2   0   0   2   0   2   0   0   0   0   2   0   0   2   2   0   2   0   0   2   0   2   0   0   0   0   0   0   0   0   2   2   2   2   0   2   0   2
 MK-4-1                 0   2   2   0   0   0   0   2   2   2   2   0   0   0   2   2   2   0   2   0   0   2   0   0   2   2   0   0   2   2   0   0   2   2   2   2   0   0   0   2   2   2   0   0   0   2   0   2   2   2   2   2   2   0   2   0   2   2   0   0   0   0   2   0   2   0   0   2   0   2   2   2   0   0   2   2   0   2   0   2   0   2   0   0   0   2   0   2   2   2   2   0   2   0   2   0   2   0   2   0   2   0   2   0   2   0   0   2   2   2   0   0   0   2   0   2   2   2   0   0   0   2   2   0   2   2   2   0   0   2   2   0   2   0   2   0   2   2   0   2   2   2   2   2   0   2   0   2   0   0   0   0   2   2   0   2   2   2   0   2   2   0   2   0   2   2   0   2   2   2   2   0   0   2   0   0   2   2   0   2   2   2   2   0   0   2   2   0   2   2   2   0   0   0   2   0   0   0   0   0
 MK-4-2                 2   2   2   2   0   0   0   2   2   2   2   0   0   2   2   2   2   0   2   2   0   2   0   0   2   2   0   0   2   2   0   0   2   2   2   2   0   0   0   2   2   2   2   0   0   2   2   2   2   2   2   2   2   0   2   0   2   0   0   0   2   0   0   0   2   0   0   2   0   2   2   2   0   0   2   2   0   2   2   2   0   2   0   0   0   2   0   2   2   2   2   0   2   0   0   0   2   0   2   0   2   0   2   0   2   0   0   2   2   2   0   0   0   2   0   2   0   2   0   0   0   2   2   0   2   2   2   0   0   2   2   0   2   0   2   0   2   2   0   2   2   0   2   2   0   2   0   2   0   0   0   2   2   2   0   2   2   2   0   2   2   0   2   0   2   2   2   2   2   2   2   0   0   2   0   0   2   2   0   2   2   2   2   0   0   2   2   0   2   2   2   0   0   0   2   0   0   0   0   0
 MK-4-3                 2   2   2   0   0   0   0   2   2   2   2   0   0   2   2   2   2   0   2   2   0   2   0   0   2   2   0   0   2   2   0   0   2   2   2   2   0   0   2   2   2   2   2   0   0   2   2   0   0   2   2   2   2   0   2   0   2   0   2   0   2   0   0   0   2   0   0   2   0   2   2   2   0   0   2   2   0   2   2   2   0   2   0   0   0   2   0   2   2   2   2   0   0   0   0   0   0   0   2   0   2   0   2   0   2   0   0   2   2   2   0   0   2   2   0   2   0   2   0   0   0   2   2   0   2   2   2   0   0   2   2   0   2   0   2   2   2   2   0   2   0   0   0   2   2   2   0   2   0   0   0   2   2   0   0   2   2   2   0   2   2   0   2   0   2   2   2   2   2   2   0   0   0   2   0   0   2   2   0   2   2   2   2   0   0   2   0   0   2   2   2   0   0   0   2   0   0   2   0   0
 MK-4-4                 2   2   2   0   0   2   0   2   2   2   2   0   0   2   2   2   2   2   2   2   0   2   0   0   2   2   0   0   2   2   0   0   0   2   0   2   0   0   2   2   2   2   2   0   0   2   2   0   0   2   2   2   2   0   2   0   2   0   2   0   2   0   0   0   2   0   0   2   0   2   2   2   0   0   2   0   0   0   2   2   0   2   0   0   0   2   0   2   0   2   2   2   0   0   0   0   0   0   2   0   0   0   2   0   2   0   0   2   2   2   0   2   2   2   0   2   0   2   0   2   0   2   0   0   2   2   2   0   2   2   2   0   2   0   2   2   2   2   0   0   0   0   0   2   2   2   0   2   0   2   0   2   2   0   0   2   2   2   0   2   2   0   2   0   2   2   0   2   2   2   0   0   0   2   0   0   0   0   0   2   2   2   2   0   0   0   0   2   2   2   2   0   0   0   2   0   0   2   0   0
 MK-4-5                 0   2   2   0   0   2   0   2   2   2   2   0   0   2   2   2   2   2   2   2   0   2   0   0   2   2   0   0   2   2   0   2   0   2   0   2   0   0   2   2   2   2   2   0   2   2   2   0   0   2   2   2   2   0   2   0   2   0   0   0   2   0   0   0   0   2   0   2   0   2   2   2   0   0   2   0   2   0   2   2   0   2   0   0   2   2   0   2   0   2   2   2   0   2   0   2   0   2   2   0   0   0   2   0   2   0   0   2   2   2   0   2   2   2   0   2   0   2   0   2   0   2   0   0   2   2   2   0   2   2   2   0   2   0   2   2   2   2   0   0   0   0   0   2   2   2   0   2   0   2   0   2   2   0   0   2   2   2   0   2   2   0   2   0   2   2   0   2   2   2   0   0   0   2   0   0   0   0   0   2   2   2   2   0   0   0   0   0   2   2   2   0   0   0   2   0   0   0   0   0
 MK-4-6                 0   2   0   0   0   2   0   2   2   2   0   0   0   0   2   2   2   2   2   0   0   0   0   0   2   2   0   0   0   2   0   2   0   2   0   2   0   0   2   2   0   2   2   0   2   0   2   0   0   2   2   2   2   2   2   0   2   2   0   0   2   0   0   2   0   0   0   2   2   2   2   2   0   0   2   2   2   0   0   0   0   0   0   0   2   2   0   2   0   2   0   2   0   2   0   2   0   2   2   0   0   0   0   0   2   0   0   2   2   2   0   2   0   2   0   2   2   2   0   0   0   2   0   0   2   2   2   0   2   2   2   0   2   0   2   2   2   2   0   0   2   0   0   2   2   2   0   2   0   2   0   0   2   0   0   2   2   0   0   0   2   0   2   0   0   0   0   2   2   0   0   0   0   2   2   2   0   0   0   2   2   2   2   0   0   0   0   2   2   2   2   2   0   0   2   0   0   0   0   0
 MK-4-7                 0   2   0   0   0   2   0   2   0   2   0   0   0   0   2   2   2   2   2   2   0   0   0   0   2   2   0   0   0   2   0   2   2   2   0   2   0   0   2   2   0   2   2   2   2   0   2   0   0   2   2   2   2   2   2   0   2   2   2   0   2   0   0   2   0   0   0   2   2   2   2   2   0   0   0   2   2   0   0   0   0   2   2   0   2   2   0   2   0   2   0   2   0   2   0   2   0   2   2   2   0   0   0   0   2   2   0   2   2   2   0   2   0   2   0   2   2   2   2   0   0   0   0   0   0   2   2   0   0   2   2   0   2   0   2   2   2   2   0   0   2   0   0   0   2   2   0   2   0   2   0   0   2   0   0   2   2   0   0   0   2   0   2   0   0   0   0   2   2   0   0   0   0   2   2   2   0   0   0   2   2   2   2   2   0   0   0   2   2   2   2   2   2   0   2   0   0   0   0   2
 MK-4-8                 2   2   0   0   0   2   2   2   0   0   0   0   0   0   2   2   2   0   2   2   0   0   0   0   2   2   0   0   0   2   0   2   2   2   0   2   0   0   0   0   0   2   2   2   2   0   2   0   0   2   2   2   2   0   0   0   2   2   2   0   2   0   0   2   2   0   0   0   2   2   2   2   0   0   0   2   2   0   0   0   0   2   2   0   0   2   0   2   0   0   0   2   0   2   0   2   0   2   2   0   0   0   2   2   2   2   0   2   2   2   0   2   0   2   0   2   0   2   2   0   0   0   0   0   0   2   2   0   0   2   0   0   2   0   0   2   0   2   0   0   2   0   2   0   0   0   0   0   0   2   2   0   2   0   2   0   2   0   0   0   0   0   2   0   0   0   2   2   2   0   0   0   0   2   2   2   0   0   0   2   2   2   2   2   0   2   0   2   2   0   2   2   2   0   2   0   0   0   0   2
 MK-4-9                 2   0   0   0   0   2   2   0   0   0   0   0   0   0   2   2   2   0   2   2   0   0   0   0   2   2   0   0   2   2   2   2   2   2   0   2   0   0   0   0   0   2   2   2   0   2   2   0   0   2   2   2   2   0   0   0   2   2   2   0   0   0   0   2   2   0   0   0   2   2   2   2   0   0   0   2   2   0   0   0   0   2   2   0   0   2   0   2   0   0   0   0   0   2   0   2   0   0   2   0   0   0   2   2   0   2   0   2   2   2   2   2   0   2   0   2   0   2   2   0   0   0   0   0   0   2   2   0   0   2   0   2   2   0   0   2   0   2   0   0   2   2   2   0   0   0   2   0   0   2   2   0   2   2   2   0   2   0   0   0   0   0   2   0   0   0   2   2   2   0   0   0   2   2   2   2   0   0   0   2   2   2   0   0   0   2   0   2   2   0   2   0   2   0   2   0   0   0   0   2
 MK-4-10                2   0   0   0   0   2   2   2   0   0   0   0   0   0   2   2   2   0   0   2   0   0   0   0   2   2   0   0   2   2   2   2   2   2   0   2   2   0   0   0   0   2   2   2   0   2   2   0   0   2   2   2   2   0   0   0   2   2   2   0   0   0   0   2   2   0   0   0   2   0   2   0   2   0   0   2   2   0   0   0   0   2   2   0   2   2   0   2   0   0   0   0   0   2   0   0   0   0   0   0   2   0   2   2   0   2   0   2   2   2   2   2   0   2   2   2   0   2   2   0   0   0   0   0   0   2   2   0   0   2   0   2   2   0   0   2   0   2   0   0   2   2   2   0   0   0   2   0   0   2   2   0   2   2   2   0   2   0   0   0   0   2   2   0   0   0   2   2   2   0   0   2   2   2   2   2   0   0   0   2   0   2   0   0   0   2   0   2   0   0   2   0   2   0   0   0   0   0   0   2
 MK-4-11                2   0   0   2   0   2   2   2   0   0   0   0   0   0   2   2   2   2   0   2   0   0   0   0   2   2   0   0   2   2   2   2   2   2   0   2   2   0   0   0   0   2   2   2   0   2   2   0   0   2   2   2   0   0   0   0   2   2   2   0   0   0   0   0   2   0   0   2   2   0   0   2   2   0   0   2   2   0   0   0   0   2   2   0   2   2   2   2   2   2   0   0   2   2   0   0   0   0   0   0   2   0   2   2   2   0   0   2   2   2   2   2   0   2   2   2   0   2   2   0   0   2   0   0   0   2   2   0   0   2   0   0   2   0   0   2   0   2   0   0   2   2   2   0   0   0   2   0   2   2   2   0   2   2   2   0   2   0   2   0   0   2   2   0   0   0   2   2   2   0   0   2   2   2   0   2   2   0   0   2   0   2   0   0   0   2   0   2   0   0   2   0   2   0   0   0   0   0   0   2
 MK-4-12                2   0   0   2   0   2   2   2   0   0   0   0   0   0   2   2   2   2   2   2   0   0   0   0   0   2   0   0   2   2   2   2   2   2   0   2   2   0   0   2   0   2   2   2   0   2   2   2   0   2   2   2   0   0   0   0   2   2   2   0   0   0   0   0   2   0   0   2   2   0   2   2   0   0   2   2   2   0   0   0   0   0   2   0   2   0   2   2   2   2   0   0   2   2   0   0   0   0   2   0   2   0   2   2   2   0   0   2   2   2   0   2   0   2   2   2   0   2   2   0   0   2   0   0   2   0   2   0   0   0   0   0   2   0   0   2   0   2   0   0   2   0   2   0   0   0   2   0   2   2   2   0   2   2   2   0   2   0   2   2   0   2   2   0   0   0   2   2   0   0   0   2   2   2   0   2   2   0   0   2   0   2   0   0   0   2   0   2   0   0   2   2   2   0   0   0   0   0   0   2
 MK-4-13                2   0   0   2   0   2   2   2   0   0   0   0   0   0   2   2   2   2   2   2   0   0   0   2   0   2   0   0   0   2   2   2   2   0   0   2   2   2   0   0   0   2   2   2   0   0   0   2   0   2   2   2   0   0   0   0   2   2   2   0   0   0   0   0   2   0   0   2   2   0   2   0   0   0   2   2   2   0   0   0   0   0   2   0   2   0   2   0   2   2   0   0   0   2   0   0   0   0   0   0   2   0   2   0   2   2   0   2   2   2   0   2   0   2   2   2   0   2   2   0   0   2   0   0   2   0   2   0   0   0   0   2   2   0   0   2   0   2   0   0   2   0   0   0   0   0   2   0   2   2   2   0   2   2   2   0   2   2   2   0   0   2   2   0   0   0   2   2   2   0   0   2   2   2   0   2   2   0   0   2   0   2   0   0   0   2   0   2   0   0   2   2   2   0   0   2   0   0   0   2
 MK-4-14                2   0   2   2   0   2   2   2   0   0   0   0   0   0   2   0   2   2   2   2   0   0   2   2   2   2   0   0   0   2   2   2   2   0   0   2   2   2   0   0   0   2   2   2   0   0   2   2   0   2   2   2   2   0   2   0   2   2   2   0   0   0   0   0   2   2   0   2   2   0   2   0   0   2   2   2   2   0   0   0   0   0   2   0   2   0   2   0   2   2   0   0   0   2   2   0   0   0   0   0   0   0   2   0   2   2   0   2   2   2   0   2   0   0   2   2   0   2   2   0   0   2   0   0   2   0   2   0   0   0   0   2   2   2   0   2   0   0   0   0   2   0   2   0   0   0   0   0   2   2   2   2   2   2   2   0   0   2   2   0   0   2   0   0   0   0   2   2   2   0   0   2   0   2   0   0   2   0   2   2   0   0   0   0   0   0   0   2   0   0   2   2   2   2   0   2   0   0   0   2
 MK-4-15                0   0   2   2   0   2   2   2   0   2   0   2   2   0   2   0   2   2   2   2   0   0   2   0   2   2   0   0   0   2   2   0   2   0   0   2   2   2   0   0   0   0   2   2   0   0   2   2   0   2   2   2   2   0   2   0   2   2   0   0   0   0   0   0   2   2   0   2   2   0   2   0   2   2   0   2   2   0   0   0   2   0   2   0   2   0   2   0   2   2   0   0   0   2   2   0   0   0   0   0   0   0   2   0   2   2   0   2   2   2   2   2   0   0   2   2   0   2   2   0   2   2   0   0   2   0   2   0   0   0   0   2   2   2   0   2   0   0   0   0   2   0   2   0   2   0   0   0   2   2   2   2   2   2   2   0   0   2   2   0   0   2   0   0   0   0   2   2   0   0   0   2   2   2   0   0   2   0   0   2   0   0   0   0   0   0   0   2   0   0   2   2   2   2   0   2   0   0   0   2
 MK-4-16                0   0   2   2   0   2   2   2   0   2   0   0   2   0   2   0   2   2   2   2   0   0   2   0   0   2   0   0   0   2   0   0   2   0   0   0   2   2   0   0   0   0   2   2   0   0   2   0   0   2   2   2   2   0   2   0   2   2   2   0   0   2   0   0   2   0   0   2   2   0   2   0   2   2   0   2   2   2   0   0   2   0   2   0   2   0   2   0   2   2   0   2   0   2   2   0   2   0   0   0   0   0   2   0   2   0   0   2   2   2   2   2   0   0   2   2   0   2   2   0   2   2   0   0   2   0   0   0   0   2   0   2   2   2   0   2   0   0   0   0   2   2   2   0   2   0   0   0   2   2   2   2   0   2   2   2   0   2   2   0   0   2   0   0   0   0   2   2   0   0   0   2   2   2   0   0   2   0   2   2   0   0   0   0   0   0   0   2   0   0   2   2   2   0   0   2   0   0   0   2
 MK-5-1                 2   2   2   2   0   0   2   2   0   2   2   2   2   2   2   2   0   2   2   0   0   2   0   2   2   2   2   2   2   2   2   0   2   2   0   2   0   0   0   0   0   2   0   2   0   2   2   2   2   0   2   0   2   0   0   0   2   0   2   0   0   0   2   2   0   0   0   0   2   2   2   2   2   0   0   0   0   0   2   2   2   0   2   2   2   0   0   2   2   0   0   0   0   0   2   2   2   0   2   0   2   0   2   0   2   2   0   0   0   0   0   2   2   0   0   0   2   2   0   2   2   0   2   2   0   2   2   0   2   2   2   0   2   0   2   0   2   2   2   2   0   2   0   0   0   2   2   0   0   2   2   2   2   0   2   0   2   0   2   0   2   0   0   2   0   0   0   0   0   2   0   2   2   2   0   2   0   2   2   2   0   2   2   0   0   2   2   0   2   0   2   0   0   2   2   0   0   0   2   2
 MK-5-2                 2   2   2   2   0   0   2   2   0   0   2   2   2   2   0   2   0   2   2   0   0   2   0   2   2   2   2   2   2   2   2   0   2   2   0   2   0   0   0   0   0   2   0   2   0   0   2   2   2   2   2   0   2   0   0   0   2   0   2   2   0   0   2   2   0   0   0   0   2   2   2   2   2   2   0   0   0   2   2   2   2   2   2   2   2   0   0   0   0   0   0   0   0   0   2   2   2   2   0   0   0   0   2   0   2   2   0   0   0   2   0   2   2   0   0   0   2   2   0   2   2   0   2   2   0   2   2   0   2   2   2   0   2   0   0   0   0   2   2   2   0   2   0   0   0   2   2   0   0   2   2   2   0   0   2   0   2   2   2   0   2   2   0   2   0   0   0   0   0   2   0   2   2   2   0   0   0   2   2   2   0   2   2   0   0   2   2   0   2   0   2   0   0   2   2   0   0   0   2   2
 MK-5-3                 0   2   2   2   0   0   2   2   0   0   2   2   2   2   2   2   0   2   2   0   0   2   0   2   2   2   2   2   2   2   2   0   2   2   0   2   0   0   0   0   0   2   2   2   0   0   2   2   2   2   2   0   2   0   0   0   2   0   2   0   0   0   2   2   0   0   0   0   2   2   2   2   2   2   0   0   0   2   2   0   2   2   2   2   2   0   0   0   0   0   0   0   0   0   2   0   2   2   0   2   0   0   2   0   2   2   0   0   0   2   0   2   2   2   2   0   2   2   0   2   2   0   2   2   0   2   2   0   2   2   2   0   2   0   0   0   0   2   2   2   0   2   0   0   0   2   2   2   0   2   2   2   0   2   2   0   2   2   2   0   2   2   0   2   0   0   0   0   0   2   0   2   2   2   0   0   0   2   2   2   0   2   2   0   0   2   2   0   2   0   2   0   0   2   2   0   0   0   2   2
 MK-5-4                 2   2   2   2   0   0   2   2   2   0   2   2   2   2   0   2   0   2   2   0   0   2   0   2   2   2   2   2   2   2   2   0   2   2   0   2   0   0   0   0   2   2   2   2   0   0   2   2   0   2   2   0   2   0   0   0   2   0   2   0   0   0   2   2   0   2   0   0   2   0   0   2   2   2   0   2   0   2   2   0   2   2   2   2   0   0   0   2   0   0   0   0   0   0   2   0   2   2   0   2   0   0   2   0   2   2   0   0   0   2   0   2   2   2   0   0   2   0   0   2   2   0   2   2   0   2   0   0   2   2   2   0   2   0   2   0   0   2   2   2   2   2   0   0   0   2   2   2   0   2   2   2   0   2   2   0   2   2   0   0   2   2   0   2   0   0   0   0   2   2   0   0   2   2   2   2   0   2   2   2   0   2   2   0   0   2   2   0   2   0   2   0   0   2   2   0   0   0   2   2
 MK-5-5                 2   2   2   2   0   0   2   2   2   0   2   2   2   2   0   2   0   0   0   0   0   2   0   2   2   2   2   2   2   2   2   0   2   2   0   2   0   0   0   0   2   2   2   2   0   0   2   2   0   2   2   0   2   2   0   0   2   0   2   0   0   0   2   2   0   2   0   0   2   0   0   2   2   2   0   2   0   2   2   0   2   2   2   2   0   0   0   2   0   2   0   0   0   0   2   0   2   2   0   2   0   0   2   0   2   2   0   0   0   2   0   2   2   2   0   0   2   0   0   2   0   0   2   2   0   0   0   0   2   2   2   0   2   0   2   0   0   2   2   2   2   2   0   0   2   2   2   2   0   2   0   2   0   2   2   0   2   0   0   0   0   2   0   2   0   0   0   0   2   2   0   0   2   2   2   0   0   2   2   2   0   2   2   0   0   2   2   0   2   0   2   0   0   2   2   0   2   0   2   2
 MK-5-6                 2   2   2   2   0   0   2   2   2   0   2   2   2   2   0   2   0   0   0   0   0   2   0   2   0   2   2   2   2   2   2   0   2   2   0   2   0   0   0   0   2   2   2   2   0   0   2   2   0   2   2   0   2   2   0   0   2   0   2   0   0   0   2   2   2   2   0   0   2   0   0   0   2   2   0   2   0   2   2   0   2   2   2   2   0   2   0   2   0   2   0   0   0   0   0   0   2   2   0   2   0   0   2   0   2   2   0   0   2   2   0   2   2   2   0   0   2   0   0   2   0   0   2   2   0   0   0   0   2   2   2   0   2   0   2   0   0   2   0   2   2   2   0   2   2   2   2   2   0   2   0   2   2   2   2   0   2   0   2   0   0   2   0   2   0   2   0   0   2   2   2   0   2   2   0   0   0   0   2   2   0   2   2   0   0   0   2   0   2   0   2   0   0   2   2   0   2   0   2   2
 MK-5-7                 0   2   2   0   0   2   0   2   2   0   2   0   2   2   0   2   0   0   0   0   0   2   2   2   0   2   2   2   2   2   2   0   2   2   0   2   0   0   0   0   2   2   2   2   0   0   2   2   0   2   2   0   2   2   0   2   2   0   2   0   0   0   2   2   2   2   0   0   2   0   0   2   2   2   0   2   0   2   0   0   0   0   0   2   0   2   0   2   0   2   0   0   0   0   0   0   2   2   0   2   0   0   2   0   2   2   0   0   2   2   2   0   2   2   0   0   2   0   0   2   2   0   2   0   0   0   0   0   0   2   0   2   2   0   2   0   0   2   0   2   2   2   0   2   2   2   2   2   0   2   0   2   2   2   2   0   0   0   2   0   0   2   0   2   0   2   0   0   2   2   2   0   2   2   0   0   0   0   2   2   0   2   2   0   0   0   2   0   2   0   0   0   0   2   2   0   2   0   2   2
 MK-5-8                 0   0   2   0   2   0   0   0   2   2   2   0   2   2   0   0   0   0   0   0   0   2   2   2   0   2   2   2   2   2   2   0   2   2   0   0   0   0   0   0   2   2   2   2   2   0   2   2   0   2   2   0   0   2   0   2   2   0   2   0   0   0   2   2   0   2   0   0   2   0   0   2   2   2   0   2   0   2   0   2   0   0   0   2   0   2   0   2   0   2   0   2   0   0   0   0   2   2   0   2   0   0   2   0   2   2   0   0   2   2   2   0   2   2   0   0   2   0   2   2   2   0   2   0   0   0   0   0   0   2   0   2   2   0   2   0   0   2   0   2   2   2   0   2   2   2   2   2   0   2   0   2   2   2   2   0   0   0   2   0   0   2   2   2   0   2   0   0   2   2   2   0   0   2   0   0   0   0   2   2   0   2   2   0   0   0   2   0   2   0   0   2   2   2   2   0   2   0   2   2
 MK-5-9                 0   0   2   2   2   0   0   0   0   2   2   0   2   2   0   0   0   0   0   0   0   2   2   2   0   2   0   2   2   2   2   0   2   2   0   0   0   0   0   0   2   2   0   2   2   0   2   2   0   2   2   0   0   2   0   2   2   0   2   0   0   0   2   2   0   2   0   0   0   0   0   2   2   2   0   2   2   2   0   2   0   0   0   2   0   2   0   2   0   2   0   2   0   0   0   0   2   2   0   2   0   0   2   2   2   2   0   0   2   2   2   0   2   2   0   0   2   2   2   2   2   0   2   2   0   0   0   0   0   2   0   2   2   0   2   0   0   2   0   2   2   2   0   2   2   2   2   2   0   2   0   2   0   2   2   0   0   0   2   0   2   0   2   2   0   0   0   0   2   2   2   0   0   2   0   0   0   0   2   2   0   2   2   0   0   0   2   0   2   0   0   2   2   2   2   0   2   0   2   2
 MK-5-10                0   0   2   0   2   0   0   0   0   2   2   0   2   2   0   0   0   0   0   0   0   2   2   2   0   2   0   2   2   2   2   0   2   2   0   0   0   0   0   0   2   2   0   2   2   0   2   2   0   2   2   0   0   0   0   2   0   0   0   0   2   0   0   2   2   2   0   0   0   0   0   2   0   2   0   2   2   2   0   2   0   0   0   2   0   2   0   2   0   2   0   2   0   0   0   0   2   2   0   2   0   0   2   2   2   2   0   0   2   2   2   2   2   2   0   0   2   0   0   0   2   0   2   2   0   2   0   0   0   2   0   0   2   0   0   0   0   2   0   0   2   2   0   2   2   0   2   2   0   2   0   2   2   0   2   0   0   0   2   0   2   2   2   2   0   2   0   0   2   2   2   0   2   2   0   0   0   0   0   2   2   2   2   0   0   0   0   0   2   0   0   0   0   2   2   2   0   0   2   2
 MK-5-11                0   0   2   0   2   0   0   0   0   2   2   0   2   2   0   0   0   0   0   2   0   2   2   0   0   2   0   2   2   2   2   0   2   2   0   0   0   0   0   0   2   2   0   2   2   0   2   2   0   0   2   0   0   0   0   2   0   0   0   0   2   0   0   2   2   2   0   0   0   0   0   2   0   2   0   2   0   2   0   2   0   0   0   0   0   2   0   2   0   2   0   2   0   0   0   0   2   2   0   2   0   0   2   2   2   2   0   0   2   2   2   2   2   2   0   0   2   0   2   2   2   0   2   2   0   0   0   0   0   2   0   0   2   0   0   0   0   2   0   0   2   2   0   2   2   0   2   2   0   2   0   2   2   0   2   0   0   0   2   0   2   2   2   0   0   2   0   0   2   2   2   0   2   2   0   0   0   0   2   2   2   2   2   0   0   0   0   0   2   0   2   0   0   2   2   2   0   0   2   2
 MK-5-12                0   0   2   0   2   0   0   0   0   2   0   0   2   2   0   2   0   0   0   2   0   2   2   0   0   2   0   2   2   2   0   0   2   2   0   0   0   0   0   0   2   2   0   2   2   0   2   2   0   0   2   0   0   0   0   2   0   0   0   0   2   0   0   2   2   0   2   0   0   2   0   2   0   0   0   2   0   2   0   2   0   0   2   0   0   2   0   2   2   2   0   2   0   0   0   0   0   2   2   2   0   0   2   2   0   2   0   0   2   2   2   0   2   2   0   0   2   0   2   2   2   0   2   2   0   2   0   0   0   2   0   0   2   0   0   0   0   0   0   0   2   0   0   2   2   0   2   2   0   2   0   2   2   0   2   0   0   0   2   0   2   0   2   0   0   2   0   2   0   2   0   0   2   2   0   2   0   0   2   2   2   2   2   0   0   0   0   0   2   0   2   2   0   2   2   2   0   0   2   2
 MK-5-13                0   0   2   0   2   0   0   0   0   2   0   0   2   2   0   2   0   0   0   2   0   2   2   0   0   2   0   2   2   2   0   0   2   2   0   0   0   0   0   0   2   2   0   2   2   0   2   2   0   0   2   0   0   0   0   2   0   0   0   0   2   0   0   2   2   0   2   0   2   2   0   2   0   2   0   2   0   2   0   2   0   0   0   0   0   2   0   2   2   2   0   2   0   0   0   0   0   2   2   2   0   0   2   2   0   2   2   0   2   0   2   0   2   2   0   0   0   0   2   2   2   0   2   2   2   2   0   0   0   2   0   2   2   0   0   0   0   2   0   0   2   0   0   2   2   0   0   2   0   2   0   2   2   0   2   2   0   0   2   0   2   0   2   0   2   2   0   2   0   2   0   2   2   2   0   2   2   0   2   2   2   2   0   0   0   0   0   0   2   2   2   2   0   2   2   2   2   2   2   2
 MK-5-14                0   0   2   0   2   0   0   0   0   0   0   0   2   2   0   2   0   0   0   0   0   2   2   0   0   2   0   2   2   2   0   0   2   2   0   0   0   0   0   2   2   2   0   2   2   0   2   2   0   0   2   0   0   0   0   0   0   0   0   0   0   2   0   2   2   0   2   0   2   2   0   2   0   2   0   2   0   2   0   2   0   0   2   0   0   2   0   2   2   2   0   2   0   0   0   2   0   2   0   2   0   0   2   2   0   2   2   0   0   0   2   0   2   2   0   2   0   0   2   2   2   0   2   2   2   2   0   0   0   2   0   2   2   0   0   0   0   2   0   0   2   0   0   2   2   0   0   2   0   2   0   2   2   0   2   2   2   0   2   0   0   0   2   0   2   2   0   2   0   2   0   2   2   2   0   2   2   0   2   2   2   2   0   0   0   0   0   0   2   2   2   2   2   2   2   2   2   2   2   2
 MK-5-15                0   0   2   0   2   0   0   0   0   0   2   0   2   2   0   2   0   0   0   0   0   2   2   0   2   2   0   2   2   2   0   0   2   2   0   0   0   0   0   2   2   2   0   2   2   0   2   2   0   0   2   0   0   0   0   0   0   0   0   0   0   2   0   2   2   0   2   0   2   2   0   2   0   2   0   2   0   2   0   2   0   0   0   0   0   2   0   2   2   2   0   2   0   0   0   2   0   2   0   2   0   0   2   2   0   2   2   0   0   0   2   0   2   2   0   0   0   0   2   2   2   0   2   2   2   2   0   0   0   2   0   2   2   0   0   0   0   2   0   0   2   0   0   2   0   0   0   2   0   0   0   2   2   0   2   2   2   0   2   0   0   2   0   0   2   2   2   2   0   2   0   2   2   2   0   2   2   2   2   2   2   0   0   2   0   0   2   0   2   2   2   2   0   2   2   2   2   2   2   2
 MK-5-16                0   0   0   0   2   0   0   0   2   2   2   0   2   2   0   2   0   0   0   0   0   2   0   0   2   2   0   2   2   2   0   0   2   2   0   0   0   0   2   2   2   2   0   2   2   0   2   2   0   0   2   0   0   0   0   2   0   0   0   0   0   2   0   2   2   0   2   0   2   2   0   2   0   0   0   2   0   0   0   2   0   2   0   0   0   2   0   2   2   2   2   2   0   0   0   0   0   2   0   2   0   0   2   2   0   2   2   0   0   0   2   0   2   2   0   2   0   0   2   2   2   0   2   2   2   0   0   0   0   2   0   2   2   0   0   0   2   2   0   0   2   0   0   2   0   0   0   2   2   0   0   2   2   0   2   2   2   0   0   2   0   2   0   0   2   2   2   2   0   2   2   2   2   2   0   2   2   2   2   2   2   0   0   0   0   0   2   2   2   2   2   0   0   2   2   0   2   2   2   2
 MK-6-1                 0   2   0   2   0   2   0   0   2   2   0   0   0   2   0   2   0   2   0   0   2   0   0   0   0   0   0   2   0   0   0   0   0   0   2   0   0   2   0   0   0   2   0   2   0   0   0   2   0   2   2   2   2   2   0   2   0   0   2   0   2   2   0   2   0   2   2   0   0   0   2   2   0   2   2   0   2   2   2   0   2   0   0   2   2   2   0   2   2   2   2   0   2   0   2   0   0   2   0   0   0   2   0   0   2   0   0   2   0   0   0   0   0   0   0   2   2   0   2   0   2   2   0   0   0   2   2   0   2   0   2   2   0   2   2   0   0   0   0   2   2   0   2   0   0   0   2   0   0   0   0   0   0   2   0   0   0   2   2   0   0   0   0   2   2   0   2   0   0   0   2   2   0   0   0   0   2   0   0   0   0   2   2   0   0   2   0   0   2   2   2   0   0   0   0   2   2   2   2   0
 MK-6-2                 0   0   0   2   0   2   0   0   2   2   0   0   0   2   0   2   0   0   0   0   2   0   0   0   0   0   0   2   0   0   0   0   0   0   2   0   0   0   0   0   0   2   0   2   0   0   0   2   0   2   2   2   2   2   0   2   0   2   2   0   2   2   0   2   0   2   2   0   2   0   2   2   0   2   2   0   2   2   2   0   2   0   0   0   2   2   0   2   2   2   2   0   2   0   0   0   0   2   0   0   0   2   0   0   2   0   0   2   0   0   0   0   0   2   0   2   2   0   2   0   2   2   2   0   0   2   2   0   2   0   2   2   0   2   2   0   0   0   0   0   0   0   2   0   0   0   2   0   0   0   0   0   0   2   0   0   0   0   2   0   0   0   0   2   2   0   2   0   0   0   2   2   0   0   0   0   2   0   2   0   0   2   2   0   0   0   2   0   2   2   2   2   0   2   0   2   0   2   2   0
 MK-6-3                 0   0   0   2   0   2   0   2   2   2   0   0   0   2   0   2   0   0   0   0   2   2   0   2   0   0   0   2   0   0   0   2   0   0   2   0   0   2   2   0   0   2   0   2   0   0   0   2   0   2   2   2   2   2   0   2   2   2   2   0   2   2   2   2   0   2   2   0   2   0   2   2   0   2   2   0   2   2   0   0   2   0   0   2   2   2   0   2   0   2   2   0   2   0   0   0   0   0   2   0   0   2   0   0   2   0   0   2   0   0   2   0   0   2   0   2   2   0   2   0   2   2   2   0   0   2   2   0   2   0   2   2   0   2   2   0   0   0   0   0   0   0   2   0   0   0   2   0   0   0   0   0   0   2   0   0   0   0   2   2   0   0   0   2   2   0   2   0   0   2   2   2   0   2   0   0   2   0   2   0   0   2   2   0   0   0   2   0   2   2   2   2   0   0   0   2   0   2   2   0
 MK-6-4                 0   0   0   2   0   2   0   2   2   2   0   0   0   2   0   2   2   0   0   2   2   2   0   0   0   0   0   2   0   2   0   2   0   0   2   0   0   2   2   0   0   2   0   2   0   0   0   2   2   2   2   2   2   2   0   2   2   2   2   0   0   2   2   2   0   2   2   0   2   0   2   2   2   2   2   0   2   2   0   2   2   2   0   2   2   2   0   2   0   2   2   0   2   0   0   0   0   0   2   0   0   2   0   2   2   0   0   2   0   0   2   0   0   2   0   2   2   0   2   0   2   2   2   0   0   2   2   0   2   0   2   0   0   2   2   0   0   0   0   0   0   2   0   0   0   0   2   0   0   0   0   0   0   2   0   0   0   0   2   2   2   2   0   2   2   0   2   0   0   2   2   0   2   0   2   0   2   0   2   0   2   2   2   0   0   0   2   0   2   2   2   2   0   0   0   2   0   2   2   0
 MK-6-5                 0   0   0   2   0   2   0   2   2   2   0   0   0   2   0   2   2   0   0   2   2   2   0   0   0   0   0   2   0   2   0   2   0   0   2   0   0   2   2   0   0   2   0   2   0   0   0   0   2   2   2   2   2   2   0   2   2   2   2   0   0   2   2   2   2   2   2   0   2   0   0   2   2   2   2   0   2   2   0   0   2   2   0   2   0   2   0   2   0   2   2   0   2   0   0   0   0   0   2   2   0   2   0   2   2   0   0   2   0   0   2   0   2   2   2   2   2   0   2   0   2   2   2   0   0   2   2   0   0   0   2   0   0   2   2   0   0   0   0   0   0   2   0   2   0   2   2   0   0   0   0   0   0   2   0   0   0   2   0   2   2   2   0   2   2   0   2   0   0   2   2   0   2   0   0   0   2   0   2   0   2   2   0   0   0   0   2   0   2   2   2   2   2   0   2   2   0   2   2   0
 MK-6-6                 0   2   0   2   0   2   0   2   2   2   2   0   0   2   0   2   2   0   0   2   2   0   0   0   0   0   0   2   0   2   0   2   0   0   2   0   0   2   2   0   0   2   0   2   0   0   0   0   2   2   2   2   2   2   0   2   2   2   2   0   0   2   2   2   2   2   0   0   2   0   0   0   2   2   2   0   2   2   0   0   2   2   0   2   0   2   0   2   0   2   2   0   2   0   0   0   0   0   2   2   0   2   0   2   2   0   0   2   0   0   2   0   0   2   2   2   2   0   2   0   2   2   2   0   0   2   2   0   0   0   2   0   0   2   0   0   0   0   0   0   0   2   0   2   0   2   2   0   0   0   0   0   0   2   0   0   0   2   0   2   2   2   0   2   2   0   2   0   0   2   2   2   2   0   0   0   2   0   2   0   2   2   0   0   0   0   2   0   2   2   2   2   2   0   2   2   0   2   2   0
 MK-6-7                 0   2   0   2   0   2   2   2   2   2   2   0   0   2   0   2   2   0   0   2   2   0   0   0   0   0   0   2   2   2   0   2   0   0   2   0   0   0   2   0   0   2   0   2   0   0   0   0   2   2   2   2   0   2   0   2   2   2   2   0   0   2   2   2   2   2   0   0   2   0   0   0   2   2   2   0   2   2   0   0   2   2   0   2   0   2   0   2   0   2   2   0   2   0   0   0   0   0   2   2   0   2   0   2   2   0   0   2   0   0   2   0   0   2   2   2   2   0   2   2   2   2   0   2   0   2   2   0   0   0   2   0   0   2   0   2   0   0   0   0   0   2   0   2   0   2   2   0   0   0   0   0   0   2   0   2   0   2   0   2   2   2   0   2   2   0   0   2   2   2   2   0   2   0   0   0   0   0   2   0   2   0   0   0   2   0   2   0   2   2   2   2   2   0   0   0   2   2   2   0
 MK-6-8                 0   2   0   2   0   0   2   2   2   2   2   0   0   2   0   2   2   0   0   2   0   0   0   0   0   0   0   2   2   2   0   2   0   0   2   2   0   0   2   2   0   2   0   2   0   0   0   0   2   2   2   0   0   2   0   2   0   2   2   0   0   2   2   0   2   2   0   0   2   0   0   2   2   2   2   0   2   2   0   0   2   2   0   2   0   2   2   2   0   2   2   0   2   0   0   0   0   0   2   2   0   2   0   2   2   0   0   2   0   0   2   0   0   2   2   2   2   0   0   2   2   2   0   2   0   2   0   2   0   0   2   0   0   2   0   2   0   2   0   0   0   2   0   0   0   2   2   0   0   0   0   0   0   2   0   2   0   2   0   0   2   2   0   2   2   0   0   2   2   2   2   0   2   0   0   0   0   0   2   0   2   0   0   0   2   0   0   0   2   2   0   2   2   0   0   0   2   2   2   0
 MK-6-9                 0   2   0   0   0   2   2   2   2   2   2   0   0   2   0   2   2   0   0   2   2   0   0   0   0   0   0   2   2   2   0   2   0   0   2   0   0   0   0   2   0   2   0   2   2   0   0   0   2   0   2   0   0   2   0   2   0   2   2   2   0   2   2   0   2   2   0   0   2   0   0   2   2   2   2   0   2   2   0   0   2   2   0   2   0   2   2   2   0   2   2   0   2   0   0   2   0   0   2   2   2   2   0   2   2   0   0   2   0   0   2   0   0   2   2   0   2   2   0   2   2   2   2   2   0   2   0   2   0   0   2   0   0   2   0   2   2   2   0   0   0   2   0   0   0   0   2   0   0   0   0   0   0   2   2   2   0   2   0   0   2   2   0   2   0   0   0   2   2   2   2   0   2   0   0   0   0   0   2   0   2   0   0   0   0   0   0   0   2   2   0   2   2   0   0   0   2   2   2   0
 MK-6-10                0   2   0   0   0   2   2   2   2   2   2   0   0   2   0   2   2   0   0   0   2   0   0   0   0   0   0   2   2   2   0   2   0   0   2   0   0   0   0   2   0   2   0   2   2   0   0   0   0   0   0   0   0   2   0   2   0   2   2   2   0   2   2   0   2   2   0   0   0   0   0   2   2   2   2   0   2   2   2   0   2   2   0   2   0   2   2   2   0   2   0   0   2   0   0   2   0   0   2   2   2   2   2   0   2   0   0   0   0   0   0   0   0   2   2   0   2   0   0   2   2   2   2   2   0   2   0   2   2   0   0   0   0   2   0   2   2   2   0   0   2   2   0   0   0   2   2   0   0   0   0   0   0   2   2   2   0   2   2   2   2   2   0   2   0   0   0   2   2   2   2   0   2   0   0   0   0   2   2   0   2   0   0   0   0   0   0   2   2   2   0   2   2   0   0   2   2   2   2   0
 MK-6-11                0   2   0   0   0   2   2   2   2   2   2   0   0   2   0   2   2   0   0   2   2   0   0   0   0   2   0   2   2   2   0   2   0   0   0   0   0   0   0   2   0   2   0   2   2   0   0   0   2   0   0   0   0   2   0   2   0   2   2   2   0   2   2   0   2   2   0   0   0   0   2   2   2   2   2   0   2   2   0   0   2   2   0   2   0   2   2   2   0   0   0   0   2   0   0   2   0   0   2   2   2   2   2   0   2   2   0   0   2   0   0   0   0   2   2   0   2   0   0   2   2   2   2   2   0   2   0   2   2   0   0   0   0   2   0   2   2   2   2   0   2   2   2   0   0   2   2   0   0   0   2   0   0   2   2   2   0   2   2   2   2   2   0   2   2   0   0   2   2   2   2   0   2   0   0   0   0   0   2   0   2   0   0   0   0   0   2   2   2   2   0   2   0   0   0   2   2   2   2   0
 MK-6-12                0   2   0   0   0   2   2   2   2   2   2   0   0   2   0   2   2   0   0   2   0   0   0   0   0   2   0   0   2   0   0   2   0   0   0   0   2   0   0   2   0   2   0   2   2   0   0   0   2   0   2   0   0   2   0   2   0   2   2   2   2   2   2   0   2   2   2   0   0   0   2   2   0   2   0   0   2   2   0   0   2   2   0   2   0   2   2   2   0   0   0   0   2   0   0   2   0   0   2   2   2   2   2   0   2   2   0   0   2   2   0   0   2   2   2   0   2   0   0   2   2   2   0   2   0   2   2   2   2   0   0   0   0   2   0   2   0   2   2   0   2   0   2   0   0   2   2   0   0   0   0   0   0   2   2   2   0   2   2   2   2   2   0   0   2   0   0   2   2   2   2   0   2   0   0   0   0   0   2   0   2   0   0   2   0   0   2   2   2   2   2   2   0   0   0   2   2   0   2   0
 MK-6-13                0   2   0   0   0   2   2   2   2   2   2   0   0   0   2   2   2   0   0   2   0   0   0   2   0   2   0   2   2   0   0   2   0   0   0   0   0   0   0   2   0   2   0   2   2   0   0   0   0   0   2   0   0   2   0   2   0   2   2   2   0   2   2   0   2   2   2   0   0   0   2   2   0   2   0   0   2   2   0   0   2   2   0   2   0   2   2   2   0   0   0   0   2   2   0   2   0   0   2   0   2   0   2   0   2   0   0   0   2   2   0   0   2   2   0   0   2   0   0   2   2   0   0   2   0   2   0   2   2   2   0   0   0   2   2   2   0   2   2   0   2   0   2   0   0   2   2   0   0   0   0   0   0   2   2   2   0   2   2   2   2   2   0   0   2   0   0   2   2   2   2   0   2   0   0   0   2   0   0   0   2   0   0   2   0   0   2   2   2   2   2   2   0   0   0   2   2   0   2   0
 MK-6-14                0   2   0   2   0   2   2   2   2   2   2   0   0   0   2   2   2   0   0   0   0   0   0   2   0   0   0   2   2   0   0   2   0   0   0   0   2   0   0   2   0   0   0   2   2   0   0   0   0   0   2   0   2   2   0   2   0   2   2   2   0   2   2   0   2   2   2   0   0   0   2   2   0   2   0   0   0   2   0   0   2   2   0   2   2   2   2   2   0   0   0   2   2   2   0   2   0   0   2   0   2   0   2   0   2   0   0   0   2   2   0   0   2   2   0   0   2   0   0   2   2   0   0   2   0   2   0   2   2   2   0   0   2   2   2   2   0   2   2   0   2   0   2   0   0   2   2   0   0   0   0   0   0   2   2   2   0   2   2   0   2   2   0   0   2   0   0   2   2   2   2   0   2   0   0   0   2   0   0   0   2   0   0   2   0   0   2   2   2   2   2   2   0   0   0   2   2   0   2   0
 MK-6-15                0   2   0   2   0   2   2   2   2   2   2   0   0   0   2   2   2   0   0   0   0   0   0   2   0   0   2   2   0   0   0   2   0   0   0   0   2   0   0   2   0   0   0   2   2   0   2   0   0   0   2   0   2   2   0   2   0   2   2   2   0   2   2   0   2   2   2   0   0   0   2   0   0   2   0   0   0   2   0   0   2   2   0   2   2   2   2   2   0   0   2   2   2   2   0   2   0   0   2   0   0   0   2   0   2   0   0   0   0   2   0   0   2   2   0   0   0   0   0   2   2   2   0   2   0   2   0   2   2   2   0   2   2   2   2   2   0   2   2   0   2   0   2   0   0   2   2   0   0   0   0   0   0   0   0   2   0   2   0   0   2   2   0   0   2   0   0   2   2   0   0   0   2   0   0   0   2   2   0   0   2   0   0   2   0   0   2   2   0   2   2   2   0   2   0   0   2   0   2   0
 MK-6-16                2   2   0   2   0   2   2   2   2   2   2   0   0   0   2   2   2   0   0   0   0   0   0   2   0   0   2   2   0   0   0   2   0   0   0   0   2   0   0   2   0   0   0   2   2   0   2   0   0   0   2   0   0   2   0   2   0   2   2   2   0   2   2   0   2   2   0   0   0   0   2   0   2   2   0   0   0   2   0   2   2   2   0   2   2   2   2   2   0   0   0   2   2   2   0   2   0   0   2   0   0   0   2   0   2   0   0   0   0   2   0   2   2   2   0   0   0   0   0   2   2   2   0   2   0   2   0   2   2   2   0   2   2   2   2   2   0   2   0   0   2   0   2   0   0   2   2   0   0   0   0   0   0   0   0   2   0   2   0   0   2   2   0   0   2   2   0   2   2   2   0   0   2   0   0   0   2   2   0   0   2   0   0   2   0   0   0   2   0   2   2   2   0   2   0   0   2   0   2   0
 
!****************************************** Phenotypic Data **********************************************************
!-100.0 is resevred for missing phenotype
SimulatedTrait1        14.1163   15.7620   11.3128   14.5447   15.1831   15.3873   17.1472   14.0816   13.2714   15.0206   12.2302   18.8850   13.4091   13.8637   12.0862   16.8806   18.9484   15.8115   13.8039   17.5225   17.7823   17.1895   18.1182   14.9750   18.2742   15.4765   19.8354   13.1827   17.5008    9.1933   16.9780   12.0945   16.5182   13.8847   18.9890   16.7781   19.1560   10.2546   12.6269   11.6761   14.7193   17.0539   11.1618   13.3837   14.5323   10.0397   16.3115   17.6895   13.2587   13.5296    9.6951   16.8809   15.9465   12.6999   18.2696   15.9565   20.3621   13.0570   13.5350   19.7490   14.8686   14.9772   14.4608   14.3121   17.3679   18.8854   18.1869   15.0262   17.5988   12.9228   17.4724   20.1412   15.1174   13.5146   14.3880    9.9640   10.0028   13.9344   17.3013   16.2112   17.1926    5.9357   15.2733   17.7057    8.2176   12.4623   13.8894   14.2989   15.3050   11.9369   11.8043   18.6632   15.7748   11.4681   13.8297   17.1098   11.9673   19.2682   15.5368   12.2900   13.3995    9.4780   15.1182   17.7060   17.8365   11.2567   15.9021   19.4305   15.8535   14.5860   19.7889   11.7644   14.8041   12.5893   15.8091   10.5869   14.9151   12.9806   14.4629   16.8494   16.8031   18.9469   15.1096   16.9795   12.6214   17.6207   16.2921   14.0684   13.8528   19.2165    9.5566   12.3454   18.4022   18.9429   15.6031   15.8050   18.2435   12.6505   17.8017   13.0251   15.2352   12.8948    9.6131    9.3946   17.8703   13.0585   19.8791   13.9124   16.8141   13.0471   15.1897   16.4244   16.5593   15.3869   20.6481   12.2786   10.6623   15.7706   12.6664   15.6104   14.2044   11.9644   10.0877   11.7538   15.2693   14.9016   17.9431   14.5310   11.5428   18.3646   13.2014   17.7011   16.5127   13.9564   14.3040   15.6028   14.5093   13.6389   15.8943   18.3489   13.3527   15.2975    9.5936   18.3811   12.8835   16.2955   15.2541   18.1028   16.2396   15.4764   14.0971   11.8460   13.9460   17.0157   15.3368   16.9431   13.3201   14.1379   13.4508   19.6188
SimulatedTrait2         6.7682   13.1890    9.8946    8.6670   11.8209    7.6604   11.2212   11.3861    8.8531   10.0757   10.5842    8.2999   10.4021   10.6914    9.0270    7.0356   10.0045   11.5290    9.0014    8.1479    9.4326   12.1589    5.6570   11.5647    9.5762    8.7283    6.8941    9.1260   11.7348    8.4972   10.5554    7.6724   10.3539   12.8318    9.6286   10.1258    8.7806    8.3286    9.6758   11.9669   12.0228    8.4359    9.2993   13.3038   10.6546   10.8769    8.0783   12.0399    9.0915    7.9547   10.0937    8.7611    7.2255    9.5521    7.9812   11.2439   11.6398    8.5134   10.9760   10.9888    9.3865    9.8154   10.4368   11.0942   11.4114    9.6279    8.9763   10.3092    7.2881    9.3109    8.0745   11.1029    9.9691    7.8234    8.4958   11.2284   11.1796   11.7272    9.8375    8.6702   10.3724   12.0603   10.3352    7.8784   11.6250   13.0237    9.1667   11.0715    9.4564   10.4763    8.5850    9.4966    8.7428   11.4606    9.2526   10.2110   10.5057   11.4075    9.0206    9.3051   12.6518   11.3447   10.8333   11.1779    9.9904   10.4022    9.9468    9.2704   10.1810   11.8300   11.3029    8.8210   11.8730   10.9611   10.5752    7.7309   10.0534    7.9077   10.9208    9.9768   12.2887   10.7698   10.6253   10.3357   10.6836    9.5027   10.3261   10.4103   10.5708    7.6047   10.2401   10.7712   10.4943    8.0183    9.3762   10.7679   12.6502   10.3262    9.7144    9.1469   11.0924    6.3774    9.3133    8.6547   10.0422   11.9927    9.1801    9.8941   11.4954   10.6338   10.7979   10.0556   10.2484    9.6005    8.9301   10.2298   10.6650   10.7207    7.5385   11.8336    7.3329    9.9167    9.8922    9.6507   10.4378    9.0558   10.9948    8.7528   10.0650    7.8849    9.5660   10.1957   10.0557    8.6048    9.8000   11.1288    8.0592    9.1724    9.2977   10.5521   10.8462    9.9920   11.3958    7.4336   10.1474   11.7720   10.0273    9.7133   10.7317   10.3343    8.6612   10.4185    5.6325    8.1906    7.7513    7.4727   10.2276    9.2348    8.6575   10.6513
 
