# Supplementary material for: Inclusive Composite Interval Mapping of QTL by Environment Interactions in Biparental Populations
Source: PLoS One. 2015 Jul 10;10(7):e0132414. doi: 10.1371/journal.pone.0132414 (PMC4498613; doi:10.1371/journal.pone.0132414)
Supplement: S4 File — (ZIP) [file pone.0132414.s004.zip › H=0.1/L1/run_00100.met]

!**********************Note: lines staring with "!" are remarks and will be ignored in the program********************
!*********************************General Information**********************************
!Assuming F1 = P1 x P2, populations available in QTL IciMapping are: 
!  1, P1BC1F1 = P1 x F1, the first backcrossing where P1 is used as the recurrent parent;
!  2, P2BC1F1 = P2 x F1, the first backcrossing where P2 is used as the recurrent parent;
!  3, F1DH, F1-derived doubled haploids; 
!  4, RIL or F1RIL, recombination inbred lines through the repeated selfing of F1;
!  5, P1BC1RIL, recombination inbred lines through the repeated selfing of P1BC1F1;
!  6, P2BC1RIL, recombination inbred lines through the repeated selfing of P2BC1F1;
!  7, F2, the selfing generation of F1;
!  8, F3, the selfing generation of F2;
!  9, P1BC2F1, the second backcrossing where P1 is used as the recurrent parent; 
! 10, P2BC2F1, the second backcrossing where P2 is used as the recurrent parent;
! 11, P1BC2RIL, recombination inred lines through the repeated selfing of P1BC2F1; 
! 12, P2BC2RIL, recombination inred lines through the repeated selfing of P2BC2F1; 
! 13, P1BC1F2, the selfing generation of P1BC1F1; 
! 14, P2BC1F2, the selfing generation of P2BC1F1; 
! 15, P1BC2F2, the selfing generation of P1BC2F1; 
! 16, P2BC2F2, the selfing generation of P2BC2F1; 
! 17, P1BC1DH, P1BC1F1-derived doubled haploids; 
! 18, P2BC1DH, P2BC1F1-derived doubled haploids; 
! 19, P1BC2DH, P1BC2F1-derived doubled haploids; 
! 20, P2BC2DH, P2BC2F1-derived doubled haploids; 
   3      !Mapping Population (see remarks above)
   2      !Mapping Function (1 for Kosambi; 2 for Haldane; 3 for Morgan)
   2      !Marker Space Type (1 for intervals; 2 for positions)
   1      !Marker Space Unit(1 for centiMorgans; 2 for Morgan)
   6      !Number of Chromosomes (or Linkage Groups)
 200      !Size of the mapping population
   2      !Number of environments
 
!***************************************** Chromosomes and Linkage Maps **********************************************
!Chromosome                 NumMarkers
-CH1                        16
-CH2                        16
-CH3                        16
-CH4                        16
-CH5                        16
-CH6                        16
!Linkage map (Marker name followed by position or the interval length)
 MK-1-1                1     0.000
 MK-1-2                1    10.000
 MK-1-3                1    20.000
 MK-1-4                1    30.000
 MK-1-5                1    40.000
 MK-1-6                1    50.000
 MK-1-7                1    60.000
 MK-1-8                1    70.000
 MK-1-9                1    80.000
 MK-1-10               1    90.000
 MK-1-11               1   100.000
 MK-1-12               1   110.000
 MK-1-13               1   120.000
 MK-1-14               1   130.000
 MK-1-15               1   140.000
 MK-1-16               1   150.000
 MK-2-1                2     0.000
 MK-2-2                2    10.000
 MK-2-3                2    20.000
 MK-2-4                2    30.000
 MK-2-5                2    40.000
 MK-2-6                2    50.000
 MK-2-7                2    60.000
 MK-2-8                2    70.000
 MK-2-9                2    80.000
 MK-2-10               2    90.000
 MK-2-11               2   100.000
 MK-2-12               2   110.000
 MK-2-13               2   120.000
 MK-2-14               2   130.000
 MK-2-15               2   140.000
 MK-2-16               2   150.000
 MK-3-1                3     0.000
 MK-3-2                3    10.000
 MK-3-3                3    20.000
 MK-3-4                3    30.000
 MK-3-5                3    40.000
 MK-3-6                3    50.000
 MK-3-7                3    60.000
 MK-3-8                3    70.000
 MK-3-9                3    80.000
 MK-3-10               3    90.000
 MK-3-11               3   100.000
 MK-3-12               3   110.000
 MK-3-13               3   120.000
 MK-3-14               3   130.000
 MK-3-15               3   140.000
 MK-3-16               3   150.000
 MK-4-1                4     0.000
 MK-4-2                4    10.000
 MK-4-3                4    20.000
 MK-4-4                4    30.000
 MK-4-5                4    40.000
 MK-4-6                4    50.000
 MK-4-7                4    60.000
 MK-4-8                4    70.000
 MK-4-9                4    80.000
 MK-4-10               4    90.000
 MK-4-11               4   100.000
 MK-4-12               4   110.000
 MK-4-13               4   120.000
 MK-4-14               4   130.000
 MK-4-15               4   140.000
 MK-4-16               4   150.000
 MK-5-1                5     0.000
 MK-5-2                5    10.000
 MK-5-3                5    20.000
 MK-5-4                5    30.000
 MK-5-5                5    40.000
 MK-5-6                5    50.000
 MK-5-7                5    60.000
 MK-5-8                5    70.000
 MK-5-9                5    80.000
 MK-5-10               5    90.000
 MK-5-11               5   100.000
 MK-5-12               5   110.000
 MK-5-13               5   120.000
 MK-5-14               5   130.000
 MK-5-15               5   140.000
 MK-5-16               5   150.000
 MK-6-1                6     0.000
 MK-6-2                6    10.000
 MK-6-3                6    20.000
 MK-6-4                6    30.000
 MK-6-5                6    40.000
 MK-6-6                6    50.000
 MK-6-7                6    60.000
 MK-6-8                6    70.000
 MK-6-9                6    80.000
 MK-6-10               6    90.000
 MK-6-11               6   100.000
 MK-6-12               6   110.000
 MK-6-13               6   120.000
 MK-6-14               6   130.000
 MK-6-15               6   140.000
 MK-6-16               6   150.000
!*********************************** Marker Types ********************************************************************
!Co-dominant marker: When heterozygote F1 is present, P1 is coded as 2, F1 is coded as 1, and P2 is coded as 0; Otherwise, P1 is coded as 2, and P2 is coded as 0. 
!Dominant marker: When heterozygote F1 is present, P1 and F1 are coded as 12, and P2 is coded as 0; Otherwise, P1 is coded as 2, and P2 is coded as 0.  
!Recessive markers: When heterozygote F1 is present, P1 is coded as 2, and F1 and P2 are coded as 10; Otherwise, P1 is coded as 2, and P2 is coded as 0. 
!Missing marker is coded as -1. 
 MK-1-1                 2   2   0   0   0   0   2   0   0   2   0   2   0   0   0   0   2   2   2   2   0   2   2   2   2   2   0   2   2   2   0   0   2   2   2   0   0   2   2   2   2   2   0   2   2   0   0   0   0   2   0   2   0   0   0   0   0   0   0   2   0   2   0   2   0   2   0   2   2   2   2   2   0   2   0   0   2   0   0   0   0   0   2   0   2   0   0   2   2   2   2   2   0   0   2   0   0   2   2   0   2   2   2   2   0   2   0   2   0   0   2   2   2   2   0   0   2   2   0   0   0   2   2   2   2   0   0   0   2   2   2   2   2   0   2   2   2   0   0   2   0   0   0   0   0   0   2   2   2   2   2   2   0   2   0   2   2   0   2   0   2   2   0   2   2   0   0   2   2   0   2   2   2   2   2   0   2   2   0   0   0   0   2   0   2   2   2   0   0   2   0   0   0   0   2   0   2   2   2   2
 MK-1-2                 2   2   0   0   0   0   2   0   0   2   0   2   0   0   0   2   2   2   2   2   0   0   2   2   2   2   0   2   2   2   0   0   2   2   2   0   0   2   2   2   2   2   0   2   2   0   0   2   0   2   0   2   0   0   0   0   2   2   0   2   0   2   0   2   0   2   0   2   2   2   0   2   0   2   0   2   0   0   0   0   0   0   2   0   2   0   0   2   2   2   2   2   0   0   2   0   0   2   2   0   2   0   2   2   0   2   2   2   0   0   0   2   2   2   0   0   2   2   0   0   0   2   0   2   2   2   0   0   2   2   2   2   2   2   2   2   0   0   0   2   0   0   0   2   0   0   2   2   2   2   2   2   0   2   0   2   2   0   2   0   2   2   0   0   2   0   0   2   2   2   2   2   2   2   2   2   2   2   0   0   0   0   2   2   2   2   0   0   0   2   0   2   0   0   2   0   2   2   2   2
 MK-1-3                 2   2   0   0   0   0   2   0   0   2   0   2   0   0   0   2   2   2   2   2   0   2   2   2   2   2   0   2   2   2   2   0   2   2   2   0   0   2   2   2   2   2   0   2   0   0   0   2   0   2   0   2   0   0   0   0   2   2   0   0   0   0   0   2   0   2   0   2   2   0   0   2   0   2   0   2   2   0   2   0   0   0   2   0   0   0   0   2   2   2   2   2   0   2   2   0   0   2   2   0   2   0   2   2   0   2   2   2   0   0   0   2   2   0   0   0   2   2   0   0   0   2   0   2   2   2   0   0   2   2   2   2   2   2   2   2   0   0   2   2   0   0   0   2   0   0   2   2   2   0   2   2   0   0   0   2   2   0   2   0   2   2   0   2   2   0   0   2   2   0   2   2   2   0   2   0   2   2   2   0   0   0   2   2   2   0   0   0   0   2   0   2   0   0   2   0   2   0   2   2
 MK-1-4                 2   2   0   0   0   0   2   0   0   2   0   2   0   0   2   2   2   2   0   2   0   0   2   2   2   2   0   2   2   2   2   0   2   2   0   0   0   2   2   0   2   2   2   2   0   0   0   2   0   2   0   2   0   0   0   0   2   2   0   0   0   0   0   2   0   2   0   2   2   0   0   0   0   2   0   2   2   0   2   0   0   0   2   0   0   0   0   2   2   2   2   2   0   0   2   0   0   2   2   2   2   0   2   2   0   2   2   2   0   0   0   2   2   2   2   0   2   2   0   0   0   2   0   2   2   2   0   0   2   2   0   2   2   2   2   2   0   0   2   2   0   0   0   2   0   0   2   2   2   2   2   2   0   0   2   2   2   2   2   0   2   2   0   2   2   0   0   2   2   2   2   2   2   0   2   0   2   2   2   0   0   0   2   2   2   0   0   0   0   2   0   2   0   0   2   2   0   0   2   2
 MK-1-5                 2   2   2   2   0   0   2   2   0   2   0   2   0   0   2   2   2   2   0   2   0   0   2   2   2   2   0   2   2   2   2   2   2   2   0   0   0   2   2   0   2   2   2   2   0   0   0   2   0   2   0   2   0   0   0   0   0   2   0   0   0   0   0   2   0   0   0   2   2   0   0   0   0   2   0   2   2   0   2   0   0   0   2   0   0   0   0   0   2   2   2   2   0   2   2   0   2   2   2   2   2   0   0   2   0   2   2   2   0   0   0   2   2   2   2   0   2   2   0   0   0   2   0   2   2   2   0   0   2   2   0   2   2   2   2   0   0   0   2   2   0   0   2   2   0   0   0   2   2   2   2   2   2   2   2   2   2   2   2   0   2   2   0   2   2   0   0   2   2   2   2   2   2   0   2   0   2   2   0   0   0   0   2   2   2   0   0   0   0   2   0   2   0   0   0   0   0   0   2   2
 MK-1-6                 2   2   2   2   0   0   2   2   0   2   0   2   0   0   2   2   2   2   0   2   0   0   2   2   2   2   0   2   0   2   0   2   2   2   0   0   0   2   2   0   2   2   2   2   0   0   2   2   0   2   0   2   0   0   0   0   0   2   2   0   0   0   0   2   0   0   0   2   2   0   0   0   0   2   0   2   2   0   2   0   2   0   2   0   0   2   0   0   2   2   2   2   0   2   2   0   2   2   2   2   2   0   0   2   0   2   2   2   0   0   0   2   2   2   2   0   2   2   0   0   0   2   2   2   2   2   0   0   2   2   0   2   2   2   2   2   0   0   2   2   0   2   0   2   0   0   0   2   2   2   2   2   0   2   0   2   2   2   2   0   2   2   0   2   2   0   2   2   0   2   2   2   2   0   2   2   2   2   0   0   0   0   2   0   0   0   0   2   0   2   0   2   0   0   0   0   0   0   2   2
 MK-1-7                 2   2   2   2   0   0   2   2   0   2   0   2   0   0   2   2   0   2   0   2   0   0   2   2   2   2   0   2   0   2   0   2   2   2   0   0   0   2   2   2   2   2   2   2   0   2   2   2   2   2   0   2   0   2   0   0   0   2   2   0   0   0   0   2   0   0   0   2   2   0   0   0   0   0   0   2   2   0   2   0   2   0   2   0   0   2   0   0   2   2   2   2   0   2   2   0   2   2   0   0   2   0   0   2   2   2   2   2   0   0   0   2   2   2   2   0   2   2   0   0   0   2   2   2   2   2   2   0   2   2   0   2   2   2   2   2   0   0   2   2   0   2   0   2   0   0   0   2   2   2   2   2   0   0   0   2   2   2   2   0   2   2   0   2   2   2   2   2   0   2   2   2   0   0   2   2   0   2   0   0   0   0   2   0   0   0   0   0   0   2   0   2   0   0   0   0   0   0   2   2
 MK-1-8                 2   2   2   2   0   0   2   2   0   2   0   2   0   2   2   2   0   0   0   2   0   0   2   2   2   2   0   0   0   0   0   2   2   2   0   0   0   2   2   2   2   2   2   2   0   2   2   0   2   2   0   2   0   2   0   2   0   2   2   0   0   0   2   2   2   0   0   2   2   2   2   0   0   2   0   2   2   0   0   0   2   2   2   0   0   2   0   0   2   0   2   2   0   2   2   0   2   2   0   0   2   0   0   2   2   2   2   2   0   0   0   2   2   2   2   0   2   2   0   0   0   2   2   2   2   2   2   0   2   2   2   2   2   2   2   2   0   2   2   2   0   2   0   2   0   0   0   2   2   2   2   2   0   0   2   0   2   2   2   0   2   2   0   2   2   0   2   2   0   2   2   2   0   0   2   2   0   2   0   0   0   0   2   0   0   2   0   0   0   2   0   2   0   0   0   0   0   0   2   2
 MK-1-9                 2   2   2   2   0   0   2   2   2   2   0   0   0   2   2   2   0   0   0   2   2   0   2   2   2   2   0   0   2   0   0   2   2   2   0   0   0   2   2   2   2   2   2   2   0   2   2   0   2   2   0   2   0   2   0   2   0   0   2   0   0   0   2   2   2   0   2   2   2   2   2   0   0   2   0   2   2   0   0   0   2   2   2   0   2   2   0   0   2   0   2   2   0   2   2   0   2   2   0   0   2   0   0   2   2   2   2   2   0   2   0   0   2   2   0   0   2   2   0   0   0   2   2   2   2   2   2   0   2   2   2   2   2   2   0   2   0   2   2   2   0   2   0   2   0   0   0   2   2   2   2   2   0   0   2   0   0   2   0   0   2   2   0   0   2   0   2   2   0   2   2   2   0   0   2   2   2   0   2   0   0   0   2   0   0   2   0   0   0   2   0   2   0   0   0   0   0   0   2   2
 MK-1-10                2   2   2   2   0   0   2   2   2   2   0   0   0   2   2   2   0   0   0   0   2   0   2   0   2   2   2   0   2   0   0   2   2   2   0   0   0   2   2   2   2   2   2   0   2   2   0   0   2   2   2   2   2   2   0   2   0   0   2   0   0   2   2   0   2   0   2   2   2   2   2   0   2   2   0   2   2   0   0   0   2   2   2   0   2   2   0   0   2   0   2   2   0   2   2   0   2   2   2   0   2   0   0   2   2   2   2   0   0   2   0   0   2   2   0   0   2   2   0   0   0   2   0   2   2   2   2   0   2   2   2   2   2   2   2   2   0   2   0   2   0   2   2   2   0   0   2   2   2   2   2   0   0   0   2   0   2   0   0   0   2   2   0   2   2   2   2   2   0   2   2   2   0   0   2   2   2   2   2   0   0   2   2   0   0   2   0   0   0   2   0   2   0   0   0   0   0   0   2   2
 MK-1-11                2   2   2   2   0   0   2   2   2   2   0   0   0   0   2   2   0   0   0   0   2   2   2   2   2   2   2   0   2   0   2   2   2   2   0   0   2   2   2   2   2   2   2   0   2   2   0   0   2   2   2   0   2   2   0   2   0   0   0   0   2   0   0   0   2   0   2   2   2   0   2   0   2   2   0   2   2   0   2   0   2   0   2   0   2   2   0   0   2   0   2   2   0   2   2   0   2   2   2   0   2   0   0   2   0   2   2   0   0   2   0   0   2   2   0   0   2   2   0   0   0   2   0   2   0   2   2   2   2   2   2   2   2   2   2   2   0   2   0   2   0   0   2   2   0   0   2   2   2   2   2   0   0   0   2   0   2   0   2   0   2   2   0   2   2   2   2   2   0   2   2   2   0   0   2   2   2   0   0   0   0   0   2   0   0   2   2   0   0   2   2   2   0   0   0   0   0   0   2   2
 MK-1-12                2   2   2   2   0   0   2   2   2   2   0   2   0   0   2   2   0   0   0   0   2   2   2   2   2   0   2   0   0   0   2   2   2   2   2   0   2   2   2   2   2   2   2   0   2   2   0   0   2   2   2   0   2   2   0   2   0   0   0   2   2   0   0   0   2   0   2   2   2   0   0   0   2   2   0   2   2   0   2   0   2   0   2   0   2   2   0   0   2   0   2   2   0   2   2   0   2   2   2   0   2   0   0   0   2   2   2   0   0   2   0   0   0   2   0   0   2   2   0   0   0   2   0   2   0   2   2   0   2   0   2   2   2   2   2   2   2   2   0   2   0   0   2   2   0   0   2   0   2   2   2   0   0   2   2   0   2   0   2   0   2   2   0   2   2   2   2   0   2   2   0   2   0   0   2   2   2   0   0   0   0   0   2   0   0   2   2   0   0   2   2   2   0   0   0   0   0   2   2   2
 MK-1-13                2   2   2   2   0   0   2   2   2   2   0   2   0   0   0   2   0   0   0   0   2   0   2   2   2   0   2   2   0   0   2   2   2   2   2   0   2   2   2   2   2   2   2   0   2   2   0   0   0   2   2   0   2   0   0   2   0   0   2   2   2   0   0   0   2   0   2   2   2   0   0   0   2   2   0   2   2   0   0   0   2   0   2   0   0   2   0   0   2   0   2   2   0   2   2   2   2   2   2   0   2   0   0   0   2   2   2   0   0   2   0   2   0   2   0   0   2   2   0   0   0   2   0   2   0   2   2   0   2   0   2   2   2   2   2   2   2   2   0   2   0   0   0   2   0   0   0   0   2   2   2   0   0   2   2   0   2   0   0   0   2   2   0   2   2   2   2   0   2   2   0   2   0   0   2   2   2   0   0   0   0   0   2   0   0   2   2   0   0   2   2   2   0   0   0   0   0   2   2   2
 MK-1-14                2   2   2   2   0   2   2   0   2   2   0   2   0   0   0   2   2   0   0   0   2   0   2   2   2   0   2   2   0   0   0   2   2   2   2   0   2   2   2   2   2   0   0   0   2   2   0   0   2   2   2   0   2   0   2   2   0   0   2   2   2   0   0   0   2   0   2   0   2   0   0   0   2   2   0   0   2   0   0   0   2   0   2   0   0   2   0   0   2   0   2   0   0   2   2   0   0   2   2   0   2   0   0   0   2   2   2   2   2   2   0   2   0   2   0   0   2   2   0   0   0   2   0   2   0   2   2   0   2   0   2   2   2   2   2   2   2   2   0   2   0   0   0   2   0   0   0   0   2   2   2   0   0   2   2   0   0   0   0   0   2   2   0   2   2   2   2   0   2   2   0   2   0   0   2   2   2   0   0   0   0   2   2   0   0   2   2   0   2   0   2   2   0   0   0   0   0   0   2   2
 MK-1-15                2   2   2   2   0   2   2   0   2   2   0   2   0   0   0   2   2   0   0   0   2   0   2   2   2   0   2   2   0   0   0   2   2   2   0   0   2   2   2   2   2   0   0   0   2   2   0   0   2   0   2   0   2   2   2   2   0   0   2   2   2   0   0   0   2   0   2   0   2   2   0   0   2   2   0   0   2   0   0   2   2   0   2   0   0   2   0   0   2   0   2   0   0   2   2   0   0   0   2   0   2   0   0   0   2   2   2   0   2   2   2   0   0   2   0   0   0   2   0   2   0   2   0   2   0   0   2   0   0   0   2   2   2   2   2   2   2   2   0   2   0   2   0   2   0   0   0   0   0   2   2   0   0   2   2   0   0   2   0   0   2   2   0   2   2   2   2   0   2   2   0   0   2   0   0   2   2   0   0   0   0   2   2   0   0   2   2   0   2   0   2   2   0   0   0   0   2   0   2   0
 MK-1-16                2   2   2   2   0   2   2   0   2   2   0   0   0   0   0   2   2   0   0   0   2   0   2   2   2   0   2   2   0   0   0   2   2   2   0   0   2   2   2   2   2   0   0   0   0   2   0   0   2   0   2   0   2   2   2   2   0   0   2   2   2   0   0   0   2   0   2   0   2   2   2   0   2   2   0   0   2   0   0   2   2   0   2   0   0   2   0   0   2   0   2   0   2   2   2   0   0   0   2   0   2   0   0   0   2   2   2   0   2   2   2   0   0   2   0   0   0   2   0   2   2   2   0   2   0   0   2   0   0   0   2   2   2   2   2   2   2   2   0   2   0   2   0   2   0   0   0   0   0   2   2   0   0   2   2   0   0   2   0   0   2   2   2   2   2   2   2   0   2   2   0   0   2   0   0   2   2   0   0   0   0   2   2   0   0   0   2   0   2   0   2   2   0   0   0   0   2   0   2   0
 MK-2-1                 0   0   2   0   2   2   2   2   2   0   0   2   2   0   2   0   0   2   0   2   2   0   2   0   0   2   2   0   2   0   0   2   2   0   0   2   0   0   2   2   0   0   0   0   2   2   0   2   0   2   2   2   0   2   2   2   2   2   0   0   0   0   0   2   2   0   2   0   0   2   2   0   0   2   2   2   2   0   0   0   0   2   2   0   2   0   0   0   0   0   0   2   2   0   0   0   0   2   0   0   0   2   0   0   0   2   2   2   2   2   2   2   0   0   2   2   2   2   0   0   2   2   0   0   2   2   2   2   0   0   0   0   2   0   0   2   2   2   0   2   0   0   0   2   0   0   0   0   2   0   2   2   0   0   0   2   2   2   2   0   2   2   2   0   2   0   2   2   0   2   2   2   2   2   0   2   2   0   0   2   0   0   0   2   0   0   2   2   0   0   2   0   0   0   2   0   0   2   0   0
 MK-2-2                 0   0   2   0   2   2   2   2   2   0   0   2   2   0   0   0   0   2   0   2   2   0   2   0   0   2   2   0   2   0   0   2   2   0   0   2   0   0   2   2   0   0   0   0   2   2   0   2   0   2   2   2   0   2   2   2   2   2   0   0   0   0   0   2   2   0   2   0   0   2   2   0   0   2   2   2   2   0   0   0   0   2   2   0   2   0   0   0   0   0   0   0   2   0   0   0   0   0   0   0   0   2   0   2   0   2   2   2   2   2   2   2   2   0   2   0   2   0   0   0   2   2   2   0   2   2   2   2   0   0   0   2   2   0   0   2   2   2   0   0   0   0   0   2   0   0   0   0   2   0   2   2   0   0   0   2   2   0   2   2   2   2   2   0   2   0   2   2   0   0   2   2   2   2   0   0   2   0   0   0   0   0   0   2   0   2   2   2   0   0   2   0   0   0   2   0   0   0   0   0
 MK-2-3                 0   0   2   0   2   0   2   2   2   0   0   2   2   0   0   0   0   2   0   2   2   0   2   0   0   0   2   0   2   0   2   2   2   0   0   2   0   0   2   2   0   0   0   0   2   2   0   2   0   2   2   2   0   2   2   2   2   2   0   0   0   0   0   0   0   0   2   0   0   2   2   0   0   2   2   2   2   0   0   0   2   2   2   0   2   0   2   0   0   0   0   0   2   0   0   0   0   0   0   0   0   2   2   2   2   2   2   2   0   2   0   2   2   0   2   0   0   0   0   0   2   2   0   0   0   2   2   2   0   0   0   2   2   0   0   2   2   0   0   0   0   0   0   2   0   0   0   0   2   0   2   2   0   0   0   2   2   0   2   2   2   2   2   0   2   0   2   2   0   0   2   2   0   2   0   0   2   0   0   0   0   0   0   2   0   2   2   2   0   0   2   0   0   0   2   0   0   2   2   0
 MK-2-4                 0   0   2   0   2   0   2   2   2   2   0   2   2   0   0   0   2   2   0   0   2   0   2   0   0   0   2   0   2   0   2   2   2   0   0   2   0   0   2   2   0   0   0   0   2   2   0   2   0   2   2   2   0   2   2   2   2   2   0   0   0   0   0   0   0   0   2   0   0   2   2   0   0   2   2   0   2   0   0   0   2   2   2   2   2   0   2   0   0   2   2   0   2   0   0   0   0   0   0   0   0   2   2   2   2   2   2   2   0   2   0   2   2   0   2   0   0   2   0   0   2   2   0   0   0   2   2   2   0   0   0   2   0   0   0   2   2   0   0   2   0   0   0   2   0   0   0   0   2   0   2   0   0   0   0   2   2   0   2   2   2   2   2   0   2   0   2   2   0   0   2   0   0   2   0   2   2   0   0   0   0   0   0   0   0   2   2   2   0   0   0   0   0   0   2   0   0   2   2   0
 MK-2-5                 0   2   2   2   2   0   2   2   2   2   0   2   2   0   0   0   2   2   0   2   2   0   2   0   0   0   2   0   0   0   0   2   2   0   0   2   0   0   2   2   0   0   0   0   2   2   0   0   0   2   0   2   0   0   2   0   2   2   0   0   0   0   0   2   0   0   2   0   0   2   2   0   0   2   0   0   2   2   2   0   2   2   2   2   2   0   2   0   0   2   2   0   2   2   0   0   0   0   0   0   0   2   0   2   2   2   2   0   0   2   0   2   2   0   2   0   0   2   0   0   2   2   0   0   0   2   2   2   0   0   0   2   0   0   0   2   2   0   0   2   0   0   0   2   0   0   0   2   2   0   2   0   2   0   0   2   2   0   2   2   2   2   2   0   2   0   2   2   0   0   2   2   0   2   0   2   2   0   0   0   0   0   0   0   0   2   2   2   0   0   0   0   0   0   2   0   0   2   2   0
 MK-2-6                 0   2   2   2   2   0   2   2   2   2   0   2   2   0   0   2   2   2   0   2   2   0   0   0   0   2   2   0   0   0   0   2   2   2   0   2   0   0   2   2   0   0   0   0   2   2   0   0   0   2   0   2   0   0   2   0   2   2   0   0   0   0   0   2   0   0   2   0   2   2   2   0   0   2   0   0   2   2   2   0   2   0   2   2   2   0   2   0   0   2   2   0   2   2   0   0   0   0   0   0   0   2   0   2   2   2   2   0   0   2   0   2   2   2   2   0   0   2   0   0   2   2   0   0   0   2   2   2   0   2   2   2   0   0   0   2   2   0   0   2   2   0   0   2   0   0   0   0   2   0   2   0   2   0   0   2   2   0   2   2   2   2   2   0   2   0   2   2   0   2   2   2   0   2   0   2   2   0   0   0   0   0   0   0   0   2   2   2   0   0   0   0   0   0   2   0   0   2   2   0
 MK-2-7                 0   2   2   2   2   0   2   2   2   2   0   2   2   0   0   2   2   2   0   2   0   0   0   0   0   2   2   0   0   0   0   2   2   2   0   2   0   0   2   2   0   0   0   0   2   2   0   0   0   2   0   2   0   0   2   0   2   2   0   0   0   0   2   0   0   0   2   0   2   0   2   0   0   2   0   0   2   0   2   0   2   0   2   2   2   0   2   0   0   2   2   0   2   2   0   2   0   0   0   0   2   2   0   2   2   2   2   0   0   2   0   2   2   0   2   0   0   2   0   0   2   2   0   0   2   2   2   2   0   2   2   2   0   0   0   2   2   0   0   2   2   0   0   2   0   0   0   2   2   0   2   0   2   0   0   2   2   0   2   2   2   0   2   0   2   0   2   2   0   2   2   2   2   0   0   2   2   0   0   0   0   0   0   0   0   2   2   2   0   0   0   0   0   0   2   2   0   2   2   2
 MK-2-8                 0   2   2   2   0   0   2   2   2   2   0   2   2   2   0   2   2   2   0   2   2   0   0   0   0   2   2   0   0   0   0   2   2   2   0   2   2   0   2   2   0   0   2   2   2   2   0   0   0   2   2   2   0   0   2   0   0   2   0   0   0   2   2   0   0   0   2   0   2   0   2   0   0   2   0   0   0   0   2   2   2   0   2   0   0   0   2   0   0   2   2   0   2   2   0   2   0   2   0   0   2   0   0   2   2   2   2   0   0   2   0   2   2   0   2   0   0   2   0   0   2   2   0   0   2   2   2   2   0   2   2   2   0   0   0   2   2   0   0   2   0   0   0   2   0   0   0   2   2   0   2   0   2   0   0   2   2   0   2   2   2   0   2   0   2   0   0   2   0   2   2   2   2   0   0   2   2   0   0   0   2   0   0   0   0   0   2   2   0   0   0   0   0   0   2   2   0   2   0   2
 MK-2-9                 2   2   2   2   0   0   2   2   2   2   2   2   0   2   0   0   2   2   2   2   2   0   0   2   0   0   2   0   0   0   0   2   2   2   0   0   2   0   2   2   0   0   2   0   2   2   0   0   0   2   2   2   0   0   2   0   0   2   0   2   0   2   2   0   0   0   2   0   2   0   2   0   2   2   0   0   0   0   2   2   2   0   2   0   0   0   2   0   0   0   2   0   2   2   0   2   0   0   0   0   0   0   0   2   2   2   2   0   0   2   2   0   2   0   2   0   0   2   2   0   2   2   0   0   2   2   0   2   0   2   2   2   0   0   0   2   2   0   0   2   0   0   0   2   0   2   0   2   2   0   2   0   2   0   0   2   0   0   2   2   2   0   2   0   2   2   0   2   0   2   2   2   2   0   0   2   2   2   0   0   2   0   0   0   0   0   2   0   0   0   0   0   0   0   2   2   0   2   0   2
 MK-2-10                2   2   2   2   0   0   2   0   2   2   2   0   0   2   0   0   2   2   2   2   2   0   0   2   0   0   2   0   0   0   0   2   2   2   2   0   2   0   2   2   2   0   2   0   2   2   0   0   0   2   2   2   0   0   2   0   0   2   0   2   0   2   2   0   2   0   2   0   2   0   2   0   2   2   0   0   0   0   2   2   2   0   2   0   0   2   2   0   2   0   2   0   2   2   0   2   2   0   0   0   0   0   0   2   2   2   2   0   0   2   2   0   2   0   2   0   0   0   2   0   2   2   0   0   2   2   0   2   0   2   0   2   0   2   0   2   2   0   0   0   0   0   0   2   0   2   0   2   0   0   2   2   2   0   0   2   2   0   2   2   2   2   2   0   2   0   0   2   2   2   2   0   2   0   0   2   2   2   0   0   0   0   0   0   0   0   2   0   0   0   2   0   2   0   2   2   0   2   0   2
 MK-2-11                2   0   2   2   0   2   2   0   0   0   2   0   0   2   0   2   2   2   2   2   0   0   0   2   0   0   2   0   0   0   0   2   2   2   2   0   2   0   2   2   2   0   2   0   2   2   0   0   0   2   2   2   0   0   2   0   0   2   0   2   0   2   0   0   2   0   2   0   2   0   2   0   2   2   0   0   0   0   2   2   2   0   2   0   0   2   2   0   2   0   0   0   2   2   0   2   2   0   0   0   0   0   2   2   2   2   2   0   0   2   2   0   0   0   2   0   0   0   2   0   2   2   0   0   2   2   0   0   0   2   0   0   0   2   0   2   2   0   0   0   0   0   0   2   0   2   0   2   0   0   2   2   2   0   0   2   2   0   2   2   2   2   0   0   2   0   0   0   2   2   2   0   0   0   0   2   2   2   0   0   2   0   0   2   0   0   0   0   0   0   2   0   2   0   2   2   0   2   0   2
 MK-2-12                2   0   2   2   0   2   2   0   0   0   0   0   0   2   0   2   2   2   0   2   2   0   0   2   0   0   2   0   0   0   0   2   2   2   2   0   2   0   2   2   2   0   2   0   2   2   0   0   0   2   2   2   0   0   2   0   0   2   0   2   0   2   0   0   2   2   2   0   2   0   2   0   2   2   0   0   0   0   2   2   2   0   2   0   0   2   2   2   2   0   0   0   2   2   0   2   0   0   0   0   0   0   2   2   2   2   2   0   0   2   2   0   0   2   2   0   0   0   2   0   2   2   0   0   2   2   0   0   0   2   2   0   0   2   0   2   2   0   0   0   0   0   0   2   0   0   0   2   0   0   2   2   2   0   0   2   2   2   2   2   0   2   0   0   2   0   0   0   0   2   0   0   0   0   0   2   2   2   0   0   2   0   0   2   0   0   0   0   0   0   2   0   2   0   2   2   0   2   0   2
 MK-2-13                2   0   2   2   0   0   2   0   0   0   0   0   0   0   0   0   2   2   0   2   2   0   0   2   0   0   2   0   0   0   0   2   2   0   2   0   2   0   2   2   2   0   2   2   2   2   0   0   0   2   2   0   0   0   0   0   0   2   2   2   0   2   0   0   2   2   2   0   2   0   2   0   0   2   0   0   0   0   2   2   2   0   2   0   0   2   2   2   2   0   0   0   2   2   0   2   0   0   0   0   0   0   2   2   2   2   2   0   0   2   2   2   0   2   2   0   0   0   2   0   2   2   0   0   2   2   0   0   0   2   2   0   0   2   0   0   2   0   0   0   0   0   0   2   0   2   0   2   0   0   2   2   2   2   0   2   2   0   2   2   0   2   0   0   2   0   0   0   0   2   0   0   0   0   2   2   0   2   0   0   2   0   0   2   0   0   0   0   0   0   2   0   0   0   2   2   0   2   0   2
 MK-2-14                2   0   2   2   2   0   2   0   0   0   0   0   0   0   0   0   2   2   0   2   2   2   0   2   0   0   2   2   0   0   0   2   2   0   2   0   2   0   2   2   2   0   0   2   2   0   0   0   0   2   2   0   0   0   0   2   0   2   2   0   0   2   0   0   2   2   2   0   2   0   2   0   0   2   0   0   0   0   2   2   2   0   2   0   0   2   2   2   2   0   0   0   2   2   0   2   0   0   0   0   2   0   2   2   2   2   2   0   0   2   0   2   0   2   2   0   0   0   2   0   0   2   0   0   2   2   2   0   0   2   2   0   0   0   0   0   2   0   0   0   2   0   0   2   0   0   0   2   0   0   2   2   2   0   0   2   2   0   2   2   0   2   0   0   2   0   0   2   0   2   0   0   0   0   2   2   0   2   0   0   0   0   0   2   0   0   0   0   0   0   2   0   2   0   2   2   0   2   0   2
 MK-2-15                2   0   2   0   2   0   2   0   0   0   0   0   0   0   0   0   2   0   0   2   0   2   0   2   2   0   2   2   2   0   0   2   2   0   2   0   2   0   2   2   2   0   0   2   2   0   0   2   0   2   2   0   0   0   0   2   0   2   2   0   0   2   2   0   2   2   2   0   0   2   2   0   0   2   0   2   0   0   0   2   2   0   2   0   0   2   2   2   2   0   2   0   2   2   0   2   0   0   0   0   2   0   2   2   2   2   2   0   0   0   0   2   0   2   2   0   0   0   2   0   0   2   0   0   2   2   2   0   0   2   2   0   0   2   2   0   2   2   0   0   2   0   0   0   0   0   0   2   0   0   2   2   2   0   0   2   2   0   2   2   2   2   0   0   2   0   0   2   0   2   0   0   0   0   2   0   0   2   0   0   0   0   0   2   0   0   0   0   0   0   2   0   2   0   2   2   0   2   0   2
 MK-2-16                2   0   2   0   2   2   2   2   0   0   0   0   0   0   0   0   2   0   0   2   0   2   2   2   2   0   2   2   2   0   0   2   2   0   2   0   2   0   0   2   2   0   2   2   2   0   0   2   0   2   0   0   0   0   0   2   0   2   2   0   0   2   2   0   2   2   2   0   0   2   2   0   0   2   0   2   0   0   0   2   2   0   2   0   0   0   2   2   2   0   2   2   2   2   0   2   0   0   0   2   2   0   2   2   2   2   2   2   0   0   0   2   0   2   0   0   0   0   0   0   2   2   0   0   2   0   2   0   0   2   2   0   0   2   2   0   2   2   0   0   2   0   2   0   0   0   0   2   0   0   2   2   2   0   0   0   2   0   2   2   0   2   0   0   2   0   0   2   0   2   2   0   0   0   2   2   0   2   0   0   0   0   0   2   0   0   2   0   0   0   2   0   2   0   2   2   0   2   2   2
 MK-3-1                 0   2   0   0   0   2   2   0   2   2   0   2   2   0   0   2   0   0   2   2   2   0   0   2   0   0   0   2   2   0   0   2   2   2   0   0   2   2   0   0   0   2   2   2   0   0   0   0   2   0   0   0   2   0   2   2   2   2   2   0   0   0   2   2   2   0   0   2   0   0   0   0   0   2   2   2   2   0   0   0   0   0   0   2   0   2   2   2   2   0   0   0   2   2   2   2   0   0   0   0   0   0   0   2   0   2   0   0   2   2   2   0   2   2   0   0   0   0   0   0   2   2   2   0   2   0   0   0   0   0   2   0   2   0   2   0   2   2   2   2   2   0   2   2   0   2   0   0   0   0   2   2   2   2   2   2   2   0   0   2   2   0   2   2   2   2   0   2   2   2   2   0   0   2   0   2   0   0   2   0   2   0   0   2   0   0   0   2   0   0   2   0   0   2   2   2   2   0   0   0
 MK-3-2                 2   2   0   0   0   2   2   0   2   0   0   0   2   0   0   2   0   0   2   2   2   0   0   2   0   0   0   2   2   0   0   2   2   2   0   0   2   2   0   0   0   2   2   2   0   0   0   0   2   0   0   0   2   0   2   2   2   0   2   0   2   0   2   2   2   0   0   2   0   0   0   0   0   0   2   2   2   0   0   0   0   0   0   2   2   2   0   2   2   0   0   0   2   2   2   2   0   0   0   0   0   0   0   2   0   0   0   2   0   2   0   0   2   2   0   0   0   0   0   0   2   2   2   0   2   0   0   0   0   0   0   0   2   0   2   0   2   2   2   2   2   0   2   2   0   2   0   0   2   0   2   2   2   2   0   2   2   0   0   2   2   0   2   2   2   2   0   2   2   2   2   0   0   2   0   2   0   0   2   2   2   0   0   2   0   0   0   2   0   0   2   0   0   2   2   2   2   0   0   0
 MK-3-3                 2   2   0   0   0   2   2   0   2   0   0   0   2   0   0   2   0   0   2   2   2   2   0   2   0   0   0   2   2   0   0   0   2   2   0   0   2   2   0   0   0   0   2   2   0   0   0   2   2   0   0   0   0   0   2   2   2   0   2   0   2   0   2   0   2   0   0   0   2   0   0   0   0   0   2   2   2   0   0   0   0   0   0   2   2   2   0   2   2   2   0   0   2   2   2   2   0   0   0   2   0   0   0   2   0   0   0   2   2   2   0   0   2   2   2   0   0   0   0   0   2   2   0   0   2   0   0   0   0   0   2   0   2   0   2   0   2   2   2   2   2   0   2   2   0   0   0   0   2   0   2   2   2   2   0   2   2   0   0   2   2   0   2   2   2   2   0   0   0   2   2   0   0   2   0   0   0   2   2   2   2   0   0   2   0   0   0   2   0   0   2   0   0   2   2   2   2   2   2   0
 MK-3-4                 0   2   0   0   0   2   2   0   2   0   0   0   2   0   0   2   0   0   2   0   2   2   0   2   0   0   0   2   2   0   0   0   2   2   0   0   2   2   0   0   0   0   2   2   2   0   0   2   2   0   0   0   0   0   2   2   2   0   2   0   2   0   2   0   0   0   0   0   2   0   0   2   0   0   2   2   2   0   0   0   0   0   0   2   2   2   0   2   2   2   0   0   2   2   0   0   0   0   0   2   0   0   0   0   0   0   0   2   2   2   0   0   2   0   2   0   0   0   0   0   2   2   0   0   2   0   0   0   0   0   2   2   2   0   2   0   2   2   2   2   2   0   2   2   0   0   2   0   2   0   2   2   2   2   0   2   2   0   0   2   2   0   2   2   2   2   0   0   0   2   2   0   0   2   0   0   0   2   2   2   2   0   0   2   0   0   0   2   0   0   2   0   0   2   2   2   2   2   2   0
 MK-3-5                 0   2   0   0   0   2   2   0   2   0   0   0   2   0   0   2   2   0   2   0   2   2   0   2   0   0   0   2   2   0   0   0   0   2   0   0   0   2   0   0   0   0   2   2   2   0   0   0   2   0   2   0   0   0   2   2   2   0   2   0   2   0   2   0   0   0   0   0   2   0   2   2   0   0   2   2   2   0   0   0   0   0   0   2   2   2   0   2   2   2   0   0   2   2   0   0   0   0   0   2   0   0   0   0   0   0   0   2   2   2   0   0   2   0   2   0   0   0   0   0   2   2   0   0   2   0   0   0   0   0   2   2   2   0   2   0   2   2   2   2   2   0   2   2   0   0   2   2   2   0   2   2   2   2   0   2   2   0   0   2   0   0   0   2   2   2   0   0   0   2   2   0   0   2   0   0   0   2   2   2   2   0   0   2   0   0   0   2   0   0   2   0   0   2   2   2   2   2   2   0
 MK-3-6                 0   2   0   0   0   2   2   0   2   0   0   0   2   0   0   2   2   0   0   0   2   2   0   2   0   0   0   2   2   0   0   0   0   0   0   0   0   2   0   0   0   2   2   0   2   0   0   0   2   0   2   0   0   0   0   2   2   0   2   0   2   0   2   0   0   0   0   0   2   0   2   2   0   0   2   2   2   0   0   0   2   0   0   2   2   2   0   2   2   2   0   0   0   2   0   2   0   0   2   2   0   0   0   2   0   0   0   2   0   2   0   0   2   0   2   0   0   2   0   0   2   2   0   0   2   2   0   2   0   2   2   0   2   0   2   0   2   2   2   2   2   0   2   2   0   0   2   2   2   0   2   2   2   2   0   2   2   0   0   2   0   0   0   2   2   2   0   0   2   2   2   0   0   0   2   0   0   2   2   2   2   0   0   2   0   2   0   2   0   0   2   0   0   2   2   2   2   2   2   2
 MK-3-7                 0   2   0   0   0   2   2   0   2   0   0   0   2   0   0   2   2   2   2   0   2   2   0   2   0   0   0   2   2   0   0   2   2   0   0   0   2   2   0   0   0   2   2   0   0   2   0   0   0   0   2   0   2   0   2   2   2   0   2   0   2   0   2   0   0   2   0   0   2   0   2   2   0   0   2   2   2   0   0   0   2   0   0   2   2   2   0   2   2   0   0   0   0   0   0   2   0   0   2   2   0   0   0   2   0   0   0   2   0   0   0   0   0   0   2   0   0   2   0   0   2   2   0   0   2   2   2   2   0   2   2   0   2   2   2   0   2   2   2   2   2   0   2   2   2   2   2   2   2   0   2   2   2   2   0   2   2   0   0   2   0   0   0   2   2   2   0   0   2   2   2   0   0   0   2   0   0   2   2   2   0   0   0   2   0   0   0   2   0   0   2   0   0   2   2   2   0   0   2   2
 MK-3-8                 0   2   0   0   0   2   2   0   0   0   0   2   2   0   0   2   2   2   2   0   2   2   2   2   0   0   0   2   2   0   0   2   2   2   0   0   2   2   0   0   0   2   2   0   0   2   2   0   0   0   2   0   2   0   2   0   2   0   2   0   2   0   2   0   0   2   0   0   2   0   2   2   0   0   2   2   2   0   2   0   2   0   0   2   2   2   0   2   2   0   0   0   0   0   0   2   0   0   2   2   0   0   0   2   0   0   0   2   0   0   0   0   0   0   2   0   0   2   0   0   2   2   0   0   2   0   2   2   0   2   2   0   0   2   2   0   2   2   2   2   0   2   2   2   2   2   2   2   0   2   2   0   2   2   0   2   2   0   0   2   0   0   0   2   2   2   0   0   2   2   2   0   0   0   2   0   2   2   2   2   0   0   0   2   0   0   0   2   0   2   2   0   0   2   0   2   0   0   2   0
 MK-3-9                 0   2   0   0   0   2   0   0   0   0   0   2   2   0   0   2   2   2   2   0   2   2   0   2   0   0   0   2   2   2   0   2   2   2   0   0   2   2   2   0   0   2   2   0   0   2   2   0   0   0   2   0   2   2   2   0   2   0   2   0   2   0   2   0   0   2   0   0   2   0   2   2   0   0   2   2   2   0   2   0   2   0   0   2   2   2   0   2   2   0   0   0   0   0   0   2   0   0   2   2   0   0   0   2   0   0   0   2   0   0   0   0   0   0   2   2   0   2   0   0   0   2   0   0   2   0   2   2   2   0   2   0   0   2   0   0   2   2   2   2   0   2   2   2   2   2   2   2   0   2   2   0   2   2   0   2   2   0   0   2   0   0   0   2   2   2   0   0   2   2   2   0   0   0   2   2   2   2   2   2   0   0   0   2   0   2   0   2   0   2   2   0   0   2   0   2   0   0   2   0
 MK-3-10                0   2   0   0   0   2   0   0   0   0   0   0   2   0   0   2   2   2   2   0   2   2   0   2   0   0   0   2   2   2   0   2   2   2   0   0   2   2   2   0   0   2   0   0   0   2   2   0   2   0   0   0   2   2   0   0   2   0   2   2   2   2   2   0   2   2   0   0   2   0   2   2   0   0   2   2   2   0   2   0   0   0   0   2   2   2   2   2   2   0   0   0   0   0   0   2   0   0   2   2   0   0   2   2   0   0   0   2   0   0   2   0   0   0   0   2   0   2   0   0   0   2   0   0   2   0   2   2   2   0   2   0   0   0   0   0   2   2   2   2   0   2   2   0   2   2   2   2   0   2   2   0   2   2   0   2   2   0   0   2   0   0   0   2   2   0   0   0   2   2   2   0   0   0   2   2   2   2   0   2   0   0   0   2   0   2   0   2   0   2   2   0   0   2   0   2   0   0   2   0
 MK-3-11                0   2   0   0   0   2   0   0   0   0   0   0   2   2   2   2   2   2   2   0   2   2   0   2   0   0   0   2   2   2   0   2   2   2   0   0   2   2   2   0   0   2   0   0   0   2   2   0   2   0   0   0   2   2   0   0   2   0   2   2   2   2   2   2   2   2   0   0   2   0   2   2   0   0   2   2   2   0   2   0   0   0   0   2   2   2   2   2   2   0   0   0   0   0   0   2   0   0   2   0   0   0   2   2   0   0   2   2   0   0   2   0   0   0   0   2   0   0   0   0   0   2   0   0   2   0   2   2   2   0   0   2   0   0   0   0   0   2   2   2   0   2   2   2   2   2   2   0   0   2   2   0   2   2   0   2   2   0   0   2   0   0   0   2   2   0   0   0   2   2   2   0   0   2   2   0   0   2   0   2   0   0   0   2   0   2   0   2   0   2   2   0   0   2   0   2   0   2   2   2
 MK-3-12                0   2   0   0   0   2   0   0   0   0   0   0   2   2   0   2   2   2   2   0   2   2   0   2   0   2   2   2   2   2   0   2   2   2   0   0   0   2   2   0   0   2   0   0   0   2   2   0   2   0   0   0   2   2   2   0   2   0   2   2   2   2   2   0   2   2   0   0   2   0   2   2   0   0   2   2   0   0   2   0   0   0   0   2   2   2   2   2   2   0   0   0   2   0   0   2   0   0   2   0   0   0   2   2   0   0   2   2   2   2   2   0   2   0   2   2   0   0   2   0   0   2   0   0   2   0   2   2   2   0   0   2   0   0   0   0   0   2   2   2   0   2   2   2   2   2   2   0   0   2   2   0   2   2   0   0   2   2   0   2   0   0   0   2   2   0   0   0   2   2   2   0   2   2   2   0   0   2   0   2   2   0   0   2   2   2   0   2   0   2   2   0   0   2   0   2   0   2   2   2
 MK-3-13                0   2   0   0   2   2   0   0   0   0   0   0   2   2   0   2   2   2   2   0   2   2   0   2   0   2   2   2   0   2   0   2   2   2   0   0   0   2   2   0   0   2   0   0   0   2   2   0   2   0   0   0   2   2   2   0   2   0   2   2   2   2   2   0   2   2   0   0   2   0   2   2   0   0   2   2   0   0   2   0   0   0   2   0   2   2   2   2   2   0   0   0   2   0   0   2   0   0   2   0   0   0   2   0   0   0   2   2   2   2   0   0   0   0   2   2   0   0   2   2   0   2   0   0   2   0   2   2   2   0   0   2   0   0   0   0   0   0   2   0   0   2   2   2   2   2   0   0   0   2   2   0   2   2   0   0   2   2   0   2   0   0   0   0   2   0   2   0   2   2   0   0   2   0   2   0   0   0   2   2   0   0   0   2   2   2   0   2   0   2   2   0   0   2   0   2   0   2   2   2
 MK-3-14                0   2   2   0   2   2   0   0   2   0   0   0   2   2   0   2   2   2   2   0   2   2   0   2   0   2   0   2   0   2   0   2   2   2   0   0   0   2   0   0   0   2   0   0   0   2   2   0   2   2   0   0   2   2   2   0   2   2   2   0   2   2   2   0   2   2   0   0   0   0   2   2   0   0   0   2   0   0   2   0   0   0   2   0   2   2   2   2   2   0   0   0   2   0   0   0   0   0   2   0   0   0   0   0   0   0   2   2   2   0   2   0   0   0   2   2   0   0   2   2   0   2   0   0   2   0   2   2   2   0   0   2   0   0   0   0   0   0   2   0   0   2   0   0   2   2   0   2   2   2   0   0   2   2   0   0   2   2   0   2   0   0   0   0   2   0   2   0   2   2   0   0   2   0   2   0   0   0   2   2   0   0   0   2   2   2   0   2   0   0   2   0   0   2   0   2   0   2   2   2
 MK-3-15                0   2   2   0   2   2   0   0   2   0   2   0   0   2   2   0   0   2   2   0   0   2   0   2   0   2   0   2   2   2   0   2   2   2   0   0   0   2   0   0   0   2   0   0   0   2   0   0   2   2   0   0   2   2   2   0   2   2   2   0   2   2   2   0   2   2   0   2   0   0   2   2   2   0   0   2   0   0   2   0   0   0   2   0   2   2   2   2   2   0   0   0   2   0   0   2   0   0   2   0   0   0   0   2   0   0   2   0   0   0   2   0   0   0   2   2   0   0   2   2   0   2   0   0   2   0   2   2   2   0   0   2   0   0   0   0   0   0   2   0   0   2   0   0   2   2   0   2   2   2   0   0   2   2   0   0   2   2   2   0   0   0   0   0   2   0   2   0   2   2   0   0   0   0   2   0   0   0   0   2   0   0   0   2   0   0   0   2   0   0   2   0   0   2   0   2   2   2   2   2
 MK-3-16                0   2   2   0   2   2   0   0   2   0   2   0   2   2   2   2   2   2   0   0   2   2   0   2   0   0   0   2   2   2   0   2   2   2   0   0   0   2   0   0   0   2   0   0   0   2   0   0   2   2   2   0   0   2   0   2   2   2   2   0   2   2   2   0   2   2   0   2   0   0   2   2   2   0   0   2   0   0   0   0   0   0   2   0   2   2   2   2   2   2   0   0   2   0   0   2   2   0   2   0   0   0   0   2   0   0   2   2   2   0   2   0   0   0   2   2   0   0   0   0   0   2   0   2   2   0   2   2   2   0   2   2   2   0   0   0   0   0   2   0   0   2   0   0   2   0   0   2   0   2   0   2   2   2   0   2   2   2   2   2   0   0   0   0   2   0   2   0   2   2   0   2   0   0   2   0   0   0   0   2   0   0   0   0   0   0   0   2   0   0   2   0   0   2   0   2   2   2   2   2
 MK-4-1                 2   2   0   0   2   0   2   0   2   0   0   2   2   0   2   0   0   2   0   0   2   0   0   2   2   0   2   2   2   0   2   2   0   2   0   0   2   0   2   0   2   0   2   0   0   0   2   2   0   2   0   2   2   0   2   2   0   2   2   0   2   2   2   0   2   0   0   0   2   0   2   0   2   0   0   2   2   0   2   2   0   2   0   2   0   0   2   2   2   2   2   2   2   0   2   0   0   0   2   0   2   0   0   2   0   0   2   0   0   0   0   2   0   2   2   0   0   0   2   0   2   0   0   2   2   2   0   2   2   2   2   0   0   2   2   0   0   0   0   0   2   0   0   0   2   2   0   0   0   2   0   0   0   2   0   2   0   2   0   0   0   0   2   0   0   0   2   0   2   0   2   2   0   0   0   2   2   2   2   2   0   2   0   0   0   2   2   0   2   2   2   0   0   0   0   0   2   0   2   0
 MK-4-2                 2   2   0   0   2   2   2   0   2   0   0   2   2   0   2   0   0   2   0   2   2   0   0   2   2   0   2   2   2   0   2   2   2   2   0   0   2   0   2   0   2   0   2   0   0   0   2   2   0   2   2   2   2   0   2   2   0   2   2   0   2   2   2   0   2   0   0   0   2   0   2   0   2   0   0   2   2   0   2   2   0   2   0   2   0   2   2   2   2   0   2   2   2   0   2   0   0   0   2   0   2   0   0   2   2   0   2   0   0   0   0   2   0   2   0   0   0   0   2   0   2   0   0   2   2   2   0   2   2   2   2   0   0   2   2   0   0   0   2   0   0   0   0   0   2   2   0   0   0   0   0   0   0   2   0   2   0   2   0   0   0   0   2   0   0   0   2   0   2   0   2   2   2   0   2   2   0   2   2   2   0   2   0   0   0   2   2   0   2   2   2   0   0   0   0   0   0   0   2   2
 MK-4-3                 2   2   0   0   2   2   2   0   2   0   0   2   2   0   2   0   0   2   0   2   2   0   0   0   2   0   2   2   2   0   2   2   0   2   0   0   2   0   0   0   2   0   2   0   0   0   0   2   0   2   2   2   2   0   2   2   0   2   2   0   2   0   2   0   2   0   0   0   2   0   2   0   2   0   0   2   0   0   2   2   0   2   0   2   0   2   2   0   2   0   2   2   2   0   2   0   0   2   2   0   0   0   0   2   2   0   2   0   0   0   0   2   0   2   0   0   0   0   2   2   2   0   0   0   2   0   0   2   2   2   2   0   0   2   2   0   0   0   2   0   0   2   0   0   2   2   0   0   2   0   0   0   0   2   0   2   0   2   0   0   0   0   2   0   2   0   2   0   2   0   2   2   2   0   2   2   0   2   2   2   0   2   0   0   2   2   0   0   2   2   2   0   0   0   0   0   0   0   2   2
 MK-4-4                 2   2   2   0   2   2   0   0   0   0   0   2   2   0   2   0   0   2   2   2   2   0   0   0   2   0   2   2   2   0   0   2   0   2   0   0   2   0   0   0   2   0   2   0   0   0   0   2   0   2   2   2   2   0   2   2   0   2   2   0   2   0   2   0   2   0   0   0   0   0   2   0   2   0   0   2   0   0   2   2   2   2   0   2   0   2   2   0   2   0   2   2   2   0   2   0   0   2   2   2   0   0   0   2   2   0   2   0   0   0   0   0   0   2   0   0   2   0   2   2   2   0   0   0   2   0   0   0   2   0   2   0   0   2   0   0   2   0   2   0   0   0   0   2   2   2   0   0   2   0   0   0   2   2   0   2   0   2   0   0   0   0   2   0   2   0   2   0   2   0   2   2   2   0   2   2   2   2   2   0   0   2   0   0   2   2   0   0   2   2   2   0   0   0   0   0   0   0   0   2
 MK-4-5                 2   2   2   0   2   2   2   2   0   0   0   2   2   0   2   0   0   2   2   2   2   0   0   0   0   0   2   2   0   0   0   2   0   2   0   0   2   0   0   0   2   0   2   0   0   0   0   2   0   2   2   2   2   0   2   2   0   2   2   2   2   0   2   0   2   2   0   0   0   2   2   0   2   0   0   2   0   0   2   0   2   2   0   2   0   2   2   0   2   0   2   0   2   0   2   0   0   2   2   2   0   0   0   2   2   2   0   0   0   0   0   0   0   2   0   0   2   0   2   2   2   0   0   0   2   0   0   0   2   0   2   0   0   2   0   0   0   0   2   0   0   0   0   2   2   2   0   2   2   0   0   0   2   2   0   2   0   0   0   0   0   0   2   0   2   0   2   0   2   0   2   2   2   0   2   2   2   2   2   0   0   2   0   0   2   2   0   0   2   2   2   0   0   0   0   2   0   0   0   0
 MK-4-6                 2   2   2   0   2   2   2   2   0   0   0   2   2   0   2   0   0   2   2   2   2   0   0   0   0   0   2   2   0   0   0   2   0   2   0   0   2   0   0   0   2   0   0   0   0   0   0   2   0   2   2   2   2   0   2   2   0   2   2   2   2   0   2   2   2   0   2   0   0   2   0   0   2   2   0   2   0   0   2   0   2   2   0   2   0   2   2   0   2   0   2   0   2   0   2   0   0   2   2   2   0   0   0   2   2   2   0   0   2   0   0   2   0   2   0   0   2   0   2   2   2   0   0   0   2   0   0   0   2   0   2   0   0   2   0   0   0   0   2   0   0   0   0   2   2   2   0   2   2   0   0   0   2   2   0   2   0   0   0   0   0   0   2   0   2   0   2   0   2   0   2   2   2   0   2   2   2   2   2   0   0   2   0   0   2   2   0   2   2   2   2   0   0   0   2   2   0   2   0   0
 MK-4-7                 2   2   2   0   2   2   2   2   2   0   0   2   2   0   2   0   0   2   2   2   2   0   0   0   0   0   2   2   0   0   0   2   0   2   0   0   2   0   2   0   0   2   0   0   0   0   0   2   2   2   2   2   2   0   0   2   0   2   2   2   2   0   2   2   2   0   2   0   0   2   2   0   2   0   0   2   0   0   2   0   2   2   0   2   0   2   2   0   2   0   2   0   2   0   2   0   0   2   2   2   0   0   0   2   2   2   0   0   2   0   0   0   0   2   0   0   2   0   2   2   2   0   0   0   2   0   0   0   2   0   2   0   0   2   0   0   0   0   2   0   0   0   0   2   2   2   0   2   2   0   0   2   2   2   0   2   0   0   0   0   0   0   2   0   2   0   2   0   0   0   2   2   2   0   0   2   2   2   2   0   0   2   0   0   2   2   0   2   2   2   2   0   2   0   2   2   0   2   0   0
 MK-4-8                 2   2   2   0   0   2   2   2   0   0   0   0   2   0   2   0   0   2   2   2   2   0   0   0   0   0   2   2   0   0   0   2   0   2   0   0   2   0   2   0   2   2   0   0   0   0   0   2   2   2   2   0   2   0   0   2   2   2   2   2   2   0   2   2   2   0   2   0   0   2   2   0   2   0   0   0   0   0   2   2   2   0   0   2   0   2   2   0   2   2   2   0   2   0   2   2   0   2   2   2   0   0   0   2   2   2   0   0   2   0   0   0   0   2   0   0   0   0   2   2   2   0   0   2   0   0   0   0   0   0   2   0   0   2   0   0   0   0   0   0   0   0   0   2   2   2   0   2   2   0   0   2   2   2   0   2   0   0   0   0   0   0   2   0   2   0   2   0   0   0   0   2   2   0   0   2   2   2   2   0   0   2   2   0   2   2   0   2   2   2   2   0   2   0   2   2   0   2   2   2
 MK-4-9                 2   0   2   0   0   2   2   2   0   2   0   0   2   0   2   0   2   2   2   2   2   0   2   0   0   2   2   2   0   0   0   2   0   2   0   0   2   2   2   2   2   2   0   0   2   0   0   2   2   2   2   2   2   0   0   2   2   0   2   2   2   0   2   2   2   0   2   2   0   2   2   0   2   0   0   0   0   0   2   2   2   0   0   2   0   2   2   0   2   2   2   0   2   0   0   2   0   0   2   2   0   0   0   2   0   2   0   0   2   0   0   0   0   2   0   0   0   0   2   2   2   0   0   2   2   0   0   0   0   2   2   0   2   2   0   0   2   0   0   0   0   2   0   2   0   0   2   2   2   0   0   2   0   2   0   2   0   0   2   0   2   0   0   0   2   0   2   0   0   2   0   0   2   0   0   2   2   0   2   0   0   2   2   0   2   2   0   2   2   2   2   0   2   0   2   2   0   2   2   2
 MK-4-10                2   0   2   0   0   2   2   2   0   0   2   0   2   0   2   0   2   2   2   2   0   0   2   0   0   2   2   2   2   0   0   2   0   0   0   0   2   2   2   2   2   2   0   0   2   0   0   2   2   2   2   2   2   0   0   2   2   0   0   2   2   0   2   2   2   0   2   2   2   2   0   2   2   0   0   0   0   0   2   2   2   0   0   2   0   2   2   0   2   2   2   0   2   0   0   0   2   0   0   2   0   0   0   2   0   2   2   0   2   0   0   0   0   2   0   0   0   2   2   2   0   0   2   2   0   0   0   0   2   2   2   0   2   2   0   0   2   0   0   2   0   2   0   2   0   0   2   2   2   0   2   2   0   2   0   2   0   0   2   2   2   0   0   0   2   0   2   0   0   2   0   0   2   0   0   2   0   0   2   0   0   2   2   0   2   2   0   0   0   2   2   0   2   0   2   2   0   0   2   0
 MK-4-11                2   0   2   2   0   2   2   2   0   0   2   0   2   0   2   0   2   2   2   0   0   0   2   0   0   2   2   2   2   0   0   0   0   0   0   0   2   2   2   2   2   0   0   0   2   0   0   2   2   2   2   2   2   0   0   2   0   0   0   2   2   0   2   2   2   0   2   2   2   2   0   2   2   0   0   0   2   0   2   2   2   0   0   2   0   2   2   0   2   2   2   0   2   0   0   0   2   0   0   2   0   0   0   2   0   2   2   0   2   0   0   0   0   2   0   0   0   0   2   2   0   2   2   2   2   0   0   0   2   2   0   0   2   2   0   2   2   0   0   2   0   0   0   2   0   0   2   2   2   0   2   2   0   2   0   2   0   0   2   2   2   0   0   0   2   0   2   0   0   2   0   0   2   2   0   2   0   0   2   0   0   2   2   0   0   2   0   0   0   2   2   0   2   0   2   2   0   0   2   0
 MK-4-12                2   0   2   2   0   0   2   2   0   0   2   0   0   0   2   0   2   2   2   0   0   0   2   0   2   2   2   2   2   0   0   0   0   0   0   2   2   2   2   2   2   0   2   0   2   0   0   2   2   2   2   2   2   0   0   2   0   0   0   2   2   2   2   2   0   0   2   2   0   2   0   2   2   0   2   0   2   0   2   2   2   0   0   2   0   2   2   0   2   2   0   0   2   0   2   0   2   0   0   0   0   0   0   2   0   2   2   0   2   2   0   0   0   2   0   0   0   0   2   2   0   2   0   0   2   0   0   0   2   2   0   0   2   2   0   2   0   0   0   2   0   0   0   2   0   0   2   2   2   0   2   2   0   2   0   0   0   0   2   2   2   2   0   0   2   2   2   0   0   2   0   0   2   2   0   2   0   0   2   0   0   2   2   0   0   2   0   0   0   2   0   0   2   0   2   2   0   0   2   0
 MK-4-13                2   0   2   2   0   0   2   0   0   0   2   0   0   0   0   0   0   2   2   0   0   0   0   0   2   2   2   2   2   0   2   0   0   0   0   2   2   0   2   2   2   2   2   0   2   0   0   2   2   2   0   2   2   0   0   0   0   0   0   2   2   2   2   2   2   0   2   2   0   2   0   2   2   0   2   0   2   0   2   0   2   0   0   2   0   2   2   0   2   2   0   2   2   0   2   0   2   0   0   0   0   2   0   2   0   2   2   0   2   2   0   0   0   2   0   0   0   2   2   2   0   2   0   0   2   0   0   0   2   0   0   0   2   2   2   2   0   0   0   2   0   0   2   2   0   0   2   2   2   0   2   2   0   2   0   0   0   2   2   2   0   2   0   0   2   2   2   0   0   2   0   0   2   0   0   2   0   2   2   0   0   2   2   0   0   2   0   0   0   2   0   0   2   0   2   2   0   0   2   0
 MK-4-14                2   0   2   2   0   2   2   0   0   0   2   2   0   0   0   0   0   0   2   0   0   0   0   0   2   2   2   0   2   0   2   0   0   0   0   2   2   0   2   0   0   2   2   0   0   0   0   2   2   2   2   2   0   0   0   0   0   0   0   2   2   2   2   2   2   0   2   2   0   0   0   2   2   0   2   2   0   0   2   2   2   2   0   2   0   2   2   0   2   0   0   2   2   0   2   0   0   2   0   0   0   2   0   2   0   2   2   0   2   2   0   0   0   2   0   0   0   2   2   2   2   2   0   2   2   0   2   0   2   0   0   0   2   2   0   2   0   2   0   2   0   0   2   2   0   2   2   2   2   0   2   0   0   2   0   0   0   2   2   2   0   2   0   0   2   2   2   0   2   2   0   2   2   2   0   2   0   2   2   0   0   2   0   0   0   2   0   0   0   2   0   0   2   2   2   0   2   0   2   0
 MK-4-15                2   0   2   2   0   2   2   0   0   0   2   0   0   2   0   2   0   0   2   2   0   0   0   0   2   2   2   2   2   0   2   0   0   0   0   2   2   0   2   0   0   2   2   0   0   0   0   0   2   2   0   2   0   0   2   0   0   0   0   2   2   2   2   2   2   0   2   2   0   0   0   2   2   0   2   2   0   0   2   2   2   2   0   2   0   2   2   0   2   0   0   0   2   0   2   0   0   2   0   0   2   2   0   2   0   2   2   0   2   2   0   0   0   2   0   0   0   2   0   0   0   2   0   2   2   0   2   0   2   2   0   0   2   2   0   2   0   2   0   2   0   0   2   2   0   2   2   2   2   0   2   0   0   2   0   0   0   2   2   2   0   0   2   0   2   2   2   0   2   2   2   2   2   2   2   2   0   2   2   2   2   0   0   2   0   2   0   2   0   2   0   0   2   2   0   0   2   0   2   2
 MK-4-16                2   0   2   2   0   2   2   0   0   0   2   0   0   2   0   2   0   2   2   2   0   0   0   0   2   2   2   2   2   0   2   0   0   2   0   0   2   0   2   0   0   2   2   0   0   0   0   0   2   0   0   2   0   2   2   0   0   0   0   2   2   0   0   2   2   0   2   2   2   0   0   2   2   2   2   2   0   0   2   0   2   2   0   2   0   2   2   0   0   0   0   0   0   0   2   2   0   2   0   2   2   2   0   2   0   2   2   0   2   2   0   0   0   2   0   0   0   2   0   0   0   2   0   2   2   0   2   0   2   2   0   0   2   2   0   2   0   2   0   2   0   0   2   2   0   2   2   2   2   0   2   2   0   2   0   0   0   2   2   2   0   0   2   0   2   2   2   0   2   2   2   2   2   2   2   2   0   2   2   2   2   2   2   0   0   2   0   2   2   2   2   2   2   2   0   0   0   2   2   2
 MK-5-1                 2   0   0   2   2   0   0   0   2   2   0   2   2   2   0   0   0   2   2   2   2   2   0   2   0   2   0   0   0   0   0   2   0   2   0   0   2   2   0   2   0   0   2   2   0   0   2   2   2   0   0   0   0   2   0   2   2   2   0   0   2   0   2   0   0   0   2   2   0   0   2   0   0   0   0   0   2   2   2   0   0   2   2   0   2   0   2   0   2   0   0   0   2   2   0   2   0   0   2   2   0   0   0   0   0   2   0   0   0   2   0   2   2   2   0   2   2   2   0   2   2   0   2   0   0   2   2   2   2   0   2   2   2   2   2   0   0   2   2   0   0   2   2   2   0   0   0   2   0   0   0   0   2   2   2   0   2   0   0   0   2   2   2   0   2   2   2   0   2   0   2   2   0   2   0   2   0   2   0   2   2   2   2   2   0   2   0   2   2   2   2   0   0   2   0   0   0   0   2   0
 MK-5-2                 0   0   2   2   2   0   0   0   2   2   0   0   0   2   0   0   0   2   2   2   0   2   0   2   0   2   0   0   0   0   0   2   0   2   0   0   2   2   0   2   0   0   2   2   0   0   2   2   2   0   0   0   0   2   0   2   2   0   0   0   2   0   2   0   0   0   2   2   0   0   2   2   0   0   0   0   2   2   2   0   0   2   2   0   0   0   2   0   2   0   0   0   2   0   0   2   0   0   2   2   0   0   0   0   0   2   0   0   0   2   0   2   2   0   0   2   2   2   0   0   2   2   2   0   0   2   2   2   0   2   2   2   0   2   2   0   0   2   2   0   0   2   2   0   0   0   0   2   0   0   0   0   2   2   2   0   0   0   0   0   2   2   2   0   2   2   2   0   2   0   2   0   0   2   2   2   0   2   0   2   2   2   0   2   0   2   0   2   2   2   2   0   0   2   0   0   0   0   2   0
 MK-5-3                 2   0   2   2   2   0   0   0   0   2   0   0   0   2   0   0   0   2   2   2   0   2   2   2   0   2   0   0   0   0   0   2   0   2   0   0   2   2   0   2   2   0   2   2   0   0   2   2   2   0   0   0   2   2   0   2   2   0   2   0   2   0   2   0   0   0   0   2   0   2   2   2   0   2   0   2   2   2   2   0   0   2   2   0   2   0   2   0   2   0   0   0   2   0   0   2   0   0   2   2   0   0   0   0   0   2   0   0   0   2   0   2   0   2   0   2   2   2   0   0   2   2   2   0   2   2   2   2   0   2   0   2   0   2   2   0   0   2   2   0   0   2   2   0   0   0   0   2   0   0   0   0   2   2   2   0   0   0   0   0   2   2   2   0   2   0   2   2   0   0   2   0   0   2   2   2   0   0   0   2   2   2   0   2   0   2   0   2   2   2   2   0   0   2   0   0   0   0   0   0
 MK-5-4                 2   0   2   2   2   0   2   0   0   2   2   0   0   2   0   0   0   2   2   2   0   2   2   2   0   2   0   0   0   0   0   2   0   2   0   0   2   2   2   2   0   0   2   0   0   0   2   2   2   2   0   0   2   2   0   2   2   0   2   0   2   0   2   0   0   0   0   2   2   2   2   2   0   0   0   2   2   2   2   0   2   2   2   0   0   2   2   0   2   2   0   0   2   0   0   2   0   0   2   2   0   0   0   0   0   2   0   0   0   2   0   2   0   2   0   2   2   0   0   0   2   2   0   0   2   2   2   2   0   2   0   2   0   0   2   0   0   0   2   0   0   2   2   0   0   0   0   0   0   0   0   0   2   0   2   0   0   0   0   0   2   2   2   0   2   0   2   2   0   0   2   0   0   2   2   2   0   0   0   0   2   2   0   2   0   2   0   2   2   0   2   0   0   2   0   0   0   0   0   0
 MK-5-5                 2   0   2   2   2   0   2   0   0   2   2   0   0   2   0   0   0   2   2   2   0   2   2   2   0   2   0   0   0   2   0   2   0   2   0   0   2   2   2   2   0   0   2   0   0   0   2   2   2   2   0   0   2   2   0   2   2   2   2   0   2   2   2   0   0   0   2   0   2   2   2   2   0   0   0   2   2   2   2   0   0   2   2   0   0   2   2   0   0   2   0   0   2   0   0   2   0   0   2   2   0   0   0   0   0   2   0   0   0   2   0   2   0   2   0   2   2   0   0   0   2   2   0   0   2   2   0   2   2   0   0   2   0   0   0   0   0   0   2   0   0   2   2   0   2   0   0   0   0   0   0   0   2   0   2   0   0   0   0   0   2   2   2   0   2   0   2   2   0   2   2   0   2   2   2   2   0   0   2   0   2   2   0   2   0   2   0   2   2   0   2   0   0   2   0   0   0   0   0   0
 MK-5-6                 2   0   2   2   2   0   2   0   0   2   2   0   2   2   0   0   0   2   2   2   0   2   2   2   0   0   0   0   2   2   0   2   0   2   0   0   2   2   2   2   2   0   2   0   0   0   2   2   2   2   0   0   2   2   0   2   2   2   2   0   2   0   2   0   0   0   2   0   2   2   2   2   2   0   0   2   2   2   2   0   0   2   2   0   2   2   2   0   2   2   0   0   0   2   0   2   0   0   2   2   0   0   0   0   0   2   0   0   2   2   0   2   2   2   0   2   2   0   0   0   2   0   0   0   2   2   0   2   2   0   0   2   0   0   0   0   2   0   0   0   0   2   2   0   2   0   0   0   0   2   0   0   2   0   2   2   0   0   0   0   2   2   2   0   2   0   2   2   0   0   2   0   2   2   2   2   0   0   0   0   2   2   0   2   0   2   2   2   2   0   2   0   0   0   0   2   0   0   0   0
 MK-5-7                 2   0   2   2   2   0   2   2   0   2   2   0   2   2   0   2   0   2   2   2   0   2   2   2   2   0   0   0   2   2   2   2   0   2   0   2   2   2   2   2   0   0   2   0   0   0   2   2   0   2   0   2   2   2   0   2   2   2   2   0   0   2   2   0   0   2   2   0   2   2   2   2   2   0   0   2   2   2   2   0   0   2   2   2   2   2   0   0   2   2   0   0   0   2   0   2   0   0   2   2   0   0   0   0   0   2   0   0   2   2   0   2   2   2   0   2   2   0   0   0   2   0   0   2   0   2   0   2   2   0   0   2   0   0   0   2   2   0   0   0   2   2   2   0   2   0   0   0   0   2   0   0   2   0   2   2   0   0   0   0   2   2   0   0   2   0   2   2   0   0   2   0   0   2   2   2   0   0   0   0   2   2   0   2   2   0   2   0   2   2   2   0   0   0   0   2   0   0   0   0
 MK-5-8                 2   0   2   2   2   2   2   2   0   2   2   0   0   2   0   2   0   2   2   2   0   2   2   2   2   0   0   0   2   2   2   2   0   2   0   2   2   2   2   2   0   0   2   0   0   0   2   2   0   2   0   2   2   2   0   2   2   2   2   0   0   2   2   2   0   2   2   0   0   2   2   0   2   0   0   2   2   2   0   0   0   2   2   2   2   2   0   0   2   2   0   0   0   2   0   2   0   0   2   2   0   2   0   0   0   2   0   0   2   2   0   2   2   0   0   2   2   0   0   0   2   0   0   2   0   2   0   2   2   0   0   2   0   0   0   2   2   2   0   0   2   0   2   0   2   0   0   0   2   2   0   0   2   0   2   2   0   0   0   0   2   2   0   0   2   0   2   2   0   0   2   0   0   2   2   2   0   0   0   0   0   2   0   2   2   0   2   0   2   2   2   0   0   0   0   2   2   0   0   0
 MK-5-9                 2   0   2   2   0   2   2   2   0   2   2   0   0   0   0   2   0   2   2   2   0   2   2   2   2   0   0   0   2   2   2   2   0   2   0   2   2   2   2   2   0   0   2   2   0   2   2   2   0   2   2   2   0   2   0   2   2   2   2   0   0   2   2   2   0   2   2   0   0   2   2   0   2   0   2   2   2   2   0   0   0   2   2   2   0   2   0   0   2   2   0   0   0   0   0   0   0   2   2   2   0   0   0   0   0   2   0   0   2   2   0   2   0   0   0   2   2   0   0   0   0   0   0   2   0   2   0   2   2   0   0   2   0   0   0   2   2   2   0   0   2   0   2   0   0   0   2   0   2   2   0   0   2   2   2   0   0   0   0   0   2   2   0   0   0   0   2   2   0   0   0   2   0   2   2   2   2   0   0   0   0   2   0   2   2   0   2   0   2   2   0   0   0   0   0   2   2   0   0   0
 MK-5-10                2   2   2   0   0   2   2   2   0   2   2   2   0   0   0   2   0   2   2   2   2   2   2   2   2   0   0   0   2   2   2   2   0   2   0   2   2   2   2   2   0   0   2   0   0   2   2   2   0   2   2   2   0   2   0   2   0   2   2   0   2   2   2   0   0   2   2   0   2   2   2   0   2   0   0   2   2   2   0   0   0   2   2   2   0   0   0   0   2   2   0   0   0   2   0   0   0   2   2   2   0   0   0   0   0   2   0   0   2   0   0   0   0   0   0   0   2   0   0   0   0   0   2   2   0   2   0   0   2   0   0   2   2   0   0   2   2   2   0   0   2   0   2   2   0   0   2   2   0   2   0   0   2   2   2   0   0   0   0   0   2   2   0   0   0   0   2   0   0   0   0   2   0   2   2   2   2   0   0   0   0   2   0   0   2   0   2   0   2   2   0   2   0   0   0   2   2   0   0   0
 MK-5-11                2   2   2   0   0   2   2   2   0   2   2   2   2   2   0   0   0   2   2   2   2   2   2   2   2   0   0   0   2   2   2   0   0   2   0   2   2   2   2   2   0   0   2   0   0   2   2   2   0   2   2   2   2   2   0   2   0   2   2   0   2   2   2   0   0   2   2   0   2   2   2   0   2   0   0   2   2   0   0   0   0   2   2   2   0   2   0   0   2   2   0   0   0   2   2   0   0   0   2   2   0   0   0   0   0   2   0   0   2   0   0   0   0   0   0   2   2   0   0   0   0   0   2   2   0   2   0   0   2   0   0   2   2   0   0   2   2   2   0   0   2   0   2   2   0   0   2   2   0   0   2   0   0   2   2   0   0   0   0   2   2   2   0   0   0   2   2   0   0   0   0   2   0   2   2   2   2   0   0   0   0   2   0   0   2   0   2   0   2   2   0   2   0   0   0   2   2   0   0   2
 MK-5-12                0   2   2   0   0   2   2   2   0   2   2   0   2   2   0   0   0   2   2   2   2   2   2   2   0   0   2   0   0   2   2   0   0   2   0   2   2   2   2   2   0   2   2   0   0   2   2   2   0   2   2   2   2   2   0   2   0   2   2   0   2   2   0   0   0   2   2   0   2   2   2   0   0   0   0   2   2   0   0   0   0   2   2   0   0   2   0   0   2   2   0   0   0   2   2   0   2   0   2   2   0   0   0   0   0   2   0   0   2   0   0   0   0   0   0   2   2   0   0   0   0   0   2   2   0   2   0   0   2   0   0   2   2   0   0   2   2   2   0   0   2   0   2   2   0   0   2   2   0   0   2   0   0   2   2   0   0   0   0   2   2   2   0   0   0   2   0   0   2   0   0   2   0   2   2   2   0   0   0   0   0   0   0   0   2   0   2   0   2   2   0   2   0   0   0   2   2   0   0   0
 MK-5-13                0   2   2   0   0   2   2   2   0   2   2   0   2   2   0   2   0   2   2   2   0   2   2   0   2   0   2   0   0   2   2   0   0   2   0   2   2   2   2   2   0   2   2   0   0   2   2   2   2   2   2   2   2   2   0   2   0   2   0   2   2   2   0   0   0   2   2   0   2   2   2   0   0   0   0   2   2   0   0   0   0   2   2   2   0   2   0   0   2   2   0   0   0   2   2   0   2   0   2   2   0   2   0   0   0   2   0   0   2   2   0   0   0   0   0   2   2   0   2   2   0   0   2   2   0   2   0   0   2   0   0   2   2   0   0   2   2   2   0   0   2   0   2   2   2   0   2   2   0   0   2   0   0   0   2   0   0   0   0   2   2   2   0   0   2   2   0   0   2   0   0   2   0   2   2   2   0   0   0   0   0   0   0   0   2   0   2   0   2   2   0   2   0   0   0   0   2   0   0   2
 MK-5-14                0   2   2   0   0   2   2   2   0   2   2   2   2   2   0   2   0   2   2   2   0   2   2   0   2   0   2   2   0   0   2   0   0   2   0   2   2   2   2   2   0   2   2   0   2   2   2   2   0   0   2   0   2   2   2   2   0   2   0   0   2   0   0   0   0   0   2   0   0   2   2   0   0   0   0   2   2   0   0   0   0   2   2   2   0   2   0   0   2   2   0   0   0   2   2   0   2   0   2   2   0   2   0   0   2   2   0   0   2   2   0   0   2   2   0   0   2   0   2   2   0   0   2   2   0   2   0   0   2   0   0   2   2   0   0   2   2   2   0   0   2   0   0   0   2   0   2   2   0   0   2   0   0   0   2   0   0   0   0   2   2   2   0   0   2   2   0   0   2   0   0   0   0   2   2   2   0   0   0   0   2   0   0   0   2   0   2   0   2   2   0   2   0   0   0   2   2   0   0   2
 MK-5-15                0   2   2   0   0   2   2   2   0   2   2   2   2   2   0   2   0   2   2   2   0   0   2   0   2   0   2   2   0   0   2   2   0   2   2   2   2   2   2   2   0   2   2   0   2   0   2   2   0   0   2   2   2   2   2   2   2   0   0   0   2   0   0   0   0   0   2   2   0   2   2   0   0   0   0   2   2   0   0   0   0   2   2   2   0   2   0   2   2   2   0   0   0   2   2   0   2   0   2   2   0   2   0   0   2   2   0   0   2   2   0   2   2   0   0   0   2   0   2   2   0   0   2   2   0   2   0   0   2   0   0   2   2   0   0   2   2   2   0   0   2   0   0   0   2   0   2   2   0   0   2   0   2   0   2   0   0   0   0   2   2   2   0   2   2   2   0   0   2   0   0   0   0   2   2   0   0   0   0   0   0   0   0   0   2   0   2   0   2   2   0   0   0   0   2   2   0   0   0   2
 MK-5-16                0   0   2   0   0   2   2   2   0   2   2   0   2   2   0   2   0   2   2   0   0   2   2   2   0   0   2   2   0   0   2   2   0   0   2   2   2   2   2   2   0   2   2   0   2   0   2   2   0   0   2   2   2   2   2   2   2   0   0   0   2   2   0   0   0   0   2   2   2   2   2   0   0   0   2   2   2   0   0   0   2   2   2   2   0   2   0   2   2   0   0   0   0   2   2   0   2   0   2   2   0   2   0   0   0   0   0   0   2   2   0   2   2   0   0   0   2   0   0   2   0   0   2   2   0   2   0   0   2   0   0   2   2   0   0   2   2   2   0   0   2   2   0   0   2   0   2   2   0   0   2   0   2   0   2   0   2   0   0   2   2   2   0   2   2   2   0   2   2   2   0   0   0   2   2   0   2   0   0   0   0   0   0   0   2   0   2   0   2   2   0   0   0   0   2   2   0   0   0   2
 MK-6-1                 2   0   0   0   2   0   2   0   0   2   2   0   0   2   0   2   2   2   2   2   0   2   0   2   2   0   2   0   2   0   2   2   2   0   0   0   0   0   0   0   2   2   0   2   2   0   0   2   0   0   2   2   0   0   2   0   2   0   0   2   2   2   2   2   2   0   0   0   0   2   0   0   0   2   2   2   2   0   0   0   2   0   0   0   2   0   2   0   2   2   0   2   0   0   2   2   2   2   0   2   2   0   2   2   2   2   0   0   0   2   0   0   0   0   0   0   0   2   0   2   2   2   2   0   0   0   2   0   2   2   2   0   0   2   0   2   0   2   0   2   0   2   0   0   2   0   0   0   0   2   0   2   0   0   2   2   2   2   0   2   0   0   2   2   0   0   2   0   2   0   0   0   2   0   2   0   2   0   0   2   2   0   2   0   0   2   0   2   0   2   0   2   2   0   2   0   0   2   2   2
 MK-6-2                 2   0   0   0   2   0   2   0   0   2   2   0   0   2   0   2   2   2   2   2   0   2   0   2   2   2   2   0   2   0   2   2   2   0   0   2   0   0   0   0   2   2   0   2   2   0   0   2   0   0   2   2   0   0   2   0   2   0   0   2   2   2   2   2   2   0   0   0   2   2   0   0   0   2   2   2   2   0   0   0   2   0   0   0   2   0   2   0   2   2   0   2   0   0   2   2   2   2   0   2   2   0   2   2   2   2   0   0   0   0   0   0   0   0   0   0   0   0   0   2   2   0   2   0   0   0   2   0   2   2   2   0   0   2   0   2   0   2   0   2   0   2   0   0   2   0   0   0   0   0   0   2   0   0   2   2   2   2   0   2   0   0   2   2   0   0   2   0   2   0   0   0   2   0   2   0   2   0   0   2   2   0   2   0   0   2   0   2   0   2   0   2   2   0   2   0   0   2   0   2
 MK-6-3                 0   0   0   0   2   0   2   2   0   2   0   0   0   2   0   2   2   2   0   0   0   2   0   2   2   2   2   0   2   0   2   2   2   0   2   2   0   0   0   0   0   2   0   2   2   0   0   2   0   0   2   0   0   0   0   0   2   0   0   2   2   2   2   2   2   0   0   0   2   2   0   0   0   2   2   2   2   0   0   0   2   0   0   0   2   0   2   0   2   2   0   2   0   0   2   2   2   2   0   2   2   0   0   2   2   2   0   0   2   0   0   0   0   2   0   2   0   0   0   2   2   0   0   0   0   0   2   0   0   0   2   0   0   2   0   0   0   2   0   2   0   0   0   0   2   0   0   0   0   0   0   2   0   0   2   2   2   0   0   2   2   0   2   2   0   0   2   0   2   0   0   0   2   0   2   0   2   2   0   2   2   0   2   0   0   2   0   2   0   2   0   2   2   0   0   0   0   2   0   2
 MK-6-4                 0   2   0   0   2   0   2   0   0   2   0   0   0   0   0   2   2   2   0   0   0   2   0   2   2   2   2   0   2   0   2   2   2   0   2   2   0   0   0   0   0   2   0   2   2   0   0   2   0   2   2   0   0   0   0   0   2   0   0   2   2   2   2   2   0   0   0   2   2   2   0   0   0   2   2   2   2   0   0   0   0   0   2   0   2   0   2   0   2   2   2   2   0   0   2   2   0   2   0   2   2   0   0   0   2   2   0   0   2   0   0   2   0   2   0   0   0   0   0   2   2   0   0   0   0   2   2   0   0   0   2   0   0   0   0   0   0   2   0   2   0   2   0   2   2   0   0   0   0   0   2   0   0   0   2   2   2   0   2   2   2   0   2   2   2   0   0   0   2   0   0   0   2   0   2   0   2   2   0   2   2   0   2   0   0   0   0   2   0   2   0   2   2   0   0   0   0   2   0   2
 MK-6-5                 2   2   2   0   2   0   2   0   0   2   0   0   2   0   0   2   2   2   0   0   0   0   0   2   2   2   2   0   2   0   2   2   2   0   2   2   0   0   0   0   0   2   2   2   0   0   0   2   0   2   2   0   0   0   0   0   2   0   0   2   2   2   2   2   0   0   0   2   2   2   0   0   0   0   2   2   2   0   0   0   0   0   2   0   2   0   2   0   2   2   2   2   0   2   2   2   0   2   0   2   2   0   0   0   2   2   0   0   2   0   0   2   0   2   2   0   0   0   0   2   2   0   0   0   0   2   2   2   0   0   2   0   0   0   0   0   0   2   0   2   0   0   0   2   2   0   0   0   0   0   2   0   0   0   2   2   2   0   2   0   2   0   2   2   2   0   0   0   2   0   0   0   2   0   2   0   2   2   0   2   2   0   2   0   0   0   0   2   0   2   0   2   2   0   0   0   0   2   0   2
 MK-6-6                 0   2   2   0   2   0   2   0   0   2   0   0   2   0   0   2   2   2   0   0   0   0   0   2   2   0   2   0   2   0   2   2   2   0   2   2   0   0   0   0   2   2   2   2   2   2   0   2   0   2   2   0   2   0   0   0   2   0   0   2   2   2   2   2   0   0   0   2   2   0   0   0   0   0   2   2   2   0   0   0   0   0   2   0   2   2   2   0   0   2   2   2   0   2   2   2   0   0   0   2   2   0   0   0   2   0   0   2   2   0   0   2   0   2   2   0   0   0   0   0   2   0   0   0   0   2   2   2   0   2   2   0   0   2   0   2   0   2   0   2   0   0   0   2   2   0   0   0   2   0   2   0   0   0   2   2   0   0   2   0   2   0   2   2   2   0   0   0   2   0   0   0   2   0   0   0   2   2   0   2   2   0   2   0   0   0   0   2   0   0   0   0   2   0   0   0   0   2   0   2
 MK-6-7                 0   0   2   0   2   0   2   2   0   2   0   0   2   0   0   2   2   2   0   0   0   0   0   2   2   0   2   0   2   0   2   2   2   0   0   2   0   0   0   0   2   2   2   0   2   2   0   2   0   2   0   0   2   0   0   0   2   0   0   2   2   0   2   2   0   0   0   2   2   0   2   0   0   0   2   2   2   0   0   0   0   0   2   0   2   2   2   0   0   2   2   2   0   2   2   2   0   0   0   2   2   0   0   0   2   0   0   2   2   0   0   2   0   2   2   0   0   0   0   0   2   2   0   2   0   2   2   0   0   2   2   0   0   2   0   2   0   2   0   2   0   0   0   2   2   0   0   0   2   0   2   0   2   0   2   2   0   0   2   0   2   0   0   2   2   0   0   0   2   0   0   0   2   2   0   0   2   2   0   2   0   0   2   0   0   2   0   2   2   2   0   2   2   0   0   0   0   2   0   2
 MK-6-8                 0   0   2   0   2   0   2   2   0   0   0   0   2   0   0   2   2   2   0   0   0   0   0   2   2   2   2   0   2   0   2   2   2   2   0   2   0   0   0   0   2   2   2   0   2   2   0   2   0   2   0   0   2   0   0   0   2   0   0   2   2   0   2   2   0   0   0   2   2   0   2   0   0   0   2   2   2   0   0   0   0   0   2   0   2   0   2   0   0   2   2   2   0   2   2   2   0   0   0   2   2   0   0   0   2   0   0   0   2   0   0   2   0   2   2   0   0   0   0   0   2   2   0   2   0   2   0   0   0   2   2   2   0   2   2   2   0   2   0   2   0   2   0   2   2   0   0   2   2   0   2   0   2   0   2   2   0   0   2   0   2   0   0   0   0   0   2   0   2   0   0   0   2   2   0   0   2   0   0   2   0   0   2   0   0   2   0   2   2   2   0   2   0   0   0   0   0   2   0   2
 MK-6-9                 2   0   2   0   2   0   2   0   0   0   0   0   2   0   0   2   2   2   0   0   0   0   0   2   2   2   2   0   2   0   2   2   2   2   0   0   0   0   0   2   2   2   2   0   2   2   0   2   0   2   0   0   2   0   0   0   2   2   0   2   2   0   2   2   0   0   0   2   2   0   2   0   2   0   2   2   2   0   2   0   0   0   2   0   2   0   2   0   0   2   2   2   0   2   2   2   0   0   2   2   2   0   0   0   2   0   0   0   2   0   0   2   2   2   2   0   0   2   0   0   2   2   0   2   0   0   0   0   0   2   2   0   0   2   2   2   0   2   0   2   0   2   0   2   2   0   2   2   2   0   2   0   2   2   2   2   0   0   2   0   2   0   0   0   0   0   2   2   2   0   0   0   2   2   0   0   2   0   0   2   0   0   2   2   0   2   0   2   2   2   0   0   0   2   2   2   0   2   0   2
 MK-6-10                2   0   2   0   2   0   2   0   0   2   0   0   2   0   2   2   2   2   0   0   0   0   0   2   2   2   0   0   2   0   2   2   2   0   0   0   0   0   0   2   2   2   2   0   0   2   0   0   0   2   2   2   2   0   0   0   2   2   0   2   2   0   2   0   2   2   0   2   0   0   2   0   2   0   2   2   2   0   2   0   2   0   2   0   2   0   2   0   0   2   2   0   0   0   2   2   0   0   2   2   2   0   0   0   0   0   0   0   2   0   2   2   2   2   2   0   0   2   0   0   2   2   0   2   2   0   2   0   0   2   0   0   2   2   2   2   0   2   0   2   0   2   0   2   2   2   2   2   2   0   2   2   2   0   2   2   0   0   2   0   2   0   0   0   0   0   2   2   2   0   0   0   2   2   0   0   2   2   0   2   0   0   2   2   0   2   0   2   2   2   0   0   0   2   2   2   0   2   0   2
 MK-6-11                2   0   2   0   2   0   2   0   0   2   0   0   2   0   0   2   2   2   0   0   0   0   0   2   2   2   0   0   2   0   2   2   2   0   2   0   0   0   0   2   2   2   2   2   0   2   0   0   0   2   2   2   2   0   0   0   2   2   0   2   2   2   2   0   0   2   0   0   0   0   2   0   2   0   2   2   2   0   2   0   2   0   2   0   2   0   0   0   0   2   2   0   0   0   2   0   2   0   2   2   2   2   2   0   0   0   0   0   2   0   2   2   2   2   2   0   0   2   0   0   2   2   0   2   2   0   2   0   0   2   0   0   2   2   2   2   0   2   0   2   2   2   0   2   0   2   2   2   2   0   2   2   2   0   2   0   0   0   2   0   2   0   0   0   0   0   2   2   2   0   0   0   2   2   0   0   2   2   0   2   2   0   2   2   0   2   0   2   2   2   0   0   0   2   2   2   0   2   0   2
 MK-6-12                0   0   2   0   2   0   2   0   0   2   0   0   2   0   0   2   2   2   0   0   0   2   0   2   2   2   0   0   2   0   2   2   2   0   2   0   0   0   0   2   2   0   2   2   0   2   0   2   0   2   0   2   2   2   0   0   2   2   0   0   2   2   2   0   0   2   0   0   0   0   2   0   2   2   2   2   2   0   2   0   2   0   2   0   2   2   0   0   0   2   2   0   0   0   2   0   2   0   2   2   2   0   2   0   0   0   0   0   2   0   2   2   2   2   2   0   0   0   0   0   2   2   2   2   2   0   2   0   0   2   0   0   2   2   0   2   0   2   0   2   2   2   0   2   0   2   2   0   2   0   2   2   0   0   2   0   0   0   2   0   2   0   0   0   0   0   2   2   2   0   0   2   2   2   2   0   2   2   0   2   2   0   2   2   0   2   2   2   2   2   0   0   0   2   2   2   2   2   0   2
 MK-6-13                2   0   2   0   2   0   2   0   0   2   0   0   2   0   0   2   2   0   0   0   0   2   2   2   2   2   0   2   2   0   2   2   2   2   2   0   0   0   0   2   2   0   2   2   0   0   0   2   0   2   0   2   2   2   0   0   2   2   0   0   2   2   2   0   0   2   0   0   0   0   2   2   2   2   2   2   2   0   2   0   2   0   2   0   0   2   0   0   0   2   2   0   0   2   2   0   2   0   2   2   2   0   2   0   0   0   0   0   2   0   2   2   0   2   2   0   0   0   0   0   2   0   2   2   2   2   2   0   0   2   0   0   2   2   0   2   0   2   0   2   2   2   0   2   0   2   2   0   2   0   0   0   0   2   0   0   0   0   0   0   2   0   0   0   0   0   2   2   2   0   0   2   2   2   2   0   2   2   0   2   2   0   2   0   0   2   2   2   2   2   0   0   2   2   2   2   2   2   0   2
 MK-6-14                2   0   0   0   2   0   2   0   0   2   0   2   2   0   0   2   0   2   0   0   0   2   0   2   2   2   0   2   2   0   2   2   2   2   2   0   0   0   2   2   0   0   2   2   0   0   0   0   0   2   0   2   2   2   0   0   2   2   0   0   2   2   2   0   0   2   0   0   0   0   2   2   2   2   2   2   2   2   2   0   2   0   0   0   0   2   2   0   0   2   2   0   0   2   2   0   0   2   2   2   2   0   2   0   0   0   0   0   2   0   2   2   0   2   2   0   0   2   2   0   2   0   2   2   2   2   2   0   0   0   0   0   2   0   0   2   0   2   0   2   2   2   0   2   0   2   0   0   2   0   0   0   2   2   0   0   0   0   2   0   2   0   0   0   0   0   2   2   2   0   0   2   2   2   2   0   2   2   0   2   2   0   2   0   2   2   2   0   2   2   0   0   2   2   2   2   2   2   0   2
 MK-6-15                2   0   2   0   2   0   2   0   0   2   0   2   2   0   0   2   0   0   0   0   0   2   0   2   2   2   0   0   2   0   2   2   2   2   0   0   0   0   2   2   0   0   2   2   0   0   0   0   0   2   0   2   0   0   0   2   2   2   0   0   2   2   2   0   0   2   2   0   0   0   2   2   2   2   2   2   2   2   2   0   2   2   0   0   0   2   2   0   0   2   2   0   0   2   2   0   0   2   0   2   2   0   2   0   0   0   2   0   0   0   2   2   0   2   0   0   2   2   2   0   2   0   2   2   0   2   2   0   0   0   0   2   2   0   0   2   0   2   0   2   2   2   0   0   0   2   0   0   2   0   0   0   0   2   2   0   0   0   2   0   2   2   0   0   0   0   2   2   2   0   0   2   2   2   2   0   2   2   0   2   2   0   2   0   2   2   2   0   2   2   0   0   2   2   2   2   2   2   0   2
 MK-6-16                2   0   2   0   2   0   2   0   0   2   0   2   2   0   0   2   0   0   0   2   0   2   0   2   2   2   0   0   0   0   2   2   2   2   0   2   0   0   2   2   0   0   0   2   0   0   0   0   0   0   0   2   0   0   0   2   2   2   0   0   2   2   2   0   0   2   2   0   0   0   2   2   2   2   2   2   2   2   2   0   2   2   2   0   0   2   2   0   0   2   2   0   0   2   2   0   0   2   2   2   2   0   2   0   0   0   2   0   0   0   2   2   0   2   0   0   2   0   2   0   2   0   2   2   0   2   2   0   0   0   0   2   2   0   0   2   0   2   0   2   2   2   0   0   0   2   0   0   2   0   0   0   0   2   2   0   0   0   2   0   2   0   2   0   0   2   2   2   2   0   0   2   2   2   2   0   2   0   0   2   0   0   2   0   2   2   2   2   2   2   0   0   2   2   0   2   0   2   0   0
 
!****************************************** Phenotypic Data **********************************************************
!-100.0 is resevred for missing phenotype
SimulatedTrait1        13.3325   15.8443   17.3729   13.2295   12.0359    7.9608   18.5784   10.4124   17.4782   16.9848   13.1915   14.2320   16.0344   13.5315   20.2804   17.5716   14.1925   16.5273   13.4882   10.5968   13.1964   14.1362   11.4332   14.3386   15.2010   16.2455   16.6149   11.4911   14.4249   12.7808   17.5047   13.4945   14.9269   17.5446   12.9074   11.3430   13.0235   18.6741   15.8175   16.5143   19.2174   14.5491   14.3254   20.3733   12.5998   15.4670   16.2209   20.8084   12.3120   16.6349   13.7415   17.3117   11.6843   14.5063   10.0322   13.9886   14.1363   13.0291   10.9531   13.0425   16.5152   13.1730   11.2848   16.2407   19.7079   14.7999   13.8466   15.5394   11.1400   14.6783   10.4396   10.1731   13.1166   14.9362   14.1128   11.8182   15.6646   13.8873   14.6632   18.8618   13.5951   11.8353   16.8634   15.6815   18.4127   18.4165   17.2338   16.9134   18.2079   17.3448   16.1920   16.2947   12.3893   12.0181   22.2054   14.2902   13.7038   20.8320   16.3052   16.9783   17.6222    6.6587   13.8239   14.4268   13.3982   15.0085   16.2372   15.9507   12.1551   15.7066   10.4575   23.6611   18.7160   17.3987   15.5381   12.2380   14.2267   16.2534   13.1962   14.4877   14.2937   17.2923   19.3475   18.6326   15.2619   15.2378   12.5349   15.0251   19.1680   12.4970   16.3294   16.1710   13.5981   19.1171   15.9131   15.7787   16.6910    9.2374   15.4524   17.6998    9.8665   13.8357   21.2104   18.2427   13.5051   15.2661   17.4426   17.4713   15.8381   13.6312   17.1502   17.2445   12.1321   13.1343   16.1152   15.4409   13.9170   18.4158   12.4027   12.2816   12.7400   15.9576   13.9267   14.2222   15.1919   15.0591   16.9052   16.6361   18.5524   20.8294   19.1823   18.3118   16.6405    9.8467   14.7248   12.0409   16.0543   12.7538   16.3369   15.0765   14.2037   14.5092   20.0474   13.3203   17.9501   11.4180   14.4658   16.8491   14.0945   12.2312   15.3456   17.8135   11.5529   12.4924   18.2751   20.1698   15.3571   19.2985   12.5373   17.9459
SimulatedTrait2         7.5363    8.3167    9.4429    8.4959   11.4000   10.1413   11.5052    9.5329   11.2776    8.2399   13.2167    8.2845   11.4095   10.0418   11.7883    7.6067    9.9931    9.8018    8.4153   11.1870   11.3655   11.8924    9.6510    8.1061    8.4358    7.2068   10.5499    9.8132    9.4837   11.3257    8.3600   10.0112   10.4341    8.1710   12.2793    7.5015   11.2358    7.2562    8.2835   10.6693    5.9822    8.9210   10.1689   10.0905   12.6355    9.1762    9.1703   11.0659   12.9630    8.1120   10.5578    8.8955   10.8372    8.7894   12.3448   10.9908    9.8599   11.8114   13.1361   10.8633   11.5359   11.7029   13.7720    8.0648   10.7691   10.1822   13.9262    9.3327    9.8123    9.2593   10.0327   11.2806   11.4848   11.1583   10.7475    7.9457    8.5471   11.0528   10.1754   10.9918    8.0696   12.1548    9.4130   11.5074   10.3893   13.1595    9.6133    7.9100    8.2378   10.4608    8.0427   12.1047   11.3683   12.1157   11.3888   13.4350   10.0631   10.0312   11.0756   11.0583   11.4095    6.4717    9.6163    9.0050   10.4213    6.8566   10.0629    7.6075   10.5616    8.6851   11.5791    8.6211    8.6167   10.2814    7.9261    8.7113   10.2358    7.9400   10.1259   11.3312    9.2743   11.5402   12.2288   10.0923    9.4652    8.5245   10.5756   10.4412    7.0118    6.6757   10.9648    9.7243    9.5743   10.8419   12.0561    8.9330   10.1043    9.1996    9.4623   12.5439   13.3011   11.8495    9.1437   12.9936    8.5543   10.1093   11.8677   10.3077   10.3972   11.1369    9.0920    7.7879   10.5609   11.6892    8.9154   11.9678    9.1835    9.2527    7.3200   11.4858   11.0990   10.5845    9.5277    9.0126   10.7804    9.7146   10.4341    8.2881    9.3276    9.7958    7.8424   10.6074   11.4280   10.3342    7.7532   12.8135   10.2541    9.2881    8.9060   10.0294    8.6182   13.0056    9.6239    8.1363   12.0383   12.8407    9.2813   10.7087    9.3167    8.7731    9.7378   10.7608   13.5333    7.9947   10.7328   11.3002   13.0134   10.6754   10.3501    9.0085
 
