# Supplementary material for: Inclusive Composite Interval Mapping of QTL by Environment Interactions in Biparental Populations
Source: PLoS One. 2015 Jul 10;10(7):e0132414. doi: 10.1371/journal.pone.0132414 (PMC4498613; doi:10.1371/journal.pone.0132414)
Supplement: S4 File — (ZIP) [file pone.0132414.s004.zip › H=0.1/L1/run_00101.met]

!**********************Note: lines staring with "!" are remarks and will be ignored in the program********************
!*********************************General Information**********************************
!Assuming F1 = P1 x P2, populations available in QTL IciMapping are: 
!  1, P1BC1F1 = P1 x F1, the first backcrossing where P1 is used as the recurrent parent;
!  2, P2BC1F1 = P2 x F1, the first backcrossing where P2 is used as the recurrent parent;
!  3, F1DH, F1-derived doubled haploids; 
!  4, RIL or F1RIL, recombination inbred lines through the repeated selfing of F1;
!  5, P1BC1RIL, recombination inbred lines through the repeated selfing of P1BC1F1;
!  6, P2BC1RIL, recombination inbred lines through the repeated selfing of P2BC1F1;
!  7, F2, the selfing generation of F1;
!  8, F3, the selfing generation of F2;
!  9, P1BC2F1, the second backcrossing where P1 is used as the recurrent parent; 
! 10, P2BC2F1, the second backcrossing where P2 is used as the recurrent parent;
! 11, P1BC2RIL, recombination inred lines through the repeated selfing of P1BC2F1; 
! 12, P2BC2RIL, recombination inred lines through the repeated selfing of P2BC2F1; 
! 13, P1BC1F2, the selfing generation of P1BC1F1; 
! 14, P2BC1F2, the selfing generation of P2BC1F1; 
! 15, P1BC2F2, the selfing generation of P1BC2F1; 
! 16, P2BC2F2, the selfing generation of P2BC2F1; 
! 17, P1BC1DH, P1BC1F1-derived doubled haploids; 
! 18, P2BC1DH, P2BC1F1-derived doubled haploids; 
! 19, P1BC2DH, P1BC2F1-derived doubled haploids; 
! 20, P2BC2DH, P2BC2F1-derived doubled haploids; 
   3      !Mapping Population (see remarks above)
   2      !Mapping Function (1 for Kosambi; 2 for Haldane; 3 for Morgan)
   2      !Marker Space Type (1 for intervals; 2 for positions)
   1      !Marker Space Unit(1 for centiMorgans; 2 for Morgan)
   6      !Number of Chromosomes (or Linkage Groups)
 200      !Size of the mapping population
   2      !Number of environments
 
!***************************************** Chromosomes and Linkage Maps **********************************************
!Chromosome                 NumMarkers
-CH1                        16
-CH2                        16
-CH3                        16
-CH4                        16
-CH5                        16
-CH6                        16
!Linkage map (Marker name followed by position or the interval length)
 MK-1-1                1     0.000
 MK-1-2                1    10.000
 MK-1-3                1    20.000
 MK-1-4                1    30.000
 MK-1-5                1    40.000
 MK-1-6                1    50.000
 MK-1-7                1    60.000
 MK-1-8                1    70.000
 MK-1-9                1    80.000
 MK-1-10               1    90.000
 MK-1-11               1   100.000
 MK-1-12               1   110.000
 MK-1-13               1   120.000
 MK-1-14               1   130.000
 MK-1-15               1   140.000
 MK-1-16               1   150.000
 MK-2-1                2     0.000
 MK-2-2                2    10.000
 MK-2-3                2    20.000
 MK-2-4                2    30.000
 MK-2-5                2    40.000
 MK-2-6                2    50.000
 MK-2-7                2    60.000
 MK-2-8                2    70.000
 MK-2-9                2    80.000
 MK-2-10               2    90.000
 MK-2-11               2   100.000
 MK-2-12               2   110.000
 MK-2-13               2   120.000
 MK-2-14               2   130.000
 MK-2-15               2   140.000
 MK-2-16               2   150.000
 MK-3-1                3     0.000
 MK-3-2                3    10.000
 MK-3-3                3    20.000
 MK-3-4                3    30.000
 MK-3-5                3    40.000
 MK-3-6                3    50.000
 MK-3-7                3    60.000
 MK-3-8                3    70.000
 MK-3-9                3    80.000
 MK-3-10               3    90.000
 MK-3-11               3   100.000
 MK-3-12               3   110.000
 MK-3-13               3   120.000
 MK-3-14               3   130.000
 MK-3-15               3   140.000
 MK-3-16               3   150.000
 MK-4-1                4     0.000
 MK-4-2                4    10.000
 MK-4-3                4    20.000
 MK-4-4                4    30.000
 MK-4-5                4    40.000
 MK-4-6                4    50.000
 MK-4-7                4    60.000
 MK-4-8                4    70.000
 MK-4-9                4    80.000
 MK-4-10               4    90.000
 MK-4-11               4   100.000
 MK-4-12               4   110.000
 MK-4-13               4   120.000
 MK-4-14               4   130.000
 MK-4-15               4   140.000
 MK-4-16               4   150.000
 MK-5-1                5     0.000
 MK-5-2                5    10.000
 MK-5-3                5    20.000
 MK-5-4                5    30.000
 MK-5-5                5    40.000
 MK-5-6                5    50.000
 MK-5-7                5    60.000
 MK-5-8                5    70.000
 MK-5-9                5    80.000
 MK-5-10               5    90.000
 MK-5-11               5   100.000
 MK-5-12               5   110.000
 MK-5-13               5   120.000
 MK-5-14               5   130.000
 MK-5-15               5   140.000
 MK-5-16               5   150.000
 MK-6-1                6     0.000
 MK-6-2                6    10.000
 MK-6-3                6    20.000
 MK-6-4                6    30.000
 MK-6-5                6    40.000
 MK-6-6                6    50.000
 MK-6-7                6    60.000
 MK-6-8                6    70.000
 MK-6-9                6    80.000
 MK-6-10               6    90.000
 MK-6-11               6   100.000
 MK-6-12               6   110.000
 MK-6-13               6   120.000
 MK-6-14               6   130.000
 MK-6-15               6   140.000
 MK-6-16               6   150.000
!*********************************** Marker Types ********************************************************************
!Co-dominant marker: When heterozygote F1 is present, P1 is coded as 2, F1 is coded as 1, and P2 is coded as 0; Otherwise, P1 is coded as 2, and P2 is coded as 0. 
!Dominant marker: When heterozygote F1 is present, P1 and F1 are coded as 12, and P2 is coded as 0; Otherwise, P1 is coded as 2, and P2 is coded as 0.  
!Recessive markers: When heterozygote F1 is present, P1 is coded as 2, and F1 and P2 are coded as 10; Otherwise, P1 is coded as 2, and P2 is coded as 0. 
!Missing marker is coded as -1. 
 MK-1-1                 2   0   0   0   2   0   0   2   0   0   0   0   2   0   2   0   0   2   2   0   2   0   0   2   2   0   2   2   0   2   2   2   0   2   2   2   2   0   2   2   2   0   0   2   0   0   2   0   2   0   2   2   0   2   2   2   2   0   0   2   0   0   0   0   2   2   2   0   2   0   0   0   2   2   2   2   2   2   0   2   2   0   0   2   0   2   0   0   2   0   2   0   0   0   0   2   2   0   0   0   0   2   0   0   2   2   2   2   2   2   0   0   2   0   0   0   0   2   2   0   0   2   2   2   2   0   0   0   0   2   2   0   0   0   0   2   2   2   0   0   2   2   2   2   0   2   2   0   2   0   2   0   2   0   2   2   0   0   0   2   2   2   2   0   0   0   0   2   2   0   0   2   0   0   0   0   0   0   0   2   2   0   0   0   2   0   0   2   0   0   2   2   0   0   2   2   0   2   0   0
 MK-1-2                 2   0   0   0   2   0   0   2   0   0   0   0   0   0   2   0   0   2   2   0   2   0   0   0   2   0   2   2   0   2   2   2   0   2   2   2   2   0   2   2   2   0   0   2   0   2   2   0   2   2   2   2   0   2   2   2   2   0   0   2   0   0   0   0   2   0   2   2   2   2   0   0   2   2   0   0   2   2   2   2   2   0   0   2   0   0   0   0   0   2   2   0   0   0   0   2   2   0   0   0   0   2   0   0   2   2   2   0   2   2   0   0   2   0   0   0   0   2   2   2   0   0   2   2   2   0   0   0   0   2   2   0   0   0   2   2   2   2   0   0   2   2   2   2   0   2   2   0   2   0   0   0   2   0   0   2   0   2   0   2   2   2   2   0   0   0   0   2   2   0   0   2   2   0   0   0   0   0   0   2   2   0   0   2   2   2   0   2   0   0   2   2   0   0   2   0   0   0   2   0
 MK-1-3                 2   0   0   0   0   0   0   2   0   0   0   0   0   0   2   0   0   2   2   0   2   0   0   0   2   0   2   2   0   2   0   2   0   2   2   2   0   0   2   2   2   0   0   2   0   2   2   0   2   2   2   2   0   2   2   2   2   0   0   2   0   2   0   0   2   0   2   2   2   2   0   0   2   2   0   0   2   2   2   2   2   0   0   2   0   0   0   0   0   2   2   0   0   0   0   2   2   0   0   0   0   2   0   0   2   2   2   0   2   2   2   0   2   0   0   2   0   2   2   2   0   0   2   0   2   0   0   0   0   2   2   0   0   0   2   2   2   2   0   0   2   2   2   2   0   2   2   0   2   0   0   2   2   0   0   2   0   2   0   2   2   2   2   0   2   2   0   2   2   2   0   2   2   0   0   0   0   2   0   2   2   0   0   2   2   2   0   2   0   0   0   2   0   0   2   0   2   0   2   0
 MK-1-4                 2   0   0   0   2   0   0   2   0   0   0   0   0   0   0   0   0   2   2   0   2   2   0   0   2   0   2   2   0   0   0   2   0   2   2   2   0   0   2   2   2   0   0   2   0   2   2   0   2   2   2   2   0   2   0   2   2   0   0   2   0   2   2   0   2   0   2   2   2   2   0   0   2   2   0   0   2   2   2   2   2   0   0   2   0   0   0   0   2   2   2   0   0   0   0   2   2   2   0   0   0   2   0   0   2   2   2   0   2   0   2   0   2   0   2   2   0   2   2   2   0   0   2   0   2   0   0   0   0   2   2   0   0   0   0   2   0   2   0   0   2   2   2   2   0   2   0   0   2   0   0   2   2   0   0   2   0   2   0   2   2   2   2   0   2   2   0   2   2   2   0   0   2   0   0   0   2   0   0   2   2   0   0   2   2   2   2   2   0   0   0   2   0   0   2   0   2   0   2   0
 MK-1-5                 2   0   2   0   2   0   0   2   0   0   0   2   0   0   0   0   0   2   2   0   2   2   0   0   2   0   2   0   0   0   0   2   0   2   0   2   0   0   2   2   2   0   0   2   0   2   2   2   2   2   2   2   0   2   2   2   2   0   0   0   0   2   2   0   2   0   2   2   2   2   0   0   2   2   0   2   2   2   2   2   2   0   0   2   0   2   0   0   2   2   2   0   0   0   2   2   2   2   2   0   0   2   0   0   2   2   2   0   2   0   2   0   2   0   2   2   0   2   2   2   2   0   2   0   2   0   0   0   0   2   2   0   0   0   0   0   0   0   0   0   2   2   2   2   0   2   0   0   2   0   0   2   2   0   0   0   0   2   2   0   2   2   2   0   2   2   0   0   2   0   0   0   0   0   0   0   2   2   0   2   2   0   2   0   2   2   2   2   0   2   0   2   0   0   2   0   2   0   2   0
 MK-1-6                 2   2   2   0   2   0   0   2   0   0   0   2   0   0   2   0   0   2   2   0   2   2   0   0   2   0   2   0   0   0   0   2   2   2   2   2   0   0   2   0   2   0   0   2   0   2   2   2   2   2   2   2   0   2   2   2   2   0   0   0   0   2   2   0   2   0   2   2   2   2   2   0   2   2   0   2   2   2   2   2   2   0   0   2   0   2   0   0   2   2   2   0   2   0   2   2   2   2   2   0   0   2   0   0   0   2   2   0   2   0   2   0   2   0   2   2   0   2   2   2   2   0   2   0   2   0   0   0   0   2   2   0   0   0   0   0   2   0   2   0   2   2   2   2   0   2   2   0   2   0   0   2   2   2   2   0   0   2   2   0   2   2   2   0   2   2   0   0   2   0   0   0   0   0   0   0   2   2   0   2   2   0   2   2   2   2   2   2   0   2   0   2   0   0   2   0   2   0   2   2
 MK-1-7                 2   2   2   2   2   0   0   2   0   0   0   2   2   0   2   0   0   2   2   0   2   2   0   0   2   0   2   0   0   0   0   2   0   2   2   2   0   0   0   0   2   0   0   2   0   2   2   2   0   2   2   2   0   2   2   2   2   2   2   0   0   2   2   0   2   0   2   2   2   2   0   0   2   2   0   2   2   2   2   2   2   0   0   2   0   2   0   0   2   2   2   0   0   2   2   2   2   2   2   0   2   2   0   0   0   2   2   0   2   0   2   2   2   0   2   2   0   2   0   2   2   0   2   0   2   0   0   2   0   2   2   0   0   0   0   0   2   0   2   0   2   0   2   2   0   2   2   0   2   0   0   2   2   2   2   0   0   0   2   2   2   2   2   0   2   2   0   0   2   0   0   0   0   0   0   0   2   2   0   2   2   0   0   2   2   2   2   2   0   2   0   2   2   0   2   0   2   0   2   2
 MK-1-8                 2   2   2   2   2   0   0   2   0   0   0   2   2   0   2   0   0   2   2   0   2   2   0   0   2   0   2   0   0   0   0   2   0   0   2   2   0   2   0   0   2   0   0   2   2   2   2   2   0   0   2   2   0   2   2   2   2   0   2   0   0   2   0   0   2   2   2   2   2   2   0   0   2   2   0   2   2   2   2   2   2   0   0   2   2   2   0   2   2   2   2   0   0   2   2   2   2   2   2   0   2   2   0   0   0   2   2   0   2   0   2   2   0   2   2   2   0   0   0   2   2   0   2   0   2   0   0   2   0   2   2   0   0   0   0   0   2   0   2   0   2   0   2   2   0   2   2   0   2   0   0   2   2   2   2   0   0   0   2   2   2   2   2   0   2   2   0   0   2   0   0   0   0   0   0   0   2   2   0   2   2   0   0   2   2   0   2   2   0   2   0   2   2   0   2   0   2   0   2   2
 MK-1-9                 2   2   0   2   2   2   2   2   0   0   0   0   2   0   2   0   0   2   2   0   2   2   0   0   0   0   2   0   0   0   2   2   0   0   2   2   0   2   0   0   2   2   0   2   2   2   2   0   0   0   2   2   0   2   2   2   2   0   2   0   0   2   0   0   2   2   2   2   0   2   0   0   0   2   0   2   2   0   2   2   2   0   0   2   2   2   0   2   2   2   2   0   0   2   2   2   2   2   2   0   2   2   0   0   0   2   2   0   2   0   2   2   0   2   2   2   0   0   2   2   2   0   2   0   2   0   2   2   2   2   2   0   0   0   0   0   2   0   2   0   2   0   2   2   0   2   2   0   2   0   0   2   2   2   2   0   0   0   2   2   2   2   2   2   2   2   0   0   2   0   0   0   0   0   0   0   2   0   2   2   2   0   0   2   2   0   2   2   0   2   0   2   2   0   2   0   0   0   0   2
 MK-1-10                2   2   0   2   2   2   2   2   2   0   0   0   2   0   2   0   0   0   0   0   2   2   0   0   0   0   2   0   2   0   2   2   0   0   2   2   0   2   2   0   2   2   0   2   2   2   2   0   0   0   2   2   2   2   2   2   2   0   2   0   0   2   0   0   0   2   2   2   0   2   0   0   2   2   0   0   2   2   2   2   2   0   2   2   2   2   0   0   2   2   2   0   0   2   2   2   2   2   2   2   2   2   0   0   0   2   2   0   0   0   2   2   0   2   2   0   0   0   2   2   2   0   2   0   2   0   2   2   2   0   2   2   0   0   0   0   2   0   0   0   2   2   2   2   0   0   2   0   2   0   0   2   2   0   2   0   0   0   2   2   2   2   2   2   2   2   0   0   2   0   0   0   2   2   0   0   2   0   2   2   0   0   0   2   2   0   2   2   0   2   0   2   2   0   2   0   0   0   0   2
 MK-1-11                2   0   0   2   2   0   2   0   2   0   0   0   2   0   2   0   0   2   0   0   0   2   0   2   0   0   2   0   2   0   2   2   0   0   2   2   0   2   2   0   0   2   2   2   2   2   2   0   0   0   2   2   2   2   2   2   2   0   2   0   0   2   0   0   0   2   2   2   0   2   0   0   2   2   0   0   2   2   2   2   2   0   2   2   2   2   0   2   2   2   2   0   0   2   2   2   2   2   2   2   0   2   0   0   0   2   0   0   0   0   2   2   0   2   2   0   0   0   2   2   2   0   2   0   2   0   2   2   2   0   2   2   0   0   2   0   2   0   0   0   2   2   2   2   0   0   2   0   2   0   0   2   2   2   2   0   0   0   2   2   2   2   2   2   2   0   0   0   2   0   0   0   2   2   2   0   2   0   2   2   0   0   0   0   2   0   2   2   0   2   0   2   2   0   2   0   2   0   0   2
 MK-1-12                0   0   0   2   2   0   2   0   2   2   0   0   2   0   2   0   0   2   0   0   0   2   0   2   0   0   2   0   2   0   2   2   0   0   2   2   0   2   2   0   0   2   2   2   2   2   2   0   2   0   2   2   0   2   2   2   2   0   2   0   0   2   0   2   0   2   2   2   0   2   0   0   2   2   0   0   2   2   2   2   2   0   2   2   2   2   0   2   2   2   2   0   0   2   2   2   2   2   2   2   0   2   0   0   0   0   0   0   0   0   2   2   0   2   2   0   0   0   2   2   2   0   2   0   0   0   2   2   2   0   2   0   0   0   2   0   2   0   0   0   0   2   2   2   0   0   2   0   2   0   0   2   2   0   2   0   0   0   2   2   2   2   2   2   2   0   0   0   2   0   0   0   2   2   2   0   2   0   2   2   0   0   2   0   2   0   0   2   0   2   0   2   2   0   2   0   2   0   0   2
 MK-1-13                0   0   0   2   2   0   2   0   2   2   0   0   2   0   2   0   0   2   0   0   0   2   0   2   0   0   2   0   0   0   2   2   0   0   2   2   0   2   2   0   0   2   2   2   2   2   2   0   2   0   2   2   0   2   2   2   2   0   2   2   0   2   0   2   0   2   2   2   0   2   0   0   2   2   0   0   0   2   2   2   2   0   2   2   2   2   0   2   2   2   2   0   0   2   2   2   2   2   2   2   0   2   0   0   0   0   0   0   0   0   2   2   0   0   2   0   0   0   0   2   2   2   2   0   0   0   2   2   2   0   0   0   0   0   2   0   2   0   0   0   0   2   2   2   2   2   2   0   2   0   2   2   2   0   2   0   0   0   2   2   0   2   0   2   2   0   0   0   2   0   0   0   2   2   2   0   2   0   2   2   0   0   2   0   2   2   0   2   0   2   0   2   2   0   2   0   2   0   0   0
 MK-1-14                0   0   0   2   2   0   2   0   2   2   0   0   2   0   2   0   0   2   2   0   0   2   0   2   0   0   2   0   0   0   2   0   0   0   2   2   0   2   2   0   0   2   2   2   2   2   2   0   0   0   2   2   0   2   0   2   2   2   2   2   0   2   0   2   0   2   0   2   0   2   0   0   0   0   0   0   0   2   2   2   2   0   2   2   2   2   0   2   2   2   2   0   0   0   2   2   2   2   2   2   0   2   0   0   0   0   0   0   0   0   2   2   0   0   0   0   0   0   0   2   2   2   2   0   0   0   2   2   2   0   0   0   0   0   2   0   2   2   0   0   0   2   2   2   0   2   2   0   2   2   2   2   2   0   2   2   0   0   2   0   0   0   0   2   2   0   0   0   2   0   0   0   2   2   2   0   2   2   0   2   2   0   0   0   2   2   0   2   0   2   0   2   2   0   2   0   2   2   0   2
 MK-1-15                0   0   0   0   2   0   2   0   2   2   0   0   2   0   2   0   0   2   2   0   0   2   0   2   0   0   2   0   0   0   2   0   0   0   2   2   0   2   2   0   0   2   2   2   0   2   2   0   0   0   2   2   0   2   0   2   2   2   2   2   0   2   0   2   0   2   2   2   0   2   0   0   2   0   0   0   0   2   2   2   2   0   2   2   2   2   0   2   2   2   2   2   0   0   2   2   0   2   2   2   0   2   0   0   0   0   0   0   0   0   2   2   0   0   0   0   0   0   0   2   0   2   0   2   0   0   2   2   2   0   0   0   0   0   2   0   2   2   0   0   0   2   2   2   0   0   2   0   2   2   2   2   2   0   2   2   0   0   2   0   0   0   0   2   2   0   0   0   2   0   0   0   2   2   2   0   2   0   0   2   2   0   0   0   2   2   0   2   0   2   0   2   2   0   2   0   2   2   2   2
 MK-1-16                0   0   0   2   2   0   2   0   0   2   0   0   2   0   2   0   0   2   2   0   0   0   0   2   0   0   2   0   0   0   2   0   0   0   2   2   0   2   2   0   0   2   2   2   0   2   2   0   0   0   2   2   0   0   0   2   2   2   2   2   0   2   0   2   0   2   2   2   0   2   0   0   2   0   0   0   0   2   2   2   2   0   2   2   2   2   0   2   2   2   2   2   0   0   2   2   0   0   2   0   0   2   2   0   0   0   0   0   0   0   2   2   0   0   0   0   0   0   0   2   0   2   0   2   0   0   2   2   2   0   2   0   0   0   2   0   2   2   0   0   0   2   2   2   0   0   2   0   2   2   2   0   0   0   2   2   0   0   0   0   2   0   2   2   2   0   0   0   2   0   0   0   2   0   2   0   0   0   0   2   2   0   0   0   2   2   0   2   0   2   0   2   2   0   2   0   2   2   2   2
 MK-2-1                 2   0   0   2   0   2   0   0   2   0   2   2   2   2   2   0   0   0   2   2   2   2   2   2   2   2   0   0   0   0   0   0   0   2   0   0   0   0   0   0   0   2   0   2   0   2   0   2   0   0   2   2   2   2   2   0   0   0   0   2   2   0   0   0   0   0   2   0   2   0   0   2   2   0   0   0   2   2   0   0   0   0   2   0   0   0   2   2   0   2   0   2   0   2   0   2   2   2   0   2   2   2   0   0   2   2   2   0   2   2   0   0   2   2   2   0   2   0   2   2   0   2   0   0   2   0   2   0   2   2   2   2   0   2   0   2   2   0   0   0   0   2   2   2   2   0   0   0   2   2   0   0   2   2   2   2   2   2   0   2   0   0   0   2   0   0   0   2   2   2   2   0   0   0   0   2   0   2   2   2   2   2   2   2   2   2   2   0   0   2   2   2   2   0   2   0   0   0   0   0
 MK-2-2                 0   0   0   2   0   2   0   0   0   0   0   2   2   2   2   0   0   0   2   2   2   2   2   0   2   2   0   0   0   0   0   0   0   2   0   0   0   0   0   0   0   2   0   0   2   2   0   2   0   0   2   2   2   2   2   0   0   0   0   2   2   0   0   0   2   0   2   0   2   0   0   2   0   0   2   0   2   2   0   2   0   0   2   0   0   0   2   2   0   2   0   0   0   2   0   2   2   2   0   2   0   2   0   0   2   2   2   2   2   2   2   0   2   2   2   0   2   0   2   2   0   2   0   0   2   0   2   2   2   2   2   2   0   2   0   2   2   0   0   0   0   2   2   2   0   0   0   2   2   2   0   0   2   2   2   2   2   2   2   0   0   0   0   2   0   0   0   2   2   2   2   0   0   0   2   0   0   2   2   2   0   2   2   2   2   2   2   0   0   2   2   2   0   0   2   0   0   0   0   0
 MK-2-3                 0   0   0   2   2   2   0   0   0   0   0   2   2   2   2   0   2   0   2   2   0   0   2   0   2   2   0   0   0   0   0   0   0   2   0   0   0   2   0   0   0   2   0   0   2   2   0   2   0   2   2   2   2   2   2   0   0   0   0   2   2   0   0   0   2   0   2   0   2   0   0   2   2   0   2   0   2   0   0   2   0   2   2   0   0   0   2   2   0   2   2   0   0   0   0   2   2   0   0   2   0   2   0   0   2   2   2   2   2   2   2   0   2   2   0   0   2   0   2   0   0   2   0   0   2   0   2   2   2   2   2   2   2   2   0   2   2   0   0   0   0   2   2   2   0   0   0   2   2   2   0   0   2   2   2   2   2   2   2   0   0   0   0   2   0   2   0   2   2   2   2   0   2   0   2   0   0   2   2   2   0   2   2   2   2   2   2   0   0   2   2   2   0   0   2   0   0   0   0   0
 MK-2-4                 0   0   0   2   2   2   2   0   0   0   0   2   2   2   2   0   2   0   2   2   0   0   2   0   2   2   0   0   0   0   0   0   0   2   0   0   0   2   0   0   0   2   0   0   2   2   0   2   0   2   2   2   0   2   2   2   0   0   0   2   2   0   0   0   2   0   2   0   0   2   0   2   2   0   2   0   2   0   0   2   0   2   2   2   0   0   2   2   0   2   2   0   0   0   0   2   2   0   0   2   0   0   0   2   2   2   2   2   2   2   2   0   0   2   0   0   2   0   2   0   0   2   0   0   2   0   2   2   2   2   2   2   2   0   0   2   2   0   0   0   0   2   2   2   0   0   0   2   2   0   0   0   2   0   2   2   2   2   2   2   0   0   0   2   0   2   0   2   2   2   2   0   2   0   2   0   2   2   2   2   0   2   2   2   2   2   2   2   0   2   0   2   0   2   2   0   0   0   0   0
 MK-2-5                 0   2   0   2   2   2   2   0   0   0   0   2   2   2   2   0   2   0   2   2   0   0   2   0   2   2   0   0   0   0   0   0   0   2   2   0   0   2   0   0   0   2   2   0   2   2   0   2   0   2   0   2   0   0   2   0   0   0   0   0   2   0   0   0   2   0   2   0   0   2   0   2   2   0   0   0   2   0   2   2   0   2   0   2   0   2   0   2   2   2   2   0   0   0   0   2   2   0   0   2   0   0   0   2   2   2   0   2   2   2   2   0   0   2   0   0   2   0   2   0   0   2   0   0   2   0   2   2   0   2   2   2   2   0   0   2   2   0   0   0   0   0   2   2   2   0   0   2   2   0   0   0   2   0   2   2   2   2   2   2   0   0   0   2   0   2   0   2   2   2   2   0   2   0   2   0   2   2   2   2   0   2   2   2   2   2   2   2   0   2   2   2   0   2   2   0   0   0   0   0
 MK-2-6                 0   2   0   2   2   2   2   2   0   0   0   2   2   2   2   0   2   0   2   2   0   2   2   0   2   2   0   0   0   0   0   0   0   2   2   2   0   2   0   2   0   2   2   0   2   2   0   2   0   2   0   2   0   0   0   0   0   0   0   0   2   2   0   0   0   0   2   0   2   2   0   2   2   0   0   0   2   0   2   2   0   2   0   2   0   2   2   2   2   2   2   0   0   0   0   2   2   0   0   2   0   0   0   2   2   2   0   2   2   2   2   0   0   2   0   0   2   0   2   0   0   2   0   0   2   0   2   2   0   2   2   2   2   0   0   2   2   0   0   0   2   0   2   2   2   0   0   2   2   0   0   0   2   0   2   2   2   2   2   2   2   0   0   2   0   2   0   2   2   2   2   0   0   0   2   0   2   2   2   2   0   2   2   2   0   2   0   2   0   0   2   0   0   2   2   0   0   0   0   0
 MK-2-7                 0   2   0   2   0   2   2   2   0   0   0   2   2   2   2   0   2   0   2   2   0   2   2   0   2   2   0   0   0   0   0   0   0   0   0   2   0   2   0   2   0   2   2   0   2   2   0   0   0   0   0   2   2   0   0   2   0   0   0   0   2   2   0   0   0   0   2   0   2   2   0   2   0   0   0   0   2   0   2   2   0   2   0   2   0   2   2   2   0   2   2   0   0   0   0   2   2   0   0   2   0   0   0   2   2   2   0   2   2   2   2   0   0   2   0   0   2   0   2   0   0   2   0   0   2   0   2   0   0   2   2   2   2   0   0   2   2   0   0   0   2   0   2   0   2   2   0   2   2   0   0   2   2   0   2   2   2   2   2   2   2   2   0   2   0   2   0   2   2   0   2   0   0   2   2   0   2   2   2   2   0   2   2   2   0   2   0   2   0   0   0   0   0   2   2   2   0   0   0   0
 MK-2-8                 0   2   0   2   0   2   2   2   0   0   0   0   2   2   2   0   2   0   2   2   0   2   2   0   2   2   0   0   0   0   0   0   0   2   0   2   0   2   0   2   0   2   2   0   2   2   0   0   0   0   0   2   2   0   0   2   0   0   0   0   2   2   0   0   2   2   2   0   2   0   0   2   0   0   0   0   2   2   2   2   0   2   0   2   0   2   2   2   0   2   2   0   0   0   0   2   2   0   0   2   0   2   0   2   2   2   0   2   2   2   2   0   0   2   0   0   2   0   0   0   0   2   0   0   2   0   2   0   0   2   2   2   0   0   2   2   2   0   0   0   2   0   0   0   2   2   0   2   2   0   0   2   2   0   2   2   2   0   2   2   0   2   0   2   0   2   0   2   2   0   2   0   2   2   2   0   2   2   2   2   0   2   2   2   0   2   0   2   0   2   0   2   0   2   0   2   0   0   0   0
 MK-2-9                 0   2   0   2   0   2   2   2   0   0   0   0   2   2   2   0   2   2   2   2   0   2   2   0   2   2   0   0   0   0   0   0   0   2   0   2   0   2   0   2   0   2   2   0   2   2   0   0   0   0   0   2   0   0   0   2   0   0   0   0   2   2   0   0   2   2   2   0   2   0   2   2   0   0   0   0   2   2   2   2   0   2   0   2   0   2   2   0   0   2   2   0   0   0   0   2   2   0   0   2   0   2   0   2   2   2   0   2   2   2   2   0   0   2   0   0   2   0   0   2   0   2   0   0   2   0   2   0   0   0   2   2   0   2   2   2   2   0   0   0   0   0   2   0   2   2   0   2   2   0   0   2   2   0   2   2   2   0   2   2   0   2   0   2   0   2   0   2   2   0   2   0   2   2   2   0   2   2   2   2   0   2   2   2   0   2   0   2   2   2   0   2   0   2   0   2   0   0   0   0
 MK-2-10                0   2   0   2   0   2   2   2   0   0   0   0   2   0   2   0   2   2   0   2   0   2   2   2   2   2   0   0   0   0   0   0   0   2   0   2   0   2   0   2   0   0   2   0   2   2   0   0   0   0   0   2   0   0   0   2   0   0   0   0   2   0   0   0   2   2   2   0   2   0   2   2   0   0   0   0   2   2   2   2   0   2   0   2   2   2   2   0   0   0   2   0   0   0   0   2   2   0   0   2   0   2   0   2   2   2   0   2   2   2   2   0   0   2   0   0   2   0   0   2   2   2   0   0   0   0   2   0   0   0   2   2   0   2   2   2   2   0   2   0   0   0   2   0   2   2   0   2   2   0   0   2   2   0   2   2   2   0   2   2   0   2   2   2   0   2   0   2   2   0   2   0   2   2   2   0   2   2   2   2   0   2   2   2   0   2   0   2   0   2   0   2   0   2   0   2   0   0   0   0
 MK-2-11                0   2   0   2   0   2   2   2   0   2   0   0   2   0   2   0   0   2   0   0   0   2   2   0   2   2   0   0   0   0   0   0   0   2   0   2   0   0   0   0   0   2   2   0   2   2   0   0   0   0   0   0   0   0   0   2   0   0   0   0   2   0   0   0   2   2   0   0   2   0   2   2   0   0   0   2   2   2   2   2   0   2   0   2   2   2   2   0   0   0   2   0   0   0   0   2   2   0   0   2   0   2   0   2   2   2   0   2   2   2   2   0   0   2   0   0   2   0   2   0   2   2   0   0   0   0   2   0   0   0   2   2   0   2   2   2   2   0   2   0   0   0   2   0   2   2   0   2   2   0   0   2   2   0   2   0   2   0   2   2   0   2   2   0   0   2   0   2   2   0   0   0   2   2   2   0   2   2   2   2   0   2   2   2   0   2   0   2   0   2   0   2   0   2   0   2   0   0   0   0
 MK-2-12                0   2   0   2   0   2   2   2   0   2   0   0   2   0   2   0   0   2   0   0   0   2   2   0   2   2   0   0   0   0   0   0   0   2   0   2   0   0   0   0   0   2   2   0   2   2   0   0   0   0   0   0   0   0   0   2   0   0   0   2   0   0   0   0   2   2   0   0   2   0   2   2   0   0   0   2   0   2   2   2   0   2   0   2   2   2   2   0   0   0   2   0   0   0   0   2   2   0   0   2   0   2   0   2   2   2   0   2   2   2   2   2   2   0   0   2   2   0   0   0   0   2   0   0   2   0   2   0   0   0   2   2   0   2   2   2   2   0   2   0   0   0   2   0   2   2   2   2   2   0   0   2   2   0   2   0   2   0   2   0   0   2   2   0   0   2   0   2   2   0   0   0   2   2   2   0   2   2   2   2   0   0   2   2   0   2   2   2   0   2   0   2   0   0   0   2   0   0   0   0
 MK-2-13                0   2   0   2   0   2   2   2   2   2   2   0   2   0   2   0   0   2   0   0   0   2   2   0   2   2   0   0   0   0   0   0   0   2   0   2   0   0   0   0   0   2   2   0   2   2   2   2   0   0   0   0   0   0   0   2   0   0   0   2   0   0   0   0   2   2   0   0   2   0   2   2   0   0   0   2   0   2   2   2   0   2   0   2   2   2   2   0   2   0   2   0   0   2   0   2   2   2   2   2   0   2   0   2   2   2   2   2   2   2   2   2   2   0   0   2   0   0   0   0   0   2   2   0   2   0   2   0   0   0   2   2   0   2   0   2   2   0   2   0   0   0   2   0   2   2   2   2   2   0   0   2   2   0   2   0   2   0   2   0   0   2   2   0   0   2   0   2   2   0   0   2   0   2   2   0   2   2   2   2   0   0   2   0   0   2   2   2   0   2   0   2   0   0   0   2   0   0   0   0
 MK-2-14                2   2   0   2   0   2   2   2   2   2   2   0   2   0   2   0   0   2   0   0   0   2   2   0   2   2   0   0   0   0   0   0   0   2   0   2   0   2   0   0   0   2   2   0   2   2   2   0   0   0   0   0   2   0   0   2   0   0   0   2   0   0   0   0   2   2   2   0   2   0   2   2   0   0   0   2   0   2   2   2   0   2   0   2   2   2   2   2   2   0   2   0   0   2   0   2   2   2   2   2   0   2   0   2   2   0   2   2   2   2   2   2   2   0   0   0   0   0   0   2   0   2   2   0   2   0   2   0   0   0   2   2   2   2   2   2   2   0   2   0   0   0   2   0   2   2   2   2   2   0   0   2   2   0   2   0   2   0   2   0   0   2   2   0   0   2   0   2   2   0   0   2   0   2   2   0   2   2   2   0   0   0   2   0   0   0   2   2   0   2   0   2   0   2   0   2   2   0   0   0
 MK-2-15                2   2   0   2   0   2   0   2   2   2   2   2   2   0   0   0   0   2   0   0   0   2   2   0   2   2   0   0   0   0   2   0   0   2   0   2   0   2   0   0   0   2   2   0   2   2   2   0   0   0   0   0   2   0   0   2   0   0   0   2   0   0   0   0   0   2   2   0   2   0   2   2   0   0   0   2   0   2   2   2   0   2   0   2   0   2   2   2   2   0   2   2   0   0   0   2   2   2   2   2   0   2   0   2   2   0   2   2   2   2   2   2   2   0   0   0   0   2   0   2   0   2   2   0   2   0   2   0   0   0   2   2   2   2   2   2   2   0   2   0   0   0   2   0   2   2   2   2   2   0   0   2   2   0   2   0   2   0   2   0   0   2   2   0   0   2   0   0   2   0   0   2   0   2   2   0   2   0   2   0   2   0   2   0   0   0   2   2   0   2   0   2   0   2   0   2   2   0   0   0
 MK-2-16                2   2   0   2   0   2   0   2   2   2   2   2   2   0   2   0   0   2   0   0   2   2   2   0   2   2   0   0   0   0   2   0   0   2   0   2   0   2   0   0   2   2   2   0   2   2   2   0   2   2   2   0   2   2   0   2   0   0   0   2   0   0   0   0   0   0   2   0   2   0   0   2   0   0   0   2   0   2   2   2   0   2   0   2   0   2   2   0   2   0   0   2   2   0   0   2   2   2   2   2   0   2   0   2   2   0   2   2   2   2   2   2   2   0   0   2   0   2   0   2   0   2   0   0   2   0   2   0   0   0   2   2   2   2   2   2   2   0   2   2   0   0   2   0   2   2   2   2   2   0   0   0   2   0   2   2   2   0   2   0   0   2   2   0   0   2   0   0   2   0   0   2   0   2   2   0   2   0   2   0   2   0   2   0   0   0   2   2   0   2   0   2   0   2   0   2   2   0   0   0
 MK-3-1                 0   0   0   0   2   2   2   2   0   0   2   2   2   2   2   2   0   2   2   0   0   0   2   2   0   0   0   2   0   0   2   2   0   0   0   2   2   2   0   0   2   0   0   0   0   0   0   0   0   2   2   2   2   2   0   2   2   2   2   2   0   2   0   0   0   2   2   2   2   2   0   0   0   2   0   0   2   2   2   2   2   2   0   0   0   0   0   2   0   0   0   0   2   0   2   0   2   2   0   2   0   2   0   0   2   0   2   0   0   0   2   0   2   0   0   2   0   0   0   2   2   2   2   0   2   0   0   0   2   0   0   2   0   2   0   0   0   0   2   0   0   2   0   2   0   2   2   2   2   0   2   0   0   0   0   0   2   0   2   0   2   0   0   2   2   2   0   0   0   2   2   2   0   0   2   2   0   0   0   0   0   0   2   2   2   0   0   2   0   2   2   0   0   0   2   2   0   0   2   2
 MK-3-2                 0   0   0   0   2   2   2   2   0   0   0   2   2   2   2   2   0   2   2   0   0   0   2   2   2   0   0   2   2   0   2   2   0   0   0   2   0   2   0   0   2   0   0   0   2   0   0   0   0   0   2   2   2   2   0   2   2   2   2   2   0   2   0   2   0   2   2   2   2   2   0   0   0   2   0   0   2   2   2   2   0   2   0   0   0   0   0   2   0   0   0   0   2   0   2   0   2   2   0   2   0   2   0   0   2   0   2   0   2   0   2   0   2   0   0   2   0   0   0   0   2   2   2   0   2   0   0   0   2   0   0   2   0   2   2   0   0   0   2   0   0   2   0   2   0   2   2   2   2   2   2   0   2   0   2   0   2   0   2   0   2   0   0   0   2   2   0   0   0   2   2   2   0   0   2   2   0   0   0   0   0   2   2   2   0   0   0   2   2   0   2   0   0   0   2   2   0   0   2   2
 MK-3-3                 0   0   0   0   2   2   2   2   0   0   0   2   2   2   2   2   0   0   2   0   0   0   2   2   2   0   0   2   2   0   2   2   0   0   0   2   0   2   0   0   2   0   0   0   2   0   0   0   0   0   2   2   2   2   0   2   2   0   2   2   0   2   0   0   0   2   2   2   0   2   0   0   0   2   2   0   2   2   2   2   0   2   0   0   0   0   0   2   0   0   0   0   2   0   2   0   2   2   0   2   0   2   0   0   2   0   2   0   2   0   2   2   2   0   2   2   2   0   0   2   2   0   2   0   2   0   2   0   2   2   0   2   0   2   0   0   0   0   2   0   0   2   0   2   0   2   2   2   2   0   2   0   2   0   0   0   2   0   2   0   2   0   0   0   0   0   0   0   0   0   2   2   0   0   2   2   0   2   0   0   0   2   2   2   0   0   0   2   0   0   2   0   0   0   2   2   0   0   2   2
 MK-3-4                 0   0   0   0   0   2   0   2   0   0   0   2   2   2   2   2   0   0   2   0   0   0   2   2   2   0   0   0   2   0   2   2   0   0   0   0   0   2   0   0   2   0   0   0   2   0   0   0   0   0   2   2   2   2   2   2   2   0   2   2   0   2   0   0   0   2   2   2   0   2   2   0   0   2   2   0   2   2   0   2   0   2   2   0   0   0   2   2   0   0   2   0   2   0   0   0   2   2   0   2   0   2   0   0   2   0   2   0   2   0   2   2   0   0   2   2   2   0   0   2   2   0   2   0   2   0   2   0   2   2   0   2   0   2   0   2   0   0   2   0   0   2   0   2   0   0   0   2   2   0   2   0   2   0   0   0   0   0   2   0   2   0   2   0   0   0   0   0   0   0   2   2   0   0   2   0   0   2   0   2   0   2   2   2   0   0   0   2   0   0   2   0   0   0   2   0   0   0   2   2
 MK-3-5                 0   0   0   2   0   2   0   2   0   0   0   2   2   2   2   2   0   0   2   0   0   0   2   2   0   0   2   0   0   0   2   2   0   0   0   0   0   2   0   2   0   0   0   0   2   0   0   0   0   0   2   2   2   2   2   2   2   0   2   2   0   2   0   0   0   2   2   2   0   2   2   0   0   2   2   0   2   2   0   2   0   2   2   0   0   0   2   2   0   0   2   0   2   0   0   0   2   2   2   2   0   2   0   0   2   0   2   0   2   0   2   2   0   0   2   2   2   0   0   0   2   0   2   0   2   0   2   0   2   2   0   2   0   2   0   2   0   0   2   0   0   2   0   2   0   0   0   2   2   0   2   0   2   0   0   0   0   0   2   0   2   0   2   0   0   0   0   0   0   0   0   2   0   0   2   0   0   2   0   2   0   2   2   2   0   0   0   2   0   0   2   0   0   0   2   0   0   0   2   2
 MK-3-6                 0   0   0   2   0   2   0   2   0   0   0   2   2   2   2   2   0   0   0   0   0   0   2   2   0   0   2   2   0   0   2   2   2   0   0   0   0   2   2   2   0   0   0   2   0   2   0   2   0   0   2   2   2   2   2   2   2   0   2   2   0   2   0   0   0   2   2   2   2   2   2   0   0   2   2   0   2   2   0   2   0   2   2   0   0   0   2   2   0   0   2   0   2   0   0   0   2   2   2   2   0   2   0   0   2   0   2   0   2   0   2   2   0   0   2   2   2   0   0   0   2   0   0   2   2   0   2   0   2   2   0   2   0   2   2   2   0   0   2   0   0   2   0   2   0   0   0   2   2   0   2   0   2   2   0   0   0   0   2   0   0   0   2   0   2   0   0   0   0   0   0   2   2   0   2   0   0   2   0   0   0   2   0   2   0   0   0   2   0   0   0   0   0   0   2   0   2   0   2   2
 MK-3-7                 0   0   2   2   0   2   0   2   2   0   0   2   2   2   2   2   0   0   0   0   0   0   2   2   0   0   2   2   0   0   2   2   2   0   0   0   0   2   2   2   0   0   0   2   0   2   0   2   0   0   2   2   2   2   2   2   2   0   2   2   0   2   0   0   2   2   2   2   2   2   2   0   0   2   2   0   2   2   0   2   0   2   2   0   0   0   2   2   0   0   0   0   2   0   0   2   0   2   2   0   0   2   0   0   2   0   2   0   2   0   2   2   0   0   2   2   2   0   0   0   2   0   0   2   2   0   2   0   2   0   0   2   0   2   2   2   0   0   2   0   0   2   0   2   0   0   0   2   2   0   2   0   2   2   0   0   0   0   2   0   0   0   0   0   0   0   0   0   0   0   0   2   2   0   2   0   0   2   2   0   0   2   0   0   0   2   0   2   0   0   0   0   0   0   2   0   2   2   2   2
 MK-3-8                 0   0   2   2   0   2   0   2   2   0   0   2   2   2   2   2   0   0   0   0   0   0   2   2   0   0   2   2   0   0   2   2   2   0   0   0   0   2   2   2   0   0   2   2   0   2   0   2   0   0   2   2   2   2   2   0   2   0   2   0   0   2   2   0   2   2   2   2   2   2   2   0   0   2   0   0   2   2   0   2   0   2   2   0   0   0   2   0   0   0   0   0   2   0   0   2   0   2   2   0   0   2   0   2   2   0   2   2   2   0   2   2   0   2   2   2   2   0   2   0   0   0   0   2   2   0   2   0   0   2   0   0   0   2   2   2   0   0   2   0   0   2   0   2   0   0   0   2   2   0   2   0   2   2   0   0   0   0   2   0   0   0   0   0   0   2   0   0   0   0   0   0   2   0   0   0   0   2   2   0   0   2   2   0   0   2   0   2   0   0   0   0   0   0   2   0   2   2   2   2
 MK-3-9                 0   0   2   2   0   2   0   2   2   0   0   2   2   2   2   2   0   0   0   0   0   0   2   2   0   0   0   2   0   0   2   2   2   0   2   0   0   2   2   2   0   0   2   2   0   2   0   2   0   0   2   2   0   2   2   2   2   0   2   0   0   2   0   0   2   2   2   2   2   2   2   2   0   2   0   0   2   2   0   2   2   2   2   0   0   0   2   0   0   0   0   0   2   0   0   2   0   2   2   0   2   2   2   2   2   0   2   2   2   0   2   2   0   2   2   2   2   2   2   0   2   0   0   2   2   0   2   0   0   2   0   0   0   2   2   2   0   0   2   0   0   2   0   2   0   2   0   2   2   0   2   0   2   2   0   0   0   0   2   0   0   0   0   0   0   2   0   0   0   0   0   0   2   0   0   2   0   2   2   0   0   2   2   0   0   2   0   2   0   0   0   0   0   2   0   0   2   2   2   2
 MK-3-10                0   0   2   2   0   2   0   2   2   0   0   2   2   2   2   2   2   0   0   0   0   0   2   2   0   2   0   2   0   0   2   2   2   0   2   0   0   2   0   2   0   0   2   2   0   2   2   2   0   0   2   2   0   2   2   2   2   0   2   0   2   2   0   0   2   2   2   2   2   0   0   2   0   2   0   0   2   2   0   2   2   2   2   2   0   0   2   0   0   0   2   0   2   0   0   2   0   2   2   0   2   2   2   2   2   0   2   2   2   0   2   2   0   2   0   2   2   2   2   0   2   0   0   2   2   0   0   0   0   2   0   0   0   2   0   2   0   0   2   0   0   2   0   2   0   2   0   2   2   2   2   0   2   2   0   0   0   0   2   0   0   2   0   0   0   2   0   0   0   0   0   2   2   2   0   2   0   2   2   0   0   2   0   0   0   2   0   2   0   0   0   0   0   0   0   0   2   2   2   2
 MK-3-11                0   0   0   2   0   2   0   2   0   0   0   2   2   2   2   2   2   0   0   0   0   0   2   2   0   2   0   2   0   0   2   2   2   0   2   0   0   2   0   0   0   2   2   2   0   2   2   2   0   0   2   2   0   2   2   2   2   0   0   0   2   2   0   0   2   2   2   2   2   0   0   2   0   2   0   0   2   2   0   2   2   2   2   2   0   0   2   0   0   0   2   0   0   0   0   2   0   0   0   0   2   2   2   2   2   0   2   2   2   0   2   2   0   2   0   2   0   2   2   0   0   2   0   2   0   0   0   0   0   2   0   0   0   2   0   2   0   0   2   0   0   2   0   2   0   2   0   2   2   2   2   0   0   2   0   0   0   0   2   0   0   2   0   0   0   2   0   0   0   0   0   2   2   2   0   2   0   2   2   0   0   2   0   0   0   2   0   2   0   2   0   0   0   0   0   0   2   2   2   2
 MK-3-12                0   0   0   2   0   2   0   2   0   0   0   2   0   2   2   2   2   0   0   0   2   0   2   2   0   2   0   2   0   0   2   2   2   0   2   0   0   2   0   0   0   0   2   2   0   2   2   2   0   0   2   2   0   2   2   2   2   0   2   0   2   2   0   0   2   0   2   2   2   0   0   2   0   2   0   2   0   2   0   2   2   2   2   0   0   0   0   0   2   0   2   0   0   0   0   2   0   0   2   0   2   2   2   2   0   0   2   2   2   0   2   2   0   2   0   2   0   2   2   0   0   2   0   2   0   0   0   2   0   0   0   0   0   2   0   2   0   0   2   0   0   0   0   2   0   2   0   2   2   2   2   0   2   2   2   2   0   0   2   0   0   2   0   0   0   2   0   0   0   0   0   2   0   2   0   2   0   0   2   0   0   2   0   2   0   2   0   2   0   2   0   0   0   0   0   0   2   2   2   2
 MK-3-13                0   0   0   2   0   2   2   2   0   0   0   2   0   0   2   2   2   0   0   0   2   0   2   0   0   2   0   2   0   0   2   2   2   0   2   0   0   2   0   0   0   0   2   2   0   2   2   2   2   0   2   2   0   0   2   2   2   0   2   0   2   2   0   0   2   0   2   2   2   0   0   2   0   2   0   2   0   2   2   2   2   2   2   0   0   0   0   0   2   0   2   2   0   0   0   2   0   0   2   0   2   2   2   2   0   0   2   2   2   0   2   0   0   2   0   2   0   2   2   0   0   2   0   2   0   0   2   2   0   0   0   0   0   2   0   2   0   0   2   0   0   0   0   0   0   2   0   2   2   2   2   0   2   2   0   2   2   0   2   0   0   2   0   0   0   0   0   0   0   0   0   2   0   0   0   2   0   0   2   0   0   0   0   2   0   2   0   2   0   2   2   0   0   0   0   0   2   2   2   0
 MK-3-14                0   0   0   2   0   2   2   2   0   0   0   2   0   0   2   2   2   0   0   0   2   0   2   0   0   2   0   2   0   0   2   2   2   0   2   0   0   2   0   0   0   0   2   2   0   2   2   2   2   0   2   2   0   0   2   2   2   0   2   0   2   2   0   0   2   0   2   2   2   0   0   2   0   2   0   2   0   2   2   2   2   2   2   0   0   0   0   0   2   0   0   2   0   2   0   2   0   0   2   0   2   2   2   2   0   0   2   2   0   0   2   0   0   2   0   2   0   2   0   0   0   2   0   2   0   0   2   2   0   0   0   0   0   2   0   2   0   0   2   0   2   0   0   0   0   2   0   2   2   2   2   0   2   2   0   2   2   0   2   2   2   2   0   2   0   0   0   0   0   0   2   2   0   0   0   2   0   0   2   0   0   0   0   2   0   2   0   2   0   0   2   0   0   0   0   0   2   2   2   0
 MK-3-15                0   0   0   2   0   0   2   2   0   0   0   2   0   2   2   2   2   0   0   0   2   0   2   0   0   2   0   0   0   0   2   2   2   0   2   0   0   2   0   0   0   0   2   2   0   2   2   2   0   0   2   2   0   0   0   2   2   0   2   0   2   2   2   0   0   0   2   2   2   0   0   2   0   2   0   2   0   2   2   2   2   2   2   0   0   0   0   0   2   0   0   0   0   2   0   2   0   0   2   0   2   2   2   2   2   0   2   2   0   0   2   0   0   2   0   2   0   2   0   0   0   2   0   0   0   0   0   2   0   0   0   2   0   2   0   2   2   0   2   0   2   0   0   0   0   2   0   2   2   2   2   0   2   2   0   0   2   0   2   2   2   2   0   2   2   0   0   0   0   2   2   2   0   2   0   2   0   0   0   0   0   0   0   2   0   0   0   2   0   0   2   2   0   0   0   0   2   2   2   0
 MK-3-16                0   0   0   2   0   0   2   2   0   0   0   0   0   2   2   2   2   0   0   0   2   0   2   0   0   2   0   0   0   0   2   2   2   2   0   0   0   0   0   0   0   0   2   2   0   2   2   2   0   0   2   2   0   0   0   2   2   0   2   0   2   2   2   0   0   0   2   2   2   2   0   0   0   2   0   2   0   2   2   2   0   2   2   0   0   0   0   0   2   0   0   0   0   2   0   0   0   0   2   0   2   2   2   2   2   0   2   0   0   0   2   0   0   2   0   2   0   2   0   2   2   2   2   0   0   0   0   2   0   0   0   2   0   2   0   2   2   2   2   0   0   0   0   0   0   2   0   2   2   2   0   2   2   2   0   0   2   0   2   2   2   2   0   0   2   2   0   0   0   2   2   2   0   2   0   2   0   0   0   0   0   0   0   0   0   0   0   2   0   0   2   2   0   0   0   0   0   2   2   0
 MK-4-1                 0   0   2   0   2   2   2   0   0   0   0   0   0   0   2   2   0   0   0   2   2   2   2   2   0   2   0   2   0   2   0   2   2   0   2   0   0   2   0   2   2   2   2   2   0   0   0   0   2   0   2   0   2   2   0   2   0   0   2   0   2   0   2   2   0   2   2   0   0   0   2   2   0   0   2   0   0   2   2   2   0   2   2   2   2   2   2   2   0   2   0   2   0   2   2   2   2   2   0   0   2   2   0   0   2   0   2   2   2   2   0   2   2   2   0   0   0   2   0   0   0   0   0   0   2   0   2   2   0   2   2   0   0   0   2   2   0   0   2   0   0   2   0   2   0   0   0   2   2   0   0   0   2   0   0   0   0   0   2   0   0   0   0   0   0   0   2   0   0   0   0   0   2   2   0   2   2   2   2   0   0   0   2   0   2   2   2   2   2   0   0   0   2   0   0   2   2   2   2   2
 MK-4-2                 0   0   2   0   2   2   2   0   0   0   0   0   0   0   2   2   0   2   0   2   2   2   2   2   0   2   2   2   2   2   0   2   2   0   2   0   0   2   0   2   2   2   2   0   0   0   0   0   2   0   0   0   2   2   0   2   0   0   2   0   2   0   2   2   0   2   2   0   0   0   0   2   0   2   2   0   0   0   2   2   0   2   0   2   2   2   2   0   0   2   0   2   0   2   2   2   2   2   0   0   2   2   2   0   2   0   2   2   2   2   0   0   2   2   0   0   0   2   0   0   0   0   0   0   2   0   2   2   0   2   0   0   0   0   2   2   0   2   2   0   0   2   0   2   0   0   0   2   2   0   0   0   2   0   0   0   0   0   0   0   0   0   0   0   0   0   2   0   0   0   0   0   2   2   0   2   2   2   2   0   0   0   0   0   2   2   2   2   2   0   0   0   2   0   0   0   2   2   2   2
 MK-4-3                 2   0   2   0   0   2   2   0   0   0   0   2   0   0   2   2   0   2   2   2   2   2   2   2   0   2   2   2   2   2   0   2   2   0   2   0   0   2   2   0   0   2   2   0   0   0   0   0   2   0   2   0   2   2   0   2   0   2   2   0   2   0   2   2   0   2   2   0   0   0   0   2   0   2   2   0   0   2   2   2   0   2   0   2   2   2   2   0   0   2   0   2   0   2   2   2   2   2   0   0   2   2   2   0   2   0   2   2   2   2   0   0   0   2   0   0   0   0   0   0   0   0   0   0   2   0   0   2   0   2   0   0   0   0   2   2   0   2   2   0   0   0   0   0   0   0   0   2   2   0   0   0   2   0   0   0   0   0   0   0   0   0   0   0   0   0   2   0   0   0   0   0   2   2   0   2   2   2   2   0   0   0   0   0   2   2   0   2   2   0   0   0   2   0   0   0   0   2   2   2
 MK-4-4                 2   0   0   0   0   2   2   0   0   0   0   2   0   0   2   2   0   0   2   2   2   2   2   2   0   2   2   0   2   2   0   2   2   0   2   0   0   2   2   2   0   2   0   0   0   0   0   2   2   0   2   0   2   2   0   2   0   2   2   0   2   0   2   2   0   2   2   0   0   0   0   2   0   2   2   0   0   2   2   0   0   2   0   2   2   2   2   0   0   2   0   2   0   2   2   2   2   2   0   0   2   2   2   0   2   0   2   2   0   2   2   0   0   2   0   0   0   0   0   0   0   0   0   0   2   0   0   2   0   2   0   0   0   0   2   2   0   2   2   0   0   0   0   0   0   0   0   2   2   0   0   0   2   0   2   0   0   0   0   0   0   0   0   0   0   0   2   0   2   0   0   0   2   2   0   2   2   2   2   0   2   0   0   0   2   2   0   0   0   0   2   0   0   0   0   0   0   0   2   2
 MK-4-5                 2   0   0   0   0   2   2   0   0   0   0   2   0   0   2   2   0   0   2   2   2   2   2   2   0   2   2   0   2   2   0   2   0   0   2   0   0   2   2   0   2   2   0   0   0   0   0   2   0   0   2   2   2   2   0   2   2   2   2   0   2   0   2   2   0   2   2   0   0   0   0   2   0   2   2   0   0   2   2   0   0   2   0   2   2   2   2   0   0   2   0   2   0   2   2   2   2   2   0   0   2   2   2   0   2   0   2   2   0   2   2   0   0   2   0   0   0   2   0   0   0   0   0   2   2   0   0   2   0   2   0   0   0   0   2   2   0   2   2   0   0   0   0   0   0   0   0   2   2   0   0   2   2   0   2   0   0   0   0   0   0   2   0   0   0   0   2   0   2   0   0   0   2   2   0   2   2   2   2   0   0   0   0   0   2   2   0   0   0   0   2   0   0   0   0   0   0   0   2   2
 MK-4-6                 2   0   0   0   0   2   2   2   0   2   0   2   0   0   2   0   0   0   2   2   2   2   2   2   0   2   2   0   2   2   2   2   0   0   0   0   0   2   2   2   2   2   0   0   2   0   0   2   0   0   2   2   2   2   0   2   0   2   2   0   2   0   2   2   0   2   2   0   0   0   0   2   0   2   2   0   0   0   2   0   0   2   0   2   2   2   2   0   0   0   0   2   0   2   2   0   2   2   0   0   2   2   2   0   2   0   2   2   2   2   0   0   0   2   0   0   0   2   2   0   0   2   0   2   0   0   0   2   0   2   0   0   0   0   2   0   0   0   2   2   0   0   0   0   0   0   0   2   2   0   2   2   2   2   2   0   0   0   0   0   0   2   0   0   0   2   2   0   2   0   0   0   2   2   0   2   2   2   2   0   0   0   0   0   2   2   0   0   0   0   2   0   0   0   0   0   0   0   2   0
 MK-4-7                 2   0   0   0   0   2   2   2   0   2   0   2   0   0   0   0   0   0   2   2   2   0   2   2   0   2   2   0   2   2   2   2   2   0   2   0   0   0   2   2   2   2   0   2   2   0   0   2   0   2   2   2   2   2   0   2   0   2   2   0   2   0   2   2   0   2   2   2   0   0   0   2   0   2   2   0   0   0   2   0   0   2   0   2   2   2   2   0   0   0   0   2   0   2   2   0   2   2   0   0   2   2   2   0   2   0   2   2   2   0   0   0   0   2   0   0   0   2   2   0   0   2   0   2   0   0   2   2   0   2   0   2   0   0   0   0   2   0   2   2   0   0   0   0   0   0   0   0   2   0   2   2   2   2   2   0   2   0   2   0   0   2   0   0   0   2   2   0   2   0   0   0   0   2   0   2   2   2   2   0   0   0   0   0   2   2   0   0   0   0   2   0   0   0   0   0   0   0   2   0
 MK-4-8                 2   0   0   2   0   0   2   0   2   2   0   2   0   0   0   0   0   0   2   2   2   0   2   2   0   2   2   0   2   2   2   2   2   2   2   0   2   0   2   2   2   2   0   2   2   0   2   0   0   2   2   2   0   2   0   2   0   0   2   0   2   0   2   2   0   2   2   2   0   0   2   2   0   0   2   0   0   2   2   2   0   2   0   2   2   2   2   0   0   0   0   2   0   2   2   0   2   2   0   0   0   2   2   0   2   0   0   2   2   0   0   0   0   2   0   0   0   0   2   0   0   2   0   2   0   2   2   2   0   2   0   2   0   0   0   0   2   0   2   2   0   0   0   0   0   0   0   0   2   0   2   2   2   2   2   0   2   0   2   0   0   2   0   0   0   2   2   0   0   0   0   0   0   2   0   2   2   2   2   0   0   0   0   0   2   2   0   0   0   0   2   0   0   0   0   0   0   0   2   0
 MK-4-9                 2   2   0   2   0   0   2   0   2   2   0   2   0   0   0   0   0   0   0   2   2   0   2   2   0   2   2   0   2   2   2   2   2   2   2   0   2   0   0   2   2   2   0   2   2   0   2   0   0   2   2   2   0   2   0   2   0   0   2   0   2   0   2   2   0   2   2   2   0   0   0   2   0   0   2   0   0   0   2   2   0   2   0   2   2   0   2   2   0   0   0   2   0   2   2   2   0   2   2   0   0   2   2   0   2   0   0   2   2   0   0   2   0   2   0   0   0   0   2   0   0   2   0   0   0   2   0   2   0   2   0   2   0   0   0   0   2   0   2   2   0   0   0   2   0   0   0   0   0   0   2   2   2   2   2   0   2   0   2   0   0   2   0   2   0   2   2   0   0   0   0   0   0   2   0   2   2   2   2   2   0   0   0   0   2   2   0   0   0   0   2   0   0   0   0   0   0   0   2   0
 MK-4-10                2   2   0   2   0   0   2   0   2   2   0   2   0   0   0   2   0   0   0   2   2   0   2   0   0   0   2   0   2   2   2   2   2   2   2   0   2   0   2   2   2   2   0   2   2   0   0   2   0   2   2   2   0   2   0   2   0   0   2   0   2   0   2   2   0   2   0   2   0   0   0   0   0   0   2   0   0   0   2   2   0   2   0   2   2   0   2   2   0   0   0   2   0   2   2   2   0   2   2   0   0   2   2   0   0   0   0   2   2   0   0   2   2   0   0   0   0   0   2   0   0   2   0   0   0   2   0   2   0   2   0   0   0   0   0   0   2   2   2   2   2   0   0   2   0   0   0   0   0   0   2   2   2   2   2   0   2   0   2   2   0   2   0   2   0   2   2   0   0   0   0   0   0   2   0   2   2   2   2   2   0   0   0   0   0   2   0   0   0   0   2   0   0   0   0   0   0   0   2   0
 MK-4-11                2   2   0   2   0   0   2   0   2   2   0   2   0   0   0   2   0   0   0   2   2   0   2   0   2   0   2   0   2   0   2   2   2   0   2   0   2   2   2   2   0   0   0   2   2   0   2   2   0   2   2   2   2   2   0   0   0   0   2   2   2   0   0   0   0   2   0   2   0   0   0   0   2   2   2   0   0   0   2   2   0   2   2   2   2   2   2   2   0   0   0   2   2   2   2   2   0   2   2   0   0   2   2   0   0   0   0   2   0   0   0   2   2   0   0   0   0   0   2   0   0   2   0   0   0   2   2   2   0   2   2   0   0   0   0   0   2   2   2   2   2   0   0   2   0   0   0   2   0   0   2   2   0   2   2   0   2   0   0   2   0   2   0   2   0   2   2   0   0   0   0   0   0   2   0   2   2   2   2   2   2   0   0   2   0   2   2   0   0   0   2   0   0   0   0   0   0   0   0   0
 MK-4-12                2   0   0   2   0   0   2   0   2   2   0   2   0   0   0   2   0   0   0   2   2   0   2   0   2   0   2   0   2   0   2   2   2   0   2   0   2   2   2   2   0   2   0   2   2   0   2   2   0   0   2   2   2   2   0   0   0   0   2   2   2   0   0   0   0   2   0   2   0   0   0   0   2   2   2   0   0   0   2   2   0   2   2   2   2   2   2   2   0   0   0   2   2   2   2   2   0   0   0   0   0   2   0   0   0   0   0   2   0   0   0   2   2   0   0   0   0   0   2   0   0   2   0   0   0   2   2   2   0   2   2   0   0   0   2   0   2   0   2   2   2   0   0   2   0   0   0   2   0   0   2   0   0   2   2   2   0   0   0   2   0   2   0   2   0   2   2   0   0   0   0   0   0   2   0   2   2   2   2   2   2   0   0   2   0   2   2   0   0   0   2   0   0   0   0   0   0   0   2   0
 MK-4-13                2   0   0   2   0   0   2   0   2   2   0   2   0   0   2   2   2   0   0   2   2   0   2   0   2   0   2   0   2   0   2   2   2   0   2   2   2   2   2   2   2   2   0   2   2   0   2   2   0   0   2   2   2   0   0   0   0   0   2   2   2   0   0   0   2   2   0   2   2   0   0   0   2   0   2   0   0   0   2   2   0   2   2   2   2   0   0   2   0   0   0   2   2   0   2   2   0   0   0   0   0   2   0   0   0   0   0   2   0   0   0   2   2   0   2   0   0   0   2   0   0   2   0   0   0   2   2   2   0   2   2   0   0   2   2   0   2   0   2   2   2   0   0   2   2   0   0   2   0   0   2   0   0   2   2   2   0   0   0   2   0   2   0   0   0   2   2   2   0   0   0   0   0   2   0   0   2   2   2   2   2   0   0   2   0   2   2   0   0   0   2   0   0   2   2   0   0   2   2   0
 MK-4-14                2   0   0   2   0   0   2   0   2   2   0   2   0   0   2   0   2   0   0   2   0   0   2   0   2   0   2   0   2   0   0   2   2   0   2   2   2   2   2   2   2   0   0   0   2   0   0   2   2   0   2   2   2   0   0   0   0   0   2   2   2   0   0   0   2   2   0   2   2   2   0   2   2   0   2   0   0   0   0   2   0   2   0   2   2   2   0   2   0   0   0   2   2   0   2   2   0   0   0   0   0   2   0   0   0   0   0   2   0   2   0   2   2   0   2   0   0   0   0   0   0   0   0   0   0   2   0   2   0   0   2   0   0   2   2   0   2   0   2   2   2   0   0   2   2   2   0   2   2   0   2   0   2   2   2   2   0   0   0   0   0   2   0   0   0   0   2   2   0   0   0   2   0   2   0   0   2   2   2   2   2   0   0   2   0   0   2   0   0   0   2   0   0   2   2   2   0   2   2   2
 MK-4-15                2   0   0   2   0   0   2   0   2   2   0   0   0   0   2   0   2   0   0   2   0   0   2   0   2   2   2   0   2   0   2   2   0   0   2   0   2   2   2   2   2   0   0   0   2   0   0   2   2   0   2   2   2   0   0   0   0   0   2   2   0   0   0   0   2   2   0   2   2   2   0   2   2   0   2   0   0   0   2   2   0   2   0   2   2   2   0   2   0   0   0   2   2   0   2   2   0   0   0   0   0   2   0   0   0   0   0   2   2   2   0   2   2   0   2   0   0   0   0   2   0   0   0   0   0   2   0   2   0   0   0   0   0   2   2   0   2   0   2   2   2   0   0   2   2   2   0   2   2   0   2   0   2   2   2   2   0   2   0   0   2   2   0   0   2   0   2   2   0   0   0   2   2   2   0   0   2   2   2   2   2   0   0   2   0   0   2   0   0   0   2   0   0   2   2   2   0   2   2   2
 MK-4-16                2   0   0   2   0   0   2   0   2   2   0   0   2   0   0   2   2   0   0   2   0   0   2   2   2   2   2   0   2   0   0   2   0   2   0   0   2   2   2   2   2   0   0   0   2   0   0   2   2   0   2   2   2   0   0   0   0   0   2   2   0   0   0   0   2   2   0   2   2   2   0   2   2   0   2   0   0   0   2   2   0   2   0   2   2   2   0   2   0   0   0   2   2   0   2   2   0   0   0   0   0   2   0   0   0   0   0   2   2   2   2   2   2   0   2   2   0   0   0   2   0   0   0   0   0   0   0   2   0   0   2   0   0   2   2   0   2   0   2   0   2   0   0   0   0   2   0   2   2   0   2   0   2   2   2   2   0   2   0   0   2   2   0   0   2   0   2   2   0   2   0   2   2   2   0   0   2   2   2   2   0   0   0   2   0   0   0   0   0   0   2   0   0   2   2   2   2   2   2   2
 MK-5-1                 2   0   2   2   2   2   2   2   2   2   2   0   0   0   0   2   2   0   2   0   2   0   0   0   2   2   2   2   2   2   0   0   0   2   2   2   0   0   2   0   2   0   2   0   2   2   2   0   0   2   2   2   2   2   0   0   2   0   2   2   0   0   2   0   0   2   0   2   0   0   2   0   2   2   0   2   0   2   2   2   0   2   0   2   0   2   2   0   0   2   0   0   2   0   2   0   0   2   0   0   2   2   2   0   0   0   2   0   0   2   2   2   2   0   0   2   0   0   2   2   2   2   0   2   0   2   0   2   2   0   0   2   0   2   2   2   2   2   2   0   0   2   2   0   2   2   2   0   2   2   2   2   2   2   0   2   0   2   0   0   0   2   0   2   2   2   0   2   0   2   2   2   0   0   0   2   0   2   0   0   2   2   0   0   0   2   0   2   2   2   2   2   2   2   2   2   2   0   2   0
 MK-5-2                 2   0   2   2   2   2   2   2   2   2   2   0   0   0   0   2   0   0   2   0   2   0   0   0   2   2   2   2   2   2   0   0   0   2   2   2   2   0   0   0   2   0   2   0   2   2   0   0   2   2   2   2   2   2   0   0   0   0   2   2   0   2   2   0   0   2   0   2   0   0   2   0   2   2   0   2   0   2   2   2   0   2   0   2   0   2   2   0   0   2   2   0   2   0   2   0   0   2   0   0   0   2   2   0   0   0   2   0   0   2   2   2   2   0   0   2   0   0   2   2   2   2   0   2   0   2   0   2   2   0   0   2   0   2   2   2   2   2   2   0   0   2   2   0   2   2   2   0   2   0   0   2   2   2   0   2   0   2   0   0   0   2   0   2   2   2   0   2   0   2   2   2   0   2   0   2   0   2   0   0   2   2   0   0   0   2   0   2   2   2   2   2   2   2   0   2   0   0   2   0
 MK-5-3                 2   0   2   2   2   2   2   2   2   2   2   0   2   0   0   2   0   0   2   0   2   0   0   0   2   2   2   2   2   2   0   0   0   0   0   2   2   0   2   2   2   0   2   0   2   2   0   0   2   2   2   2   2   2   0   0   0   0   2   2   0   0   2   0   0   2   2   2   0   2   2   0   2   2   0   2   0   2   2   2   0   0   0   2   0   2   2   2   0   2   0   0   2   0   0   2   2   2   2   0   0   0   2   0   0   0   2   0   0   2   2   2   2   0   0   0   0   2   2   2   2   2   0   2   0   2   0   2   2   0   0   2   0   2   2   2   2   2   2   0   2   2   2   0   0   2   2   0   2   0   0   2   2   2   0   2   0   2   0   0   0   2   0   2   2   2   0   2   0   2   2   2   0   2   0   2   0   2   0   0   2   2   0   2   0   0   0   2   2   0   2   2   2   2   2   2   0   0   2   0
 MK-5-4                 2   0   2   2   2   0   0   2   2   2   2   0   2   0   0   2   2   0   2   0   2   0   0   0   2   2   2   0   2   2   0   0   0   0   0   2   2   0   2   2   2   0   2   0   2   2   0   0   2   2   2   2   2   2   0   0   0   0   2   2   0   0   2   0   0   2   2   2   0   2   0   0   2   2   0   2   0   2   2   2   0   0   0   2   0   2   2   2   0   2   0   0   0   0   0   2   2   2   2   2   0   0   2   0   0   0   2   2   0   2   2   2   2   0   0   2   0   2   2   2   2   2   0   2   0   2   0   2   2   0   0   2   0   2   2   0   2   2   2   0   2   2   2   0   0   2   2   0   2   0   0   0   2   2   0   2   0   2   0   0   2   2   0   0   2   2   0   2   0   2   0   2   0   0   0   2   0   0   0   0   2   0   2   2   0   0   0   2   2   0   2   2   0   2   2   2   0   0   2   0
 MK-5-5                 2   2   2   2   2   0   0   2   0   2   2   0   2   0   0   0   2   0   2   0   2   0   0   0   2   2   0   0   2   0   0   0   0   0   0   2   2   2   2   0   2   0   2   2   2   2   0   0   2   2   2   2   2   2   0   0   0   0   2   2   0   0   2   0   2   2   2   2   0   2   0   0   2   2   0   2   0   2   2   2   0   0   2   2   0   2   2   0   0   2   0   0   0   0   0   2   2   2   2   2   0   0   2   0   0   0   2   2   0   2   0   2   2   0   0   2   2   2   2   2   2   2   0   2   2   2   2   2   2   0   0   2   0   2   2   0   2   2   2   2   2   2   2   0   0   2   2   0   2   0   0   0   0   2   0   2   0   2   0   0   2   2   0   0   2   2   0   2   0   0   0   2   0   0   0   2   0   0   0   0   2   0   2   2   0   0   0   2   2   0   2   2   2   2   2   2   0   0   2   0
 MK-5-6                 2   2   2   2   2   0   0   2   0   2   2   0   2   0   2   2   2   0   2   2   2   0   0   0   2   2   0   0   2   0   0   0   0   0   0   2   2   2   2   0   2   0   2   2   2   2   0   0   2   2   2   2   2   2   0   0   0   0   2   2   2   0   2   0   2   0   2   2   0   2   0   0   2   0   2   2   2   2   2   2   2   0   2   2   0   2   2   0   2   2   0   0   0   0   0   2   2   2   2   2   0   0   2   0   2   0   2   2   0   2   2   0   0   0   0   2   0   2   2   0   2   2   0   2   2   2   2   2   2   0   0   2   0   2   2   0   2   2   2   2   2   2   2   0   0   2   2   0   2   2   0   0   0   2   0   2   0   0   0   0   2   2   0   2   2   0   0   2   0   0   0   2   0   0   0   2   0   0   0   0   2   2   2   2   0   0   0   0   2   0   2   2   2   2   2   2   2   0   2   0
 MK-5-7                 2   2   2   2   2   0   0   0   0   2   2   0   2   0   0   2   2   0   2   2   2   0   0   0   2   0   0   0   2   0   0   0   0   0   0   0   2   2   2   0   2   0   2   2   2   2   0   0   2   2   2   2   2   2   0   0   0   0   2   2   2   0   2   0   2   0   0   2   0   2   0   0   2   0   2   2   0   2   2   2   2   2   2   2   0   2   2   0   2   2   0   0   0   0   2   2   2   2   2   2   0   0   0   0   2   0   2   2   0   2   2   0   0   0   0   0   0   2   2   0   2   0   0   2   0   2   2   2   2   0   0   2   0   2   2   0   2   2   2   2   2   2   2   0   0   2   2   0   2   2   0   0   2   2   0   2   0   0   0   0   0   2   0   2   2   0   0   2   0   0   0   2   0   0   0   2   2   0   0   0   2   2   2   2   0   0   0   0   2   0   2   2   2   2   2   2   2   0   2   0
 MK-5-8                 2   2   2   2   2   0   0   0   0   2   2   0   2   0   0   2   2   0   2   2   2   0   0   0   2   0   0   0   2   0   2   0   0   0   0   0   2   2   2   0   2   0   2   2   2   2   0   0   2   2   2   2   2   2   0   0   0   0   2   2   2   0   2   0   2   0   0   2   0   2   0   2   2   0   2   2   0   2   2   2   2   2   2   2   0   2   0   0   2   2   0   0   0   2   2   0   2   2   2   2   0   0   0   0   2   0   2   2   0   2   2   0   0   2   0   0   0   2   2   0   2   0   0   2   0   2   2   2   2   0   0   2   0   2   2   0   2   2   2   2   2   2   0   0   0   2   2   0   2   2   0   0   2   2   0   0   0   0   0   0   0   2   0   2   2   0   0   2   0   2   2   2   0   2   0   0   2   2   0   0   2   2   2   2   0   0   0   0   2   0   2   2   2   2   2   2   2   0   2   0
 MK-5-9                 2   2   0   2   2   0   0   0   0   2   2   0   2   0   0   2   2   0   2   2   2   0   2   2   2   0   0   2   2   0   2   0   2   0   0   0   2   2   2   0   2   0   2   2   2   2   0   0   2   2   2   2   2   2   0   0   0   0   2   2   0   0   2   0   2   2   0   2   0   2   0   2   2   0   2   0   0   2   0   2   2   0   2   2   0   2   0   0   2   0   0   0   0   2   2   0   2   2   2   2   0   0   0   0   0   0   2   2   0   2   2   0   0   2   0   0   2   2   2   0   2   0   0   2   0   2   2   2   2   0   0   2   0   2   2   0   2   2   2   2   2   2   0   0   0   2   0   0   2   2   2   0   2   2   0   0   0   0   2   0   0   2   0   2   2   2   2   2   0   2   2   2   0   2   0   0   2   2   0   0   2   2   2   0   0   0   0   0   2   0   2   2   2   2   2   2   2   0   0   0
 MK-5-10                2   2   0   2   2   0   0   0   0   0   2   0   2   0   0   2   2   2   2   2   2   0   2   2   2   0   0   2   2   0   2   0   2   0   0   0   0   2   2   0   2   0   2   2   2   2   0   0   2   2   0   2   2   2   0   0   0   0   2   2   0   0   2   0   2   2   0   2   0   2   0   2   2   0   2   0   0   2   2   2   2   0   2   2   0   2   0   0   2   0   0   0   0   2   2   0   2   2   0   2   0   2   0   0   0   0   2   0   2   2   2   0   0   2   0   0   0   2   2   0   2   0   2   2   2   2   2   2   2   0   0   2   0   2   2   0   2   2   2   2   2   2   0   0   0   2   0   0   0   2   2   0   2   2   2   0   0   0   2   2   0   2   0   2   2   2   2   2   2   2   0   2   0   2   0   0   0   2   2   0   2   2   2   0   0   0   0   0   2   0   2   2   2   2   2   2   2   0   0   0
 MK-5-11                2   2   0   0   0   0   0   0   0   0   2   0   2   0   0   2   2   2   2   2   0   0   2   2   2   0   0   2   2   0   2   0   2   0   0   0   0   2   2   0   0   0   2   2   0   2   0   0   2   2   0   2   2   0   0   0   0   0   2   2   0   0   2   2   2   0   0   2   0   2   0   2   2   0   2   0   2   2   2   2   2   2   2   2   0   0   0   0   0   0   0   0   0   2   2   0   2   2   0   2   0   2   0   0   0   0   2   0   2   2   2   0   0   2   0   0   0   2   2   0   2   0   2   2   2   2   2   2   2   0   0   2   0   2   2   0   2   0   2   2   2   2   0   0   0   0   2   0   0   2   0   2   2   2   2   0   2   0   2   2   0   2   0   2   2   2   2   0   2   0   0   2   0   2   0   0   0   2   2   0   0   2   2   0   0   2   0   0   2   0   2   2   2   2   2   2   2   0   0   0
 MK-5-12                0   2   0   0   0   0   0   0   0   0   2   0   2   0   0   2   2   0   2   2   0   0   2   2   2   0   0   2   2   2   2   0   2   0   0   2   0   2   2   0   0   0   2   0   0   2   0   0   2   2   0   2   2   2   2   0   0   0   2   2   0   0   2   2   2   2   0   2   0   2   0   2   2   0   2   0   2   2   2   2   2   2   2   0   0   2   0   0   0   0   0   0   0   2   2   0   2   2   0   2   0   2   0   0   0   0   2   0   2   2   2   0   0   2   0   0   0   2   2   0   2   0   2   0   2   2   2   2   2   0   0   2   0   2   2   0   2   0   2   2   2   2   2   0   0   0   2   0   0   2   0   2   2   0   2   0   2   0   2   2   0   2   2   2   2   2   2   0   2   0   0   0   0   2   0   0   0   2   2   0   2   2   2   0   0   2   0   0   2   0   2   2   2   2   2   2   2   0   0   0
 MK-5-13                0   0   0   0   0   0   0   0   2   0   2   0   2   0   0   2   2   0   2   2   2   0   2   2   2   0   0   2   2   2   2   0   2   0   0   2   0   2   2   0   0   0   2   0   0   2   0   0   2   0   0   2   2   0   2   0   0   0   2   2   0   0   2   2   2   2   0   2   2   2   0   2   2   0   2   2   2   2   0   2   2   2   2   0   0   2   0   0   0   0   0   0   2   2   2   0   2   2   0   0   0   0   0   0   0   0   2   0   2   2   2   2   2   2   0   0   2   2   2   0   0   0   2   0   2   2   2   2   2   0   0   0   0   2   2   0   2   0   2   2   2   2   2   0   0   0   2   0   0   2   0   2   2   0   2   2   2   0   2   0   0   2   2   2   2   2   2   0   0   2   0   0   0   2   0   0   0   2   2   0   2   2   2   0   0   2   0   0   2   0   2   2   2   2   2   2   2   0   0   0
 MK-5-14                0   0   0   0   0   0   2   0   2   2   2   0   2   2   0   0   2   0   2   2   2   0   2   2   0   0   0   2   2   2   2   2   2   0   0   2   2   2   2   0   0   0   2   0   0   2   0   2   2   0   0   2   2   0   2   2   0   0   2   2   0   0   2   2   2   2   0   2   2   2   0   2   0   0   2   2   2   2   0   2   2   2   2   0   0   2   0   0   0   0   2   0   2   2   2   0   2   2   0   0   0   0   0   0   0   0   2   0   2   2   2   2   2   2   0   0   0   2   2   0   0   0   2   2   2   2   2   2   2   0   0   0   0   2   2   0   2   0   2   2   2   2   2   0   0   0   2   0   2   2   0   0   2   0   2   2   2   0   2   0   0   2   2   2   0   2   2   0   0   2   0   0   0   2   0   0   0   2   2   0   2   2   2   0   0   2   0   0   2   0   2   2   2   2   2   2   2   2   0   0
 MK-5-15                0   0   0   0   0   0   2   0   2   2   2   0   2   2   0   0   2   0   2   2   2   0   2   2   0   0   0   2   2   2   2   0   2   0   0   2   2   2   2   2   0   0   2   0   0   2   0   2   2   0   0   0   0   0   2   2   0   0   2   2   0   0   2   2   2   2   0   2   2   2   0   2   0   0   2   2   2   2   0   2   2   2   2   0   0   2   0   0   0   0   2   0   2   2   2   0   2   2   0   0   0   2   0   0   0   0   2   2   2   2   2   2   2   2   0   0   0   2   2   0   2   0   2   2   0   2   2   2   2   0   0   0   0   2   2   0   2   2   2   2   2   2   2   0   2   0   2   0   2   2   0   2   2   0   2   2   2   0   2   0   0   2   2   2   0   2   2   2   0   2   2   0   0   2   2   0   0   2   2   2   2   2   0   0   0   2   0   0   2   0   2   2   2   2   2   2   2   2   0   0
 MK-5-16                0   0   0   0   0   0   0   0   2   2   2   0   0   2   0   0   2   0   2   2   2   0   2   2   0   0   0   2   2   2   2   0   2   0   0   0   2   2   2   2   2   0   2   0   0   0   0   2   0   2   0   0   2   0   2   2   0   0   2   2   0   0   2   2   2   2   0   2   2   2   0   2   0   0   2   0   2   2   0   0   2   2   2   0   0   2   0   0   0   0   2   0   2   2   2   0   0   0   0   0   0   2   0   0   0   0   2   2   2   2   2   2   2   0   2   0   0   2   2   0   2   0   2   2   0   2   2   2   2   0   0   0   0   2   2   0   2   0   2   2   2   2   2   0   2   0   2   0   2   2   0   2   2   0   2   2   2   0   2   0   0   2   0   2   0   2   2   2   0   2   2   0   0   2   2   0   2   2   2   2   2   2   2   0   0   2   2   0   0   0   0   2   2   2   2   2   2   2   0   0
 MK-6-1                 0   0   2   0   2   0   2   0   2   0   2   2   2   0   0   0   0   0   0   0   2   0   0   2   0   0   2   0   2   2   2   2   2   0   0   2   2   2   2   2   0   2   0   2   0   0   0   0   0   0   2   2   0   0   0   0   2   2   2   2   2   0   0   0   2   2   0   0   2   0   0   2   0   2   2   2   2   0   0   2   2   0   2   2   0   0   2   2   2   2   2   0   0   2   0   2   0   0   0   0   2   2   2   2   0   0   0   2   2   0   0   0   2   2   0   0   0   2   0   0   2   2   2   2   0   0   0   2   0   0   2   0   2   2   0   2   2   2   0   0   0   0   0   2   2   2   0   0   2   2   0   2   0   0   2   0   2   0   2   0   2   0   0   2   0   2   2   0   0   0   2   0   2   0   2   2   0   0   0   0   0   2   0   2   0   2   0   2   0   0   0   0   0   0   0   0   0   0   2   2
 MK-6-2                 0   0   2   0   0   0   2   0   2   0   2   2   2   0   0   0   0   0   0   0   2   0   2   2   2   0   2   0   2   2   2   2   2   0   0   2   2   2   2   0   0   2   0   2   0   0   0   0   0   0   2   2   0   0   0   0   2   2   2   2   0   0   0   0   2   2   0   0   2   0   0   2   2   2   2   2   2   2   2   2   2   0   0   2   0   2   2   2   2   2   2   0   0   2   0   0   0   0   0   0   2   2   0   2   0   0   0   0   0   0   0   0   2   0   0   0   0   2   0   0   2   2   2   2   0   0   2   2   0   0   2   2   2   2   2   2   2   2   0   0   0   0   0   2   2   2   0   0   2   2   0   2   0   0   2   0   2   0   2   0   2   0   0   2   2   2   2   0   0   0   2   0   2   0   2   2   0   0   0   0   0   2   0   2   0   2   0   2   0   0   0   0   0   0   0   0   0   0   2   2
 MK-6-3                 0   0   2   0   0   0   0   0   2   0   2   0   2   0   2   0   0   2   0   0   2   0   2   2   2   0   2   0   2   2   2   2   2   0   0   2   2   2   2   0   0   2   0   2   0   0   0   0   0   0   2   2   0   0   2   0   2   2   2   2   0   0   0   0   2   2   0   0   2   0   0   2   2   2   2   2   2   2   2   2   2   0   0   2   0   0   2   2   2   0   2   0   0   2   0   0   0   0   2   0   2   2   0   2   0   0   0   0   0   0   0   0   2   0   2   0   2   0   0   0   2   2   2   2   0   0   2   2   0   0   2   2   2   2   2   0   2   2   2   0   0   0   0   2   2   2   0   0   2   2   0   2   0   0   2   0   2   0   2   2   2   0   0   0   0   2   2   0   0   0   2   0   2   0   2   2   0   0   0   0   0   2   0   2   0   2   0   2   0   0   0   0   0   0   2   0   0   0   2   2
 MK-6-4                 0   2   2   0   0   0   0   0   2   0   2   2   2   0   2   0   0   2   0   0   2   0   2   2   2   2   2   0   2   2   2   2   2   0   0   2   2   2   2   0   0   2   0   2   0   0   0   0   0   0   0   2   0   0   2   0   2   2   2   0   0   0   0   0   2   2   0   2   2   0   0   2   2   2   2   2   2   2   2   2   2   0   0   2   0   0   2   2   2   0   0   0   0   2   0   0   0   0   0   0   2   2   0   2   0   0   0   0   0   0   0   0   2   0   2   0   2   0   2   0   2   2   2   2   0   0   2   2   0   0   2   2   0   2   2   0   2   2   2   0   0   0   0   2   2   2   0   2   2   2   0   2   0   0   2   0   2   0   2   2   2   0   0   0   0   2   2   0   0   0   2   0   2   0   2   2   0   0   0   2   0   2   0   2   0   2   0   2   0   0   0   0   0   0   2   0   0   0   2   2
 MK-6-5                 0   2   0   0   0   0   0   0   2   0   2   2   2   2   2   0   0   2   0   0   2   0   2   2   2   2   0   0   2   2   2   2   2   0   0   2   2   2   2   0   0   2   0   2   0   0   0   0   2   0   0   2   0   0   2   2   2   2   2   0   0   0   0   0   2   2   2   2   2   0   0   2   2   2   2   2   2   2   2   2   2   0   0   2   0   0   0   2   2   0   0   0   0   2   0   0   0   0   2   0   2   2   0   2   0   0   0   0   0   0   0   0   2   0   0   0   2   0   2   2   2   0   2   2   0   0   2   0   2   0   2   2   0   2   0   0   0   2   2   0   2   0   0   2   2   2   0   2   0   2   0   2   0   2   0   0   0   0   2   2   2   0   2   0   0   2   2   0   0   0   2   0   2   0   2   2   0   0   0   2   0   2   0   2   0   2   0   0   0   2   0   0   0   0   2   2   0   0   2   0
 MK-6-6                 0   2   0   0   0   0   0   0   2   0   2   2   2   0   2   0   0   2   0   0   2   0   2   2   2   2   0   0   2   2   2   2   2   0   0   2   2   2   2   0   0   2   0   2   0   0   0   2   2   0   0   2   0   0   2   2   2   2   0   0   0   0   0   0   0   2   2   2   2   0   0   2   2   2   0   2   2   2   2   2   2   0   0   2   0   0   0   2   2   0   0   0   0   2   0   0   0   0   2   0   2   2   0   2   0   0   0   0   0   0   0   0   2   0   0   2   2   0   2   2   2   0   2   2   2   0   2   2   2   0   2   2   0   2   0   0   0   2   2   0   2   0   0   2   2   2   0   2   0   0   0   2   0   2   0   0   0   0   2   2   2   0   2   0   0   2   2   0   0   0   2   0   2   0   2   2   0   0   0   0   0   2   0   2   0   2   2   0   0   2   0   0   0   0   0   2   0   0   2   0
 MK-6-7                 0   0   0   0   0   0   0   0   2   0   2   2   2   0   2   0   0   2   0   0   2   0   2   2   2   2   0   0   2   2   2   2   2   0   0   2   0   2   2   0   2   2   0   2   2   0   2   2   2   0   0   2   0   0   2   2   2   2   0   0   0   0   0   0   2   2   0   2   2   0   0   2   0   2   0   2   2   2   2   2   2   0   0   2   0   0   0   2   2   2   0   0   0   2   0   0   0   0   2   0   2   2   0   2   0   2   0   0   0   0   0   0   2   2   0   2   2   0   0   2   2   0   2   2   2   0   2   2   2   0   0   2   0   2   0   0   0   2   2   0   2   0   0   2   2   2   0   2   0   0   0   0   0   0   0   2   0   0   2   2   0   0   0   0   2   2   2   0   0   0   2   0   2   0   2   2   0   0   2   0   0   2   2   2   0   2   2   0   0   2   0   0   0   0   0   2   0   0   2   0
 MK-6-8                 0   0   0   0   0   0   0   0   2   0   2   2   2   0   2   0   0   2   0   0   2   0   2   2   2   2   0   0   2   2   2   2   0   0   0   0   0   2   2   0   2   2   0   2   2   0   2   2   2   0   0   2   0   0   2   2   2   2   0   0   0   0   0   2   2   2   0   2   2   0   0   0   0   2   0   2   2   2   2   2   2   0   0   2   0   0   0   2   2   0   0   2   0   2   0   2   0   0   0   0   2   2   0   2   0   2   0   0   0   0   0   0   2   2   0   2   0   0   0   2   2   0   2   2   2   2   2   2   0   0   0   2   0   0   0   0   0   2   2   0   2   0   0   2   2   2   0   2   0   0   0   0   0   0   0   2   0   2   2   2   2   0   0   2   2   2   2   0   0   0   2   0   2   0   2   2   0   0   2   0   0   2   2   2   0   2   2   0   0   2   2   0   0   0   0   2   0   0   2   0
 MK-6-9                 0   0   0   0   0   0   0   0   2   0   2   2   2   0   2   0   0   2   0   0   2   0   2   2   0   2   0   2   2   2   2   2   0   0   0   0   0   2   2   0   2   2   0   2   2   0   0   2   2   0   0   2   0   0   2   2   2   2   0   2   2   0   0   2   2   0   0   2   2   0   0   0   0   2   0   2   2   0   2   2   2   0   0   2   0   0   2   2   2   0   2   2   0   2   0   2   0   0   0   0   2   2   0   2   2   2   0   0   0   0   0   0   2   2   0   2   0   0   0   2   2   0   2   2   2   2   2   0   0   0   0   2   2   0   0   2   0   2   0   0   2   2   0   2   2   2   0   2   2   0   0   0   0   0   0   2   0   2   2   0   2   0   0   2   2   2   2   0   0   0   2   0   2   2   2   2   0   0   2   0   0   2   2   2   0   0   2   0   2   2   2   0   0   0   0   2   0   0   0   0
 MK-6-10                2   0   0   0   0   0   0   0   2   0   2   2   2   2   2   0   0   2   0   0   2   0   2   2   0   2   0   2   2   2   0   2   0   0   0   0   0   2   2   0   2   2   2   2   0   0   0   2   2   0   0   2   0   0   2   2   2   2   0   2   2   0   0   2   2   2   0   2   2   0   2   0   0   0   0   2   2   0   2   2   0   0   0   2   0   0   2   0   2   0   2   2   0   0   0   2   0   0   0   0   2   2   0   2   2   2   0   0   0   0   0   0   0   2   0   2   0   0   0   2   2   0   2   2   2   2   2   0   0   0   0   2   2   0   0   2   0   2   0   0   2   2   0   2   2   2   0   2   2   0   0   0   0   0   0   2   0   2   0   0   2   0   0   2   2   2   2   0   0   0   2   0   2   2   2   2   2   0   2   0   0   2   2   2   0   0   0   0   2   2   2   0   0   0   0   2   0   0   0   0
 MK-6-11                2   0   0   0   0   0   0   0   2   0   2   2   2   2   0   0   0   2   2   0   2   0   2   2   0   0   0   2   2   0   2   2   0   0   0   0   0   2   2   0   2   2   2   2   0   0   0   2   2   0   0   2   0   0   2   2   2   2   0   2   2   0   0   2   2   2   0   2   2   0   2   0   0   0   0   2   2   0   2   2   0   0   0   2   0   0   2   0   0   0   2   2   0   2   0   2   0   0   0   0   2   2   0   2   2   2   0   0   0   2   0   0   0   2   0   2   0   0   0   2   2   2   2   2   2   2   2   0   0   2   0   2   2   0   0   2   0   2   0   0   2   2   0   2   2   2   0   2   2   0   2   0   2   0   0   2   0   2   2   0   2   0   0   2   2   2   0   0   0   0   2   0   2   2   2   2   2   0   2   0   0   2   2   2   0   0   0   0   2   2   2   0   0   0   0   0   0   0   0   0
 MK-6-12                2   0   0   0   0   0   0   2   2   0   2   2   2   2   0   0   0   2   2   0   2   0   2   2   0   0   0   0   2   2   2   2   0   0   0   0   0   2   0   0   2   2   2   2   0   0   2   2   2   2   0   2   0   0   2   2   2   2   0   2   2   0   2   2   2   2   0   2   2   0   2   0   0   0   0   0   2   0   2   2   0   0   0   2   0   0   2   0   0   0   2   2   0   2   0   2   0   0   0   0   2   2   0   0   2   2   0   0   0   0   0   0   0   2   0   2   0   0   0   2   2   2   0   2   2   2   2   0   0   2   0   2   2   2   0   2   0   0   0   0   2   2   0   2   2   2   0   2   2   0   2   0   2   2   0   2   0   2   2   0   2   0   0   2   2   2   0   0   0   0   2   0   2   2   2   0   2   0   2   0   0   2   2   2   0   0   0   0   0   2   0   0   0   0   2   0   0   0   0   2
 MK-6-13                2   0   2   0   0   0   0   2   2   0   2   2   2   2   0   0   0   0   2   0   2   0   0   2   2   0   0   2   2   2   2   0   0   0   0   0   0   2   0   0   2   2   2   2   0   0   2   2   2   2   0   2   0   0   2   2   2   2   0   2   2   0   2   2   2   2   0   2   2   0   2   0   0   0   0   0   2   0   2   2   0   0   0   2   0   0   2   0   0   0   2   2   2   2   0   2   0   0   0   0   2   2   0   0   2   2   0   0   2   0   0   2   0   2   0   2   0   0   0   2   2   2   0   2   2   2   2   2   0   2   0   2   2   2   0   2   0   0   2   0   2   2   0   2   0   2   0   0   2   0   2   0   2   2   0   2   0   2   2   0   2   0   0   2   2   2   0   0   0   0   2   0   2   0   2   0   2   0   2   0   2   2   2   2   0   0   0   0   0   2   0   0   0   0   2   0   0   0   0   2
 MK-6-14                2   2   2   0   0   0   0   2   2   0   2   2   2   2   2   0   0   0   2   0   2   0   0   2   2   0   0   2   2   2   2   0   2   0   0   0   0   2   0   0   2   2   2   2   0   0   2   2   2   2   0   2   0   0   2   2   2   2   0   0   0   0   2   2   2   2   2   2   0   0   2   0   0   2   0   0   2   2   2   2   0   0   0   2   0   0   2   0   0   0   2   2   2   2   0   2   0   0   0   0   2   2   0   2   2   2   0   0   2   0   0   2   0   2   0   2   0   0   0   2   0   2   0   0   2   2   2   2   2   2   0   2   2   2   0   2   0   0   2   0   2   2   0   0   0   2   0   2   2   0   2   0   2   2   0   2   2   2   2   0   2   0   0   2   2   2   0   0   0   0   2   0   2   0   2   0   2   0   2   0   2   2   2   2   0   0   0   0   0   2   0   0   0   0   2   2   0   0   0   2
 MK-6-15                2   2   2   0   0   0   0   2   2   0   2   2   2   2   2   2   0   0   2   0   2   2   0   2   2   0   0   2   2   2   2   0   2   0   0   0   0   2   0   0   0   2   2   0   2   0   0   0   0   0   0   2   2   0   2   2   2   2   0   2   0   2   0   2   2   2   2   2   0   0   2   0   0   2   0   0   2   2   2   2   0   0   0   2   0   0   2   0   2   0   2   2   2   2   0   2   0   0   0   0   2   2   0   2   2   2   0   0   2   0   0   2   0   2   2   2   0   0   0   2   0   2   0   0   2   2   2   0   2   2   0   2   0   2   0   2   0   0   2   0   2   2   0   0   0   2   0   2   2   0   2   0   2   0   0   2   2   0   2   0   2   0   0   2   2   2   2   0   0   0   2   0   2   0   2   0   2   0   2   2   2   2   2   2   0   0   0   0   2   2   0   0   0   0   2   2   0   0   0   2
 MK-6-16                2   2   2   0   0   2   0   2   2   0   2   2   2   0   0   0   0   2   2   0   2   2   2   2   2   0   0   2   2   2   2   0   2   0   0   0   0   2   0   0   0   2   2   0   2   0   0   0   0   0   0   2   2   0   2   2   2   2   0   2   0   2   2   2   2   2   2   2   0   0   2   0   0   2   0   2   2   2   2   2   0   0   0   0   0   0   2   0   2   0   2   0   2   2   0   2   0   0   0   0   2   2   0   2   2   2   0   0   2   2   0   2   0   2   2   2   0   0   0   2   0   2   0   0   2   2   2   0   2   2   2   2   0   2   0   0   0   0   2   0   2   2   0   0   0   2   0   2   2   0   2   0   0   0   0   2   2   0   2   0   2   0   0   2   2   2   2   0   0   0   0   0   2   0   2   0   2   0   2   0   2   2   2   2   0   0   0   0   2   2   0   0   0   0   2   2   0   2   0   0
 
!****************************************** Phenotypic Data **********************************************************
!-100.0 is resevred for missing phenotype
SimulatedTrait1        11.8895   10.0273   17.7852   15.6364   11.7572   12.9067   11.3717   23.2270   14.9872    9.2354   17.4229   18.9983   16.1534   11.1303   17.0595   13.3368   11.9365   18.8281   17.0458    9.2825   16.4763   17.6488    8.9245   15.5587   17.6687   16.7444   16.4746   14.6851   14.4280   12.2247   18.0068   13.1819   20.5316   16.9219   14.8110   21.6043   11.2804   13.8922   12.0901   17.1903   17.6250   13.8663   13.8630   13.9955   13.4798   19.8266   20.6155   14.6410   15.8391   14.4609   10.7296   18.5254   14.5500   16.5975   15.0463    9.1327   15.4164   20.1605   11.8747   14.3446   12.1721   16.8730   11.4999   15.1216   17.7497   10.4914   18.5882   18.0067   21.0463   19.6496   10.7938   16.4060   10.6221   16.3994   12.7757   15.0106    9.2972   10.1433   12.9124   15.4669   14.8389   12.5526   17.5051   10.4233   14.9750   17.6060   11.3024   15.1306   11.7382   15.2847   16.7820   11.6692   19.5596   11.6340   15.2447   17.6463   18.5325   16.6503   14.1109   15.8569   15.1603   17.0054   12.5856   15.6981   15.9435   14.5529   17.1013   12.3926   15.2713   10.8159   14.8990   18.5311   18.3847   15.3299   13.8605   18.6785   15.0622   15.0265   16.3560   19.2031   13.2447   16.6548   16.2208   10.3533   16.4249   18.0215   10.9096   20.0790   14.8558   12.0841   13.5719   12.2763   15.7090   17.6038   12.2759   18.4670   17.3016   15.5258   10.4419   15.3824   14.8785   17.4478   15.3931   14.9082   14.6286   17.0777   15.5437    7.8960   16.0027   13.8757    6.5320   15.1712   14.0631   18.4768   15.2841   18.9972   17.4741   15.6272   13.8685   19.0629   16.5259   15.9598   16.6660   12.7054   15.1222   11.7555    9.4063   14.7279   14.3095   20.0025   13.8361   13.4688   16.3881   20.5263   13.6738    9.7472   13.2456   14.0819   15.1791   15.2701   20.2518   10.3410    8.4971   16.7647   16.4015   17.3025   21.6495    9.9446   16.3625   11.4613   13.9460   15.1261   13.0102   13.6664   17.5323   15.5310   17.4789   12.9612   19.2054    8.3390
SimulatedTrait2        11.5891   11.8298   12.8940    9.2550    8.9356    9.8520    9.5861    9.9572    9.6182    9.3138   10.1916   10.5105    9.9875   13.4359   10.4667   12.0271    9.4118    8.9592   10.8802   11.2417    9.2794    8.6295    8.3249    9.4591    8.8564   12.2831   11.0988    7.6333    9.0142   12.2785    8.7494   10.8012   11.3440    7.1728    8.0954    9.2143   11.6685   11.1359   10.4894    8.9491    9.2142    7.4931    9.5232    8.0948    9.5080    9.6900   10.2706    8.4456    9.9641    8.6990    7.6548    8.6143   12.3927    9.0610   12.3443   10.1800    8.8890   12.9231   10.8080    7.3536   11.9385   11.5765   11.4119    9.1721    8.5133   11.2014    9.0601    8.6082    8.8638    7.4752   11.7803   10.9128    9.7857    8.7173    9.2742   10.0244    9.2423   11.3605   11.3480    8.3323    8.6209   10.3993    8.4521   10.4494    9.6386    9.0878   13.1352    9.8206    9.0397    8.7572    7.9959   10.4229   11.8355   10.2271   11.2505   10.3963    7.3762    9.2862   10.8399    9.7541    8.8974    8.8956    8.9817   10.9156    9.4664   11.1642    9.7531   11.1061   11.1980   10.6554    6.1212   10.4548    9.9572   12.3028    9.5782   10.0320   11.2198   10.6984    6.8681   10.2827    5.4465   10.4525   10.5148   12.3373   10.6862   10.6920   12.1134    9.8957   10.7286   12.1665    9.3490   11.0926    9.4391    8.8233   11.0853    8.5773   11.3498    9.9673   11.7897   11.1339    9.3613   10.8373    8.7570    9.3382   11.6173    8.8421   10.1283   11.1572    8.6454   10.2052    9.4729   10.9769   12.6045   10.9272    8.6460    7.9564    9.6912   12.2312   11.6847    9.5900   11.3819    9.4154    8.1469    9.4040   10.0094    8.1850   12.9063    7.3949   10.0511   10.3948   11.0043   10.0573    8.8446    8.6529   10.2098   11.0441    9.7793    7.6946   10.3235   11.6205    7.5262    9.5912    8.4315   11.1870   10.1600   10.3412   10.0424    8.5964    9.8530   13.4607   10.4840   11.2342   10.9705    8.9700   11.4059   12.0077   10.1155    9.1852    5.7561   12.2617
 
