# Supplementary material for: Inclusive Composite Interval Mapping of QTL by Environment Interactions in Biparental Populations
Source: PLoS One. 2015 Jul 10;10(7):e0132414. doi: 10.1371/journal.pone.0132414 (PMC4498613; doi:10.1371/journal.pone.0132414)
Supplement: S4 File — (ZIP) [file pone.0132414.s004.zip › H=0.1/L1/run_00103.met]

!**********************Note: lines staring with "!" are remarks and will be ignored in the program********************
!*********************************General Information**********************************
!Assuming F1 = P1 x P2, populations available in QTL IciMapping are: 
!  1, P1BC1F1 = P1 x F1, the first backcrossing where P1 is used as the recurrent parent;
!  2, P2BC1F1 = P2 x F1, the first backcrossing where P2 is used as the recurrent parent;
!  3, F1DH, F1-derived doubled haploids; 
!  4, RIL or F1RIL, recombination inbred lines through the repeated selfing of F1;
!  5, P1BC1RIL, recombination inbred lines through the repeated selfing of P1BC1F1;
!  6, P2BC1RIL, recombination inbred lines through the repeated selfing of P2BC1F1;
!  7, F2, the selfing generation of F1;
!  8, F3, the selfing generation of F2;
!  9, P1BC2F1, the second backcrossing where P1 is used as the recurrent parent; 
! 10, P2BC2F1, the second backcrossing where P2 is used as the recurrent parent;
! 11, P1BC2RIL, recombination inred lines through the repeated selfing of P1BC2F1; 
! 12, P2BC2RIL, recombination inred lines through the repeated selfing of P2BC2F1; 
! 13, P1BC1F2, the selfing generation of P1BC1F1; 
! 14, P2BC1F2, the selfing generation of P2BC1F1; 
! 15, P1BC2F2, the selfing generation of P1BC2F1; 
! 16, P2BC2F2, the selfing generation of P2BC2F1; 
! 17, P1BC1DH, P1BC1F1-derived doubled haploids; 
! 18, P2BC1DH, P2BC1F1-derived doubled haploids; 
! 19, P1BC2DH, P1BC2F1-derived doubled haploids; 
! 20, P2BC2DH, P2BC2F1-derived doubled haploids; 
   3      !Mapping Population (see remarks above)
   2      !Mapping Function (1 for Kosambi; 2 for Haldane; 3 for Morgan)
   2      !Marker Space Type (1 for intervals; 2 for positions)
   1      !Marker Space Unit(1 for centiMorgans; 2 for Morgan)
   6      !Number of Chromosomes (or Linkage Groups)
 200      !Size of the mapping population
   2      !Number of environments
 
!***************************************** Chromosomes and Linkage Maps **********************************************
!Chromosome                 NumMarkers
-CH1                        16
-CH2                        16
-CH3                        16
-CH4                        16
-CH5                        16
-CH6                        16
!Linkage map (Marker name followed by position or the interval length)
 MK-1-1                1     0.000
 MK-1-2                1    10.000
 MK-1-3                1    20.000
 MK-1-4                1    30.000
 MK-1-5                1    40.000
 MK-1-6                1    50.000
 MK-1-7                1    60.000
 MK-1-8                1    70.000
 MK-1-9                1    80.000
 MK-1-10               1    90.000
 MK-1-11               1   100.000
 MK-1-12               1   110.000
 MK-1-13               1   120.000
 MK-1-14               1   130.000
 MK-1-15               1   140.000
 MK-1-16               1   150.000
 MK-2-1                2     0.000
 MK-2-2                2    10.000
 MK-2-3                2    20.000
 MK-2-4                2    30.000
 MK-2-5                2    40.000
 MK-2-6                2    50.000
 MK-2-7                2    60.000
 MK-2-8                2    70.000
 MK-2-9                2    80.000
 MK-2-10               2    90.000
 MK-2-11               2   100.000
 MK-2-12               2   110.000
 MK-2-13               2   120.000
 MK-2-14               2   130.000
 MK-2-15               2   140.000
 MK-2-16               2   150.000
 MK-3-1                3     0.000
 MK-3-2                3    10.000
 MK-3-3                3    20.000
 MK-3-4                3    30.000
 MK-3-5                3    40.000
 MK-3-6                3    50.000
 MK-3-7                3    60.000
 MK-3-8                3    70.000
 MK-3-9                3    80.000
 MK-3-10               3    90.000
 MK-3-11               3   100.000
 MK-3-12               3   110.000
 MK-3-13               3   120.000
 MK-3-14               3   130.000
 MK-3-15               3   140.000
 MK-3-16               3   150.000
 MK-4-1                4     0.000
 MK-4-2                4    10.000
 MK-4-3                4    20.000
 MK-4-4                4    30.000
 MK-4-5                4    40.000
 MK-4-6                4    50.000
 MK-4-7                4    60.000
 MK-4-8                4    70.000
 MK-4-9                4    80.000
 MK-4-10               4    90.000
 MK-4-11               4   100.000
 MK-4-12               4   110.000
 MK-4-13               4   120.000
 MK-4-14               4   130.000
 MK-4-15               4   140.000
 MK-4-16               4   150.000
 MK-5-1                5     0.000
 MK-5-2                5    10.000
 MK-5-3                5    20.000
 MK-5-4                5    30.000
 MK-5-5                5    40.000
 MK-5-6                5    50.000
 MK-5-7                5    60.000
 MK-5-8                5    70.000
 MK-5-9                5    80.000
 MK-5-10               5    90.000
 MK-5-11               5   100.000
 MK-5-12               5   110.000
 MK-5-13               5   120.000
 MK-5-14               5   130.000
 MK-5-15               5   140.000
 MK-5-16               5   150.000
 MK-6-1                6     0.000
 MK-6-2                6    10.000
 MK-6-3                6    20.000
 MK-6-4                6    30.000
 MK-6-5                6    40.000
 MK-6-6                6    50.000
 MK-6-7                6    60.000
 MK-6-8                6    70.000
 MK-6-9                6    80.000
 MK-6-10               6    90.000
 MK-6-11               6   100.000
 MK-6-12               6   110.000
 MK-6-13               6   120.000
 MK-6-14               6   130.000
 MK-6-15               6   140.000
 MK-6-16               6   150.000
!*********************************** Marker Types ********************************************************************
!Co-dominant marker: When heterozygote F1 is present, P1 is coded as 2, F1 is coded as 1, and P2 is coded as 0; Otherwise, P1 is coded as 2, and P2 is coded as 0. 
!Dominant marker: When heterozygote F1 is present, P1 and F1 are coded as 12, and P2 is coded as 0; Otherwise, P1 is coded as 2, and P2 is coded as 0.  
!Recessive markers: When heterozygote F1 is present, P1 is coded as 2, and F1 and P2 are coded as 10; Otherwise, P1 is coded as 2, and P2 is coded as 0. 
!Missing marker is coded as -1. 
 MK-1-1                 2   2   0   2   0   0   2   2   2   2   2   0   0   0   2   2   0   2   0   2   0   0   2   0   2   0   2   0   2   2   2   0   2   2   2   0   0   2   0   0   2   2   0   0   2   0   2   0   2   0   2   0   0   2   0   0   0   0   0   0   2   2   2   2   0   2   0   2   0   2   0   2   0   2   2   0   0   0   0   0   0   0   2   0   0   2   2   2   0   0   2   0   0   0   0   0   0   2   2   2   0   2   0   2   0   0   0   0   2   0   2   0   2   0   2   0   2   0   2   2   2   0   0   0   0   2   2   0   0   2   2   0   2   2   0   0   0   2   0   2   2   2   2   0   2   0   0   0   2   0   2   0   0   2   2   2   0   0   0   2   2   2   2   0   2   0   2   2   2   2   2   0   0   0   2   2   0   2   2   2   0   2   0   2   2   0   2   0   0   0   2   0   0   0   2   0   0   0   2   2
 MK-1-2                 2   0   0   2   0   0   2   2   2   2   2   0   2   2   2   2   2   2   0   2   0   0   2   0   2   0   2   0   2   2   2   0   2   2   2   0   0   2   0   0   2   2   0   0   2   0   2   0   2   0   0   0   0   2   0   0   0   0   0   0   0   0   2   2   0   2   0   2   0   2   0   2   0   2   2   0   0   0   0   0   0   0   2   0   0   2   2   2   0   0   2   0   0   2   0   0   0   2   2   2   0   2   0   2   2   0   2   0   2   0   2   0   2   0   2   0   0   0   2   2   2   0   0   0   0   2   2   0   0   2   2   0   2   2   0   0   0   2   0   2   2   2   0   0   2   0   0   0   2   0   2   0   2   2   2   2   0   0   0   2   2   2   2   0   0   0   2   2   2   0   2   0   2   0   2   2   0   2   2   2   0   2   0   2   2   0   2   0   0   0   2   0   0   0   2   0   0   0   2   0
 MK-1-3                 2   0   0   2   0   0   2   2   0   2   2   0   2   2   2   0   2   2   2   2   0   0   2   0   0   0   2   0   2   2   2   0   2   2   2   0   0   2   0   0   2   2   0   0   2   0   2   0   0   0   0   0   0   2   2   0   0   2   0   0   2   0   2   2   2   2   0   2   0   0   0   2   0   2   2   0   0   0   0   0   0   0   2   0   0   2   2   2   0   0   0   0   0   2   0   0   0   2   2   2   0   2   0   2   2   0   2   0   2   2   2   0   2   0   2   0   0   0   2   2   2   0   0   0   0   2   2   0   0   2   2   0   0   2   0   0   0   0   0   2   2   2   0   0   2   0   0   0   2   0   2   0   2   2   2   0   0   0   0   2   2   2   2   0   0   0   0   2   0   0   2   0   2   0   2   2   0   2   2   2   0   2   0   2   2   0   2   0   0   0   2   0   0   0   2   0   0   0   2   0
 MK-1-4                 2   0   0   2   0   0   2   2   0   2   0   0   2   2   2   0   2   2   2   2   0   0   2   0   2   0   2   0   2   2   2   0   2   2   2   2   0   2   0   0   2   2   0   2   0   2   0   0   2   2   0   0   0   2   2   0   0   2   2   0   2   0   2   2   2   2   0   2   0   2   0   2   0   2   2   0   0   0   0   0   0   0   2   0   0   2   2   2   2   0   0   0   0   2   0   0   0   2   2   0   0   2   0   2   2   0   2   0   0   2   2   0   2   0   2   0   0   0   0   2   2   0   0   0   0   2   2   0   0   2   2   0   0   2   0   0   0   0   0   2   2   2   0   2   2   0   0   0   2   0   2   0   2   2   2   0   0   0   0   2   2   2   2   0   0   0   0   2   2   0   2   0   2   0   2   2   0   2   2   2   0   2   0   2   2   0   2   0   0   0   2   0   0   0   2   0   0   0   2   0
 MK-1-5                 2   0   0   2   0   0   2   2   0   2   0   0   2   0   2   0   2   2   2   2   0   0   2   0   2   0   2   0   2   2   2   0   2   2   2   2   2   2   0   0   2   2   0   2   0   2   0   0   2   2   0   0   0   2   2   0   0   2   2   0   2   0   2   2   2   2   0   2   0   2   0   2   0   2   2   0   0   0   0   0   0   0   2   0   0   2   2   2   2   0   2   2   0   0   0   2   0   2   2   0   0   2   0   2   2   0   2   0   0   2   2   0   2   2   2   0   0   0   0   2   2   0   2   0   0   2   2   0   0   2   0   0   0   2   0   0   0   2   0   2   0   2   2   2   2   2   0   0   2   0   2   0   0   2   2   0   0   0   0   2   2   2   2   0   0   0   0   2   0   2   2   0   2   0   2   2   2   0   2   2   2   2   0   0   2   0   2   0   0   2   2   0   0   0   2   0   0   0   2   0
 MK-1-6                 2   0   0   2   0   0   2   2   2   2   0   0   0   0   2   0   2   2   2   2   0   0   2   0   2   0   2   0   2   2   0   0   2   2   2   2   2   2   0   2   2   2   0   2   0   2   0   0   2   2   2   2   0   2   2   0   0   2   2   0   2   0   2   2   2   2   0   0   0   2   0   2   0   0   2   0   0   2   0   0   0   0   2   0   0   2   0   2   2   0   2   0   0   0   0   2   0   2   0   0   0   2   0   2   2   0   2   0   0   2   2   0   2   2   2   0   0   0   2   2   2   0   0   0   0   2   2   0   0   2   0   0   0   2   0   2   0   2   0   2   0   2   2   2   2   0   0   0   2   0   2   0   0   2   2   0   0   0   0   2   2   2   2   0   0   0   0   2   0   2   2   0   2   0   2   0   2   0   2   2   2   2   0   0   2   0   2   0   0   2   2   0   0   0   2   0   0   0   2   0
 MK-1-7                 2   0   2   2   0   0   2   2   2   2   0   0   2   0   2   0   2   2   2   2   0   0   2   0   2   0   2   0   2   2   0   0   2   2   2   2   2   2   0   2   2   2   0   2   0   2   0   0   0   2   2   2   0   0   0   0   0   2   2   0   2   0   2   0   2   2   0   0   0   2   2   2   2   0   0   0   0   2   0   0   0   0   2   0   0   2   0   2   2   0   2   0   0   0   0   2   0   2   0   0   2   2   0   2   2   2   2   0   0   2   2   0   2   2   2   0   0   0   2   2   2   0   0   0   0   2   2   0   2   2   0   2   0   2   0   2   0   2   2   2   0   2   2   2   2   0   0   0   2   0   2   0   0   2   2   0   0   0   0   2   2   2   2   0   0   0   0   0   0   2   2   0   2   0   2   0   2   0   2   2   2   2   2   0   2   2   2   0   0   2   0   0   2   0   2   0   0   0   2   0
 MK-1-8                 2   0   2   2   0   2   2   2   0   2   0   0   2   0   2   2   2   2   2   2   0   0   2   0   2   0   2   0   2   0   0   0   2   2   2   2   2   2   0   2   2   2   0   2   0   2   0   0   0   2   0   2   0   0   0   0   0   2   2   0   2   0   0   0   2   2   0   0   0   2   2   2   2   0   2   0   0   2   0   0   0   0   2   0   0   2   0   2   2   0   2   0   0   0   0   0   0   2   0   0   2   2   2   2   2   2   2   0   0   2   2   0   2   2   2   0   0   0   2   2   2   0   0   0   2   0   2   0   0   2   0   0   0   2   0   2   0   2   0   0   0   2   2   2   2   2   0   0   2   2   2   0   0   2   2   0   0   0   2   2   2   0   0   0   0   0   0   0   0   2   2   2   2   2   2   0   2   0   2   2   2   2   2   0   2   2   2   0   0   0   0   0   2   0   2   0   0   0   2   0
 MK-1-9                 2   0   2   2   0   2   0   2   0   2   0   0   2   0   0   2   2   2   0   2   0   0   2   0   2   0   2   0   2   0   0   0   2   2   2   2   2   2   0   2   2   2   0   2   0   2   0   2   0   2   0   2   0   0   2   0   0   2   2   0   0   0   0   0   2   2   0   0   2   2   2   2   0   0   2   0   0   2   0   0   0   0   2   0   0   2   0   2   2   0   2   0   0   0   0   0   0   2   0   0   2   2   2   2   0   2   2   0   0   2   2   0   2   2   2   0   0   0   2   2   2   0   0   0   2   0   2   2   0   2   0   0   0   0   0   2   0   2   0   0   0   2   2   2   2   2   0   0   2   2   2   0   0   2   2   0   0   0   2   2   2   0   0   0   0   0   0   0   0   0   2   2   2   2   2   0   2   0   2   2   0   2   2   0   2   0   2   0   0   0   0   0   2   0   2   0   0   0   2   0
 MK-1-10                2   0   2   2   0   2   0   2   0   2   0   0   0   0   0   2   2   2   0   2   0   0   2   0   2   0   2   0   2   0   0   2   0   2   2   2   2   2   0   2   2   2   0   2   0   2   2   2   2   2   0   2   0   0   2   0   0   2   2   0   0   0   0   0   0   0   0   0   2   2   2   2   0   0   2   0   0   2   0   0   0   0   2   0   0   2   0   0   2   0   2   0   0   0   0   0   0   2   0   0   0   2   2   2   0   2   0   0   2   2   2   0   2   2   2   0   0   0   2   0   2   0   0   0   2   0   2   2   0   2   0   0   0   0   0   2   0   2   0   0   0   2   2   2   2   2   0   0   0   2   2   0   0   2   2   2   0   0   0   2   2   0   0   0   0   2   0   0   0   0   2   2   2   2   2   0   2   0   2   2   0   2   2   0   2   0   2   0   0   0   0   0   2   0   2   0   0   0   2   0
 MK-1-11                2   0   2   0   0   0   2   2   0   2   0   0   0   0   0   2   2   2   0   2   0   0   2   0   2   0   0   0   2   2   0   2   0   2   2   2   0   2   0   2   2   2   0   2   0   2   2   2   2   2   0   2   0   0   2   0   0   2   2   0   0   0   0   0   0   0   0   0   2   2   2   2   0   0   2   0   0   2   0   0   0   0   2   0   0   2   0   0   2   2   2   0   2   0   0   0   0   2   0   2   0   2   2   2   0   2   0   0   2   0   2   0   2   0   2   0   0   0   2   0   2   0   0   0   2   0   2   2   0   2   0   0   0   0   0   2   0   2   0   2   0   2   2   2   2   2   0   0   0   2   2   0   0   2   2   2   0   2   0   2   2   0   0   0   0   2   0   0   0   0   2   2   2   2   0   0   2   0   0   2   0   2   2   0   2   0   2   0   0   0   2   2   2   0   2   0   0   0   2   0
 MK-1-12                2   0   2   0   0   0   2   2   0   0   0   0   0   0   0   2   2   2   2   2   0   0   2   0   0   0   0   0   2   2   0   2   0   2   2   2   0   2   0   2   2   2   2   0   2   0   2   2   2   2   2   2   0   0   2   0   0   2   0   0   0   2   0   2   0   0   0   0   2   2   2   2   2   0   2   0   0   0   0   0   0   0   2   0   0   2   0   0   2   2   2   0   2   0   0   0   0   2   0   2   0   2   0   2   0   2   0   0   2   0   2   0   2   0   2   0   0   0   2   0   2   0   2   2   0   0   2   2   0   2   0   2   0   0   2   0   0   2   0   2   0   2   2   2   2   2   0   0   0   2   2   0   0   2   2   2   0   0   0   2   2   0   0   0   0   2   0   0   0   0   2   2   2   2   0   0   2   0   0   2   0   2   2   0   2   0   2   0   0   0   2   2   2   0   2   0   2   0   2   0
 MK-1-13                2   0   2   0   0   2   2   2   0   0   0   0   2   0   0   2   2   2   2   2   0   0   2   0   0   0   0   0   2   2   0   2   2   2   2   2   0   2   0   2   2   2   2   2   0   0   2   2   2   2   2   2   0   0   2   0   0   2   0   0   0   2   0   2   0   0   0   0   2   2   2   2   2   0   2   0   0   0   0   0   0   0   0   0   0   2   0   0   2   2   2   0   2   0   0   0   0   2   0   2   0   2   0   2   0   2   0   0   2   0   2   0   2   0   2   0   0   0   2   0   2   0   2   2   0   0   2   2   0   2   0   2   0   0   2   0   0   2   2   2   0   2   2   2   2   2   0   0   0   2   2   0   0   2   2   2   0   0   0   2   2   0   0   0   0   2   0   0   0   0   2   2   2   2   0   0   2   0   0   2   0   2   2   0   2   0   2   0   0   0   2   2   2   2   2   0   2   0   2   0
 MK-1-14                2   0   0   0   0   0   2   2   0   0   0   0   2   0   0   2   2   2   2   2   2   0   2   0   0   0   0   0   2   2   0   2   2   2   2   2   0   2   0   2   2   2   2   2   0   0   2   2   2   2   2   2   0   0   2   0   0   2   2   0   0   2   0   2   0   0   0   0   2   2   2   2   2   0   2   0   2   0   2   0   0   0   0   0   0   2   0   0   2   2   2   0   0   0   0   0   0   2   0   2   0   2   2   2   0   2   0   0   2   0   2   0   2   0   2   0   0   0   2   2   2   0   2   2   2   0   2   2   0   2   0   2   0   0   2   0   0   2   2   0   0   2   2   2   0   2   2   0   0   2   2   0   0   2   2   2   0   0   0   2   2   0   0   0   0   2   0   0   0   0   2   2   2   2   0   0   2   0   0   2   2   2   2   0   2   0   2   0   0   0   2   2   2   2   2   0   2   0   2   2
 MK-1-15                2   0   0   0   0   0   2   2   0   0   0   0   2   0   0   2   2   2   2   0   2   0   2   2   0   0   0   0   2   2   0   2   2   2   2   2   0   2   2   2   2   2   2   2   0   0   2   2   2   2   0   2   0   0   2   0   0   2   2   2   0   2   0   2   0   0   0   0   2   2   2   2   2   0   2   0   2   0   2   0   0   0   0   0   0   0   0   0   2   2   2   0   0   0   0   2   0   2   0   2   0   2   2   2   0   2   0   0   2   2   2   2   2   0   2   0   2   0   2   0   0   0   2   2   2   0   2   2   0   2   0   2   0   0   2   0   0   2   2   0   0   2   2   0   0   0   2   0   0   2   0   0   0   2   2   0   0   2   0   0   2   0   0   0   0   2   0   0   0   0   2   2   2   2   0   0   2   0   0   2   2   2   2   0   2   2   2   0   0   0   2   0   2   2   0   0   2   0   2   2
 MK-1-16                2   0   0   0   0   0   2   2   0   0   0   2   2   0   0   2   2   2   0   2   2   0   2   2   0   0   0   0   0   0   0   2   0   2   2   2   0   2   2   2   2   2   2   2   0   0   2   2   2   2   0   2   0   2   2   0   0   2   2   2   0   2   0   2   0   0   0   0   0   2   2   2   2   0   2   0   2   0   2   2   0   0   0   0   0   0   0   0   2   2   2   0   0   2   0   2   0   2   0   2   0   2   2   2   0   2   0   0   2   2   2   0   2   0   2   0   2   0   2   0   0   0   2   2   2   0   2   0   0   2   0   2   0   0   2   0   0   2   2   2   0   2   2   0   0   2   0   0   0   2   0   0   2   2   2   0   0   2   0   0   2   2   0   0   0   2   0   0   0   0   2   2   2   0   0   0   2   0   0   2   2   2   2   0   2   2   2   0   0   0   2   0   2   2   0   0   2   0   2   2
 MK-2-1                 2   0   0   2   2   0   2   2   2   0   0   2   0   2   0   2   2   2   2   2   2   2   2   2   0   0   0   2   2   2   2   0   0   0   0   2   2   2   0   2   0   0   0   0   2   0   2   0   2   0   2   2   2   2   0   2   2   2   0   0   0   2   0   2   0   0   0   2   0   0   0   0   0   2   2   0   0   2   0   2   2   0   0   0   2   0   2   0   2   2   2   2   0   0   0   2   0   2   2   0   2   0   2   2   0   0   0   0   2   0   2   2   2   2   2   2   0   2   2   2   0   2   0   0   2   0   2   2   2   0   2   2   0   0   0   0   0   2   0   0   2   0   0   0   2   0   0   2   0   0   0   0   0   0   0   2   2   0   0   2   0   0   0   0   0   0   0   2   2   0   0   0   0   0   0   2   2   2   0   0   0   0   2   0   2   0   2   2   2   0   2   2   0   2   2   2   0   0   0   0
 MK-2-2                 2   0   0   2   2   0   2   2   2   0   0   2   0   0   0   2   2   0   2   2   2   2   2   2   0   0   0   2   2   2   2   0   0   0   0   2   2   2   0   2   0   0   0   2   2   0   2   2   2   0   2   2   2   2   0   2   2   2   0   0   0   2   0   2   2   0   0   2   2   0   0   0   0   0   2   0   0   2   0   2   2   2   0   0   2   0   0   0   2   2   2   2   0   0   0   2   0   2   2   0   2   0   2   2   0   2   0   0   2   0   2   0   2   2   2   2   0   2   2   2   0   2   0   0   2   0   0   2   2   0   2   2   0   0   2   0   0   2   0   0   2   0   0   0   2   0   0   2   2   0   0   0   0   0   0   2   2   0   2   0   0   0   0   0   0   0   0   2   2   0   0   0   0   0   0   2   2   2   0   0   0   0   2   2   2   0   2   2   2   0   2   2   0   2   2   2   0   0   0   0
 MK-2-3                 2   0   0   2   2   0   2   2   2   0   2   2   0   2   2   2   2   0   2   2   2   2   2   2   0   0   0   2   2   2   2   0   2   0   0   2   2   2   0   2   0   0   0   2   2   0   2   2   2   0   2   0   2   2   0   2   2   2   0   0   2   0   0   2   2   0   0   2   2   0   0   0   2   0   2   2   0   2   0   2   2   2   0   2   2   0   0   0   2   2   2   2   0   0   0   2   0   2   2   0   2   0   0   2   0   2   0   0   2   0   2   0   2   2   2   2   0   2   2   2   0   2   0   0   2   0   0   2   2   0   2   2   0   0   0   0   0   0   0   0   2   0   0   0   2   0   0   2   2   0   0   0   0   2   0   2   2   0   2   0   0   0   0   0   0   0   0   2   2   0   0   2   0   0   0   2   0   2   0   0   0   0   2   2   2   0   2   2   2   0   2   2   0   2   2   2   0   0   0   0
 MK-2-4                 2   0   0   2   2   0   2   2   2   0   2   2   0   2   2   2   2   0   0   2   2   2   2   2   0   0   0   2   2   2   2   0   2   0   0   2   2   2   0   2   2   0   0   0   2   0   0   2   2   0   2   0   2   2   0   2   2   2   0   0   2   0   2   2   0   0   0   2   2   0   0   0   2   0   2   2   0   2   0   2   0   2   0   2   2   0   0   0   2   2   2   2   0   0   0   2   0   2   0   0   2   0   0   2   0   2   0   0   2   0   2   0   2   2   2   2   0   2   2   2   0   2   0   0   2   2   2   2   2   0   2   2   0   2   0   0   0   0   0   0   0   0   0   0   2   0   0   2   2   0   0   0   0   2   0   2   2   2   2   0   0   0   0   0   0   2   0   2   2   0   0   2   0   0   0   0   0   2   0   2   0   2   2   2   2   0   2   2   2   0   2   2   2   2   2   2   2   0   0   0
 MK-2-5                 2   0   0   2   2   0   2   2   2   0   2   2   2   2   2   2   2   0   0   2   0   2   0   0   0   0   0   2   2   2   2   0   2   2   0   0   2   2   0   0   2   0   0   0   2   0   0   2   2   0   2   0   2   2   0   0   0   2   0   0   2   0   2   2   0   0   2   2   2   0   0   0   2   0   2   2   0   2   0   2   0   2   0   2   2   0   0   0   2   0   2   2   0   0   0   2   0   2   0   0   2   0   0   2   0   2   2   0   2   2   2   2   2   2   0   2   0   2   2   0   0   2   0   0   2   0   0   2   2   0   2   2   0   2   0   0   0   0   0   0   0   2   0   0   2   0   0   2   2   0   0   0   0   2   0   2   2   2   2   0   0   0   0   0   0   2   0   0   2   0   0   2   0   0   0   0   0   2   0   2   2   2   2   2   2   0   2   2   2   0   2   2   2   2   2   2   2   0   2   0
 MK-2-6                 0   0   0   2   2   0   2   2   2   2   2   2   2   2   2   2   2   0   0   2   0   2   0   0   0   0   0   2   2   2   2   0   0   2   0   0   2   2   0   0   2   0   0   0   2   0   0   2   2   0   2   0   0   2   0   0   0   2   0   0   2   0   2   2   0   0   2   2   2   0   2   0   2   0   2   0   0   2   0   0   0   2   0   2   2   0   0   0   2   2   2   2   0   0   0   2   0   2   2   0   2   2   0   2   0   2   2   0   2   2   2   2   0   2   0   2   0   2   2   0   0   2   0   0   2   2   0   2   2   0   2   2   0   2   0   2   0   0   0   0   0   2   0   0   0   0   0   2   2   0   0   0   2   2   0   2   2   2   2   0   0   0   0   0   0   2   0   0   0   0   0   2   2   0   0   0   0   2   0   2   2   0   2   2   2   0   2   0   2   0   2   2   2   2   2   0   2   0   2   0
 MK-2-7                 0   0   0   2   2   2   2   2   2   2   0   2   0   2   2   2   2   0   0   2   0   2   0   0   0   0   0   2   2   2   2   0   0   2   0   0   2   2   2   0   0   0   0   0   2   2   0   2   2   0   2   0   0   2   0   0   2   2   0   0   2   0   2   2   0   2   2   2   2   0   2   0   2   0   2   0   0   2   0   0   0   2   0   2   2   0   0   0   2   2   2   2   0   0   0   2   0   2   2   2   2   2   0   2   0   2   2   0   2   0   0   2   0   2   0   2   0   2   2   0   0   0   0   0   2   2   0   2   2   0   2   2   0   0   0   2   0   0   0   0   0   2   0   0   0   2   0   2   2   0   0   0   2   2   0   2   2   2   2   0   0   0   0   0   0   2   0   0   0   0   0   0   2   0   0   0   0   2   0   2   2   0   2   2   2   0   2   0   2   0   2   2   2   2   2   2   2   0   2   0
 MK-2-8                 0   0   0   2   2   2   2   2   2   2   2   2   2   2   2   2   0   0   0   2   2   2   2   0   0   2   0   2   2   2   2   0   2   2   0   0   2   2   2   0   0   0   0   0   2   2   0   2   2   2   2   0   0   2   0   0   2   2   0   2   2   0   2   2   0   0   2   2   2   0   2   0   2   0   2   0   0   2   0   0   0   2   0   2   2   0   2   0   2   2   2   2   0   2   0   0   0   0   2   2   2   2   0   2   0   2   2   0   2   0   0   2   0   2   0   2   0   2   2   0   0   0   0   0   2   2   0   2   2   0   2   2   0   0   2   2   0   0   0   2   0   0   0   0   0   2   2   2   2   0   0   0   2   2   0   2   2   0   2   0   0   0   0   0   0   2   0   0   0   0   2   0   2   0   0   0   0   2   0   2   2   0   2   2   2   0   2   0   2   0   2   2   2   2   2   2   2   0   2   0
 MK-2-9                 0   0   0   2   2   2   2   2   2   2   2   2   2   2   2   2   0   0   0   2   2   2   2   2   2   2   0   2   2   0   2   2   2   2   0   0   2   2   0   0   0   0   0   0   0   2   0   2   2   2   2   0   0   2   2   2   2   2   0   2   2   0   2   2   0   0   2   2   2   0   2   0   2   0   2   0   2   2   0   0   0   2   0   2   2   0   2   0   2   2   2   2   0   2   0   0   0   0   2   0   2   2   0   2   0   2   2   0   2   0   0   2   2   2   0   2   0   2   2   0   0   0   0   0   2   2   0   2   2   0   2   2   0   0   2   2   0   0   2   2   2   0   0   0   0   2   2   2   2   0   0   0   2   0   0   2   2   0   2   0   0   2   0   0   0   2   2   2   0   0   2   0   2   0   0   0   0   2   0   2   2   0   2   2   2   0   2   0   2   0   2   2   2   0   2   2   2   0   2   0
 MK-2-10                0   0   0   2   2   2   2   2   2   2   2   2   2   2   0   2   2   0   0   2   2   2   2   2   2   2   0   2   0   0   2   2   2   2   0   0   2   2   0   0   0   0   0   0   0   2   0   2   2   2   2   0   0   2   2   2   2   2   0   2   2   0   0   2   0   0   2   2   2   2   2   0   2   0   2   0   2   2   2   0   0   2   0   2   2   0   2   0   2   2   2   2   0   2   0   0   0   2   2   0   2   2   0   2   0   2   2   2   2   0   0   2   2   2   2   2   0   0   2   0   0   0   0   0   2   2   0   2   2   0   2   2   0   0   2   0   0   0   2   2   0   0   0   0   0   2   2   2   0   0   0   0   2   2   0   2   2   0   2   0   2   2   0   0   0   2   2   2   0   0   2   2   2   2   0   0   0   2   0   2   2   0   2   0   2   0   2   0   2   0   2   2   0   0   2   2   2   0   2   0
 MK-2-11                0   0   0   2   2   2   0   2   2   2   2   2   2   2   0   2   2   2   0   2   2   0   0   2   2   2   0   2   2   2   2   2   2   2   0   2   2   2   0   0   0   0   0   0   0   2   0   2   2   2   2   0   0   2   2   2   2   2   2   2   2   0   0   2   0   0   2   2   2   2   2   0   2   0   2   0   2   2   2   0   0   2   0   2   2   0   2   0   2   2   2   2   2   2   0   0   0   2   2   0   2   0   0   2   0   2   2   2   2   0   0   2   2   0   2   2   0   0   2   0   0   0   0   2   2   2   0   0   2   0   2   2   2   0   2   0   2   2   2   2   0   0   0   0   2   2   2   2   0   0   0   2   2   2   0   0   2   0   2   0   2   2   0   0   0   2   2   2   0   2   2   2   2   2   0   0   2   2   0   2   0   0   2   0   2   0   2   0   2   0   2   2   0   0   2   2   2   2   2   0
 MK-2-12                0   0   0   2   2   2   0   2   2   2   2   2   2   2   0   2   2   2   0   2   2   0   0   2   0   2   0   2   2   2   2   0   2   2   2   2   2   2   0   0   0   0   0   0   0   2   0   0   2   2   2   0   0   2   0   0   2   2   2   2   0   0   0   2   0   0   2   2   2   2   0   2   2   0   2   0   2   2   2   0   0   2   0   2   2   0   2   0   2   0   2   2   2   0   0   0   0   2   2   0   2   0   2   2   0   2   2   2   2   0   0   2   2   0   2   2   2   0   2   0   0   0   0   0   2   2   0   2   2   0   2   2   2   0   2   0   2   2   2   2   0   0   0   0   2   2   2   2   0   0   0   2   2   2   0   0   2   0   2   0   2   2   2   0   0   2   2   2   0   2   2   2   2   2   0   0   2   0   0   2   2   0   2   0   2   0   2   0   2   0   2   2   0   0   2   2   2   2   2   2
 MK-2-13                0   0   0   2   2   2   0   2   2   2   2   2   0   2   0   2   2   2   0   2   2   0   0   2   0   2   0   2   2   0   2   0   2   2   2   2   2   2   0   0   0   0   0   0   2   0   0   0   2   2   2   0   0   2   0   2   2   2   2   2   0   0   0   2   0   0   2   2   2   2   0   2   2   0   2   0   0   2   2   0   0   2   0   2   0   0   2   2   2   0   2   2   2   0   0   0   0   2   0   0   2   0   2   2   0   2   2   2   2   0   0   2   2   0   2   2   2   0   0   0   0   0   0   0   2   0   0   2   2   0   2   2   2   0   2   0   2   2   2   0   0   0   0   0   0   2   2   2   0   0   0   2   2   2   0   0   2   0   0   0   2   2   2   0   0   2   2   2   0   2   2   2   2   0   0   0   0   0   0   2   2   0   2   0   2   0   2   0   2   0   2   2   0   0   2   2   2   2   2   2
 MK-2-14                0   0   0   2   2   2   0   2   2   2   2   2   0   2   0   0   2   2   0   2   0   0   2   2   0   2   0   2   2   0   2   0   2   2   2   2   2   2   0   0   0   0   0   0   2   0   0   0   2   2   2   0   0   0   0   2   2   2   2   2   0   0   0   2   0   0   2   2   2   2   0   2   2   0   2   0   0   2   0   0   0   2   0   0   0   0   2   2   2   0   2   2   2   0   0   0   2   2   2   0   0   0   0   2   0   2   2   2   2   0   0   0   2   0   2   2   0   0   0   0   0   0   0   0   2   0   0   2   0   0   2   2   2   0   2   0   2   2   2   0   0   0   0   0   0   2   2   2   0   0   0   2   2   2   0   0   2   0   0   0   2   0   2   2   0   2   2   2   0   2   2   2   2   0   0   0   0   2   0   2   2   0   2   2   2   0   2   0   2   0   2   2   0   0   2   2   2   2   2   0
 MK-2-15                2   0   0   0   2   2   2   2   0   2   2   2   0   2   0   0   2   2   0   2   0   2   2   2   0   2   0   2   2   2   2   0   2   2   2   2   2   2   0   2   0   0   0   0   2   0   2   2   2   2   2   0   0   0   0   2   2   2   2   2   0   0   0   2   0   2   2   0   2   2   0   0   2   0   2   0   0   2   0   0   2   2   0   0   0   0   2   2   2   0   2   2   2   0   0   0   0   2   2   0   0   0   0   2   0   2   2   2   2   2   0   0   2   0   2   2   0   0   0   0   0   2   0   0   2   0   0   2   0   0   2   2   2   0   2   2   2   2   2   0   2   2   0   0   0   2   2   2   2   0   2   2   2   2   0   0   2   0   0   0   2   0   2   2   2   0   2   2   0   2   2   2   2   0   0   0   0   2   0   2   2   0   2   2   2   0   2   0   2   0   0   2   0   0   2   2   2   2   2   0
 MK-2-16                2   0   0   0   2   2   2   2   0   2   2   2   0   2   0   0   2   2   0   0   0   2   2   2   0   2   0   2   2   0   2   0   0   2   2   2   2   0   0   0   0   2   0   0   2   0   2   2   2   2   2   0   0   0   0   2   2   2   2   2   0   0   0   2   0   2   2   0   2   2   0   2   2   0   2   0   0   2   0   0   2   2   0   0   0   0   2   2   2   0   2   2   2   0   0   0   2   2   2   0   2   0   0   2   0   2   2   2   2   2   0   0   2   0   2   2   0   0   2   0   0   0   0   0   0   0   0   2   0   0   2   2   0   0   2   0   2   2   2   0   2   2   0   0   0   2   2   2   2   0   2   2   2   2   0   0   2   0   2   0   2   0   2   0   0   0   2   2   0   2   2   2   2   0   0   0   0   2   0   2   2   0   2   2   2   0   2   2   2   0   0   2   0   2   2   2   2   2   2   0
 MK-3-1                 2   0   0   2   0   2   2   0   0   0   0   0   2   2   0   2   2   2   0   0   2   0   0   0   0   2   2   2   0   2   2   0   0   2   0   0   2   2   2   2   2   2   2   0   2   2   2   2   0   2   2   0   0   2   0   2   0   0   0   2   0   0   2   2   2   0   2   2   2   0   2   0   0   0   0   0   0   0   0   0   2   2   0   2   2   2   2   0   0   0   0   0   0   0   0   2   2   0   0   0   2   0   2   0   2   2   2   2   2   0   2   2   2   0   2   2   2   0   0   2   2   2   2   2   2   0   2   2   0   2   2   0   2   0   0   0   2   2   2   2   0   0   2   0   2   0   0   0   0   0   2   2   0   2   2   0   2   0   0   2   0   2   0   0   2   2   2   0   0   2   2   0   2   2   0   0   0   2   2   0   0   2   0   0   2   0   0   0   0   0   2   0   0   2   2   0   2   2   0   0
 MK-3-2                 2   0   0   2   0   2   2   0   0   2   0   0   2   2   0   2   2   2   0   0   2   0   0   0   0   2   2   2   2   0   2   0   2   2   0   0   2   2   0   2   2   2   0   0   0   2   2   2   0   2   2   0   0   2   0   2   0   0   0   2   2   0   2   2   2   0   2   2   2   0   2   0   2   0   0   0   0   0   0   0   2   2   0   2   2   2   2   0   0   0   0   0   0   0   0   2   2   0   0   0   2   0   0   0   2   2   2   0   2   0   2   2   2   0   2   0   2   0   0   2   2   2   2   2   2   0   2   2   0   2   2   0   2   0   0   0   0   2   2   2   0   0   2   0   2   0   0   0   0   0   2   2   0   2   0   0   0   0   0   2   0   2   0   0   2   2   2   0   0   0   2   0   2   2   0   0   0   2   2   0   0   2   0   2   0   2   0   0   0   0   2   0   0   2   2   0   2   2   0   0
 MK-3-3                 2   0   0   2   0   2   2   0   0   2   0   2   0   2   0   2   2   2   0   0   2   0   0   0   0   2   2   2   2   0   2   0   2   2   0   0   2   2   0   2   2   2   0   0   0   2   2   2   0   2   2   0   2   2   0   2   0   2   0   2   2   0   2   2   2   0   2   2   2   0   2   0   0   0   0   0   0   0   0   0   2   2   2   2   2   2   2   0   2   0   0   0   0   0   2   2   2   0   0   0   2   0   0   0   2   0   2   0   0   0   2   0   2   0   2   0   2   0   0   2   2   0   2   2   2   0   2   2   0   2   2   0   2   0   0   0   0   2   2   2   0   0   2   0   2   0   0   0   0   0   2   0   0   0   0   0   0   0   0   2   0   2   0   0   2   2   2   0   0   0   2   2   2   2   0   0   2   2   2   0   0   2   0   2   0   0   0   0   0   0   2   0   0   2   2   0   2   2   0   0
 MK-3-4                 2   0   0   2   0   2   2   0   0   2   2   2   0   2   0   2   2   2   0   0   2   0   0   0   0   2   2   2   2   0   2   0   2   2   0   0   2   0   0   2   2   2   0   0   0   0   2   2   0   0   2   0   2   0   0   0   0   2   0   2   2   0   2   2   2   0   2   2   2   0   2   0   0   0   0   0   0   2   0   0   0   2   0   2   2   2   2   0   2   0   0   0   0   0   2   2   2   0   0   0   2   0   2   2   0   0   2   0   0   0   2   0   2   0   0   0   2   0   0   2   2   0   2   2   2   0   2   2   0   0   2   0   2   0   0   0   0   2   2   0   0   0   2   0   2   0   0   0   0   0   0   0   0   0   0   0   0   0   0   2   0   2   0   0   2   2   2   0   0   0   2   2   2   2   0   0   2   2   2   0   0   2   0   2   0   2   2   0   0   0   2   0   0   2   2   0   2   2   0   0
 MK-3-5                 2   0   0   2   0   2   2   0   0   2   2   2   0   2   0   2   2   2   0   0   2   0   0   0   0   0   2   2   2   0   2   0   2   2   0   0   2   0   0   2   2   2   0   0   0   0   0   2   0   0   2   0   2   0   0   0   0   2   0   2   2   0   2   2   2   0   2   2   2   0   2   0   0   0   0   0   0   2   0   2   0   2   0   2   2   2   2   0   2   0   0   0   0   0   2   2   2   0   0   0   2   0   2   2   0   0   2   0   0   0   2   0   2   0   2   0   2   0   0   0   2   0   2   2   2   2   2   0   0   0   2   0   2   0   0   0   0   2   2   0   0   0   2   0   2   0   0   0   0   0   0   0   0   0   0   0   0   0   0   2   0   2   2   0   2   2   2   0   0   0   2   2   2   2   0   0   2   2   2   0   0   2   0   2   0   2   2   0   0   0   2   0   0   2   2   0   2   2   0   0
 MK-3-6                 2   0   0   2   0   2   2   0   0   2   2   2   0   0   0   2   2   2   0   0   2   0   0   0   0   0   2   2   0   0   2   0   2   2   0   0   2   0   0   2   2   0   0   0   0   0   0   2   2   0   2   0   2   0   0   0   2   2   0   2   2   0   2   2   2   0   2   2   2   2   0   2   0   0   0   0   0   2   0   2   0   2   0   2   2   2   0   0   0   0   0   0   0   0   2   2   2   0   0   0   2   0   2   2   0   0   2   2   0   0   2   0   2   0   2   0   2   0   0   0   2   0   0   2   2   2   2   0   0   0   2   0   0   0   0   0   0   2   0   0   0   0   2   0   2   0   0   0   0   0   0   0   0   0   0   0   0   0   0   2   0   2   2   2   2   2   2   0   0   0   2   2   2   2   0   0   2   2   2   0   0   2   2   2   0   2   2   0   0   0   2   0   0   2   2   0   0   0   0   0
 MK-3-7                 2   0   0   2   0   2   2   0   0   2   2   2   0   2   0   2   2   2   0   0   2   0   0   0   2   0   2   2   0   0   2   0   2   2   2   0   2   0   0   2   2   0   0   0   0   0   0   2   2   0   2   0   2   0   0   0   2   2   0   2   2   0   2   2   2   0   2   2   2   2   0   2   0   0   2   0   2   2   0   2   0   2   0   2   2   2   0   0   0   0   0   0   0   0   2   2   2   0   0   0   2   0   2   2   0   0   2   2   0   0   2   0   2   0   2   0   2   0   2   0   2   0   2   2   2   2   2   0   0   0   2   2   0   0   0   0   0   2   0   0   0   0   2   0   2   0   0   0   0   0   0   0   0   0   0   0   0   0   0   0   0   2   2   2   2   0   2   0   0   0   2   2   2   0   0   0   2   2   2   0   0   2   2   2   0   0   2   0   0   0   2   0   0   2   2   0   0   0   0   0
 MK-3-8                 2   0   0   2   0   2   2   0   0   2   2   2   0   2   0   2   2   2   0   2   2   0   0   0   2   0   2   2   2   0   2   0   2   2   2   0   2   0   0   2   2   0   0   0   0   0   0   2   2   2   2   0   2   0   0   2   2   2   0   2   2   0   2   2   2   0   2   2   2   2   0   2   0   0   2   0   2   2   0   0   0   2   0   2   2   2   0   0   0   0   0   0   0   0   2   2   2   0   0   0   2   0   2   2   0   0   2   2   0   0   2   0   0   0   2   0   2   2   2   2   2   0   2   2   2   2   0   0   0   0   2   2   0   2   0   0   0   2   0   0   0   0   2   0   2   0   2   0   0   0   0   2   0   0   0   0   2   0   0   0   0   2   2   2   2   0   0   0   0   0   2   2   2   0   0   0   2   2   2   0   0   2   2   2   0   0   2   0   0   0   2   0   0   2   2   0   0   0   0   0
 MK-3-9                 2   0   0   2   0   2   2   0   0   2   0   2   0   2   0   2   2   0   0   2   2   0   0   0   2   0   2   2   2   0   2   0   2   2   2   0   2   2   0   2   2   0   2   0   0   0   0   2   2   2   0   2   2   0   0   0   2   2   0   2   2   0   2   2   2   0   2   2   2   2   0   2   0   0   0   0   0   2   0   0   0   2   0   2   2   2   0   0   0   0   0   0   0   0   2   2   2   0   0   0   0   0   2   2   0   0   2   2   2   0   2   0   2   0   2   0   2   2   2   2   2   0   2   2   2   2   0   0   0   0   2   2   0   2   0   0   0   2   0   2   0   0   2   0   0   0   2   0   0   0   0   2   0   0   0   0   2   0   0   0   0   2   2   2   2   0   2   0   2   0   2   2   2   0   0   0   2   2   2   0   0   2   2   2   0   0   2   0   2   0   2   0   0   2   2   0   0   0   2   0
 MK-3-10                0   2   0   2   2   0   2   0   0   2   0   0   0   2   2   2   2   0   0   2   2   0   0   0   2   0   2   2   2   0   2   2   2   2   2   0   2   2   0   0   0   0   2   0   0   0   0   2   2   2   0   2   2   0   0   0   2   2   0   2   2   0   2   2   2   0   2   2   2   0   0   2   0   0   0   0   0   2   2   0   0   2   0   2   2   2   0   0   0   0   0   0   0   0   2   2   2   0   0   0   0   0   2   2   0   0   2   2   2   0   0   2   2   0   2   0   2   2   2   0   2   0   2   2   2   2   0   0   0   0   2   2   0   2   0   0   0   2   0   2   0   2   2   0   0   0   2   0   2   0   0   2   2   0   0   0   2   0   0   0   0   2   2   2   2   0   2   0   2   0   2   2   2   0   0   0   2   2   2   0   0   2   2   2   0   0   2   2   2   0   2   0   0   2   2   0   0   0   2   0
 MK-3-11                0   2   2   0   0   0   2   0   0   2   0   0   0   2   2   2   2   0   0   2   2   0   0   0   2   0   2   2   2   2   2   2   2   2   2   0   2   2   0   0   0   0   2   0   0   0   0   2   2   2   0   2   2   0   0   0   2   2   0   2   2   0   2   2   0   0   2   2   2   0   0   2   0   2   0   2   0   2   2   0   2   2   0   2   0   2   0   0   0   2   0   0   0   0   0   2   2   0   0   0   2   0   2   0   0   0   2   2   2   0   0   2   2   0   2   0   2   0   2   0   2   0   2   2   2   2   0   0   0   2   2   2   0   2   0   0   0   0   0   2   0   2   2   0   0   0   0   0   2   0   0   2   2   0   0   0   2   0   2   0   0   2   2   2   2   2   2   0   2   0   2   2   2   0   0   0   2   2   2   0   0   2   0   2   0   0   2   2   2   0   2   2   0   2   2   0   0   2   2   0
 MK-3-12                0   2   2   2   0   0   2   0   0   2   0   0   0   2   2   2   2   0   0   2   0   0   0   0   2   0   2   2   2   2   2   2   2   2   2   0   2   2   0   0   0   0   2   0   0   0   0   2   2   2   0   2   2   0   0   0   2   2   0   2   2   2   2   2   0   0   2   2   2   0   0   2   0   2   0   2   0   2   2   0   0   2   0   2   0   2   0   0   0   2   0   0   0   0   0   2   2   0   0   0   2   0   0   2   0   0   2   2   0   0   0   2   2   0   2   0   2   0   0   0   2   2   2   2   2   2   0   0   0   2   2   2   2   2   0   0   2   0   0   2   0   2   2   0   0   0   0   0   2   2   0   0   2   0   0   0   2   0   0   0   0   2   2   2   2   2   2   0   2   0   2   2   2   0   0   0   2   2   2   0   0   2   0   0   0   0   2   2   2   0   2   2   0   2   2   0   0   2   2   2
 MK-3-13                0   2   2   2   0   0   2   0   0   0   0   2   0   2   2   2   2   2   0   2   2   0   0   0   2   0   2   2   2   0   2   2   2   2   2   0   2   2   0   0   0   0   2   0   0   2   0   2   2   2   0   2   2   0   0   0   2   2   0   2   2   2   2   2   0   0   0   2   2   0   0   2   0   2   2   2   0   2   2   0   0   2   0   2   2   2   0   0   0   2   0   0   0   0   0   2   2   0   0   0   2   0   0   2   0   0   2   2   2   0   0   2   0   0   2   0   2   0   0   0   2   2   2   2   2   2   0   0   0   2   0   2   2   0   2   0   2   0   0   2   0   2   2   0   2   0   0   0   2   2   0   0   2   0   0   0   2   0   0   0   0   2   2   2   2   2   2   0   2   0   2   2   2   0   0   0   2   2   2   0   0   2   0   0   0   0   2   2   2   0   0   2   0   2   2   0   0   0   2   2
 MK-3-14                0   2   2   2   0   0   2   2   0   0   0   2   0   2   2   2   2   2   2   2   2   0   0   0   2   0   2   2   2   0   2   2   2   2   2   0   2   2   0   0   0   2   2   0   0   2   0   2   2   2   0   2   2   0   0   0   2   2   2   0   2   2   0   2   0   0   0   2   2   0   0   2   0   2   2   2   0   2   2   0   0   2   0   2   2   2   0   0   2   0   0   0   0   0   0   2   0   0   0   0   2   0   2   2   0   0   2   2   2   0   0   2   0   2   2   0   2   0   0   0   2   2   2   2   2   2   0   0   0   2   0   2   0   0   2   2   2   2   0   2   0   2   2   0   2   0   2   0   2   2   0   0   2   0   0   0   2   0   0   0   0   2   2   2   2   2   2   2   2   0   0   2   0   0   0   0   0   2   2   0   0   2   0   0   0   0   2   2   0   0   0   2   0   0   0   0   0   0   2   2
 MK-3-15                0   2   2   2   0   0   2   2   0   0   0   2   0   2   2   2   2   2   2   2   2   0   0   2   2   0   2   2   2   0   2   2   2   0   2   0   2   2   0   0   0   0   2   0   0   2   0   2   2   2   0   2   2   2   0   0   2   2   2   0   2   2   0   2   2   0   0   2   2   0   0   2   2   2   2   0   0   2   2   0   0   2   0   2   2   2   0   2   2   0   2   0   0   0   0   2   0   0   0   0   2   0   2   2   0   0   2   2   2   0   0   2   0   2   2   0   0   0   0   0   2   2   2   2   0   2   0   0   0   2   0   2   0   0   2   2   0   2   0   0   0   2   2   2   2   0   0   0   2   2   0   0   2   0   2   0   2   0   0   0   0   2   2   2   2   0   2   2   2   0   2   2   0   0   0   0   0   2   2   0   0   2   0   0   0   0   2   2   0   0   0   2   0   0   0   0   0   0   0   2
 MK-3-16                0   2   2   2   0   0   2   2   0   0   0   2   0   2   2   2   2   0   2   2   2   0   0   2   0   0   2   2   0   0   2   0   2   0   2   0   2   2   0   2   0   0   2   0   0   2   0   2   2   2   0   2   2   2   0   0   2   2   2   0   2   2   0   2   2   0   0   2   2   0   0   2   2   2   2   0   0   2   2   0   0   0   0   2   2   2   0   2   2   0   2   0   0   0   0   2   0   0   0   0   2   0   2   2   0   0   2   2   2   0   0   2   0   2   2   0   0   0   0   0   2   2   2   2   0   2   0   0   0   2   0   2   0   0   2   2   0   0   0   2   0   2   2   2   2   0   0   0   2   2   0   0   2   0   2   0   2   0   0   0   0   2   2   2   2   0   2   2   2   0   2   2   0   2   0   0   0   2   2   0   0   2   0   0   0   0   2   2   2   0   0   2   0   0   0   2   0   0   0   2
 MK-4-1                 0   2   0   2   2   0   2   0   2   0   0   2   2   2   0   2   2   2   0   0   0   0   0   0   2   0   0   0   2   0   0   0   0   0   2   2   0   0   0   2   2   2   2   0   0   0   2   0   0   0   2   2   0   2   2   0   2   2   2   0   2   0   0   2   2   0   0   0   0   2   2   2   0   2   0   0   2   0   0   0   0   0   2   2   2   0   2   0   2   0   0   0   2   0   2   0   0   0   0   2   2   2   2   0   0   0   0   0   2   0   0   2   0   2   2   0   0   2   0   0   0   2   0   2   0   2   2   0   0   0   0   0   0   0   2   2   2   0   0   0   2   0   0   0   0   0   2   0   2   0   2   0   0   0   2   0   2   2   0   2   2   0   0   0   2   0   2   2   2   0   0   0   2   0   2   0   2   2   2   0   2   2   2   0   2   0   0   2   2   2   0   0   2   0   0   2   0   2   2   2
 MK-4-2                 0   2   0   2   2   0   2   2   2   0   0   2   2   2   0   0   2   2   0   0   0   2   0   0   2   0   0   0   2   0   0   0   0   0   2   2   0   0   0   2   2   2   0   0   0   0   2   2   0   2   0   2   0   2   0   0   2   2   2   0   2   0   0   2   2   2   0   0   2   2   2   2   0   2   0   2   2   0   0   0   0   0   2   0   2   0   0   0   2   0   0   0   2   0   2   0   0   0   0   2   2   2   2   0   0   0   0   0   2   0   0   2   0   2   2   0   0   2   0   0   0   0   0   2   0   0   0   0   0   0   0   0   2   0   2   0   2   0   2   0   2   0   0   0   0   0   2   0   2   0   2   0   0   0   2   2   2   2   0   2   2   0   0   0   2   0   2   2   2   0   0   0   2   0   2   0   2   2   2   0   2   2   2   0   2   0   2   2   2   2   2   0   2   2   0   2   0   2   2   2
 MK-4-3                 0   2   0   2   0   0   2   2   2   0   0   2   2   2   0   0   2   2   0   0   0   2   0   0   2   0   2   0   2   0   0   0   2   0   2   0   2   0   0   2   2   2   0   0   0   0   2   2   0   2   0   2   0   2   0   0   2   2   2   0   2   0   0   2   2   2   0   2   0   0   2   2   0   2   0   2   0   0   0   0   0   0   2   0   2   2   0   0   2   0   0   2   2   0   2   0   0   0   0   2   2   0   2   0   0   0   0   0   2   0   0   2   0   0   2   0   0   2   0   0   0   0   0   0   0   0   0   0   0   0   0   0   2   2   2   0   2   0   2   0   2   2   2   0   0   0   2   0   2   0   2   0   0   0   2   2   2   2   0   2   2   0   0   0   2   0   0   2   2   0   0   0   2   0   2   0   2   2   2   0   2   2   2   0   2   0   2   2   2   2   2   0   2   2   0   2   0   2   2   2
 MK-4-4                 0   2   0   2   0   0   0   2   2   0   0   2   2   2   2   0   2   2   0   0   0   2   0   0   0   0   0   0   2   0   0   0   2   0   2   0   2   0   0   0   2   2   2   0   0   0   2   2   0   2   0   2   0   2   0   2   2   2   2   0   0   0   0   2   2   2   0   2   0   0   2   2   0   2   2   2   0   0   0   0   0   0   2   0   2   2   0   0   2   0   0   2   2   0   0   0   0   0   0   2   2   0   0   0   0   2   0   0   2   0   0   2   2   0   2   0   0   2   0   0   0   0   0   2   0   0   0   2   0   0   2   0   2   2   2   0   2   0   2   0   2   2   2   0   0   0   2   0   2   0   0   0   0   0   2   2   2   0   0   2   0   0   0   0   2   0   0   2   2   0   0   0   2   0   2   0   2   2   2   0   2   2   2   0   2   0   2   2   2   2   2   0   2   2   0   2   0   2   2   2
 MK-4-5                 0   2   0   2   2   0   0   2   2   0   0   2   2   2   2   0   2   2   0   0   0   2   2   0   0   0   0   0   2   0   0   0   2   0   2   0   2   0   0   0   2   2   2   0   0   0   2   2   0   2   0   2   0   2   0   2   2   2   2   0   0   0   0   0   2   2   0   2   0   0   2   2   0   2   2   2   0   0   0   0   0   0   0   0   2   2   0   2   2   0   2   2   2   0   0   0   0   0   0   2   2   0   0   0   0   2   0   0   0   0   2   2   2   0   2   2   0   2   0   0   0   0   0   2   0   0   0   2   0   2   2   0   2   0   2   0   2   0   2   0   2   2   2   0   0   0   2   0   0   0   0   0   0   0   2   0   2   0   0   2   0   0   0   0   2   0   0   2   2   0   0   0   0   0   2   0   0   2   2   0   2   2   2   0   2   0   2   2   2   2   2   0   2   2   0   2   0   0   2   2
 MK-4-6                 0   2   0   2   2   0   2   0   2   0   0   2   2   2   2   0   2   2   0   0   0   2   2   0   0   0   0   0   2   0   0   0   2   0   2   2   2   0   0   0   2   2   2   2   0   0   0   2   0   2   2   2   0   2   0   2   2   2   2   0   0   0   0   0   2   2   0   0   0   0   2   2   0   2   2   2   0   0   0   0   2   0   0   0   2   2   0   2   2   0   2   2   2   0   0   0   0   0   0   2   2   0   0   0   0   2   2   0   0   0   2   2   2   0   2   2   0   2   0   0   0   0   0   2   0   0   0   2   0   2   2   0   2   0   2   0   2   0   2   0   2   2   2   0   2   0   2   0   2   0   0   0   0   0   2   0   2   0   0   2   0   2   0   0   2   0   0   2   2   0   0   0   0   0   2   0   2   2   2   0   2   0   2   0   2   0   2   2   2   2   2   0   2   2   0   2   0   0   2   2
 MK-4-7                 0   2   0   2   2   2   2   0   2   0   0   2   2   2   2   0   2   2   0   0   0   2   2   0   0   0   0   0   2   0   0   0   0   0   2   2   0   2   0   0   2   0   2   2   2   0   0   2   0   2   0   2   2   2   0   2   2   2   2   0   0   0   0   2   2   2   0   0   0   0   2   2   0   0   2   2   0   0   0   2   2   0   0   0   0   2   0   2   2   0   2   2   2   0   0   0   0   2   0   2   2   0   0   0   0   2   2   2   0   0   2   2   2   2   2   2   0   0   0   0   0   0   0   2   0   0   0   2   0   0   2   0   2   0   2   0   0   0   2   0   2   2   2   2   2   0   2   0   2   0   0   0   0   0   2   0   2   0   0   2   0   2   0   0   2   0   2   2   2   0   2   0   0   0   2   2   2   2   2   0   2   0   2   0   2   0   2   2   2   2   2   0   2   0   0   2   0   0   2   2
 MK-4-8                 0   2   0   2   2   2   2   2   2   0   0   2   0   2   2   0   2   2   0   0   0   2   2   0   0   0   0   0   2   2   0   0   0   0   2   2   0   2   0   2   2   0   2   2   2   0   0   2   0   2   0   2   2   2   0   2   2   2   2   0   0   0   2   2   2   2   0   2   0   0   2   2   0   0   2   2   0   0   0   2   2   0   0   0   0   2   0   2   2   0   2   2   2   2   0   0   0   2   0   2   2   0   0   0   0   2   2   2   0   0   0   2   2   2   2   2   0   0   0   0   0   0   0   2   0   0   0   2   0   0   2   0   2   0   2   0   0   0   2   0   2   2   2   2   2   0   2   0   2   0   0   0   0   0   2   0   2   0   0   2   0   2   0   0   2   0   2   2   2   0   2   0   0   0   0   2   2   2   2   2   2   0   2   0   2   0   2   2   2   2   2   0   2   2   0   2   0   0   2   2
 MK-4-9                 0   2   0   2   2   0   2   0   2   0   0   2   0   2   2   0   2   2   0   0   0   2   2   0   0   0   0   0   2   2   0   0   0   0   2   2   0   2   2   2   2   0   2   2   2   0   0   2   0   2   0   2   2   0   0   2   2   2   2   2   2   0   2   0   2   2   0   2   0   0   2   2   0   0   2   2   0   0   0   2   0   2   0   0   2   2   0   2   2   0   2   2   2   2   0   0   0   2   0   2   2   0   0   0   0   2   2   2   0   0   0   2   2   2   2   2   0   2   0   0   0   0   0   2   0   0   0   2   2   2   2   0   2   0   2   0   2   0   2   0   2   2   2   2   2   0   2   0   2   0   0   0   0   0   2   0   0   0   0   2   0   2   0   0   2   0   2   2   2   0   2   0   0   0   0   2   2   2   2   2   2   0   2   0   2   0   2   2   2   2   2   0   2   2   0   2   0   0   2   2
 MK-4-10                0   2   0   2   2   0   2   0   2   0   0   0   0   2   2   0   0   2   0   0   0   2   2   0   0   0   0   0   0   2   0   0   0   0   2   2   0   2   0   2   2   0   2   2   2   0   0   2   0   2   0   2   2   0   0   2   0   2   2   0   2   0   2   0   2   2   0   2   0   0   2   2   2   0   2   2   0   0   0   2   0   2   0   0   2   2   0   2   2   0   2   2   2   2   0   0   0   2   0   2   2   0   0   0   0   2   0   2   0   0   0   0   2   2   2   2   0   2   0   0   0   0   0   2   0   0   0   2   2   2   2   0   2   0   2   0   2   2   2   0   2   2   2   2   2   2   0   0   2   0   0   0   0   0   2   0   0   0   2   2   2   2   0   0   2   0   0   2   2   0   2   0   0   0   0   2   2   2   2   2   0   0   2   0   2   0   2   2   0   2   2   0   2   2   0   2   0   0   2   2
 MK-4-11                0   2   0   2   2   0   2   0   2   2   0   2   0   2   2   2   0   2   0   0   0   0   2   0   0   0   0   0   0   2   0   2   0   2   2   2   0   2   0   2   2   0   2   2   2   0   0   2   0   2   0   2   2   0   0   2   2   2   2   0   2   0   2   0   2   0   0   2   0   0   2   2   2   0   2   2   0   0   0   2   0   2   0   0   2   0   0   2   2   0   2   0   2   2   0   0   0   2   2   2   2   0   0   0   0   2   0   2   0   0   0   2   0   2   2   2   0   2   0   0   0   0   0   2   0   0   0   2   2   2   2   0   2   0   2   0   2   2   2   0   2   2   2   2   2   2   0   0   2   0   0   2   2   0   2   2   0   0   2   2   2   2   0   0   2   0   0   2   2   0   2   2   0   0   0   2   0   2   2   2   0   0   2   0   2   0   2   2   0   2   2   0   2   0   2   2   0   0   2   2
 MK-4-12                0   2   0   2   2   0   2   2   2   2   0   2   0   2   2   2   0   2   0   0   0   0   2   0   0   0   0   0   0   2   0   2   2   2   2   2   0   2   0   2   2   0   2   2   2   0   0   2   2   0   0   0   2   0   2   2   2   2   0   0   2   0   2   0   2   0   0   2   0   0   2   2   2   0   2   2   0   0   0   2   0   2   2   0   2   0   0   0   2   0   2   0   2   2   0   0   0   2   2   2   2   0   0   0   0   2   0   2   0   0   0   2   0   2   0   2   0   2   0   0   0   0   0   2   0   0   0   2   2   2   2   0   2   0   2   0   2   2   2   0   2   2   2   2   2   2   0   0   2   0   0   2   2   0   2   2   2   0   2   2   2   2   0   0   2   0   0   2   2   2   2   2   0   0   0   2   0   2   2   2   0   0   2   0   2   0   0   2   0   2   2   0   2   0   2   2   0   0   2   2
 MK-4-13                0   2   0   2   2   0   2   2   2   2   2   2   0   2   2   2   0   0   0   2   0   0   2   0   0   2   0   0   0   2   0   2   2   2   2   2   0   2   2   2   2   0   2   2   2   0   0   2   2   0   0   2   2   0   2   2   2   2   0   0   2   0   2   2   2   0   0   2   0   0   2   2   2   0   2   2   0   0   0   2   0   2   2   0   2   0   0   0   2   0   2   0   2   2   0   0   0   2   2   2   2   0   0   0   0   2   0   2   0   0   0   2   0   2   0   2   2   2   0   0   0   0   0   2   0   0   0   2   2   2   2   0   2   0   2   0   2   2   2   2   2   2   2   2   2   2   0   0   2   0   0   2   2   2   2   2   2   2   2   2   2   2   0   0   2   0   0   2   0   2   2   2   0   0   0   2   0   2   0   2   0   0   2   0   2   0   0   2   0   2   2   0   2   0   2   2   0   2   2   2
 MK-4-14                0   2   0   2   2   0   2   2   2   2   0   2   0   2   2   2   0   0   0   2   0   0   2   0   0   2   0   0   0   2   0   2   2   2   2   2   0   2   2   2   2   0   2   2   0   0   0   2   2   2   0   2   2   0   2   2   2   2   0   0   2   0   2   2   2   0   0   2   0   0   2   2   2   0   2   2   0   0   0   2   0   2   2   0   2   2   0   0   2   0   2   0   2   2   0   0   2   2   2   0   2   0   0   0   0   2   0   2   0   0   0   2   0   2   0   2   2   2   0   2   0   0   0   2   0   0   0   2   2   2   2   0   2   0   2   0   2   2   2   2   2   2   0   2   2   2   0   0   2   0   0   0   2   0   2   2   2   2   2   2   2   0   0   0   2   0   0   2   0   2   2   2   2   2   0   2   0   2   0   0   0   0   2   0   2   0   0   2   0   2   0   0   2   0   2   2   0   2   2   2
 MK-4-15                0   2   0   2   2   0   2   2   0   2   0   2   0   2   2   2   0   0   2   2   0   0   0   0   0   0   0   0   0   0   2   0   2   2   2   2   2   2   2   2   2   0   2   2   0   0   0   2   2   2   0   2   2   0   2   2   2   2   0   0   0   0   2   2   2   0   0   2   0   0   2   2   2   0   2   2   0   0   2   2   0   2   2   0   2   2   0   0   2   0   2   2   2   2   0   2   2   2   2   0   2   0   0   0   0   2   0   2   0   0   0   2   0   2   0   2   2   2   0   2   0   0   0   2   0   0   0   2   2   2   2   0   2   0   2   0   0   2   2   2   2   2   0   0   2   2   0   0   2   0   0   0   2   0   2   2   2   2   2   2   2   0   0   0   2   0   0   2   0   2   2   2   2   2   0   2   2   2   0   0   0   2   2   0   2   0   0   0   0   2   0   0   2   2   2   0   2   0   2   2
 MK-4-16                0   2   0   2   2   0   2   2   2   2   2   2   0   2   2   2   0   0   2   2   2   0   0   0   2   0   0   0   0   0   2   0   2   2   0   2   2   2   2   2   2   0   2   2   0   0   0   2   2   2   0   2   2   0   2   2   2   2   2   0   0   0   2   2   2   0   0   2   0   0   2   2   2   2   2   2   0   0   2   2   0   2   2   0   2   2   0   0   2   0   2   2   2   2   0   2   2   2   2   0   2   0   0   0   0   2   0   2   0   0   0   2   0   2   0   2   2   2   2   2   2   0   0   2   0   0   0   0   2   2   2   0   2   2   2   0   0   2   2   2   2   2   0   0   2   2   0   0   0   0   0   2   2   0   2   2   2   2   2   2   2   0   2   0   2   0   0   2   0   2   2   2   2   2   0   2   2   0   0   0   0   2   2   0   2   0   0   0   0   2   2   0   2   2   2   0   2   0   2   2
 MK-5-1                 0   0   2   0   2   0   0   2   2   2   0   2   0   0   0   2   0   2   2   2   0   0   2   2   0   0   2   0   0   2   0   0   2   0   0   0   2   0   2   0   0   2   2   0   0   0   2   0   2   0   0   2   0   2   0   2   0   0   0   2   0   2   0   2   0   0   2   0   0   2   2   2   0   0   2   2   2   2   0   0   2   2   2   2   2   0   2   2   2   0   0   2   0   2   2   0   2   0   0   0   0   2   0   2   0   0   0   2   0   2   0   2   0   2   0   0   0   2   0   0   2   2   0   0   2   2   0   2   0   2   0   0   2   2   2   0   2   2   2   0   0   0   2   0   0   2   2   0   0   0   0   0   2   0   0   0   0   0   2   0   2   2   0   2   0   2   2   2   0   2   0   0   2   0   2   0   0   2   2   2   0   2   0   0   0   0   2   2   2   2   0   2   2   2   2   2   2   2   0   2
 MK-5-2                 0   2   2   0   2   0   0   2   0   2   0   2   0   0   0   2   0   2   2   2   0   0   2   2   0   0   2   0   0   2   0   0   2   0   0   0   2   0   2   0   0   2   2   0   0   0   2   0   2   2   0   2   0   2   0   2   0   0   0   2   0   2   0   2   0   0   2   0   0   2   2   2   0   0   2   0   2   2   2   0   2   2   2   2   0   0   2   2   2   0   0   2   0   2   2   0   0   0   0   0   0   2   0   2   0   0   0   0   0   2   0   0   0   2   0   0   0   2   0   0   2   2   0   0   2   0   0   2   0   2   0   0   2   2   2   0   2   2   2   0   0   0   2   0   0   2   2   0   0   0   0   2   2   0   0   0   0   0   2   0   2   2   2   2   0   2   2   2   0   2   0   0   2   0   2   0   0   2   2   2   0   0   0   0   0   0   2   2   2   2   0   2   2   0   2   2   2   2   0   2
 MK-5-3                 0   2   2   0   2   2   0   2   0   2   0   2   0   0   0   2   0   2   0   2   0   0   2   2   0   0   2   0   0   2   0   2   2   0   0   0   0   0   2   0   0   2   0   0   0   0   2   0   2   2   0   2   0   0   0   2   0   0   0   2   0   2   0   2   0   0   2   0   0   2   2   0   0   0   2   0   2   2   0   0   2   2   2   2   0   0   2   2   2   0   0   2   0   2   2   2   0   0   0   0   0   2   0   2   0   0   0   0   0   2   0   0   0   2   0   0   0   2   0   0   2   2   0   0   0   0   0   2   0   2   0   0   2   2   2   0   2   2   2   0   2   0   0   0   0   2   2   0   0   0   0   2   0   0   0   0   0   0   2   2   2   2   2   2   2   2   2   2   0   2   0   0   2   0   2   0   0   2   2   2   0   0   0   0   0   2   2   2   2   2   0   2   0   0   2   2   2   2   0   2
 MK-5-4                 0   0   2   0   2   2   0   2   0   2   0   2   0   0   0   2   0   2   0   2   0   0   2   2   0   2   2   2   0   2   0   2   2   0   0   0   0   0   2   0   0   2   0   0   0   0   2   2   2   2   0   2   0   0   0   2   0   0   0   2   0   2   0   2   0   0   2   2   0   2   2   2   0   0   2   0   2   2   0   0   2   2   2   0   0   0   2   2   2   0   0   2   0   2   2   2   0   0   0   0   0   0   0   2   0   0   0   0   0   2   0   0   0   2   0   0   2   2   0   0   0   2   0   0   0   2   0   2   0   2   0   0   2   2   2   0   2   0   2   0   2   0   0   0   0   2   2   0   0   0   0   2   0   0   0   0   0   0   0   0   2   2   2   2   2   2   2   0   0   2   2   0   2   0   0   0   2   0   2   2   0   0   0   0   0   2   2   2   2   2   0   2   0   0   2   2   2   2   0   2
 MK-5-5                 0   0   2   0   2   2   0   2   2   0   0   2   2   0   0   2   0   0   0   2   0   0   2   2   0   2   2   2   0   2   0   2   2   0   0   0   0   0   0   0   0   2   0   2   0   0   2   2   2   2   0   2   0   0   0   2   0   0   0   2   0   2   0   2   0   0   2   2   0   2   2   2   0   0   2   0   2   2   0   0   2   2   2   0   0   0   2   2   2   0   0   2   0   2   2   2   0   0   0   0   0   0   0   2   0   0   0   0   0   2   0   0   2   2   0   0   2   2   0   0   0   2   0   0   0   0   0   2   0   2   0   0   2   2   2   0   2   0   0   0   0   0   0   0   2   2   2   0   0   0   0   2   0   0   0   0   0   0   0   0   2   2   2   2   2   2   2   0   0   0   2   0   2   0   2   0   2   0   2   2   0   0   0   0   2   2   2   0   2   2   0   2   0   0   2   2   2   2   0   2
 MK-5-6                 0   2   2   0   2   2   0   2   2   2   0   2   2   0   0   0   0   0   0   2   0   0   2   2   0   2   2   2   0   2   0   2   2   0   0   0   2   0   0   2   0   2   0   2   0   0   2   2   2   2   2   2   2   0   0   2   0   2   0   2   0   2   0   2   0   0   2   2   0   2   0   2   0   0   2   0   2   2   0   0   2   2   2   0   0   0   2   2   2   0   0   2   0   2   2   2   0   0   0   0   0   0   0   2   2   2   0   0   0   2   0   0   2   0   0   0   2   2   0   0   0   2   0   0   0   0   0   2   0   2   0   0   2   2   2   0   2   0   0   2   0   0   0   2   2   2   2   0   0   0   0   2   0   0   0   0   0   0   0   0   2   2   2   2   2   2   2   0   0   0   2   0   2   0   0   0   2   0   2   2   0   0   0   2   2   2   2   2   2   2   0   2   0   2   2   2   2   2   0   2
 MK-5-7                 0   2   2   0   2   2   0   0   2   2   0   2   2   0   0   0   0   0   0   2   0   0   2   2   2   2   2   0   0   2   0   2   0   0   0   2   2   2   0   2   0   2   0   2   0   0   0   2   0   2   2   2   2   0   0   2   0   2   0   2   2   2   0   2   0   0   2   2   0   2   0   2   0   0   2   0   2   2   0   0   2   2   2   0   0   0   0   2   2   0   0   2   0   2   2   2   0   0   0   0   0   2   0   2   2   2   0   0   0   2   0   0   2   0   2   2   2   2   0   2   0   2   0   0   0   2   0   2   0   2   0   0   2   2   2   0   0   0   0   2   2   0   0   2   2   2   2   0   0   0   0   2   2   0   0   0   0   0   0   0   2   2   2   2   2   2   0   0   2   0   2   0   2   0   0   0   2   0   2   2   2   0   0   2   2   2   2   2   2   2   0   2   0   2   2   2   2   2   0   2
 MK-5-8                 0   0   2   0   2   2   0   0   0   2   0   2   2   0   0   0   0   0   0   2   0   2   2   2   2   2   2   0   2   2   0   2   0   0   0   2   2   2   0   2   0   2   0   2   2   0   0   0   0   2   2   2   2   0   0   2   2   2   2   0   2   2   0   2   0   0   2   2   0   2   0   2   0   0   2   0   2   2   0   0   2   2   2   0   0   0   2   2   2   0   0   2   2   2   2   2   0   0   0   0   2   0   2   2   2   2   0   0   0   2   0   0   2   2   2   2   0   2   0   2   0   0   0   0   0   2   0   2   0   0   0   0   2   2   2   0   0   0   2   0   0   0   0   2   0   2   2   2   0   0   0   2   2   0   0   0   0   0   0   0   2   2   0   2   2   2   0   0   2   2   2   0   2   0   0   0   2   0   2   2   2   0   0   2   2   2   0   2   2   2   0   2   0   2   2   2   2   2   0   2
 MK-5-9                 2   0   2   0   2   2   0   0   0   2   0   2   2   0   0   0   0   0   0   2   0   2   2   2   2   2   2   0   2   2   0   2   0   0   2   2   2   2   0   2   0   2   0   2   2   0   0   2   0   2   2   2   2   0   0   2   2   2   2   0   2   2   0   2   0   0   2   2   0   2   0   2   0   0   2   0   2   2   0   0   2   2   2   0   0   0   2   2   2   0   0   0   2   2   2   2   0   0   0   0   2   0   2   2   2   2   0   0   0   0   0   0   2   2   2   2   0   2   0   2   0   0   0   0   0   2   2   2   0   0   0   0   2   2   2   0   0   0   2   0   0   0   0   2   0   2   2   2   2   0   0   2   2   0   0   0   2   0   0   2   2   2   0   2   2   2   0   0   2   2   2   0   2   0   0   0   2   0   2   2   2   0   0   0   2   2   0   2   2   2   0   2   0   2   2   2   2   2   0   2
 MK-5-10                2   0   2   0   0   2   0   0   2   2   0   2   0   0   0   0   0   0   0   2   0   2   2   2   2   2   2   0   2   0   0   2   2   2   0   2   2   0   0   0   0   2   0   2   2   0   0   2   0   2   2   2   2   0   0   2   2   2   2   0   2   2   0   2   0   0   2   2   2   2   0   2   0   0   2   2   2   2   0   0   2   2   2   0   0   0   2   2   2   0   0   0   2   2   2   2   0   0   0   2   2   0   2   2   2   2   2   0   0   0   0   2   2   2   2   2   0   2   0   2   2   0   0   0   0   2   2   2   0   0   0   0   2   2   2   0   2   0   2   0   0   0   0   2   0   2   2   2   2   0   0   2   2   0   0   0   2   0   0   2   0   2   0   2   2   2   0   0   0   2   2   0   2   0   0   0   2   0   2   0   2   0   0   0   2   2   0   2   2   2   0   2   2   2   2   2   2   2   0   2
 MK-5-11                2   0   2   0   0   2   0   0   2   0   0   2   0   0   0   0   0   0   0   2   2   2   2   0   2   2   2   0   2   0   0   2   2   2   0   2   2   0   2   0   2   2   0   2   2   0   0   2   0   2   2   2   2   0   0   2   2   2   2   0   2   2   0   2   0   0   2   2   2   2   0   2   2   0   2   0   0   2   0   0   2   2   2   0   0   0   2   2   0   0   0   2   2   2   2   2   0   0   0   2   2   0   0   2   2   2   2   0   0   0   0   2   2   2   2   0   0   2   0   2   2   0   0   0   0   0   2   2   0   2   0   0   2   2   2   0   2   0   2   0   0   0   0   2   0   2   2   2   2   0   0   2   0   0   0   0   2   0   0   2   0   2   0   2   0   2   0   0   0   2   2   0   2   0   0   0   2   0   2   0   2   0   0   0   2   2   2   0   2   2   0   0   2   2   2   2   2   2   0   2
 MK-5-12                2   0   0   0   0   0   0   0   2   0   0   2   0   0   0   0   2   0   0   2   2   2   2   0   0   2   2   0   0   0   0   0   2   2   0   2   0   0   2   0   2   2   0   2   2   0   0   2   0   2   2   2   2   0   0   2   2   2   2   0   2   0   0   2   0   0   2   2   2   2   0   2   2   0   2   0   0   2   0   0   2   2   2   0   0   0   2   2   2   0   0   2   2   2   2   2   0   0   0   2   2   0   0   2   2   0   0   0   0   0   0   2   2   2   2   0   2   2   2   2   2   0   0   0   2   0   2   2   0   2   0   2   2   2   2   0   2   0   2   0   0   0   2   2   0   2   2   2   2   0   0   2   0   0   0   0   2   0   0   2   0   2   0   2   0   2   0   0   0   2   2   0   2   0   0   0   2   0   2   0   2   0   0   0   2   2   2   0   2   0   2   0   2   0   2   2   2   2   0   2
 MK-5-13                2   0   0   0   0   0   0   0   2   0   0   2   0   0   0   0   2   0   0   2   2   2   2   0   0   2   2   0   0   0   0   0   2   2   0   2   2   0   2   0   2   2   0   2   2   0   0   2   0   2   2   0   0   0   0   2   2   2   2   0   2   0   0   2   0   0   2   2   2   2   0   2   2   0   2   0   0   2   0   0   2   2   2   0   0   2   2   2   2   0   0   2   2   2   2   2   0   0   0   0   2   0   0   2   0   0   0   0   0   0   0   2   2   2   2   0   2   2   2   2   2   0   0   0   2   0   0   2   0   2   0   2   2   2   2   0   2   0   2   0   0   0   2   2   0   2   2   2   2   0   0   2   2   0   0   0   2   0   0   2   0   2   0   2   0   2   0   0   0   2   2   0   2   0   0   0   0   0   2   0   2   0   0   0   2   2   2   0   2   0   2   0   2   0   2   2   2   2   0   2
 MK-5-14                2   0   0   2   0   0   0   0   2   0   0   2   0   0   0   0   2   0   0   2   0   2   2   0   0   0   2   0   0   0   0   0   2   2   2   2   2   0   2   0   2   2   0   2   2   0   0   2   2   2   2   0   0   0   0   2   2   0   2   0   2   0   0   2   0   0   2   2   2   2   2   2   2   0   2   0   2   2   0   0   2   2   0   0   2   2   2   2   2   0   2   2   2   2   2   2   0   2   0   0   0   0   0   2   0   0   0   0   0   0   0   2   2   2   2   0   2   2   2   2   2   0   0   0   2   0   0   2   0   2   0   2   2   2   0   0   2   0   2   0   0   0   2   2   0   2   2   2   0   0   0   2   2   0   0   0   2   0   0   2   0   2   0   2   0   0   0   0   0   2   2   0   2   2   0   0   0   2   2   0   0   0   0   0   2   2   2   0   2   0   2   0   2   0   2   2   2   2   0   2
 MK-5-15                2   0   2   2   0   0   0   2   2   0   0   2   0   2   0   0   2   0   0   2   0   2   2   0   0   2   2   0   0   0   0   2   2   2   2   2   2   0   2   0   2   2   0   2   2   0   0   2   2   2   2   0   0   2   0   2   2   2   0   0   2   0   0   0   0   0   2   2   2   2   2   2   2   0   2   0   2   2   0   0   2   2   0   0   2   2   2   2   2   0   0   2   2   0   2   2   0   2   0   0   0   0   0   2   0   0   0   0   0   0   0   2   2   2   2   0   2   2   2   2   2   0   0   0   2   0   2   2   0   2   0   2   2   2   0   0   2   0   2   0   0   0   2   0   0   2   2   2   2   0   0   2   2   0   0   0   2   0   0   2   0   2   0   2   0   0   0   0   0   2   2   0   2   2   0   0   0   0   2   0   0   0   0   0   2   2   2   0   2   0   2   0   2   0   2   2   2   2   0   2
 MK-5-16                2   0   2   2   0   0   0   2   2   0   0   2   0   2   0   0   2   0   0   0   0   2   2   0   0   2   2   0   0   0   0   2   2   2   2   2   2   0   2   0   2   2   0   2   2   0   0   2   2   2   2   0   0   2   0   2   2   2   0   0   2   0   0   0   0   0   2   2   2   2   2   2   2   0   2   0   2   2   0   0   2   2   0   0   0   2   2   2   2   0   0   2   2   0   2   2   0   2   0   0   0   0   0   0   0   0   0   0   0   0   0   2   2   2   0   0   2   2   0   2   2   0   0   0   2   2   2   2   0   2   0   2   0   2   0   0   2   2   2   0   0   0   2   0   0   2   2   2   0   0   2   2   2   0   0   0   2   2   0   2   0   0   0   0   0   2   0   0   0   2   2   0   2   2   0   0   0   2   2   0   0   0   0   0   0   2   2   0   2   0   2   0   2   0   2   2   0   2   0   2
 MK-6-1                 2   2   2   0   0   2   2   0   0   2   0   0   0   0   0   2   2   0   2   2   2   0   0   0   2   2   0   0   0   2   2   0   0   0   2   2   2   0   2   2   2   2   2   2   0   2   0   2   0   0   0   2   0   2   2   2   0   2   0   2   0   0   0   0   0   2   2   0   2   0   2   2   2   0   2   0   2   0   2   2   2   2   2   0   2   0   2   0   2   0   2   2   2   0   2   0   0   0   2   0   0   0   2   2   0   0   2   2   2   2   0   0   2   0   0   2   0   2   2   0   2   0   2   2   0   2   2   0   2   2   2   0   2   2   0   0   2   2   2   2   2   2   2   0   0   2   2   2   2   0   0   2   2   0   0   2   2   0   0   2   2   2   0   0   2   0   0   0   2   0   0   0   2   0   2   2   2   2   2   0   0   2   2   0   0   0   0   0   2   0   2   2   2   2   0   0   2   0   0   2
 MK-6-2                 2   2   2   0   0   2   0   0   2   2   0   0   0   0   0   2   2   0   2   2   2   0   0   0   2   2   0   0   0   2   0   0   0   0   0   2   2   0   2   2   2   2   2   2   0   2   0   2   2   0   0   2   0   2   0   0   0   2   0   2   0   0   0   0   0   2   2   0   2   0   0   2   2   0   2   0   2   0   0   2   2   2   2   0   2   0   2   0   2   0   2   2   2   0   2   0   0   0   2   0   2   0   2   2   0   0   2   2   2   2   2   2   2   0   0   2   0   0   2   0   2   0   2   2   0   2   2   2   2   2   2   0   2   2   0   0   2   2   2   0   2   2   2   0   0   2   2   2   2   0   0   0   2   0   0   2   2   0   0   2   2   2   2   0   2   0   0   0   2   0   0   0   2   0   2   2   2   2   2   0   0   2   2   0   0   0   0   0   2   0   2   2   2   2   0   0   2   0   0   2
 MK-6-3                 2   2   2   0   0   2   0   0   0   2   0   0   0   0   0   2   2   0   2   0   2   0   0   0   2   2   0   0   0   2   0   0   0   0   0   2   2   0   2   2   2   2   2   2   0   2   0   2   2   0   2   2   0   2   0   2   0   2   0   2   0   0   0   0   2   2   0   0   2   0   0   2   2   0   2   0   2   0   0   2   2   2   2   0   2   0   2   0   0   0   2   2   2   0   2   0   0   0   2   0   2   0   0   2   0   0   2   2   2   2   2   2   2   0   0   0   0   0   2   0   2   0   2   2   0   2   2   2   2   2   0   0   2   2   0   0   2   2   2   0   2   2   2   0   0   2   2   2   2   0   0   0   2   0   2   2   2   0   2   2   2   2   2   0   0   0   0   0   2   0   0   2   2   0   2   2   2   2   0   0   0   2   0   0   0   0   0   0   0   0   0   2   2   2   0   2   2   0   0   0
 MK-6-4                 2   2   2   0   2   2   0   0   0   2   0   2   0   2   0   2   2   0   2   0   2   0   0   0   2   2   0   0   2   2   0   0   2   0   0   2   2   0   2   2   2   2   2   2   2   2   0   2   2   0   2   2   0   2   0   0   0   2   0   2   0   0   2   0   2   2   0   0   2   0   0   2   2   0   2   0   2   0   0   2   2   2   2   0   2   2   2   0   0   0   2   2   2   0   2   0   0   0   2   0   2   0   0   2   0   0   2   2   2   2   2   0   2   0   0   0   0   2   2   0   2   0   2   2   0   2   2   2   2   2   0   0   2   2   0   0   2   2   2   0   2   2   2   0   0   2   2   2   2   0   0   0   2   0   2   2   2   0   2   2   2   2   2   0   0   0   0   0   2   0   0   2   2   0   2   2   2   2   0   0   0   2   0   0   0   0   0   0   0   0   0   2   2   2   0   2   2   0   0   0
 MK-6-5                 2   2   2   0   2   2   0   0   0   2   0   2   0   2   0   2   2   0   2   0   2   2   0   0   2   2   0   0   2   0   0   0   2   0   0   2   2   0   2   2   2   2   2   2   2   2   2   2   2   0   2   2   2   2   0   0   0   2   0   2   0   0   2   2   2   2   0   0   0   0   0   2   2   0   2   0   2   2   0   2   2   2   2   0   2   0   2   0   0   0   2   2   2   2   2   0   0   0   0   0   2   0   0   2   0   0   2   2   2   2   2   0   2   0   0   0   0   2   2   0   2   0   2   2   0   2   2   2   2   2   0   0   2   2   0   0   2   2   2   0   2   0   0   0   0   2   2   2   2   0   0   0   2   0   2   2   2   0   2   2   2   2   2   0   0   0   0   0   2   0   0   2   0   0   2   2   2   2   0   2   0   2   0   0   0   0   2   0   0   0   0   0   2   2   0   2   0   0   0   0
 MK-6-6                 2   2   2   0   2   2   2   2   0   0   0   0   0   2   0   2   2   0   2   0   2   2   0   0   2   2   0   0   2   0   0   0   2   0   0   2   2   0   2   2   2   2   2   2   2   2   2   2   2   0   0   2   2   2   0   0   0   2   0   2   0   0   2   2   2   2   0   0   0   0   0   2   2   0   2   0   2   2   0   2   2   2   2   0   2   0   2   0   0   0   2   2   2   2   2   0   0   2   0   0   2   0   0   2   0   0   0   2   0   2   2   0   2   0   0   0   0   2   2   2   2   0   2   2   0   2   2   2   2   2   0   0   2   2   0   0   2   2   2   0   2   0   0   0   0   2   2   2   2   0   0   0   2   0   2   2   2   0   2   2   2   2   2   0   0   0   0   0   2   0   0   2   0   0   2   2   2   2   0   2   0   2   2   0   0   0   2   0   0   0   0   2   2   2   0   2   0   0   0   2
 MK-6-7                 2   0   2   0   2   2   2   2   0   0   0   0   0   2   0   2   2   2   2   0   2   2   0   0   2   2   0   0   2   0   0   0   2   0   0   2   2   0   2   2   2   2   2   2   2   2   2   2   2   0   0   0   2   2   0   0   2   2   0   2   0   0   2   2   2   2   0   0   0   0   0   2   2   0   2   0   2   2   0   2   2   2   2   0   2   0   2   2   0   0   2   2   2   2   0   0   0   2   0   0   2   0   0   2   0   2   0   2   0   0   0   0   0   0   2   0   0   0   2   2   2   0   0   2   0   2   2   2   2   2   0   2   2   2   0   0   0   2   2   0   2   0   0   0   0   2   2   2   2   0   0   0   2   0   2   2   2   2   2   0   2   2   2   0   0   0   0   0   2   0   0   2   0   0   2   2   2   2   0   2   0   2   2   0   0   0   2   2   0   0   0   2   2   2   0   2   2   0   0   2
 MK-6-8                 2   2   2   0   2   2   2   0   0   0   0   0   0   2   0   2   2   0   2   0   2   0   0   2   2   2   2   0   2   0   0   0   2   0   2   2   2   0   2   2   2   2   2   0   0   2   2   2   2   0   0   0   2   2   0   0   2   2   0   2   0   0   2   2   2   2   0   0   0   0   0   2   2   0   2   0   2   2   2   2   2   2   2   0   2   0   2   2   0   0   2   2   2   2   2   0   0   2   0   2   2   2   0   2   2   0   0   0   0   0   0   0   0   0   2   0   0   0   2   0   2   0   0   2   0   2   2   2   2   2   0   0   2   2   0   0   0   2   2   0   2   0   0   2   0   2   2   2   2   0   0   0   0   0   2   2   2   2   0   0   2   2   2   0   0   0   0   0   2   0   0   2   0   0   2   2   0   2   0   2   0   2   2   0   2   0   2   2   0   0   0   2   2   2   0   2   2   0   0   2
 MK-6-9                 2   2   2   0   2   2   2   0   0   2   0   0   0   2   0   2   2   0   2   0   2   0   0   2   2   2   2   0   2   0   0   0   2   2   0   2   2   2   0   2   2   2   2   0   0   0   2   2   2   0   0   0   2   2   0   0   2   0   0   2   0   0   2   2   2   2   0   0   0   0   0   2   2   0   0   0   2   2   2   2   2   2   2   0   2   0   2   2   0   0   2   2   2   2   0   2   0   2   0   2   2   2   0   0   2   0   0   0   0   0   0   0   0   0   2   0   0   2   2   0   2   0   0   2   0   2   2   2   2   2   0   0   2   2   0   0   0   2   2   0   2   0   0   2   0   2   0   2   2   0   0   0   0   2   2   2   2   2   0   0   2   0   2   0   0   0   0   0   2   0   0   2   0   0   2   2   2   2   0   2   0   2   2   0   2   0   2   2   0   0   0   2   2   2   0   2   2   0   0   2
 MK-6-10                2   2   2   0   2   2   2   0   0   2   0   0   2   2   0   2   2   0   2   0   2   0   0   2   2   2   0   0   2   0   0   0   2   2   0   2   2   2   0   2   2   2   2   0   0   0   2   2   2   0   0   0   0   2   0   0   2   0   2   2   2   0   2   2   2   2   0   0   2   0   0   2   2   0   0   0   2   2   2   2   2   2   2   0   2   0   2   2   0   0   2   2   2   2   0   2   0   2   0   2   2   2   0   0   2   0   0   0   0   0   0   0   0   0   2   0   0   2   2   0   2   0   0   2   0   2   2   2   2   2   0   0   2   2   0   0   0   2   2   0   2   0   0   2   0   2   0   2   2   0   0   2   0   2   0   2   2   2   0   0   2   0   2   0   0   0   0   2   2   0   0   2   0   0   2   2   2   2   0   2   2   2   0   2   2   0   2   2   0   0   0   2   2   2   0   2   2   0   0   0
 MK-6-11                2   2   2   0   2   2   2   0   0   2   0   0   2   2   0   2   2   0   2   0   2   0   0   2   2   2   0   0   2   0   0   0   2   2   0   2   2   2   0   2   2   2   2   0   0   0   2   2   2   0   0   2   0   0   0   0   2   0   2   2   2   0   2   2   2   2   0   0   2   0   0   2   2   0   0   0   2   2   2   2   2   2   0   0   2   0   2   2   2   0   2   2   2   2   0   2   0   2   2   2   2   2   0   0   2   0   0   0   0   0   2   0   0   2   2   0   0   2   2   0   0   0   0   2   0   2   2   2   2   2   0   0   2   0   0   0   0   2   2   0   2   0   0   2   0   2   2   2   2   0   0   2   0   2   0   2   2   0   0   0   2   0   2   0   0   0   0   2   2   0   0   0   0   0   0   0   2   2   0   2   2   2   0   2   2   0   2   2   0   2   2   2   2   2   0   2   2   2   2   0
 MK-6-12                2   2   2   0   2   2   0   0   0   2   0   0   2   2   0   2   2   0   2   0   2   0   0   2   2   2   0   0   2   0   0   0   2   2   0   2   2   2   0   2   2   2   2   0   0   0   2   2   0   0   0   2   0   0   0   0   2   0   2   2   2   0   2   2   2   2   0   0   2   0   0   2   2   0   0   0   2   2   2   2   2   2   0   0   2   0   2   2   2   0   2   0   2   0   0   2   0   2   2   0   0   2   0   0   2   0   0   0   0   0   2   0   0   2   0   0   2   2   2   0   0   0   2   2   0   2   2   0   2   2   0   0   2   0   0   0   0   0   2   0   2   2   0   2   0   2   0   2   0   0   0   2   0   2   0   2   2   0   0   0   2   0   2   2   0   0   0   2   0   0   2   0   0   0   0   0   2   2   0   2   2   0   0   2   2   0   2   2   0   2   0   2   2   2   0   2   2   2   2   0
 MK-6-13                2   2   2   0   2   2   2   0   0   2   0   0   2   2   0   2   2   0   2   0   2   0   0   2   2   0   0   0   2   0   0   0   0   2   0   2   2   2   0   2   2   2   2   0   0   0   2   0   0   0   0   2   0   0   0   0   2   0   0   2   2   0   2   2   0   2   0   0   2   0   0   2   2   0   0   0   2   0   2   2   2   0   0   0   2   0   2   2   2   0   2   0   2   0   0   2   0   2   2   0   0   2   0   0   2   2   2   2   0   0   2   0   0   2   0   0   2   0   2   2   0   2   2   0   0   2   2   2   2   2   0   0   2   0   0   0   0   0   2   0   0   2   0   2   0   2   0   2   0   0   0   2   0   2   0   2   2   0   0   0   2   0   2   2   0   2   0   2   0   0   2   0   2   2   0   0   2   2   0   2   2   0   0   2   2   0   2   2   0   2   0   2   2   2   0   2   2   2   2   2
 MK-6-14                2   2   2   0   2   2   2   0   0   2   0   0   2   2   0   2   2   0   2   0   2   0   0   2   2   0   2   0   2   0   0   0   2   0   0   0   2   2   0   2   0   2   0   0   0   0   2   0   0   0   2   2   2   0   0   2   2   0   0   2   2   0   2   2   0   2   0   0   2   0   0   2   2   0   0   2   2   0   2   2   2   0   0   0   2   0   2   2   2   2   2   0   2   0   0   2   0   2   2   0   0   2   0   0   0   2   2   2   0   2   2   0   0   2   0   0   2   0   2   0   0   2   2   0   0   2   2   2   0   2   2   0   2   0   2   0   0   0   2   2   0   2   0   2   0   2   0   0   0   0   0   2   0   2   0   2   2   0   0   2   2   0   2   2   0   2   0   2   0   0   2   2   2   2   0   0   2   2   0   2   2   0   0   2   0   0   2   2   0   2   0   2   2   2   0   2   2   2   2   2
 MK-6-15                2   2   2   0   2   2   2   0   0   2   0   0   2   2   0   0   2   0   2   0   2   0   0   2   2   0   2   0   2   0   0   0   0   2   0   0   2   0   0   2   0   2   0   0   2   0   2   0   0   0   0   2   0   0   0   2   2   0   0   2   0   0   2   2   0   2   0   0   2   0   0   0   2   2   0   0   2   0   2   2   2   2   0   0   2   0   2   2   2   2   2   0   2   0   0   2   0   0   2   0   0   2   0   0   0   0   2   2   0   2   2   2   0   2   0   0   2   0   2   0   0   2   2   0   0   2   0   2   0   2   2   0   2   0   2   0   0   2   2   2   0   2   0   2   0   2   0   0   0   0   0   2   0   2   0   2   2   0   0   2   2   0   2   2   0   2   0   2   0   0   2   2   2   2   0   0   0   2   2   2   2   0   0   2   0   0   2   2   0   2   0   2   0   2   0   2   0   2   2   2
 MK-6-16                2   2   2   0   2   2   0   0   0   2   0   0   2   2   0   0   2   0   2   2   2   0   0   2   2   0   2   0   0   0   0   0   0   2   0   0   2   0   2   2   0   2   0   0   2   0   2   0   0   0   0   2   2   0   0   2   2   0   0   2   0   2   2   2   0   2   0   0   2   0   0   0   2   2   0   0   2   0   2   0   2   2   0   0   2   0   0   2   2   2   2   2   2   0   0   0   0   0   0   2   0   2   0   0   0   0   0   2   0   2   2   2   0   2   0   0   2   0   2   0   0   2   2   0   0   2   0   2   0   2   2   0   2   0   2   0   0   2   0   2   0   2   0   0   0   2   0   0   0   0   0   2   2   0   0   2   2   2   0   2   2   0   2   2   0   2   0   2   0   0   2   2   2   2   0   0   0   2   2   2   2   0   0   2   0   2   2   2   0   2   0   2   0   2   0   2   0   2   2   0
 
!****************************************** Phenotypic Data **********************************************************
!-100.0 is resevred for missing phenotype
SimulatedTrait1        15.3036   13.2598   15.9462   13.4395   14.5732   16.4977   15.1147   14.4100   21.8154   14.3331   16.1366   10.8553   17.7893   14.5171   14.4970   16.1375   20.1834   14.0653   16.2368   17.0657   10.3651   18.1009   14.3087   14.0166   13.8062   17.0493   14.7093   13.4569   17.1647   12.1664   18.5341   15.4332   17.4793   16.5988   16.2560    9.2702   11.5172   19.9711   17.7181   17.3527   15.6455    9.3383   13.5045   17.9552   13.2046   20.1377   15.9746   18.9828   15.2499   17.9144   12.7858   14.6619    8.4745   19.4697   20.8247   11.6514   12.0709   17.7723   11.1621   12.0569   16.4211    9.0918   18.1830   16.2234   15.5689   19.1681   15.0557   12.5102   16.8587   17.6733   14.7591   14.0215   15.1089   15.7023   12.0967   14.6514   15.9197   20.0856   14.1154   15.3028   12.3333   12.0532   19.5883    6.3379   16.7072   20.3395   16.4319   17.2926   14.8837   12.8800   17.9303   13.4680   15.4795   11.0867   17.9539   10.8901   17.4623   15.1396   17.7892   15.4205   17.0903   16.5575   12.1401   15.7431   13.5049   14.0396   16.9003   16.6779   13.4624   18.0969   12.2401   14.5385   17.4300   18.2588   12.8866   16.6181   13.2362   14.4647   13.4930   12.9425   20.4681   14.4831   20.7670   13.4759   13.4556   14.8206   14.5216   13.4142   12.3443   17.2125   13.6376   14.0865   13.9201   12.8288   14.4636   15.0637   12.1847   18.3810   13.4531   12.9217   17.6072   13.6403   13.7008   18.0081   19.8338   15.2860   15.5620   12.9600   13.3228   15.0345   14.9638   14.4400   15.4698   16.9529   11.1440   17.0894   10.6636   11.4860   14.7062   14.7605   17.1821   17.7151   19.6892   16.0553   14.4958    8.7423   13.7137   20.4426   14.4415   10.8314   14.9026   11.6844   20.4112   14.6809   13.7050   17.9674   13.6736   15.3809   19.0521   14.7338   14.2203   17.7535   16.1321   12.5188   15.6133   14.6541   14.7578   16.7685   15.8337   16.9952   10.9299   17.1075   17.1260   15.7448   17.2359   14.0953   13.0617   12.1108   19.7053    8.9736
SimulatedTrait2        10.3370    8.1997   10.7699   11.6302   11.5003   12.1685   10.1174   13.2081   11.1844    6.8824    9.7473   10.0368    9.0962    8.9563    9.0228   10.0818    8.7430    8.9676    7.5114    7.5590   11.0384   10.3946    6.3229   11.7444    5.9234   10.9119   12.1844    8.6649    9.8740    9.4512    9.4408    7.7307    9.1280    9.1772    8.3561    9.0716    8.8375   10.2944   10.3932   10.0716    8.6783    7.2052    9.6521   11.1842    8.1980    8.7859   13.0602    9.9278   10.1032    9.5064    9.0846   10.9991   10.6728   13.5718   12.2847   11.4316    9.4104   10.0253   10.6414   10.3993    9.1646   11.7766   11.3522    9.7094    9.5808    6.9953   12.1605    9.1408   12.5253    9.4343   11.6568    8.6563   10.8384   12.7213   11.0586   11.4141   12.8430    9.0706   11.4096   10.7665   11.0601   10.9345   11.2695   12.5868    8.1323   10.3127   12.3102    8.0847    8.0039   13.5977   12.4018   11.8434   14.4752    7.9193   12.9154    7.8892   11.1213    8.8731    8.4988    8.6498    7.5019   11.3793    9.3606    8.6151    7.5804   11.9385    8.6814   12.5818   11.5279    8.1034   10.7527   10.2399   11.1804   14.5044   10.1226   10.7890   12.1221   12.5985    8.6725    9.7376   10.1280    9.0568   10.1763    9.6477    9.8616    9.6092    9.5217   10.3036   11.0530    7.6053   12.3619   11.8472   12.4436    9.9263   11.0320   12.0146    9.8099   10.0455   10.8839    8.9083    8.6602   10.6940    8.6331   10.0277   10.5365   12.2253   10.4833   10.4741    9.5938   13.5860    6.4582   10.6619   11.2012    5.8091    9.1618    7.9487    8.9776   12.0371   11.4908    5.7878    8.3307    9.3048    9.6062   11.1627   11.6056    8.8539   10.3812    6.9316   12.5984    9.9910   10.2002   10.3287    8.1558    9.2176    6.8187   10.0047   11.8749    8.2245    7.8150   12.6762   10.3602   10.6476   10.3561    7.9512   11.4422    9.9427    9.5176   12.3482    9.6336   10.9264    9.5284   10.0407    6.2824   12.2390    9.0407   11.7113   11.2679    8.7947    6.9225   10.5830
 
