# Supplementary material for: Inclusive Composite Interval Mapping of QTL by Environment Interactions in Biparental Populations
Source: PLoS One. 2015 Jul 10;10(7):e0132414. doi: 10.1371/journal.pone.0132414 (PMC4498613; doi:10.1371/journal.pone.0132414)
Supplement: S4 File — (ZIP) [file pone.0132414.s004.zip › H=0.1/L1/run_00104.met]

!**********************Note: lines staring with "!" are remarks and will be ignored in the program********************
!*********************************General Information**********************************
!Assuming F1 = P1 x P2, populations available in QTL IciMapping are: 
!  1, P1BC1F1 = P1 x F1, the first backcrossing where P1 is used as the recurrent parent;
!  2, P2BC1F1 = P2 x F1, the first backcrossing where P2 is used as the recurrent parent;
!  3, F1DH, F1-derived doubled haploids; 
!  4, RIL or F1RIL, recombination inbred lines through the repeated selfing of F1;
!  5, P1BC1RIL, recombination inbred lines through the repeated selfing of P1BC1F1;
!  6, P2BC1RIL, recombination inbred lines through the repeated selfing of P2BC1F1;
!  7, F2, the selfing generation of F1;
!  8, F3, the selfing generation of F2;
!  9, P1BC2F1, the second backcrossing where P1 is used as the recurrent parent; 
! 10, P2BC2F1, the second backcrossing where P2 is used as the recurrent parent;
! 11, P1BC2RIL, recombination inred lines through the repeated selfing of P1BC2F1; 
! 12, P2BC2RIL, recombination inred lines through the repeated selfing of P2BC2F1; 
! 13, P1BC1F2, the selfing generation of P1BC1F1; 
! 14, P2BC1F2, the selfing generation of P2BC1F1; 
! 15, P1BC2F2, the selfing generation of P1BC2F1; 
! 16, P2BC2F2, the selfing generation of P2BC2F1; 
! 17, P1BC1DH, P1BC1F1-derived doubled haploids; 
! 18, P2BC1DH, P2BC1F1-derived doubled haploids; 
! 19, P1BC2DH, P1BC2F1-derived doubled haploids; 
! 20, P2BC2DH, P2BC2F1-derived doubled haploids; 
   3      !Mapping Population (see remarks above)
   2      !Mapping Function (1 for Kosambi; 2 for Haldane; 3 for Morgan)
   2      !Marker Space Type (1 for intervals; 2 for positions)
   1      !Marker Space Unit(1 for centiMorgans; 2 for Morgan)
   6      !Number of Chromosomes (or Linkage Groups)
 200      !Size of the mapping population
   2      !Number of environments
 
!***************************************** Chromosomes and Linkage Maps **********************************************
!Chromosome                 NumMarkers
-CH1                        16
-CH2                        16
-CH3                        16
-CH4                        16
-CH5                        16
-CH6                        16
!Linkage map (Marker name followed by position or the interval length)
 MK-1-1                1     0.000
 MK-1-2                1    10.000
 MK-1-3                1    20.000
 MK-1-4                1    30.000
 MK-1-5                1    40.000
 MK-1-6                1    50.000
 MK-1-7                1    60.000
 MK-1-8                1    70.000
 MK-1-9                1    80.000
 MK-1-10               1    90.000
 MK-1-11               1   100.000
 MK-1-12               1   110.000
 MK-1-13               1   120.000
 MK-1-14               1   130.000
 MK-1-15               1   140.000
 MK-1-16               1   150.000
 MK-2-1                2     0.000
 MK-2-2                2    10.000
 MK-2-3                2    20.000
 MK-2-4                2    30.000
 MK-2-5                2    40.000
 MK-2-6                2    50.000
 MK-2-7                2    60.000
 MK-2-8                2    70.000
 MK-2-9                2    80.000
 MK-2-10               2    90.000
 MK-2-11               2   100.000
 MK-2-12               2   110.000
 MK-2-13               2   120.000
 MK-2-14               2   130.000
 MK-2-15               2   140.000
 MK-2-16               2   150.000
 MK-3-1                3     0.000
 MK-3-2                3    10.000
 MK-3-3                3    20.000
 MK-3-4                3    30.000
 MK-3-5                3    40.000
 MK-3-6                3    50.000
 MK-3-7                3    60.000
 MK-3-8                3    70.000
 MK-3-9                3    80.000
 MK-3-10               3    90.000
 MK-3-11               3   100.000
 MK-3-12               3   110.000
 MK-3-13               3   120.000
 MK-3-14               3   130.000
 MK-3-15               3   140.000
 MK-3-16               3   150.000
 MK-4-1                4     0.000
 MK-4-2                4    10.000
 MK-4-3                4    20.000
 MK-4-4                4    30.000
 MK-4-5                4    40.000
 MK-4-6                4    50.000
 MK-4-7                4    60.000
 MK-4-8                4    70.000
 MK-4-9                4    80.000
 MK-4-10               4    90.000
 MK-4-11               4   100.000
 MK-4-12               4   110.000
 MK-4-13               4   120.000
 MK-4-14               4   130.000
 MK-4-15               4   140.000
 MK-4-16               4   150.000
 MK-5-1                5     0.000
 MK-5-2                5    10.000
 MK-5-3                5    20.000
 MK-5-4                5    30.000
 MK-5-5                5    40.000
 MK-5-6                5    50.000
 MK-5-7                5    60.000
 MK-5-8                5    70.000
 MK-5-9                5    80.000
 MK-5-10               5    90.000
 MK-5-11               5   100.000
 MK-5-12               5   110.000
 MK-5-13               5   120.000
 MK-5-14               5   130.000
 MK-5-15               5   140.000
 MK-5-16               5   150.000
 MK-6-1                6     0.000
 MK-6-2                6    10.000
 MK-6-3                6    20.000
 MK-6-4                6    30.000
 MK-6-5                6    40.000
 MK-6-6                6    50.000
 MK-6-7                6    60.000
 MK-6-8                6    70.000
 MK-6-9                6    80.000
 MK-6-10               6    90.000
 MK-6-11               6   100.000
 MK-6-12               6   110.000
 MK-6-13               6   120.000
 MK-6-14               6   130.000
 MK-6-15               6   140.000
 MK-6-16               6   150.000
!*********************************** Marker Types ********************************************************************
!Co-dominant marker: When heterozygote F1 is present, P1 is coded as 2, F1 is coded as 1, and P2 is coded as 0; Otherwise, P1 is coded as 2, and P2 is coded as 0. 
!Dominant marker: When heterozygote F1 is present, P1 and F1 are coded as 12, and P2 is coded as 0; Otherwise, P1 is coded as 2, and P2 is coded as 0.  
!Recessive markers: When heterozygote F1 is present, P1 is coded as 2, and F1 and P2 are coded as 10; Otherwise, P1 is coded as 2, and P2 is coded as 0. 
!Missing marker is coded as -1. 
 MK-1-1                 2   0   2   2   2   0   2   0   0   0   0   2   0   0   0   2   0   2   0   2   0   0   2   2   0   0   2   0   2   2   0   2   2   0   0   2   2   0   2   0   0   2   0   0   0   0   2   0   0   0   0   0   0   2   0   2   2   0   2   2   0   2   0   2   0   2   2   2   2   2   2   0   0   0   0   2   2   2   2   0   0   0   2   0   0   2   0   0   2   0   0   0   2   0   0   2   2   2   2   0   0   2   2   0   2   2   0   0   2   0   0   0   0   2   2   0   2   0   0   2   0   0   2   2   2   0   2   0   0   0   0   0   2   0   2   0   2   2   2   2   0   2   2   2   2   2   0   0   0   2   0   2   2   0   2   2   2   2   2   0   0   0   2   2   0   2   2   0   2   2   2   2   0   2   0   0   2   0   0   2   0   0   2   2   0   0   2   0   2   0   2   2   0   2   0   2   2   2   0   2
 MK-1-2                 2   0   2   2   2   2   2   0   0   0   0   2   0   0   0   0   0   2   0   2   2   0   2   2   0   0   2   0   2   2   0   2   2   0   0   2   2   2   2   0   0   2   0   0   0   0   2   2   0   0   0   0   0   2   0   2   2   0   2   2   0   0   0   2   0   2   2   2   2   2   2   2   0   0   0   2   2   2   2   2   2   0   2   0   0   2   0   0   2   0   0   0   2   0   0   2   2   2   2   0   0   2   2   0   2   2   0   0   2   0   0   0   0   2   2   0   2   2   2   2   0   0   2   2   2   0   2   0   2   0   0   0   2   0   2   0   0   2   2   2   0   2   2   2   2   2   0   0   0   2   0   2   0   0   2   2   2   2   2   2   0   2   2   2   0   2   2   0   2   2   2   2   0   2   0   0   2   0   0   2   0   0   2   2   0   2   2   0   0   0   0   2   0   2   0   2   0   2   0   2
 MK-1-3                 2   0   2   2   2   2   2   0   0   0   0   2   0   0   0   0   0   2   0   2   2   0   2   2   0   0   2   0   2   2   0   2   2   0   0   2   2   2   2   0   0   2   0   0   2   0   2   2   0   0   0   0   0   2   0   2   2   0   2   0   2   0   0   2   0   0   2   2   2   2   2   2   0   0   0   2   2   2   2   2   0   0   2   0   0   2   2   0   2   0   0   0   2   0   0   2   2   2   2   0   0   2   2   0   2   2   0   2   0   0   0   0   0   2   2   0   2   2   2   2   0   0   2   2   0   0   2   0   0   0   0   0   0   0   2   0   0   2   2   2   0   2   2   2   2   0   0   0   0   2   0   2   0   0   0   0   2   2   2   2   0   2   2   2   0   2   2   0   2   2   2   2   0   2   0   0   2   0   0   2   0   0   2   2   0   0   2   0   0   0   0   2   0   2   2   0   0   2   0   2
 MK-1-4                 2   0   2   2   2   2   2   0   0   0   0   2   0   0   0   0   0   2   0   2   2   2   0   2   2   0   2   0   2   2   0   2   2   0   0   2   0   2   2   0   0   2   0   0   2   0   0   2   0   0   0   0   0   2   0   2   2   0   2   0   2   0   0   2   0   0   2   2   2   2   2   2   0   0   0   2   2   2   2   2   0   0   0   0   0   2   2   0   2   2   0   2   2   0   0   0   2   2   2   0   0   2   0   0   2   2   0   2   2   0   0   0   0   2   2   0   2   2   2   2   0   0   2   2   0   2   2   2   0   0   0   0   2   0   2   2   0   2   2   2   0   2   2   2   0   0   0   0   0   2   0   2   0   0   0   0   2   2   2   0   0   2   2   2   0   2   2   0   2   0   2   2   0   2   0   0   2   2   0   2   0   0   2   2   0   2   2   0   0   0   0   2   0   2   2   0   0   2   0   2
 MK-1-5                 2   0   2   2   2   2   2   0   0   2   0   2   0   0   0   0   0   2   0   2   2   2   0   2   2   0   2   0   2   2   0   2   2   0   2   0   0   2   2   0   0   2   0   0   2   0   0   2   0   2   0   0   0   2   0   2   2   0   2   0   2   0   0   2   0   0   2   2   2   2   2   2   0   0   0   2   2   0   2   0   0   0   0   0   0   2   2   0   2   2   0   2   2   0   0   0   0   2   2   0   0   2   0   0   2   2   0   2   2   0   2   0   0   2   2   0   2   2   2   2   0   2   2   2   0   2   2   2   0   0   0   0   2   0   0   2   0   0   2   2   0   2   0   2   0   0   0   0   0   2   0   2   0   0   0   0   2   2   2   0   0   0   2   2   0   0   2   0   2   2   2   2   2   2   0   0   2   2   0   2   0   0   2   2   0   2   2   0   0   0   0   2   0   2   2   0   0   2   0   2
 MK-1-6                 2   0   2   2   2   2   2   0   0   2   0   2   0   0   2   0   0   2   0   2   2   2   0   2   2   0   2   0   0   2   0   2   2   0   2   0   0   2   2   0   0   2   0   0   2   0   2   2   0   2   0   2   2   2   0   0   2   0   2   0   2   0   0   2   0   0   0   2   2   2   2   2   0   0   0   2   2   0   2   0   0   0   2   0   0   0   2   0   2   2   0   2   2   2   0   0   0   2   2   0   0   2   0   0   2   0   0   2   2   0   2   0   0   2   2   0   2   2   2   2   0   2   2   2   0   2   2   2   0   0   0   0   2   2   0   2   0   0   2   2   0   2   0   2   0   0   0   0   0   2   0   0   0   0   0   0   2   2   0   2   0   0   2   2   0   0   2   2   2   2   0   2   2   2   0   0   2   2   0   2   0   0   2   2   0   2   2   0   0   0   0   2   0   2   2   0   0   2   0   2
 MK-1-7                 2   2   2   2   2   2   2   0   0   2   0   2   0   0   2   0   0   2   0   2   2   2   2   2   2   0   2   0   0   2   0   2   2   0   2   0   0   2   2   2   2   2   0   0   2   2   2   2   0   2   0   2   2   0   0   0   2   0   2   0   2   0   0   2   0   2   0   2   2   2   0   2   0   0   0   0   2   2   2   0   0   0   0   0   0   0   0   0   2   0   0   2   2   2   0   2   0   2   2   0   0   2   0   0   2   2   0   2   2   2   2   0   0   2   2   0   2   2   2   2   0   2   2   2   0   2   2   2   0   0   0   0   2   2   0   2   0   0   2   2   0   2   0   2   0   0   0   0   0   2   0   0   2   0   0   0   2   2   0   2   0   0   2   2   0   0   2   2   2   2   0   2   2   2   0   0   2   2   0   2   0   0   2   2   0   2   2   0   0   0   0   0   0   2   2   0   0   2   0   2
 MK-1-8                 2   2   2   2   2   2   2   0   0   2   0   2   0   0   2   0   0   2   0   2   2   2   2   2   2   0   2   2   0   2   0   2   2   0   2   0   0   2   2   2   2   2   0   0   2   2   2   2   0   2   0   2   2   0   0   0   2   0   0   0   2   0   0   2   0   2   0   2   2   2   0   2   0   0   0   0   2   0   2   0   0   0   0   0   0   0   0   0   2   0   2   2   2   2   0   2   0   2   2   0   0   2   2   0   2   2   0   2   2   2   2   0   2   0   2   0   2   2   2   2   0   2   0   2   0   2   2   2   0   0   0   0   2   2   0   2   0   2   2   2   0   2   0   2   0   0   0   0   0   2   0   0   2   0   0   0   2   0   0   2   0   0   2   2   0   0   2   2   2   2   0   2   2   2   0   0   2   2   0   2   0   0   2   2   0   2   2   0   0   0   0   0   0   2   2   0   0   2   0   2
 MK-1-9                 2   2   2   2   2   2   2   0   0   2   0   2   2   2   2   2   0   2   0   0   2   2   2   2   2   0   0   2   2   2   2   2   2   0   2   0   2   2   2   2   2   2   0   0   2   2   2   2   0   2   0   2   2   0   2   0   2   0   0   0   2   0   0   2   0   2   0   2   2   2   0   2   0   0   0   0   2   0   0   0   0   2   0   0   0   0   0   0   2   0   2   2   2   0   0   2   0   2   2   0   2   2   2   2   2   2   0   2   2   2   2   0   0   0   2   0   2   2   2   0   0   2   2   2   0   2   2   2   0   0   0   0   2   2   0   2   0   2   0   0   0   2   0   2   0   0   0   0   2   2   0   0   2   0   0   0   2   2   0   2   0   0   2   2   0   0   0   2   2   2   0   0   2   2   0   0   2   2   0   2   0   0   2   0   0   2   2   2   0   0   0   0   0   2   2   0   0   2   2   2
 MK-1-10                2   2   2   0   2   2   0   0   0   2   0   2   2   2   2   2   0   2   0   0   2   2   2   2   2   0   0   2   2   2   2   0   2   0   2   0   2   0   0   2   2   2   0   0   0   2   2   0   2   2   0   2   2   0   2   0   2   0   0   0   2   0   0   0   0   2   0   2   2   2   0   2   0   0   0   0   2   0   0   0   0   2   0   0   0   0   0   0   2   0   0   2   2   0   0   0   0   2   2   0   2   2   2   0   2   2   0   2   0   2   2   0   0   0   2   0   2   2   2   0   0   2   2   2   0   2   2   2   0   0   0   0   2   2   0   2   2   0   0   2   0   2   0   2   0   0   2   0   2   2   0   0   0   0   0   0   2   2   0   2   0   0   2   2   0   0   0   2   2   2   0   0   0   2   0   0   2   2   0   2   0   0   2   0   0   2   0   2   0   0   0   0   0   2   2   0   0   2   2   2
 MK-1-11                2   2   2   0   2   2   0   0   0   2   0   2   2   2   2   2   0   2   0   0   2   2   2   2   2   2   0   2   2   2   2   0   0   0   2   0   2   0   0   2   2   2   0   0   0   2   2   0   2   0   0   2   2   2   2   0   2   0   0   0   2   0   0   0   0   2   0   2   2   2   0   0   2   0   0   0   2   2   0   2   0   2   0   0   2   2   0   0   2   0   0   2   2   0   0   0   0   2   2   0   2   2   2   0   0   2   0   2   0   2   2   0   2   2   2   0   2   2   2   0   2   2   2   2   0   2   2   2   0   0   0   2   2   2   0   2   2   0   0   2   0   2   0   2   0   0   2   0   2   2   0   0   0   0   0   0   2   2   0   0   0   0   2   2   0   0   0   2   2   2   0   0   0   0   0   0   2   2   0   2   0   0   2   0   0   2   0   2   0   0   2   0   0   2   2   0   0   2   2   0
 MK-1-12                0   2   2   0   2   2   0   0   0   2   0   2   2   2   2   2   0   2   0   0   2   2   2   2   2   0   0   2   2   2   2   0   0   0   2   0   2   0   0   2   2   2   0   0   0   2   2   0   2   0   0   2   2   2   0   0   2   0   0   0   0   0   0   2   0   2   0   2   2   2   0   0   2   0   2   0   2   2   0   2   0   0   0   0   2   2   0   0   2   0   0   2   2   0   0   0   0   2   2   0   2   0   2   0   0   2   0   2   0   2   2   0   2   2   2   0   2   2   2   0   2   2   2   2   0   2   2   2   0   0   0   2   2   2   0   2   2   0   0   2   0   2   0   2   0   0   2   2   2   2   2   0   0   0   2   0   2   2   0   0   0   0   2   2   0   0   0   2   2   2   0   2   0   0   0   0   2   2   0   2   0   0   2   0   0   2   0   2   0   0   2   0   0   2   2   0   0   2   2   0
 MK-1-13                0   2   2   0   2   2   0   0   0   2   0   2   2   2   2   2   0   2   0   2   2   2   2   2   2   0   0   2   2   2   2   0   0   0   2   0   2   0   0   2   2   2   2   0   0   2   2   2   2   0   0   2   2   2   2   0   2   0   0   0   0   0   0   2   0   2   0   2   2   2   0   0   2   0   2   0   2   2   0   2   0   2   0   0   2   2   0   0   2   0   0   2   2   0   0   0   0   2   2   0   0   0   2   0   0   2   0   2   0   2   2   0   2   2   0   0   0   2   2   0   2   0   2   2   0   0   2   0   0   0   0   0   2   2   0   0   2   0   0   2   0   0   0   2   0   2   2   2   2   2   2   0   0   0   2   0   2   2   0   0   2   0   2   2   0   0   2   2   2   2   0   2   0   0   0   2   2   2   0   2   0   0   2   0   0   2   0   2   0   0   2   0   0   2   2   0   0   2   0   0
 MK-1-14                0   2   0   0   2   2   0   0   2   2   0   2   2   2   2   2   0   2   0   2   2   2   2   2   2   0   2   2   2   2   2   0   0   0   2   0   2   0   0   2   2   0   2   0   0   2   2   2   2   0   0   2   2   2   2   0   2   0   0   0   2   0   0   0   0   2   0   2   2   0   0   0   2   0   2   0   2   2   0   2   0   2   0   0   2   2   0   0   2   0   0   2   0   0   2   0   2   2   2   0   0   0   2   0   0   2   0   2   0   2   2   0   2   2   0   0   0   2   0   0   2   0   2   2   0   0   2   0   0   0   0   0   2   2   0   0   2   0   0   2   0   0   0   2   0   2   2   2   2   2   2   0   0   0   2   0   2   2   0   2   2   0   2   2   0   0   2   2   2   2   0   2   0   2   0   2   0   2   0   2   2   0   2   0   0   2   0   2   0   0   2   0   0   2   2   0   0   2   0   0
 MK-1-15                0   2   0   0   2   2   0   0   2   2   0   2   0   2   2   2   0   0   0   2   2   2   2   2   2   0   2   2   2   2   2   0   0   0   2   0   2   0   2   2   2   0   2   0   0   2   2   2   2   0   0   2   2   2   2   0   2   0   0   0   2   0   0   0   0   2   0   0   2   0   2   0   2   0   2   0   2   2   0   2   0   2   0   0   2   2   0   0   2   2   0   2   0   0   2   0   2   2   2   2   0   0   2   0   0   2   0   2   2   2   2   0   2   2   0   0   0   2   0   2   2   0   2   0   0   0   2   0   0   0   0   2   2   2   0   0   2   0   0   2   0   0   0   2   0   0   2   2   2   2   2   0   0   0   2   0   2   2   0   2   2   0   2   2   2   0   2   2   2   2   0   0   0   0   0   2   0   2   0   2   2   0   2   0   0   2   0   2   0   0   2   0   0   2   2   0   0   2   0   0
 MK-1-16                0   2   0   0   2   0   0   0   2   2   0   2   0   2   0   2   0   0   0   2   0   2   2   2   2   0   2   2   2   2   2   0   0   0   2   0   2   0   2   2   2   0   2   0   0   2   2   0   2   0   0   2   2   2   2   0   0   0   0   0   2   0   0   0   0   2   0   0   2   0   2   0   2   0   2   2   2   2   0   2   0   2   0   0   2   2   0   0   2   2   2   2   0   0   2   0   0   2   2   2   0   0   0   0   0   0   0   2   2   2   2   0   2   2   0   0   0   2   0   2   2   0   2   0   0   0   2   0   0   0   2   2   2   2   0   2   2   0   0   0   0   2   0   2   0   0   2   2   2   2   2   0   0   0   2   0   0   2   0   2   2   0   2   2   2   0   2   2   2   2   0   0   0   0   2   2   0   2   0   2   2   0   2   0   0   2   0   2   0   0   2   0   0   2   2   0   0   2   0   0
 MK-2-1                 2   0   2   2   0   2   0   0   0   0   0   2   2   0   0   0   2   0   0   0   0   0   0   0   0   0   2   0   2   2   0   0   2   2   0   0   2   0   2   0   0   0   0   2   0   0   0   2   2   2   2   0   0   0   2   2   0   0   0   0   0   2   2   0   0   2   2   2   2   0   0   0   2   0   0   2   2   2   2   2   2   0   2   0   2   2   2   2   2   2   0   2   2   0   2   2   2   0   0   2   2   0   0   2   2   2   2   2   2   0   2   0   0   0   2   0   2   0   2   2   0   0   2   0   0   0   0   0   2   0   0   0   2   0   2   0   2   2   2   2   2   0   2   0   2   2   2   2   2   0   0   2   2   0   0   2   0   2   2   2   2   2   0   0   0   0   2   0   0   2   2   0   2   2   0   2   2   0   2   0   0   0   0   2   0   0   0   2   0   0   0   0   0   0   0   2   2   0   2   2
 MK-2-2                 2   0   0   2   0   2   0   0   0   0   0   2   2   0   0   0   2   0   0   0   0   0   0   0   0   0   2   0   2   2   0   0   2   2   0   0   2   0   2   0   0   0   0   2   0   0   0   2   0   2   2   0   0   0   2   2   0   0   2   0   0   2   2   0   0   2   2   2   2   0   0   0   2   0   0   2   2   2   0   2   2   0   2   2   2   2   2   2   2   2   0   2   2   0   2   2   2   0   0   2   2   2   0   2   2   2   2   2   2   0   2   2   2   0   2   0   2   0   2   2   0   0   2   0   0   0   0   0   0   2   0   0   2   0   2   0   2   2   2   2   2   0   2   0   2   2   2   2   2   0   0   2   2   0   0   2   0   2   2   0   2   2   0   0   0   0   2   0   0   2   2   0   2   2   0   2   2   0   2   0   0   2   0   2   0   0   0   2   0   0   0   2   2   0   0   2   2   0   2   2
 MK-2-3                 2   2   0   2   2   2   0   0   0   0   0   2   2   0   2   0   0   0   0   2   0   2   0   2   2   0   2   0   2   2   0   0   2   2   0   0   2   0   2   0   0   0   0   2   0   0   0   2   0   2   2   2   0   0   2   2   0   0   2   0   0   2   2   0   0   2   2   2   2   0   0   0   2   0   2   2   2   2   0   2   2   0   2   2   2   2   2   2   2   2   0   2   2   0   2   2   2   2   0   2   2   2   0   2   2   2   2   2   2   0   2   2   2   0   2   0   0   0   2   2   2   0   2   0   0   0   0   0   0   2   0   0   0   0   2   0   2   2   2   2   2   0   2   0   2   2   2   2   2   0   0   2   2   0   0   2   2   2   2   0   2   2   0   2   0   0   2   0   0   2   2   2   2   2   0   2   2   0   2   0   0   2   0   2   0   0   0   2   0   2   0   2   2   0   0   2   2   0   2   2
 MK-2-4                 2   2   0   0   2   2   0   0   0   0   0   2   2   0   2   0   0   0   0   2   0   2   0   2   2   2   2   0   2   2   0   0   2   2   0   0   2   0   2   0   0   0   2   2   0   0   0   2   0   2   2   2   0   0   2   2   0   0   2   0   0   2   2   0   0   2   2   2   2   0   0   0   2   0   0   2   2   2   0   2   2   0   2   2   2   2   2   2   2   2   0   2   2   0   2   2   2   2   0   2   2   2   0   2   2   0   0   2   0   0   2   2   2   0   2   0   0   0   2   2   2   0   2   0   0   0   0   2   0   2   0   0   0   0   2   0   2   2   2   2   2   0   2   0   2   2   2   2   2   0   0   2   2   0   0   2   2   2   2   2   2   2   0   2   0   0   2   0   0   2   2   2   2   2   0   2   2   0   0   0   0   2   0   2   0   0   0   2   0   2   0   2   2   0   0   2   0   2   2   2
 MK-2-5                 2   2   0   0   2   2   2   0   0   0   0   2   2   0   2   0   0   2   0   2   0   2   0   0   2   2   2   0   2   2   0   0   0   2   0   0   2   0   2   0   0   0   0   2   0   0   0   2   0   2   2   2   0   0   2   2   0   0   2   0   0   2   2   0   0   0   2   2   2   0   0   0   2   0   0   2   2   2   0   2   2   0   2   2   2   2   2   2   2   0   0   2   2   0   2   2   2   2   0   2   2   2   0   2   2   0   0   2   0   0   2   2   2   0   2   0   0   0   2   2   2   0   2   0   2   0   0   2   0   2   2   0   0   0   2   0   2   2   2   2   2   0   2   0   2   2   2   2   2   0   0   2   2   0   0   2   2   2   2   2   2   2   0   2   0   0   2   0   0   2   2   2   0   2   0   2   2   2   0   0   0   2   0   2   0   0   0   2   0   2   0   2   0   0   0   2   0   2   2   2
 MK-2-6                 2   2   2   0   2   2   2   0   0   0   0   2   2   0   2   0   0   2   0   2   0   2   0   0   2   2   2   0   2   2   0   0   0   2   0   0   2   0   0   0   0   0   0   2   0   0   0   2   0   2   2   2   0   0   2   2   0   0   2   0   0   2   2   0   0   0   2   2   2   0   0   2   2   0   0   2   2   2   0   2   2   0   0   0   2   2   2   2   0   0   0   2   2   0   2   2   2   2   0   2   2   2   0   2   2   0   0   2   0   0   2   0   2   0   2   2   0   0   2   2   2   0   2   0   2   0   0   2   0   0   2   0   0   0   2   0   2   2   2   2   2   0   0   2   2   2   2   2   2   0   0   2   2   0   0   2   2   2   2   2   2   2   0   2   0   0   2   0   0   0   2   2   0   2   0   2   2   2   0   0   0   2   0   2   0   0   0   2   0   2   2   2   0   0   0   2   0   0   2   2
 MK-2-7                 2   2   2   0   2   2   2   0   0   0   0   2   2   0   2   0   0   2   0   2   0   0   0   0   2   2   2   0   2   2   0   0   0   2   0   0   2   0   0   0   0   0   0   2   0   0   0   0   0   2   2   2   0   2   2   0   0   0   2   0   0   2   2   0   0   0   2   2   2   0   0   2   2   0   0   0   2   2   0   2   0   0   0   0   2   2   2   2   0   0   0   2   2   0   2   0   2   2   0   2   2   2   0   2   2   0   0   2   0   0   2   2   2   0   2   2   0   0   2   2   2   0   2   0   2   0   0   2   0   0   2   0   0   0   0   0   2   2   2   2   2   0   0   2   2   2   2   2   2   0   0   2   2   0   0   2   2   2   2   2   2   2   0   2   0   2   2   0   0   0   2   2   0   0   2   2   2   2   0   0   0   2   0   2   0   0   0   2   0   2   0   2   2   0   0   2   0   0   2   2
 MK-2-8                 2   2   2   0   2   2   2   0   0   0   0   2   2   0   2   0   0   2   0   2   0   0   0   2   2   2   2   0   2   2   2   0   0   2   0   0   2   0   0   0   0   0   0   2   0   0   0   0   0   2   2   0   0   2   0   0   0   0   2   0   0   2   2   0   0   0   2   2   2   0   0   2   0   0   0   0   2   0   0   2   0   0   0   0   2   2   2   2   0   0   0   2   2   0   2   0   2   0   0   2   2   0   0   2   2   0   0   2   0   0   2   2   2   0   2   2   0   0   2   2   2   2   2   0   0   0   0   2   0   0   2   0   0   0   0   0   2   2   2   2   2   0   0   2   2   2   0   2   2   0   0   2   2   0   0   2   2   2   0   2   2   2   0   2   0   0   2   0   0   2   2   0   2   0   2   2   2   2   0   0   0   0   0   2   0   0   0   2   0   2   0   2   2   0   0   2   0   0   2   2
 MK-2-9                 2   2   2   0   2   2   2   0   0   0   2   2   2   0   2   0   2   2   0   2   0   0   0   2   2   2   2   0   2   2   2   0   0   2   0   0   2   0   0   0   0   0   0   2   0   0   0   0   2   2   2   0   0   2   2   0   0   0   2   0   0   2   2   0   0   0   2   2   2   0   0   2   0   0   0   2   2   0   0   2   0   0   0   0   2   0   2   2   2   0   0   2   2   2   2   0   2   0   0   2   2   0   0   2   2   0   0   2   0   0   2   2   2   0   2   2   0   0   2   2   0   2   2   0   0   0   0   0   0   0   2   0   0   0   0   0   0   2   0   2   2   0   0   2   2   2   0   2   2   0   0   2   2   0   0   2   2   2   0   2   0   0   0   2   0   0   2   0   0   0   0   2   2   0   2   0   2   2   0   0   0   0   0   2   2   0   0   2   0   2   0   2   2   0   0   2   0   0   2   2
 MK-2-10                2   2   2   0   2   2   2   0   0   0   2   2   2   2   2   0   2   2   0   2   0   0   0   2   2   0   2   0   2   2   2   0   0   2   2   0   0   0   0   0   0   0   0   2   0   0   0   2   2   2   2   0   0   2   2   0   2   0   2   2   0   2   2   0   0   0   2   2   2   0   0   2   0   0   2   2   2   0   2   2   0   0   0   0   2   0   2   2   2   0   0   2   2   2   2   0   2   0   0   2   0   2   0   0   2   0   0   2   0   0   2   0   2   0   2   2   0   0   0   2   0   2   2   0   0   0   0   0   0   0   2   0   0   0   0   0   0   2   0   2   2   0   0   2   2   2   0   2   2   0   0   2   2   0   0   0   2   2   0   2   0   0   0   2   0   0   2   0   0   2   0   2   2   2   2   0   2   2   0   0   0   0   0   2   2   0   0   2   0   2   0   0   2   0   0   2   0   0   2   2
 MK-2-11                2   0   2   0   2   2   2   0   0   0   2   2   2   2   2   0   2   2   0   2   0   0   2   2   2   0   2   0   2   2   2   0   0   2   2   0   0   0   0   0   0   0   0   2   0   0   0   2   2   2   2   0   0   2   2   0   2   0   2   2   0   0   2   0   0   0   2   2   0   0   2   2   0   0   2   2   2   0   2   0   0   0   2   0   2   0   0   0   2   0   0   2   2   2   2   0   0   2   0   2   0   2   0   0   2   0   0   2   0   0   2   0   2   0   2   2   0   0   0   2   0   2   2   0   0   0   0   0   0   0   2   0   0   2   0   0   0   2   0   0   2   0   0   0   2   2   0   2   2   0   2   2   2   0   0   0   2   0   2   2   0   0   0   2   0   0   2   0   0   2   0   0   2   2   2   0   2   0   0   0   0   0   0   2   2   2   0   2   0   2   0   0   2   0   0   2   0   0   2   0
 MK-2-12                2   0   2   0   2   2   2   0   0   0   2   2   2   2   2   0   0   0   0   2   0   0   2   2   2   0   2   0   2   2   2   0   0   2   2   0   0   0   0   0   0   0   0   2   0   0   0   2   2   2   2   0   0   2   2   0   2   0   2   2   0   0   2   0   2   0   2   0   0   0   2   2   0   0   2   2   2   0   0   0   0   0   2   0   2   0   0   0   2   0   0   2   2   2   2   0   0   2   0   2   0   0   0   0   0   0   0   0   2   0   2   0   0   0   2   2   0   0   0   2   2   2   2   0   0   0   2   0   0   0   2   0   2   2   0   0   2   2   0   0   2   0   0   0   2   0   2   2   2   0   2   2   2   0   0   0   2   0   2   2   0   0   0   2   2   0   0   0   0   2   0   0   2   2   2   0   2   0   0   2   0   0   2   2   2   2   0   2   0   2   0   0   2   0   0   0   2   0   2   0
 MK-2-13                2   0   0   0   2   2   2   0   0   0   2   2   2   2   2   2   0   0   0   2   0   0   2   2   2   0   2   0   2   2   2   0   0   2   0   0   0   0   0   0   0   0   0   2   2   0   2   2   2   2   2   0   0   2   2   0   2   0   2   2   0   0   2   0   2   0   2   0   0   0   2   2   0   0   2   2   2   2   0   0   0   0   2   0   2   0   0   0   2   0   0   2   2   2   0   0   0   2   0   2   0   0   0   0   0   0   0   0   2   0   2   0   0   0   2   2   0   0   0   2   2   2   2   0   0   0   2   0   0   0   2   0   2   2   0   0   2   2   0   0   0   0   0   0   2   0   2   0   0   0   2   2   2   0   0   0   2   0   2   2   0   0   0   2   2   2   0   0   0   0   0   0   2   2   2   0   2   0   0   2   0   0   2   2   0   2   0   2   0   2   0   0   0   0   0   2   2   0   2   0
 MK-2-14                2   0   0   0   2   0   2   0   0   0   2   2   2   2   2   2   0   0   0   2   0   0   2   2   2   0   2   0   2   2   2   0   0   2   0   0   0   0   0   0   0   0   0   2   2   0   0   0   2   2   2   0   0   2   2   0   2   2   2   2   2   0   2   0   2   0   2   2   0   2   0   2   0   0   2   2   2   2   0   2   0   0   2   0   2   0   0   2   2   0   0   2   2   2   0   0   2   2   2   2   0   0   0   0   0   0   0   0   2   0   2   0   0   0   2   2   0   0   0   2   2   2   2   0   0   0   0   0   0   0   0   0   2   2   0   0   0   2   0   0   0   0   0   0   2   0   2   0   0   0   2   2   2   0   0   0   2   0   2   2   0   0   0   2   2   2   0   0   0   0   2   0   2   2   2   2   2   0   0   2   0   0   0   2   0   2   0   2   0   2   0   0   0   0   0   2   2   0   2   0
 MK-2-15                2   0   0   0   2   2   2   0   0   0   2   2   2   2   0   2   0   0   0   2   0   0   2   2   2   0   2   2   2   0   2   2   0   2   0   0   2   0   0   0   0   0   0   2   2   0   0   0   2   2   0   0   0   2   2   0   2   2   2   2   2   0   2   0   2   0   2   2   0   2   0   2   0   0   2   2   2   0   0   2   0   0   2   0   2   0   0   2   2   2   0   2   0   2   0   0   2   2   2   2   0   2   0   0   0   2   0   0   2   0   2   0   0   0   2   2   0   0   0   2   2   2   2   0   0   0   0   0   0   0   0   0   2   2   0   0   0   2   0   0   0   0   0   0   2   0   2   0   0   0   2   2   2   0   2   0   2   0   2   2   0   0   0   2   2   2   0   0   0   0   2   0   0   2   2   0   2   0   0   2   0   0   0   2   0   0   0   2   0   2   0   0   0   0   0   2   0   0   2   0
 MK-2-16                2   0   0   0   2   2   2   0   0   0   2   2   2   2   0   2   0   0   0   2   0   0   2   2   2   0   2   2   2   0   2   2   0   2   0   0   2   0   0   0   0   0   0   2   2   0   2   2   2   2   0   0   0   2   2   0   2   2   2   2   2   0   0   0   2   0   2   0   0   2   0   2   0   0   2   2   2   0   0   2   0   0   2   0   2   0   0   2   2   2   0   0   0   2   0   0   2   2   2   2   0   2   0   0   0   0   0   0   2   0   2   0   0   0   2   2   0   0   0   2   2   0   2   0   0   0   0   0   0   0   0   0   2   2   0   0   0   2   0   0   2   0   0   0   2   0   2   0   0   0   2   2   2   0   2   0   2   0   2   2   0   0   0   0   2   2   0   2   0   0   0   0   0   2   2   0   2   0   2   2   0   0   0   2   0   0   0   2   2   2   0   0   0   0   0   2   0   0   2   2
 MK-3-1                 2   2   0   2   2   2   0   2   2   0   0   0   2   2   2   0   0   2   0   0   0   2   2   0   0   2   0   0   2   0   2   0   2   2   2   0   2   2   2   0   2   0   2   2   2   2   0   2   0   2   2   2   2   0   0   2   2   2   2   0   0   2   2   2   0   2   2   0   0   2   0   0   2   0   2   2   2   2   2   2   0   0   0   0   0   2   2   2   0   2   2   0   0   0   0   0   0   2   0   0   0   2   2   2   2   2   0   0   0   0   2   2   2   0   0   2   2   2   0   2   2   0   0   2   0   2   0   2   0   0   2   2   2   2   2   0   0   2   0   0   0   0   0   2   2   0   2   2   0   2   0   0   2   0   2   0   2   2   0   0   0   0   0   0   2   2   2   0   2   2   0   2   0   0   0   2   2   2   0   2   2   2   0   2   0   2   0   0   0   0   2   0   2   0   0   0   0   0   2   2
 MK-3-2                 2   2   0   2   2   2   0   2   2   0   0   0   2   2   0   0   0   2   0   0   0   2   2   2   0   2   0   0   2   0   2   0   2   2   2   0   2   2   2   0   0   0   2   2   2   2   0   2   0   2   2   2   2   0   0   2   2   2   2   0   0   2   2   2   0   2   2   0   0   2   0   0   2   0   2   2   2   2   2   2   0   0   0   0   0   2   2   2   0   2   0   0   0   0   0   0   0   2   0   0   0   2   2   2   2   2   0   0   0   0   2   2   2   0   0   2   2   2   0   2   2   0   2   2   0   2   0   2   0   0   2   2   2   2   2   0   0   0   2   0   0   0   0   2   0   0   2   2   0   0   0   0   2   0   0   0   0   2   0   0   0   0   0   0   2   2   2   0   2   2   0   2   0   0   0   2   0   2   0   2   2   2   0   2   0   2   0   0   0   0   2   0   2   0   0   0   0   2   2   2
 MK-3-3                 2   0   0   2   2   2   2   2   2   0   0   0   2   0   0   0   0   2   0   0   0   2   0   0   0   2   0   0   2   0   2   0   2   2   2   0   2   2   2   0   2   2   2   2   2   2   0   2   0   2   2   2   2   0   0   2   2   2   2   0   0   2   2   2   0   2   2   0   0   2   0   0   2   0   2   2   2   2   0   2   0   0   0   0   0   2   2   2   0   2   0   0   0   0   0   0   0   2   0   0   0   2   0   2   2   2   0   0   0   0   2   2   2   2   0   2   2   2   0   2   2   0   0   2   0   2   0   2   2   0   2   2   2   2   2   2   0   0   2   0   0   0   0   2   0   0   2   2   0   0   0   0   2   0   0   0   0   2   0   0   0   0   0   0   2   0   2   0   2   2   2   2   2   2   0   2   0   2   2   2   2   2   0   2   0   2   0   0   0   0   2   0   2   2   2   0   0   2   2   2
 MK-3-4                 2   0   0   2   2   2   2   0   2   0   0   0   2   2   0   0   0   2   0   0   0   2   0   0   0   2   0   2   2   0   2   0   2   2   0   0   2   2   2   0   2   2   2   2   2   2   0   2   0   2   2   2   2   0   0   2   2   2   2   0   0   2   2   2   0   2   2   2   0   2   2   0   2   0   2   2   2   2   0   2   0   0   0   0   0   2   2   2   0   2   2   2   0   0   0   0   0   2   0   0   0   2   0   2   2   0   0   0   0   0   2   2   0   2   0   2   2   2   0   2   2   0   0   2   0   2   0   2   2   0   2   2   2   2   2   2   0   0   2   0   0   0   0   2   0   0   2   0   0   0   0   0   2   0   0   0   0   2   0   0   0   0   0   0   2   0   2   0   2   2   2   2   2   2   2   2   0   2   2   2   0   2   0   0   0   2   0   0   0   0   2   2   2   0   0   0   0   2   2   2
 MK-3-5                 0   0   0   2   2   2   2   0   0   0   0   0   2   2   0   0   0   2   0   0   0   2   0   2   0   2   0   2   2   0   2   0   2   0   0   0   2   2   2   0   2   2   2   2   2   2   0   2   0   2   2   2   2   0   0   2   2   2   2   0   0   2   2   2   0   2   2   2   0   2   0   0   2   0   2   2   2   0   0   2   0   0   0   0   0   2   0   2   0   2   2   2   0   0   0   2   2   2   0   0   2   2   0   2   2   0   0   0   0   0   0   2   0   2   0   2   2   2   0   0   2   0   0   2   0   2   0   2   2   0   2   2   2   2   0   2   0   0   2   0   0   0   0   2   0   0   2   0   2   0   0   0   2   0   0   0   0   2   0   0   0   0   2   2   2   0   2   0   2   2   2   2   2   2   0   2   0   0   2   2   0   2   0   0   0   2   0   0   0   0   2   2   2   2   0   0   0   2   2   2
 MK-3-6                 0   0   2   2   2   2   2   0   0   0   0   0   2   2   0   0   0   2   0   0   0   2   0   2   0   2   0   2   2   0   2   0   2   0   0   0   2   2   2   0   2   2   2   2   0   2   0   2   0   0   2   2   2   0   0   2   2   2   2   2   0   2   2   2   2   2   2   0   0   2   0   0   2   0   2   2   2   0   0   2   0   0   0   0   0   2   0   2   0   2   2   2   0   0   0   2   2   2   2   0   2   2   2   0   2   0   0   0   0   0   0   2   2   2   0   2   2   2   0   0   2   0   0   2   0   2   0   2   2   0   2   2   0   2   0   2   0   0   2   0   0   0   0   2   2   0   2   0   2   0   0   0   2   0   0   2   0   2   0   0   0   0   2   2   2   0   2   0   2   2   2   2   2   2   0   2   0   0   2   2   0   2   0   0   2   2   0   0   0   2   2   2   2   2   0   2   0   2   2   2
 MK-3-7                 0   0   2   2   2   2   2   0   0   0   0   0   2   2   0   0   0   2   0   0   0   2   0   2   0   0   0   0   2   0   0   0   2   0   0   0   0   2   0   0   2   2   0   2   0   2   0   2   0   0   2   2   2   0   0   2   0   2   2   2   2   2   2   2   2   2   2   0   0   2   0   0   2   0   2   2   2   0   0   2   0   0   0   0   0   0   0   2   0   0   2   2   0   0   0   2   2   2   2   0   2   2   2   0   2   0   0   0   0   0   0   2   2   2   0   2   2   2   0   0   2   0   0   2   0   0   0   2   2   0   2   2   0   0   0   2   0   0   2   2   0   0   0   2   2   0   2   0   2   0   0   0   2   0   0   2   0   2   0   0   0   0   2   0   2   0   2   0   2   2   2   2   2   2   0   2   0   0   2   0   0   2   0   0   0   2   2   0   0   2   0   0   2   2   0   2   0   2   2   2
 MK-3-8                 0   0   0   2   2   2   2   0   0   0   2   0   2   2   0   0   0   2   0   0   0   2   0   2   0   0   0   0   2   0   0   0   2   0   0   0   0   2   0   0   2   0   0   2   0   2   0   2   0   0   2   0   2   0   0   2   0   2   2   0   2   0   2   0   2   2   2   0   0   2   0   0   2   0   2   2   2   0   0   2   0   0   0   0   0   0   0   2   0   0   2   2   0   0   0   0   2   2   2   0   2   2   2   0   2   2   2   0   0   0   2   2   2   2   0   2   0   2   0   0   2   0   0   2   0   0   0   0   2   0   2   2   2   0   0   2   0   0   0   2   0   0   0   2   2   2   2   0   2   0   0   0   2   0   0   2   0   2   0   0   0   0   2   0   2   0   2   2   2   2   2   2   0   2   0   2   0   0   2   0   2   2   0   0   0   2   2   0   0   2   0   0   2   2   0   0   2   2   2   2
 MK-3-9                 0   0   0   2   2   2   2   0   0   0   2   0   2   2   0   0   0   2   0   0   0   2   0   2   0   0   0   0   2   0   0   0   0   2   2   0   0   2   0   0   2   0   0   2   0   2   0   2   0   0   2   0   0   2   0   2   0   2   2   0   2   2   2   0   2   2   2   0   0   2   0   0   2   0   2   2   2   0   0   2   0   0   0   0   0   0   0   0   0   0   2   2   0   0   2   0   2   2   2   0   0   2   0   0   2   2   2   0   0   0   2   0   2   0   0   2   0   2   0   0   2   0   0   2   0   0   0   0   0   0   2   2   2   0   0   2   0   0   0   2   0   0   0   2   2   2   2   0   2   0   0   0   2   0   0   2   0   2   0   2   0   0   2   0   2   2   2   2   2   2   2   0   0   2   0   2   0   0   2   0   2   2   0   0   0   2   2   0   0   2   0   0   2   2   2   0   2   2   2   2
 MK-3-10                0   0   0   2   2   2   2   0   0   0   0   0   2   2   0   0   0   2   0   2   0   2   0   2   2   0   0   0   2   0   0   0   2   2   2   0   0   0   0   0   2   0   0   2   0   2   0   2   0   0   2   0   0   2   0   2   0   2   2   0   0   2   2   0   2   0   2   0   0   2   0   0   2   0   2   2   0   0   0   2   0   0   0   2   0   2   0   0   0   0   2   2   0   0   2   0   2   2   2   0   0   2   0   0   2   0   2   0   0   0   2   0   2   0   0   2   0   2   0   0   2   0   0   2   0   0   0   0   0   0   2   2   0   0   0   2   0   0   2   2   0   0   2   2   2   2   2   0   2   0   0   0   2   0   2   2   0   2   0   2   0   0   2   0   2   2   2   2   2   2   2   0   0   2   2   2   0   0   2   0   2   2   0   0   0   0   0   2   0   2   0   0   2   2   2   0   2   0   0   2
 MK-3-11                0   0   0   2   2   2   2   0   0   0   0   0   2   2   2   0   0   2   0   2   0   0   0   2   2   0   0   0   2   0   0   0   2   2   2   0   0   0   0   2   2   0   0   2   0   2   0   2   0   2   2   0   0   2   0   2   0   2   2   0   0   2   2   0   2   0   2   0   0   2   0   0   2   0   0   2   2   0   0   2   0   0   0   2   0   2   0   0   0   0   0   2   0   0   2   0   2   2   2   0   0   2   0   0   0   0   2   0   0   2   2   0   2   0   2   2   2   2   0   0   2   0   0   2   0   0   2   0   0   0   2   2   0   0   0   2   0   0   2   2   0   0   2   0   2   2   2   2   2   0   0   0   2   0   2   2   0   2   0   2   0   0   2   0   2   2   2   2   0   2   2   2   0   0   2   2   0   0   2   0   2   2   0   0   0   2   0   0   0   2   0   0   2   2   2   0   2   0   0   2
 MK-3-12                0   0   0   2   2   2   2   0   0   0   0   0   2   2   2   0   0   2   2   2   0   0   0   2   2   0   0   0   2   0   0   0   2   2   0   0   0   0   0   2   2   0   0   2   0   2   0   2   0   2   2   0   0   2   0   0   0   2   2   0   0   2   2   0   2   0   2   0   0   2   0   0   2   0   0   2   2   0   2   2   0   0   0   2   0   2   0   0   0   0   0   2   0   0   2   0   2   2   2   0   0   2   0   0   0   0   2   2   0   2   2   0   2   0   2   2   2   2   0   0   0   0   0   2   0   0   2   0   0   0   2   0   0   0   0   2   0   0   0   0   0   0   2   0   2   2   2   2   2   0   0   0   2   0   2   2   2   2   2   2   0   0   2   0   0   2   2   2   0   2   2   2   0   0   0   2   0   0   2   0   2   2   0   0   0   2   0   0   0   2   0   0   2   2   2   0   2   0   2   2
 MK-3-13                0   0   2   2   2   2   2   0   0   0   0   0   2   2   2   0   0   2   2   2   0   0   0   2   0   0   0   0   2   0   0   0   2   2   0   0   0   0   0   2   2   0   0   2   0   2   2   2   0   2   2   0   0   2   0   0   0   2   2   0   0   2   2   0   2   0   2   0   0   2   0   0   2   0   0   2   2   0   2   2   0   0   0   2   0   2   0   0   0   0   0   2   0   0   2   0   2   2   2   0   0   2   0   0   0   0   0   2   0   2   2   0   2   0   2   2   2   2   0   2   0   0   0   2   0   0   0   0   0   0   2   0   0   0   0   2   0   2   0   2   0   0   2   0   2   2   2   2   2   0   0   0   2   2   2   2   2   2   2   0   0   0   2   0   0   2   2   2   0   2   0   2   0   2   0   2   0   0   2   2   2   2   0   2   0   2   0   0   0   2   0   0   2   2   2   0   2   0   2   2
 MK-3-14                0   0   2   2   0   2   2   0   0   0   0   0   2   2   2   0   2   2   2   2   0   0   0   2   0   0   0   0   2   0   0   0   2   2   0   0   0   0   0   2   2   0   0   2   0   0   2   2   0   2   2   0   0   2   0   0   0   2   2   0   0   2   2   0   2   0   2   0   2   2   2   0   2   0   0   2   0   0   2   2   0   0   0   2   0   2   0   0   0   0   0   2   0   0   0   0   2   2   0   0   0   2   0   0   0   2   2   2   2   2   2   0   2   0   2   0   2   0   0   2   0   0   0   2   0   0   0   0   0   0   2   0   0   0   0   2   0   2   0   2   0   0   0   0   0   2   2   2   2   0   0   0   2   2   0   2   2   2   2   0   0   2   2   0   0   2   2   2   0   2   0   2   0   2   0   2   0   0   2   2   2   0   0   2   0   2   0   0   0   0   2   0   2   2   2   0   2   2   2   0
 MK-3-15                0   0   2   2   0   2   2   0   0   0   0   0   2   2   2   0   0   2   2   2   0   0   0   2   0   2   0   0   2   2   0   0   2   2   0   0   0   0   2   2   2   0   0   2   2   0   2   2   2   2   2   0   0   2   0   0   0   2   2   0   0   2   2   0   2   0   2   0   2   2   2   0   2   2   0   2   0   0   2   2   0   0   0   0   0   2   0   2   2   0   0   2   0   0   2   0   2   2   0   0   0   2   0   0   0   2   2   2   2   2   2   0   2   0   0   0   2   0   0   2   0   0   0   2   0   0   0   0   0   0   2   0   0   0   0   2   0   2   0   2   0   2   0   0   0   2   2   2   2   0   0   2   2   2   0   2   2   2   2   0   0   2   2   0   0   2   2   2   0   2   2   0   0   2   0   2   0   0   2   2   0   2   0   2   0   2   0   0   0   0   2   0   2   2   2   0   2   2   2   0
 MK-3-16                0   0   2   2   0   2   2   0   0   0   0   0   2   2   2   0   0   2   2   2   0   0   2   2   0   2   0   0   2   2   0   0   2   2   0   0   0   0   2   2   2   0   0   2   2   0   2   2   2   2   2   0   2   2   0   0   0   2   2   2   0   2   2   0   2   0   0   0   2   2   2   0   2   2   0   2   0   2   2   2   0   2   0   0   0   2   0   2   2   0   0   2   2   0   2   0   2   2   0   0   0   2   0   2   0   2   2   2   2   2   2   2   2   0   0   0   2   0   0   2   0   0   0   2   0   0   0   0   0   0   2   0   0   0   0   2   2   2   0   2   0   2   0   0   0   2   2   0   2   0   0   0   2   2   0   0   2   2   2   0   0   2   2   0   0   2   2   2   0   2   0   0   0   2   0   2   0   0   2   2   0   2   0   0   0   0   0   2   0   0   2   0   2   2   2   0   2   2   2   0
 MK-4-1                 0   2   2   0   2   0   2   0   0   0   0   2   0   2   0   2   0   2   2   0   2   2   2   0   0   0   0   0   2   2   0   0   0   0   2   0   2   2   2   2   2   2   0   0   2   0   2   0   0   0   0   0   2   2   0   0   0   2   2   2   2   2   0   2   2   0   0   0   2   2   0   2   2   0   2   0   2   2   2   0   0   2   2   0   2   0   2   2   2   2   0   0   0   2   0   0   0   0   2   2   0   2   0   0   2   2   2   2   2   2   2   0   2   2   2   2   2   2   2   0   0   0   0   2   2   2   0   2   2   0   0   2   0   2   0   2   2   0   2   0   0   0   0   0   0   2   2   2   2   2   2   0   2   2   0   2   2   2   2   2   0   2   2   0   0   2   2   2   0   2   2   2   0   0   0   2   0   2   0   0   2   0   2   2   0   2   2   2   2   0   0   0   2   0   2   2   0   2   0   2
 MK-4-2                 0   2   0   0   2   0   2   0   0   0   0   2   0   2   2   2   0   2   2   0   2   2   2   2   0   0   0   0   0   2   0   0   0   0   0   2   2   2   2   2   2   2   0   0   2   0   2   0   2   0   0   0   2   2   0   0   0   2   2   2   2   2   2   2   2   2   0   0   2   2   0   2   2   0   2   0   2   2   2   0   0   2   2   0   2   0   0   2   2   0   0   0   0   2   0   0   0   0   2   2   0   2   0   0   2   2   2   0   2   2   2   0   2   2   2   2   2   2   2   0   0   2   0   2   2   2   0   2   2   0   0   2   0   2   0   2   0   0   2   2   0   0   0   2   0   2   2   2   2   2   2   0   2   2   0   2   2   2   2   0   0   0   2   0   2   2   2   2   2   2   2   2   2   0   2   2   0   2   0   0   2   0   2   2   0   2   0   2   2   0   0   2   2   0   2   2   0   2   2   2
 MK-4-3                 0   0   0   0   2   2   2   0   0   0   0   2   0   2   0   2   0   2   2   0   2   2   2   2   0   0   0   0   0   2   0   0   0   0   0   2   0   2   2   2   2   2   0   0   2   2   2   0   2   0   0   0   2   2   0   0   0   2   0   2   2   0   0   2   0   2   0   0   2   2   0   2   2   0   2   0   2   2   2   0   0   2   2   0   2   0   0   2   2   0   0   0   0   2   2   0   0   0   2   2   0   2   0   0   2   2   2   0   2   2   2   0   0   2   2   2   0   2   2   0   0   2   0   2   2   2   0   2   2   0   0   2   0   2   0   2   0   0   2   2   0   0   0   2   0   2   2   2   2   2   2   0   2   2   0   2   2   2   2   0   0   0   2   0   2   2   2   2   2   2   2   2   2   0   2   2   0   2   0   0   0   0   2   2   2   2   0   2   2   0   0   2   2   0   0   2   0   2   0   2
 MK-4-4                 0   2   0   0   2   2   2   0   0   0   0   0   0   2   0   2   0   2   2   0   2   2   2   2   0   0   0   0   0   2   0   0   0   0   0   2   0   2   2   2   2   2   0   0   2   2   2   0   0   0   0   0   2   2   2   0   0   2   0   2   0   0   0   2   0   2   0   0   2   2   0   2   2   0   2   0   0   2   2   0   0   2   2   0   2   2   0   2   2   0   2   0   0   2   2   0   0   0   2   2   0   0   0   0   2   2   2   0   2   2   2   0   0   2   2   0   0   2   2   0   0   2   0   2   2   2   0   2   2   0   0   0   0   2   0   2   2   0   2   2   0   0   0   2   2   2   2   0   2   2   2   0   2   2   0   2   2   2   2   0   2   0   2   0   2   2   2   2   2   2   2   2   2   0   2   2   0   2   0   0   0   2   2   2   2   2   0   0   2   0   0   0   2   0   0   2   0   2   0   2
 MK-4-5                 2   0   0   0   2   2   2   0   0   0   0   0   2   2   0   2   0   2   2   0   2   2   2   2   0   0   0   0   0   2   0   0   0   0   0   2   0   2   2   2   2   2   0   0   2   2   2   0   0   0   0   0   2   0   2   0   0   2   2   2   0   0   0   2   0   2   0   0   0   2   0   2   2   0   2   0   0   2   2   0   0   2   2   0   2   2   0   0   2   0   2   0   0   2   2   0   0   0   2   2   0   0   0   0   2   2   2   0   2   2   0   0   0   2   2   0   0   0   2   0   0   2   0   2   2   2   0   2   2   2   0   0   0   2   0   2   2   0   2   2   0   0   0   2   2   0   2   2   2   2   2   0   2   2   2   2   0   2   2   0   2   2   2   0   2   2   2   0   2   2   2   2   2   2   2   2   0   0   0   0   0   2   2   2   2   2   0   0   2   0   0   0   2   0   0   2   0   2   0   2
 MK-4-6                 2   0   0   0   2   2   2   0   0   0   2   0   2   2   0   2   0   0   2   2   2   2   2   2   0   0   0   0   0   2   0   0   0   2   0   2   0   2   2   2   2   0   0   0   2   2   2   0   0   2   0   0   2   0   2   0   0   2   2   2   2   0   2   2   0   2   2   0   0   2   0   2   2   0   2   0   0   2   0   0   0   2   2   0   2   2   0   0   2   0   2   0   0   2   0   2   2   0   2   2   0   0   0   0   0   0   2   2   2   2   0   0   2   2   2   0   0   0   2   0   0   2   0   2   2   2   0   2   0   2   0   0   0   2   0   2   2   0   2   2   2   0   0   2   2   0   2   0   2   2   2   0   2   0   2   2   0   2   0   0   2   2   2   0   2   2   2   0   2   2   2   0   2   2   2   2   0   0   0   0   0   2   2   2   2   2   0   0   2   0   0   0   2   0   0   2   0   2   0   2
 MK-4-7                 2   0   0   0   2   2   2   0   0   2   2   0   2   2   0   2   0   0   2   2   2   2   2   2   2   0   0   0   0   2   0   0   0   0   0   2   2   0   2   2   2   0   0   0   2   2   2   0   0   2   2   0   2   0   2   2   0   2   2   2   2   0   2   2   0   2   2   0   0   2   0   2   2   0   2   0   0   2   0   0   0   2   2   0   2   2   0   2   2   0   2   0   0   0   2   2   2   0   2   2   0   0   0   0   0   0   2   2   2   2   0   0   2   2   2   0   0   2   2   0   0   2   0   2   2   2   0   0   0   2   0   0   0   2   0   2   2   0   2   2   0   0   0   2   2   0   0   0   2   2   2   0   2   0   2   2   0   2   0   0   2   2   2   0   2   2   2   0   2   0   2   0   2   2   2   2   0   0   0   0   2   2   2   2   2   2   0   0   2   0   0   0   2   0   0   2   0   2   0   2
 MK-4-8                 0   0   0   0   2   2   2   0   0   2   2   0   0   2   0   2   0   0   0   0   0   2   2   2   2   0   2   0   0   2   2   0   0   0   0   2   2   0   0   2   0   0   0   0   2   2   2   0   0   2   2   0   2   0   2   2   0   2   2   2   0   0   2   2   0   2   2   0   0   2   2   2   2   0   2   0   0   2   0   0   0   2   2   0   0   2   0   2   2   0   2   0   0   0   2   2   2   0   2   2   0   0   0   0   0   0   2   2   2   2   0   0   2   2   2   0   2   2   2   0   0   2   0   2   2   2   0   0   0   2   2   0   0   2   0   2   2   0   2   2   0   0   0   2   2   0   0   0   2   2   0   0   2   0   2   2   0   2   0   0   0   0   2   0   2   2   2   0   2   0   2   0   0   0   2   2   0   0   0   0   0   2   2   2   2   2   0   0   2   0   0   0   2   0   0   0   0   2   0   2
 MK-4-9                 0   0   0   0   2   2   2   0   0   2   2   2   0   2   0   2   0   0   0   0   0   2   2   2   0   2   2   0   0   2   2   0   0   0   0   2   2   0   0   2   0   2   0   0   2   2   2   0   0   2   2   0   2   0   2   2   0   2   2   2   0   0   2   2   0   2   2   0   0   2   2   2   2   2   2   0   0   2   0   0   0   2   2   0   0   2   0   2   2   0   2   0   0   0   2   2   2   0   2   2   0   0   0   0   0   2   2   2   2   2   0   0   2   2   2   0   2   2   2   2   0   2   0   2   2   2   2   2   0   2   2   0   0   2   0   2   2   0   2   2   0   0   2   2   2   0   0   0   2   2   0   0   2   0   2   2   0   2   0   2   0   0   2   0   2   2   2   2   2   0   2   0   0   0   0   2   0   0   0   2   2   2   2   2   2   2   2   0   0   0   0   0   2   0   2   0   0   0   0   2
 MK-4-10                2   0   0   2   2   2   2   2   0   2   2   2   0   2   0   2   0   2   0   0   0   2   2   2   0   2   2   0   0   0   2   0   0   0   0   2   2   0   0   2   0   2   0   0   2   2   2   0   2   2   2   0   2   0   2   2   0   2   0   2   0   0   2   2   0   2   2   0   0   2   2   0   2   2   2   0   0   2   0   0   0   2   2   0   0   2   2   0   2   0   2   0   0   0   2   2   2   0   2   2   0   0   2   0   0   2   2   0   2   0   0   2   2   2   2   0   0   2   2   2   0   2   0   2   2   2   2   2   0   2   2   0   0   2   0   2   0   0   2   2   0   0   2   2   2   0   0   2   2   2   0   0   2   0   2   2   0   2   0   2   0   0   2   2   2   2   2   2   2   0   2   0   0   2   0   2   0   0   0   2   2   2   2   2   2   2   2   0   0   0   0   0   2   0   2   0   0   0   2   2
 MK-4-11                2   0   0   2   2   2   2   2   0   2   2   0   0   2   0   2   2   2   0   0   0   2   2   2   2   2   2   0   0   0   2   0   0   0   0   2   2   0   0   0   0   2   0   0   2   2   0   2   2   2   2   0   2   0   2   2   0   2   0   0   0   0   2   2   0   2   2   2   0   2   2   2   2   2   0   0   2   2   0   0   0   2   2   0   0   2   0   0   2   0   2   0   0   0   2   2   2   2   2   2   0   0   2   0   0   2   2   0   0   0   2   2   2   0   2   0   0   2   0   2   0   2   0   2   2   2   2   2   0   2   2   0   0   2   0   2   0   0   2   0   0   0   2   2   0   0   0   2   2   2   0   0   2   0   2   2   0   2   2   2   0   0   2   2   2   2   2   0   2   0   0   0   2   2   0   2   0   0   2   2   0   2   2   2   2   2   0   0   0   2   2   0   2   0   2   0   0   0   2   2
 MK-4-12                2   0   0   2   2   2   2   2   0   2   2   2   0   0   0   2   2   2   0   0   2   2   2   2   2   0   2   2   0   0   2   0   0   0   0   2   2   0   0   0   0   2   0   0   2   2   0   2   2   2   2   0   2   0   2   2   0   2   2   0   0   0   0   2   0   2   2   2   0   2   2   2   2   2   0   0   2   2   0   0   2   2   2   0   0   0   0   0   2   0   2   0   0   0   2   2   2   2   2   2   0   0   2   0   0   2   2   0   0   0   2   2   2   0   2   0   0   2   0   2   0   2   0   2   2   2   2   2   0   2   2   0   0   2   0   2   0   0   2   0   0   0   2   2   0   0   2   0   0   2   0   0   2   0   2   2   0   2   2   2   0   0   2   0   2   2   2   0   2   0   0   0   2   2   0   2   2   0   2   2   0   2   2   2   2   2   0   0   2   2   2   2   2   0   2   0   0   0   2   2
 MK-4-13                2   0   0   2   2   2   2   2   0   2   2   2   0   0   0   2   2   2   0   0   2   2   2   2   2   0   0   2   0   0   2   0   0   0   0   2   2   0   0   2   0   2   2   0   2   0   0   2   2   2   2   0   2   0   2   0   0   2   2   0   0   0   0   2   0   2   2   2   2   2   0   2   2   2   0   0   2   2   2   0   2   2   2   0   0   0   0   0   2   0   2   0   0   0   2   2   2   2   2   2   0   0   2   0   0   2   2   0   0   0   2   2   2   0   2   0   0   0   0   2   0   2   0   2   0   2   2   2   0   2   2   0   0   2   2   2   0   0   2   0   0   0   2   2   0   0   2   0   0   2   0   0   2   0   0   2   0   2   2   2   0   2   2   0   2   2   2   0   0   0   0   0   2   2   2   0   2   0   2   2   0   2   2   2   2   2   0   0   2   2   2   2   2   0   2   0   0   0   2   2
 MK-4-14                2   0   0   2   2   2   0   2   0   2   2   2   0   0   0   2   2   2   2   0   2   2   2   2   2   0   0   2   0   0   2   0   0   0   0   2   2   0   2   2   0   2   2   0   2   0   0   2   2   2   2   0   2   0   2   2   0   2   2   0   0   0   2   0   2   2   2   2   2   2   0   2   0   2   0   0   2   2   2   0   2   2   2   0   0   0   0   0   2   0   2   0   0   0   2   2   2   2   2   2   0   0   2   0   0   2   2   0   2   0   2   2   2   0   2   0   0   0   0   2   0   2   0   2   0   2   2   2   0   2   2   0   0   2   2   2   2   0   0   0   0   0   2   2   2   0   2   0   0   2   2   0   2   0   0   2   0   2   2   2   0   2   2   0   2   2   2   0   0   0   0   0   2   2   2   0   2   2   2   2   0   2   2   2   2   2   0   0   0   2   2   2   2   0   2   0   0   0   2   2
 MK-4-15                0   0   2   2   0   2   0   2   0   0   2   2   0   0   0   2   2   2   2   0   2   2   2   2   2   0   0   2   0   0   2   0   0   0   0   2   2   2   2   2   0   2   2   0   2   0   2   2   2   2   2   0   2   0   2   2   2   2   2   0   0   0   2   0   0   2   2   2   2   2   0   2   0   2   0   0   2   2   2   0   2   2   2   0   0   0   0   0   2   0   2   0   0   0   2   2   2   2   2   2   0   0   2   0   0   2   2   0   2   0   2   2   2   0   2   0   0   0   0   2   0   2   0   2   2   2   2   2   0   2   2   0   0   2   2   0   2   0   0   0   0   0   2   2   2   0   2   0   0   2   0   0   0   0   2   2   0   2   2   2   0   2   2   0   2   2   2   0   0   0   0   0   2   0   2   0   2   2   2   2   0   2   2   2   2   2   0   0   0   2   2   2   2   2   0   0   0   0   2   0
 MK-4-16                0   0   2   0   2   2   0   2   0   0   2   0   0   0   0   2   2   2   2   2   2   2   2   2   2   0   0   2   0   0   0   2   0   0   0   2   2   2   2   2   0   2   2   0   2   2   2   2   2   2   2   0   2   0   2   2   2   2   2   0   0   0   2   0   0   2   2   2   2   2   0   2   0   2   0   0   2   2   2   0   2   0   2   0   0   0   0   0   0   0   2   0   0   0   2   2   2   2   2   2   0   0   2   0   0   2   2   0   2   2   2   0   2   0   2   0   0   0   0   2   0   2   0   2   2   0   2   2   0   2   2   0   0   2   2   0   2   0   0   0   0   0   0   2   2   0   2   2   0   2   0   0   0   0   2   2   0   2   0   2   0   2   2   0   2   2   2   0   0   0   2   0   2   0   2   0   2   2   2   2   0   0   2   2   2   2   0   2   0   2   2   2   2   2   0   0   0   0   0   0
 MK-5-1                 0   0   2   0   2   2   2   0   0   0   0   2   0   0   0   0   0   0   2   2   0   2   0   0   2   2   2   2   0   0   2   2   0   0   0   2   0   0   2   0   0   0   0   0   2   0   2   0   0   0   2   0   0   0   0   2   0   2   0   2   0   2   2   0   0   0   0   2   2   0   0   2   2   2   0   0   2   2   0   2   2   0   2   0   0   2   2   2   0   0   2   2   2   0   2   2   2   0   2   0   0   2   0   0   2   2   0   0   0   2   0   2   2   0   2   2   0   0   2   2   2   0   2   2   0   2   2   0   2   0   0   0   2   0   0   2   0   0   0   2   2   0   0   0   2   2   2   0   0   2   0   0   2   2   2   0   0   2   2   2   0   0   2   0   0   2   2   2   0   0   2   2   2   0   0   2   0   2   2   2   2   2   0   0   0   2   0   0   0   0   0   0   2   0   2   0   0   2   2   0
 MK-5-2                 0   0   2   0   0   2   2   0   0   0   0   2   0   0   0   0   0   0   0   2   0   2   0   0   2   2   2   2   0   2   2   2   0   0   0   2   0   0   2   0   2   0   0   0   2   0   2   0   0   0   2   0   2   0   0   2   2   2   0   0   0   2   2   0   0   0   0   2   2   0   0   2   0   2   0   0   2   2   0   2   2   0   2   0   0   2   2   2   0   0   2   2   2   0   2   2   2   0   2   2   0   2   0   2   2   0   0   0   0   2   0   2   2   0   2   2   2   0   2   2   2   0   2   2   0   2   2   0   2   0   0   0   2   0   0   2   0   0   0   0   2   0   0   2   2   2   2   0   0   0   0   0   2   2   0   0   0   2   2   2   0   0   2   0   0   2   2   2   0   0   2   2   2   0   0   2   0   2   0   2   2   2   0   0   0   2   2   2   0   0   0   0   2   0   2   0   0   2   0   0
 MK-5-3                 0   0   2   0   0   2   2   0   0   0   0   2   2   2   0   0   0   0   0   2   0   0   0   0   2   2   0   0   0   2   2   2   0   0   0   2   0   2   2   0   2   0   0   2   2   0   2   0   0   0   2   2   2   0   0   2   2   2   0   0   0   2   2   0   0   0   0   2   2   0   0   2   0   2   0   0   2   2   0   2   2   0   2   0   0   2   2   2   0   0   2   2   2   0   2   2   2   2   2   0   0   2   0   2   2   0   2   0   0   2   0   2   0   0   2   0   2   0   2   2   2   0   2   2   0   2   2   0   2   0   0   0   2   2   0   2   0   0   0   0   2   0   0   2   2   2   2   0   0   0   2   0   2   2   0   0   0   2   0   0   0   0   2   2   0   2   2   0   0   0   2   2   2   0   0   2   0   2   0   2   2   2   0   0   0   0   2   2   0   0   0   0   2   2   2   0   0   2   0   0
 MK-5-4                 0   0   2   0   0   2   2   0   0   0   0   2   2   2   2   0   0   0   0   2   0   0   0   0   2   2   2   0   0   0   2   2   0   0   0   2   0   2   2   0   2   0   0   2   2   2   2   0   0   0   2   2   2   0   0   2   2   2   0   0   0   2   2   0   0   0   0   2   2   2   0   2   0   2   0   0   2   2   2   2   2   0   2   0   0   2   2   2   0   0   0   0   2   0   0   2   2   2   2   0   0   2   0   2   2   0   0   0   0   2   0   2   0   0   2   0   2   0   2   2   2   0   2   2   0   2   0   0   2   0   0   0   0   2   2   2   0   0   0   2   2   0   0   2   2   2   2   0   0   0   2   0   2   2   0   0   0   2   0   0   0   0   2   0   0   2   2   0   2   0   2   2   2   0   0   2   0   2   0   0   2   2   0   0   0   0   2   2   0   2   0   2   2   2   2   0   0   2   0   0
 MK-5-5                 0   0   2   0   0   2   2   0   0   0   0   2   2   2   2   0   0   0   0   2   0   0   0   0   2   2   2   0   0   0   2   2   2   0   0   2   2   2   2   0   2   2   0   0   2   2   2   0   0   0   2   2   2   0   0   2   2   2   0   0   0   2   2   2   0   0   0   2   2   2   0   2   2   0   0   0   2   0   2   2   0   0   2   0   0   2   2   2   0   0   0   0   2   0   0   2   0   2   2   0   0   0   2   2   2   0   0   0   0   2   0   2   0   2   2   0   2   0   2   2   2   0   2   2   0   2   2   0   2   0   0   2   0   2   2   2   2   0   0   2   2   0   0   2   2   2   2   0   0   0   2   0   2   2   0   2   0   2   0   0   0   0   2   0   0   2   2   0   2   0   2   2   2   0   2   2   0   2   0   0   2   2   0   0   0   2   2   2   0   2   0   2   2   2   2   0   0   2   0   2
 MK-5-6                 0   2   2   0   0   2   2   2   0   0   2   2   2   2   0   0   0   0   2   2   0   0   0   2   2   2   0   0   0   0   2   2   2   0   0   2   2   2   2   0   2   2   0   0   2   2   0   2   0   0   2   2   2   0   0   2   2   2   0   2   0   2   2   2   0   0   0   2   2   2   0   2   2   0   0   0   2   2   2   0   0   0   2   0   0   2   2   2   0   0   0   0   0   0   0   2   0   2   2   0   0   0   0   0   2   0   0   0   0   2   0   2   0   2   2   0   2   0   0   2   2   0   2   2   2   2   2   0   2   0   0   0   0   2   2   2   2   0   0   2   2   2   0   2   2   0   2   0   0   0   2   0   2   0   0   2   0   2   0   0   0   0   2   0   0   2   2   0   2   0   2   0   2   0   2   2   0   2   2   2   2   2   0   0   0   2   0   2   0   2   0   2   2   2   2   0   0   2   0   2
 MK-5-7                 0   2   2   0   0   2   2   2   0   0   2   0   2   2   0   0   0   0   2   2   0   0   0   2   2   2   0   0   0   0   2   2   2   0   0   2   2   2   2   0   2   2   0   0   2   2   0   2   0   0   2   2   2   0   0   2   2   2   0   2   0   2   2   2   0   0   0   0   2   2   0   2   2   0   0   0   0   2   2   0   0   0   2   0   0   2   2   2   0   0   0   0   0   0   0   2   0   2   2   2   0   0   0   0   2   0   0   0   0   2   0   2   0   2   2   0   2   0   2   2   2   0   2   2   2   2   2   0   2   0   0   0   0   2   2   2   2   0   2   2   2   2   0   2   2   0   2   0   0   0   2   0   2   0   0   0   0   2   0   0   0   0   2   2   0   2   2   2   0   0   2   0   2   0   2   2   0   2   2   2   2   2   0   0   2   2   0   2   0   2   0   0   2   2   2   0   0   2   0   2
 MK-5-8                 0   2   2   0   0   2   2   2   0   0   2   0   2   2   0   0   0   0   2   2   0   0   0   2   2   0   0   0   0   0   2   2   2   0   0   2   2   2   2   0   0   2   0   0   2   2   0   2   0   0   2   2   2   0   0   2   2   2   0   2   0   2   2   2   0   0   2   0   2   2   2   2   2   0   0   0   0   2   2   0   0   0   2   0   0   2   2   2   0   0   0   0   0   0   0   2   0   2   2   2   0   0   0   2   2   0   0   2   0   2   0   2   0   2   2   0   2   0   2   2   2   0   2   2   2   2   2   0   2   0   0   0   0   2   2   0   2   0   2   2   2   2   0   2   2   0   2   0   0   0   2   0   2   0   0   0   0   2   0   0   0   0   2   2   2   2   2   2   0   0   2   0   2   2   2   2   0   2   2   0   2   2   2   0   2   2   0   2   0   2   0   0   2   2   2   2   0   2   0   2
 MK-5-9                 0   2   2   0   0   2   2   2   0   0   2   0   2   2   0   0   0   0   2   2   0   0   0   2   2   0   0   0   0   0   2   2   2   0   0   2   2   2   2   2   2   2   0   0   2   2   0   2   0   0   2   2   0   0   0   2   2   2   0   0   0   2   2   2   0   0   2   0   2   2   2   2   0   0   0   0   0   2   2   0   0   0   2   0   0   2   2   2   0   0   0   2   2   0   0   2   0   2   2   2   0   0   2   2   2   0   0   2   0   2   0   2   0   2   2   0   2   0   2   2   2   0   2   0   0   2   0   0   2   0   0   2   0   2   2   0   2   0   2   0   2   2   0   2   2   0   2   2   0   0   2   0   2   0   0   0   0   2   0   0   0   0   2   2   2   2   2   2   0   0   2   0   2   2   2   2   2   2   2   0   2   2   2   0   2   2   0   0   0   2   0   0   2   2   2   2   0   2   0   2
 MK-5-10                0   2   2   0   0   2   2   2   0   0   2   0   2   2   0   0   0   0   2   2   0   0   0   2   2   0   0   0   0   0   2   2   2   0   0   2   2   2   2   2   2   2   0   0   0   0   0   2   0   0   2   2   0   0   0   2   2   2   0   0   0   2   2   2   0   0   2   0   2   2   2   2   0   0   0   0   0   2   0   0   0   0   2   2   0   2   0   2   0   0   0   2   2   0   0   2   2   2   2   2   0   0   2   2   2   0   2   2   0   0   0   0   0   0   2   2   2   0   2   2   2   0   2   0   0   2   0   0   2   0   0   2   0   2   2   0   0   0   0   0   2   2   0   2   2   2   2   2   0   0   2   0   2   0   0   0   2   2   0   0   0   0   2   2   2   2   2   2   0   0   2   0   2   0   2   0   2   2   2   0   0   0   0   0   2   2   0   0   0   0   2   0   2   2   2   2   0   2   0   2
 MK-5-11                0   2   2   0   0   2   2   2   0   0   2   0   2   2   0   0   0   0   0   2   0   0   0   0   2   0   0   0   0   0   2   2   2   0   0   2   2   2   2   2   2   2   0   0   0   0   0   2   0   0   2   2   0   0   0   2   2   2   0   0   0   0   2   2   0   0   2   0   2   2   2   2   0   0   0   0   0   2   0   0   0   0   2   2   0   2   0   2   2   0   0   2   2   0   0   2   2   2   2   0   0   0   2   2   0   0   0   2   0   0   0   0   0   0   2   2   2   0   2   2   2   2   2   0   0   2   0   2   0   0   0   2   0   2   2   0   0   0   0   0   2   2   0   2   2   2   2   2   0   0   2   0   2   0   0   0   2   2   0   0   2   0   2   0   2   2   2   2   0   0   2   0   2   0   2   2   2   2   2   0   0   0   0   0   2   2   0   0   0   0   2   0   2   2   2   2   0   2   0   2
 MK-5-12                0   2   2   0   0   2   2   2   0   0   2   2   0   2   2   0   2   0   0   2   0   0   0   0   2   0   0   0   0   0   2   2   2   0   0   2   2   2   0   2   2   2   0   0   0   0   0   2   0   0   2   2   0   0   0   2   2   2   0   0   0   0   2   2   0   2   2   0   2   2   2   2   0   0   0   0   0   2   0   0   0   0   2   2   0   2   0   2   2   2   0   2   2   0   0   2   2   2   2   0   0   0   2   2   0   0   2   2   0   0   0   0   0   0   2   2   2   0   2   2   2   2   2   0   0   2   0   2   0   0   0   2   0   2   2   0   0   0   0   0   2   2   0   2   2   2   2   2   0   0   2   2   2   0   0   2   2   2   0   0   2   0   0   2   2   2   2   2   0   0   2   0   2   0   2   2   2   2   2   0   0   0   2   0   2   2   0   0   0   0   2   0   2   0   2   2   2   2   0   2
 MK-5-13                0   2   2   0   0   2   2   2   0   0   2   2   0   2   2   0   2   0   0   2   0   2   2   0   2   2   2   0   0   0   2   2   2   0   0   2   2   2   0   2   2   0   0   0   0   0   0   2   0   0   2   2   0   0   0   2   2   2   2   0   0   0   2   2   0   2   2   0   2   0   2   2   0   0   0   2   0   2   0   0   0   0   2   2   0   2   0   2   2   0   0   2   2   0   0   2   2   2   2   0   0   0   2   2   0   2   2   2   2   0   0   0   0   2   2   2   2   0   2   2   2   2   2   0   0   0   0   2   0   0   0   2   0   2   2   0   0   0   0   2   2   2   0   2   2   2   2   2   0   0   0   2   2   0   0   2   2   2   0   0   2   0   0   2   2   2   0   2   0   0   2   0   2   0   2   2   2   2   2   0   0   0   2   2   2   2   0   0   2   0   2   0   2   0   2   2   2   2   0   2
 MK-5-14                0   2   2   0   0   2   2   2   0   0   2   2   0   2   2   0   2   0   0   2   0   2   2   0   2   2   2   0   0   0   2   2   2   0   0   2   2   2   0   2   2   0   0   0   0   0   0   2   0   0   2   0   0   0   0   2   2   2   2   2   0   0   0   2   0   2   2   0   2   0   2   2   0   0   0   2   0   2   0   0   0   0   2   2   0   2   0   0   2   0   0   2   2   0   0   2   2   2   2   0   0   0   2   2   0   2   2   2   2   0   0   0   0   2   2   2   2   0   2   2   2   2   2   0   0   0   0   2   0   0   0   2   0   2   2   0   0   0   0   2   2   2   0   2   2   2   2   2   0   0   0   2   2   0   0   2   2   2   0   0   2   0   0   2   2   2   0   2   0   0   2   0   2   0   2   2   2   2   2   0   0   0   2   2   2   2   0   0   2   2   2   0   0   0   2   2   2   2   2   2
 MK-5-15                0   2   2   0   0   2   2   2   0   0   2   2   0   2   2   0   2   0   2   2   0   2   2   0   2   2   2   0   0   0   2   2   2   2   2   2   2   2   0   2   2   0   0   0   0   0   2   2   0   0   2   2   0   2   0   2   2   2   2   2   0   0   0   2   0   2   2   0   2   0   2   2   0   0   0   0   0   2   0   0   0   0   2   0   0   2   0   2   2   0   0   2   2   0   0   2   2   2   2   0   0   0   0   2   0   2   0   2   2   0   0   0   0   2   2   2   2   0   2   2   2   2   2   0   0   0   0   2   0   0   0   2   0   2   2   0   0   0   0   0   2   0   0   2   2   2   0   2   0   0   0   2   2   0   2   2   0   2   0   0   2   2   0   2   0   2   2   2   0   0   2   0   0   0   2   2   2   0   2   0   0   0   2   2   2   2   0   0   2   2   2   0   0   2   2   2   2   2   2   2
 MK-5-16                0   2   2   0   0   2   2   2   0   0   2   2   0   2   2   0   2   0   2   2   0   2   0   0   2   2   0   0   0   0   2   2   2   2   2   2   2   2   0   2   2   0   0   0   0   0   2   2   0   0   2   2   0   2   0   2   2   2   2   2   0   2   0   2   0   2   2   0   2   0   2   2   0   0   0   0   0   0   2   0   0   0   2   0   0   2   0   2   2   0   0   0   2   0   0   2   2   2   0   2   0   0   0   2   2   2   0   2   2   0   0   2   0   2   2   2   2   0   2   0   2   2   2   0   0   0   0   2   0   0   0   2   0   2   2   0   0   0   0   0   0   0   0   2   2   2   0   2   0   0   0   2   2   0   2   2   0   2   0   0   2   2   0   2   0   2   2   2   0   0   2   0   0   0   0   2   2   0   2   0   0   0   2   2   0   2   0   0   2   2   0   0   0   2   2   0   2   2   2   2
 MK-6-1                 2   2   2   0   0   0   2   0   0   2   0   0   0   0   0   0   0   2   2   0   0   2   2   0   0   0   2   2   0   2   2   0   0   2   0   2   2   2   2   2   2   0   0   0   2   2   0   2   0   0   0   2   2   2   0   2   0   2   0   2   0   2   2   0   2   2   2   0   0   2   0   2   0   0   2   0   0   0   2   0   0   0   2   0   0   2   2   0   0   0   2   2   2   2   2   0   2   2   0   0   0   0   2   0   0   0   2   0   0   2   2   2   0   0   2   0   2   0   0   2   2   0   0   2   0   0   2   2   0   0   2   0   0   2   0   0   2   0   2   0   2   0   2   0   2   2   0   0   2   0   2   0   2   0   2   0   2   0   0   0   2   2   2   0   2   0   2   2   0   0   0   2   0   2   2   0   0   2   2   2   0   0   2   2   0   2   0   0   2   2   2   0   0   0   0   2   0   2   0   2
 MK-6-2                 2   2   2   0   2   0   2   0   2   2   0   0   0   0   0   0   0   2   2   0   0   2   2   0   2   2   2   2   0   2   2   0   0   2   0   2   2   2   2   2   2   0   0   0   2   2   0   2   0   0   0   2   2   2   0   2   0   2   0   2   0   2   2   0   2   2   2   0   0   2   0   2   0   0   2   0   0   0   2   0   0   0   2   0   0   2   2   0   2   0   2   2   2   0   2   0   2   2   0   0   0   0   2   0   0   0   2   2   0   2   2   2   0   0   2   0   0   2   0   2   2   2   0   0   0   0   2   2   0   0   0   0   0   2   0   2   2   0   2   0   2   0   2   0   0   2   0   0   2   0   2   0   2   0   2   0   2   2   0   0   2   2   2   0   2   0   2   2   0   0   0   2   0   2   2   0   0   2   2   2   0   0   2   2   0   2   0   0   2   2   2   0   0   0   0   2   2   0   0   2
 MK-6-3                 2   2   2   0   2   0   0   0   2   2   0   0   2   0   0   0   0   2   2   0   0   2   2   0   2   2   2   2   0   2   2   0   0   0   0   2   2   2   2   2   0   0   0   0   2   2   0   2   0   0   0   2   2   2   0   2   0   2   2   0   0   2   2   0   2   2   2   0   0   2   2   0   0   0   2   0   0   0   2   0   0   2   2   0   0   2   2   0   2   0   2   2   2   0   2   0   2   2   0   0   0   0   0   0   0   0   0   2   0   2   2   2   0   0   2   0   0   2   0   2   2   2   0   0   0   0   2   2   0   0   0   0   0   0   0   2   0   0   2   0   0   0   2   0   0   2   0   0   2   2   2   0   2   2   2   0   0   2   0   0   2   2   0   0   2   2   2   2   0   0   0   2   2   2   2   0   0   2   2   2   0   0   2   2   0   2   0   0   2   2   2   0   0   0   0   2   2   2   0   2
 MK-6-4                 2   2   2   0   2   0   0   2   2   2   2   0   2   0   0   0   0   2   2   0   0   2   2   0   2   0   2   2   0   2   2   0   0   0   2   2   2   2   2   2   0   2   0   0   2   2   0   0   0   0   0   2   2   2   0   2   0   2   2   0   0   2   2   2   2   2   2   0   0   2   2   0   0   0   2   0   0   0   2   0   0   2   2   0   0   2   2   0   0   0   2   2   2   0   0   0   2   2   0   2   0   0   0   2   0   0   0   2   0   2   2   2   0   0   2   0   2   2   0   2   2   2   0   0   0   2   2   2   0   0   0   2   0   0   0   2   0   0   2   0   0   0   2   0   0   2   0   0   2   2   2   0   2   2   2   0   0   2   0   0   2   2   0   2   2   2   2   0   0   0   0   2   2   2   2   0   0   2   2   0   0   0   2   2   0   2   0   2   2   2   2   0   2   0   0   2   2   2   0   2
 MK-6-5                 2   0   2   0   2   0   0   2   2   2   2   0   2   2   0   0   0   0   2   0   0   0   2   2   0   0   2   0   0   2   2   0   0   0   2   2   2   2   2   2   0   2   0   0   2   2   0   2   0   0   0   2   2   2   0   2   0   2   2   0   0   2   2   2   2   0   2   0   0   2   2   0   0   0   2   0   0   0   2   0   0   2   2   0   0   2   2   0   0   0   2   2   2   0   0   0   2   2   0   2   2   0   0   2   0   0   0   2   2   0   2   2   0   0   0   0   2   2   0   2   2   2   0   0   0   2   2   2   0   0   0   2   0   0   0   2   0   2   2   0   0   0   2   0   2   2   0   2   2   2   0   0   2   2   2   2   2   2   0   0   2   2   0   2   2   2   2   0   0   0   0   2   2   2   2   0   0   2   2   0   0   0   2   2   0   2   0   2   2   2   2   0   2   0   0   2   0   2   0   2
 MK-6-6                 2   0   2   0   2   0   0   2   2   2   2   0   2   2   0   0   0   0   2   0   0   0   0   2   0   0   2   0   0   2   2   0   0   2   2   2   2   2   2   2   0   2   2   0   2   2   2   0   0   0   0   2   2   2   0   2   0   2   2   0   2   2   2   2   2   0   2   0   0   0   0   0   0   0   2   0   0   0   2   0   0   2   0   0   0   2   0   0   0   0   2   2   2   2   0   0   2   2   0   2   2   0   0   2   0   0   0   2   2   0   2   0   0   0   0   0   0   2   0   2   2   2   0   0   0   2   2   2   0   0   0   2   0   0   0   2   0   2   2   0   0   0   2   0   0   2   0   0   2   2   2   0   2   2   2   2   2   2   0   0   2   2   0   2   2   2   2   2   0   0   0   2   2   2   2   2   0   2   2   0   0   0   2   2   0   2   0   2   2   2   2   0   2   0   0   2   0   2   0   2
 MK-6-7                 2   0   0   0   2   0   0   2   2   2   2   0   2   2   0   0   0   0   0   0   2   0   0   2   0   0   2   0   2   0   2   0   0   2   2   2   2   2   2   2   2   2   2   0   2   0   2   2   0   0   0   2   2   2   0   2   2   2   2   2   2   2   2   2   2   0   2   0   0   0   0   0   0   0   2   0   0   0   2   0   0   2   0   0   0   2   0   2   0   0   2   2   0   2   0   0   2   0   0   2   2   0   0   2   0   0   0   2   2   0   2   0   0   0   0   0   0   2   0   2   2   2   0   0   0   2   2   2   0   0   0   2   0   0   0   2   0   2   2   0   2   0   2   0   2   0   0   0   2   2   2   0   2   2   2   2   2   2   0   0   0   2   0   0   2   2   2   2   0   0   0   2   2   2   2   2   0   2   2   0   0   0   2   2   0   2   0   2   2   2   2   0   2   0   0   0   0   2   0   0
 MK-6-8                 0   0   0   0   2   0   0   2   2   2   2   0   2   2   0   0   0   0   0   0   2   0   0   2   0   0   2   0   2   2   2   0   0   2   2   2   2   2   2   2   2   2   2   0   2   0   0   2   0   2   0   2   2   2   0   2   2   0   2   0   2   0   2   2   2   0   2   2   0   0   0   0   0   0   2   0   2   0   2   0   0   2   2   0   0   2   0   0   0   0   2   2   0   2   0   2   2   0   0   2   2   0   0   0   0   0   0   2   2   0   2   0   0   0   0   0   0   2   0   2   2   2   0   0   0   2   2   2   0   0   0   2   0   0   0   2   0   2   0   0   2   0   0   0   2   0   0   0   2   2   2   0   2   2   2   2   2   2   0   0   0   2   0   0   2   2   2   2   0   0   0   2   2   2   0   2   0   2   2   0   0   0   2   2   0   2   0   2   2   2   2   0   2   0   0   0   0   2   0   0
 MK-6-9                 0   0   0   0   2   0   0   0   2   2   2   0   2   2   0   0   0   0   0   0   2   0   0   2   0   0   2   0   0   2   2   0   0   2   2   2   2   2   2   0   2   2   2   0   2   0   0   2   0   2   0   2   2   2   0   2   2   0   0   0   2   0   2   2   2   0   2   2   0   0   0   0   0   0   2   0   2   0   2   0   0   2   2   0   0   0   2   0   0   0   2   2   0   2   0   2   2   0   0   2   2   0   2   2   2   0   0   2   0   0   2   0   0   0   0   0   0   2   0   2   2   2   0   0   2   2   2   0   0   0   0   2   0   0   0   2   0   2   0   0   2   0   0   0   0   0   0   0   2   2   0   0   2   2   2   2   2   2   0   2   0   0   0   0   2   2   2   2   0   0   2   2   2   2   0   2   0   0   0   0   0   0   2   2   0   2   0   2   2   0   2   0   2   0   0   0   0   2   0   0
 MK-6-10                0   2   0   0   2   0   0   0   2   2   2   0   2   2   0   0   0   2   0   2   2   0   0   2   0   0   2   0   0   2   2   0   0   2   2   2   2   0   0   0   2   2   2   0   0   0   2   2   0   2   0   2   2   2   0   2   2   0   0   0   2   0   2   2   2   0   2   2   0   0   0   0   0   0   0   0   2   0   2   0   0   2   2   0   0   2   2   0   0   0   2   2   2   2   0   0   2   0   0   2   2   0   2   2   0   0   0   2   0   0   2   0   0   0   2   0   0   2   0   2   2   0   0   0   2   2   0   0   0   0   0   0   0   0   0   2   2   2   0   0   0   0   0   0   0   0   0   0   2   2   0   0   2   2   2   2   2   2   0   0   0   0   2   0   2   2   2   2   0   0   2   2   2   2   0   2   0   0   2   0   0   0   2   2   0   2   0   0   2   0   2   0   2   0   0   0   0   0   0   0
 MK-6-11                0   2   0   0   2   2   0   0   2   2   0   0   2   2   0   0   0   2   0   2   2   0   0   2   0   0   2   0   0   2   2   0   0   2   2   2   2   0   0   0   2   2   0   0   2   0   2   2   0   2   0   2   2   2   0   2   2   0   0   0   2   0   2   2   2   0   2   2   0   0   0   0   0   0   0   0   2   0   2   0   0   0   2   0   0   2   2   0   0   2   2   2   2   2   0   0   2   0   0   2   2   0   2   0   0   0   0   2   0   0   2   0   0   0   2   0   0   2   0   0   2   0   0   0   2   2   0   0   0   0   0   0   0   0   0   2   2   2   0   0   0   0   0   0   0   0   0   0   2   2   0   0   0   2   2   2   2   2   0   0   0   0   2   0   2   2   2   2   0   0   2   2   2   2   2   2   0   0   2   0   0   0   2   2   0   2   0   0   2   0   2   0   2   0   0   2   0   0   0   0
 MK-6-12                0   2   0   0   2   2   0   0   2   2   0   0   2   2   0   2   0   2   0   2   2   0   0   2   0   0   2   0   0   2   2   0   0   2   2   2   2   0   0   0   2   2   0   2   2   0   2   2   0   2   2   2   2   2   2   0   2   0   0   0   2   0   2   2   2   0   2   2   0   0   0   0   0   0   0   0   2   0   2   0   0   0   0   0   0   2   2   0   0   2   2   2   2   0   0   0   2   0   0   2   2   0   0   0   0   0   0   0   0   2   2   0   2   0   2   0   0   2   0   0   2   0   0   0   2   2   0   0   0   2   0   0   2   0   0   2   2   2   0   0   0   0   0   0   0   0   0   0   2   2   0   0   0   2   2   2   2   0   0   0   0   0   2   0   0   2   2   2   0   0   2   2   2   2   2   0   0   0   2   0   0   0   2   2   0   2   0   0   2   0   2   0   2   0   0   2   0   2   0   0
 MK-6-13                0   2   0   0   2   2   0   0   2   2   2   0   2   2   0   2   0   0   0   2   2   0   2   2   0   0   2   0   0   2   2   0   0   2   2   2   2   0   2   0   0   2   0   2   2   0   2   2   2   2   2   2   2   2   0   0   2   0   0   0   2   0   2   0   2   0   2   2   0   0   0   0   0   0   0   0   0   0   2   0   0   0   0   0   0   2   2   0   0   2   2   0   2   0   0   2   2   0   0   2   0   0   0   0   0   0   2   2   0   2   2   0   2   0   2   0   0   2   0   2   2   0   0   2   2   2   0   0   0   2   0   0   0   0   2   2   2   2   0   0   2   2   0   0   0   0   0   0   2   2   0   0   0   2   2   2   2   0   2   0   0   2   2   2   0   2   2   2   0   0   2   2   2   2   2   0   0   0   2   0   0   0   2   2   0   2   0   0   2   0   2   0   2   0   0   2   0   2   2   2
 MK-6-14                2   2   0   0   2   0   0   0   2   2   2   0   2   2   0   2   2   0   0   2   2   0   2   0   0   0   2   0   0   2   2   0   0   2   2   2   2   0   2   2   0   2   0   2   2   0   2   2   2   2   2   2   0   2   0   0   2   0   0   2   2   2   2   0   2   0   2   0   0   0   0   0   0   0   0   0   0   0   2   0   0   0   0   0   0   2   2   2   0   2   2   0   2   0   0   2   2   0   0   2   0   0   0   0   0   2   2   2   0   2   2   0   2   0   2   0   0   2   0   2   2   0   0   2   2   2   0   0   0   2   0   2   2   0   2   2   2   2   0   0   2   2   0   0   2   0   0   0   2   2   0   0   0   2   2   0   0   0   2   0   2   2   2   2   0   2   2   2   0   2   2   2   2   2   2   0   0   2   2   0   0   0   2   2   0   2   0   0   2   0   2   0   2   2   2   2   0   2   2   2
 MK-6-15                2   0   0   0   2   0   0   0   2   2   2   0   2   2   0   0   2   2   0   2   0   0   0   0   0   0   2   0   2   2   2   0   0   0   2   2   2   0   2   2   2   2   0   2   2   2   2   0   2   2   2   0   0   2   0   0   2   0   0   2   2   2   2   0   2   0   2   0   0   0   0   0   0   0   0   0   0   0   2   2   0   0   0   0   0   2   2   2   0   2   2   2   2   0   0   2   0   0   0   2   0   0   0   0   0   0   0   2   0   2   2   0   2   0   2   2   0   2   2   2   2   0   2   2   2   2   0   0   0   2   0   2   2   0   2   2   2   2   0   0   2   0   0   0   2   0   0   0   2   2   2   0   0   2   0   0   0   0   2   0   2   2   2   2   0   2   2   2   2   2   2   2   2   2   2   0   0   2   2   0   0   0   2   2   0   2   0   0   2   0   2   0   2   2   0   2   0   2   2   2
 MK-6-16                0   0   0   0   2   0   2   0   2   2   2   0   2   2   0   0   2   2   2   2   0   0   0   0   0   0   2   0   2   2   0   0   0   0   2   2   2   0   2   2   2   2   2   0   2   2   2   0   2   2   2   0   0   2   0   0   2   0   0   2   2   2   2   2   2   0   2   0   0   0   0   0   2   0   0   0   0   0   2   2   0   0   0   0   0   2   2   2   0   0   2   2   2   0   0   2   0   0   0   2   2   0   0   0   2   0   0   2   0   2   2   0   2   0   2   2   0   2   2   2   0   0   2   0   2   2   0   0   0   2   0   2   2   0   2   2   0   2   0   0   2   0   0   0   2   0   0   0   2   2   2   0   0   2   0   0   0   0   2   0   2   0   2   2   0   2   2   2   2   2   2   2   2   2   2   0   0   2   2   0   0   0   2   2   0   2   0   0   2   0   2   0   2   2   0   2   0   2   2   2
 
!****************************************** Phenotypic Data **********************************************************
!-100.0 is resevred for missing phenotype
SimulatedTrait1        20.5477   14.3647   12.4473   19.5600   14.4492   15.5794   17.5967   14.6461   12.7396   16.6815   19.1954   17.1128   13.6327   10.9338   17.4525   14.7332   16.0641   15.8257   13.0522   18.1280   19.2948   15.9265   18.2055   13.4516   16.1327   17.2926   12.0253   16.4205   15.0223   12.8118   13.7840   15.7982   15.9753    7.4024   12.6928   15.1073   12.8480   19.1108   16.4287   15.0229   12.2440   10.2967   15.2237   13.9080   17.0099   17.9339   12.1336   12.0845   18.6067   15.2482   14.2620   18.7114   13.1648   15.9554   11.4120   12.2353   13.6124   17.1832   12.9657    9.8754   14.6550   17.6659   10.5370   16.0810   13.2507   13.0244   11.8332   18.5731    9.4412   16.3632   12.4049   11.5983   14.5666   10.2716   15.1499   12.4096   15.5314   14.1206   15.2703   19.0398   14.0277   15.5246   12.7062   15.0795   15.2471   16.0649   15.6790   11.7439   12.5991   16.9753   13.8319   16.8248   15.0818   20.8424   13.0789   11.9331   11.0523   15.9930   20.9674   12.6686   12.1791   16.6484   12.2104   14.4134   19.2199   13.4673   15.8367   16.7448   12.8438   16.0823   13.0122   17.0444   13.9014   16.6615   16.4448   11.9956   15.6043   16.4111   15.1621   11.0113   12.8752   15.3628   13.5411   17.4858   15.6912   17.0680   15.5720   16.1447   11.5958   15.9187   14.5623   13.6705   15.2826   18.8559    9.3370   16.8303   12.6110   12.0063   15.7433   13.7247   11.5249   17.0867   14.8944   17.9555   16.3774   11.2641   13.0333   12.9665   12.5560   19.0690   11.3529   10.3676   16.4374   14.1767   12.8666   16.6030   14.9220   12.6826   14.7871   14.0898   15.8492   15.8993   19.4225   16.2285   11.7784   11.1719   19.3804   14.3609   17.4933   14.6526   21.9869   22.2078   14.4021   16.7327   15.4867   14.3101   16.8778   18.5102   16.6188   16.0826   17.2444   13.7477   15.3255   15.0079   15.1591   11.7813   20.7427   15.2228   18.6876   13.8259   10.6327   13.7915    9.0532   17.3159   14.6292   12.6832   12.7326   17.4226   12.4188   14.7227
SimulatedTrait2        12.9890   11.8507   11.3552   12.6493    9.4611    6.4082    8.9906   10.4833   11.8063   11.1551   10.9028    8.3915   11.1917   12.3593    9.5895   12.1257   10.8377    8.6123   13.1716   12.8167    7.8888   11.2093   10.8742    7.7462   12.0848   13.0705   11.5326    7.9372    8.9911    9.3594    7.8771    9.7079    6.4815    9.5561   11.4930    4.9602    9.7701    8.4023    9.9009    9.8649    9.3723    9.1018    9.2518    9.9568    8.5479   11.2808    8.7546    9.3816   11.7007    8.8936    8.0526   14.2673    9.6511   12.5057   10.0318    8.5610   11.7577   12.8988   12.3339   10.9326    9.8159   11.3701    9.6664    8.8891   11.0554   13.7175   10.7230    7.0561    8.9331    9.1554    6.7845    8.8177   12.9456   12.3035   10.3981   10.7906    9.5017    6.6579   11.2973    9.8312    6.4139    9.4646    9.9232   11.7863   10.5366   10.8616   10.5369    8.7951    8.0927   10.2902    7.6836   10.0289    8.7781   11.5703   11.2464    9.1178    8.6331    8.5367   10.4183   11.1159   13.7787   11.7948    8.5352   12.7267   10.1950    8.1394    7.3726    6.5453   11.8031   10.5286    9.9848   12.1088   10.9807   10.6159    8.8113   10.8840    8.7383    7.1908    6.6347   11.8271   10.6787   10.4895    9.7022   10.2367    9.7558    9.2622    9.6575   10.1276   12.6881    9.6151    7.2415    8.9098    8.8916   10.1316   10.7277   10.3657    9.4409    9.9189    7.8943   10.4766   11.0977    6.5430    9.1102   10.9310   11.3113    9.5649    9.0288   11.2707    9.0765    9.6405    8.6668   11.2020   11.6838   11.5356    8.4498   10.2747    7.3845    9.5630   10.8147   10.0173    9.7575   10.9483    9.9520   10.5771    7.3659   10.8176    8.0051    8.5546    9.9082    8.0137   10.3939   10.8003   11.4726   12.0842   13.2013    9.0714    9.3257   12.8426    9.6433   10.3707   11.5909   10.8459    9.2433    8.3628    9.5077   10.6428    9.7896   11.7288    8.0311    9.5361   10.8424    8.5815   10.8765    7.2339    9.1832    9.0157   11.7299   11.1359    9.6221   11.1180
 
