# Supplementary material for: Inclusive Composite Interval Mapping of QTL by Environment Interactions in Biparental Populations
Source: PLoS One. 2015 Jul 10;10(7):e0132414. doi: 10.1371/journal.pone.0132414 (PMC4498613; doi:10.1371/journal.pone.0132414)
Supplement: S4 File — (ZIP) [file pone.0132414.s004.zip › H=0.1/L1/run_00105.met]

!**********************Note: lines staring with "!" are remarks and will be ignored in the program********************
!*********************************General Information**********************************
!Assuming F1 = P1 x P2, populations available in QTL IciMapping are: 
!  1, P1BC1F1 = P1 x F1, the first backcrossing where P1 is used as the recurrent parent;
!  2, P2BC1F1 = P2 x F1, the first backcrossing where P2 is used as the recurrent parent;
!  3, F1DH, F1-derived doubled haploids; 
!  4, RIL or F1RIL, recombination inbred lines through the repeated selfing of F1;
!  5, P1BC1RIL, recombination inbred lines through the repeated selfing of P1BC1F1;
!  6, P2BC1RIL, recombination inbred lines through the repeated selfing of P2BC1F1;
!  7, F2, the selfing generation of F1;
!  8, F3, the selfing generation of F2;
!  9, P1BC2F1, the second backcrossing where P1 is used as the recurrent parent; 
! 10, P2BC2F1, the second backcrossing where P2 is used as the recurrent parent;
! 11, P1BC2RIL, recombination inred lines through the repeated selfing of P1BC2F1; 
! 12, P2BC2RIL, recombination inred lines through the repeated selfing of P2BC2F1; 
! 13, P1BC1F2, the selfing generation of P1BC1F1; 
! 14, P2BC1F2, the selfing generation of P2BC1F1; 
! 15, P1BC2F2, the selfing generation of P1BC2F1; 
! 16, P2BC2F2, the selfing generation of P2BC2F1; 
! 17, P1BC1DH, P1BC1F1-derived doubled haploids; 
! 18, P2BC1DH, P2BC1F1-derived doubled haploids; 
! 19, P1BC2DH, P1BC2F1-derived doubled haploids; 
! 20, P2BC2DH, P2BC2F1-derived doubled haploids; 
   3      !Mapping Population (see remarks above)
   2      !Mapping Function (1 for Kosambi; 2 for Haldane; 3 for Morgan)
   2      !Marker Space Type (1 for intervals; 2 for positions)
   1      !Marker Space Unit(1 for centiMorgans; 2 for Morgan)
   6      !Number of Chromosomes (or Linkage Groups)
 200      !Size of the mapping population
   2      !Number of environments
 
!***************************************** Chromosomes and Linkage Maps **********************************************
!Chromosome                 NumMarkers
-CH1                        16
-CH2                        16
-CH3                        16
-CH4                        16
-CH5                        16
-CH6                        16
!Linkage map (Marker name followed by position or the interval length)
 MK-1-1                1     0.000
 MK-1-2                1    10.000
 MK-1-3                1    20.000
 MK-1-4                1    30.000
 MK-1-5                1    40.000
 MK-1-6                1    50.000
 MK-1-7                1    60.000
 MK-1-8                1    70.000
 MK-1-9                1    80.000
 MK-1-10               1    90.000
 MK-1-11               1   100.000
 MK-1-12               1   110.000
 MK-1-13               1   120.000
 MK-1-14               1   130.000
 MK-1-15               1   140.000
 MK-1-16               1   150.000
 MK-2-1                2     0.000
 MK-2-2                2    10.000
 MK-2-3                2    20.000
 MK-2-4                2    30.000
 MK-2-5                2    40.000
 MK-2-6                2    50.000
 MK-2-7                2    60.000
 MK-2-8                2    70.000
 MK-2-9                2    80.000
 MK-2-10               2    90.000
 MK-2-11               2   100.000
 MK-2-12               2   110.000
 MK-2-13               2   120.000
 MK-2-14               2   130.000
 MK-2-15               2   140.000
 MK-2-16               2   150.000
 MK-3-1                3     0.000
 MK-3-2                3    10.000
 MK-3-3                3    20.000
 MK-3-4                3    30.000
 MK-3-5                3    40.000
 MK-3-6                3    50.000
 MK-3-7                3    60.000
 MK-3-8                3    70.000
 MK-3-9                3    80.000
 MK-3-10               3    90.000
 MK-3-11               3   100.000
 MK-3-12               3   110.000
 MK-3-13               3   120.000
 MK-3-14               3   130.000
 MK-3-15               3   140.000
 MK-3-16               3   150.000
 MK-4-1                4     0.000
 MK-4-2                4    10.000
 MK-4-3                4    20.000
 MK-4-4                4    30.000
 MK-4-5                4    40.000
 MK-4-6                4    50.000
 MK-4-7                4    60.000
 MK-4-8                4    70.000
 MK-4-9                4    80.000
 MK-4-10               4    90.000
 MK-4-11               4   100.000
 MK-4-12               4   110.000
 MK-4-13               4   120.000
 MK-4-14               4   130.000
 MK-4-15               4   140.000
 MK-4-16               4   150.000
 MK-5-1                5     0.000
 MK-5-2                5    10.000
 MK-5-3                5    20.000
 MK-5-4                5    30.000
 MK-5-5                5    40.000
 MK-5-6                5    50.000
 MK-5-7                5    60.000
 MK-5-8                5    70.000
 MK-5-9                5    80.000
 MK-5-10               5    90.000
 MK-5-11               5   100.000
 MK-5-12               5   110.000
 MK-5-13               5   120.000
 MK-5-14               5   130.000
 MK-5-15               5   140.000
 MK-5-16               5   150.000
 MK-6-1                6     0.000
 MK-6-2                6    10.000
 MK-6-3                6    20.000
 MK-6-4                6    30.000
 MK-6-5                6    40.000
 MK-6-6                6    50.000
 MK-6-7                6    60.000
 MK-6-8                6    70.000
 MK-6-9                6    80.000
 MK-6-10               6    90.000
 MK-6-11               6   100.000
 MK-6-12               6   110.000
 MK-6-13               6   120.000
 MK-6-14               6   130.000
 MK-6-15               6   140.000
 MK-6-16               6   150.000
!*********************************** Marker Types ********************************************************************
!Co-dominant marker: When heterozygote F1 is present, P1 is coded as 2, F1 is coded as 1, and P2 is coded as 0; Otherwise, P1 is coded as 2, and P2 is coded as 0. 
!Dominant marker: When heterozygote F1 is present, P1 and F1 are coded as 12, and P2 is coded as 0; Otherwise, P1 is coded as 2, and P2 is coded as 0.  
!Recessive markers: When heterozygote F1 is present, P1 is coded as 2, and F1 and P2 are coded as 10; Otherwise, P1 is coded as 2, and P2 is coded as 0. 
!Missing marker is coded as -1. 
 MK-1-1                 0   0   2   0   2   0   2   0   2   0   0   2   2   2   0   0   2   2   2   2   0   0   0   2   2   2   0   2   2   0   0   0   2   2   0   0   2   0   2   0   0   0   0   2   2   2   2   0   0   0   2   0   2   0   2   2   0   0   2   0   2   2   2   0   2   2   0   0   0   0   2   0   2   2   2   0   0   0   0   2   0   0   2   2   0   0   0   2   0   0   2   2   0   2   2   2   2   0   2   2   0   0   0   0   2   0   0   0   0   0   2   2   0   0   0   2   0   0   2   2   2   2   0   2   2   0   0   2   2   0   0   2   2   0   2   2   0   2   2   0   2   2   2   0   0   0   2   2   2   0   2   0   0   0   2   0   0   0   2   2   2   2   2   0   0   0   2   0   2   2   2   2   0   2   0   0   2   0   0   2   0   0   2   0   0   2   2   0   2   2   0   2   0   2   2   0   2   0   2   0
 MK-1-2                 0   0   2   0   2   0   2   0   2   0   0   2   2   2   2   0   0   2   2   2   0   0   0   0   2   2   0   2   2   0   0   0   2   2   0   0   2   0   2   0   2   0   0   2   2   2   2   0   0   0   2   0   2   0   2   2   0   0   2   0   0   0   2   0   2   2   0   0   0   0   2   0   2   2   2   0   0   0   0   2   0   0   0   2   0   0   0   2   0   0   2   2   2   2   0   2   2   0   2   2   0   0   0   0   2   0   2   0   0   0   0   2   0   0   2   2   0   0   2   0   2   2   0   2   2   2   0   2   2   0   0   2   2   0   2   2   0   2   2   0   2   2   2   0   0   2   2   2   2   0   2   0   0   0   2   0   0   0   2   2   2   2   2   0   0   0   2   0   2   2   2   2   0   2   0   0   2   0   2   2   0   0   2   2   0   2   0   0   2   2   2   2   0   2   2   0   2   0   2   0
 MK-1-3                 2   0   2   0   2   0   2   0   2   0   0   2   2   2   2   0   0   2   2   2   0   0   0   0   0   2   0   2   2   0   0   0   2   2   0   0   2   0   2   0   2   0   0   2   2   2   2   2   0   0   2   0   2   0   2   2   0   0   2   0   0   0   2   0   2   2   0   0   0   0   0   0   2   2   0   0   2   0   0   2   0   0   0   0   0   0   0   2   0   0   2   2   2   2   0   2   2   0   2   2   0   0   2   2   2   0   2   0   0   0   0   2   2   0   2   2   0   0   2   0   2   2   0   2   2   2   0   2   2   0   0   2   2   0   2   2   0   2   2   0   2   2   2   2   0   2   2   2   2   0   2   0   0   0   2   0   0   2   2   2   0   2   0   0   0   0   2   0   2   2   2   2   0   2   0   0   2   0   0   2   0   0   2   2   0   2   0   0   2   2   2   2   0   2   2   0   0   0   2   0
 MK-1-4                 0   0   2   0   2   2   2   0   2   0   0   2   0   2   2   0   0   2   2   2   0   0   0   0   0   2   0   2   2   0   0   0   2   2   2   0   2   0   0   0   2   2   0   2   2   2   2   2   0   2   0   0   2   0   0   2   0   0   2   0   0   0   2   0   2   0   0   0   2   0   0   0   2   2   0   0   0   0   0   2   0   0   0   0   0   0   0   2   0   0   2   2   2   2   0   2   2   0   2   0   0   0   2   2   2   0   2   0   0   0   0   2   2   0   2   0   0   0   2   0   2   2   2   2   2   2   0   2   0   0   0   0   2   0   2   2   0   2   2   0   2   0   0   2   0   2   2   2   2   0   2   0   0   0   2   0   0   2   2   2   0   2   0   0   0   0   2   0   2   2   2   2   0   2   0   0   2   0   0   2   0   0   2   2   0   2   0   0   2   2   2   2   0   0   2   0   0   2   2   0
 MK-1-5                 0   0   2   0   2   2   2   0   0   0   0   2   0   2   2   0   0   2   2   2   0   0   0   0   0   2   2   2   2   2   0   2   2   2   2   0   2   0   0   0   2   2   0   2   2   2   2   2   0   2   0   0   2   0   0   2   0   0   0   2   0   0   2   0   2   0   0   0   2   0   0   0   2   2   2   0   0   0   0   2   0   2   0   0   0   0   0   2   0   0   2   2   2   2   0   2   2   0   2   0   0   0   2   2   2   0   2   0   0   0   0   2   2   0   0   0   0   0   2   0   2   2   2   2   2   2   0   2   0   0   0   0   2   0   2   2   0   2   2   0   2   0   0   2   0   2   2   0   2   0   0   0   0   0   0   0   0   2   2   2   0   2   0   0   0   0   2   0   2   2   2   2   0   2   0   0   2   0   0   2   0   0   2   2   0   2   0   0   2   2   0   2   0   0   2   0   0   0   2   0
 MK-1-6                 0   0   2   0   2   2   2   0   0   0   0   2   0   2   2   0   0   2   2   2   0   0   0   0   0   2   2   2   2   2   0   2   0   2   2   0   0   0   0   0   2   2   0   2   2   2   2   2   0   2   0   0   2   0   0   2   0   0   0   0   0   0   2   0   2   0   0   0   2   0   0   2   2   2   2   0   0   2   0   2   0   2   0   0   0   0   0   0   0   0   2   0   0   2   0   0   2   0   2   0   0   0   2   2   2   2   2   0   0   2   2   2   2   0   0   0   0   0   2   0   2   2   0   2   2   2   0   2   0   0   0   0   2   0   0   0   0   2   2   0   2   0   0   2   0   2   2   0   2   0   0   0   0   0   0   0   0   2   2   2   0   2   0   2   0   2   2   0   2   2   2   2   2   2   0   0   0   0   0   2   0   0   2   2   0   2   0   0   2   2   0   2   0   0   2   0   0   0   2   2
 MK-1-7                 0   0   2   0   2   2   2   2   2   0   0   2   0   2   2   0   0   2   2   2   0   0   0   0   0   2   2   0   2   2   0   2   2   2   2   0   0   0   0   0   2   2   0   2   2   2   2   2   0   2   0   0   2   2   0   2   0   0   0   0   0   0   2   0   2   0   0   0   0   0   0   2   0   2   2   0   0   2   0   2   0   2   0   0   0   2   0   0   0   0   2   0   0   2   0   0   2   0   2   2   0   0   2   2   2   2   2   0   0   2   2   2   2   0   0   0   0   0   0   0   2   2   0   0   2   2   2   0   0   0   0   0   2   0   0   0   0   2   2   0   2   0   0   2   0   2   2   0   2   0   0   0   0   0   0   0   0   2   2   2   0   2   0   2   0   2   2   0   2   2   2   2   0   0   0   0   0   2   0   0   0   0   2   0   0   2   0   0   2   0   2   2   0   0   2   0   0   0   2   2
 MK-1-8                 0   0   2   0   0   2   2   2   2   0   0   2   0   2   2   0   0   2   2   2   0   0   0   0   0   2   2   0   2   2   2   2   2   2   2   0   0   0   0   0   2   0   0   2   2   2   2   2   0   2   0   0   2   2   0   2   0   0   2   0   2   0   2   0   2   0   0   0   0   2   0   2   2   2   2   0   0   2   0   2   0   2   0   0   0   0   2   0   0   0   2   0   0   2   0   0   2   0   2   2   0   0   2   2   2   2   2   0   0   2   2   2   2   0   0   0   0   0   0   0   2   2   0   0   2   2   2   0   0   0   0   0   2   0   0   0   0   2   2   2   2   0   0   2   0   2   2   0   2   0   0   0   0   0   0   0   0   2   2   2   2   2   2   2   0   2   2   0   2   2   2   0   0   0   0   0   0   2   0   0   2   0   2   0   0   2   0   0   2   0   2   2   0   0   2   0   0   0   2   2
 MK-1-9                 0   0   2   0   0   2   2   0   2   0   0   2   0   2   0   0   0   2   2   2   0   0   0   0   0   2   2   2   2   2   0   2   2   2   2   0   0   0   0   0   0   0   0   2   2   2   2   2   0   2   0   0   0   2   0   2   0   0   2   2   2   0   2   0   2   0   0   0   0   2   0   2   0   2   2   0   0   0   0   2   0   2   0   2   0   0   0   0   0   0   2   0   0   0   0   0   2   0   2   2   0   2   2   2   2   2   2   2   0   0   2   2   0   0   0   0   0   0   0   0   2   2   0   0   2   2   2   0   0   0   0   0   2   0   0   0   0   2   2   2   2   0   0   2   0   2   2   0   2   0   0   0   0   0   0   0   0   2   2   2   2   0   0   0   0   2   2   0   2   2   2   0   0   0   0   0   0   2   0   0   2   0   2   0   0   2   0   0   2   0   2   2   0   0   2   0   0   0   2   2
 MK-1-10                0   0   0   0   0   0   2   0   0   0   0   2   0   2   0   0   0   2   2   2   0   0   0   0   0   2   2   2   2   2   0   2   2   2   2   0   0   0   0   0   0   0   0   2   2   2   2   2   0   2   0   0   0   2   0   2   0   2   2   2   2   0   0   0   2   2   0   0   0   2   0   2   0   2   2   0   0   0   0   2   0   2   0   2   0   0   0   2   0   0   2   0   2   0   0   2   2   0   0   0   0   2   2   2   2   2   2   2   0   0   2   2   0   0   0   0   0   0   0   0   2   2   0   0   2   2   2   0   0   0   0   0   2   0   0   2   0   2   0   2   2   0   0   2   0   2   2   2   2   0   0   0   0   0   0   0   0   2   2   0   0   0   0   0   0   2   2   0   2   2   2   0   0   0   0   0   0   2   0   0   2   0   2   2   0   2   0   0   2   0   2   2   0   0   2   0   0   0   2   0
 MK-1-11                0   0   0   0   0   0   0   0   0   0   0   2   0   2   0   0   0   2   2   0   0   0   2   0   0   2   0   2   2   2   0   2   2   2   2   0   0   0   0   0   0   0   0   0   2   2   0   2   0   2   0   0   0   2   0   2   0   2   2   2   2   0   0   0   2   2   0   0   0   2   0   2   0   2   2   2   0   0   0   2   0   2   0   2   0   0   0   0   2   0   0   0   0   0   0   2   2   0   0   0   2   0   2   2   2   0   2   0   0   0   2   2   0   0   0   0   2   0   0   2   0   2   0   0   2   2   2   0   0   0   0   0   2   0   0   2   0   2   0   2   2   0   0   2   0   0   2   2   2   0   0   0   0   0   0   0   0   2   2   0   0   0   0   0   0   2   2   0   2   0   2   2   0   0   0   0   0   2   0   0   2   0   2   2   0   2   0   0   2   0   2   2   0   2   2   0   0   2   2   0
 MK-1-12                0   2   2   0   0   0   0   0   0   0   0   2   0   2   0   0   0   2   2   0   2   0   2   2   0   2   0   2   2   2   0   2   2   2   0   2   0   0   0   0   0   0   0   2   2   2   0   0   0   2   0   0   0   2   0   0   2   2   2   2   2   0   0   0   2   2   0   0   0   0   0   2   0   2   2   2   0   0   0   2   0   2   0   2   2   0   0   0   2   0   0   0   0   0   0   2   2   0   0   0   2   0   2   2   2   0   2   0   0   0   2   2   0   0   2   2   2   0   0   2   0   2   0   0   2   2   2   0   0   0   0   2   0   0   0   2   0   2   0   2   2   2   0   2   0   0   2   2   0   0   2   0   0   0   0   0   0   2   2   0   0   0   0   0   0   2   0   0   2   2   2   2   0   0   0   0   0   2   0   0   2   2   2   2   0   2   0   0   0   0   2   2   0   0   2   0   2   2   2   0
 MK-1-13                2   0   2   0   0   0   0   0   0   0   2   2   0   0   0   0   2   2   2   0   2   0   2   2   0   2   0   2   2   2   0   2   2   2   0   2   0   0   0   0   0   0   0   2   2   2   0   0   0   2   2   0   0   0   0   0   2   2   2   2   0   0   0   0   2   2   0   0   0   0   0   2   0   2   0   2   0   0   0   2   0   2   0   0   2   0   2   0   2   0   0   0   0   0   2   2   2   0   0   0   2   0   2   2   2   0   2   0   0   2   2   2   0   0   2   2   2   2   0   2   0   2   0   0   2   2   2   0   0   0   0   2   0   0   0   2   0   2   0   2   2   2   0   2   0   0   2   2   0   0   2   0   0   0   2   2   0   2   0   2   0   0   0   0   0   2   0   0   2   2   2   2   0   0   0   0   2   2   0   2   2   2   0   2   0   0   0   0   0   0   2   2   0   0   2   0   2   2   2   2
 MK-1-14                2   0   0   0   0   0   0   0   0   0   2   2   0   0   0   0   2   2   2   2   2   0   2   2   0   2   0   2   2   2   0   2   2   2   0   2   0   0   0   0   0   0   0   2   2   2   0   0   0   2   2   0   0   0   0   0   2   2   2   2   0   0   0   0   2   0   0   0   0   0   0   2   0   2   0   2   0   2   0   2   0   2   0   0   2   2   2   0   2   0   0   0   0   2   2   2   2   0   0   2   2   2   2   2   2   0   2   0   0   2   2   2   0   0   2   2   2   0   0   2   0   2   0   0   2   0   2   0   0   0   0   2   0   0   0   2   0   2   0   2   2   2   0   2   2   0   2   2   0   0   2   0   0   0   2   2   2   2   0   0   0   0   2   0   0   2   0   0   0   2   0   2   0   0   0   0   2   2   0   0   2   2   0   2   0   0   0   2   0   0   2   2   2   0   2   0   2   2   2   2
 MK-1-15                2   0   0   0   2   0   0   0   0   0   2   2   0   0   0   0   2   2   2   2   2   2   0   2   0   0   0   2   2   2   0   2   2   2   0   2   0   0   0   0   0   0   0   2   2   2   0   0   0   2   2   0   0   0   0   0   2   2   2   0   2   2   0   0   2   0   0   0   0   0   0   2   0   2   0   2   0   2   0   2   0   2   0   2   2   2   2   0   2   2   0   0   0   2   2   2   2   0   0   2   2   2   2   2   2   0   2   0   0   2   2   2   0   0   2   2   2   2   0   2   0   2   0   0   2   0   2   0   0   0   0   2   0   0   0   2   0   2   0   2   2   2   0   2   2   0   2   2   0   0   0   0   0   0   2   2   2   2   0   0   0   2   2   0   0   2   0   0   0   2   0   2   0   0   0   0   2   2   0   0   0   2   0   0   0   0   0   2   0   0   2   2   2   2   0   2   2   2   2   2
 MK-1-16                2   0   0   0   0   0   0   0   0   0   2   2   0   0   0   0   2   0   2   2   2   0   0   2   0   2   0   2   2   2   0   0   2   2   2   2   2   2   0   0   0   0   0   2   2   2   0   0   0   2   0   0   0   0   0   0   2   2   2   0   2   2   0   0   2   0   0   0   0   0   0   2   0   2   0   0   0   2   0   2   2   2   0   2   2   0   2   0   2   2   0   0   0   0   2   2   2   0   0   2   2   2   2   2   2   0   2   0   2   0   2   2   0   0   2   2   2   2   0   2   0   2   0   0   2   0   2   0   0   0   0   0   0   0   0   0   2   2   0   2   2   2   0   2   2   0   2   2   2   0   0   0   0   0   2   2   2   2   0   0   0   2   2   0   0   2   0   0   0   0   2   2   0   0   0   0   2   2   0   0   0   0   0   0   0   0   0   0   0   0   2   2   2   0   0   2   2   2   2   0
 MK-2-1                 2   0   2   2   2   2   0   2   2   0   2   0   2   0   2   2   2   2   0   2   0   0   2   2   0   0   0   2   2   0   2   2   2   2   2   0   2   0   2   0   2   0   0   0   0   2   2   2   2   2   2   0   2   0   0   2   0   0   2   2   0   2   0   0   2   2   0   0   0   2   2   2   0   0   0   0   2   0   0   2   2   2   2   0   2   0   0   2   2   0   0   2   2   0   2   0   0   2   0   0   2   0   2   2   0   0   2   2   2   2   0   2   2   2   0   0   0   0   2   2   0   2   2   2   2   0   2   0   0   0   2   0   0   2   2   0   2   0   0   2   0   0   2   0   2   2   2   2   2   2   0   0   0   2   2   2   2   0   2   2   2   0   2   0   2   2   2   0   0   0   2   2   0   0   2   2   2   2   2   0   2   0   0   0   2   0   2   2   2   2   0   2   2   0   2   2   2   0   2   0
 MK-2-2                 2   0   2   2   0   2   0   2   2   0   2   0   2   0   2   2   2   0   2   2   0   0   2   0   0   0   2   2   2   0   2   2   2   2   2   0   2   0   2   0   2   0   0   0   0   2   0   2   0   2   2   0   2   0   0   2   0   0   2   2   0   2   0   0   0   2   0   0   0   2   2   2   2   0   0   0   2   0   0   2   2   2   2   0   2   0   0   2   2   2   0   2   2   0   2   0   0   2   0   0   2   0   2   2   0   0   0   2   2   2   2   2   2   2   0   0   0   0   2   2   0   2   2   2   2   0   2   0   0   0   2   2   0   2   2   0   2   0   0   2   0   0   2   0   2   2   2   2   2   2   0   0   0   2   2   2   2   0   2   0   2   0   2   0   2   2   0   0   0   0   2   2   0   0   0   2   2   2   2   0   2   0   0   0   2   0   0   2   2   2   0   2   2   0   2   2   0   0   0   0
 MK-2-3                 2   0   2   2   0   2   0   2   2   0   2   0   2   0   0   2   2   0   2   2   0   0   2   0   0   0   2   2   2   0   2   2   2   0   2   0   2   0   2   0   2   0   0   0   0   2   0   2   0   2   2   0   2   0   0   2   0   2   2   2   0   2   0   0   0   2   0   0   0   2   2   2   2   2   0   0   2   0   0   2   2   2   2   0   2   0   0   2   2   2   0   2   2   0   2   0   0   2   0   0   2   0   2   2   0   0   0   2   2   2   2   2   2   0   0   0   0   2   2   0   0   2   2   2   2   2   2   0   0   2   2   2   0   2   2   0   0   0   0   2   0   0   2   0   2   2   2   2   2   2   0   0   0   2   2   2   2   0   2   0   2   0   2   0   2   2   0   0   0   0   2   2   0   0   0   2   2   2   2   0   2   0   0   0   2   0   0   2   2   2   0   2   2   0   2   2   0   0   0   0
 MK-2-4                 0   0   2   2   0   2   0   2   2   0   2   2   2   0   0   2   2   2   2   2   0   0   2   0   0   2   2   2   2   2   2   2   2   0   2   0   2   0   2   0   2   0   0   0   0   2   0   2   0   2   2   0   0   0   2   2   0   2   2   2   0   2   0   0   2   2   0   0   0   2   2   2   2   2   0   0   2   0   0   2   2   2   2   0   2   0   0   2   2   2   2   2   0   0   2   0   0   2   0   0   2   0   2   2   0   0   0   2   2   2   0   2   2   0   0   0   0   2   2   0   2   2   2   2   2   0   2   0   0   2   2   2   0   2   2   0   0   0   0   2   2   0   2   0   2   2   2   2   2   2   0   0   0   2   2   2   2   0   2   0   0   0   2   0   2   2   0   0   0   0   2   2   0   0   0   2   2   2   2   0   2   0   2   0   2   0   0   2   2   2   0   2   2   0   2   2   0   0   0   0
 MK-2-5                 0   0   2   2   0   2   0   0   2   0   2   2   2   0   0   2   2   2   2   2   0   0   2   0   0   2   2   2   2   2   2   2   2   0   2   0   2   0   2   0   2   0   0   2   0   2   0   2   0   2   2   2   0   0   2   2   0   2   2   2   0   2   0   0   2   2   0   0   0   2   2   2   2   2   0   0   2   0   0   2   2   2   0   0   2   0   0   2   2   2   0   2   0   0   2   0   0   2   0   0   2   0   0   0   0   0   0   2   0   2   0   2   2   0   0   0   0   2   2   0   2   2   2   2   0   0   2   0   0   2   2   2   0   2   2   0   0   0   0   2   2   0   2   0   2   0   2   2   0   2   0   2   0   2   2   2   2   2   2   0   0   0   2   2   2   2   0   0   0   0   2   2   0   0   0   2   2   0   2   0   2   0   2   0   2   0   0   2   2   2   0   2   2   2   2   2   0   0   0   0
 MK-2-6                 0   0   2   2   0   2   0   0   2   0   2   2   2   0   0   2   2   2   2   2   0   0   2   2   0   2   2   2   2   0   0   2   2   0   2   0   0   0   0   0   2   0   0   2   0   2   0   2   0   2   2   2   0   0   2   0   0   2   2   2   0   2   0   2   2   2   2   0   0   2   0   2   2   0   0   0   2   0   0   2   0   0   0   0   2   0   0   2   0   2   0   2   0   0   2   0   0   2   0   0   2   0   0   0   0   0   0   2   2   2   0   2   2   0   0   0   0   2   2   0   2   2   2   2   0   0   2   2   0   2   2   2   0   2   2   0   0   0   0   2   2   2   2   0   2   0   2   2   2   2   0   2   0   2   0   0   2   2   2   0   0   0   2   2   0   2   0   0   0   0   2   2   2   0   0   2   2   0   2   0   2   0   2   0   2   0   0   2   2   2   0   2   0   2   2   2   0   0   0   2
 MK-2-7                 0   0   2   2   0   2   0   0   2   0   2   2   2   0   0   2   2   2   2   2   0   0   2   2   0   2   2   2   2   0   0   2   2   0   2   0   2   0   0   0   2   0   0   2   0   2   0   2   0   2   2   2   0   0   2   0   0   2   2   2   0   2   0   2   2   2   2   0   0   2   0   0   2   0   0   0   0   0   2   2   0   2   0   0   2   0   0   2   0   0   0   2   0   2   2   0   0   2   0   2   2   0   0   0   0   0   0   2   2   2   0   2   2   0   0   0   0   0   2   0   2   2   2   2   2   0   2   2   2   2   2   2   0   2   2   0   0   0   0   2   2   2   2   0   2   0   2   2   2   0   0   2   0   2   0   2   2   2   2   0   0   0   2   2   0   2   0   0   0   0   2   0   2   0   0   2   2   0   2   0   2   0   2   0   2   2   0   2   2   2   0   2   0   2   2   2   0   0   0   0
 MK-2-8                 0   0   2   2   0   2   0   0   2   0   2   2   0   0   0   2   2   2   2   2   0   0   2   0   0   2   2   2   2   2   0   2   2   0   2   0   2   0   0   0   2   0   0   2   0   2   0   2   0   2   2   2   0   0   2   0   0   2   2   2   0   2   0   2   2   2   2   0   0   2   0   0   2   0   0   0   0   0   2   2   0   2   0   0   2   0   0   2   0   0   0   2   0   2   2   0   0   2   0   0   2   0   0   0   2   2   0   2   2   2   0   2   2   0   0   0   0   0   2   0   2   2   2   2   2   0   2   2   2   2   2   0   0   2   2   0   0   0   0   2   2   2   2   2   2   0   2   2   2   0   0   2   0   2   0   2   2   2   2   0   0   0   2   2   2   2   0   0   0   0   2   0   2   0   0   2   2   0   2   0   2   0   2   0   2   2   0   2   2   2   0   2   0   2   2   2   0   0   0   0
 MK-2-9                 0   0   2   2   0   2   0   0   2   0   2   2   0   0   0   0   2   2   2   0   0   0   2   0   0   2   2   2   2   2   0   0   2   0   2   0   2   0   2   0   2   2   0   2   0   2   0   2   0   2   2   2   0   0   2   0   0   2   2   2   0   2   0   0   2   2   2   0   0   2   0   0   2   0   0   0   0   0   2   2   0   2   0   0   0   0   2   0   0   0   0   2   0   2   2   0   0   2   0   0   2   0   0   0   2   2   0   2   2   2   0   2   2   0   0   0   0   0   2   0   2   2   2   2   2   0   2   2   2   2   2   0   0   2   2   0   0   0   0   2   2   2   2   2   2   0   2   2   2   0   0   2   0   2   0   2   2   2   2   0   0   0   2   2   2   2   0   0   2   0   0   0   2   0   0   2   2   0   2   0   2   0   2   0   2   2   0   2   2   2   0   2   2   2   2   2   0   0   0   0
 MK-2-10                0   0   0   2   2   2   0   0   0   0   0   2   0   0   0   0   2   2   2   0   0   0   2   0   2   2   2   2   2   0   0   0   2   0   2   0   2   0   2   0   2   2   0   2   0   2   0   2   0   2   2   2   0   0   2   2   0   2   2   2   0   2   0   0   2   2   2   0   0   2   0   0   2   0   0   0   0   0   2   2   0   2   0   0   0   0   2   0   0   0   0   2   0   2   2   0   0   2   0   0   2   0   0   0   2   2   2   2   0   2   0   2   2   2   0   0   0   0   2   0   2   2   2   2   2   0   0   2   2   2   2   0   0   2   2   0   0   2   0   0   2   0   2   2   2   0   2   2   2   0   0   2   0   2   0   2   2   2   2   2   0   2   2   2   2   2   0   0   2   0   0   0   2   0   0   2   2   0   0   0   0   0   2   0   0   2   0   2   2   2   0   2   2   2   2   2   0   0   0   0
 MK-2-11                0   0   0   2   2   2   2   0   0   0   0   0   0   0   0   0   2   2   2   0   0   0   2   0   0   2   2   2   0   0   0   0   2   0   2   0   2   0   2   0   2   2   2   2   0   2   0   2   0   2   2   2   0   2   2   2   0   0   0   2   0   2   0   0   2   2   2   0   0   2   2   0   0   0   0   0   0   0   2   2   0   2   0   0   0   0   2   0   0   0   0   2   0   0   2   0   0   2   0   0   0   0   0   0   2   2   2   2   0   0   0   2   2   2   0   0   0   0   2   0   2   2   2   2   2   0   0   2   2   2   2   0   0   2   2   0   0   2   0   0   2   0   0   0   2   0   2   2   2   0   0   2   0   2   0   2   2   0   2   2   0   2   2   2   2   2   0   0   2   0   0   0   2   0   2   2   2   2   0   0   0   0   2   0   0   2   0   2   2   2   0   2   2   2   0   2   0   0   0   0
 MK-2-12                0   0   2   2   2   2   2   0   0   0   0   2   0   0   0   0   2   2   2   2   0   0   2   0   0   2   2   2   0   0   0   0   2   0   2   0   2   0   2   0   2   2   2   2   0   2   0   2   0   2   2   2   0   2   2   2   0   0   0   2   0   2   0   2   2   2   2   0   0   2   0   0   0   0   0   2   0   0   2   2   0   2   0   0   0   2   2   0   0   0   0   0   0   0   2   0   2   2   0   0   0   0   0   0   2   2   2   2   2   0   0   2   2   2   0   0   0   0   2   0   0   2   2   2   2   2   0   2   2   0   2   0   0   2   2   0   0   2   0   0   2   0   0   0   0   2   2   2   2   0   0   2   0   2   2   2   2   0   2   2   0   2   2   2   2   2   0   0   2   0   0   0   2   0   2   0   2   2   0   0   0   0   2   0   0   2   2   2   2   2   2   2   2   2   0   2   0   0   0   0
 MK-2-13                0   0   2   2   2   2   2   0   2   0   0   2   0   2   0   2   0   2   2   0   0   0   2   2   0   2   2   0   0   0   2   0   2   0   2   0   2   0   2   0   2   2   2   2   0   2   0   2   0   2   2   2   0   2   2   2   0   0   0   2   0   2   0   2   2   2   2   0   0   2   0   0   0   2   0   2   0   0   2   2   0   2   0   2   0   2   0   0   0   0   0   0   0   0   2   0   2   2   0   0   2   0   0   2   2   2   2   2   2   0   0   2   2   2   0   0   0   2   2   0   0   2   2   2   0   2   0   2   2   0   2   0   0   2   2   0   0   2   0   0   2   0   0   0   0   2   2   0   2   0   2   2   2   2   2   2   2   0   2   2   0   2   2   2   2   0   0   0   2   0   0   0   2   0   2   2   2   2   0   2   0   0   2   0   0   2   2   0   0   2   2   2   2   2   0   2   2   0   0   0
 MK-2-14                0   0   2   2   2   2   2   0   2   0   0   2   0   2   2   2   0   2   2   0   0   2   2   2   0   2   2   0   0   0   0   0   2   2   2   0   2   0   2   0   2   2   2   2   0   2   2   0   0   2   2   2   0   0   2   2   0   0   0   2   0   2   0   0   0   0   2   0   0   2   0   0   0   2   0   2   0   0   2   2   2   2   0   2   0   2   0   2   0   0   0   0   0   0   2   0   0   2   0   2   2   0   0   2   2   2   0   2   2   2   0   2   2   2   0   0   0   2   2   0   0   2   2   2   0   2   0   2   2   0   2   0   0   0   2   0   0   2   0   0   2   0   0   0   0   2   2   0   2   0   2   0   2   2   2   2   2   0   2   2   0   2   2   2   2   0   0   0   2   0   0   0   2   0   0   2   2   2   0   2   0   0   2   0   2   2   2   0   0   2   2   2   2   2   0   2   2   0   0   0
 MK-2-15                0   0   2   2   2   2   2   0   2   0   0   2   0   2   2   2   0   2   2   0   0   0   2   2   2   2   2   0   0   0   0   0   2   2   2   0   2   0   2   2   2   2   2   2   0   2   2   0   0   2   2   0   0   0   2   2   0   2   0   2   0   2   0   0   0   0   2   0   0   2   0   0   2   2   0   2   0   0   2   2   0   2   0   2   0   2   0   2   0   0   0   0   0   0   2   0   0   2   0   0   2   0   0   2   2   2   0   2   2   2   0   2   2   2   0   0   2   2   2   0   0   2   2   2   0   0   0   0   2   0   2   0   0   0   2   0   2   2   0   0   2   0   0   0   0   2   0   0   2   2   0   0   2   2   2   2   2   0   2   2   0   2   2   2   2   0   0   0   2   0   0   0   2   0   0   2   2   2   0   2   0   0   2   0   2   2   2   0   0   2   2   2   2   2   0   2   0   0   0   0
 MK-2-16                0   0   2   2   2   2   2   0   2   0   0   2   0   2   2   2   0   2   0   0   0   0   2   2   2   0   2   2   0   0   0   0   2   2   2   0   0   0   2   2   2   2   2   2   0   2   2   0   0   2   2   0   0   0   2   2   0   2   0   2   0   2   0   0   0   0   2   0   2   2   0   0   2   2   0   2   0   0   2   0   0   2   0   2   0   2   0   2   0   0   0   2   0   0   2   0   0   2   0   2   2   0   0   2   2   2   0   2   2   2   0   2   2   2   0   0   2   2   2   0   0   2   2   2   0   0   2   0   2   0   2   0   0   0   2   0   2   2   0   0   2   0   0   0   2   2   0   0   2   0   0   0   2   2   0   2   2   0   2   0   0   2   2   2   2   0   0   0   2   0   0   0   2   0   2   2   0   0   0   2   0   0   2   0   0   2   2   0   0   0   2   2   0   2   0   2   0   0   0   0
 MK-3-1                 0   2   2   2   2   0   2   2   2   0   0   0   0   0   0   2   2   0   2   2   2   0   2   2   2   2   2   0   0   2   2   2   2   2   2   2   2   0   2   2   2   0   0   2   0   2   2   0   0   0   0   0   2   0   2   0   0   2   2   0   2   0   2   0   0   2   2   2   2   0   0   0   0   0   0   0   2   2   0   2   2   0   2   0   2   0   0   2   0   0   2   0   0   2   2   2   0   2   0   0   0   0   0   0   0   0   2   0   0   0   2   0   0   0   0   2   0   0   2   0   0   2   2   0   2   0   0   2   0   0   2   2   2   0   2   2   0   0   0   2   0   2   2   0   2   2   0   0   0   0   0   0   0   0   0   0   2   0   0   2   2   0   2   0   0   2   2   2   2   2   2   2   0   0   2   2   2   2   2   0   2   2   2   2   2   2   0   0   2   0   0   0   2   2   0   2   0   2   2   2
 MK-3-2                 2   2   2   2   2   0   0   2   2   0   2   0   2   0   0   2   2   0   2   2   2   0   2   2   2   2   2   0   0   2   2   2   2   2   2   0   2   0   2   2   2   2   0   2   0   2   2   0   0   0   0   0   2   0   2   0   0   2   2   0   2   0   2   0   0   2   2   2   2   0   0   0   0   0   0   0   2   2   0   2   2   0   2   0   2   0   0   2   0   0   2   0   0   0   2   2   0   2   0   0   0   0   0   0   0   0   2   0   0   0   2   0   0   0   0   2   2   2   2   0   0   2   2   0   0   0   2   0   0   2   2   2   2   0   2   2   0   0   0   2   2   2   2   0   2   0   0   0   0   0   0   0   0   0   0   0   2   0   2   2   2   0   2   0   0   2   2   2   2   2   2   2   0   0   2   2   2   2   2   0   2   2   2   2   2   2   0   0   2   0   0   0   2   2   0   2   0   0   2   0
 MK-3-3                 2   0   0   2   2   0   0   2   2   0   2   0   2   0   0   2   2   0   2   2   2   0   2   2   2   2   2   0   2   2   2   2   2   2   2   0   2   0   2   2   2   0   0   2   0   2   2   0   0   0   0   0   2   0   2   0   0   2   2   0   2   0   2   0   0   0   2   0   2   0   0   0   0   0   0   0   2   2   0   2   2   0   2   0   2   0   0   2   0   0   2   2   2   2   2   2   0   2   0   0   0   0   0   0   0   0   2   0   0   0   2   0   0   2   0   2   2   2   2   0   0   2   2   0   0   0   2   0   0   2   2   2   0   0   2   2   0   0   0   0   2   2   2   0   2   0   0   0   0   2   0   0   0   0   0   0   2   0   2   2   2   0   0   0   0   2   2   2   0   2   2   2   0   0   2   2   2   2   2   0   2   2   2   2   2   2   0   0   2   0   0   0   2   2   0   2   0   0   2   0
 MK-3-4                 2   0   0   2   2   0   0   2   2   0   2   0   2   0   0   2   2   0   2   0   0   0   2   2   2   0   2   0   2   0   2   2   2   2   2   0   2   0   0   2   2   0   0   2   0   0   2   0   0   0   0   0   2   2   2   0   0   2   2   0   2   0   2   0   0   0   2   0   2   0   2   0   0   0   0   0   2   2   0   2   2   2   2   0   0   0   0   0   0   0   2   2   0   2   2   2   0   2   0   0   0   0   0   2   0   0   2   0   0   0   2   2   2   0   0   2   2   2   2   0   0   2   2   0   0   0   2   0   0   2   0   2   0   0   2   2   0   0   2   0   2   0   2   0   2   0   0   0   0   2   0   0   0   0   0   0   2   0   2   2   2   0   0   0   0   2   2   2   0   2   0   2   0   0   2   2   2   2   0   0   0   0   0   0   2   2   0   0   2   0   0   0   2   2   0   2   0   0   2   0
 MK-3-5                 2   0   0   0   0   0   0   2   2   0   2   0   2   0   0   2   2   0   2   0   0   0   2   2   2   0   2   0   2   0   2   2   2   2   2   0   2   0   0   2   2   0   0   2   0   0   2   2   0   0   0   0   2   2   2   0   0   2   2   0   0   0   2   0   0   0   2   0   0   0   2   0   0   0   0   0   2   2   2   2   2   2   2   0   0   0   0   0   0   0   2   2   0   2   0   2   0   2   0   0   0   0   0   2   0   0   2   0   0   2   2   2   2   2   0   2   2   2   2   0   0   2   2   0   0   0   0   0   0   2   0   2   0   0   2   2   0   0   2   2   2   0   2   0   2   0   0   0   0   2   0   0   0   0   0   0   2   2   2   2   2   0   0   0   0   2   2   2   0   2   0   2   0   0   2   0   2   2   0   0   0   0   0   0   2   0   2   0   2   2   0   0   2   2   0   2   0   0   2   0
 MK-3-6                 2   0   0   0   0   0   0   2   2   0   2   0   2   0   0   2   2   0   2   0   0   2   2   2   0   0   0   2   2   0   2   2   2   2   2   0   2   0   0   2   0   0   0   2   0   0   2   2   0   0   0   0   2   2   2   0   0   2   2   0   0   0   2   0   2   0   2   0   0   0   2   0   2   0   0   0   2   2   2   2   2   2   0   0   0   0   0   0   2   0   2   2   0   0   0   2   0   2   0   0   0   0   2   2   0   0   2   0   0   0   2   2   2   2   0   2   2   2   2   0   2   2   2   0   0   0   0   0   0   2   0   2   0   0   2   2   0   0   2   2   2   0   2   0   2   2   0   0   0   2   0   0   0   0   0   0   2   2   2   2   2   0   0   0   0   2   0   2   2   2   2   2   0   0   2   0   0   2   0   0   0   0   0   0   2   0   2   0   2   2   0   0   0   2   2   2   0   0   2   0
 MK-3-7                 2   0   2   2   0   0   2   2   2   0   2   0   2   0   0   2   2   0   2   0   0   2   2   2   0   0   0   2   2   0   2   2   2   2   2   0   2   0   0   0   0   0   0   2   0   0   2   2   0   0   0   0   0   0   2   0   0   2   2   0   0   0   2   0   2   0   2   0   2   0   2   0   2   0   0   0   2   2   2   2   2   2   0   0   0   0   0   0   2   0   2   2   0   0   0   2   0   2   0   0   0   0   2   2   0   2   2   0   0   0   2   2   2   2   0   2   0   2   2   0   2   2   2   0   2   0   0   0   2   2   0   2   0   0   2   2   0   2   0   0   2   0   2   0   2   2   0   0   0   2   0   0   0   0   0   0   2   2   2   2   2   0   0   0   0   2   0   2   2   2   2   2   0   0   2   0   2   2   0   0   0   0   0   0   2   0   2   2   2   2   0   0   0   2   2   2   0   2   2   0
 MK-3-8                 2   0   2   2   0   0   2   2   2   0   2   0   2   0   0   2   2   0   2   0   0   2   2   0   0   2   0   2   2   0   2   2   2   2   2   0   2   0   0   0   2   2   0   2   0   0   2   2   0   0   2   2   0   0   0   0   0   2   0   0   0   0   2   0   2   0   2   0   2   2   2   0   2   0   0   0   2   2   2   2   2   0   0   0   0   0   0   0   2   0   2   2   0   0   0   2   0   2   0   0   0   0   2   2   2   2   2   0   0   0   0   2   2   0   0   0   0   2   2   0   2   2   2   0   2   0   0   0   2   2   0   2   0   0   2   0   0   2   0   0   2   0   2   0   2   2   0   0   0   2   0   0   0   0   0   0   2   2   2   2   2   0   0   0   0   0   0   2   2   2   2   2   0   0   2   0   2   2   0   0   0   0   0   0   2   0   2   2   2   2   0   0   0   2   2   2   0   2   2   2
 MK-3-9                 2   0   2   0   0   0   2   2   2   0   2   0   2   0   0   2   2   0   2   0   0   2   2   0   0   2   0   2   2   0   2   2   2   2   2   0   2   0   0   0   2   2   0   2   0   0   2   2   2   0   0   2   0   0   0   0   0   2   2   0   0   0   2   0   2   0   2   0   2   2   2   0   2   0   0   0   2   2   2   2   2   0   0   0   0   0   0   0   2   0   2   2   0   0   0   2   0   2   0   0   0   0   2   2   2   2   2   0   0   0   0   2   2   0   0   0   0   2   2   0   0   2   2   0   0   0   0   0   2   2   0   2   0   0   2   2   0   2   0   0   2   0   2   0   2   0   0   2   0   2   0   0   0   0   2   0   2   0   2   2   2   0   0   0   0   0   2   2   2   2   2   2   2   2   2   0   2   2   0   2   0   0   0   0   2   0   2   2   2   2   0   0   0   2   2   2   0   2   0   2
 MK-3-10                2   0   2   0   0   0   2   2   2   0   2   0   2   0   0   0   2   0   2   0   0   0   2   0   0   2   0   2   2   0   2   2   2   2   2   0   2   0   0   0   2   2   0   2   0   0   2   2   0   0   0   2   0   2   0   0   0   2   2   0   0   0   2   0   2   2   2   0   2   2   2   0   0   0   0   0   2   2   0   2   2   0   0   0   0   0   0   0   2   0   2   2   0   0   0   0   0   0   0   0   0   0   2   2   2   2   2   2   0   0   0   2   2   0   0   0   0   2   0   0   0   2   2   0   0   0   0   0   2   2   0   2   0   0   0   2   0   2   0   0   2   0   2   0   2   0   0   2   2   2   0   0   0   0   2   0   2   0   2   2   0   0   0   0   0   2   2   2   2   2   2   2   2   2   2   0   2   2   0   2   0   0   0   0   2   0   2   2   2   0   0   0   0   2   2   2   0   2   0   2
 MK-3-11                0   0   2   0   0   0   2   2   2   0   2   0   2   0   0   2   2   0   2   0   0   0   2   0   0   2   0   2   2   0   2   2   2   2   2   0   2   0   0   0   2   2   0   2   0   0   0   2   0   2   2   2   0   2   0   2   0   2   2   0   0   2   2   0   2   2   2   0   2   2   2   0   0   2   0   0   2   2   0   2   2   0   0   0   0   0   0   2   2   2   2   2   0   0   0   0   0   0   0   0   0   0   2   2   0   2   2   2   0   0   0   2   2   0   0   0   0   2   0   0   0   2   2   0   0   0   0   0   2   2   0   2   0   0   0   2   0   2   0   0   2   0   2   0   2   2   0   2   2   2   0   0   0   2   2   0   2   0   2   2   0   2   0   0   0   2   2   2   2   2   2   2   2   2   2   2   2   2   0   2   0   0   0   0   2   0   2   2   2   0   0   0   2   2   2   2   0   2   0   2
 MK-3-12                0   0   2   0   0   0   2   2   2   0   2   0   2   0   0   2   2   0   2   2   0   0   2   0   0   2   0   2   2   0   2   2   2   2   2   0   2   0   0   0   2   2   0   2   0   0   0   2   0   0   0   2   0   2   2   2   0   2   0   0   0   2   2   0   2   2   2   0   2   2   2   0   0   2   2   0   2   2   0   2   2   0   0   0   0   0   0   2   2   2   2   2   2   0   0   0   0   0   0   0   0   0   2   2   0   0   2   2   0   0   0   2   0   0   0   0   0   2   0   0   0   2   2   0   0   0   0   0   0   2   0   2   2   0   0   2   0   0   0   0   2   0   2   2   2   2   0   2   2   2   0   2   0   2   2   0   2   0   2   2   0   0   0   0   0   2   2   2   2   2   2   2   2   2   2   2   2   2   0   2   0   0   0   0   2   0   2   2   0   0   0   0   2   2   2   2   0   2   0   2
 MK-3-13                0   0   2   0   0   0   2   2   2   0   2   0   2   0   0   2   2   0   2   0   0   0   2   0   0   2   0   2   2   0   2   2   2   2   2   0   2   0   0   0   2   2   0   2   0   0   2   2   2   0   0   2   0   2   2   2   0   2   0   0   0   0   2   0   0   2   2   0   2   2   2   2   0   2   0   0   2   2   0   2   2   0   0   0   0   0   0   2   2   2   2   2   2   0   0   0   0   0   0   0   0   0   2   2   0   0   2   2   0   0   0   2   0   0   0   0   0   2   0   0   0   2   2   0   0   0   0   0   0   2   0   2   2   0   0   2   0   0   0   0   2   0   2   2   2   2   0   2   2   2   0   2   0   2   2   0   2   0   2   2   0   0   2   0   0   2   2   2   0   2   2   2   2   2   2   2   2   2   0   2   0   0   0   0   2   0   2   2   0   0   0   0   2   2   2   0   0   2   0   2
 MK-3-14                0   0   2   0   0   0   2   0   2   0   2   0   2   0   0   2   2   0   2   0   0   0   2   0   0   2   0   2   2   0   2   2   2   2   2   0   2   0   2   0   2   2   0   2   2   2   2   2   2   0   0   0   0   2   2   2   0   2   0   0   0   0   2   0   0   2   2   0   2   2   0   0   0   2   0   0   2   2   0   2   2   0   0   0   0   0   0   0   2   2   2   0   2   0   0   0   0   0   0   0   0   0   2   0   0   0   2   2   0   0   0   2   0   0   0   0   0   2   0   0   0   2   2   0   0   0   0   0   0   2   2   2   2   0   0   2   0   0   0   0   0   0   2   2   0   2   0   2   2   2   0   0   0   2   2   0   2   0   2   2   2   0   2   0   0   2   2   2   0   2   2   2   2   2   2   2   2   2   0   2   2   0   0   0   2   0   2   2   0   0   2   0   2   2   2   0   0   2   0   2
 MK-3-15                0   0   2   0   0   0   2   0   2   0   2   0   0   0   0   2   2   0   2   0   0   0   2   2   0   2   0   2   2   0   2   2   2   2   2   0   2   0   2   2   2   2   0   2   2   2   2   0   2   2   2   0   0   2   0   2   0   2   0   0   0   2   2   0   0   2   2   0   0   2   0   2   0   2   0   0   2   2   0   2   2   0   0   0   0   2   0   0   2   2   2   0   2   0   0   0   0   0   0   0   0   0   0   0   0   2   2   0   0   0   0   2   0   0   0   0   0   2   2   0   0   0   2   0   0   2   0   0   0   2   2   2   0   0   0   2   0   0   0   0   0   0   2   2   0   2   0   0   2   2   0   0   0   2   2   0   2   0   2   2   2   0   2   0   0   2   2   2   0   2   2   2   2   2   2   2   2   2   2   2   2   2   2   0   2   0   2   2   0   0   2   0   2   0   2   0   0   2   0   2
 MK-3-16                0   0   2   0   0   0   2   0   2   0   2   0   0   0   2   2   2   0   2   0   0   0   2   2   0   2   0   2   2   0   2   2   2   2   2   0   2   0   2   2   2   2   0   2   2   2   2   0   2   2   2   0   0   2   0   2   0   2   0   0   0   2   2   0   0   2   2   2   0   2   0   2   0   0   0   2   2   2   0   2   2   0   0   0   0   2   0   2   2   2   2   2   2   0   0   0   0   0   0   0   0   0   0   0   0   2   2   0   0   0   0   2   0   0   0   0   0   2   2   0   0   0   2   0   0   2   2   0   2   2   2   2   0   0   0   2   0   0   0   0   0   0   2   2   0   2   0   0   2   2   0   0   0   2   2   0   2   0   2   2   0   0   2   0   0   2   2   2   0   2   2   2   2   2   2   0   2   2   0   2   2   2   2   0   2   0   2   2   0   0   2   0   2   0   0   0   0   2   0   2
 MK-4-1                 0   0   2   2   2   2   2   2   2   0   2   2   2   0   2   2   2   2   0   0   2   2   0   0   0   2   0   0   0   2   2   0   0   0   2   0   0   0   2   2   2   2   2   0   2   0   0   2   0   2   0   0   2   2   2   2   2   0   0   2   0   0   2   0   0   0   2   2   0   2   2   0   2   2   0   2   2   0   2   2   2   2   0   0   0   0   2   2   0   0   2   0   2   0   0   2   2   2   2   2   0   0   0   0   2   2   2   2   0   2   0   2   2   0   2   2   2   0   2   2   2   0   2   2   2   2   0   0   2   2   2   0   0   2   0   0   2   2   2   2   2   0   0   0   0   2   2   0   0   0   0   2   2   2   2   0   0   2   0   2   2   2   2   0   2   2   0   2   0   2   0   0   2   0   0   0   0   2   2   2   2   0   0   0   0   0   2   0   2   0   2   0   0   2   0   0   2   2   0   2
 MK-4-2                 0   0   2   2   2   2   2   2   0   0   2   2   2   0   2   2   2   2   0   0   2   2   0   0   0   2   0   0   0   2   0   0   0   0   2   0   0   0   0   2   2   2   2   0   2   0   0   2   0   2   0   0   2   2   2   2   2   0   0   2   0   0   2   0   0   0   2   2   0   2   2   0   0   2   0   2   2   0   2   2   2   2   0   0   0   0   2   2   0   0   2   0   2   0   0   2   2   2   2   2   0   0   0   0   2   2   2   2   0   2   0   2   2   0   2   2   2   0   2   2   2   0   2   2   2   2   0   2   2   2   2   0   0   2   0   0   2   2   2   2   2   0   0   0   0   2   2   2   0   0   0   0   0   2   2   0   2   2   0   2   2   0   2   0   2   2   0   2   0   2   0   0   2   0   0   0   0   2   2   2   2   0   0   0   0   0   2   0   0   0   2   0   0   2   0   0   2   2   0   2
 MK-4-3                 0   2   2   2   2   2   2   2   2   0   2   2   2   0   2   0   2   2   0   0   0   2   0   2   0   2   0   0   0   2   2   0   0   0   2   0   0   0   0   2   2   2   2   0   2   0   0   2   0   2   0   0   0   2   2   2   2   0   0   2   0   0   2   2   2   0   2   2   0   2   2   0   0   2   0   2   2   0   2   2   2   2   0   0   0   0   2   2   0   0   2   2   2   0   0   2   2   2   2   2   0   0   0   0   2   2   2   2   0   0   0   2   2   0   2   0   2   2   2   2   2   0   0   2   0   2   0   2   2   0   2   0   0   2   0   0   2   2   0   2   0   0   0   0   0   0   2   2   0   2   0   0   0   2   2   0   2   0   0   0   2   0   2   0   2   2   0   2   0   2   0   0   2   0   0   0   0   0   2   0   2   0   0   0   0   0   2   2   0   0   2   0   0   2   0   0   2   0   0   2
 MK-4-4                 0   2   2   2   2   2   2   2   2   0   2   2   2   0   2   0   2   2   0   0   0   2   2   2   0   2   0   0   0   2   2   0   0   0   2   0   0   0   0   2   0   2   2   2   2   0   0   2   0   2   0   0   0   2   2   2   2   0   0   2   0   0   2   2   2   0   2   2   0   2   0   0   2   2   0   2   2   0   2   2   0   0   0   0   0   0   2   2   0   2   0   2   2   0   0   2   2   2   0   2   0   0   0   0   0   2   2   2   0   0   0   2   2   2   0   2   2   2   2   2   2   0   0   2   0   2   0   2   2   2   2   0   0   2   0   2   2   2   0   2   0   0   0   0   0   0   2   0   0   2   0   0   0   2   2   0   2   0   0   0   2   0   2   0   2   2   0   2   0   2   0   0   2   0   0   0   0   0   2   0   2   0   0   0   0   0   2   2   2   2   0   0   0   2   0   0   2   0   0   2
 MK-4-5                 2   2   2   2   2   2   2   0   2   0   2   2   2   0   2   0   2   0   0   0   0   2   0   2   0   0   0   0   0   2   2   0   0   0   2   0   0   0   0   2   0   0   2   2   2   2   0   2   0   2   0   0   0   2   2   2   2   0   0   2   0   0   2   0   2   0   0   2   0   2   0   2   2   2   0   2   2   0   2   2   0   0   0   0   0   0   2   2   0   2   0   2   2   0   0   2   2   2   0   2   0   0   0   0   0   0   2   2   0   0   0   2   2   2   0   2   2   2   2   2   2   0   0   2   0   2   0   2   2   2   2   0   0   2   0   2   2   2   0   2   0   0   0   0   0   0   2   0   0   2   0   0   0   2   2   0   2   0   2   0   2   0   2   0   2   2   0   2   0   2   0   0   2   0   0   0   0   0   2   0   2   0   0   0   0   0   2   2   2   2   0   2   0   2   0   0   0   0   0   2
 MK-4-6                 2   2   2   2   2   2   2   0   2   0   2   2   2   2   2   0   2   0   0   0   0   2   0   2   0   0   0   0   0   2   2   0   0   2   0   0   0   0   0   2   0   2   2   2   2   2   0   2   0   2   0   0   0   2   2   2   2   0   0   2   0   0   2   0   2   0   0   2   0   2   0   2   2   2   0   2   2   0   2   2   0   0   0   0   0   0   2   2   0   2   0   2   2   0   2   2   2   2   0   2   0   0   0   0   0   0   2   0   0   0   0   2   2   2   0   2   2   2   2   2   2   2   0   2   0   2   0   2   0   2   2   0   2   2   0   2   2   2   0   2   0   0   2   0   0   0   2   0   0   2   0   2   0   2   0   0   2   2   2   0   2   0   2   0   2   2   0   2   0   2   0   0   2   0   2   0   0   0   2   0   2   0   0   0   0   0   2   2   2   2   0   2   0   2   2   0   0   0   0   2
 MK-4-7                 2   2   2   2   2   2   2   0   2   0   2   2   2   2   2   0   2   0   0   0   0   2   0   2   0   0   2   2   0   2   2   2   0   2   2   0   0   0   0   2   0   2   2   2   2   2   0   2   0   2   0   2   0   2   2   2   2   0   0   2   0   0   2   0   2   0   2   2   0   2   0   2   2   2   0   0   2   2   2   2   0   0   0   0   0   0   2   2   0   0   0   2   2   0   2   2   2   2   2   2   2   0   0   0   0   0   2   0   0   0   0   2   2   2   0   2   2   2   0   2   2   2   0   2   0   2   0   2   0   2   2   0   2   2   0   2   2   0   0   2   0   0   2   0   0   0   2   0   2   2   0   2   0   2   0   0   2   2   2   0   2   0   2   0   2   2   0   2   0   2   0   0   2   0   2   0   0   0   2   0   2   0   0   2   0   0   2   2   0   2   0   2   0   2   2   0   2   0   0   2
 MK-4-8                 2   0   2   2   2   2   2   0   2   0   2   2   2   2   2   0   2   0   0   0   0   2   0   2   0   0   2   0   0   2   2   2   0   2   2   0   0   0   0   2   0   2   2   2   2   2   0   2   0   2   0   2   0   2   2   2   2   0   0   2   2   0   2   0   2   0   2   2   0   0   0   2   2   2   0   0   2   2   2   2   0   0   0   0   0   0   2   2   0   0   0   2   2   0   2   2   2   2   2   2   2   0   0   2   0   0   2   0   2   0   0   2   0   2   0   0   2   2   2   2   0   2   0   2   0   2   0   2   0   2   2   0   2   2   0   2   2   0   0   2   0   0   2   0   2   0   2   0   2   2   0   2   0   2   0   0   2   2   2   2   2   0   2   0   2   2   0   2   0   2   0   0   2   0   2   0   2   0   2   2   2   0   0   2   0   0   2   2   2   2   0   2   0   2   2   0   2   2   0   2
 MK-4-9                 2   0   2   0   2   2   2   0   2   0   2   2   0   2   2   0   2   0   0   0   0   2   0   2   2   0   2   0   0   2   2   2   0   2   2   0   2   0   0   2   0   2   2   0   2   2   0   0   0   2   0   2   0   2   2   2   2   2   0   2   2   0   2   0   2   0   2   2   0   0   0   2   2   2   0   0   2   2   2   2   2   0   0   0   0   0   2   2   0   0   0   2   2   0   2   2   2   2   2   2   2   0   0   2   0   0   2   0   2   0   0   2   0   2   0   2   2   2   2   2   0   2   0   2   0   2   0   0   0   2   0   0   2   2   0   2   2   0   0   2   0   0   2   0   2   0   2   2   2   2   0   0   0   2   0   0   2   2   2   2   2   2   2   0   0   2   0   2   2   2   0   0   2   0   2   0   2   0   2   2   2   0   0   2   0   2   2   2   2   2   0   2   0   2   2   0   2   2   0   2
 MK-4-10                2   0   0   0   2   2   2   0   2   0   0   2   0   2   2   0   2   0   0   0   0   2   0   2   2   0   2   2   0   2   2   2   0   2   2   0   2   0   0   2   0   2   2   0   0   2   0   0   0   2   2   2   0   2   2   0   2   2   0   2   2   0   2   0   2   0   2   2   0   0   0   2   2   2   2   0   2   2   2   2   2   0   0   0   0   0   2   2   0   0   0   2   2   0   2   2   2   2   0   2   2   0   0   2   0   2   2   0   2   0   0   2   2   2   2   2   0   2   2   2   0   2   0   0   0   0   0   0   0   2   0   0   2   2   0   2   2   0   0   0   0   2   2   0   2   0   2   2   2   2   0   0   0   2   0   0   2   2   2   2   2   0   2   0   0   2   0   2   2   2   0   2   2   0   2   0   2   0   2   2   2   0   0   2   0   0   0   2   2   2   0   2   0   0   2   2   2   2   0   2
 MK-4-11                2   0   0   0   2   2   2   0   2   0   0   0   0   2   2   0   2   2   0   0   0   2   0   2   2   0   2   2   0   2   2   2   0   2   0   0   2   0   0   2   0   2   2   0   0   2   0   0   0   2   2   2   0   2   2   0   2   2   0   2   2   0   2   0   2   0   2   2   0   0   0   2   2   2   0   0   2   2   2   2   2   0   0   0   0   0   2   2   0   0   0   2   2   0   2   2   2   2   0   2   2   0   0   2   0   2   2   0   2   0   0   2   0   2   0   2   0   2   2   0   0   2   2   0   0   0   2   2   0   2   0   0   2   2   0   0   2   0   0   0   2   2   0   0   2   0   0   2   2   2   0   0   0   2   0   0   2   2   2   2   2   0   2   0   0   2   0   2   2   2   0   0   2   0   2   0   2   0   2   2   2   0   0   2   0   0   0   0   2   2   2   0   0   0   2   2   2   0   0   2
 MK-4-12                2   0   0   0   2   2   2   0   2   0   0   0   0   2   2   0   0   2   0   0   0   2   0   2   2   0   2   2   0   0   2   2   2   2   0   0   2   0   0   2   0   2   0   0   0   0   0   0   0   2   2   2   0   2   2   0   2   2   0   2   2   0   2   0   2   0   2   2   0   0   0   2   2   2   0   0   2   2   2   2   2   0   0   0   0   0   2   2   0   0   0   2   2   0   0   2   2   2   0   2   2   0   0   2   0   2   2   0   2   0   0   2   0   2   0   2   0   2   2   0   0   2   2   0   0   0   2   2   0   2   0   0   2   2   0   0   2   0   0   2   2   2   0   0   0   0   0   2   2   2   0   0   0   2   0   0   2   2   2   2   2   0   2   2   0   2   0   2   2   0   0   0   2   0   2   2   2   0   2   2   2   0   0   2   0   0   0   0   2   2   2   0   0   0   2   2   2   0   0   2
 MK-4-13                0   0   0   0   2   2   2   0   2   0   0   0   0   2   2   2   0   2   0   0   0   2   0   2   2   0   2   2   0   0   2   2   2   2   0   0   2   0   0   2   2   2   2   0   0   0   0   0   0   2   2   2   0   2   2   0   2   0   0   2   0   0   0   0   2   2   2   2   0   0   0   2   2   2   0   0   2   2   2   2   2   0   0   0   0   2   2   2   0   0   0   2   2   0   0   2   2   2   0   2   2   0   0   2   0   2   2   0   2   0   0   2   0   2   0   2   2   2   2   0   0   2   2   0   0   0   2   2   0   2   0   2   2   2   0   2   2   0   0   2   2   2   2   0   0   0   2   2   2   2   0   0   0   0   0   0   0   2   2   2   2   0   2   2   0   2   0   2   2   0   0   0   2   0   2   2   2   0   2   2   2   0   0   2   0   0   0   0   0   2   2   0   2   0   2   2   2   0   0   2
 MK-4-14                0   0   0   0   2   2   2   0   2   0   0   0   0   0   2   2   0   2   0   0   0   2   0   2   0   0   2   0   0   0   2   2   2   2   0   0   2   0   0   2   2   2   2   2   0   0   0   0   0   0   2   2   0   2   2   0   2   0   0   2   0   0   0   2   2   2   2   2   0   0   0   2   2   0   0   0   2   2   2   0   0   0   0   0   0   2   2   2   0   0   0   0   2   0   0   2   2   2   0   2   2   0   0   2   0   2   2   0   2   0   0   2   0   2   0   2   2   0   2   0   0   2   2   0   0   0   2   0   0   2   0   2   0   2   2   2   2   0   0   2   2   2   2   2   0   0   2   2   2   2   0   0   0   0   0   0   0   2   0   2   2   0   2   2   0   2   0   2   2   0   0   0   2   0   0   2   2   0   2   2   2   0   0   2   0   0   0   0   0   2   2   0   2   0   2   2   2   0   0   0
 MK-4-15                0   0   0   0   2   2   2   0   2   0   0   0   2   0   2   2   0   2   0   0   0   2   0   2   0   0   2   0   2   0   2   2   2   2   0   0   2   2   0   2   2   2   2   2   0   0   0   0   0   2   2   2   0   2   2   0   2   2   0   2   0   0   0   2   0   0   2   2   0   0   0   2   2   0   0   0   2   2   2   0   0   0   2   0   2   2   2   0   0   0   2   0   2   0   0   2   2   2   2   2   2   0   0   2   0   2   2   0   2   0   0   2   0   0   0   2   2   0   0   0   0   2   2   0   0   0   2   0   0   2   2   2   0   2   2   2   2   0   0   2   2   2   2   2   0   0   0   2   0   2   0   0   2   0   0   0   0   2   0   2   2   0   2   2   0   2   0   2   2   0   0   0   2   0   0   2   2   0   2   2   2   0   0   2   0   0   0   0   0   2   2   0   2   0   2   2   2   2   0   0
 MK-4-16                2   0   2   0   2   2   2   0   2   0   0   0   2   0   2   2   0   2   0   0   0   2   0   2   0   0   2   0   2   0   2   2   2   2   0   0   2   2   0   0   2   2   2   2   0   0   0   0   0   0   2   2   0   2   2   0   2   2   2   2   0   0   0   2   2   0   2   2   0   2   0   2   2   0   0   0   2   0   0   0   0   0   0   0   2   2   2   0   0   0   2   0   2   0   0   2   2   0   0   2   2   0   0   2   0   0   2   0   2   0   0   2   0   0   0   0   2   0   0   0   0   2   2   0   0   0   0   0   0   2   0   2   0   2   2   2   2   0   0   2   2   2   2   2   0   0   0   2   0   2   2   0   0   0   2   0   0   2   0   2   2   2   0   2   2   2   0   2   2   0   0   0   2   0   0   2   2   0   2   2   2   0   0   2   0   0   0   0   0   2   0   0   2   0   2   2   2   2   0   2
 MK-5-1                 0   2   0   2   0   0   2   2   0   2   2   2   2   2   0   0   2   0   0   0   2   0   2   0   0   2   2   0   2   0   0   0   2   0   0   0   0   2   2   2   0   0   0   0   2   2   0   2   2   0   2   0   0   0   0   2   0   2   0   2   0   0   0   0   0   2   0   0   0   0   0   0   0   0   2   2   2   2   2   2   0   0   0   2   2   0   0   2   0   0   0   2   2   2   2   2   2   0   0   2   0   0   2   0   2   2   2   2   2   2   2   2   0   2   0   0   2   2   0   0   0   2   0   0   0   0   2   0   2   2   0   0   2   2   2   2   2   2   2   2   2   2   0   0   2   0   0   2   2   0   0   0   0   2   2   2   2   2   2   0   2   2   2   0   0   2   2   2   2   2   2   0   0   2   2   0   0   0   0   2   0   0   0   0   0   0   2   2   2   0   0   0   0   0   0   0   0   2   0   0
 MK-5-2                 0   2   0   2   0   0   2   2   0   2   2   2   2   2   0   0   2   0   0   0   2   0   2   0   0   2   2   0   2   0   0   0   2   0   0   2   0   2   2   2   0   0   0   2   2   2   0   2   2   0   2   0   0   0   0   2   0   2   0   2   0   0   0   2   0   2   0   0   0   0   0   0   2   0   2   2   2   2   2   2   0   0   0   2   2   0   0   2   0   0   0   0   2   2   2   2   2   2   0   2   2   0   2   0   0   2   2   0   2   2   2   2   0   2   0   2   2   2   0   0   0   2   0   2   0   2   2   0   2   2   0   0   0   0   2   2   2   2   2   2   2   2   0   0   2   0   0   2   2   0   0   0   0   0   2   2   2   2   2   0   2   2   2   0   0   2   2   2   2   2   2   0   0   2   2   0   0   0   0   2   0   0   0   0   0   0   2   2   2   0   0   0   2   0   0   0   0   0   0   0
 MK-5-3                 0   2   0   0   0   0   2   2   0   2   2   2   2   2   0   0   2   0   0   0   2   0   2   0   0   2   2   0   2   0   0   0   2   0   0   0   0   0   2   2   0   0   0   2   2   2   2   2   2   2   2   0   0   0   0   2   0   2   0   2   0   0   0   2   0   2   0   0   2   0   0   0   2   0   2   2   2   2   2   2   0   2   0   2   2   2   0   0   0   0   2   0   2   2   2   2   0   2   0   2   2   0   0   0   0   2   0   0   2   2   2   2   0   2   0   2   2   2   0   0   0   2   0   2   0   2   2   0   2   2   0   0   0   0   2   2   2   2   2   2   2   2   0   0   2   0   0   0   2   0   0   0   0   0   0   2   2   2   2   0   2   2   2   2   0   2   2   2   2   0   0   0   0   2   2   0   0   0   0   2   0   0   0   0   0   0   2   2   2   0   0   0   2   0   0   0   0   0   0   0
 MK-5-4                 0   2   0   0   0   0   2   2   0   0   2   2   2   2   0   0   2   0   0   0   0   2   2   0   0   2   2   0   2   0   0   0   2   0   0   0   0   0   2   2   0   0   0   2   2   2   2   2   2   2   2   2   0   0   0   2   0   2   0   2   0   0   0   2   0   2   0   0   2   0   0   0   2   0   2   2   0   2   2   2   0   2   0   2   2   2   0   0   0   0   2   0   2   2   0   2   0   2   0   2   2   2   0   0   0   2   0   0   2   2   2   2   0   2   0   2   0   2   0   0   0   2   0   2   0   2   2   2   2   2   0   0   0   0   2   2   2   2   2   2   2   2   0   0   2   0   0   0   2   0   0   0   0   0   0   2   2   2   2   0   2   2   2   2   0   2   2   2   2   0   0   0   0   2   0   0   0   0   0   2   0   0   0   0   0   0   2   2   2   0   0   0   2   0   0   2   0   0   0   0
 MK-5-5                 0   2   0   0   2   0   2   2   0   2   2   2   2   2   0   0   2   0   0   0   0   2   2   0   0   2   2   0   2   0   0   0   2   0   0   0   0   0   2   2   0   2   0   2   2   2   2   2   2   2   2   2   2   0   0   2   0   0   0   2   0   0   2   2   0   2   0   0   2   0   0   0   2   0   2   2   0   0   0   2   0   2   0   2   2   2   0   0   0   0   2   0   2   2   2   2   0   2   0   2   2   2   0   0   0   2   0   0   2   0   2   2   0   2   2   2   0   2   0   2   0   2   0   0   0   0   2   2   2   2   2   0   0   0   2   2   2   2   2   2   2   0   0   0   2   0   0   2   2   0   0   0   0   0   0   2   2   2   2   0   2   0   2   2   0   2   2   2   2   0   0   0   0   2   0   0   0   0   0   2   0   0   0   0   0   0   2   2   2   0   0   0   2   0   0   2   0   0   0   0
 MK-5-6                 0   2   0   0   0   0   2   2   0   2   2   0   2   0   0   2   2   0   0   0   0   2   2   0   0   2   2   0   2   0   0   0   2   0   0   0   0   0   2   2   0   2   2   2   0   2   2   2   2   2   2   2   2   0   0   2   0   0   2   2   0   0   2   2   0   2   0   0   2   0   0   0   2   0   2   0   0   0   0   2   0   2   0   2   2   2   0   0   0   0   2   0   2   2   2   0   0   2   0   2   2   2   0   0   2   2   0   0   2   0   2   2   0   2   2   2   0   2   0   2   0   2   0   0   0   0   0   2   2   2   2   0   0   0   2   2   2   2   2   2   2   0   0   2   2   0   0   2   2   0   0   0   0   2   0   0   2   2   0   0   2   0   2   2   0   2   2   2   2   0   0   0   2   2   0   0   0   0   0   2   2   0   0   0   0   0   2   2   2   0   0   0   2   0   0   2   0   0   0   0
 MK-5-7                 2   2   2   0   2   0   2   2   0   2   2   0   2   0   0   0   2   0   0   0   0   2   2   0   0   2   2   0   2   0   0   0   2   0   0   0   0   0   2   2   0   2   2   2   0   2   2   2   2   0   0   2   2   0   0   2   0   0   0   2   0   0   2   2   0   0   0   0   2   0   2   2   2   0   2   0   0   0   0   2   0   2   0   2   0   2   0   0   0   0   2   0   2   2   0   2   0   2   0   2   2   2   0   0   2   2   2   0   2   0   2   2   0   2   2   2   0   2   0   2   0   2   0   0   0   0   0   2   0   2   2   0   0   0   2   2   2   2   2   2   2   0   0   2   2   0   0   2   2   0   0   0   0   2   0   0   0   2   0   0   2   0   2   0   0   2   0   0   2   0   0   0   0   2   0   0   0   0   0   2   2   0   0   0   0   2   2   0   2   0   0   0   2   0   0   2   0   0   0   0
 MK-5-8                 2   2   2   2   2   0   0   2   0   2   2   0   2   2   0   0   2   0   0   0   0   2   2   0   0   2   2   0   2   0   0   0   2   0   0   0   0   0   2   2   0   2   2   0   0   2   2   2   2   0   2   2   0   0   0   2   0   0   0   2   0   0   2   0   0   0   0   0   2   0   2   2   2   0   2   0   0   0   2   2   0   2   2   2   0   2   0   0   0   0   2   2   2   2   0   0   0   0   0   2   2   2   0   0   2   0   2   2   0   0   2   2   0   2   2   2   0   2   0   2   0   0   0   0   2   0   0   2   0   2   2   0   0   2   2   2   2   2   2   0   2   0   0   2   2   0   0   2   2   0   0   0   0   2   2   0   0   2   0   0   2   0   2   2   0   2   0   0   2   0   0   0   0   2   0   2   0   0   0   2   2   0   0   0   0   2   2   0   2   2   0   0   2   0   0   2   0   2   0   0
 MK-5-9                 2   2   2   2   2   0   0   2   0   2   2   2   2   2   0   0   2   2   0   0   0   2   2   2   0   2   0   0   2   0   0   2   2   2   0   0   0   0   2   2   0   2   2   0   0   2   2   2   0   0   2   2   0   0   2   2   0   2   0   2   0   0   2   0   0   0   0   0   2   2   2   2   2   2   2   0   0   0   2   2   0   0   2   2   0   2   0   0   0   2   2   2   2   2   0   0   0   0   0   0   2   2   0   0   2   0   2   0   0   0   2   0   0   2   2   2   0   2   0   0   0   0   0   0   2   0   0   2   2   2   2   0   0   2   2   2   2   2   2   0   0   0   0   2   2   0   0   2   0   2   0   0   0   2   2   0   0   2   0   0   2   0   2   2   0   2   0   0   0   0   0   0   0   2   0   2   0   0   0   2   2   0   0   0   0   2   2   0   2   2   0   0   2   0   2   2   0   2   2   0
 MK-5-10                2   2   2   2   2   0   0   2   0   2   2   2   2   2   0   0   2   2   0   0   0   0   2   2   0   2   0   0   2   0   0   2   2   2   0   0   0   0   2   2   0   2   0   0   0   2   2   2   0   2   2   2   0   0   2   2   0   2   0   2   0   0   2   0   0   0   0   0   2   2   2   2   2   2   2   0   0   0   2   0   2   0   2   2   0   2   0   0   0   2   2   2   2   2   0   0   0   0   0   0   2   2   0   0   2   0   2   0   0   0   2   0   0   2   2   2   0   2   0   0   0   0   0   0   2   0   0   2   2   2   2   0   0   2   2   2   2   2   2   0   0   0   0   2   2   0   0   2   0   2   0   0   0   2   2   0   2   2   0   0   2   0   2   0   0   2   0   0   0   0   0   0   0   2   0   2   0   2   0   2   2   0   0   0   0   2   2   0   0   2   0   0   2   0   2   2   0   2   2   0
 MK-5-11                2   0   2   2   2   0   0   2   0   2   2   2   2   2   0   0   2   2   0   0   0   0   2   2   0   2   2   0   2   0   0   2   2   2   0   0   0   0   2   2   0   2   0   0   0   2   2   2   0   2   2   2   2   0   2   2   0   2   0   2   0   0   2   0   0   0   0   0   2   2   2   2   0   2   2   0   0   0   2   2   2   0   2   2   0   2   0   0   0   2   2   2   0   0   0   0   0   0   0   0   2   2   2   2   2   0   2   0   0   0   2   0   0   2   2   2   0   2   0   0   0   0   0   0   2   0   0   2   2   2   0   0   0   2   2   2   2   2   2   0   0   0   0   2   2   0   0   2   0   2   0   0   0   2   2   0   2   2   0   0   2   0   2   0   0   2   0   0   0   0   2   0   0   2   0   2   0   2   0   2   2   0   0   0   0   2   2   0   0   2   0   0   2   0   2   2   0   2   2   0
 MK-5-12                2   2   2   0   2   0   0   2   0   0   2   2   2   2   0   0   2   2   0   0   0   0   2   2   0   2   2   0   2   0   0   2   2   2   0   0   2   0   2   2   0   2   0   0   2   2   2   2   0   2   2   2   2   0   2   2   0   2   0   2   0   0   0   0   0   0   0   0   2   2   2   2   0   0   2   0   0   0   2   2   2   0   2   2   0   2   0   0   0   2   2   2   0   0   0   0   0   0   0   0   2   2   2   2   2   0   2   0   0   0   2   0   2   2   2   0   0   2   2   0   0   2   0   0   2   0   2   2   2   2   0   0   0   2   2   2   2   2   2   0   2   0   0   2   0   0   0   2   0   2   0   0   2   2   2   0   2   0   2   2   2   0   0   0   0   2   2   0   0   0   2   0   0   2   0   2   0   2   0   2   2   0   0   0   2   2   2   0   0   2   0   0   2   0   2   2   0   2   2   0
 MK-5-13                2   2   0   0   2   0   0   2   0   0   2   2   2   2   0   0   2   2   2   2   0   0   2   2   0   2   0   0   2   0   0   2   2   2   0   0   2   2   2   2   0   2   0   0   2   2   2   0   0   2   2   2   2   2   2   2   0   0   0   2   0   0   2   0   0   0   0   0   0   2   2   2   0   2   2   0   2   0   2   2   2   0   0   2   0   2   0   0   0   2   2   2   0   0   0   0   0   0   2   0   2   2   2   2   0   0   0   0   0   0   2   0   0   2   2   0   0   2   2   0   0   2   0   0   2   0   2   2   2   2   0   0   0   2   2   2   2   2   2   0   2   0   0   2   0   0   2   2   0   2   0   0   2   2   2   0   2   0   2   2   2   0   0   0   0   2   0   0   2   2   2   0   0   2   0   2   0   2   0   2   2   0   0   0   2   2   2   0   0   2   0   0   2   0   0   2   2   2   2   0
 MK-5-14                2   2   0   0   0   0   0   2   0   0   0   2   0   2   0   0   2   2   2   2   0   0   2   2   0   2   0   0   2   0   0   2   2   2   0   0   2   2   2   2   2   2   0   0   2   2   2   0   0   2   2   2   2   2   2   0   0   0   0   2   2   0   2   0   2   0   0   0   2   2   2   2   0   2   2   0   2   0   2   2   2   0   0   2   0   2   0   0   2   0   2   2   0   0   0   0   0   2   2   0   2   2   2   2   0   0   0   0   0   0   2   0   0   2   2   0   0   2   2   0   0   2   0   0   2   0   2   2   2   2   0   0   0   2   2   2   2   2   2   0   0   0   0   2   0   0   2   2   0   2   2   0   2   2   2   2   2   0   2   2   2   0   0   0   0   2   0   0   2   2   2   2   0   2   2   2   0   2   0   0   2   0   0   0   2   2   2   0   0   2   0   0   2   0   0   2   2   2   0   0
 MK-5-15                2   2   0   0   0   0   0   2   0   0   0   2   0   2   0   0   2   2   2   2   0   0   2   2   0   2   2   0   2   2   0   2   2   2   0   2   2   2   2   2   2   2   0   0   2   2   0   0   0   2   2   2   2   2   0   0   0   0   0   2   2   0   2   2   2   0   0   0   2   2   2   2   0   2   2   0   2   2   2   2   2   0   0   0   0   2   2   0   2   0   2   2   0   2   0   0   0   2   0   0   2   2   2   0   0   0   0   0   2   0   2   0   0   2   2   0   0   2   2   0   2   2   0   0   2   0   2   2   2   2   0   0   0   2   2   2   2   0   2   0   0   0   0   0   0   2   2   2   0   2   2   0   2   2   2   2   2   0   2   2   2   0   0   0   0   2   0   2   2   2   2   2   0   2   2   2   0   2   2   0   2   0   0   0   2   0   2   0   0   2   0   0   2   0   2   2   2   2   0   0
 MK-5-16                2   2   0   0   0   0   0   2   0   0   0   2   2   2   0   2   2   2   2   2   0   0   2   2   0   2   2   0   2   2   2   2   2   2   0   2   2   0   2   2   2   2   0   0   2   2   0   0   0   2   2   0   2   2   0   0   0   0   0   0   2   0   2   2   0   0   0   0   2   0   2   2   0   2   2   0   2   2   2   2   2   0   2   0   0   2   2   0   2   0   2   2   0   2   0   0   0   2   0   2   2   2   2   2   0   0   0   0   2   0   0   0   0   2   2   0   0   2   2   0   2   2   2   0   2   0   0   2   2   2   0   0   0   2   2   2   2   0   2   0   0   0   0   0   0   2   0   2   0   2   0   0   2   2   2   2   2   0   2   2   2   2   0   0   0   0   0   2   0   2   2   2   0   2   0   0   0   2   2   0   2   2   0   0   2   0   2   0   0   2   2   0   0   2   2   2   0   2   0   0
 MK-6-1                 2   2   2   0   2   0   0   0   0   2   0   0   0   0   0   0   2   2   2   0   0   0   2   2   0   0   2   0   2   2   2   2   2   0   2   0   2   2   2   2   0   2   2   2   0   2   0   2   2   0   2   0   0   0   0   0   2   0   0   2   2   0   0   2   0   2   0   2   2   0   2   0   2   0   2   2   0   2   0   2   0   0   0   0   2   2   2   0   2   0   0   0   0   2   2   2   2   0   2   2   0   2   0   2   0   0   2   0   2   2   2   0   2   0   2   0   0   0   2   0   0   2   2   2   0   0   2   0   2   2   0   2   2   0   2   0   0   2   2   0   2   0   0   2   2   2   0   0   2   2   0   2   0   2   2   0   0   2   2   2   0   0   2   0   0   2   2   2   0   0   2   2   0   0   0   2   2   2   2   2   0   0   2   2   2   2   0   0   2   2   0   0   2   0   2   0   0   0   2   0
 MK-6-2                 2   2   2   0   2   0   0   0   0   2   0   0   0   0   0   0   2   2   2   0   0   0   2   2   0   0   2   2   2   2   2   2   2   2   0   0   2   2   2   2   0   2   2   2   0   2   0   2   2   0   2   0   0   0   0   0   2   0   0   2   2   0   0   2   0   2   0   2   2   0   2   0   2   0   2   2   0   2   0   2   0   2   2   0   2   2   2   2   2   0   0   0   0   2   2   0   2   0   0   2   0   2   0   2   0   0   2   0   2   0   2   0   2   0   2   0   0   0   2   0   0   2   2   2   0   0   2   2   2   2   0   2   2   0   2   0   0   2   2   0   0   0   0   0   2   2   0   0   2   2   0   2   0   2   2   0   0   2   0   2   2   0   2   0   2   2   2   2   0   0   2   2   0   0   0   2   2   2   2   2   0   0   2   2   2   0   0   0   2   2   0   0   2   0   0   0   0   0   2   0
 MK-6-3                 0   2   2   0   2   0   0   0   0   2   0   0   0   0   0   0   2   2   2   0   2   0   0   2   0   0   0   2   2   2   2   2   0   0   0   0   2   2   2   2   0   2   2   2   0   0   0   2   2   0   2   0   0   0   0   0   2   0   0   2   2   0   0   2   2   2   0   2   2   0   2   0   2   0   2   2   0   2   0   2   0   2   2   0   2   2   2   2   0   0   0   0   0   0   2   0   2   0   0   2   0   2   0   2   0   0   2   0   2   0   2   2   0   0   2   0   0   0   2   0   0   2   2   2   0   0   2   2   0   2   0   2   2   0   2   0   0   2   0   0   0   2   0   0   2   2   0   0   2   0   0   2   0   0   2   2   0   2   0   2   2   0   2   0   2   2   2   2   0   0   2   2   0   0   2   2   2   2   2   2   0   0   2   2   2   0   0   0   2   2   0   0   2   0   0   0   0   0   2   0
 MK-6-4                 0   2   2   0   2   0   2   0   0   2   0   0   0   0   0   0   2   2   2   2   2   0   0   2   0   0   0   2   2   2   2   2   0   0   0   0   2   2   2   2   0   2   2   2   0   0   0   0   2   0   2   0   2   0   0   0   2   0   0   0   2   0   0   2   2   2   0   2   2   0   2   0   2   0   2   2   0   2   0   2   0   2   2   0   2   2   2   2   0   0   0   0   0   2   2   0   2   0   0   2   0   2   0   2   0   0   2   0   0   0   2   2   0   0   2   0   0   0   2   0   0   2   2   2   0   0   2   0   0   2   2   2   2   0   2   0   0   2   0   0   0   2   0   0   2   2   0   0   2   0   0   2   0   0   2   0   0   2   0   0   2   0   2   0   2   2   2   2   0   0   2   2   0   0   0   2   2   2   2   2   0   0   2   2   0   0   2   0   2   2   0   2   2   0   0   0   0   0   2   0
 MK-6-5                 0   2   2   0   2   0   2   0   0   2   0   0   0   2   0   0   2   2   2   2   2   0   0   2   0   2   0   0   2   2   0   2   0   0   0   0   2   2   2   2   0   2   2   2   0   0   0   2   2   0   2   0   2   2   0   0   2   0   0   0   2   0   0   0   0   2   0   2   2   2   2   0   2   0   2   2   2   2   0   2   0   2   2   0   2   0   2   2   0   2   0   0   0   2   2   0   2   0   0   2   0   2   2   2   0   0   2   0   0   2   2   0   0   0   2   0   2   0   2   0   0   2   2   2   0   0   2   0   0   2   2   2   2   0   2   0   0   2   0   0   0   2   0   0   2   0   0   0   2   0   0   2   0   2   2   0   0   2   0   0   2   0   2   0   2   2   2   2   0   0   2   2   0   0   0   2   2   2   2   0   0   0   2   0   0   2   2   0   2   2   0   2   2   0   0   0   0   0   2   0
 MK-6-6                 0   2   2   0   0   0   0   0   0   2   0   0   0   2   0   0   0   2   2   2   2   0   0   2   0   2   2   0   2   2   0   2   0   0   0   0   2   2   2   2   0   2   2   2   0   0   0   2   2   0   2   0   2   2   0   0   2   0   0   2   2   0   0   0   0   0   0   2   2   2   0   0   2   0   2   2   2   2   0   2   0   2   2   0   2   0   2   0   0   2   0   0   0   2   2   2   2   0   0   2   0   2   2   2   0   0   2   0   0   2   2   0   0   2   2   0   2   0   2   0   0   2   2   2   0   0   0   0   0   2   0   2   2   0   2   0   0   2   0   0   0   2   0   0   2   0   0   0   2   2   2   2   0   2   2   0   0   2   0   0   2   0   2   0   2   2   2   2   0   0   2   2   0   0   0   2   2   2   2   0   0   0   2   0   0   2   2   0   2   0   0   2   2   0   0   0   0   0   2   0
 MK-6-7                 0   2   2   0   0   0   0   0   0   2   0   0   0   2   0   2   0   2   2   2   2   0   0   0   0   2   2   2   2   2   0   2   0   0   0   0   2   2   2   2   0   2   2   2   0   0   0   2   2   0   2   0   2   2   0   0   2   0   0   2   0   0   0   0   0   0   0   2   2   2   0   0   2   0   2   0   2   2   0   2   0   2   2   0   2   0   2   0   0   2   0   2   0   2   2   2   2   0   0   2   0   2   2   2   0   2   2   0   0   2   2   0   0   2   2   0   2   2   2   0   0   2   2   2   0   0   0   0   0   0   0   2   2   0   0   0   0   0   0   0   0   2   2   0   2   0   0   2   2   2   2   2   0   2   2   0   0   2   0   0   2   0   2   0   2   2   2   2   0   0   2   2   0   0   0   2   2   2   2   0   0   0   2   0   0   2   2   0   2   0   0   2   2   0   0   2   2   0   2   0
 MK-6-8                 0   2   2   0   0   2   0   0   0   2   2   0   0   2   0   2   2   2   2   2   2   0   0   0   0   2   2   2   2   2   0   2   0   0   0   0   2   2   2   2   0   2   2   2   0   0   0   2   2   0   0   0   2   2   0   0   2   0   0   2   0   0   2   2   0   0   0   2   2   2   0   0   0   0   2   0   2   2   0   2   0   2   2   0   2   0   2   0   0   2   0   2   0   2   2   2   2   0   0   2   0   0   0   2   0   2   2   0   0   2   2   0   0   2   0   0   2   2   2   0   0   2   2   2   0   0   0   0   0   2   0   2   2   0   0   0   2   0   0   0   2   2   2   2   2   0   0   2   2   2   2   2   0   2   2   0   0   2   0   0   2   0   2   0   2   2   2   2   0   0   2   2   0   0   0   2   2   2   2   0   0   0   2   0   2   2   2   0   2   0   0   2   2   0   0   2   2   0   0   0
 MK-6-9                 0   2   2   0   0   2   0   2   0   2   2   0   0   2   0   2   2   2   2   2   2   0   0   0   0   2   2   2   2   2   0   2   0   0   0   0   2   2   2   2   0   2   2   2   0   0   0   2   2   0   0   0   2   2   0   2   2   0   0   2   0   0   2   2   0   0   0   2   2   2   0   0   0   0   2   0   2   2   0   0   0   2   2   0   2   0   2   0   0   2   0   2   0   2   2   2   2   0   0   2   0   0   2   2   0   2   2   0   0   2   2   0   0   0   0   0   2   2   2   0   0   2   2   2   0   0   2   0   2   2   0   2   2   0   0   0   2   0   0   0   2   2   2   2   2   0   0   2   2   2   2   2   0   2   2   0   0   2   0   0   2   0   2   0   2   2   2   2   0   0   2   0   0   0   0   0   2   2   2   0   2   0   2   0   0   2   2   0   2   0   0   2   2   2   0   0   0   0   0   0
 MK-6-10                0   2   2   0   0   2   0   2   2   2   2   0   0   2   0   2   2   2   2   0   2   0   2   2   0   2   2   2   2   2   0   0   0   0   0   0   2   0   0   2   0   2   2   2   0   0   0   2   2   0   0   0   2   2   0   2   2   0   0   2   0   0   2   2   0   0   2   2   2   2   0   0   0   0   2   0   2   2   2   0   0   2   2   0   0   0   2   0   0   2   2   2   0   2   2   0   2   0   0   2   0   0   2   2   2   0   2   0   0   2   0   0   0   0   2   0   0   2   2   0   0   2   2   2   0   0   2   0   2   2   0   0   2   2   0   0   2   0   2   0   2   2   2   2   2   0   0   2   2   2   2   2   0   2   2   0   0   2   0   0   2   0   0   0   2   2   2   0   0   0   2   0   0   0   0   0   2   2   2   2   2   0   2   2   0   2   2   0   2   0   0   2   2   2   0   0   0   0   0   0
 MK-6-11                0   0   2   0   2   2   0   2   2   2   2   2   0   2   0   2   2   2   2   0   0   0   2   2   0   2   2   2   2   0   0   0   0   0   0   0   2   0   0   2   0   2   2   2   0   0   0   2   2   0   0   0   2   0   0   2   2   2   0   0   0   0   2   2   0   0   2   2   2   2   0   0   0   0   2   0   2   2   2   0   0   2   0   0   0   0   2   0   0   2   2   2   0   0   2   0   0   0   0   2   0   0   2   2   2   0   2   0   0   0   0   0   0   0   2   2   0   2   2   2   0   2   2   2   0   0   2   0   2   2   0   0   2   2   0   0   2   0   2   0   2   2   2   2   2   0   2   2   2   2   2   2   0   2   2   0   0   2   0   0   2   0   0   0   2   2   2   0   0   0   0   0   2   0   0   0   2   2   2   2   0   0   2   2   0   0   2   0   2   0   0   2   2   0   0   0   0   0   0   0
 MK-6-12                0   0   2   0   2   2   0   2   2   2   2   2   0   2   0   2   2   2   2   0   0   0   2   2   0   2   2   2   2   0   0   0   0   0   0   0   2   0   0   2   0   2   2   2   0   0   0   2   2   0   0   0   2   0   0   2   2   2   0   0   0   0   2   2   2   0   2   2   2   2   0   2   0   0   2   2   2   2   0   0   0   0   0   0   0   0   2   0   0   0   2   2   0   0   2   0   0   0   0   0   0   0   2   2   0   0   2   0   0   0   0   0   0   0   2   2   0   2   2   0   0   2   2   2   0   2   0   0   2   2   0   0   2   0   2   0   2   0   2   2   2   2   0   2   2   0   0   2   2   2   2   2   0   2   2   0   0   2   0   0   2   2   0   2   2   2   2   0   0   0   2   0   2   0   2   0   2   2   2   2   0   0   2   2   0   2   2   0   2   0   0   2   2   0   0   0   0   0   2   0
 MK-6-13                0   0   2   0   2   2   0   2   2   2   2   2   0   2   0   2   2   2   2   0   0   0   2   2   0   2   2   2   2   0   0   0   0   0   0   0   2   0   0   2   0   0   2   0   0   0   0   2   0   0   0   0   2   0   0   2   2   2   0   0   0   2   2   2   2   0   2   2   2   2   0   2   0   0   2   2   2   2   0   0   0   2   0   0   0   0   2   0   0   0   2   2   0   0   2   0   0   0   0   2   0   0   2   2   0   0   2   0   0   0   0   0   0   0   2   2   0   2   0   2   0   2   2   2   0   2   0   0   2   2   0   0   2   0   0   0   2   0   2   2   2   2   0   2   2   0   0   2   2   2   2   2   0   2   0   0   0   2   0   0   2   2   0   2   2   2   2   0   0   0   2   0   2   0   2   0   0   2   2   2   0   0   2   2   0   2   0   0   0   0   0   2   2   0   0   0   2   0   0   0
 MK-6-14                0   0   0   0   0   0   0   2   0   2   2   2   0   2   0   2   2   2   2   0   0   0   2   2   0   2   0   0   2   0   0   0   0   0   0   0   2   2   0   2   2   0   2   0   0   2   0   2   0   0   0   0   2   2   0   2   2   2   0   0   0   2   2   2   2   0   2   2   2   2   0   2   0   0   2   0   2   2   0   0   0   2   0   0   0   0   2   0   0   0   0   2   0   0   2   0   0   0   0   2   0   0   2   2   0   0   2   0   2   0   0   0   0   2   2   2   0   2   0   2   2   2   2   2   0   2   0   0   2   0   2   0   2   0   0   0   2   0   0   2   2   2   0   0   2   0   2   2   2   0   2   2   0   2   0   0   0   2   0   0   2   2   0   2   2   2   2   0   0   0   2   0   2   0   2   0   0   2   2   2   0   0   2   2   0   2   2   0   0   0   0   2   2   0   0   0   2   0   0   0
 MK-6-15                0   0   2   0   0   0   0   2   0   2   2   2   0   2   0   2   2   2   2   0   0   0   2   2   0   2   0   0   2   0   0   0   0   0   0   0   2   2   2   2   2   0   2   0   0   2   0   2   0   0   0   0   2   2   0   2   2   2   0   0   0   2   2   2   2   0   2   2   2   2   0   2   2   0   2   0   2   2   0   0   0   2   0   0   0   0   2   0   2   2   0   2   0   0   2   0   0   0   2   2   0   0   2   2   0   0   2   0   2   0   0   0   0   2   2   2   2   2   0   2   2   2   2   2   0   2   0   0   0   0   2   0   0   0   0   0   2   2   0   2   0   2   2   0   2   0   2   2   2   0   2   2   0   2   2   0   0   2   0   0   0   2   0   2   2   2   2   0   0   0   2   0   2   0   2   0   0   2   2   2   0   0   2   2   2   2   2   0   0   2   0   2   2   0   0   0   0   0   0   0
 MK-6-16                0   0   2   0   0   2   0   2   0   2   2   2   0   2   0   2   2   2   2   0   0   0   2   2   0   2   0   0   2   0   0   0   0   0   0   0   2   2   2   2   2   0   2   0   0   2   0   2   2   0   0   0   2   2   0   2   2   2   0   0   0   2   2   2   2   0   2   2   2   0   0   2   2   0   2   0   2   2   0   0   0   2   0   0   0   0   2   2   2   2   0   2   0   0   2   0   0   0   2   0   0   2   0   2   0   0   2   0   2   0   0   0   0   2   0   2   2   2   0   2   2   2   2   2   0   2   2   0   0   0   2   0   0   0   0   0   2   0   0   2   0   2   2   0   2   0   2   0   2   0   0   2   0   2   2   0   0   2   0   0   0   2   0   0   2   2   2   0   2   0   2   0   2   0   2   0   0   2   2   2   0   0   2   2   2   2   2   0   0   2   0   2   2   0   0   0   2   0   0   0
 
!****************************************** Phenotypic Data **********************************************************
!-100.0 is resevred for missing phenotype
SimulatedTrait1        14.8780   11.1290   14.2067   17.9659   12.3407   14.2478   17.4224    9.7434   15.0558   16.7149   17.2394   16.1608   16.6286   12.0960   16.5123   16.8765   10.9877    7.8105   13.1693   16.8336   13.0501   10.6119   12.8570   15.4429   11.3180   16.6368   12.6148   14.1318   12.8544   17.1798   16.7778   15.0209   17.2690   17.8043   19.1411   10.9924   13.1189   15.3463   15.2256   16.1024   16.2754   17.1004   16.6095   21.9882   14.3025   20.1003   18.1719   14.9017   10.0266   14.9548   16.3940   10.8404   17.8649   18.3320   14.7598   19.3155   14.8195   18.5758   14.3306   13.7787   17.3101   10.4085   16.4073   12.7308   12.0719   13.3626   15.8884   14.3690   13.8213   12.5213   13.5222   15.1321   17.5849   12.7617   16.2000   12.4921   14.7460   19.3350   14.8978   14.9535   13.3145   17.2422   13.6525   15.0286   14.7656   14.6978   17.3858   14.6457   11.6412   14.7395   19.7919   12.8704   10.5308   16.2575   11.6726   17.5323   14.3201   15.7650   12.0515   16.1188    9.9313   14.1574   17.4636   11.6968   19.1160   11.2712   15.5520   11.2922   10.6601   14.4259   15.4992   14.3235   17.5883   10.0315   14.2089   18.2263   10.6638   12.2630   14.6352   12.1968   15.6825   17.0419   14.3074   14.1326   12.5953   14.6072   13.7164   10.4916   15.5158   13.9291   13.6134   19.2114   18.4932   12.3850   12.3498   17.0521   11.8308   15.3761   18.5966   15.0151   14.5091   16.1957   18.4333   18.4729   12.9471   16.1394   16.5126   12.3907   16.7782   11.0807   15.2652    8.8128   10.1900   17.7554   13.6795   13.2963   18.3476   21.2593   17.0339   14.9798   13.0391   20.7355   15.9111   14.5578   18.2513   16.5255   11.4876   18.9012   15.9919   16.1814   18.2476   15.5071   11.1587   11.7727   18.1611   14.1270   17.0910   16.6950   13.0466   12.5513    9.5167   18.5167   15.3241   15.7530   13.6694   11.2416   15.1730   13.3298   19.1084   15.0160   14.7949   14.7109   10.0186   14.8524   13.0105   13.4432   10.4742   12.4539   17.5914   15.9838
SimulatedTrait2        11.0746    9.2498    9.9120   10.3347   10.6558   10.9181    9.3228   13.2360    8.7951   10.4026   12.3629    7.8812   12.0044   10.1374    9.2885   10.0089   10.7699    7.5021    8.0292   12.7926   11.5625   12.6603    9.4015   12.1848   12.8231    8.0235    9.7067    9.0699    7.6157    9.6034   12.6368   13.5633   10.2864   11.1717    9.3427    8.8988    9.8917   11.9646    9.1855   11.0387   11.5576   11.6594   10.6465    9.5310    7.8828    9.9153    8.2989    9.2224    7.7071    9.4409   11.9442   10.2988    7.1143   10.8309   10.7452    9.6343    8.3463   13.8387   10.8312    8.5549   11.7424    9.5006   10.5443   13.4619   10.0760    8.9304   10.0482    9.9498   13.8340   11.8974    8.9813   10.9111   10.9242    9.0483   13.1759    8.3928    8.3229   10.7509    9.3828   10.3690   10.3102    8.5125    9.7407   11.8189   10.8074    9.9140   10.2840    9.6987    9.0120   11.1324    9.9157    9.4274    8.8076   10.1638    9.8107    9.7021    7.0997    9.4336    9.0673    8.5712   13.1346   10.6015    7.2887   12.7496   10.6309   10.5236    9.8041   13.8102   12.0284   11.8958   10.4221    6.0583    8.8364    9.2599    9.0847    9.5088   10.1444   10.8051   10.1718    9.7671   11.6739    8.5704   11.9825    8.9198   10.4881    9.1029   13.9644    8.1977   11.6995   10.1934   11.7893   12.3876    9.7852   10.6569    8.2235   11.2747   10.9111    8.5076    9.0165   10.1308    8.3783   12.7702    8.4093    9.3594    8.8810    9.0568    9.8725    9.2183    8.1543   11.4881    8.4510   10.2081    9.3990    9.3923    9.7380    9.3390    9.2617    9.6660   10.1684   11.3441   10.5007    7.8897   12.0950   11.3105    9.7500    9.8402    8.6049   10.4523    8.0650   13.2311    8.2744    7.3057   10.7057    9.9204   12.6847   10.2320    9.9674   12.1884   12.4521    9.1489   12.8505   11.0320    8.5243   11.5658   13.9735    8.4142    7.7108    9.4598    9.0058    6.2422    9.8215    9.4329   11.5138   11.1302    9.5905   10.5673   11.4167    9.9389    6.5170   10.7875
 
