# Supplementary material for: Inclusive Composite Interval Mapping of QTL by Environment Interactions in Biparental Populations
Source: PLoS One. 2015 Jul 10;10(7):e0132414. doi: 10.1371/journal.pone.0132414 (PMC4498613; doi:10.1371/journal.pone.0132414)
Supplement: S4 File — (ZIP) [file pone.0132414.s004.zip › H=0.1/L1/run_00106.met]

!**********************Note: lines staring with "!" are remarks and will be ignored in the program********************
!*********************************General Information**********************************
!Assuming F1 = P1 x P2, populations available in QTL IciMapping are: 
!  1, P1BC1F1 = P1 x F1, the first backcrossing where P1 is used as the recurrent parent;
!  2, P2BC1F1 = P2 x F1, the first backcrossing where P2 is used as the recurrent parent;
!  3, F1DH, F1-derived doubled haploids; 
!  4, RIL or F1RIL, recombination inbred lines through the repeated selfing of F1;
!  5, P1BC1RIL, recombination inbred lines through the repeated selfing of P1BC1F1;
!  6, P2BC1RIL, recombination inbred lines through the repeated selfing of P2BC1F1;
!  7, F2, the selfing generation of F1;
!  8, F3, the selfing generation of F2;
!  9, P1BC2F1, the second backcrossing where P1 is used as the recurrent parent; 
! 10, P2BC2F1, the second backcrossing where P2 is used as the recurrent parent;
! 11, P1BC2RIL, recombination inred lines through the repeated selfing of P1BC2F1; 
! 12, P2BC2RIL, recombination inred lines through the repeated selfing of P2BC2F1; 
! 13, P1BC1F2, the selfing generation of P1BC1F1; 
! 14, P2BC1F2, the selfing generation of P2BC1F1; 
! 15, P1BC2F2, the selfing generation of P1BC2F1; 
! 16, P2BC2F2, the selfing generation of P2BC2F1; 
! 17, P1BC1DH, P1BC1F1-derived doubled haploids; 
! 18, P2BC1DH, P2BC1F1-derived doubled haploids; 
! 19, P1BC2DH, P1BC2F1-derived doubled haploids; 
! 20, P2BC2DH, P2BC2F1-derived doubled haploids; 
   3      !Mapping Population (see remarks above)
   2      !Mapping Function (1 for Kosambi; 2 for Haldane; 3 for Morgan)
   2      !Marker Space Type (1 for intervals; 2 for positions)
   1      !Marker Space Unit(1 for centiMorgans; 2 for Morgan)
   6      !Number of Chromosomes (or Linkage Groups)
 200      !Size of the mapping population
   2      !Number of environments
 
!***************************************** Chromosomes and Linkage Maps **********************************************
!Chromosome                 NumMarkers
-CH1                        16
-CH2                        16
-CH3                        16
-CH4                        16
-CH5                        16
-CH6                        16
!Linkage map (Marker name followed by position or the interval length)
 MK-1-1                1     0.000
 MK-1-2                1    10.000
 MK-1-3                1    20.000
 MK-1-4                1    30.000
 MK-1-5                1    40.000
 MK-1-6                1    50.000
 MK-1-7                1    60.000
 MK-1-8                1    70.000
 MK-1-9                1    80.000
 MK-1-10               1    90.000
 MK-1-11               1   100.000
 MK-1-12               1   110.000
 MK-1-13               1   120.000
 MK-1-14               1   130.000
 MK-1-15               1   140.000
 MK-1-16               1   150.000
 MK-2-1                2     0.000
 MK-2-2                2    10.000
 MK-2-3                2    20.000
 MK-2-4                2    30.000
 MK-2-5                2    40.000
 MK-2-6                2    50.000
 MK-2-7                2    60.000
 MK-2-8                2    70.000
 MK-2-9                2    80.000
 MK-2-10               2    90.000
 MK-2-11               2   100.000
 MK-2-12               2   110.000
 MK-2-13               2   120.000
 MK-2-14               2   130.000
 MK-2-15               2   140.000
 MK-2-16               2   150.000
 MK-3-1                3     0.000
 MK-3-2                3    10.000
 MK-3-3                3    20.000
 MK-3-4                3    30.000
 MK-3-5                3    40.000
 MK-3-6                3    50.000
 MK-3-7                3    60.000
 MK-3-8                3    70.000
 MK-3-9                3    80.000
 MK-3-10               3    90.000
 MK-3-11               3   100.000
 MK-3-12               3   110.000
 MK-3-13               3   120.000
 MK-3-14               3   130.000
 MK-3-15               3   140.000
 MK-3-16               3   150.000
 MK-4-1                4     0.000
 MK-4-2                4    10.000
 MK-4-3                4    20.000
 MK-4-4                4    30.000
 MK-4-5                4    40.000
 MK-4-6                4    50.000
 MK-4-7                4    60.000
 MK-4-8                4    70.000
 MK-4-9                4    80.000
 MK-4-10               4    90.000
 MK-4-11               4   100.000
 MK-4-12               4   110.000
 MK-4-13               4   120.000
 MK-4-14               4   130.000
 MK-4-15               4   140.000
 MK-4-16               4   150.000
 MK-5-1                5     0.000
 MK-5-2                5    10.000
 MK-5-3                5    20.000
 MK-5-4                5    30.000
 MK-5-5                5    40.000
 MK-5-6                5    50.000
 MK-5-7                5    60.000
 MK-5-8                5    70.000
 MK-5-9                5    80.000
 MK-5-10               5    90.000
 MK-5-11               5   100.000
 MK-5-12               5   110.000
 MK-5-13               5   120.000
 MK-5-14               5   130.000
 MK-5-15               5   140.000
 MK-5-16               5   150.000
 MK-6-1                6     0.000
 MK-6-2                6    10.000
 MK-6-3                6    20.000
 MK-6-4                6    30.000
 MK-6-5                6    40.000
 MK-6-6                6    50.000
 MK-6-7                6    60.000
 MK-6-8                6    70.000
 MK-6-9                6    80.000
 MK-6-10               6    90.000
 MK-6-11               6   100.000
 MK-6-12               6   110.000
 MK-6-13               6   120.000
 MK-6-14               6   130.000
 MK-6-15               6   140.000
 MK-6-16               6   150.000
!*********************************** Marker Types ********************************************************************
!Co-dominant marker: When heterozygote F1 is present, P1 is coded as 2, F1 is coded as 1, and P2 is coded as 0; Otherwise, P1 is coded as 2, and P2 is coded as 0. 
!Dominant marker: When heterozygote F1 is present, P1 and F1 are coded as 12, and P2 is coded as 0; Otherwise, P1 is coded as 2, and P2 is coded as 0.  
!Recessive markers: When heterozygote F1 is present, P1 is coded as 2, and F1 and P2 are coded as 10; Otherwise, P1 is coded as 2, and P2 is coded as 0. 
!Missing marker is coded as -1. 
 MK-1-1                 0   0   0   0   2   0   2   0   0   2   2   0   2   0   0   2   2   2   2   2   2   0   0   2   2   0   0   0   2   0   0   2   2   2   0   0   2   0   2   0   2   2   0   0   0   2   2   2   0   0   0   2   2   2   0   0   2   2   2   0   2   2   2   0   2   2   2   2   2   0   2   0   0   2   2   0   2   0   2   0   0   2   2   2   2   0   2   0   0   2   0   0   2   2   0   0   2   0   0   2   0   0   0   0   2   0   0   2   0   0   2   2   0   2   0   0   2   2   0   2   0   0   2   2   2   2   0   0   0   2   2   0   0   0   2   2   0   2   2   2   2   0   0   2   0   0   0   0   0   0   0   0   2   2   0   2   2   2   0   2   0   2   0   0   2   2   0   0   0   0   0   2   2   2   2   2   0   2   2   0   2   2   0   2   0   0   2   2   2   2   0   2   0   0   2   0   0   2   0   2
 MK-1-2                 2   0   0   0   2   0   2   2   0   2   2   0   2   0   0   2   2   2   0   2   0   2   0   2   2   0   0   0   2   0   0   0   2   2   0   0   2   0   0   2   2   2   2   2   0   2   2   2   0   0   0   2   2   2   0   0   2   2   2   0   2   2   0   0   2   2   2   2   2   0   2   0   0   2   2   0   2   0   2   0   0   2   2   2   2   0   2   0   0   2   0   0   2   2   0   0   2   0   2   2   0   0   0   0   2   0   0   0   0   0   2   2   0   0   0   0   2   2   0   2   0   0   2   2   2   2   0   0   0   2   2   0   0   0   2   0   2   2   2   2   0   0   0   2   0   0   2   0   0   0   0   0   2   2   0   2   2   2   2   2   0   0   0   0   2   2   0   0   0   0   0   2   2   2   2   2   0   2   2   0   2   2   0   2   0   0   2   2   2   2   0   2   0   0   2   0   0   2   0   2
 MK-1-3                 2   0   0   0   2   0   2   0   0   2   2   0   0   0   2   2   0   2   0   2   0   2   0   2   2   2   0   2   2   2   0   0   2   2   0   0   2   0   0   2   2   2   2   2   2   2   2   2   0   0   2   2   2   2   2   0   2   2   0   0   2   2   0   0   2   2   2   2   2   0   2   0   0   2   2   0   2   0   2   0   2   2   2   2   2   0   2   0   0   2   0   0   0   2   0   0   2   0   2   2   0   2   0   0   2   2   0   0   0   0   2   2   0   0   0   0   2   2   0   2   0   0   2   2   2   2   0   2   0   2   2   2   0   2   2   0   2   2   2   2   2   0   0   2   0   0   2   0   0   0   2   0   2   2   0   0   2   2   2   2   0   0   0   0   2   2   0   0   0   0   0   2   2   2   2   2   0   2   2   0   2   2   0   0   0   0   2   2   0   2   0   2   0   0   2   0   0   2   2   2
 MK-1-4                 2   0   0   0   2   0   2   0   0   2   2   0   0   0   2   2   0   2   0   2   0   2   0   2   2   2   0   2   2   2   0   0   2   2   0   0   0   2   0   2   2   2   2   2   2   2   2   2   0   0   2   2   2   2   2   2   2   2   0   0   0   2   0   0   2   2   2   2   2   0   2   0   0   2   2   0   2   0   2   0   2   2   2   2   2   0   2   2   0   0   2   0   0   2   0   0   2   0   2   2   0   2   0   0   2   2   0   0   2   0   2   2   0   0   0   0   2   2   0   2   0   2   2   2   2   2   0   2   0   2   2   0   0   2   2   0   2   2   2   2   2   0   0   2   0   0   2   0   0   0   2   0   2   2   0   0   2   2   2   2   0   0   0   0   0   2   0   0   0   0   0   2   2   2   2   0   0   2   2   0   2   2   0   0   0   0   2   2   0   2   0   2   0   0   2   0   0   2   2   2
 MK-1-5                 2   0   0   0   2   0   2   0   0   2   2   0   0   0   2   2   0   2   0   2   0   2   0   0   2   2   0   2   2   2   0   0   2   0   0   0   0   2   2   0   0   2   2   2   2   2   2   2   0   0   2   2   2   2   2   2   2   2   0   0   0   2   0   0   2   0   0   2   2   0   2   0   0   2   2   0   2   0   2   0   0   2   2   0   2   0   2   0   2   0   2   0   0   2   0   2   2   0   2   2   0   2   0   0   2   2   0   0   2   2   2   2   0   0   0   0   2   2   0   2   0   2   2   2   2   0   0   2   0   2   0   0   0   2   2   0   2   2   2   2   2   0   0   2   0   0   2   0   0   0   2   0   2   2   0   0   2   2   0   2   0   0   0   0   0   2   0   0   0   0   0   2   2   2   2   0   2   2   2   0   2   2   2   0   0   0   2   2   0   2   0   2   0   2   0   0   0   2   2   2
 MK-1-6                 0   0   0   0   2   0   2   0   0   2   2   0   0   0   2   2   0   2   0   2   0   2   0   0   2   2   0   2   2   2   0   0   2   0   0   0   0   2   2   0   0   2   2   2   2   2   2   2   0   0   2   2   2   2   2   0   2   2   0   0   0   2   0   0   2   0   0   2   2   0   2   0   0   2   2   0   2   0   2   0   2   2   2   0   2   0   2   0   2   0   2   0   0   0   0   2   2   0   2   2   0   2   0   0   2   2   0   0   2   2   2   2   0   0   0   0   2   2   2   2   0   2   2   2   2   2   0   2   0   2   0   0   2   2   2   0   2   2   2   2   0   0   0   2   0   0   2   0   0   2   2   0   2   2   2   0   2   2   0   2   0   0   2   0   0   2   0   0   2   0   0   2   0   2   2   0   2   0   2   0   2   2   2   0   0   0   2   2   0   2   0   2   0   2   0   0   0   2   0   2
 MK-1-7                 0   2   2   0   2   0   2   0   0   2   2   0   0   0   2   2   0   2   0   2   0   2   0   0   2   2   0   2   2   2   2   0   2   0   0   0   0   2   2   0   0   2   2   2   2   2   2   2   0   0   2   2   2   2   2   0   2   2   0   0   0   2   0   0   0   0   0   2   2   0   2   0   2   2   2   0   2   0   2   0   2   2   2   0   2   0   2   0   2   0   2   0   2   0   0   0   2   0   2   0   0   2   0   0   2   2   0   0   2   2   2   2   2   0   0   0   2   2   2   2   0   2   2   2   2   2   0   0   0   0   0   0   2   2   2   0   2   2   2   2   0   0   0   2   0   0   2   0   0   0   2   0   2   2   2   0   2   2   0   2   0   0   2   0   0   2   0   0   2   0   0   2   0   2   2   0   2   0   2   0   2   2   2   0   0   0   2   2   0   2   0   2   0   0   0   0   0   2   0   2
 MK-1-8                 0   0   2   0   2   0   2   0   0   2   2   0   0   0   2   2   0   2   0   0   0   2   0   0   0   2   0   2   2   2   2   0   2   0   0   0   0   2   2   0   0   2   0   2   2   2   2   2   0   2   2   2   2   2   2   0   2   2   2   0   0   2   2   2   0   0   0   0   2   0   2   0   2   2   2   0   2   0   2   0   2   2   2   0   2   0   2   0   2   0   2   0   2   0   0   0   2   0   2   0   0   0   0   0   2   2   0   0   2   2   2   2   2   0   0   0   2   2   2   2   0   2   2   2   2   2   0   0   0   0   0   0   2   2   2   0   2   2   2   2   0   0   0   2   0   0   2   0   0   0   2   0   2   2   2   0   2   2   0   2   0   0   2   0   0   2   2   0   2   0   0   2   0   2   2   0   2   0   0   0   2   0   2   0   0   0   2   2   0   2   0   2   0   0   0   0   0   2   0   2
 MK-1-9                 0   0   2   0   2   0   2   0   0   2   2   0   0   0   2   2   0   2   0   0   0   2   0   0   0   2   0   2   0   2   2   0   2   0   0   0   0   2   2   0   0   2   2   2   2   2   2   2   2   2   2   2   2   2   2   0   2   2   2   0   0   2   2   2   0   0   0   0   2   0   2   0   2   2   2   0   2   0   2   0   2   2   2   0   2   0   2   0   2   0   2   0   2   0   2   0   2   0   2   0   0   2   0   0   2   2   0   0   2   2   2   2   2   0   0   0   2   2   0   2   0   2   0   2   2   2   0   0   0   0   0   0   2   2   2   0   2   2   2   2   0   0   2   2   0   0   2   0   0   2   2   0   2   2   2   0   2   2   0   2   0   0   0   2   2   2   2   0   2   0   0   2   0   2   2   0   2   0   0   0   2   0   2   0   0   0   2   2   0   0   0   0   0   0   0   0   0   2   0   2
 MK-1-10                0   0   0   0   2   0   2   0   0   2   2   2   0   0   2   2   0   2   0   0   2   2   0   2   0   2   0   2   0   2   2   0   2   0   0   0   0   2   0   0   2   2   2   2   2   2   0   2   2   2   2   2   2   2   2   2   2   2   2   0   0   0   2   2   0   2   0   0   2   0   2   0   2   2   2   0   2   0   2   0   2   0   0   0   2   0   2   0   2   0   2   0   2   0   2   0   2   0   2   0   2   2   0   0   2   2   0   2   2   2   2   2   2   0   0   0   2   2   0   2   0   2   0   2   2   2   0   0   0   0   0   0   2   2   2   0   2   2   2   2   0   0   2   2   2   0   2   0   0   2   2   0   2   2   2   0   2   2   0   2   0   0   0   2   2   2   2   0   2   0   0   2   0   2   2   0   2   0   0   0   2   0   2   0   0   2   2   2   0   0   0   0   0   0   0   0   0   2   2   2
 MK-1-11                0   0   0   0   2   0   0   0   0   2   2   2   0   0   2   2   2   2   0   0   2   2   2   2   0   2   2   2   0   2   2   0   2   0   0   0   0   2   0   2   2   0   2   2   2   0   0   2   2   2   2   2   2   2   2   2   2   2   2   0   0   0   2   2   0   2   0   2   2   0   0   0   2   2   2   0   2   2   2   0   2   0   0   0   2   0   2   0   2   0   2   0   2   0   2   0   2   0   2   0   2   2   2   0   2   2   0   2   2   2   2   2   2   0   0   2   2   2   0   2   0   2   0   2   2   2   2   0   0   0   0   0   2   2   0   0   2   2   2   2   0   0   2   2   2   0   0   0   0   2   2   0   2   2   2   0   2   2   0   2   0   0   0   2   2   2   2   2   2   0   0   0   0   0   2   0   2   2   2   0   2   0   0   0   0   2   0   2   0   0   0   0   0   0   0   0   0   2   2   2
 MK-1-12                0   0   0   0   2   0   0   0   0   2   2   2   0   0   2   2   2   2   0   0   2   2   0   0   0   2   2   2   0   2   2   0   2   0   0   0   0   2   0   2   2   0   2   0   2   0   0   2   0   2   2   2   2   2   2   2   0   2   2   0   0   0   2   2   2   2   0   2   2   0   0   0   0   0   2   0   2   2   2   0   2   0   2   0   2   0   2   0   0   0   0   0   2   0   2   0   2   0   2   0   2   0   2   0   2   2   0   2   2   0   2   0   2   0   0   0   2   2   0   2   0   0   0   0   0   2   2   0   0   0   0   2   2   2   0   0   2   2   2   2   0   0   2   2   2   0   0   0   0   2   2   0   2   2   2   0   2   2   0   2   0   0   0   2   2   2   2   2   2   0   0   0   0   0   2   2   2   2   2   0   2   0   0   0   0   2   0   2   0   0   0   0   0   0   0   0   0   2   2   2
 MK-1-13                0   0   0   2   2   2   0   0   0   2   0   2   0   0   2   2   2   2   0   0   2   2   0   0   0   2   2   2   0   2   2   2   2   0   0   0   0   2   0   2   2   0   2   0   2   2   0   2   2   2   0   2   0   2   2   2   0   2   0   0   0   0   2   2   2   0   0   2   2   0   0   0   0   0   2   0   2   2   2   0   2   0   2   0   2   2   0   0   0   0   0   0   2   0   2   0   2   0   2   0   2   0   2   0   2   2   0   2   0   0   2   0   2   0   2   0   2   2   0   2   0   0   0   0   0   2   2   0   0   0   0   2   2   2   0   0   0   2   2   2   0   0   2   2   2   0   2   0   0   2   2   0   2   2   2   0   2   2   0   2   0   0   0   2   2   2   2   2   2   0   0   0   0   0   2   2   0   2   2   0   2   0   0   0   0   2   0   2   0   0   2   0   2   2   2   0   0   2   2   2
 MK-1-14                2   0   0   2   2   2   0   2   2   2   0   2   0   2   2   2   2   2   0   0   2   2   0   0   0   2   2   2   2   2   2   2   2   0   0   0   0   2   0   2   2   0   0   0   2   2   0   2   2   2   0   2   0   2   2   2   0   2   0   0   0   0   2   2   2   0   0   2   2   0   0   0   0   0   2   0   2   2   2   0   0   0   2   0   2   2   0   0   0   0   0   0   2   0   2   0   2   0   2   0   0   0   0   0   2   2   0   2   0   0   2   0   0   0   2   2   2   2   0   2   0   0   0   0   0   2   2   2   0   0   0   2   2   2   2   2   0   2   2   2   0   0   2   2   2   0   0   0   0   2   2   0   2   2   2   0   2   2   0   2   0   0   0   2   2   2   2   2   2   0   0   0   0   0   2   2   0   2   2   0   2   0   0   2   0   2   0   2   0   0   2   0   2   2   2   0   0   2   2   2
 MK-1-15                2   0   0   2   2   2   0   2   2   2   0   2   0   2   2   2   2   2   0   0   2   0   0   0   0   2   2   2   2   2   2   2   2   0   0   0   0   2   0   2   2   0   0   0   2   2   0   2   2   2   0   2   0   2   2   2   0   2   0   0   0   0   2   2   2   2   0   2   2   0   0   0   2   0   2   0   2   2   2   0   0   0   2   2   2   2   0   0   0   0   0   0   2   0   2   0   2   0   2   0   0   0   0   0   2   2   0   2   0   0   2   0   2   0   2   2   2   0   0   2   2   0   0   0   0   2   2   2   0   0   0   2   2   2   2   2   0   2   2   2   0   0   2   2   0   0   0   0   0   2   2   0   2   2   2   0   2   2   0   2   0   0   0   2   2   2   0   2   2   0   2   0   0   0   2   2   0   2   2   0   2   0   0   2   2   2   0   2   0   0   2   0   2   2   2   0   0   0   2   2
 MK-1-16                2   0   0   2   2   2   0   2   0   2   0   2   0   2   2   2   2   2   0   0   2   0   0   0   0   2   2   2   2   2   2   2   2   0   0   0   0   2   0   2   2   0   2   0   2   2   0   2   2   2   2   2   2   2   0   2   0   2   0   0   0   0   2   2   2   2   0   0   2   0   0   0   2   0   2   2   2   0   2   0   0   0   2   2   2   0   0   0   0   0   0   0   2   0   2   0   2   0   2   0   2   0   0   0   2   2   0   0   0   0   2   0   0   0   2   2   2   0   0   2   2   0   0   0   0   2   2   2   0   0   0   2   2   2   2   2   0   2   2   2   0   0   2   2   0   0   0   0   0   2   2   0   2   2   2   0   0   2   0   2   0   0   0   2   2   2   0   2   0   0   2   0   0   0   2   2   0   2   0   0   2   0   0   0   2   2   0   2   0   2   2   0   2   2   2   2   0   0   2   2
 MK-2-1                 2   0   2   0   0   2   0   0   0   2   2   2   2   2   0   2   0   0   2   0   2   2   2   2   0   0   2   0   2   2   2   0   0   2   0   0   0   0   0   2   0   2   2   0   2   2   0   0   0   2   2   2   0   2   2   0   0   0   2   2   2   0   2   0   0   2   0   0   2   0   0   0   0   2   0   0   0   0   0   0   2   2   0   2   2   2   2   2   0   2   2   2   0   2   0   2   2   2   0   2   0   2   2   2   0   0   2   0   0   0   2   0   0   0   0   0   2   0   0   0   2   2   2   0   0   0   0   0   0   0   2   0   2   0   0   0   2   0   0   0   0   2   2   0   2   2   0   0   2   2   0   2   0   0   0   2   2   2   0   0   0   2   0   2   0   0   0   2   2   0   2   0   2   0   2   2   0   0   0   0   2   0   2   2   0   0   0   0   0   2   0   0   2   2   2   0   2   0   0   0
 MK-2-2                 2   0   2   0   0   2   0   0   0   2   0   2   2   2   2   2   0   0   2   0   2   2   2   2   0   2   2   2   2   2   2   0   0   2   2   0   0   0   0   0   0   2   2   0   2   2   2   0   0   2   2   2   0   2   2   0   2   0   2   2   2   0   2   0   0   2   0   0   2   0   0   0   0   0   0   0   0   0   2   0   2   2   0   2   2   2   2   2   0   2   2   2   0   2   0   2   2   2   0   2   0   2   2   2   0   0   2   0   0   0   2   0   0   0   0   0   0   0   0   0   2   2   2   0   0   0   0   0   0   0   2   0   2   0   0   0   2   0   0   0   0   0   2   0   2   2   0   0   2   0   0   2   0   0   0   2   2   2   2   0   0   2   0   2   0   0   0   0   2   0   0   0   2   2   2   2   0   0   0   0   2   0   2   2   0   0   0   2   0   2   0   0   2   2   2   0   2   0   0   2
 MK-2-3                 2   0   2   0   0   2   0   0   0   0   0   2   2   2   2   2   0   0   2   0   2   2   2   2   0   2   2   2   2   2   2   0   0   2   2   0   0   0   0   0   2   2   0   0   2   2   2   0   0   2   2   2   0   2   2   0   0   0   2   2   2   0   2   0   0   2   0   0   2   0   0   0   0   0   0   0   0   0   2   0   2   0   0   2   2   0   2   2   0   2   2   2   0   0   0   2   2   2   0   2   0   2   2   2   0   0   2   0   2   0   2   0   0   0   0   0   2   0   0   0   2   2   2   0   0   0   0   0   0   0   0   0   2   0   0   0   2   0   0   0   0   0   2   2   2   2   0   0   2   0   0   0   0   0   0   2   2   2   2   0   0   2   0   2   0   0   0   0   2   0   2   0   2   2   2   2   0   0   0   0   2   0   2   2   2   0   0   2   0   2   0   2   2   2   2   0   2   0   0   2
 MK-2-4                 2   0   2   0   0   2   0   0   0   2   0   2   2   2   2   2   0   0   2   0   2   2   2   2   0   2   2   2   2   2   2   0   2   2   2   0   0   0   0   0   2   2   0   0   2   2   2   0   0   2   2   2   0   2   2   0   0   0   2   2   2   0   2   2   0   2   2   0   2   0   0   0   0   0   0   0   0   0   2   0   0   2   0   2   2   0   2   2   0   2   2   2   0   0   0   2   2   0   0   2   0   2   2   2   0   0   2   2   2   0   2   2   0   0   0   0   2   0   0   2   2   2   0   0   0   0   0   0   0   0   0   0   2   0   2   0   2   0   0   0   0   0   2   2   2   2   2   0   2   0   0   0   0   0   0   2   2   2   2   0   0   2   2   2   0   0   0   0   2   2   2   0   2   2   2   0   0   0   0   0   2   0   2   2   2   0   0   2   0   2   0   2   2   0   2   0   2   2   0   2
 MK-2-5                 2   0   2   0   0   2   0   0   0   2   0   2   2   2   2   2   0   0   2   2   0   0   0   2   0   2   2   2   2   2   2   0   0   2   2   0   0   0   0   0   2   2   0   0   0   0   2   0   0   2   2   2   0   2   2   0   0   0   2   2   2   0   2   2   0   2   2   2   2   0   0   0   0   0   0   0   0   0   2   0   0   2   2   2   0   0   0   2   2   2   2   2   0   0   0   2   2   2   0   2   0   2   2   2   0   0   2   2   2   0   2   2   0   0   2   2   2   0   0   2   2   2   0   0   0   0   0   0   2   0   2   0   0   0   2   0   2   0   0   0   0   2   2   2   2   2   2   0   2   0   0   0   0   0   0   2   2   2   2   2   0   2   0   2   0   0   0   0   2   2   2   0   2   2   2   0   0   0   0   0   2   0   2   2   2   0   2   2   2   2   0   2   2   0   2   0   2   2   0   2
 MK-2-6                 2   0   2   0   0   2   0   0   0   2   2   2   2   2   0   2   0   0   2   2   0   0   0   2   0   2   2   0   2   2   2   0   0   2   2   0   0   2   0   0   2   2   0   0   0   0   2   0   0   2   2   0   0   0   2   0   0   0   2   0   2   2   2   2   0   2   2   2   2   0   0   0   0   2   0   0   0   0   2   0   0   2   2   2   0   0   0   2   2   2   2   2   0   0   0   2   2   2   0   2   0   2   2   0   0   2   2   2   2   0   2   2   0   0   2   2   2   2   0   2   2   2   0   0   0   2   0   0   2   0   0   0   0   0   2   0   2   0   0   2   0   2   2   2   2   2   2   0   2   0   0   0   0   0   0   2   2   2   0   2   0   2   0   2   0   0   2   2   2   2   2   0   2   2   2   0   0   0   0   0   2   0   2   0   2   0   2   2   2   2   0   2   2   0   2   0   2   2   0   2
 MK-2-7                 2   0   2   0   0   2   0   0   0   0   2   2   2   2   0   2   0   0   2   0   0   0   0   2   0   2   2   0   2   2   2   2   0   2   2   0   0   2   2   2   2   2   2   0   0   0   2   0   0   2   2   0   0   0   2   0   0   0   2   0   2   2   0   2   0   2   0   2   0   0   0   0   0   2   0   0   0   0   2   0   0   0   2   2   0   0   0   2   2   2   2   2   0   0   0   2   2   0   0   2   0   2   2   0   0   2   2   2   2   0   2   2   0   0   2   2   2   2   0   2   2   2   0   0   0   2   0   0   2   0   0   0   0   0   2   0   2   0   0   2   0   2   2   2   0   2   2   0   2   0   2   0   0   0   0   2   2   2   0   2   0   2   0   2   0   0   0   2   2   2   2   0   2   2   2   0   0   0   0   0   2   2   2   0   2   0   0   2   2   2   0   2   2   0   2   0   0   2   2   2
 MK-2-8                 2   0   2   0   0   2   0   0   2   0   2   2   2   2   0   2   0   0   2   0   0   0   0   0   0   2   2   0   0   2   2   2   0   2   2   0   0   0   2   2   2   2   2   0   0   0   2   0   0   2   0   0   0   0   2   0   0   0   2   0   2   2   2   2   0   2   0   0   0   0   0   0   0   2   0   0   0   0   2   0   0   0   2   0   0   0   0   2   2   2   0   2   0   0   0   2   2   2   0   2   0   2   2   0   0   2   2   2   2   2   2   2   2   0   2   2   2   2   2   0   2   2   0   0   0   2   0   0   2   2   0   0   0   0   2   0   2   0   0   2   0   2   2   2   0   2   2   0   2   0   2   0   0   2   0   2   2   0   2   2   0   2   0   2   0   0   0   2   2   2   2   0   2   2   2   0   0   0   2   0   2   2   2   0   2   0   0   2   2   2   0   2   2   0   2   0   0   2   2   2
 MK-2-9                 2   0   0   0   0   2   0   0   2   2   2   2   2   2   0   0   0   0   2   0   0   0   0   0   0   2   2   0   0   2   2   2   0   2   2   0   0   0   2   2   2   2   2   0   0   0   2   0   0   2   0   0   0   0   2   0   2   0   2   0   2   2   2   2   0   2   0   0   0   2   2   0   0   2   0   0   0   0   2   0   0   0   2   0   0   0   0   2   2   2   0   2   0   0   0   2   2   2   2   2   0   2   2   0   0   2   2   2   2   2   2   2   2   0   2   2   2   2   2   2   2   2   0   0   0   2   0   0   2   2   0   0   0   0   2   0   2   0   0   2   0   2   2   2   0   2   2   0   2   0   2   0   0   2   0   2   2   0   2   2   0   0   0   2   0   0   0   2   2   2   2   0   2   2   2   0   0   0   2   0   2   2   2   0   2   0   0   2   2   2   0   2   2   0   2   2   0   2   2   2
 MK-2-10                2   0   0   0   0   2   0   0   2   2   2   2   2   0   0   0   0   0   2   0   0   0   0   0   0   0   2   0   0   2   2   2   0   0   2   0   0   0   2   2   2   2   2   0   0   0   0   0   0   2   0   0   0   0   2   0   2   0   2   0   2   2   2   2   0   2   0   0   0   2   2   0   2   2   0   0   0   0   2   0   0   0   2   0   2   0   0   2   2   2   0   2   0   0   0   2   2   2   2   2   0   2   2   0   2   2   0   2   2   2   2   2   2   2   2   2   2   2   2   2   2   2   0   0   0   2   0   0   0   2   0   0   0   0   2   0   2   0   0   2   2   2   2   2   0   2   2   0   2   0   2   0   0   2   2   2   2   0   2   2   0   0   0   2   0   0   0   2   2   2   2   0   2   2   2   0   0   0   2   0   2   2   2   0   2   0   0   2   2   2   0   2   2   0   0   2   0   2   0   2
 MK-2-11                2   0   0   0   2   0   0   0   2   2   0   2   0   0   0   0   0   0   2   0   0   0   0   2   0   0   2   2   0   2   2   0   0   0   2   0   0   2   0   2   2   2   2   0   0   0   0   0   0   2   0   0   0   0   2   0   2   0   2   0   2   2   0   2   0   2   0   0   0   2   2   0   2   2   0   0   0   0   2   0   0   0   2   0   0   0   0   2   2   2   0   2   0   2   2   2   2   2   0   2   0   2   2   0   2   0   2   2   2   2   2   2   2   0   2   2   2   2   0   0   2   2   0   0   0   2   0   2   0   2   0   0   0   0   2   0   2   0   0   2   2   2   0   2   0   2   0   0   2   0   2   0   0   2   2   2   2   2   2   2   0   0   0   2   0   0   0   2   2   2   2   0   2   2   2   0   0   0   2   0   2   2   0   0   2   0   0   2   2   2   0   2   2   0   0   2   0   2   0   2
 MK-2-12                2   0   0   2   2   0   0   0   2   2   0   2   0   0   0   2   0   0   2   0   0   2   0   2   2   0   2   2   0   2   2   0   0   0   2   0   0   2   0   2   2   2   2   0   0   0   0   0   0   2   0   0   0   0   2   0   2   2   2   0   2   2   0   2   0   2   0   0   0   2   2   2   2   2   0   0   0   0   2   0   0   0   2   0   0   0   0   2   2   2   2   2   0   2   2   2   2   2   0   2   0   2   2   0   0   0   2   2   2   2   2   2   2   0   2   2   0   2   0   0   2   2   0   2   0   2   0   0   0   2   0   0   0   0   2   0   2   0   0   0   2   0   0   2   0   0   2   0   2   0   2   0   0   2   2   2   2   2   2   2   0   0   0   2   0   0   0   0   2   2   2   0   2   2   2   0   0   0   2   0   0   2   2   0   2   0   0   2   2   2   0   2   2   0   0   2   0   2   0   2
 MK-2-13                2   2   0   2   2   0   0   0   2   2   0   0   0   0   0   2   0   0   2   0   0   2   0   2   2   2   2   2   0   2   2   0   0   2   2   0   0   2   0   2   2   2   2   0   0   2   0   0   0   2   0   0   0   0   2   0   2   2   2   0   2   2   0   2   2   2   0   0   0   2   2   2   0   2   0   0   0   0   2   0   0   0   2   0   0   0   2   2   2   2   2   2   0   0   2   2   2   0   0   2   0   2   2   2   0   0   2   2   2   2   2   2   2   0   2   2   0   2   0   0   0   2   0   2   0   2   0   2   2   2   0   2   0   0   2   0   2   0   0   0   2   0   0   2   0   2   2   0   0   0   2   2   0   2   2   2   2   2   2   2   0   0   0   2   2   0   0   0   2   2   2   0   2   0   2   0   0   0   2   0   0   2   2   2   2   2   2   2   2   2   0   2   2   0   0   0   0   2   0   2
 MK-2-14                2   0   0   2   2   0   0   0   2   2   0   0   0   0   0   2   0   0   2   0   0   2   0   2   2   2   2   0   0   2   2   0   0   0   2   2   0   2   0   2   2   2   2   0   0   2   0   0   0   2   0   0   2   0   2   0   2   2   2   0   2   0   0   2   2   2   0   0   0   2   0   2   0   2   2   0   0   0   0   0   0   0   2   0   0   0   2   2   2   2   2   2   0   0   2   2   2   0   0   2   2   2   0   2   2   0   0   2   2   2   2   2   2   0   2   2   0   2   0   0   2   2   0   2   0   2   0   2   2   0   0   2   0   0   2   0   2   0   0   0   2   0   0   2   0   2   2   2   0   0   2   2   2   2   2   2   2   2   2   2   0   0   0   2   2   0   0   0   2   2   2   0   2   0   2   2   2   0   2   0   0   2   0   2   0   2   0   2   2   2   0   2   2   0   0   0   0   2   0   2
 MK-2-15                0   0   0   2   2   0   0   0   2   0   0   0   0   0   0   0   0   0   2   0   0   2   0   2   2   2   2   0   0   2   2   2   0   0   0   2   0   2   0   2   0   2   2   0   0   2   0   0   0   0   0   0   2   0   2   0   2   2   2   0   2   0   0   2   2   2   0   0   0   2   0   0   0   2   2   0   0   0   0   0   0   0   2   0   0   0   2   2   2   2   2   2   0   2   2   2   2   0   0   2   2   2   0   2   2   0   0   2   0   2   2   0   2   0   2   2   0   2   0   0   2   2   0   2   0   2   0   2   2   0   2   2   2   0   2   0   0   0   0   0   2   0   2   2   2   2   2   2   0   0   2   2   2   2   2   2   2   2   2   0   0   0   0   2   2   0   0   0   2   2   2   0   2   2   2   2   2   0   0   2   0   0   0   2   0   2   0   2   2   2   2   2   2   2   0   0   0   0   0   2
 MK-2-16                2   0   0   2   2   0   0   0   2   0   2   0   0   2   0   2   0   0   2   0   0   2   0   2   2   2   2   0   0   2   2   2   0   0   0   2   2   2   0   2   0   0   2   0   0   2   2   0   0   2   0   0   0   0   2   0   2   2   2   0   2   0   0   2   2   2   0   0   0   2   0   0   0   2   2   0   0   2   0   0   0   0   2   0   0   0   2   2   2   2   2   2   0   2   2   2   2   0   0   2   2   2   0   2   2   2   0   2   0   2   2   0   2   0   2   2   0   2   0   0   2   2   0   2   0   0   0   2   2   0   2   2   2   0   2   2   0   0   0   0   2   2   2   2   2   2   2   2   0   0   2   2   2   2   2   2   2   2   2   0   0   0   0   2   2   0   0   2   2   2   0   0   2   2   2   2   2   0   0   2   0   0   0   2   0   2   0   2   2   2   2   2   2   2   0   0   0   0   0   2
 MK-3-1                 2   0   0   0   0   2   2   0   0   0   2   0   2   2   0   2   2   2   2   2   0   2   2   2   0   0   2   0   2   0   0   0   0   2   2   0   0   2   0   2   0   0   0   0   2   0   0   0   2   2   0   2   0   2   0   0   0   2   2   0   0   2   2   2   2   0   0   2   0   0   2   0   2   0   2   2   2   0   2   0   0   2   0   0   2   2   2   0   2   2   0   0   2   0   0   2   0   0   2   0   0   2   0   2   2   0   0   2   0   0   0   2   0   2   0   0   2   2   0   0   2   0   0   0   2   2   2   0   2   2   0   2   0   0   2   0   0   2   2   0   2   0   2   0   2   0   2   0   0   2   2   2   2   0   2   2   2   2   0   2   0   0   0   2   2   0   2   2   0   0   2   2   0   2   0   0   2   2   0   2   0   0   2   0   0   2   0   2   2   0   2   2   2   2   0   0   2   2   2   0
 MK-3-2                 2   0   2   0   0   2   0   0   0   0   0   0   2   2   2   2   2   2   2   2   0   2   2   2   0   0   2   0   2   0   0   0   0   2   2   0   0   2   0   2   0   0   2   0   2   0   0   0   0   2   2   2   0   2   0   0   0   2   2   0   0   2   0   2   2   0   0   2   2   0   2   0   2   0   2   2   2   0   2   0   0   2   2   0   2   2   2   2   2   2   0   0   2   0   0   2   0   0   2   0   0   2   0   2   2   0   0   2   0   0   0   0   0   2   0   2   2   0   0   0   2   0   0   0   2   2   2   0   2   0   0   2   0   0   2   2   0   2   2   0   2   0   2   0   2   0   2   0   0   2   2   0   0   2   0   2   2   2   0   2   0   2   0   2   2   0   0   2   0   0   2   2   0   2   0   0   2   2   0   2   0   0   2   2   0   2   0   2   2   2   2   2   2   2   0   0   2   2   2   0
 MK-3-3                 2   0   2   2   0   2   0   0   2   0   0   0   2   2   2   0   2   2   0   0   0   2   2   2   0   0   2   0   2   0   0   0   0   2   2   0   0   2   0   2   0   0   2   0   2   0   0   0   0   2   2   2   0   2   0   0   0   2   2   0   0   2   0   0   2   2   2   2   2   0   2   0   2   0   2   2   2   0   2   0   0   2   0   0   2   2   2   2   2   0   0   0   2   2   0   2   0   0   2   0   0   2   0   2   2   0   2   2   0   0   0   0   0   2   0   2   0   0   0   0   2   0   0   2   2   2   2   0   2   0   0   0   0   0   2   2   0   2   2   0   2   0   2   0   2   0   2   0   0   2   2   0   0   2   0   2   2   2   0   2   0   2   0   2   2   2   0   2   0   2   2   2   0   2   0   0   0   2   0   0   0   0   2   0   2   2   0   2   2   2   2   2   2   2   2   0   2   2   2   0
 MK-3-4                 2   0   2   2   2   0   2   2   2   0   0   0   2   2   0   0   2   2   2   0   0   2   2   2   0   0   2   0   2   2   0   0   0   2   0   0   0   2   0   2   0   0   2   0   2   0   0   0   0   2   2   2   0   2   0   0   0   2   2   0   0   2   0   0   2   2   2   2   2   2   2   0   2   0   2   2   2   0   2   2   0   2   0   0   2   2   2   2   2   0   2   0   2   2   0   2   0   0   2   0   0   2   0   2   2   0   2   2   0   0   2   0   0   2   0   2   0   0   0   2   0   0   0   0   2   2   2   0   2   2   0   0   0   0   2   2   0   2   2   0   2   0   2   0   2   0   2   0   0   2   2   0   0   2   0   2   2   2   0   2   0   2   0   2   2   0   0   2   0   2   2   2   0   2   0   0   0   2   0   0   0   0   2   0   2   2   0   2   2   2   2   0   2   2   0   0   2   2   2   0
 MK-3-5                 2   0   2   0   0   0   2   2   2   0   0   0   2   2   0   0   2   2   2   0   0   2   2   2   0   0   2   0   2   2   0   2   0   2   0   2   0   2   0   2   0   0   2   0   2   0   0   0   0   2   2   2   0   2   0   0   0   2   2   0   0   0   0   0   2   2   2   0   2   2   2   0   2   0   2   2   2   0   2   2   0   2   2   0   2   2   2   2   2   0   2   0   2   2   0   2   0   0   2   0   0   2   0   2   0   0   2   2   0   0   2   0   0   2   0   2   0   0   0   2   2   0   0   0   2   2   2   0   2   2   2   0   0   0   2   0   0   2   2   0   0   0   2   0   2   2   2   0   0   2   2   0   0   2   0   2   2   2   0   2   0   2   0   2   2   2   0   2   0   2   2   2   0   2   0   0   0   0   0   0   0   0   2   0   2   2   0   2   2   2   2   0   2   2   0   0   0   2   2   0
 MK-3-6                 2   0   2   0   2   0   2   2   2   0   0   0   2   2   0   0   2   2   2   0   0   2   2   2   0   0   2   2   2   2   0   2   0   2   0   2   0   2   0   2   0   0   2   0   2   0   0   0   0   2   0   2   0   2   0   0   0   2   2   0   0   0   0   0   2   0   2   0   2   2   2   0   2   0   2   2   2   0   2   2   0   2   2   0   2   2   2   2   2   2   2   0   2   2   0   2   0   0   2   0   0   2   0   2   2   0   2   2   0   0   2   0   0   2   2   0   2   2   0   2   2   2   0   0   2   2   2   0   2   2   2   0   0   0   2   0   0   2   2   0   2   0   2   0   2   2   0   0   0   2   2   0   0   2   0   2   2   2   0   0   0   2   0   2   2   2   0   2   2   0   0   2   0   2   0   0   0   0   0   0   0   0   2   0   2   2   0   2   2   2   0   0   0   2   0   0   0   2   2   0
 MK-3-7                 2   2   2   0   2   0   2   2   2   0   0   0   0   2   0   0   2   2   2   0   0   2   2   2   0   0   2   2   2   0   0   2   0   2   0   2   0   2   0   2   0   0   2   0   2   0   0   0   0   0   0   2   0   2   0   0   0   0   2   0   0   0   0   0   2   0   2   0   2   2   2   0   0   0   2   2   2   0   2   2   2   0   2   0   2   2   2   2   2   0   2   0   2   2   0   2   0   0   2   0   0   2   0   2   2   0   2   2   0   0   2   0   0   2   2   0   2   2   0   0   2   2   0   0   2   2   2   0   2   2   2   0   0   0   2   0   0   2   0   0   2   0   2   0   2   2   0   0   0   2   2   0   0   2   0   2   2   2   0   0   0   2   0   2   2   2   0   2   2   0   0   2   2   2   0   2   0   0   0   0   0   0   2   0   2   2   0   2   2   2   0   0   2   0   0   0   0   2   2   0
 MK-3-8                 0   2   2   0   2   0   2   2   2   0   0   0   0   2   0   0   2   2   2   0   0   2   2   2   0   0   2   0   2   0   0   2   0   2   0   2   0   2   0   2   0   0   2   0   2   0   0   0   0   0   0   2   0   2   0   0   0   0   2   0   0   0   0   0   0   0   2   0   2   0   2   0   0   0   2   2   2   2   2   2   2   0   2   0   2   0   2   2   2   2   2   2   2   2   0   2   0   0   2   0   0   2   0   2   2   0   0   2   0   0   2   0   0   2   2   0   0   2   0   0   2   2   0   0   2   2   2   0   2   2   2   0   0   0   2   0   0   2   0   0   2   2   2   0   0   2   0   0   0   2   2   0   0   2   0   2   2   2   0   0   0   2   0   0   2   2   0   2   2   0   0   0   2   2   0   2   0   0   0   0   0   0   2   0   2   2   2   2   2   2   0   0   2   0   2   0   0   2   2   0
 MK-3-9                 0   2   2   0   2   0   0   2   2   0   0   0   2   2   0   0   2   2   2   0   0   2   2   2   0   0   2   0   2   0   0   2   0   2   0   2   0   2   2   2   0   0   2   0   2   0   0   0   0   0   0   2   0   2   2   0   0   0   2   0   0   0   0   0   0   0   2   2   2   0   2   0   0   0   2   2   2   2   2   2   2   0   2   0   0   0   2   2   2   2   2   2   2   2   0   2   0   0   2   0   0   2   0   2   2   0   0   2   0   0   2   0   0   2   2   0   0   2   0   2   2   2   0   0   0   2   2   0   2   2   2   0   0   0   2   0   0   2   0   0   2   2   2   0   0   2   0   0   0   2   2   0   0   0   0   2   2   2   0   0   2   2   0   0   2   2   0   2   2   0   0   0   2   2   0   2   0   0   0   0   0   0   2   0   0   2   2   0   2   2   0   0   2   0   2   0   2   2   2   0
 MK-3-10                0   0   0   0   2   0   0   2   2   0   0   0   2   2   0   0   2   2   2   0   0   2   2   2   0   0   2   0   2   2   0   0   0   2   0   2   0   2   2   2   0   2   2   0   2   0   0   0   0   0   0   2   0   0   2   0   0   0   2   0   0   0   0   0   0   0   2   0   2   0   2   0   0   0   2   2   2   2   0   2   2   2   2   0   0   2   2   2   2   2   0   2   2   2   0   2   0   0   2   0   0   2   0   2   2   0   0   2   2   0   2   0   0   2   2   0   0   2   0   2   2   2   0   2   2   2   2   0   2   2   2   0   0   0   2   0   0   2   0   0   2   2   2   2   0   0   0   0   0   2   0   0   0   0   0   2   2   2   0   0   2   2   2   0   2   0   0   2   2   0   2   0   2   2   0   2   0   0   0   0   0   0   2   0   0   2   2   0   2   2   0   0   2   0   2   0   2   2   2   0
 MK-3-11                0   0   0   0   2   0   0   2   2   0   0   0   2   2   0   0   0   2   2   0   0   2   2   2   0   0   2   0   2   2   0   0   0   0   0   2   0   2   2   2   2   0   2   0   2   0   0   0   0   0   0   2   0   0   2   0   0   0   2   0   0   0   2   0   0   2   0   0   0   0   2   0   0   0   2   2   2   2   0   2   2   2   0   0   2   2   2   2   2   2   0   2   2   2   0   2   0   0   2   0   0   2   0   2   2   0   0   2   0   0   2   0   0   2   2   0   0   2   2   0   2   2   0   2   2   2   2   0   2   2   2   0   0   0   2   0   0   2   0   0   2   2   2   2   2   0   0   0   0   2   0   0   0   0   0   2   2   2   0   0   2   2   0   0   2   0   0   2   2   0   2   0   2   2   0   0   0   0   0   0   0   2   2   0   0   2   2   2   2   2   0   0   2   0   2   0   2   2   2   0
 MK-3-12                0   0   0   0   2   2   0   2   2   0   0   0   2   2   0   0   0   0   2   0   0   2   2   2   0   0   2   0   2   2   2   0   0   0   0   2   0   2   2   2   0   0   2   0   2   0   0   0   2   0   0   2   0   0   2   0   0   0   2   0   0   0   2   0   0   2   0   0   0   0   2   0   0   0   2   2   0   2   0   2   2   2   0   2   2   2   0   2   2   2   0   2   2   2   0   2   0   0   2   0   0   2   0   0   2   0   0   2   0   0   2   0   0   2   2   0   0   2   2   2   2   2   0   2   2   2   2   0   2   2   0   0   0   0   2   0   0   2   0   0   2   2   0   0   2   0   0   0   0   2   0   0   0   0   0   2   2   2   2   0   2   2   0   2   2   0   0   2   2   0   2   0   2   2   0   0   0   0   0   0   0   2   2   0   0   2   2   0   2   0   0   0   2   0   2   0   2   2   2   2
 MK-3-13                0   0   0   0   2   0   0   2   2   0   0   0   2   2   0   0   0   0   2   0   0   0   2   2   0   0   2   0   2   2   2   0   0   2   0   2   0   0   2   0   0   0   2   0   2   0   0   0   2   0   2   2   2   0   2   2   0   0   2   0   0   0   2   0   0   2   2   0   0   0   2   0   0   0   2   2   0   2   0   2   2   2   0   2   2   0   0   2   2   2   0   2   2   0   0   2   0   0   2   0   0   2   0   0   2   2   0   2   0   0   2   2   0   2   2   0   0   2   2   2   2   2   0   2   2   2   2   0   0   2   0   0   0   2   2   0   0   2   0   0   2   2   0   2   2   0   0   0   0   2   0   0   0   2   0   2   2   2   2   0   2   2   2   2   2   0   0   0   2   0   2   0   2   2   0   0   0   0   0   0   0   2   2   0   2   2   2   0   2   0   2   0   2   0   0   0   2   2   2   2
 MK-3-14                2   0   0   2   2   0   0   2   2   0   0   0   2   2   0   0   0   0   2   0   0   0   2   2   0   0   0   0   2   2   2   0   0   2   0   2   0   0   2   0   0   0   2   0   2   0   0   0   2   0   2   2   2   0   2   2   0   0   2   0   0   0   2   0   0   2   2   0   0   0   2   2   0   0   2   2   0   2   0   2   2   2   0   2   2   0   2   2   2   2   0   2   0   0   0   2   0   0   0   0   0   2   0   0   2   2   0   2   0   2   2   2   0   2   0   0   0   2   0   2   2   2   0   2   2   2   2   0   0   2   0   0   0   2   2   0   0   2   0   0   2   2   0   2   2   0   2   0   0   2   2   0   0   2   0   2   2   2   2   0   2   2   2   2   2   0   0   0   2   0   2   0   2   2   0   0   0   0   0   0   0   2   2   0   2   2   2   0   2   2   2   0   2   0   0   0   2   2   2   2
 MK-3-15                2   0   0   2   2   0   0   2   2   0   0   0   2   2   0   0   0   0   0   0   0   0   0   2   2   0   0   0   2   2   2   0   0   2   0   2   0   0   2   0   0   0   2   0   2   0   0   0   2   0   2   0   2   0   2   2   0   2   2   0   0   0   2   2   0   2   2   0   0   0   2   2   0   0   2   2   0   2   0   2   2   2   0   2   2   0   2   0   2   2   0   2   0   0   0   2   0   0   0   0   0   2   0   2   2   2   0   2   0   2   0   2   0   2   0   0   0   2   0   2   2   2   0   0   2   2   2   0   0   0   0   0   0   2   0   0   2   2   0   0   2   0   0   2   0   0   2   2   0   2   2   0   0   2   2   2   2   0   2   0   2   2   2   2   2   0   0   0   2   0   2   2   2   2   0   0   0   0   0   0   0   2   2   0   2   2   2   0   2   2   2   0   2   0   0   0   2   2   2   0
 MK-3-16                2   0   0   2   2   0   0   2   2   0   0   0   2   2   0   0   0   0   0   0   0   0   0   2   2   2   0   2   0   2   2   0   0   2   0   2   2   0   2   0   0   0   2   0   2   0   0   0   0   0   2   0   2   2   2   2   0   2   2   0   0   0   2   2   0   2   2   2   0   2   2   2   0   0   2   2   0   2   0   2   2   0   0   2   2   0   2   0   2   2   0   2   0   0   0   2   0   0   0   0   0   2   0   2   2   2   0   2   0   2   0   0   0   2   0   0   0   0   0   2   2   2   0   2   2   2   2   0   0   0   0   0   0   2   0   0   2   2   0   0   2   0   0   2   0   0   2   2   0   2   2   0   0   2   2   2   2   0   0   0   2   2   2   2   2   2   0   0   2   0   2   2   2   2   0   0   0   0   2   0   0   0   2   0   2   2   2   0   2   2   2   0   2   0   0   0   2   2   2   0
 MK-4-1                 2   2   2   0   0   0   2   2   2   2   2   2   0   2   2   2   0   0   2   0   0   0   0   0   2   0   0   0   0   0   0   2   0   2   0   0   2   2   0   0   2   2   2   0   2   0   0   0   2   2   0   2   0   2   0   0   2   0   2   2   0   2   2   2   2   2   2   0   0   2   0   0   2   2   2   0   2   2   2   0   2   2   2   2   2   0   2   2   0   2   0   2   0   2   0   0   2   0   0   2   2   2   2   2   2   2   2   0   2   2   2   0   0   0   0   2   0   2   0   0   2   2   0   2   2   2   2   2   0   0   2   2   0   2   0   0   0   0   2   2   0   2   2   0   0   2   0   0   2   0   0   2   0   0   2   2   2   0   0   0   0   0   0   2   2   2   2   2   0   0   2   0   0   0   2   0   2   0   2   0   0   0   0   2   2   0   2   0   0   0   0   2   0   2   2   2   2   2   0   2
 MK-4-2                 2   2   2   0   0   0   2   2   2   2   2   2   0   0   2   2   2   0   2   0   0   0   0   0   2   0   0   0   0   0   0   2   0   2   0   0   2   2   2   0   2   2   2   0   2   0   0   0   2   0   0   0   0   2   2   0   2   0   2   2   0   2   2   2   2   2   2   0   0   2   0   0   2   2   0   0   2   2   2   0   2   2   2   2   2   0   2   2   0   2   0   2   0   2   0   0   0   0   0   2   2   0   2   2   2   2   2   0   0   2   2   0   0   0   0   2   2   2   0   0   2   2   0   2   2   2   0   2   0   0   2   2   0   2   0   0   0   0   2   2   0   2   2   0   0   2   0   0   2   0   0   2   2   0   2   2   2   0   0   0   0   0   0   2   2   2   2   2   0   0   2   0   0   0   2   0   2   0   2   0   0   0   0   2   2   0   2   0   0   0   0   2   0   2   2   2   2   2   0   2
 MK-4-3                 2   2   0   0   0   0   2   2   2   2   2   2   0   0   2   2   2   0   2   0   0   0   0   0   2   0   0   0   0   0   0   2   0   2   0   0   2   2   2   0   2   2   2   0   2   0   0   0   2   0   0   0   0   2   2   0   2   0   2   2   0   2   2   2   2   2   2   0   0   2   0   0   2   2   0   0   2   2   2   0   2   2   2   2   2   0   2   0   0   2   0   2   0   2   0   0   0   0   0   2   2   0   2   2   2   0   2   0   0   2   2   2   2   0   0   2   0   2   0   0   2   2   0   2   2   2   0   0   2   0   2   2   0   2   0   0   0   0   2   0   0   2   2   0   0   2   0   0   2   0   0   2   2   0   2   2   2   0   0   0   0   0   0   2   2   2   0   2   0   0   2   0   0   0   2   0   2   0   2   0   0   0   0   2   2   0   2   0   0   0   0   2   0   2   2   2   2   2   0   2
 MK-4-4                 2   2   2   0   0   0   2   2   2   2   2   2   0   0   2   2   2   0   2   0   0   0   0   0   2   0   0   0   0   0   0   2   0   2   0   0   2   2   2   0   2   2   2   0   2   0   0   0   2   0   0   2   2   2   2   0   2   0   2   2   0   2   2   2   2   2   2   0   0   2   0   0   2   2   0   0   2   2   2   0   2   2   2   2   2   0   2   2   0   2   0   2   0   2   0   2   0   0   0   2   2   0   2   2   2   0   2   0   0   2   2   2   0   0   0   2   0   2   0   0   2   2   0   2   2   2   0   0   2   0   2   2   0   2   0   0   0   0   2   0   0   2   2   0   0   2   0   0   2   0   0   0   0   0   2   0   2   0   0   0   0   0   0   2   2   2   0   2   0   0   2   2   0   2   2   2   2   0   2   0   0   0   0   2   2   0   2   0   0   0   0   2   0   2   2   2   2   2   2   2
 MK-4-5                 2   2   2   2   0   0   2   2   2   2   2   2   0   0   2   2   2   0   2   0   2   0   0   0   2   0   0   0   2   0   0   2   0   2   0   0   2   2   2   0   2   2   2   0   2   0   0   0   2   0   2   2   2   2   2   0   2   0   2   2   0   2   2   2   2   2   2   0   2   2   0   0   2   2   0   0   2   2   2   2   2   2   0   2   2   0   2   2   0   2   0   2   0   2   0   2   0   0   0   2   2   0   2   0   2   0   2   0   2   2   2   2   0   0   0   2   0   2   0   0   2   2   0   2   0   2   0   0   2   0   2   2   0   2   0   0   0   0   2   0   0   2   2   0   0   2   0   0   2   0   0   0   0   0   2   2   2   0   0   0   0   2   0   2   2   2   0   2   2   0   2   2   0   2   2   2   2   0   2   0   0   0   2   2   2   2   2   0   0   0   0   2   0   2   0   2   0   2   2   2
 MK-4-6                 2   2   2   2   2   0   2   2   2   2   2   2   0   2   2   0   2   0   2   2   2   0   0   2   2   0   0   2   2   0   0   2   0   0   0   0   2   2   2   0   2   2   2   0   2   0   2   0   2   0   2   2   2   0   2   0   2   0   2   2   0   2   2   2   2   2   0   0   2   2   0   2   2   2   0   0   2   0   2   2   2   2   2   2   2   0   2   2   0   2   0   2   0   2   0   2   0   0   0   2   2   0   2   2   2   2   2   0   2   2   2   2   0   0   0   2   0   2   0   0   2   2   0   2   0   2   0   0   0   0   2   2   0   2   0   0   0   2   2   0   0   0   2   0   0   2   0   0   2   0   0   0   0   0   2   2   2   0   0   0   0   2   0   2   2   2   2   2   2   0   2   2   0   2   0   2   2   0   2   2   0   0   2   2   2   0   2   0   2   0   0   2   0   2   0   2   0   2   2   2
 MK-4-7                 2   2   0   2   2   0   2   2   2   2   2   2   0   2   0   0   2   0   2   2   2   0   0   2   2   0   0   2   2   0   0   2   0   2   0   0   2   2   2   0   0   2   2   0   2   0   2   0   2   0   2   2   2   0   2   0   2   0   0   2   0   2   2   0   2   2   0   0   2   0   0   2   2   2   0   0   2   0   2   2   2   2   0   2   2   0   2   0   0   2   0   2   0   2   0   2   0   0   0   0   2   0   0   2   2   2   2   0   2   2   2   2   0   0   0   2   0   2   0   0   2   2   0   0   0   2   0   0   0   0   2   2   0   2   0   0   0   2   2   2   0   0   2   0   0   2   0   0   0   0   0   0   0   0   2   2   2   0   0   0   0   2   0   2   2   2   2   2   2   0   0   2   0   2   0   2   0   0   2   2   0   0   2   0   2   0   2   0   2   0   2   2   0   2   0   2   0   2   2   2
 MK-4-8                 2   2   0   2   2   0   2   2   2   2   0   2   0   0   0   0   2   0   2   2   2   0   0   2   2   0   0   2   2   0   0   2   0   2   0   0   2   2   2   0   0   2   2   0   2   0   2   0   0   0   2   2   2   2   2   0   2   0   0   2   0   0   2   0   2   2   0   0   2   0   0   2   2   2   0   0   2   0   2   2   2   2   0   2   2   0   2   0   0   2   0   2   0   2   0   2   0   0   0   0   2   0   0   2   2   2   2   0   2   2   2   2   0   2   0   2   0   2   0   0   2   2   0   2   0   2   0   0   0   0   2   2   0   2   0   0   0   2   2   2   0   0   2   0   0   2   2   0   0   0   0   0   0   2   2   2   2   0   0   0   0   2   0   2   2   2   0   2   2   0   0   2   0   0   0   2   0   0   2   2   2   0   2   0   2   0   2   0   0   0   2   2   0   0   0   2   0   2   2   2
 MK-4-9                 2   2   0   0   2   0   2   2   2   2   0   2   0   0   0   0   2   0   2   2   2   0   0   0   2   0   2   2   2   0   0   2   0   2   0   0   2   0   2   0   0   2   2   0   0   2   0   0   0   2   2   2   2   2   2   0   0   0   0   2   0   0   2   0   2   0   0   0   0   0   0   2   2   2   0   0   2   2   2   2   2   2   0   2   2   0   2   0   0   2   0   2   0   2   0   2   0   0   0   0   2   0   0   2   2   2   2   0   2   2   2   2   0   0   0   2   2   2   0   0   2   0   0   2   0   2   0   0   0   0   2   2   0   2   0   0   0   2   2   2   0   0   2   0   0   2   2   0   0   0   0   0   0   2   2   2   2   0   0   0   0   2   0   2   2   2   2   2   2   0   0   2   0   0   2   2   0   0   2   2   2   0   2   0   2   0   2   0   2   0   2   2   0   0   0   2   0   2   2   2
 MK-4-10                2   2   0   0   2   0   2   2   2   2   0   2   0   0   0   0   2   0   2   2   2   0   0   0   2   0   2   2   2   0   0   2   0   2   0   0   2   0   2   0   0   2   2   0   0   2   0   0   0   2   0   2   2   2   2   0   0   0   0   2   0   0   2   0   2   0   0   2   0   0   2   2   2   2   0   0   2   2   2   2   2   2   0   2   2   0   2   0   0   2   0   2   0   2   0   2   0   0   0   0   2   0   0   2   0   2   2   0   2   2   2   2   0   0   0   2   2   2   0   0   2   0   0   2   0   2   0   0   0   0   2   2   0   0   0   0   0   2   2   2   0   0   2   0   0   2   2   0   0   0   0   0   0   2   2   2   0   0   0   0   0   2   0   2   2   2   2   2   2   0   0   2   0   0   2   2   0   0   2   2   0   0   2   0   2   0   2   0   2   0   2   2   0   0   0   2   2   2   2   0
 MK-4-11                2   0   0   0   0   2   2   2   2   2   0   2   0   2   0   0   2   0   2   2   2   0   0   0   2   0   2   0   2   0   0   2   0   2   0   0   2   0   0   0   0   2   2   0   0   2   0   0   0   2   2   2   0   2   2   0   0   0   0   2   2   0   2   0   2   0   0   2   0   0   2   2   2   2   0   0   2   2   2   2   2   2   0   2   2   2   2   0   0   2   0   2   0   2   0   2   2   0   0   2   2   0   0   2   0   2   2   0   2   2   2   2   0   0   0   2   2   2   0   0   2   0   0   2   0   2   0   0   0   0   2   2   0   0   0   0   0   2   2   0   0   0   2   0   2   2   2   0   0   0   0   0   0   2   2   2   0   0   0   0   2   2   0   2   0   2   2   2   2   0   0   2   0   0   2   2   2   0   2   0   0   0   2   0   2   0   2   0   2   0   2   2   0   0   0   2   2   2   2   0
 MK-4-12                2   0   0   0   0   2   2   2   0   2   0   2   0   2   0   0   2   0   2   2   2   0   0   0   2   0   2   0   2   0   0   2   0   0   0   0   2   0   0   2   0   2   2   0   0   2   0   0   0   2   2   2   0   2   2   0   0   0   0   2   2   0   2   2   2   0   0   0   0   0   2   2   2   2   0   0   2   2   2   2   2   2   0   0   2   0   2   0   0   2   0   2   0   2   0   2   2   0   0   2   2   0   0   2   2   2   2   0   2   2   2   2   0   0   0   2   2   2   0   0   2   2   0   2   0   2   0   0   0   0   2   2   0   0   0   0   0   2   0   0   0   0   2   0   2   2   2   0   0   0   0   0   0   2   2   2   0   0   2   0   2   2   0   2   0   2   2   2   2   0   0   2   0   0   2   0   2   0   2   0   0   0   2   0   2   0   2   0   0   0   2   2   2   0   0   2   2   2   2   0
 MK-4-13                2   0   0   0   0   2   2   2   2   2   0   2   0   2   0   0   2   0   2   2   2   0   0   2   2   0   0   0   2   0   2   2   0   0   0   0   2   0   0   2   0   0   2   0   0   2   0   0   0   2   2   2   0   2   2   0   0   0   0   2   2   0   2   2   2   2   0   0   0   0   2   2   2   2   0   0   2   2   2   0   2   2   0   0   0   0   2   0   0   0   0   2   0   2   0   2   2   0   0   2   2   0   0   2   2   2   2   0   2   2   2   2   0   0   0   0   0   2   0   2   2   2   0   2   0   2   0   0   0   0   2   2   0   0   2   0   0   2   2   0   0   0   2   0   2   2   2   0   0   0   0   0   0   2   0   2   0   0   2   0   2   2   0   2   0   0   2   2   2   0   0   2   0   0   2   0   2   2   2   0   0   0   0   0   2   0   2   0   0   0   2   2   2   0   0   2   2   2   2   0
 MK-4-14                2   0   0   0   0   2   2   2   2   2   0   2   0   2   0   0   2   2   2   2   2   0   0   2   2   0   0   0   0   0   2   2   0   0   0   0   2   0   2   2   0   0   2   0   2   2   0   0   0   2   2   2   0   2   2   0   0   0   0   2   2   0   2   2   2   2   0   0   0   0   2   2   0   2   0   0   2   2   2   0   2   2   2   0   0   0   2   0   2   0   0   2   0   2   0   2   2   0   0   2   2   0   0   2   2   2   2   0   2   2   2   2   2   0   0   2   0   2   0   0   2   2   0   2   0   2   0   0   0   0   2   2   0   0   2   0   0   2   2   0   0   0   2   0   2   2   2   0   2   0   0   0   2   2   0   0   0   0   2   0   0   0   0   2   0   0   2   2   2   0   0   0   0   0   2   0   0   2   2   0   0   0   0   0   2   2   2   0   2   0   2   2   2   0   0   2   0   2   2   0
 MK-4-15                2   0   0   0   0   2   2   2   2   2   0   2   0   0   0   0   2   2   2   2   2   0   0   0   2   0   0   0   0   0   2   2   0   0   0   2   2   0   2   0   0   0   2   2   2   2   0   0   0   2   2   2   0   2   2   0   0   0   0   2   2   0   2   2   2   2   0   2   0   0   2   2   0   2   0   0   0   2   2   0   2   2   2   0   0   0   2   0   2   0   0   2   0   2   0   2   2   2   0   2   2   0   0   2   2   2   2   0   2   2   2   2   2   0   0   2   0   2   0   2   2   2   0   2   0   0   0   0   0   0   2   2   0   0   2   0   0   2   2   0   0   0   2   0   2   2   2   0   2   0   2   0   2   2   0   0   0   0   2   0   0   0   0   2   0   0   2   2   2   0   0   0   0   0   2   0   0   2   2   0   0   0   0   0   2   2   2   0   2   0   2   2   2   2   0   0   0   2   2   0
 MK-4-16                2   0   0   0   0   2   2   0   2   2   0   2   0   0   0   0   2   2   2   2   0   0   0   0   2   0   0   0   0   0   2   2   0   0   0   2   2   0   2   0   0   0   2   2   2   2   0   0   0   2   2   2   2   2   2   0   0   0   0   2   0   2   2   2   2   2   0   2   0   0   2   2   0   2   0   0   0   2   2   0   2   2   2   0   0   0   2   2   0   0   0   2   0   2   0   2   2   2   2   2   2   2   0   2   2   2   2   0   2   2   2   2   2   0   0   2   2   2   0   2   2   0   2   2   0   0   0   0   0   0   2   2   0   0   2   0   0   2   2   0   2   0   2   0   2   2   0   2   0   0   2   0   2   2   0   0   0   0   2   0   0   0   2   2   0   0   2   2   2   0   0   0   0   0   2   0   0   0   0   0   0   0   0   2   2   2   2   0   2   0   2   2   2   2   0   0   0   2   2   0
 MK-5-1                 0   0   2   2   0   0   0   0   0   2   2   0   0   2   2   2   0   0   2   0   2   2   0   0   0   2   2   0   2   2   0   2   2   0   0   0   0   2   2   2   2   0   0   0   2   2   2   2   2   2   2   2   0   2   0   2   2   2   2   2   2   2   2   2   2   2   0   2   0   0   2   0   0   0   0   2   2   0   2   0   0   2   0   2   0   2   2   0   2   2   2   2   0   2   2   2   2   2   0   0   2   2   2   0   2   0   2   0   0   2   0   0   2   0   0   0   2   0   2   0   0   2   2   0   0   2   2   2   0   0   2   0   0   2   0   2   0   0   0   0   2   0   2   2   0   0   2   0   0   0   0   0   0   2   2   2   0   2   2   2   2   0   0   2   2   2   2   0   0   0   0   0   2   2   2   0   2   0   2   0   0   0   0   0   2   2   0   0   2   2   0   2   2   0   2   2   0   2   2   0
 MK-5-2                 0   0   2   2   0   0   0   0   0   2   2   0   0   2   2   2   0   0   2   0   2   2   0   0   0   2   2   0   2   2   0   2   2   0   0   0   0   2   2   2   2   0   0   0   2   2   2   2   2   2   2   2   0   2   0   2   2   2   2   0   2   2   2   2   2   2   0   2   0   0   2   0   0   0   0   2   2   0   2   0   0   2   0   2   0   2   2   0   2   2   2   2   0   2   2   0   2   2   0   0   2   0   2   0   2   0   2   0   0   2   0   0   2   0   0   0   2   0   2   0   2   2   2   0   0   0   2   2   2   0   2   0   0   2   0   2   0   0   0   0   2   0   2   2   0   0   2   0   0   0   0   0   2   2   0   2   0   2   2   2   2   0   0   2   2   2   2   0   0   0   0   0   0   2   2   0   2   0   2   0   0   0   0   0   2   0   0   0   2   2   0   2   2   0   2   2   0   2   2   0
 MK-5-3                 0   0   2   2   0   0   0   0   0   2   2   0   2   2   2   2   0   0   2   0   2   2   0   0   0   2   2   2   0   2   0   2   2   0   0   0   0   2   2   2   2   2   0   0   2   2   2   2   2   2   2   2   0   2   0   0   2   0   2   0   0   2   2   2   2   0   2   2   0   0   2   2   0   0   0   2   0   0   0   0   0   2   0   2   0   2   2   0   2   2   2   2   2   2   2   0   2   2   2   0   2   0   2   0   2   0   2   2   2   2   0   0   2   0   0   0   0   0   2   0   2   0   0   0   2   0   2   0   2   0   2   0   0   2   0   2   0   0   0   0   2   0   2   2   0   0   2   0   2   0   0   0   2   2   0   2   0   2   2   0   2   0   2   2   2   2   2   0   0   0   0   0   0   2   2   0   2   0   2   0   0   0   0   0   2   0   0   0   2   2   0   2   2   0   2   0   0   2   2   0
 MK-5-4                 0   0   2   2   2   0   0   0   0   2   2   0   2   2   2   2   0   0   2   0   2   2   0   0   0   2   2   2   0   2   0   2   2   2   0   0   0   2   2   2   2   2   0   0   2   2   2   2   2   2   2   2   0   2   0   0   2   0   2   0   0   0   2   2   2   0   2   2   0   0   2   2   0   0   0   2   0   0   0   0   0   2   0   2   0   2   2   0   2   2   2   2   2   0   2   0   2   2   2   0   0   2   2   0   2   0   2   2   2   2   0   0   2   0   0   0   0   0   2   0   2   0   0   0   2   0   2   2   2   0   2   0   0   2   0   2   0   0   0   0   2   0   0   2   0   0   2   0   2   0   0   0   2   2   0   2   0   0   0   0   2   0   2   2   2   2   2   0   0   0   0   0   0   2   2   0   2   0   2   0   0   2   0   0   2   0   0   0   2   2   2   2   2   0   2   0   0   2   2   0
 MK-5-5                 0   0   2   2   2   0   0   0   0   2   2   0   2   2   0   2   0   0   2   0   2   2   0   0   0   2   2   2   0   2   0   2   2   2   0   0   2   2   2   2   2   2   0   0   2   2   2   2   2   2   0   2   0   2   0   0   0   0   2   0   0   0   2   2   2   2   2   2   0   0   2   2   0   0   0   2   0   0   0   0   0   2   0   2   0   2   2   0   2   2   2   0   2   0   2   0   2   2   2   0   0   2   2   0   2   0   2   2   2   2   0   0   2   0   0   0   0   0   2   0   2   0   0   0   2   0   2   2   2   0   2   0   0   2   0   0   0   0   0   0   2   0   2   2   0   0   2   2   2   2   0   2   2   2   0   2   0   0   0   0   2   0   2   2   2   2   2   0   0   0   0   0   2   2   2   0   2   0   2   0   0   2   0   0   2   0   0   0   2   2   2   2   2   0   2   0   2   2   2   0
 MK-5-6                 0   0   2   2   2   0   0   2   0   2   2   0   2   2   0   2   0   0   2   0   2   2   0   0   0   2   2   2   0   2   0   2   2   2   0   0   2   2   2   2   2   2   0   0   2   2   0   2   2   2   0   2   2   2   0   0   0   0   2   0   2   0   0   2   2   2   2   2   0   2   2   2   0   0   0   2   0   0   0   0   2   2   2   2   0   2   0   0   2   0   2   0   2   0   2   0   0   2   2   0   0   2   2   0   2   0   2   2   2   2   0   0   2   0   0   2   0   0   2   2   2   0   0   0   2   2   2   2   2   0   2   0   0   2   2   0   0   0   0   0   0   0   2   2   0   0   2   2   2   2   0   2   2   2   0   2   0   0   0   0   2   0   2   2   2   2   2   0   0   0   0   0   2   2   2   0   2   0   2   0   0   2   0   0   2   0   0   0   2   2   2   2   2   0   2   0   2   2   2   2
 MK-5-7                 0   0   2   2   2   0   0   2   0   2   2   2   2   0   0   2   0   0   2   2   2   2   0   0   0   2   2   2   0   2   0   2   2   2   0   0   2   2   2   2   2   2   0   0   2   2   0   2   0   2   0   2   2   2   0   0   0   0   2   2   2   0   0   2   2   2   2   2   0   2   2   0   0   0   0   2   0   0   2   0   2   2   2   2   0   2   0   0   2   2   2   0   2   0   2   0   2   2   0   0   0   2   2   0   2   0   2   2   2   2   0   0   2   2   2   2   0   0   0   2   2   0   0   0   0   2   2   2   0   0   2   0   0   0   2   0   0   0   2   0   0   0   0   0   0   0   2   2   2   2   0   2   2   2   0   2   0   2   0   0   2   0   2   0   0   2   2   0   0   0   0   0   2   2   2   0   2   0   2   0   0   2   0   0   2   0   0   0   2   0   2   2   0   0   2   0   2   2   2   2
 MK-5-8                 0   0   2   2   2   0   0   0   0   2   2   2   2   2   0   2   0   0   2   2   0   2   0   0   0   2   2   2   0   2   0   2   2   0   2   2   2   2   2   2   2   2   0   0   2   2   0   2   0   2   0   2   2   2   0   0   0   0   2   2   2   0   0   2   2   2   2   2   0   0   2   0   0   0   0   0   0   0   2   0   2   2   2   2   2   2   0   0   2   2   2   0   2   0   2   0   2   2   2   0   0   2   2   0   2   0   2   2   2   2   0   0   0   2   2   2   0   0   0   2   2   0   2   0   0   2   2   2   0   0   2   0   0   0   2   0   0   0   2   0   2   0   0   0   0   0   2   2   2   2   0   2   2   2   0   2   0   2   0   0   2   0   2   0   0   2   2   0   0   0   0   0   2   2   2   0   2   0   2   0   2   0   0   0   2   0   0   0   2   0   2   2   0   0   2   0   2   2   2   2
 MK-5-9                 0   0   2   2   2   0   0   0   0   2   2   2   2   2   0   0   2   0   2   2   0   2   0   0   0   2   0   2   0   2   0   2   2   0   0   2   2   2   2   2   2   2   0   0   2   0   0   2   0   2   0   2   2   2   2   0   0   0   2   2   2   0   0   2   2   2   2   2   2   0   2   2   0   0   0   0   0   0   2   0   2   2   2   2   0   2   0   0   2   2   0   0   2   0   2   2   2   2   2   0   0   2   2   0   2   0   2   2   2   2   0   0   0   2   0   2   0   0   0   2   2   0   2   0   0   2   0   2   0   0   2   0   0   2   2   0   0   2   2   0   2   0   0   0   0   0   2   2   2   2   0   2   2   2   0   2   0   2   0   0   2   0   2   2   0   2   2   0   0   0   2   0   2   2   2   0   2   0   2   0   2   0   0   0   2   0   0   0   2   0   2   2   0   0   2   0   2   2   2   2
 MK-5-10                0   0   2   2   2   0   2   0   0   2   2   2   2   2   0   0   2   0   2   2   0   2   0   0   0   2   0   2   2   2   0   2   0   0   0   0   2   2   2   2   2   2   0   0   2   0   0   2   0   2   0   0   2   2   2   2   0   0   2   2   2   0   2   2   2   2   2   2   2   0   2   2   0   0   0   0   2   0   2   0   2   2   2   2   2   2   0   0   2   2   0   0   2   0   2   2   2   2   2   0   0   2   2   0   2   0   2   2   0   2   0   0   0   2   0   2   2   0   0   2   2   0   2   2   0   2   0   2   0   0   2   0   0   2   0   0   0   2   2   0   2   0   0   0   0   0   2   2   2   2   0   2   2   2   0   2   0   2   0   0   2   0   2   2   0   2   2   0   0   0   2   0   2   2   2   0   2   0   2   0   2   0   0   0   0   0   0   0   2   2   2   2   0   0   2   0   2   2   2   2
 MK-5-11                0   0   2   0   2   0   2   2   0   2   2   2   2   2   0   0   2   0   2   2   0   2   0   0   0   2   0   2   2   2   0   0   0   0   0   2   2   2   2   2   2   2   0   0   2   0   0   0   0   2   0   0   2   2   2   2   0   0   2   2   2   0   2   2   2   2   2   2   2   0   2   2   0   0   0   0   2   0   2   0   2   0   2   2   2   2   0   0   2   0   0   0   2   0   2   2   2   2   2   0   0   2   0   2   2   0   2   2   0   2   0   0   0   2   0   2   2   0   0   2   2   0   2   0   0   2   0   2   0   0   2   0   0   2   0   2   0   2   2   0   2   0   0   0   0   0   2   2   2   2   0   2   2   0   0   2   0   2   0   0   2   0   2   2   0   2   2   0   0   0   2   0   2   2   0   0   2   0   2   0   2   0   0   0   0   0   2   0   2   2   2   2   0   0   2   0   2   2   2   2
 MK-5-12                0   0   2   0   2   0   2   2   0   0   2   2   2   2   0   0   2   0   2   2   0   2   0   0   0   2   0   2   2   2   0   0   2   0   0   2   2   2   2   2   2   2   0   0   0   0   0   0   0   2   0   0   2   2   2   2   0   0   2   2   2   0   2   2   2   2   0   2   2   0   2   2   0   0   0   0   2   0   2   0   2   0   2   2   2   2   0   0   2   0   0   0   2   0   2   2   2   2   0   0   0   2   0   0   0   0   2   0   0   2   2   0   0   2   0   2   2   0   0   2   2   0   2   0   0   2   0   2   0   0   2   0   2   2   0   2   0   2   2   0   2   0   0   0   0   0   2   2   2   2   0   2   2   0   0   2   0   2   0   0   2   0   0   2   0   2   2   0   0   0   2   0   2   2   0   0   2   0   2   2   0   0   0   0   0   0   2   2   2   2   2   2   0   0   2   0   2   2   2   2
 MK-5-13                0   0   2   0   2   0   2   2   0   0   2   2   2   2   0   0   2   0   2   2   0   2   0   0   0   2   0   2   0   2   0   0   2   0   0   2   2   0   2   2   2   2   0   0   0   0   0   0   0   2   0   0   2   2   2   2   0   2   2   2   2   0   2   2   2   0   0   2   2   0   2   2   0   0   0   0   2   0   2   0   2   0   2   2   2   0   0   2   2   0   0   0   2   0   2   2   2   2   2   0   0   2   2   0   0   0   2   0   0   2   2   0   0   2   0   2   2   0   0   2   0   0   2   0   0   2   2   2   0   0   2   0   2   2   0   2   0   2   0   0   2   0   0   0   0   0   2   2   2   2   0   2   0   0   0   2   0   2   0   0   2   0   2   2   2   2   2   0   0   0   2   0   0   0   0   0   2   2   0   2   0   2   0   0   0   0   0   2   2   2   2   2   0   0   2   0   2   2   2   2
 MK-5-14                0   0   2   0   2   0   2   2   0   0   2   2   2   2   0   0   2   0   2   2   0   2   0   0   0   2   0   2   0   2   0   0   2   2   0   0   2   0   0   2   2   2   0   0   0   0   0   0   0   2   0   0   2   2   2   0   0   2   2   2   2   0   2   2   2   0   0   2   2   0   2   2   0   0   0   0   2   0   2   0   2   0   2   2   2   0   0   2   2   0   0   0   2   0   2   2   2   2   2   0   0   2   2   0   0   0   2   0   0   2   0   0   0   2   0   2   2   0   0   2   0   0   2   0   0   2   2   2   0   0   2   2   2   2   0   2   0   2   0   0   2   0   0   0   0   2   2   0   0   2   0   2   0   0   0   0   0   2   0   0   2   0   2   2   2   2   2   0   0   0   0   0   0   0   0   0   2   2   0   2   0   2   0   2   0   0   0   2   2   2   2   2   2   0   2   0   0   2   2   2
 MK-5-15                0   2   2   0   0   0   2   2   0   0   2   2   2   0   2   0   2   0   2   2   0   2   0   0   0   2   0   2   0   2   0   2   2   2   0   2   2   2   2   2   2   2   0   0   2   0   0   2   0   2   0   0   2   2   2   0   0   2   2   2   2   0   2   2   2   0   0   0   2   0   2   2   0   0   2   2   2   2   2   2   2   0   2   2   2   2   0   2   2   0   0   0   2   0   2   2   2   0   0   0   0   2   2   0   0   0   2   0   0   2   0   2   0   2   0   2   2   0   0   2   0   0   2   2   0   2   2   2   0   0   2   2   2   2   0   2   0   2   0   0   2   0   0   0   0   2   2   0   0   2   0   2   0   0   0   0   0   2   0   0   2   0   2   2   2   2   2   0   0   0   2   0   0   0   0   0   2   2   0   2   0   2   0   0   0   0   0   2   2   2   2   2   2   0   2   0   0   2   2   2
 MK-5-16                0   2   2   2   0   0   2   2   0   0   2   2   2   0   2   0   2   0   2   2   2   2   0   0   0   2   0   2   2   2   0   2   2   2   0   2   2   2   2   2   0   2   0   0   2   0   0   2   0   2   0   0   2   2   2   0   0   2   2   2   2   0   2   2   2   0   0   0   2   0   2   2   0   0   2   2   2   2   2   2   0   0   2   2   2   2   0   2   2   0   0   0   2   0   2   2   2   0   0   0   0   2   2   0   0   0   2   0   0   2   0   0   0   2   0   2   0   0   0   2   0   0   2   2   0   2   2   2   0   0   2   2   2   2   2   2   0   2   0   0   2   0   2   0   0   2   2   0   0   2   0   2   0   0   0   0   0   2   0   0   2   0   2   2   0   2   2   0   0   0   2   2   0   0   0   0   2   2   0   2   0   2   0   0   2   0   0   2   2   2   2   2   2   0   2   0   0   2   2   2
 MK-6-1                 0   2   0   0   2   2   0   2   2   0   2   2   2   0   0   0   0   2   2   0   0   0   2   2   0   0   0   0   0   0   2   0   0   0   2   2   2   0   2   0   0   0   0   2   2   0   0   0   0   2   0   2   2   0   0   0   2   0   0   2   0   0   2   2   2   2   0   0   0   0   2   0   0   0   0   2   0   2   2   0   0   2   0   0   0   0   2   2   0   2   0   2   0   2   0   0   2   0   0   0   2   0   2   0   0   2   2   2   2   2   2   0   0   0   2   0   2   0   0   0   2   0   2   0   2   2   2   2   2   2   2   2   2   2   2   0   0   0   0   2   2   2   2   2   0   2   2   0   2   2   0   0   0   2   0   2   0   2   0   0   0   0   0   2   2   2   2   0   0   0   2   2   0   0   0   0   2   2   0   0   0   2   2   2   0   2   2   0   2   2   0   2   0   0   0   2   0   0   2   2
 MK-6-2                 0   2   0   0   2   2   0   2   2   0   2   2   2   0   0   0   0   2   2   0   0   2   2   2   0   0   0   0   0   0   2   0   0   0   2   2   0   0   2   0   0   0   0   2   2   0   0   0   0   2   0   2   2   0   0   2   2   0   0   2   0   0   2   2   0   2   0   0   0   0   2   0   0   0   0   2   0   2   0   0   0   2   0   0   0   0   2   2   0   2   0   0   0   2   0   0   0   0   0   0   0   0   2   0   0   2   2   2   2   2   2   0   0   0   2   0   2   0   0   0   0   0   2   0   2   2   2   2   2   2   2   2   2   2   2   0   0   0   0   2   2   2   2   2   0   2   2   0   2   2   0   0   0   2   0   2   0   0   0   0   0   0   0   2   2   2   2   0   0   0   2   2   0   0   0   0   2   2   0   0   0   2   2   2   0   2   2   0   2   2   0   0   0   0   0   0   0   0   2   2
 MK-6-3                 0   2   0   0   2   2   2   2   2   0   2   2   0   0   0   0   0   0   2   0   0   2   2   2   0   0   0   0   0   2   0   0   0   0   2   2   0   2   2   0   0   0   0   2   2   0   0   0   0   2   0   0   2   0   0   2   2   0   0   2   0   0   2   2   2   2   0   0   0   0   2   0   0   0   2   2   0   2   0   0   0   2   0   2   0   0   2   2   0   2   0   0   0   2   0   0   2   0   0   0   0   0   2   0   0   2   2   2   2   2   2   0   0   0   2   0   2   0   0   0   0   0   2   0   2   2   2   2   2   2   2   2   0   2   0   0   2   0   0   2   2   2   2   2   0   2   2   0   2   2   0   0   0   2   0   2   0   0   0   0   0   0   0   2   2   2   2   0   0   2   2   2   0   0   2   0   2   2   0   0   0   2   2   2   0   2   2   0   2   0   0   0   0   0   0   0   0   0   2   2
 MK-6-4                 0   0   0   0   2   2   2   2   2   0   2   2   0   0   0   0   0   0   2   0   0   2   2   0   0   0   2   0   0   2   0   2   0   0   2   2   0   2   2   0   0   0   0   2   2   0   0   0   0   2   0   0   2   0   0   2   2   0   0   2   0   0   2   2   2   2   0   0   0   0   2   0   0   0   0   2   0   2   2   0   0   2   0   2   0   0   2   2   0   2   0   0   0   2   0   0   2   0   0   0   0   0   2   0   0   2   2   2   2   2   2   2   0   2   0   0   2   0   0   0   0   0   2   0   2   2   2   2   2   2   2   0   0   0   0   0   0   2   0   2   0   2   0   2   0   2   2   2   2   2   0   0   0   0   0   2   0   0   0   0   0   0   0   0   2   2   2   0   0   2   2   2   0   0   2   0   2   2   0   0   0   0   2   2   0   2   2   0   2   0   0   0   2   2   0   0   0   0   2   2
 MK-6-5                 0   0   0   0   2   2   2   2   2   0   2   0   0   2   0   0   0   0   2   0   0   2   2   0   0   0   2   0   0   2   2   2   0   0   0   0   2   2   2   0   0   0   0   2   2   0   0   0   0   2   0   0   2   0   0   2   2   0   0   2   0   0   0   2   2   2   0   2   2   0   2   0   0   0   0   2   0   2   2   0   0   2   0   2   0   0   2   2   0   2   0   0   0   2   0   0   2   0   0   0   0   0   2   0   0   0   2   2   2   2   2   2   0   2   0   0   2   0   0   0   0   0   2   0   2   2   0   2   2   2   2   0   0   0   0   2   0   2   0   0   0   2   0   2   0   2   2   0   0   2   0   0   2   0   0   2   0   0   0   0   0   0   0   0   2   2   2   0   0   2   0   2   0   0   2   2   0   2   0   0   0   0   2   2   2   2   2   0   2   2   0   0   2   2   0   0   0   0   2   2
 MK-6-6                 0   0   0   0   2   2   2   2   2   0   2   0   2   2   0   0   0   0   2   0   2   2   2   0   0   0   2   0   0   2   2   2   0   0   2   0   2   2   2   0   0   0   0   2   2   0   0   0   2   2   0   0   2   0   0   0   2   0   0   2   0   0   0   0   2   2   0   2   2   0   2   0   2   0   0   2   0   2   2   0   2   2   2   2   0   0   2   2   0   2   0   0   0   2   0   0   0   0   0   0   0   2   2   0   0   2   2   2   2   2   2   2   0   2   2   0   2   0   2   0   0   0   0   0   2   2   2   2   2   2   2   0   0   0   0   2   0   2   0   0   0   2   0   0   0   2   2   0   0   2   0   0   2   0   0   2   0   0   0   0   0   0   0   0   2   2   2   0   0   2   2   2   2   0   2   2   0   2   0   0   0   0   2   2   2   2   2   0   2   2   0   2   0   2   0   0   0   0   2   2
 MK-6-7                 0   0   0   0   2   2   2   2   2   0   0   0   2   2   0   0   0   0   2   0   2   0   2   2   0   0   2   0   0   0   0   2   2   0   2   0   2   0   0   0   0   0   0   2   2   2   0   0   2   2   0   0   2   0   0   0   2   0   0   0   0   0   0   2   2   2   2   2   2   0   2   0   2   0   0   2   0   2   2   0   2   2   2   2   0   0   0   2   0   2   0   0   0   2   0   2   0   2   0   0   0   2   0   0   2   2   2   2   2   0   2   0   0   2   2   0   2   0   2   0   0   0   0   0   0   2   0   2   2   2   2   0   0   0   0   2   0   2   0   0   0   2   0   0   0   2   2   0   0   2   0   0   2   0   0   2   0   0   0   0   0   0   0   0   2   2   2   0   0   2   2   2   2   0   2   0   0   2   0   0   0   0   2   2   2   2   2   0   2   2   0   2   0   2   0   0   0   0   2   2
 MK-6-8                 0   0   0   0   0   2   2   2   2   0   0   0   2   2   0   0   2   0   2   0   2   2   2   2   0   0   2   0   0   0   0   2   2   0   2   0   2   0   0   0   0   0   0   2   2   2   0   0   2   2   0   2   2   0   2   0   2   0   0   0   0   0   0   2   2   2   2   2   2   0   2   0   2   0   0   2   0   0   2   0   2   2   2   0   0   0   0   0   0   2   0   0   0   2   0   2   0   2   0   0   0   2   0   0   2   0   2   2   2   0   2   0   0   2   2   0   2   0   2   0   0   2   0   0   0   2   0   2   2   2   2   0   0   0   0   0   0   2   0   0   0   2   0   0   0   2   2   0   0   2   0   0   2   0   0   2   0   0   0   0   0   0   0   0   2   2   2   0   0   2   2   2   0   0   2   2   0   2   0   2   0   0   2   2   2   2   2   0   2   0   0   2   0   2   0   0   2   0   2   2
 MK-6-9                 0   0   0   0   0   2   2   2   2   0   0   0   2   2   0   0   2   0   2   0   2   2   2   0   0   0   2   2   0   0   0   2   2   0   2   0   2   0   0   0   2   0   0   2   2   2   0   0   2   2   0   0   2   0   2   0   2   0   0   0   0   0   0   2   2   2   2   2   2   0   2   0   2   0   2   2   2   0   2   0   2   2   0   0   0   0   0   0   0   2   0   0   0   2   0   2   0   0   0   2   0   0   0   0   2   0   2   2   0   0   2   0   2   2   2   0   2   0   2   0   0   2   0   0   0   2   0   2   2   0   2   0   0   0   0   0   0   2   0   0   0   2   0   0   0   2   0   2   0   2   0   0   2   2   0   2   0   2   0   0   0   0   0   0   2   2   2   0   0   2   2   2   0   0   2   2   0   2   0   2   0   0   2   2   2   2   0   2   2   0   0   2   0   2   0   0   2   0   2   2
 MK-6-10                0   0   0   0   0   2   2   0   2   0   0   0   2   2   0   0   2   0   2   0   2   2   2   2   0   0   2   2   0   0   0   0   2   0   2   0   2   0   0   0   0   0   0   2   2   2   0   2   2   2   0   0   2   0   2   0   2   0   0   0   0   0   0   2   2   2   2   2   2   0   2   0   2   0   2   2   2   0   2   0   2   2   0   0   0   0   0   2   0   2   0   0   0   2   0   2   0   0   0   2   0   0   2   0   2   0   2   2   0   2   2   0   2   2   2   0   2   0   2   0   0   2   0   0   0   2   0   2   2   0   2   0   0   0   0   0   2   2   0   0   0   0   0   0   0   2   0   2   0   2   0   0   2   2   0   2   0   2   0   0   0   0   0   0   0   2   2   0   0   2   2   2   0   0   0   2   0   2   0   2   0   0   2   2   2   2   0   2   0   0   0   2   0   2   0   0   2   0   0   2
 MK-6-11                0   0   0   0   0   2   2   0   2   0   0   0   2   2   0   0   0   0   2   0   2   2   2   2   2   0   2   0   0   0   0   0   2   0   2   0   2   2   0   0   0   0   0   2   2   2   0   2   2   2   0   0   2   0   2   0   2   0   0   0   0   0   0   2   2   0   2   2   2   0   2   0   2   0   2   2   2   0   2   0   0   2   0   0   0   0   0   2   0   0   0   0   0   2   0   2   0   0   0   2   0   0   2   0   2   0   2   2   0   2   2   0   2   2   2   0   2   2   2   0   0   2   0   0   0   2   0   2   2   0   0   0   0   0   0   2   2   2   0   0   0   0   0   0   0   2   0   2   0   2   0   0   2   2   0   2   0   2   0   0   0   0   0   0   0   2   2   2   0   0   2   2   0   0   0   0   2   2   0   2   2   0   2   2   2   2   0   2   2   0   0   2   0   2   0   0   0   0   0   2
 MK-6-12                0   0   0   0   0   0   2   2   2   0   0   0   2   2   0   0   0   0   2   0   2   2   2   2   2   0   2   2   0   0   0   0   2   0   2   2   2   2   0   0   0   0   0   2   2   2   2   2   0   2   0   0   2   0   2   0   2   0   0   0   0   0   0   2   2   2   2   2   0   0   0   0   2   0   2   0   2   0   2   0   0   2   0   0   0   2   0   2   0   0   0   0   0   2   2   2   0   0   2   2   0   0   2   0   2   2   2   2   0   2   2   0   2   0   2   0   2   2   2   0   0   2   0   0   0   2   0   2   2   0   0   0   0   0   0   2   2   2   0   0   0   0   0   0   0   2   0   2   2   2   0   0   2   2   0   2   0   2   0   0   0   0   0   0   0   2   2   2   0   0   2   2   0   0   0   0   0   2   0   2   2   2   2   2   2   2   0   0   2   0   0   2   0   2   0   0   0   0   0   0
 MK-6-13                0   0   0   0   0   2   2   2   2   0   0   0   2   2   0   0   0   0   2   0   2   2   2   2   2   0   2   0   0   0   0   0   2   0   2   2   2   2   0   0   0   0   0   2   2   2   2   2   0   2   0   0   0   0   2   0   2   0   0   0   2   2   0   2   2   2   0   2   0   0   2   0   2   0   2   0   0   0   2   0   0   2   0   0   0   2   2   2   2   0   0   0   0   2   2   2   0   2   2   2   0   0   2   2   2   2   2   2   0   2   2   2   2   0   2   0   2   2   2   0   0   2   0   0   0   2   0   2   2   0   0   0   2   0   2   2   2   2   0   0   0   0   0   2   0   2   0   2   2   2   0   0   2   2   0   2   2   2   0   0   0   0   0   0   0   2   2   2   0   2   2   2   0   2   0   0   0   0   0   2   2   2   2   2   2   2   0   0   2   0   0   2   0   2   0   0   0   0   0   0
 MK-6-14                2   0   0   0   0   2   0   2   2   0   0   0   2   2   0   0   0   0   2   0   2   2   2   2   2   0   2   0   0   0   0   0   2   0   2   2   2   2   0   2   0   0   0   2   2   2   2   2   0   2   2   0   0   0   2   2   2   0   2   0   2   2   0   2   2   2   2   2   0   0   2   0   2   0   2   0   2   0   2   0   0   2   0   0   0   2   2   2   2   0   0   0   0   2   2   2   2   2   2   2   2   2   2   0   2   2   2   2   0   2   2   2   2   0   2   0   2   2   2   2   0   2   0   0   0   2   0   2   2   0   0   0   2   0   0   2   0   2   0   0   0   0   0   2   2   2   0   2   2   2   2   0   2   2   0   2   2   2   0   0   0   0   0   0   2   0   2   0   0   0   2   0   0   2   0   0   0   0   0   2   0   2   2   2   2   2   0   0   2   0   0   2   0   2   0   0   0   0   0   0
 MK-6-15                0   0   0   0   0   2   0   2   2   0   0   2   2   2   0   0   0   0   2   0   0   2   2   2   0   0   2   2   0   0   0   0   2   0   2   2   2   2   0   2   0   0   0   2   2   2   2   2   0   2   2   0   0   0   2   2   2   0   2   0   0   2   0   2   2   2   2   2   0   0   2   2   2   0   2   0   2   2   2   0   0   2   0   0   0   2   2   2   2   0   0   0   0   2   2   2   2   2   2   0   2   2   2   0   2   2   2   2   0   2   2   2   2   0   2   0   2   2   0   0   0   2   2   0   0   2   0   2   2   0   0   0   2   0   0   2   0   2   0   0   0   0   0   2   2   2   2   2   2   2   2   0   2   2   0   2   2   2   0   0   0   0   0   0   2   0   2   0   0   0   0   0   0   0   0   0   0   2   0   0   2   2   2   2   2   2   0   0   2   0   0   2   0   2   0   0   0   0   0   0
 MK-6-16                0   0   0   0   2   2   0   2   2   0   0   2   2   2   0   0   2   0   2   0   0   2   2   2   2   2   2   2   0   0   0   0   2   0   2   2   2   2   0   2   0   0   0   2   2   2   2   2   0   2   2   0   0   0   2   2   2   0   2   0   0   2   2   2   2   2   2   2   0   0   2   0   2   0   2   0   2   2   2   0   0   2   0   0   0   2   2   2   2   0   0   0   0   2   2   0   2   2   2   0   2   2   2   0   2   2   2   2   0   2   2   2   2   0   0   0   2   2   0   0   0   2   2   2   0   2   0   2   2   0   0   0   2   0   0   2   0   2   0   0   2   0   0   2   2   2   2   2   2   2   2   2   2   2   0   2   2   2   0   0   0   0   0   0   2   0   2   0   0   0   0   0   0   0   0   0   0   2   0   0   2   2   2   2   2   2   0   2   2   0   0   2   0   2   0   0   0   0   0   0
 
!****************************************** Phenotypic Data **********************************************************
!-100.0 is resevred for missing phenotype
SimulatedTrait1        15.3114   14.4690   14.4469   14.4849   12.8492   16.4074   12.0858   15.4903   12.1364   21.9340   16.1324   15.6111   12.4744   13.0003   13.9296   15.4447   14.3176   19.2445   18.0463   17.8461   11.2179   16.8531   13.5061   15.0203   12.2920   13.3877   13.1534   11.7425   17.0741   18.0255   15.5845    9.4509   17.3045   15.1900   14.6772   11.4020   15.7537   16.0594   15.0522   16.0045   16.9092   20.8105   17.1148   14.9765   19.8296   19.2804   16.0203   15.2082   11.6427   17.8889   17.7731   17.2596   13.6283   16.4775   13.5129   17.1060   17.7314   18.0967   13.3838   14.7262   15.6164   13.7112   11.4492   11.0668   16.6790   17.7371   16.8322   20.4696   13.6188   13.0061   12.6490   18.3216   13.0547   13.8420   15.3120    9.0241   16.0662   17.0004   13.8954   16.9106   15.9868   19.1474   13.8570   13.0207   17.0511   14.4825   16.9862   14.5209   17.3269   16.7772   14.2231   11.0760   18.6523   13.3481   19.8127   13.0680   14.0247   10.6269   20.7513   14.0853   15.7912   18.4383   15.1311   17.5073   15.6841   14.1307   15.3178   15.0874   13.2677   14.7327   20.9199   17.8088   14.6004   10.6257    6.1278   13.0550   15.9513   14.3121   14.7503   20.3066   10.8585   15.4022   11.8987   17.1896   13.3792   16.7816   11.2093   19.0409   18.2642   12.6314   15.6916   18.5372   13.8921   15.1768   13.7041   13.6064   19.3723   15.8523   18.2626   14.6332   14.4337   14.8975   15.5922   14.8359   12.5524   17.0500   17.6297   11.4762    9.9944    9.0812   18.9558   15.0841   16.9095   10.8212    9.8923   11.4230   14.9504   15.8088   13.3507   16.1199    9.6613   14.6701   17.3040   16.4256   20.9255   16.1493   15.8875   19.5227   13.7906    8.2457   14.6006   15.4839   17.5072   15.9957   18.8179   17.9545   17.0768   17.9798   16.4136   13.3044   17.8310   17.1679   18.5002   17.2750   16.0155   11.8908   13.4162   17.8840   13.2109   17.4395   13.6842   15.1906   15.5683   14.8591   13.7413   12.8905   17.2708   15.4356   10.8518   15.2032
SimulatedTrait2         8.0230   14.3012   11.8832   11.3840    9.1099    8.5749    8.5245   10.6008   10.8739    9.6753   10.8205    9.3947    7.9296   10.2279    8.8858   10.3698   10.1472    9.4235    7.9473    8.1996   10.6066    9.5583   10.1233    6.6227    8.1909   12.1026    8.9091   10.2289    7.7061    7.7329    8.8774    7.8186    8.7118    9.9642    9.4905   10.1884    8.2518    9.8693    8.4913   11.0569    9.6395    9.3783    8.5273    9.3227   11.4919    9.2014   10.7654   10.9659    9.0936   10.9846    9.9832   11.3682   10.2191    8.0771    9.3577    6.3615    8.7965    9.7729   10.4654    9.9694   12.2139   10.9049   11.2274   11.6621   10.6295   10.4830    8.5863    8.6406    7.8658   12.8126   10.5677   13.7928   13.2943    9.5561   11.0169   11.3766    9.7474    9.9127   11.1087   10.0546   12.1101   11.7729   10.7203    8.1975    8.6579   10.1674   10.4586    9.9753    9.8183    8.5134    9.5299   10.1353    9.7187    9.3075    8.7874   10.3550    6.2828   11.7275    8.7113   12.8727   11.7094    9.2505   10.8841    7.2928    8.2879    8.4427    8.5484   11.6869   10.7144   10.7289   11.2704    7.9151   10.6642   11.4093   10.1074   11.3659    6.4007    9.2640    7.9020   10.1320   11.6856   12.2778    7.6300    8.2419    6.6017   10.2013   10.3517    9.4431    7.4335    9.9878    9.2345    6.8186    9.0573    8.5699    7.4057   11.1927   11.3242    9.3977    9.7239    9.7027    8.0227    9.5472   10.5953    7.4167   11.8124   10.9580    7.1470    9.1993    9.3742   10.6454   11.0610   11.0970    7.8653    9.8455   11.4409    9.7635   11.7848   10.0552    8.0255   10.4495    8.8259   10.6510   13.5838    7.4223    7.7562   10.2660   11.8444   11.9890   11.0842    9.3858   10.3993    6.9799    9.3390    8.8627    9.7314   13.0526    9.5084    9.5976    9.2998   11.1271   10.2048    9.1778    9.2732   10.1640    8.3007    9.6285    6.9545    9.3074    6.1624    8.8680   10.1987    9.9831   11.8696    8.8085    8.3474   12.4474   12.1081    7.5828    8.0994   11.8760
 
