# Supplementary material for: Inclusive Composite Interval Mapping of QTL by Environment Interactions in Biparental Populations
Source: PLoS One. 2015 Jul 10;10(7):e0132414. doi: 10.1371/journal.pone.0132414 (PMC4498613; doi:10.1371/journal.pone.0132414)
Supplement: S4 File — (ZIP) [file pone.0132414.s004.zip › H=0.1/L1/run_00107.met]

!**********************Note: lines staring with "!" are remarks and will be ignored in the program********************
!*********************************General Information**********************************
!Assuming F1 = P1 x P2, populations available in QTL IciMapping are: 
!  1, P1BC1F1 = P1 x F1, the first backcrossing where P1 is used as the recurrent parent;
!  2, P2BC1F1 = P2 x F1, the first backcrossing where P2 is used as the recurrent parent;
!  3, F1DH, F1-derived doubled haploids; 
!  4, RIL or F1RIL, recombination inbred lines through the repeated selfing of F1;
!  5, P1BC1RIL, recombination inbred lines through the repeated selfing of P1BC1F1;
!  6, P2BC1RIL, recombination inbred lines through the repeated selfing of P2BC1F1;
!  7, F2, the selfing generation of F1;
!  8, F3, the selfing generation of F2;
!  9, P1BC2F1, the second backcrossing where P1 is used as the recurrent parent; 
! 10, P2BC2F1, the second backcrossing where P2 is used as the recurrent parent;
! 11, P1BC2RIL, recombination inred lines through the repeated selfing of P1BC2F1; 
! 12, P2BC2RIL, recombination inred lines through the repeated selfing of P2BC2F1; 
! 13, P1BC1F2, the selfing generation of P1BC1F1; 
! 14, P2BC1F2, the selfing generation of P2BC1F1; 
! 15, P1BC2F2, the selfing generation of P1BC2F1; 
! 16, P2BC2F2, the selfing generation of P2BC2F1; 
! 17, P1BC1DH, P1BC1F1-derived doubled haploids; 
! 18, P2BC1DH, P2BC1F1-derived doubled haploids; 
! 19, P1BC2DH, P1BC2F1-derived doubled haploids; 
! 20, P2BC2DH, P2BC2F1-derived doubled haploids; 
   3      !Mapping Population (see remarks above)
   2      !Mapping Function (1 for Kosambi; 2 for Haldane; 3 for Morgan)
   2      !Marker Space Type (1 for intervals; 2 for positions)
   1      !Marker Space Unit(1 for centiMorgans; 2 for Morgan)
   6      !Number of Chromosomes (or Linkage Groups)
 200      !Size of the mapping population
   2      !Number of environments
 
!***************************************** Chromosomes and Linkage Maps **********************************************
!Chromosome                 NumMarkers
-CH1                        16
-CH2                        16
-CH3                        16
-CH4                        16
-CH5                        16
-CH6                        16
!Linkage map (Marker name followed by position or the interval length)
 MK-1-1                1     0.000
 MK-1-2                1    10.000
 MK-1-3                1    20.000
 MK-1-4                1    30.000
 MK-1-5                1    40.000
 MK-1-6                1    50.000
 MK-1-7                1    60.000
 MK-1-8                1    70.000
 MK-1-9                1    80.000
 MK-1-10               1    90.000
 MK-1-11               1   100.000
 MK-1-12               1   110.000
 MK-1-13               1   120.000
 MK-1-14               1   130.000
 MK-1-15               1   140.000
 MK-1-16               1   150.000
 MK-2-1                2     0.000
 MK-2-2                2    10.000
 MK-2-3                2    20.000
 MK-2-4                2    30.000
 MK-2-5                2    40.000
 MK-2-6                2    50.000
 MK-2-7                2    60.000
 MK-2-8                2    70.000
 MK-2-9                2    80.000
 MK-2-10               2    90.000
 MK-2-11               2   100.000
 MK-2-12               2   110.000
 MK-2-13               2   120.000
 MK-2-14               2   130.000
 MK-2-15               2   140.000
 MK-2-16               2   150.000
 MK-3-1                3     0.000
 MK-3-2                3    10.000
 MK-3-3                3    20.000
 MK-3-4                3    30.000
 MK-3-5                3    40.000
 MK-3-6                3    50.000
 MK-3-7                3    60.000
 MK-3-8                3    70.000
 MK-3-9                3    80.000
 MK-3-10               3    90.000
 MK-3-11               3   100.000
 MK-3-12               3   110.000
 MK-3-13               3   120.000
 MK-3-14               3   130.000
 MK-3-15               3   140.000
 MK-3-16               3   150.000
 MK-4-1                4     0.000
 MK-4-2                4    10.000
 MK-4-3                4    20.000
 MK-4-4                4    30.000
 MK-4-5                4    40.000
 MK-4-6                4    50.000
 MK-4-7                4    60.000
 MK-4-8                4    70.000
 MK-4-9                4    80.000
 MK-4-10               4    90.000
 MK-4-11               4   100.000
 MK-4-12               4   110.000
 MK-4-13               4   120.000
 MK-4-14               4   130.000
 MK-4-15               4   140.000
 MK-4-16               4   150.000
 MK-5-1                5     0.000
 MK-5-2                5    10.000
 MK-5-3                5    20.000
 MK-5-4                5    30.000
 MK-5-5                5    40.000
 MK-5-6                5    50.000
 MK-5-7                5    60.000
 MK-5-8                5    70.000
 MK-5-9                5    80.000
 MK-5-10               5    90.000
 MK-5-11               5   100.000
 MK-5-12               5   110.000
 MK-5-13               5   120.000
 MK-5-14               5   130.000
 MK-5-15               5   140.000
 MK-5-16               5   150.000
 MK-6-1                6     0.000
 MK-6-2                6    10.000
 MK-6-3                6    20.000
 MK-6-4                6    30.000
 MK-6-5                6    40.000
 MK-6-6                6    50.000
 MK-6-7                6    60.000
 MK-6-8                6    70.000
 MK-6-9                6    80.000
 MK-6-10               6    90.000
 MK-6-11               6   100.000
 MK-6-12               6   110.000
 MK-6-13               6   120.000
 MK-6-14               6   130.000
 MK-6-15               6   140.000
 MK-6-16               6   150.000
!*********************************** Marker Types ********************************************************************
!Co-dominant marker: When heterozygote F1 is present, P1 is coded as 2, F1 is coded as 1, and P2 is coded as 0; Otherwise, P1 is coded as 2, and P2 is coded as 0. 
!Dominant marker: When heterozygote F1 is present, P1 and F1 are coded as 12, and P2 is coded as 0; Otherwise, P1 is coded as 2, and P2 is coded as 0.  
!Recessive markers: When heterozygote F1 is present, P1 is coded as 2, and F1 and P2 are coded as 10; Otherwise, P1 is coded as 2, and P2 is coded as 0. 
!Missing marker is coded as -1. 
 MK-1-1                 0   0   0   2   0   2   2   0   2   2   0   2   0   2   2   2   2   2   2   2   0   2   2   2   0   0   0   0   0   2   0   0   0   0   0   0   0   2   0   2   0   0   2   2   0   0   2   0   2   2   2   0   2   2   0   0   0   2   0   2   0   0   0   0   2   0   2   2   0   0   2   2   2   2   0   0   0   0   0   2   2   0   0   0   2   2   0   2   0   0   0   0   0   0   2   2   0   2   2   2   2   0   2   0   2   2   0   2   2   0   2   0   2   0   0   2   2   0   2   2   0   2   2   2   2   0   0   0   2   2   2   2   0   2   0   2   2   2   2   2   0   2   2   0   2   2   2   2   0   2   0   2   2   2   2   0   0   2   0   2   0   2   0   2   0   2   2   2   0   2   0   0   2   2   0   2   2   0   0   2   2   0   0   0   0   0   0   0   2   2   2   0   2   2   2   2   0   2   2   2
 MK-1-2                 2   0   0   2   0   2   2   0   2   2   0   2   0   2   2   2   2   2   2   2   0   2   2   0   0   0   2   0   0   0   0   0   0   2   0   0   0   0   0   2   0   0   2   2   0   2   2   0   2   2   2   0   2   2   0   2   0   2   0   0   0   0   0   0   2   0   2   2   0   0   2   2   2   2   2   2   0   0   2   2   0   0   0   0   2   2   0   2   0   0   0   0   0   0   2   2   0   2   2   2   2   0   2   0   2   2   0   0   0   0   2   0   2   0   0   0   2   0   2   2   0   2   2   2   2   0   0   0   2   2   2   2   0   2   2   2   2   2   2   2   0   0   2   0   2   0   0   2   0   2   0   0   2   2   2   0   0   2   0   2   0   2   0   2   0   2   2   0   0   2   0   0   2   2   0   2   2   0   0   2   2   0   0   0   2   0   0   0   0   2   2   0   0   2   2   2   0   2   2   2
 MK-1-3                 2   0   0   2   0   2   2   0   0   2   0   2   0   2   2   0   2   2   2   2   0   2   2   0   0   0   2   0   0   0   0   0   0   2   0   0   0   0   0   2   0   0   2   2   0   0   2   2   2   2   2   0   2   2   0   2   0   2   0   2   0   0   0   0   0   0   2   2   0   0   2   2   2   2   2   2   0   0   0   2   0   0   0   0   2   2   0   2   0   0   0   0   0   0   2   2   0   2   2   2   2   2   2   0   2   2   0   2   0   0   2   0   2   0   0   0   2   0   2   2   0   2   2   2   2   0   2   0   2   2   2   0   0   0   2   2   2   2   2   2   0   0   2   0   2   0   0   2   0   2   0   0   2   2   2   0   0   2   0   2   0   0   0   2   0   2   0   2   0   2   0   0   2   2   0   2   2   0   0   2   2   0   0   0   2   0   0   0   0   2   2   0   0   2   2   2   0   2   2   2
 MK-1-4                 2   0   0   2   0   2   2   0   0   2   0   2   0   2   2   0   2   2   2   2   0   2   2   0   0   0   2   2   0   0   2   0   0   2   0   0   2   0   2   2   0   0   2   2   0   0   2   2   2   2   2   0   2   2   2   2   0   2   0   2   0   0   0   0   0   0   2   2   0   0   2   2   2   0   2   2   0   0   0   2   0   2   0   0   2   2   0   2   0   0   0   2   0   0   2   2   0   2   2   2   2   2   2   0   2   2   0   2   0   0   2   0   2   0   0   0   2   0   2   2   0   2   2   0   2   0   2   0   2   2   2   0   0   0   2   2   2   2   0   2   0   2   2   0   2   0   0   2   0   2   0   0   0   2   2   0   0   2   0   2   0   0   0   2   0   2   0   2   0   2   0   0   2   2   0   2   2   0   0   2   2   0   0   0   2   0   0   0   0   2   2   0   0   2   2   2   0   2   2   2
 MK-1-5                 2   0   0   2   0   2   2   2   0   2   0   2   0   2   2   0   2   2   2   2   0   2   2   0   0   0   2   2   0   0   2   0   0   2   0   0   2   0   2   2   0   0   0   2   0   0   0   2   2   2   2   0   2   2   2   2   0   0   0   0   0   0   0   0   0   0   2   0   0   0   2   0   2   0   2   2   0   0   0   2   0   2   0   0   0   2   0   0   0   0   0   2   2   0   2   2   0   2   2   0   2   2   2   0   2   2   0   2   0   0   2   0   2   0   0   0   2   0   2   2   0   2   2   0   2   0   2   0   2   2   2   0   0   0   0   2   2   2   0   2   0   0   0   0   2   0   0   2   2   2   0   0   0   2   2   0   2   2   0   0   0   0   0   2   2   2   0   2   0   2   0   0   2   2   0   2   2   0   0   2   2   0   0   0   2   0   0   0   0   2   2   0   0   2   2   2   0   2   2   2
 MK-1-6                 2   0   0   2   0   2   2   2   0   2   0   2   0   2   2   0   2   2   2   2   0   2   2   0   0   0   2   2   0   0   2   2   0   2   0   0   2   0   2   2   2   0   0   2   0   0   0   2   2   2   2   0   2   2   0   2   0   2   0   0   2   2   0   2   0   0   2   0   0   2   2   0   2   0   2   0   0   2   0   2   0   2   0   2   0   2   0   0   0   0   0   2   2   0   2   2   0   2   2   0   2   2   2   0   2   2   0   2   0   0   2   0   2   0   0   0   2   0   2   2   0   2   2   0   2   0   2   0   2   0   2   0   0   0   0   2   2   2   2   2   0   0   0   0   2   0   0   2   2   2   0   0   0   2   2   2   2   2   0   0   0   0   0   2   2   2   0   2   0   2   0   0   2   2   0   0   2   0   0   0   2   0   2   0   2   0   0   0   0   2   2   0   0   2   0   2   0   2   2   2
 MK-1-7                 2   0   0   2   0   2   0   0   0   2   0   0   0   2   2   0   0   2   2   2   0   2   2   0   0   0   2   2   0   0   2   2   0   2   0   0   2   0   2   2   0   0   0   2   0   0   0   2   2   2   2   0   2   2   0   2   0   2   0   0   2   2   0   2   0   0   2   0   0   2   2   2   2   0   2   0   0   2   0   2   2   2   2   2   0   2   0   0   0   0   0   2   2   0   2   2   0   2   2   0   2   2   2   0   2   2   0   2   0   0   2   0   2   0   0   0   2   0   0   2   0   2   2   0   2   0   2   0   2   0   2   0   0   2   0   2   2   2   2   0   0   0   0   0   2   0   0   2   2   2   0   0   0   2   0   0   0   2   0   0   0   0   0   2   2   2   0   2   0   0   0   2   2   2   0   0   2   0   0   0   2   0   2   2   2   0   0   0   0   2   2   0   0   2   0   2   2   2   2   2
 MK-1-8                 2   0   0   2   0   2   0   0   0   2   2   0   0   2   2   0   0   2   2   2   2   2   2   0   0   0   2   2   0   2   0   2   0   2   0   0   2   0   2   2   0   0   0   2   2   2   2   2   2   2   2   0   2   2   2   2   0   2   0   0   2   2   0   2   0   0   2   0   0   2   0   2   2   0   2   0   0   2   0   2   2   2   2   2   0   0   0   0   0   2   2   2   2   0   0   2   0   2   2   0   0   2   2   0   2   2   0   2   0   0   2   0   2   0   0   0   2   0   0   2   0   2   2   0   2   2   2   0   2   0   2   0   0   0   0   2   2   2   2   0   0   0   0   0   2   0   0   2   2   2   0   0   0   2   0   0   0   2   0   0   0   0   0   2   2   2   0   2   0   0   0   2   2   2   0   0   2   0   0   0   2   0   2   2   2   0   0   0   0   2   2   0   0   0   2   2   2   2   2   2
 MK-1-9                 2   0   0   2   2   2   0   0   0   2   2   0   0   0   2   0   0   2   2   2   2   2   2   0   0   0   2   2   0   2   0   2   0   2   0   0   2   0   2   2   0   0   0   0   2   2   2   2   2   2   2   0   2   2   2   2   0   2   0   0   2   2   0   2   0   0   2   0   0   0   0   2   2   0   2   0   2   0   0   2   2   2   2   2   2   0   0   0   0   2   2   2   2   0   0   2   0   2   2   0   0   2   2   0   2   2   0   2   0   0   2   0   2   0   0   0   2   0   2   2   0   2   2   0   2   2   2   0   2   0   0   0   0   0   0   2   2   0   2   0   0   0   2   0   2   0   0   2   2   2   0   0   0   2   2   0   0   2   0   0   0   0   0   2   2   2   0   2   0   0   0   2   2   2   0   0   2   0   0   0   2   0   2   2   2   0   0   0   2   2   2   0   0   0   2   0   2   2   2   2
 MK-1-10                2   0   0   0   2   2   0   0   0   2   2   0   0   0   2   0   0   2   2   2   2   2   2   0   0   0   2   2   0   0   0   2   0   2   0   0   2   0   2   2   0   0   0   0   2   2   2   2   2   2   2   2   2   2   2   2   0   2   0   0   2   2   0   2   0   0   2   0   0   0   2   2   2   0   2   0   2   0   0   2   2   2   2   2   2   0   2   0   0   2   2   0   2   0   0   2   0   2   2   0   0   2   2   0   2   2   2   2   0   0   2   0   2   0   0   0   2   2   2   2   0   2   2   0   2   2   2   0   2   0   0   0   0   0   2   2   2   0   2   0   0   0   2   0   2   0   0   2   2   2   0   0   0   2   2   0   0   2   0   0   0   0   0   2   2   2   0   2   0   2   2   2   2   2   0   0   2   0   0   0   2   0   2   2   2   0   0   0   2   2   0   0   0   0   2   0   0   2   2   2
 MK-1-11                2   0   0   0   2   2   0   0   0   2   0   0   0   0   2   0   0   2   0   2   2   2   2   0   0   0   2   2   0   0   0   2   0   2   0   0   2   0   2   2   0   0   0   0   2   2   2   2   2   2   2   2   2   2   0   2   0   2   0   0   2   0   2   2   0   0   2   0   0   2   0   2   2   0   2   0   2   0   0   0   2   2   2   2   2   0   2   0   0   0   2   0   2   0   0   2   0   2   2   0   0   2   2   0   2   2   2   2   0   0   2   0   2   0   0   0   2   2   2   0   0   0   2   0   2   2   2   0   0   0   0   0   0   0   2   2   2   0   2   0   0   0   0   0   2   0   0   2   2   2   2   0   0   2   2   0   0   2   0   0   0   0   0   0   2   2   0   2   0   2   2   2   2   2   0   0   2   0   0   0   2   0   2   2   2   0   0   0   2   2   0   0   0   0   2   0   0   2   2   2
 MK-1-12                0   0   0   0   2   2   0   0   0   2   2   0   2   2   2   0   0   2   0   2   2   2   2   0   0   0   2   2   0   0   0   2   0   2   0   0   0   0   2   2   0   0   0   0   2   0   2   2   2   0   2   2   2   0   0   2   0   2   0   0   2   0   2   2   0   0   2   0   0   2   0   2   2   0   2   0   2   0   2   0   2   2   2   2   2   0   2   0   0   0   0   0   2   0   0   2   0   2   2   2   0   2   2   0   2   2   2   2   2   0   2   0   2   0   0   0   2   2   2   0   0   0   2   0   2   0   2   0   0   0   0   0   0   0   0   2   2   0   2   0   0   0   0   2   2   0   2   0   2   2   2   0   0   2   2   0   0   0   0   2   0   2   0   0   2   0   0   0   0   2   2   2   2   2   0   0   2   2   0   0   2   2   2   2   2   0   2   0   0   2   2   0   0   0   2   0   0   2   2   2
 MK-1-13                0   0   0   0   2   2   0   2   0   2   0   0   2   0   0   0   0   0   0   2   2   2   0   2   0   0   2   2   0   0   0   2   2   2   0   0   0   0   2   2   0   0   0   0   2   0   2   2   2   0   2   2   2   0   0   0   0   2   0   0   2   0   2   2   0   0   2   0   0   2   0   2   2   0   2   0   2   0   2   0   2   2   2   2   2   0   2   0   0   0   0   0   2   0   2   2   0   2   2   2   2   2   2   0   2   2   2   2   2   0   2   0   2   2   2   2   0   2   2   0   0   0   2   0   0   0   2   0   2   0   2   0   0   0   0   2   2   0   2   0   0   0   0   2   2   0   2   0   2   2   2   0   0   2   2   0   0   0   0   2   0   2   0   0   2   0   0   0   0   2   2   2   2   0   0   0   2   2   2   0   2   0   2   2   2   0   2   0   0   2   2   0   0   2   2   0   2   2   2   2
 MK-1-14                0   0   0   0   0   2   0   2   0   2   0   0   2   2   0   2   0   0   0   2   2   2   0   2   0   0   2   0   0   0   0   0   2   2   0   2   0   0   2   2   0   0   0   0   0   0   2   2   0   0   2   2   2   0   0   0   0   0   0   0   2   0   2   2   2   0   2   0   0   2   2   2   2   0   0   0   2   0   2   0   2   2   0   2   2   2   2   0   0   0   0   0   2   0   0   2   0   2   2   2   2   2   2   0   2   2   2   2   2   0   2   0   2   2   2   2   0   2   0   0   0   0   2   0   0   0   2   0   2   0   2   0   0   2   0   2   2   0   0   0   2   0   0   2   2   0   2   0   2   0   2   2   2   2   2   0   0   0   0   2   0   2   0   0   2   0   2   0   0   2   2   2   2   0   0   0   2   2   2   0   0   0   0   2   2   0   2   0   0   2   2   0   2   2   2   2   0   2   2   2
 MK-1-15                0   0   0   0   2   2   0   2   0   2   0   0   2   2   0   2   0   0   2   2   2   2   0   2   0   0   0   0   0   0   0   0   2   2   0   2   0   0   2   2   0   0   0   0   0   0   2   2   0   0   2   0   2   0   0   0   0   0   0   0   2   0   2   2   2   0   2   0   0   2   2   2   2   0   0   0   2   0   2   0   2   0   0   2   2   2   2   0   0   0   0   0   2   2   0   2   0   2   2   2   2   0   2   0   2   2   2   2   2   0   2   0   2   2   2   0   2   2   0   0   0   0   2   2   0   0   2   0   2   2   0   0   2   2   0   2   2   0   0   0   2   0   0   2   2   0   2   0   2   0   2   2   2   2   2   0   0   0   0   2   0   2   0   0   2   0   2   0   0   2   2   2   0   0   0   0   0   2   2   0   0   0   0   2   2   0   2   0   0   2   2   0   2   2   2   2   0   2   2   2
 MK-1-16                2   0   2   0   2   2   2   2   0   2   0   0   2   2   0   0   2   0   2   2   2   2   2   2   0   0   2   0   0   2   0   0   2   0   0   2   0   0   2   2   0   0   0   0   0   0   2   2   0   2   0   0   2   0   0   0   0   2   2   0   2   0   0   2   2   0   2   0   0   0   2   0   2   0   0   2   2   0   2   0   2   0   0   2   0   2   0   0   0   0   0   0   2   2   0   2   0   2   2   2   2   0   2   0   2   2   0   2   0   0   2   0   2   2   2   0   2   2   0   0   0   0   2   2   0   0   0   0   2   0   0   0   2   2   0   2   2   0   0   0   2   0   0   2   2   0   2   0   2   0   2   2   2   2   2   0   0   0   0   2   0   2   0   0   2   0   2   0   0   2   2   2   0   0   0   0   0   2   2   0   0   0   0   2   2   0   2   0   0   2   2   0   0   2   0   2   0   2   2   0
 MK-2-1                 2   2   0   2   2   0   0   0   2   2   2   0   0   0   0   0   2   2   0   0   2   2   0   0   0   0   2   0   0   2   2   2   0   2   0   0   2   0   2   0   2   0   0   0   0   0   0   2   0   0   2   2   2   0   2   2   0   2   2   2   0   2   2   0   0   2   2   0   0   2   2   2   2   0   0   2   2   2   2   2   0   2   2   0   0   2   2   0   2   0   2   2   2   2   2   0   0   2   0   0   0   0   0   0   2   2   0   0   0   0   2   2   2   0   2   0   0   2   2   0   2   0   0   2   2   2   0   0   0   2   2   2   0   0   0   2   2   0   0   0   2   2   2   0   0   0   0   2   2   0   0   2   0   2   2   2   2   0   0   0   2   2   0   0   0   2   2   2   2   2   0   0   2   0   0   0   2   2   0   2   2   0   2   2   2   2   2   0   0   2   2   0   2   2   2   2   0   0   0   2
 MK-2-2                 2   2   0   2   0   0   0   0   0   2   2   0   0   0   2   0   2   2   0   0   2   2   0   0   0   0   2   0   0   2   2   2   0   2   2   0   2   0   2   0   2   0   0   0   0   0   0   2   0   2   2   0   2   0   2   2   0   2   2   2   0   2   2   0   0   0   2   0   0   2   2   2   2   0   2   2   2   2   2   2   0   2   2   0   0   0   2   0   2   0   2   2   2   2   2   0   0   2   0   2   0   0   0   0   2   2   0   0   0   0   2   2   2   0   2   0   0   2   2   2   2   2   0   0   2   2   0   0   0   2   0   2   0   0   0   2   2   0   0   0   2   2   2   2   0   0   0   0   2   0   0   2   0   2   2   2   2   0   0   0   2   2   2   0   0   0   0   2   2   2   0   0   2   0   0   0   2   0   0   2   2   0   2   0   2   2   2   2   0   2   2   0   2   0   2   0   0   0   2   2
 MK-2-3                 2   2   0   2   0   0   2   0   0   2   2   0   0   2   2   0   0   2   0   0   2   2   0   0   0   0   2   0   0   2   2   2   0   2   2   0   2   0   2   0   2   0   0   0   0   0   0   2   0   2   2   0   2   0   2   2   0   2   2   2   0   2   2   0   0   0   2   0   0   2   2   2   2   0   0   0   2   2   2   2   0   2   2   0   0   0   2   0   2   0   2   2   2   2   2   0   0   2   0   2   0   2   0   0   2   2   0   0   0   2   2   2   2   0   2   0   0   2   2   2   2   2   0   2   2   2   0   0   0   2   0   2   0   0   0   2   2   0   0   0   2   2   2   2   0   0   0   0   2   0   0   2   0   2   2   2   2   0   0   0   2   2   2   0   0   2   0   2   0   2   0   0   2   2   0   0   2   0   0   2   2   0   2   0   2   0   2   2   0   2   2   0   2   2   2   0   0   0   2   2
 MK-2-4                 2   2   0   2   0   0   2   0   0   2   2   2   2   2   2   0   0   2   0   0   2   2   0   0   0   2   2   0   0   2   2   2   0   0   0   0   2   0   2   0   2   0   0   0   0   0   0   2   0   0   2   0   2   0   2   2   0   2   2   0   0   0   2   0   0   0   2   2   0   2   2   0   2   0   0   0   2   2   2   2   0   2   2   0   0   0   2   0   2   0   0   2   2   2   2   0   2   2   0   2   0   2   0   0   0   2   0   0   0   2   2   2   2   0   2   0   0   2   2   2   2   2   0   2   2   2   0   2   0   2   0   2   0   0   0   2   2   0   0   0   2   2   2   2   0   0   0   2   2   2   0   0   0   2   2   2   2   0   0   0   0   2   2   2   0   2   0   2   0   2   0   0   2   2   0   0   2   0   0   2   2   0   2   0   2   0   2   2   2   2   2   0   0   0   2   2   0   0   2   2
 MK-2-5                 2   2   2   2   2   0   2   0   0   2   0   2   2   2   2   0   0   2   0   2   2   2   0   0   0   2   0   0   0   0   2   2   0   0   2   0   2   0   2   0   2   0   2   0   0   0   0   2   0   0   2   0   2   0   2   2   0   0   2   0   0   0   2   0   0   0   2   2   0   2   2   0   2   0   0   0   2   2   2   2   0   2   2   0   0   0   2   0   2   0   2   2   2   2   2   0   2   2   0   0   0   2   0   0   0   2   0   2   0   2   2   2   2   0   2   0   0   2   2   2   2   2   0   2   2   2   0   2   0   2   0   2   0   0   0   2   2   0   0   0   2   2   2   2   0   0   0   2   2   2   0   2   0   2   2   2   2   0   0   2   0   2   2   2   0   2   0   2   0   2   0   0   2   2   0   0   2   2   2   2   2   0   2   0   2   2   2   2   0   2   2   0   0   0   2   2   0   0   2   2
 MK-2-6                 2   2   2   2   2   0   2   0   0   2   0   2   2   2   2   0   0   2   0   2   2   2   2   0   0   2   0   0   0   0   2   2   0   0   2   0   2   0   0   0   2   0   0   0   0   0   0   2   0   0   2   2   2   0   2   2   0   0   2   0   0   0   2   0   0   0   2   2   0   2   2   0   2   0   2   0   2   2   0   2   0   2   2   2   0   0   2   0   2   0   2   2   2   2   2   0   2   2   2   0   0   2   0   0   0   2   0   2   0   2   2   2   2   0   0   0   0   2   2   0   2   2   0   2   2   2   0   2   0   2   0   2   0   0   0   2   2   0   0   0   2   2   0   0   0   2   0   2   2   2   0   2   0   2   2   2   0   0   0   2   0   2   2   2   0   0   0   2   0   2   0   0   2   2   0   0   2   2   2   2   2   0   2   0   2   2   2   2   0   2   2   0   0   2   2   2   0   2   2   2
 MK-2-7                 2   2   2   0   2   0   2   0   0   2   2   0   2   2   2   0   0   2   0   2   2   2   2   0   0   2   0   0   0   0   2   2   0   0   2   2   2   0   0   0   2   0   0   0   0   0   0   2   0   0   2   2   2   0   2   2   0   0   2   0   0   0   2   0   0   0   0   2   0   2   2   0   2   0   2   0   2   2   0   2   0   2   2   2   0   0   2   0   2   0   2   2   2   2   2   0   2   2   0   0   0   2   0   0   0   2   0   2   0   2   2   2   2   0   0   0   0   2   0   0   2   2   0   2   2   0   0   2   0   2   0   2   0   0   0   2   2   0   0   0   2   2   0   0   2   2   0   2   2   2   0   2   0   2   2   2   0   0   0   2   0   2   2   2   2   0   2   2   0   0   0   0   2   2   0   0   0   2   2   2   2   0   0   0   2   2   2   2   2   2   2   0   0   2   2   2   0   2   2   2
 MK-2-8                 2   2   0   0   2   0   2   0   0   2   2   0   2   2   2   0   0   2   0   2   2   2   2   2   0   2   0   0   0   0   2   0   0   0   2   0   2   0   0   0   0   0   0   0   0   2   0   2   0   0   2   2   2   2   2   2   0   0   2   0   0   0   2   0   0   0   0   2   0   2   2   0   2   0   2   2   2   2   0   2   0   2   2   2   0   0   2   0   2   0   0   2   2   2   2   0   2   2   0   0   0   2   0   0   0   2   0   2   0   2   2   2   2   0   2   0   0   2   0   0   0   2   0   2   2   2   0   2   2   2   2   2   0   0   0   2   2   0   2   0   2   2   0   0   2   2   0   0   2   0   0   2   0   2   2   2   0   0   0   2   0   2   2   0   2   0   2   0   2   0   0   0   2   2   0   0   0   2   2   2   2   0   0   0   2   2   2   2   2   2   2   0   0   2   2   2   0   2   2   2
 MK-2-9                 0   2   0   0   2   0   2   0   0   2   2   0   2   2   2   0   0   2   0   2   2   2   2   2   0   2   0   2   0   0   2   0   0   0   2   0   2   0   2   0   0   0   0   0   0   2   0   2   0   0   2   2   2   0   2   2   0   0   2   0   0   2   2   2   0   0   0   0   0   2   2   0   2   0   2   2   0   2   0   0   2   2   0   2   0   0   0   0   2   0   0   2   2   2   2   0   2   2   0   0   0   2   0   0   0   0   0   2   0   0   2   2   2   0   2   0   0   2   0   0   0   2   0   2   2   2   0   2   2   2   2   2   0   0   0   2   2   0   2   0   2   2   0   0   2   2   0   0   2   0   0   2   0   2   2   0   0   0   0   2   0   2   2   0   2   0   2   2   2   0   0   0   2   2   0   0   0   2   0   2   2   0   0   0   2   2   2   2   2   2   2   0   2   2   2   2   0   2   2   2
 MK-2-10                0   2   0   0   2   0   2   0   0   2   2   0   2   2   2   0   0   2   0   2   2   2   2   2   0   2   0   2   0   0   2   0   2   0   2   0   2   2   2   0   0   0   0   0   0   2   0   2   0   0   0   2   2   0   2   2   0   0   2   0   0   2   2   2   0   0   2   0   2   2   2   0   2   0   2   2   0   2   2   0   2   2   0   2   0   0   0   2   2   0   0   0   2   2   2   0   2   2   0   0   0   0   0   0   0   2   0   2   2   0   2   2   2   0   2   0   0   2   0   0   0   2   0   2   2   2   0   2   2   2   2   2   0   0   0   2   2   0   2   0   0   2   0   0   2   0   0   0   2   0   2   0   0   2   2   0   0   0   0   2   0   2   2   0   2   0   0   2   2   0   2   0   2   2   0   0   0   2   0   2   2   0   0   0   2   2   2   2   2   2   0   2   2   2   2   2   0   2   2   2
 MK-2-11                0   2   0   0   0   0   0   2   0   2   0   0   2   2   2   0   0   2   0   2   2   2   2   2   0   2   0   2   0   0   2   0   2   0   2   0   2   2   2   0   0   0   0   0   0   2   0   2   0   0   0   2   2   0   2   2   0   0   2   0   0   2   2   2   0   0   2   0   2   2   2   0   2   0   2   2   2   2   2   0   2   2   0   2   0   0   0   2   2   0   0   0   2   2   2   0   2   2   0   0   0   2   0   0   0   2   0   2   2   0   2   2   2   0   2   0   0   2   2   0   0   2   0   2   2   2   0   2   2   2   2   2   0   0   0   2   2   0   2   0   0   2   0   0   2   0   0   0   0   0   2   0   0   2   2   0   0   0   0   2   0   2   2   0   2   0   0   2   2   0   0   0   2   2   0   0   0   2   0   2   2   0   0   0   2   0   2   2   2   2   0   2   2   2   2   2   0   2   2   2
 MK-2-12                0   2   0   2   2   0   0   2   0   2   0   0   2   2   2   0   0   2   0   2   2   2   2   2   0   2   0   2   0   0   2   0   2   0   2   0   2   2   2   0   0   0   0   0   0   0   0   2   0   0   0   2   2   0   2   0   0   0   2   0   0   2   2   2   0   2   2   0   2   2   2   0   2   0   2   2   2   2   2   0   0   2   2   2   0   0   0   2   2   0   0   2   2   0   2   0   2   2   0   2   0   2   0   0   0   0   0   2   2   0   2   2   2   2   2   0   0   2   2   0   0   2   0   2   2   2   0   2   2   2   2   2   0   0   0   2   2   2   2   0   2   2   2   0   2   0   2   0   0   0   2   0   0   2   2   0   0   0   0   2   0   2   2   0   2   2   0   2   2   0   0   0   2   2   0   0   0   2   0   0   2   0   0   0   0   0   2   2   2   2   0   2   2   2   2   2   0   2   2   2
 MK-2-13                0   2   0   2   2   2   0   2   0   2   0   0   2   2   2   0   0   2   0   2   2   2   2   2   0   2   0   2   0   0   0   0   2   0   2   0   0   2   2   0   2   0   0   0   0   0   0   2   0   0   0   2   2   0   2   0   0   0   2   0   0   2   2   2   0   2   2   0   2   2   2   2   2   0   2   2   2   2   2   0   0   2   2   2   0   0   2   2   2   0   0   2   2   0   2   0   2   2   0   2   0   2   0   0   0   0   0   2   2   0   2   2   2   2   2   0   0   2   2   2   0   2   0   2   2   2   2   2   2   2   2   2   0   0   0   2   2   2   2   0   2   2   2   0   2   0   2   0   0   0   2   0   0   2   2   0   0   0   0   2   0   2   2   0   2   2   0   2   2   0   0   2   2   2   0   0   0   2   0   0   2   0   0   0   0   2   2   2   0   2   0   0   2   2   2   2   2   2   2   2
 MK-2-14                0   2   0   2   2   2   0   0   0   2   0   0   2   2   2   0   0   2   0   2   0   2   2   2   0   2   0   2   0   0   0   2   2   0   2   0   0   2   2   0   2   0   0   0   0   0   0   2   0   0   0   2   2   0   2   0   0   0   2   0   0   0   0   2   0   2   2   0   2   2   2   2   2   0   2   2   2   2   2   2   2   2   2   2   0   0   2   0   2   0   0   2   0   0   2   0   2   0   2   2   0   2   0   0   2   2   0   2   2   2   2   2   2   2   2   2   2   2   2   2   0   2   0   2   0   0   2   0   2   2   2   0   2   0   0   2   2   2   2   0   2   2   2   0   2   0   2   0   0   0   2   0   0   2   2   0   0   0   0   2   0   2   2   0   2   2   0   2   2   2   0   2   2   2   0   0   0   2   2   0   2   2   0   0   0   0   2   2   0   2   0   0   2   2   2   2   2   2   2   2
 MK-2-15                0   2   0   2   2   2   0   0   0   2   0   0   0   2   2   0   0   2   0   2   0   2   2   2   0   2   0   2   0   0   0   2   2   2   2   0   0   2   2   0   2   0   0   0   0   0   0   2   0   0   0   2   0   0   2   0   0   0   2   0   2   0   0   2   0   2   2   0   2   2   2   2   2   0   2   2   2   2   2   2   2   2   2   0   0   0   2   0   2   0   2   2   0   0   2   0   2   0   2   2   2   2   0   2   2   2   0   2   2   2   2   2   2   0   2   0   2   2   2   2   0   2   0   2   0   0   2   0   2   2   2   0   2   0   0   2   2   2   2   0   2   2   2   0   2   0   2   0   0   0   2   0   0   2   2   0   0   0   0   2   0   0   2   0   2   2   0   0   2   2   0   2   2   2   0   0   0   0   2   0   2   2   0   0   0   0   2   2   0   2   0   0   2   2   2   2   2   2   2   2
 MK-2-16                0   2   0   2   2   2   2   0   0   2   0   2   0   2   2   0   0   2   0   2   0   2   2   2   0   2   0   2   0   0   0   2   2   2   2   0   0   2   2   0   2   0   0   0   0   2   0   2   0   0   0   2   0   0   2   0   2   0   2   0   2   0   0   2   0   2   2   0   2   2   2   2   2   0   2   2   2   2   2   2   2   2   2   0   2   0   2   0   2   0   2   2   0   0   2   0   2   0   2   2   2   2   0   2   2   2   0   2   2   0   2   2   2   0   2   0   2   2   2   2   0   2   0   2   0   0   2   0   2   2   2   0   2   0   2   2   2   2   2   0   2   2   2   0   2   0   2   0   0   0   2   0   0   2   0   0   0   0   0   2   2   0   2   0   2   2   0   0   2   0   0   2   0   2   0   0   0   0   2   2   2   2   0   0   0   2   2   2   0   2   0   0   2   2   2   2   2   2   2   2
 MK-3-1                 0   0   0   2   2   2   0   2   2   2   0   0   2   0   0   2   2   0   2   2   2   0   0   0   0   2   0   2   2   0   0   2   2   2   2   2   2   2   0   0   0   2   0   0   0   2   2   0   0   2   2   0   2   2   0   2   2   2   2   2   0   2   0   0   0   0   2   2   0   2   2   0   0   2   0   2   0   0   2   0   2   0   0   0   2   2   0   2   2   2   2   0   2   2   0   0   0   2   2   0   2   2   2   2   0   2   2   0   2   0   0   0   2   0   0   0   2   0   0   2   2   2   0   0   0   2   0   2   2   2   0   0   0   2   0   0   0   0   0   2   2   2   0   0   0   0   2   2   0   0   0   2   0   2   2   2   0   0   2   2   0   0   0   2   0   2   2   0   2   0   2   0   0   0   2   0   2   0   2   2   0   2   2   0   0   0   2   2   0   0   2   0   2   2   0   2   2   0   2   0
 MK-3-2                 2   0   0   2   2   2   0   2   2   2   2   0   0   0   0   2   0   0   2   2   2   2   0   0   0   2   0   2   2   0   0   2   0   0   2   2   2   2   0   0   0   2   0   2   0   2   2   0   0   0   2   0   2   0   0   2   2   2   2   2   0   2   0   2   0   0   2   2   0   2   2   0   0   2   0   2   0   0   2   0   2   0   0   0   2   2   0   2   2   2   2   0   2   0   0   0   0   2   2   0   2   0   2   2   0   2   2   0   2   0   0   2   2   0   0   0   2   0   0   0   2   2   0   0   0   2   0   2   2   2   2   0   0   0   0   0   0   2   0   2   2   2   0   0   0   0   0   2   0   0   0   2   0   2   2   2   0   0   2   2   0   0   0   2   0   2   2   0   2   2   2   0   0   0   2   0   2   0   2   2   0   0   0   0   0   0   2   2   0   0   2   0   2   2   0   2   2   0   2   0
 MK-3-3                 2   0   0   0   2   0   0   2   2   2   2   0   0   0   0   2   0   0   2   2   0   2   0   0   0   2   0   2   2   0   0   2   2   0   2   2   2   2   0   0   0   0   0   2   2   0   2   0   0   0   2   0   0   0   0   0   2   2   2   2   0   2   0   2   2   0   2   2   0   2   2   0   0   2   0   2   0   0   2   0   2   0   0   0   2   2   0   2   2   0   2   0   2   0   0   0   0   2   2   0   2   0   0   2   0   2   2   0   2   0   0   2   2   0   0   0   2   0   0   0   0   2   0   0   0   2   0   2   0   2   2   0   0   2   0   0   0   2   0   2   2   2   0   0   0   0   0   2   0   0   0   2   0   2   2   2   0   0   0   2   0   0   0   2   0   2   2   0   2   2   2   0   0   0   2   0   2   2   2   2   0   0   0   0   0   0   2   2   0   0   2   0   2   2   2   2   2   0   2   0
 MK-3-4                 2   0   0   0   2   0   0   0   2   2   2   0   2   0   0   2   0   0   2   2   0   2   0   0   0   2   0   2   2   0   0   2   2   0   2   2   2   2   0   0   2   0   0   2   2   0   2   0   0   0   2   0   0   0   0   0   2   2   2   2   0   2   0   2   2   0   2   2   0   2   2   0   0   2   0   2   0   0   2   0   2   0   0   0   2   2   0   2   0   2   2   0   2   2   0   0   0   2   2   0   2   0   0   2   0   2   2   0   2   0   0   2   2   0   0   0   2   0   0   0   0   2   0   0   0   2   0   2   0   2   2   2   0   2   2   0   0   2   2   2   2   2   0   2   0   0   0   2   0   0   0   2   0   2   2   2   0   0   0   2   0   0   0   2   2   2   2   0   2   2   2   0   0   0   2   0   2   2   2   2   0   0   0   0   0   0   0   2   0   2   2   0   2   2   2   2   2   0   2   0
 MK-3-5                 2   0   0   0   2   0   0   0   2   0   2   0   2   0   0   2   0   0   0   2   0   2   0   0   0   2   0   2   2   0   0   2   2   0   2   2   2   2   0   0   0   0   0   2   2   0   0   0   0   0   2   0   0   0   0   0   2   2   2   2   0   2   0   2   2   0   2   2   0   2   2   0   0   2   0   2   0   0   2   0   2   0   0   2   0   2   0   0   0   2   2   0   2   2   0   0   0   2   2   0   2   0   0   2   0   2   2   0   2   0   0   2   2   0   0   0   2   0   0   0   0   2   0   0   0   2   0   2   0   2   2   2   0   2   2   0   0   2   2   2   2   2   0   2   0   0   0   2   0   0   0   2   0   2   2   2   2   0   0   2   0   0   0   2   2   2   2   0   2   2   2   0   0   0   2   0   2   2   2   2   2   2   0   0   0   0   0   2   0   2   2   0   2   2   2   2   2   0   0   0
 MK-3-6                 2   0   0   0   2   0   0   0   2   0   2   0   2   0   0   2   0   0   2   2   0   2   0   0   0   2   0   2   2   0   0   2   2   0   2   2   2   2   0   0   0   0   0   2   0   0   0   0   2   0   2   0   2   2   0   2   2   2   2   2   0   2   0   2   2   0   2   2   0   2   2   0   0   2   0   2   0   0   2   0   2   0   0   2   0   2   0   0   0   2   2   0   2   2   0   0   0   2   2   0   2   0   0   2   0   2   0   0   2   0   0   2   2   0   0   0   2   0   0   0   0   2   2   0   0   2   0   2   0   2   2   2   0   2   0   0   0   2   2   2   2   2   0   2   0   0   0   0   0   0   2   2   0   2   2   2   2   0   0   2   0   0   0   2   2   2   2   0   2   2   0   0   0   0   2   0   2   2   2   2   2   2   0   0   2   0   0   2   0   2   2   0   0   2   0   2   2   0   0   0
 MK-3-7                 2   0   2   0   2   0   0   0   2   0   2   0   0   0   2   2   0   0   2   2   0   2   0   0   0   2   0   2   2   0   0   2   2   0   2   2   2   2   0   0   0   0   0   2   0   0   0   2   2   0   2   0   2   2   0   2   2   2   2   2   0   0   0   2   2   2   2   2   0   2   2   0   0   2   0   2   0   0   2   0   2   0   0   2   0   2   0   0   0   2   2   0   2   2   0   0   0   2   2   0   2   0   2   2   0   2   0   0   2   0   0   2   2   0   0   0   2   0   0   0   0   2   2   0   0   2   0   2   0   2   2   2   2   2   0   0   0   2   0   2   2   2   0   0   0   2   0   0   0   0   0   2   0   2   2   2   2   0   0   2   0   0   0   2   2   0   2   0   0   2   0   0   0   0   2   0   2   0   2   2   2   2   0   0   2   0   0   2   0   2   2   0   0   2   0   2   2   0   0   0
 MK-3-8                 0   0   2   0   2   0   2   0   2   0   2   0   0   0   2   2   0   0   2   2   0   2   0   0   0   0   0   2   2   0   0   0   2   2   2   2   2   2   0   2   0   0   0   2   0   2   0   2   2   0   2   0   2   0   0   2   2   0   2   0   2   0   0   2   2   0   2   0   0   2   2   0   0   2   0   2   0   0   2   0   2   0   0   2   0   2   0   0   0   2   2   0   2   2   0   0   0   2   2   2   2   0   2   2   0   2   0   0   2   0   0   2   2   0   0   0   2   0   0   0   0   2   2   0   2   2   0   2   0   2   2   2   0   2   0   0   0   2   2   2   2   2   2   0   0   2   2   0   0   0   0   2   0   2   2   2   2   0   0   2   0   0   0   2   2   0   2   2   0   2   0   0   0   0   2   0   2   0   2   2   2   2   0   0   2   2   0   2   0   2   2   0   0   2   0   2   2   0   0   0
 MK-3-9                 0   0   2   2   2   0   2   0   2   0   2   0   0   0   2   2   0   0   2   2   0   2   0   0   0   0   0   2   0   0   0   0   2   2   2   0   2   2   0   2   0   2   2   2   0   2   2   0   2   0   2   0   2   0   0   2   2   0   2   0   2   0   0   2   2   0   2   0   0   2   2   0   0   2   0   0   0   0   2   0   2   0   0   2   0   2   2   0   0   2   2   0   2   2   0   0   0   2   2   2   2   2   2   2   0   2   0   0   2   0   0   2   2   0   0   0   2   0   2   0   0   2   0   0   2   2   0   2   0   0   2   0   0   2   0   0   2   2   2   2   2   2   2   0   0   2   2   2   2   0   0   2   0   2   2   2   0   0   0   2   0   0   0   2   2   0   0   2   0   2   0   0   0   0   2   0   2   0   2   2   2   2   0   0   0   2   0   2   0   2   2   0   0   0   2   2   2   0   0   2
 MK-3-10                2   0   2   2   0   0   2   0   2   0   2   0   0   0   2   2   0   2   2   2   0   2   0   0   0   0   0   2   0   0   0   0   2   2   2   0   2   2   0   2   0   2   2   2   2   2   2   0   2   0   2   0   0   0   0   2   2   0   0   0   2   0   0   2   2   0   2   0   0   2   2   0   0   2   0   0   0   0   2   0   2   0   0   2   0   2   2   0   0   2   2   0   2   2   0   0   0   0   2   2   2   2   2   2   0   2   0   0   2   0   0   2   2   0   0   0   2   0   2   2   0   2   0   0   2   2   0   2   0   0   2   2   0   2   0   0   2   2   2   2   2   2   2   0   0   2   2   2   2   0   0   2   2   2   2   2   0   0   0   2   0   0   0   2   2   0   0   2   0   2   0   0   0   0   2   0   2   0   2   2   2   2   0   0   0   2   0   2   0   2   2   2   0   0   2   2   2   0   2   2
 MK-3-11                2   2   2   0   0   0   2   0   2   0   0   2   0   0   2   2   0   0   2   2   2   0   2   0   0   0   0   2   0   0   0   0   2   2   2   0   2   2   0   2   0   2   2   2   2   2   2   2   2   0   2   0   0   0   0   2   2   0   0   0   2   0   0   2   2   0   2   0   0   2   2   0   0   2   0   0   0   0   2   0   2   0   0   2   0   2   2   0   0   2   2   0   0   2   0   0   2   0   2   2   2   2   2   2   0   2   0   0   2   0   0   2   2   0   2   0   2   0   2   2   0   2   0   0   2   2   0   2   0   0   2   2   0   2   0   2   2   2   2   2   2   2   2   0   0   0   2   0   2   0   2   2   2   2   2   2   0   0   0   2   0   0   0   2   2   0   0   2   0   2   0   0   2   0   2   0   0   0   2   2   2   2   0   0   0   0   0   2   0   2   2   2   0   0   2   2   2   0   0   2
 MK-3-12                2   2   2   0   2   2   2   0   2   0   0   2   0   0   2   2   0   0   2   2   2   0   2   0   0   0   0   2   0   0   0   2   2   2   2   0   2   2   0   2   0   2   2   2   2   2   2   2   0   0   2   0   0   0   0   2   2   0   0   0   2   2   0   2   2   0   2   0   0   2   0   0   0   2   0   2   0   0   2   0   2   0   2   2   0   2   2   0   0   2   2   0   0   2   2   0   2   0   0   2   2   2   0   2   0   2   0   0   2   2   0   0   2   0   2   0   2   2   2   2   0   0   0   0   2   2   0   2   2   0   2   2   0   2   0   2   2   2   2   2   2   2   2   0   0   0   2   0   2   0   2   2   2   2   2   2   0   0   0   0   0   0   0   2   2   0   0   2   0   0   0   0   2   0   0   0   0   0   2   2   2   2   0   0   0   0   0   2   0   2   2   2   0   0   2   2   2   0   0   2
 MK-3-13                2   2   2   0   2   0   0   0   2   0   0   2   0   0   2   0   0   0   2   2   2   0   2   0   0   2   0   2   0   0   0   2   2   2   2   0   2   2   0   2   0   2   2   2   2   2   0   2   0   0   2   0   0   0   0   2   2   0   0   0   0   2   0   2   2   0   2   0   0   2   0   0   0   2   0   2   0   0   2   0   2   0   2   2   0   2   2   0   0   2   2   0   0   2   2   0   2   0   0   2   2   2   2   2   2   2   0   0   2   2   0   0   2   0   2   0   0   2   2   2   0   0   0   0   2   2   0   2   2   0   2   2   0   2   0   2   0   2   2   2   2   0   2   2   0   0   0   0   2   0   2   2   2   2   2   2   0   0   0   0   0   0   0   2   2   0   0   2   2   2   0   0   2   0   0   0   0   0   0   2   2   2   2   0   0   0   0   2   0   2   2   2   0   0   2   2   2   0   0   2
 MK-3-14                2   2   2   0   2   0   0   0   2   2   0   2   0   0   2   0   0   2   2   2   2   0   2   0   0   2   0   2   0   0   0   2   2   2   2   0   2   2   0   2   0   2   2   2   2   2   0   2   0   0   2   0   0   0   0   2   2   0   0   0   2   2   0   2   2   0   2   2   0   2   0   0   0   2   0   2   0   0   2   0   2   0   0   2   0   2   2   0   0   2   2   0   0   2   0   0   2   0   0   2   2   2   2   2   2   2   0   0   2   2   0   0   2   0   2   2   0   2   2   2   2   0   0   0   2   2   0   2   2   0   2   2   0   2   0   2   0   2   2   2   2   0   2   2   0   0   2   0   2   0   0   2   2   2   2   2   0   0   2   0   2   0   0   2   2   0   0   2   2   2   0   0   0   0   0   0   0   0   0   2   2   0   2   0   0   0   2   2   0   2   2   2   0   0   2   2   2   0   0   2
 MK-3-15                2   2   2   0   2   0   0   0   2   2   0   2   0   0   2   2   0   2   0   2   2   0   2   0   0   0   0   0   0   2   0   2   2   2   2   0   2   2   0   2   0   2   2   2   0   2   0   0   0   0   2   0   0   0   0   2   2   0   0   0   2   2   0   2   2   0   2   2   0   2   0   0   2   0   0   2   0   2   2   0   2   0   0   2   0   0   2   0   0   2   2   0   0   2   0   0   2   0   0   2   2   2   2   2   0   2   0   0   2   2   0   0   2   0   2   2   0   2   0   2   2   0   0   0   0   2   0   2   2   0   2   2   0   0   0   2   0   2   2   2   2   0   2   2   0   0   2   0   2   0   0   2   2   2   2   2   0   0   2   0   2   0   0   2   0   0   0   2   2   0   0   0   0   0   0   0   0   0   0   2   2   0   2   0   0   0   2   2   0   2   2   2   0   0   2   2   2   0   0   2
 MK-3-16                2   2   2   0   2   0   0   0   2   2   0   2   0   0   2   2   0   2   0   2   0   0   2   0   0   0   0   0   0   2   0   2   2   2   0   0   2   2   0   2   0   2   2   2   0   2   0   0   0   2   2   0   0   0   0   2   2   0   0   0   0   2   0   2   2   0   2   2   0   2   0   0   2   0   0   2   0   2   2   0   2   2   0   2   0   0   2   0   0   2   2   0   0   2   0   0   2   0   0   2   2   2   2   2   0   2   0   0   0   2   0   2   2   0   2   0   0   2   0   2   2   0   0   0   2   0   0   0   2   0   2   2   0   0   0   2   0   2   2   2   2   0   2   2   0   0   2   0   2   0   0   2   2   2   2   2   0   2   2   0   2   0   0   2   0   0   0   2   2   0   2   0   0   0   0   0   0   0   0   2   2   0   2   0   0   0   2   2   0   2   0   2   0   0   0   2   2   0   0   2
 MK-4-1                 2   0   2   0   2   2   0   2   0   2   0   2   0   0   2   2   2   0   2   0   0   0   0   2   2   2   0   0   0   0   0   2   2   0   0   2   2   2   2   2   0   0   2   0   0   2   2   2   0   0   0   0   0   2   2   2   2   0   0   0   2   0   2   0   0   0   0   2   2   0   0   0   0   0   2   2   2   2   2   2   0   2   0   2   2   2   2   2   2   0   2   0   2   0   0   2   0   0   2   2   2   2   2   2   0   2   2   0   2   0   0   0   0   2   0   0   0   2   0   2   0   2   2   2   2   2   2   2   2   2   2   0   0   2   2   0   2   2   2   2   0   2   2   0   2   0   2   2   0   0   2   0   0   0   2   0   2   2   2   2   2   0   0   2   0   2   0   0   2   2   2   0   0   2   2   2   0   2   2   0   0   2   2   0   0   2   2   0   2   0   0   2   2   2   2   2   0   2   0   0
 MK-4-2                 2   0   2   0   2   2   0   2   0   2   0   2   0   0   2   2   2   0   2   0   0   0   0   2   2   2   0   0   0   0   0   2   2   0   0   2   2   2   2   2   0   0   2   2   0   2   2   2   0   0   0   0   0   2   2   2   2   0   2   0   2   0   2   0   0   0   0   2   2   0   0   0   2   0   2   2   2   2   0   2   0   2   0   2   2   2   2   0   2   0   2   0   2   0   0   2   0   0   2   2   2   2   2   2   0   0   2   0   0   0   0   0   0   2   0   0   2   2   2   2   0   2   2   2   2   2   2   2   2   2   2   0   0   2   2   0   2   2   2   0   0   2   2   0   2   0   2   2   0   0   2   0   0   0   2   0   2   2   2   2   0   0   0   2   0   2   0   0   2   2   2   0   0   2   2   2   0   0   2   0   0   2   0   0   0   0   2   0   0   0   0   2   2   2   2   2   0   2   0   2
 MK-4-3                 2   0   2   0   2   0   0   2   0   2   0   2   0   0   2   2   2   0   2   0   0   0   2   2   0   0   0   0   0   0   0   2   2   0   0   2   0   2   2   2   0   0   2   0   0   2   2   2   2   0   2   0   0   0   2   2   2   0   2   0   2   0   2   0   0   0   0   0   2   0   0   0   2   0   2   2   2   2   0   2   0   2   2   2   2   2   2   0   2   0   2   0   2   0   2   2   0   0   2   2   2   2   2   2   0   0   2   0   0   0   0   0   2   2   2   0   2   2   2   2   0   2   2   2   2   2   2   2   2   0   2   0   0   2   2   0   0   2   2   0   0   2   2   0   2   0   2   2   0   0   0   0   0   0   2   2   2   2   2   2   0   0   0   2   0   2   0   0   2   0   2   0   0   0   0   2   0   2   2   2   0   2   0   0   2   0   2   2   0   0   2   0   0   2   2   2   0   2   0   2
 MK-4-4                 2   0   2   0   2   0   0   2   0   2   0   2   0   0   2   2   2   2   2   0   0   0   2   0   0   0   0   0   0   0   0   0   0   2   0   2   0   2   2   0   0   0   2   0   0   2   0   2   2   0   2   0   0   0   2   2   2   0   2   0   2   2   2   0   0   0   2   0   2   0   0   0   2   0   0   2   2   2   0   2   0   2   2   2   2   2   2   0   2   0   2   0   2   2   2   2   0   0   2   0   2   2   2   2   0   0   2   0   0   0   0   2   2   2   2   0   2   2   2   2   0   0   2   2   0   2   2   2   2   0   2   0   0   2   2   0   0   2   2   0   0   2   2   0   2   0   2   2   0   0   0   0   0   2   2   2   2   2   0   2   0   2   0   2   0   2   0   0   2   0   2   0   0   0   0   2   0   2   2   2   0   2   0   0   2   0   2   2   0   0   2   0   0   0   2   0   0   2   0   2
 MK-4-5                 2   0   2   0   2   0   0   2   0   2   0   2   0   0   2   2   2   0   2   0   0   0   2   0   2   0   0   0   0   0   0   0   0   0   0   2   0   2   2   2   0   0   2   0   0   2   0   2   2   2   0   2   0   2   2   2   2   0   2   0   2   0   0   0   0   0   2   0   2   0   0   0   2   0   0   2   2   2   0   2   0   2   0   2   2   2   2   0   2   0   2   0   2   2   2   0   0   0   2   0   2   2   2   2   0   0   0   0   0   0   0   2   2   2   2   0   2   2   2   2   0   0   2   2   0   2   2   2   0   0   2   0   0   2   2   0   0   2   0   0   0   2   2   0   2   0   0   2   0   0   0   2   0   2   2   2   2   2   0   2   0   2   0   0   0   2   0   0   0   0   2   0   0   2   0   2   0   2   2   2   2   2   0   0   2   0   2   2   0   0   2   0   0   0   2   0   0   2   0   2
 MK-4-6                 2   0   2   0   2   0   0   2   0   2   0   2   0   0   2   2   2   2   2   0   0   0   2   0   2   0   0   2   0   0   0   0   0   0   0   2   0   2   2   2   0   0   2   0   0   2   0   2   2   2   0   2   0   2   2   2   2   0   2   0   2   0   0   0   2   0   2   0   0   2   0   0   2   0   0   2   2   2   0   2   0   2   0   2   0   2   2   0   2   0   0   0   2   2   2   0   0   0   2   0   2   2   2   2   0   0   0   0   2   0   0   2   0   2   2   0   2   2   2   2   0   0   2   0   0   2   2   2   0   0   2   2   0   2   2   2   0   2   0   0   0   2   2   0   2   0   0   2   0   0   0   2   0   2   2   2   2   2   0   2   0   2   0   2   0   2   0   0   0   0   2   0   0   2   0   0   0   2   2   2   2   2   2   0   0   0   2   2   0   0   2   0   0   0   2   0   2   2   0   2
 MK-4-7                 2   0   2   0   2   0   2   2   0   2   0   2   0   2   2   2   2   2   2   0   0   0   2   0   2   0   0   2   0   0   0   0   0   0   0   2   0   2   2   2   0   0   2   0   0   2   0   2   2   2   0   2   0   2   2   2   0   0   2   0   2   0   0   0   2   0   2   0   0   2   2   0   2   0   0   0   2   2   0   2   0   2   0   2   0   2   2   0   2   0   0   0   2   2   2   0   0   0   2   0   2   2   2   2   0   0   0   0   0   0   0   2   0   2   2   0   2   2   2   2   0   0   0   0   0   0   2   2   0   0   2   2   2   2   2   0   0   0   0   0   0   2   2   0   2   0   0   2   0   0   0   2   0   2   2   2   2   2   0   2   0   2   0   2   0   2   0   0   0   0   2   0   0   2   0   0   0   2   2   2   2   2   2   0   0   0   2   2   0   0   2   0   0   0   2   0   2   2   0   2
 MK-4-8                 2   0   2   0   2   0   2   2   0   2   0   2   0   2   2   2   2   2   2   0   0   0   2   0   0   0   0   2   0   0   0   0   0   0   0   2   0   0   2   2   0   0   2   0   0   2   0   2   2   2   0   2   0   2   2   2   0   0   2   0   2   0   0   0   2   0   2   0   0   2   2   0   2   0   0   0   2   2   0   2   0   2   0   2   0   2   2   0   2   0   0   0   2   2   2   0   0   2   2   0   2   2   2   2   0   0   0   0   0   0   0   2   2   2   2   0   2   2   2   2   0   0   0   0   0   0   2   2   0   0   2   2   0   2   2   0   0   0   0   0   0   2   2   0   0   0   0   0   0   0   0   2   2   2   2   2   2   0   0   2   0   2   0   2   0   2   0   0   2   0   0   0   0   2   0   0   0   2   2   2   2   2   0   0   0   2   2   2   0   0   0   2   0   0   2   0   2   2   0   2
 MK-4-9                 2   0   2   0   2   0   2   2   0   2   0   2   0   2   2   2   2   2   2   0   2   2   2   0   0   0   0   2   0   0   0   0   0   0   0   2   0   0   2   2   0   0   2   2   0   2   0   2   2   2   0   2   0   2   2   2   0   0   2   0   2   0   0   0   2   0   2   0   0   2   2   0   2   0   0   0   2   2   0   2   0   2   0   2   0   2   2   0   2   0   0   0   0   2   2   0   0   0   2   2   2   2   2   2   0   0   0   0   0   0   0   2   2   2   2   0   2   2   2   2   0   0   2   0   2   0   2   2   0   0   2   2   0   0   2   2   0   0   0   0   0   2   2   0   0   0   0   0   0   0   0   2   2   2   2   2   2   0   0   2   0   2   0   2   0   2   0   0   2   0   0   0   0   2   0   0   0   2   2   2   2   2   0   0   0   2   2   2   0   0   2   2   0   0   2   0   2   2   0   2
 MK-4-10                2   0   2   0   2   0   2   2   0   2   0   2   0   2   2   2   2   2   2   0   2   2   0   0   0   0   0   2   0   0   0   0   0   0   0   2   0   0   2   2   0   0   2   2   0   2   0   2   2   2   0   0   0   2   2   2   0   2   2   0   2   0   0   0   2   2   2   0   2   0   2   0   2   0   0   0   2   2   2   2   0   2   0   0   2   2   0   0   2   0   2   0   0   2   0   2   0   0   2   2   2   2   2   2   0   0   0   0   0   0   0   2   2   0   2   2   2   2   0   2   0   0   2   2   2   2   2   2   0   2   2   2   0   0   2   2   0   0   0   0   0   2   2   0   0   0   0   2   0   0   0   2   2   2   0   2   0   0   0   2   0   2   0   2   2   2   0   0   0   0   0   0   0   2   0   0   0   2   2   2   2   2   0   0   0   2   2   2   0   0   2   2   0   0   2   0   0   2   2   2
 MK-4-11                2   0   2   0   2   0   2   2   2   2   0   2   0   2   2   2   2   2   2   0   2   2   0   0   0   0   0   2   0   2   0   0   0   0   0   2   0   0   2   2   2   0   2   0   0   2   0   2   2   2   2   0   0   0   2   2   0   2   0   0   2   0   0   0   2   2   2   0   2   0   2   0   2   0   2   0   2   2   2   2   0   2   0   0   2   2   0   0   2   0   0   0   0   2   0   2   2   0   0   2   2   2   2   2   0   0   0   0   0   0   0   2   2   0   2   2   2   2   0   2   0   0   2   2   2   2   2   2   0   2   2   2   0   0   2   2   0   0   0   0   0   0   2   0   0   0   0   2   0   0   0   0   2   2   0   2   0   0   0   2   0   2   0   2   2   2   0   0   2   0   0   0   0   2   0   0   0   2   2   2   2   2   0   0   0   2   2   0   0   0   2   2   0   0   2   0   0   2   0   2
 MK-4-12                2   0   2   0   2   0   2   0   2   2   0   2   0   2   2   2   0   2   2   0   2   2   0   0   0   0   0   2   0   2   0   0   0   0   2   2   0   0   2   2   2   0   2   0   0   2   0   2   2   2   2   0   0   0   2   2   0   2   0   0   2   2   0   0   2   2   2   0   2   0   2   0   2   0   2   2   2   2   2   2   2   0   0   0   2   2   2   0   2   0   0   0   0   2   0   2   2   0   0   2   2   2   2   2   0   0   0   0   0   0   0   2   2   0   2   2   2   2   0   2   0   0   2   2   2   2   2   2   2   2   2   2   0   0   2   2   0   0   0   0   0   0   2   0   0   0   0   0   0   0   0   2   2   2   0   2   0   0   0   2   0   0   0   0   2   2   0   0   2   2   0   2   0   2   0   0   0   2   2   2   2   2   0   0   0   2   2   0   2   0   2   2   0   0   2   0   0   0   0   2
 MK-4-13                2   0   2   0   2   0   2   0   2   2   0   2   0   2   2   2   0   2   2   0   2   2   0   0   0   0   0   2   0   2   0   0   2   0   0   2   0   0   2   2   2   0   2   0   0   2   0   0   2   2   2   2   0   0   2   2   0   2   0   0   2   2   0   0   2   2   2   0   2   2   2   0   0   0   0   0   2   2   2   2   2   0   0   0   2   2   2   0   2   0   0   0   0   2   0   2   2   0   0   2   2   2   2   2   0   0   0   0   0   0   0   2   2   0   2   2   2   2   0   2   0   0   2   2   2   2   0   2   2   2   2   2   2   0   2   2   0   0   0   0   0   0   0   0   0   0   2   0   0   0   0   2   2   2   0   2   0   0   0   2   0   0   0   0   2   2   0   0   2   2   0   2   0   2   0   0   0   2   2   2   0   2   0   0   0   0   2   0   2   0   2   2   0   0   2   0   0   0   0   0
 MK-4-14                2   0   2   0   2   0   2   0   2   2   0   2   0   2   2   2   0   2   2   0   2   2   2   0   0   0   0   2   0   2   0   0   2   0   2   2   0   0   2   2   2   0   2   0   0   2   0   0   2   2   2   2   0   0   2   2   0   2   2   0   2   2   0   0   2   2   2   0   2   2   2   0   0   0   0   0   2   2   2   2   2   0   0   0   0   2   0   0   2   0   0   0   0   2   0   2   0   0   0   2   2   2   2   2   0   0   0   0   0   0   0   2   2   0   2   2   2   2   0   2   0   0   2   2   2   2   0   2   2   2   2   2   0   0   2   2   0   0   0   0   0   0   0   0   0   0   2   0   0   0   0   2   2   2   0   2   0   0   0   2   0   0   0   0   0   2   0   0   0   2   0   2   0   0   0   0   0   2   2   2   0   0   0   0   0   0   2   2   2   0   2   2   0   0   0   0   0   0   0   0
 MK-4-15                2   0   0   2   2   0   2   0   2   2   0   2   0   2   0   2   0   2   2   0   2   2   2   0   0   0   0   2   0   2   0   0   2   0   2   2   0   0   2   2   2   0   2   0   0   2   0   0   2   2   2   2   0   0   2   2   0   2   2   0   2   2   2   0   2   2   2   0   2   2   2   0   0   0   0   0   2   2   2   0   2   0   0   0   0   2   2   0   2   0   0   0   2   2   0   2   0   0   0   2   2   2   2   2   0   0   0   0   0   0   0   2   2   0   2   2   2   2   0   2   0   2   2   2   2   2   0   2   2   2   2   2   0   0   2   2   0   0   0   0   0   0   0   0   0   0   2   0   0   0   0   2   2   2   2   0   0   0   0   2   0   2   0   0   0   2   0   0   0   2   2   2   2   0   0   0   2   2   2   2   2   0   0   0   0   0   2   2   2   0   2   2   0   0   0   0   0   0   0   2
 MK-4-16                2   0   0   2   2   0   2   0   2   2   0   2   2   2   0   0   0   2   2   0   2   2   2   0   2   0   0   2   0   2   2   0   2   0   2   2   0   0   2   2   2   0   2   0   0   2   0   0   2   2   2   2   0   2   2   2   0   2   2   0   2   2   2   0   2   2   2   0   2   2   2   0   0   0   0   0   2   0   2   0   2   2   0   0   0   2   2   0   2   0   0   0   2   2   0   2   0   0   0   2   2   2   2   2   0   0   0   0   0   0   0   2   2   0   2   2   2   2   0   2   0   2   2   2   2   2   2   2   2   2   2   2   0   0   2   2   0   0   2   0   0   0   0   2   0   0   2   0   0   0   0   2   2   2   2   0   0   0   0   2   0   2   0   0   0   2   0   0   0   2   2   2   2   0   0   0   2   2   2   2   2   0   0   0   0   0   2   2   2   2   2   2   0   0   0   0   0   0   0   2
 MK-5-1                 0   0   0   2   0   0   2   0   2   0   0   0   2   2   0   0   2   2   2   0   2   2   2   0   2   0   0   0   0   2   0   2   0   2   0   2   0   0   2   0   0   0   0   0   2   2   2   2   0   0   2   2   0   2   2   2   2   2   0   0   2   0   0   0   2   0   0   0   0   0   0   0   0   0   0   2   2   0   2   0   2   2   0   0   0   2   0   0   0   2   0   0   2   0   2   2   0   0   0   0   0   0   2   2   2   0   0   0   0   2   0   2   0   0   2   0   0   2   0   2   0   0   0   2   2   2   0   2   0   0   2   2   2   2   2   2   2   0   2   2   0   0   2   2   2   0   0   2   0   0   2   0   2   2   2   2   0   2   2   0   2   0   2   0   2   2   0   0   0   2   2   0   0   2   2   2   0   2   0   0   2   0   0   0   2   2   0   2   2   2   0   0   2   2   0   0   0   2   0   2
 MK-5-2                 2   0   0   0   0   0   2   0   2   0   0   0   2   2   0   2   2   2   2   0   2   2   2   0   2   0   0   0   0   2   2   2   0   2   0   2   0   0   2   0   0   0   0   0   2   0   2   2   0   2   2   2   0   2   2   2   2   2   2   0   2   0   0   0   2   0   0   0   0   0   0   0   0   0   0   2   2   0   2   0   2   2   2   0   0   2   2   0   2   2   0   0   2   0   2   0   2   0   0   0   0   0   2   2   2   0   0   0   0   2   0   0   0   0   2   0   0   2   0   2   0   0   0   0   2   2   0   2   0   0   2   2   2   2   2   0   2   0   2   2   0   0   2   2   2   2   0   2   0   0   2   0   2   2   0   2   0   2   2   0   2   0   2   0   0   2   0   0   0   2   2   0   0   2   2   2   0   2   0   0   2   0   0   0   2   0   0   2   2   2   0   0   0   2   0   0   0   2   0   2
 MK-5-3                 2   0   0   0   0   0   2   0   0   0   0   0   2   2   0   2   2   2   2   0   2   2   2   0   0   0   0   0   0   2   2   2   0   2   0   2   0   0   2   0   2   0   0   0   2   0   2   2   0   2   2   2   2   0   2   2   2   2   2   0   2   0   0   0   2   0   0   0   0   0   0   0   0   0   0   0   2   0   2   0   2   2   2   0   0   2   2   0   2   2   0   0   2   0   2   0   2   0   0   0   2   0   2   2   2   0   0   0   0   2   0   0   0   0   2   0   0   2   0   2   0   0   2   0   2   2   0   2   0   0   0   2   2   2   2   0   0   0   2   2   2   0   2   2   2   2   2   2   0   0   2   0   0   2   0   2   0   2   2   0   2   2   2   2   2   2   0   0   0   2   2   0   0   2   2   2   0   0   0   0   2   0   0   0   2   0   0   2   2   2   2   0   0   2   0   0   0   2   0   2
 MK-5-4                 2   0   2   0   0   0   2   0   0   0   0   0   2   2   0   2   2   2   2   0   2   2   2   0   0   0   2   0   0   2   0   2   0   2   0   2   0   0   2   0   2   0   0   0   2   0   2   2   0   2   2   2   2   2   2   2   2   2   0   0   2   0   0   0   2   0   0   0   0   0   0   2   0   0   0   0   2   0   2   0   2   2   0   0   0   2   2   2   2   2   0   2   2   2   2   0   2   2   2   0   2   2   2   2   2   0   0   0   0   2   0   0   0   0   2   0   0   2   0   2   0   0   2   0   2   2   0   0   0   0   0   2   2   2   2   0   0   0   2   2   2   0   2   2   2   2   2   2   0   0   2   0   0   2   0   2   0   2   2   2   2   2   0   2   2   2   0   0   0   2   2   0   0   2   2   2   0   0   0   0   2   0   0   0   2   0   0   2   2   2   2   0   0   2   0   0   0   2   2   2
 MK-5-5                 2   0   2   0   0   0   2   0   0   0   0   0   2   2   0   2   0   2   2   2   2   2   2   0   0   0   2   0   0   2   0   2   0   2   0   0   0   0   2   0   2   0   2   0   2   0   2   2   0   2   0   2   2   2   2   2   2   2   0   2   2   0   0   0   2   0   2   0   0   2   0   2   0   0   0   2   2   0   2   0   2   2   0   0   0   0   2   2   2   2   0   2   2   2   2   0   0   0   2   0   2   2   2   0   2   0   0   0   2   2   0   0   0   0   2   0   0   2   0   2   0   0   2   0   0   2   0   0   0   2   0   2   2   2   2   0   0   0   2   2   2   0   2   2   2   2   2   2   0   0   2   0   0   2   0   2   0   2   2   2   2   2   0   2   2   2   0   0   0   0   2   0   2   2   2   2   0   0   0   2   2   0   0   0   0   0   0   2   2   2   2   0   0   2   0   0   0   2   2   2
 MK-5-6                 2   2   2   0   0   0   2   0   0   0   0   0   2   0   0   2   0   2   2   2   2   0   2   0   0   0   2   0   0   2   0   2   0   2   0   2   0   0   2   0   2   0   2   0   2   0   2   2   0   2   0   2   0   2   0   2   2   2   0   0   2   0   0   0   2   0   2   0   0   2   0   2   0   0   0   2   2   0   2   0   2   0   0   2   2   0   2   2   2   0   0   2   2   2   2   0   2   0   2   2   2   2   2   0   2   0   0   0   2   2   0   0   0   0   2   0   2   2   0   2   0   0   2   0   0   0   0   0   0   2   0   2   2   2   2   0   0   0   2   2   2   0   2   2   2   2   2   2   0   2   0   0   0   2   0   2   0   2   2   2   2   2   0   0   2   0   0   0   0   0   2   0   0   2   2   2   0   0   0   2   0   0   0   0   0   0   0   2   2   2   0   0   0   2   2   2   0   2   0   2
 MK-5-7                 2   2   2   0   0   0   2   0   0   0   0   0   2   0   2   2   2   2   2   2   2   0   0   0   0   2   0   2   0   2   0   2   0   2   0   2   0   0   2   0   0   2   2   2   2   0   2   2   0   2   0   2   2   2   0   2   2   2   0   0   2   0   0   2   2   0   2   0   0   2   0   2   0   0   0   2   2   0   0   0   2   0   0   2   2   2   2   2   2   0   2   2   2   2   2   0   2   0   2   2   0   2   2   0   2   0   0   0   2   2   0   0   2   0   0   0   2   2   0   0   0   0   2   2   0   0   0   0   0   2   0   2   2   2   2   2   0   0   2   2   2   0   2   2   0   2   0   2   0   2   0   0   0   2   0   2   0   2   2   0   2   2   0   0   2   0   0   0   2   0   2   0   0   2   2   2   0   0   0   2   0   0   0   0   2   0   0   2   2   2   0   0   2   2   2   2   0   2   2   2
 MK-5-8                 0   2   2   0   0   0   2   0   0   0   0   0   2   0   2   2   2   2   2   0   2   0   0   2   0   2   0   2   2   2   0   2   0   2   0   2   0   0   2   0   0   2   2   2   2   0   2   2   0   2   0   2   2   2   0   2   2   2   0   0   2   0   0   2   0   0   2   0   0   2   0   0   0   0   0   2   2   0   0   0   2   2   0   0   0   2   2   2   2   0   2   2   2   2   2   0   2   0   2   2   2   2   2   0   2   0   0   0   2   2   2   0   2   0   2   0   2   2   0   0   0   0   2   2   0   0   0   2   0   0   0   2   2   2   2   2   0   0   2   2   0   0   2   2   0   2   0   2   0   2   0   0   0   0   0   2   0   2   2   0   2   2   2   0   2   0   0   0   2   0   2   0   0   2   2   2   0   0   0   2   0   0   0   2   2   0   0   0   2   2   0   0   2   0   2   2   0   2   2   2
 MK-5-9                 0   2   2   0   2   0   2   0   0   0   2   0   2   0   2   2   2   2   2   0   2   0   0   2   0   2   0   2   2   2   2   2   0   0   0   2   2   0   2   0   0   2   2   2   2   0   2   2   0   0   0   2   2   0   0   2   2   2   0   0   0   0   0   2   0   0   2   0   0   2   0   2   0   0   0   2   2   0   0   0   2   2   0   0   0   2   0   2   2   0   2   2   2   2   2   0   2   0   2   2   2   2   2   2   2   0   0   0   2   2   2   0   2   0   0   0   2   2   0   0   0   2   2   2   0   0   0   2   2   0   0   2   2   2   2   2   0   0   2   2   0   0   2   2   0   2   0   2   0   2   0   2   0   0   0   0   0   0   2   0   2   0   2   0   2   0   0   0   2   0   0   0   0   2   2   2   0   2   0   2   0   0   0   2   0   0   0   0   2   2   0   0   2   0   2   2   2   2   2   0
 MK-5-10                0   2   2   0   2   0   2   0   2   0   2   0   2   0   0   2   2   2   2   0   2   0   0   0   0   2   0   2   2   2   2   0   0   0   0   2   2   0   2   0   0   2   2   2   0   0   2   2   0   2   0   2   2   0   0   2   2   2   0   0   0   0   0   2   0   0   2   0   0   2   0   2   0   2   0   2   2   0   0   0   2   2   0   0   0   2   0   2   0   0   2   2   2   2   2   0   2   0   2   2   2   2   2   2   0   0   0   2   2   2   2   0   2   0   0   0   0   2   0   0   0   2   2   2   0   0   0   2   2   0   0   2   2   2   2   2   0   0   2   2   2   0   2   2   0   2   0   2   0   2   2   2   0   0   0   0   0   0   2   2   0   0   2   0   2   0   0   0   2   0   0   0   0   2   2   2   0   2   0   2   2   0   0   2   2   0   0   0   2   2   0   0   2   0   2   2   2   2   2   0
 MK-5-11                0   0   2   0   2   0   2   0   2   0   2   0   2   0   0   0   2   2   2   0   2   2   2   0   0   2   0   2   2   2   2   0   2   0   0   2   2   0   2   0   0   0   0   2   0   0   2   2   0   2   0   2   2   2   2   2   2   2   0   0   0   0   0   2   0   0   2   0   0   2   0   2   0   2   0   2   2   0   0   0   2   2   0   0   0   2   0   2   0   0   2   2   2   2   2   0   2   0   2   2   2   2   2   2   0   0   0   2   2   2   2   0   2   0   0   0   0   2   0   0   0   2   2   2   0   0   0   2   2   0   0   2   0   2   2   2   0   0   2   0   2   0   2   2   0   2   0   2   0   2   2   2   2   0   0   2   0   0   2   2   0   0   2   0   2   2   0   0   2   0   0   0   0   2   2   2   2   2   0   2   2   0   0   2   2   0   0   0   2   2   0   0   2   0   2   2   2   2   2   0
 MK-5-12                0   0   2   0   2   2   2   0   2   0   2   0   2   2   0   0   2   2   2   0   2   2   2   0   0   2   0   2   2   2   2   0   2   0   0   2   2   0   2   2   0   0   0   2   0   0   2   2   0   2   0   2   2   2   2   2   0   2   0   0   0   0   0   2   0   0   2   0   0   2   0   0   0   2   2   2   2   0   0   0   2   2   2   0   0   2   0   2   0   0   2   0   2   2   2   0   2   0   2   2   2   2   2   2   0   0   2   2   2   2   2   0   2   0   2   0   0   2   0   0   2   2   0   2   0   0   2   2   2   0   0   2   0   2   2   2   0   0   2   0   2   0   2   2   0   2   0   2   0   2   2   2   2   2   0   0   0   0   2   2   0   0   2   0   2   2   2   0   2   0   0   0   0   2   0   2   2   2   0   2   2   2   0   2   2   0   0   0   2   2   0   0   2   0   2   2   2   2   0   0
 MK-5-13                0   0   2   0   2   2   0   0   2   0   2   0   2   2   2   0   2   2   2   0   2   0   2   0   0   2   0   2   2   2   0   0   2   0   0   2   2   0   2   2   0   0   0   2   0   0   2   2   0   2   0   0   2   0   2   2   0   2   0   0   0   0   2   2   0   0   2   0   0   2   0   0   0   2   0   2   2   0   0   0   2   0   0   0   0   2   0   2   0   0   2   0   2   2   2   0   2   0   2   2   2   2   2   0   0   0   2   2   2   2   2   0   2   0   2   0   0   2   2   0   2   2   0   2   0   0   2   2   0   0   0   2   0   2   2   2   0   0   2   0   2   0   2   2   0   0   0   2   0   2   2   2   2   0   0   0   0   2   2   2   2   0   2   0   2   2   2   0   2   0   0   0   0   2   0   2   2   2   0   2   2   2   0   2   2   0   0   0   2   0   0   0   2   0   2   2   2   2   0   0
 MK-5-14                0   0   2   0   0   2   0   0   2   0   2   0   2   2   2   0   2   2   2   0   2   2   2   0   2   2   0   2   2   0   0   2   2   0   0   0   2   2   2   2   0   0   0   2   0   0   2   2   0   2   0   0   2   0   2   2   0   2   2   0   0   0   2   2   0   2   2   0   0   2   0   0   0   2   0   2   2   0   0   0   2   0   0   0   0   0   0   2   0   0   2   0   2   0   2   0   2   0   0   0   2   2   2   0   0   0   2   0   2   0   2   0   2   0   2   0   0   2   2   0   2   2   0   2   0   2   2   2   0   0   0   2   0   2   2   2   0   0   2   0   2   0   0   2   0   0   0   2   2   2   0   2   2   0   0   0   0   0   0   2   2   0   2   0   2   2   2   0   2   0   0   0   0   2   2   2   2   2   0   2   2   2   0   2   2   2   0   0   2   0   0   0   2   0   2   2   2   2   0   0
 MK-5-15                2   0   2   0   0   2   0   0   0   2   0   0   2   0   2   0   2   2   2   0   2   2   2   0   2   2   0   2   2   2   0   2   2   2   0   0   2   0   2   2   0   2   0   2   0   0   2   2   0   2   0   0   2   0   2   2   0   2   2   0   0   0   2   2   0   2   2   0   0   2   2   0   0   2   0   2   2   0   0   0   2   0   0   0   0   0   0   2   0   0   2   0   2   0   2   0   0   0   0   2   2   2   2   0   0   0   2   0   0   0   2   0   2   0   2   0   0   2   2   0   2   2   0   2   0   2   2   2   0   0   0   0   0   2   2   2   0   0   2   0   2   0   0   2   0   0   0   2   2   2   0   2   2   0   0   0   0   0   0   2   0   0   2   0   2   0   2   0   2   0   0   0   2   2   2   2   2   2   0   2   2   2   2   2   2   2   0   2   2   0   0   0   2   0   2   2   2   0   0   0
 MK-5-16                2   0   2   0   0   2   0   0   0   2   0   0   2   0   2   0   2   2   2   0   2   2   2   0   0   2   0   2   2   2   0   2   2   2   0   0   2   0   0   0   0   2   0   2   0   0   0   2   0   2   0   0   2   0   2   2   0   2   2   0   0   2   2   2   0   2   2   0   0   2   2   0   0   2   0   2   0   0   0   0   2   2   0   0   0   0   0   2   0   0   2   0   2   0   2   0   0   0   0   2   2   2   2   0   0   0   2   0   2   0   2   0   2   0   2   0   0   2   0   0   0   2   0   2   2   2   0   2   0   0   0   0   0   2   2   0   0   0   2   0   2   0   0   2   0   2   0   0   2   2   0   2   2   0   0   0   0   0   2   0   0   0   0   0   2   0   2   0   2   0   2   0   2   2   2   2   2   2   0   2   2   2   2   2   2   2   0   2   2   0   0   0   2   0   2   2   2   0   2   0
 MK-6-1                 2   0   0   2   0   0   2   2   2   2   0   2   0   0   0   2   0   0   0   0   0   0   0   2   2   0   0   2   2   0   0   2   0   2   0   2   2   2   0   0   0   0   0   2   2   2   0   0   2   2   2   0   0   0   0   0   2   0   0   2   2   2   2   0   0   0   0   2   0   0   2   2   2   2   2   0   2   0   2   0   0   0   2   2   2   2   2   0   0   2   0   2   0   2   0   2   0   2   0   0   2   2   0   0   2   0   2   0   2   2   2   0   2   0   0   0   0   0   0   0   2   0   0   0   2   2   2   2   0   0   0   2   2   0   2   0   0   2   0   0   0   2   2   2   0   2   2   2   2   0   0   0   0   2   0   2   0   2   0   0   2   2   2   0   0   2   2   0   2   2   0   2   0   2   2   0   0   0   2   2   2   2   2   0   2   0   2   2   2   0   0   0   2   0   2   0   0   0   0   2
 MK-6-2                 2   0   0   2   0   0   2   2   2   2   0   2   0   0   0   2   0   2   0   0   2   0   0   2   2   0   0   0   2   0   0   2   0   2   0   2   2   2   0   0   0   0   0   2   2   2   0   2   2   2   0   0   0   0   0   0   0   2   0   2   2   2   2   0   0   0   0   0   0   0   2   2   2   2   2   0   2   0   0   0   0   2   2   2   2   2   2   0   0   2   0   2   0   2   0   2   0   2   0   0   2   2   0   0   2   0   2   0   2   2   2   2   2   0   0   0   2   0   0   0   2   0   0   0   2   2   2   2   0   0   2   2   2   0   2   0   0   2   0   2   0   2   2   2   2   2   2   0   2   0   0   0   0   2   2   2   2   2   2   0   2   2   2   0   0   2   2   2   2   2   2   2   0   2   2   0   0   2   2   2   2   2   2   0   2   0   2   2   2   2   0   0   2   2   0   0   0   0   2   2
 MK-6-3                 0   0   0   2   0   0   2   2   2   2   0   2   2   2   0   2   0   2   0   0   2   0   0   2   2   0   0   0   2   0   0   2   2   2   2   2   2   2   2   0   0   0   0   2   2   2   0   2   2   2   0   0   0   0   0   0   0   2   0   0   2   2   2   0   0   0   2   0   0   0   2   2   2   2   2   0   2   0   0   0   0   2   2   2   2   2   2   0   2   2   0   2   2   2   0   2   0   2   0   0   2   2   0   0   2   0   2   0   2   2   2   2   2   0   0   0   2   2   0   0   2   0   0   0   2   0   2   0   0   0   2   2   2   0   2   0   0   2   0   2   0   2   2   2   2   2   2   0   2   0   0   0   0   2   2   2   2   2   2   0   2   0   2   0   0   2   2   2   2   2   0   2   0   2   0   0   0   2   2   0   2   2   0   0   2   0   2   2   2   0   0   0   2   2   0   0   0   0   2   2
 MK-6-4                 0   0   0   2   0   0   0   2   0   2   0   2   2   2   0   2   0   2   2   0   2   0   0   2   2   2   2   2   2   0   0   2   0   2   2   2   2   2   2   0   0   0   0   2   2   2   0   2   2   2   0   0   0   0   0   0   0   2   0   0   2   2   0   0   0   0   2   0   0   0   2   2   2   2   2   0   2   0   0   0   0   2   0   2   2   2   2   0   2   2   0   2   2   2   0   2   0   2   0   0   0   2   0   0   2   0   2   0   2   2   0   2   2   0   0   2   2   2   0   0   2   0   0   0   2   0   0   2   0   0   2   2   2   0   2   0   0   2   2   2   0   2   2   2   2   2   2   0   2   0   0   0   0   2   2   2   2   2   2   2   2   0   2   0   0   2   2   2   2   2   0   0   0   0   0   0   0   2   2   0   2   2   0   0   2   0   2   2   2   0   0   0   2   2   0   0   0   0   2   2
 MK-6-5                 0   2   0   2   0   0   0   2   0   2   0   2   2   2   0   2   0   2   2   2   2   2   0   2   2   2   2   2   2   0   0   2   0   2   2   2   2   2   2   0   0   0   0   2   0   2   0   2   2   2   0   0   0   0   0   0   0   2   0   0   2   2   0   0   0   2   2   0   0   0   2   0   2   2   2   0   2   0   0   2   0   2   0   2   2   2   2   0   2   0   0   2   2   2   0   2   0   2   0   0   0   2   0   0   2   0   2   0   2   2   0   2   2   0   0   2   2   2   0   0   2   0   0   0   2   0   0   2   0   0   2   2   2   0   2   0   0   2   2   2   0   2   2   2   2   0   2   0   2   0   2   0   0   2   2   2   2   2   2   2   2   0   2   0   0   2   2   2   2   2   2   0   0   0   0   0   0   2   2   0   2   2   0   0   0   0   0   2   0   2   0   0   2   2   0   0   0   0   2   2
 MK-6-6                 0   2   0   2   0   0   0   2   0   2   2   2   2   2   0   2   0   0   2   2   2   0   2   0   2   2   2   2   2   0   0   0   0   2   2   2   2   2   2   0   0   0   0   2   0   2   0   2   2   2   0   0   0   2   2   0   2   2   0   0   2   2   0   0   0   2   2   0   0   2   2   0   2   2   2   0   2   0   0   2   0   2   0   0   2   0   0   0   2   0   0   2   2   2   0   2   0   2   0   0   0   2   0   0   2   0   2   0   2   2   0   2   0   0   0   2   2   2   0   0   2   2   0   0   2   0   0   2   0   0   2   2   0   0   2   0   0   2   2   2   0   0   2   2   2   0   2   0   2   0   2   0   0   2   2   2   2   2   2   2   2   0   2   0   0   2   2   2   2   2   2   0   0   0   0   0   0   2   0   0   2   2   0   0   0   0   0   0   0   2   2   0   2   2   0   0   0   0   2   2
 MK-6-7                 0   2   0   2   0   0   0   2   2   2   0   0   2   2   0   2   0   0   2   2   2   0   2   0   2   2   2   2   2   2   0   0   0   0   0   2   2   2   2   0   0   0   0   2   0   2   0   2   2   2   0   0   0   2   0   2   2   2   0   0   2   2   0   0   0   2   2   0   0   2   0   0   2   2   2   0   2   0   0   2   0   0   0   0   2   0   0   0   0   2   0   2   2   2   0   2   2   2   2   0   2   2   0   0   2   0   2   0   2   0   0   2   0   0   0   2   2   2   0   0   2   2   0   0   2   0   0   2   0   0   2   2   0   0   2   0   0   0   2   2   0   2   2   2   2   0   2   0   2   0   2   0   0   2   2   0   2   2   2   2   2   0   2   0   2   2   2   2   2   2   2   0   0   0   0   0   0   2   0   0   2   2   0   0   0   0   0   0   0   2   2   0   0   0   0   2   0   0   2   2
 MK-6-8                 0   2   0   2   0   0   0   2   2   2   0   0   2   0   0   0   0   0   2   2   2   0   2   0   2   2   2   2   0   0   0   0   0   0   0   2   2   2   2   0   0   0   0   2   0   0   0   2   2   2   0   0   0   2   0   0   2   2   0   0   2   2   0   0   2   2   2   0   0   2   0   0   2   0   2   0   2   0   0   2   0   2   0   0   2   0   0   0   0   2   0   2   2   2   0   2   2   2   2   0   2   2   0   0   2   0   2   0   2   0   0   2   0   0   0   2   0   2   0   0   2   2   0   0   2   2   0   2   0   0   2   2   2   0   2   0   0   0   0   0   0   2   0   2   2   0   2   2   2   2   2   0   0   2   2   0   2   2   2   0   2   0   2   0   2   2   2   2   2   2   2   0   0   0   0   0   0   2   0   2   0   2   0   2   0   2   0   0   0   2   2   0   0   0   2   2   0   0   2   2
 MK-6-9                 0   2   0   2   0   0   0   0   2   2   0   0   2   0   0   0   0   0   2   2   0   0   2   0   2   0   2   2   0   0   0   2   2   0   0   2   2   2   2   2   0   0   0   2   0   0   0   2   0   2   0   0   0   2   0   0   2   2   0   2   2   2   0   0   2   2   2   0   0   2   2   0   2   2   2   0   2   2   0   2   0   2   0   0   2   0   0   0   0   2   0   2   2   2   0   2   0   2   0   0   2   2   0   0   2   0   2   0   2   0   0   2   0   0   2   2   0   2   0   0   2   2   0   0   2   2   0   2   0   0   2   2   2   0   2   0   0   0   0   0   0   2   0   2   2   0   2   2   2   2   2   2   0   2   2   0   2   2   2   0   2   0   2   0   2   2   2   2   2   0   2   0   0   0   0   0   0   2   0   2   0   2   0   2   0   2   0   0   0   2   2   0   2   0   2   0   0   0   2   2
 MK-6-10                0   2   0   2   0   0   0   0   2   2   0   0   2   2   0   0   0   0   2   2   0   0   2   0   2   2   2   0   0   0   2   2   2   0   0   2   2   2   2   2   0   0   0   2   0   0   0   2   0   2   0   0   0   2   0   0   2   2   0   2   2   2   0   0   2   2   2   0   0   2   0   0   0   2   2   0   0   2   0   2   0   2   0   0   2   0   0   0   0   2   0   2   2   2   0   2   0   2   0   0   2   2   2   0   2   0   2   0   2   0   2   2   0   0   2   2   0   2   0   0   2   2   0   0   2   0   0   2   0   0   2   2   2   2   2   0   0   0   0   0   0   2   0   2   0   0   2   2   2   2   2   2   0   0   2   2   2   2   2   0   2   0   2   0   0   2   2   2   0   2   2   0   0   0   0   0   0   2   0   2   0   2   0   2   0   2   0   0   0   0   2   0   2   0   0   0   0   0   2   2
 MK-6-11                0   0   0   2   0   0   0   2   2   2   0   0   2   2   0   0   0   0   2   2   0   0   2   0   2   2   2   0   0   0   2   2   2   0   2   2   2   2   2   0   0   0   0   2   0   0   0   0   0   2   0   0   0   2   0   0   2   2   0   2   2   2   0   2   2   2   2   0   0   2   0   0   0   2   0   0   0   2   0   2   0   2   0   0   2   0   0   0   0   2   0   2   2   0   2   2   0   2   0   0   2   2   2   0   2   0   2   0   0   0   2   2   0   0   2   2   0   2   0   0   0   2   0   0   2   0   2   2   0   0   2   2   2   2   2   0   0   2   0   0   0   2   0   2   0   0   2   2   2   2   2   2   0   0   0   2   2   2   2   0   2   0   2   0   0   2   2   2   0   2   2   0   2   0   0   0   0   0   0   2   0   2   0   2   2   2   0   0   0   0   2   0   2   0   0   2   2   0   2   2
 MK-6-12                0   0   0   2   0   0   2   2   2   2   0   0   2   2   0   0   0   2   2   2   0   0   2   0   2   2   2   0   0   0   2   2   2   0   2   2   2   2   2   0   0   0   0   2   0   0   0   0   0   2   0   0   0   2   0   0   2   2   0   2   0   2   0   2   2   2   2   0   0   2   0   0   0   2   0   0   0   2   0   2   0   2   0   0   2   0   0   0   0   0   0   2   2   0   2   2   0   2   0   0   2   2   2   0   2   0   2   0   0   0   0   2   0   0   2   2   2   2   0   0   0   2   0   0   0   0   2   2   0   2   0   2   2   2   2   0   0   2   0   0   0   2   0   2   2   0   2   2   0   2   2   2   0   0   0   2   0   2   2   0   2   0   2   0   0   0   2   2   0   2   2   0   2   0   0   0   0   0   0   2   0   2   0   2   0   2   0   0   0   0   0   0   2   0   0   2   2   0   2   2
 MK-6-13                0   0   0   2   0   0   2   2   2   2   0   0   2   2   0   0   0   2   0   2   0   0   2   0   2   2   2   0   0   0   2   2   2   0   2   2   2   2   2   0   0   0   0   2   0   0   0   0   0   2   0   0   0   2   0   0   2   2   0   2   0   2   0   2   2   2   2   0   0   0   0   0   0   2   0   0   0   2   0   2   0   2   0   0   2   0   0   0   0   0   0   2   2   0   2   2   0   2   0   2   2   2   2   0   2   0   2   0   0   0   0   0   0   0   2   2   2   2   0   0   0   2   0   0   2   0   2   2   0   2   0   2   2   2   2   0   0   2   0   0   0   2   0   2   2   0   2   2   0   2   2   0   0   0   2   2   0   2   2   0   2   0   2   0   0   0   2   2   0   2   2   0   2   0   0   0   0   0   0   2   0   2   0   2   0   2   2   0   2   0   0   0   2   0   0   2   2   0   2   2
 MK-6-14                0   0   0   2   0   0   2   0   2   2   0   0   2   2   0   0   0   2   0   0   0   0   2   0   0   2   2   2   0   0   2   2   2   0   2   2   2   2   2   0   0   2   0   2   0   0   0   0   0   2   0   0   0   2   0   0   2   2   0   2   0   2   2   2   2   2   0   0   0   0   0   0   0   2   0   0   0   2   0   2   0   2   0   0   2   0   0   2   0   0   0   2   2   0   2   2   0   0   2   2   2   2   2   0   2   0   2   0   0   2   0   0   0   0   2   2   2   2   0   0   2   2   2   0   2   0   2   2   0   2   0   2   2   2   2   0   0   2   0   0   0   2   0   2   2   0   2   0   0   2   0   0   2   2   2   2   0   2   2   0   2   0   2   0   2   0   2   2   0   0   2   0   2   0   0   0   0   0   0   2   0   2   0   2   0   2   2   2   2   0   0   2   0   0   0   2   2   0   2   2
 MK-6-15                0   0   0   2   0   0   0   0   2   2   0   0   2   2   0   2   0   2   0   2   0   0   2   0   0   2   2   2   0   0   0   2   2   0   2   2   2   2   2   0   0   2   0   2   0   0   0   0   0   2   0   0   0   2   0   0   2   2   0   0   2   0   0   2   2   2   0   0   0   0   0   0   0   2   0   0   0   2   0   2   0   2   0   0   0   0   0   2   0   0   0   2   2   0   0   2   0   0   2   2   2   2   0   0   2   0   2   0   0   2   2   0   0   0   2   2   2   2   0   0   2   2   2   0   2   0   0   2   2   2   0   0   2   2   2   0   0   2   0   0   0   2   0   2   2   0   2   0   0   2   0   0   2   2   2   2   0   2   2   0   2   0   2   0   2   2   0   2   0   0   0   0   2   2   2   0   0   0   0   0   0   2   0   2   0   2   2   2   2   0   0   2   0   2   0   2   0   0   2   2
 MK-6-16                0   0   0   2   2   0   2   0   2   2   0   0   2   2   0   0   0   2   0   2   2   0   2   0   0   0   2   2   0   0   0   2   2   0   2   2   0   2   2   0   0   2   0   2   0   0   0   0   0   2   0   0   0   2   0   0   2   2   0   0   0   0   0   2   2   2   0   0   0   0   0   2   0   2   0   0   0   0   0   2   0   2   0   0   0   0   0   2   0   0   0   2   2   0   0   2   0   0   2   2   2   2   2   2   2   0   2   0   0   2   2   0   0   0   2   2   2   0   0   0   2   2   2   0   2   0   0   0   2   2   0   0   2   2   2   0   0   2   0   0   0   0   0   2   0   0   2   0   0   2   0   0   2   2   2   0   0   2   2   0   0   0   2   2   2   2   0   2   2   0   0   0   2   2   0   0   0   0   0   0   0   2   0   2   0   2   2   2   2   0   0   2   0   2   0   2   0   0   2   2
 
!****************************************** Phenotypic Data **********************************************************
!-100.0 is resevred for missing phenotype
SimulatedTrait1        18.4107   16.3074   14.4297   17.0642   16.2931   14.8507   14.5421   14.7997   15.3035   14.3599   17.0106   15.0424   15.6156   15.2163   14.8621   12.7506   16.7659   11.3792   13.2980   15.8916   16.0864   15.4105   13.6958   15.4275   13.8621   12.9326   14.8049   17.4506   13.7375   16.7972   17.0278   14.7290   14.0894   15.7121   11.0708   13.3656   18.6137   14.1274   10.6692   14.1829   11.4720   12.0896   15.5074   15.0101   15.8274   16.8053   15.5322   12.8350   18.4441   18.2436   18.0271   12.3609   17.4097   21.7687   11.7295   17.5646   12.3516   13.3746   19.3251   14.1442   17.7468   15.1844   12.9491   12.4837   16.4646   17.1844   13.9584   16.5837   14.9211   17.6041   12.8361   14.2144   17.8419   15.8998   18.3913   14.9068   16.7656   19.4957   15.5529   15.2085   14.6663   17.7323   13.7278   12.6115   12.1644   16.0634   18.8730   17.0893   12.8495   12.3777   16.8864   22.5075   16.7494   16.9392   15.4548   17.3412   13.0922   11.8311   15.0590   17.1556   16.2928   13.6703   14.6376   11.6036   14.5995   16.7951   19.1832   17.0523   12.2268   14.8571   16.3334   11.1140   15.5667   15.1207   18.1594   13.6413   14.3073   15.0334   13.6736   20.2475   18.0804   18.6102   14.3972   12.2035   12.3500   17.3186   16.5375   13.8171   21.6580   11.6933   15.5184   12.8108    9.7623   16.3083   16.6767   19.9375   15.8287   15.5637   16.0627   18.7681   13.6216   11.8517   15.0102   12.2959   15.1700   13.7230   16.8823   13.9686   20.6569   14.4334   16.5340   15.9768   16.9141   16.2150    9.4004   17.8847   15.4380   19.1313   11.3084   13.5001   14.0858   13.7942   11.6293   18.6383   13.0887   14.8118   13.3837   14.4729   13.9821   12.2819   10.1754   17.0607   13.0908   16.9738   14.0939   13.1467   15.5434   12.7656   18.4952   11.6759   13.6172   10.2796   13.8017   13.6314   16.0668   17.0037   10.5690   17.8636   13.5163   17.8460   15.9054   12.1188   19.2004   13.8255   15.0357   18.1030   15.2857   22.6921   17.8844   18.6175
SimulatedTrait2         7.7474   12.6016    8.3405    8.1213   10.4311   10.7518    9.5751    9.9802   14.7421    9.4056   10.3307   11.0871    9.8538   11.6852    7.1572    9.1884    9.6143    9.3014   10.2457    8.4746   11.4405    8.2957   10.0730   11.5370    8.8938    9.8237    7.8567    9.8275   10.8839    8.0043    9.4572    7.9143   10.5431    8.8843    9.4043   12.3808   11.5534   12.7390    7.8765    9.0941   12.4561   12.8600   10.6886    8.7227    9.8703   10.4946    8.1051   10.1593    9.6654    9.8955   11.9752   10.0037   10.0929   12.1229   10.9560   11.5305    9.9375    7.7817   12.0838   10.6127   10.6385   12.1087   10.1724   12.0138   11.7333    8.9717    9.0724    7.1531   10.8309   12.5403    8.4875    8.1901    4.8913    9.8562   10.1546   12.2127   12.4892   11.8517   11.6864    9.7639   11.5522    9.7694   10.5589   12.0325    8.8301    7.4258   13.3445    8.6038    9.8138   10.6580    8.5441    8.3613    8.7987   11.3394    6.1595    6.8209   10.1550    8.1823    7.0699   12.4121    8.4860    6.3948    8.3697   11.1111   10.8261    8.7325   10.2590    7.6235   12.1908   11.5614   11.0096    9.0674   10.4163    6.7520    6.7655    9.9984   13.1413   10.8184   11.2519   10.4908    9.5228    5.5840    8.2262   11.3365    9.5057   11.4160    9.6263    7.9786    8.3003    9.6676   11.2009   11.2023   10.7281    7.0739   11.4700   10.2409    8.8508    9.6504    9.0306    9.7155   10.4328   10.8737   11.5979    8.9949    8.6446    6.9229    9.8694    9.6113    9.9616   10.2499   10.2504    7.7120   10.6469   10.7328    8.8346   11.4642    8.6848   10.2673    8.8144   10.6457    9.6710   11.2183   10.2807    8.3162   10.4431   11.1246   10.0653    8.2220   11.7721   11.1662   10.9101    9.2177   12.4157    8.9644    8.2878    9.4829    8.7118   12.2440   10.4352    8.7447    9.4235   11.7623   11.4489   12.2473    7.6190    9.1494    8.9326   11.7928    9.0611   10.6722   11.9674   12.6086   12.1722    7.9682    9.0757    8.1787   11.0575    8.4256   10.2864    9.9682
 
