# Supplementary material for: Inclusive Composite Interval Mapping of QTL by Environment Interactions in Biparental Populations
Source: PLoS One. 2015 Jul 10;10(7):e0132414. doi: 10.1371/journal.pone.0132414 (PMC4498613; doi:10.1371/journal.pone.0132414)
Supplement: S4 File — (ZIP) [file pone.0132414.s004.zip › H=0.1/L1/run_00108.met]

!**********************Note: lines staring with "!" are remarks and will be ignored in the program********************
!*********************************General Information**********************************
!Assuming F1 = P1 x P2, populations available in QTL IciMapping are: 
!  1, P1BC1F1 = P1 x F1, the first backcrossing where P1 is used as the recurrent parent;
!  2, P2BC1F1 = P2 x F1, the first backcrossing where P2 is used as the recurrent parent;
!  3, F1DH, F1-derived doubled haploids; 
!  4, RIL or F1RIL, recombination inbred lines through the repeated selfing of F1;
!  5, P1BC1RIL, recombination inbred lines through the repeated selfing of P1BC1F1;
!  6, P2BC1RIL, recombination inbred lines through the repeated selfing of P2BC1F1;
!  7, F2, the selfing generation of F1;
!  8, F3, the selfing generation of F2;
!  9, P1BC2F1, the second backcrossing where P1 is used as the recurrent parent; 
! 10, P2BC2F1, the second backcrossing where P2 is used as the recurrent parent;
! 11, P1BC2RIL, recombination inred lines through the repeated selfing of P1BC2F1; 
! 12, P2BC2RIL, recombination inred lines through the repeated selfing of P2BC2F1; 
! 13, P1BC1F2, the selfing generation of P1BC1F1; 
! 14, P2BC1F2, the selfing generation of P2BC1F1; 
! 15, P1BC2F2, the selfing generation of P1BC2F1; 
! 16, P2BC2F2, the selfing generation of P2BC2F1; 
! 17, P1BC1DH, P1BC1F1-derived doubled haploids; 
! 18, P2BC1DH, P2BC1F1-derived doubled haploids; 
! 19, P1BC2DH, P1BC2F1-derived doubled haploids; 
! 20, P2BC2DH, P2BC2F1-derived doubled haploids; 
   3      !Mapping Population (see remarks above)
   2      !Mapping Function (1 for Kosambi; 2 for Haldane; 3 for Morgan)
   2      !Marker Space Type (1 for intervals; 2 for positions)
   1      !Marker Space Unit(1 for centiMorgans; 2 for Morgan)
   6      !Number of Chromosomes (or Linkage Groups)
 200      !Size of the mapping population
   2      !Number of environments
 
!***************************************** Chromosomes and Linkage Maps **********************************************
!Chromosome                 NumMarkers
-CH1                        16
-CH2                        16
-CH3                        16
-CH4                        16
-CH5                        16
-CH6                        16
!Linkage map (Marker name followed by position or the interval length)
 MK-1-1                1     0.000
 MK-1-2                1    10.000
 MK-1-3                1    20.000
 MK-1-4                1    30.000
 MK-1-5                1    40.000
 MK-1-6                1    50.000
 MK-1-7                1    60.000
 MK-1-8                1    70.000
 MK-1-9                1    80.000
 MK-1-10               1    90.000
 MK-1-11               1   100.000
 MK-1-12               1   110.000
 MK-1-13               1   120.000
 MK-1-14               1   130.000
 MK-1-15               1   140.000
 MK-1-16               1   150.000
 MK-2-1                2     0.000
 MK-2-2                2    10.000
 MK-2-3                2    20.000
 MK-2-4                2    30.000
 MK-2-5                2    40.000
 MK-2-6                2    50.000
 MK-2-7                2    60.000
 MK-2-8                2    70.000
 MK-2-9                2    80.000
 MK-2-10               2    90.000
 MK-2-11               2   100.000
 MK-2-12               2   110.000
 MK-2-13               2   120.000
 MK-2-14               2   130.000
 MK-2-15               2   140.000
 MK-2-16               2   150.000
 MK-3-1                3     0.000
 MK-3-2                3    10.000
 MK-3-3                3    20.000
 MK-3-4                3    30.000
 MK-3-5                3    40.000
 MK-3-6                3    50.000
 MK-3-7                3    60.000
 MK-3-8                3    70.000
 MK-3-9                3    80.000
 MK-3-10               3    90.000
 MK-3-11               3   100.000
 MK-3-12               3   110.000
 MK-3-13               3   120.000
 MK-3-14               3   130.000
 MK-3-15               3   140.000
 MK-3-16               3   150.000
 MK-4-1                4     0.000
 MK-4-2                4    10.000
 MK-4-3                4    20.000
 MK-4-4                4    30.000
 MK-4-5                4    40.000
 MK-4-6                4    50.000
 MK-4-7                4    60.000
 MK-4-8                4    70.000
 MK-4-9                4    80.000
 MK-4-10               4    90.000
 MK-4-11               4   100.000
 MK-4-12               4   110.000
 MK-4-13               4   120.000
 MK-4-14               4   130.000
 MK-4-15               4   140.000
 MK-4-16               4   150.000
 MK-5-1                5     0.000
 MK-5-2                5    10.000
 MK-5-3                5    20.000
 MK-5-4                5    30.000
 MK-5-5                5    40.000
 MK-5-6                5    50.000
 MK-5-7                5    60.000
 MK-5-8                5    70.000
 MK-5-9                5    80.000
 MK-5-10               5    90.000
 MK-5-11               5   100.000
 MK-5-12               5   110.000
 MK-5-13               5   120.000
 MK-5-14               5   130.000
 MK-5-15               5   140.000
 MK-5-16               5   150.000
 MK-6-1                6     0.000
 MK-6-2                6    10.000
 MK-6-3                6    20.000
 MK-6-4                6    30.000
 MK-6-5                6    40.000
 MK-6-6                6    50.000
 MK-6-7                6    60.000
 MK-6-8                6    70.000
 MK-6-9                6    80.000
 MK-6-10               6    90.000
 MK-6-11               6   100.000
 MK-6-12               6   110.000
 MK-6-13               6   120.000
 MK-6-14               6   130.000
 MK-6-15               6   140.000
 MK-6-16               6   150.000
!*********************************** Marker Types ********************************************************************
!Co-dominant marker: When heterozygote F1 is present, P1 is coded as 2, F1 is coded as 1, and P2 is coded as 0; Otherwise, P1 is coded as 2, and P2 is coded as 0. 
!Dominant marker: When heterozygote F1 is present, P1 and F1 are coded as 12, and P2 is coded as 0; Otherwise, P1 is coded as 2, and P2 is coded as 0.  
!Recessive markers: When heterozygote F1 is present, P1 is coded as 2, and F1 and P2 are coded as 10; Otherwise, P1 is coded as 2, and P2 is coded as 0. 
!Missing marker is coded as -1. 
 MK-1-1                 0   2   0   0   2   2   0   0   0   2   0   0   0   2   2   0   0   2   0   2   2   0   2   2   2   2   2   2   2   2   2   0   2   0   2   2   0   0   2   0   2   2   0   0   0   0   2   0   0   2   0   2   0   2   0   0   2   0   0   0   2   0   0   0   2   0   0   0   0   2   0   0   0   2   2   2   2   0   2   0   2   2   2   2   0   2   2   0   0   0   2   0   0   2   0   2   0   2   0   0   0   2   2   2   2   2   0   0   2   2   0   0   2   2   2   0   0   0   2   2   2   2   2   2   2   0   0   0   0   2   2   2   2   0   2   2   0   2   2   0   0   2   2   0   2   0   0   0   2   0   0   2   2   0   0   2   0   0   2   2   0   2   0   0   0   0   0   2   2   2   2   2   2   0   2   0   2   0   2   0   2   2   0   0   0   0   2   0   2   0   2   2   2   0   0   2   0   0   0   2
 MK-1-2                 0   2   0   0   2   2   0   0   0   2   0   0   0   2   2   0   0   2   0   2   2   0   2   2   2   2   0   2   2   2   2   0   2   0   2   0   0   0   2   0   2   2   0   0   0   0   2   0   2   2   0   2   0   2   0   0   2   0   0   0   2   0   0   0   2   0   2   2   0   2   0   2   0   2   2   2   2   0   2   0   2   2   2   2   0   2   2   2   0   0   2   0   0   2   0   0   0   2   0   0   0   2   2   2   0   2   0   0   2   2   0   2   2   2   2   2   0   0   2   0   2   2   2   2   2   0   0   0   2   2   2   2   2   0   2   0   0   2   2   0   2   2   2   0   2   0   0   0   2   0   0   2   2   0   0   2   0   0   2   2   0   2   2   0   0   0   0   0   2   2   2   2   2   0   2   0   2   2   2   0   0   2   0   0   0   0   2   0   2   0   2   2   2   2   0   2   0   0   0   2
 MK-1-3                 0   2   0   0   2   2   0   0   0   2   0   0   0   2   0   0   0   2   0   2   2   0   2   2   0   2   0   2   2   2   2   0   2   0   2   0   0   0   2   0   2   2   0   0   0   0   2   0   2   0   0   2   0   2   0   0   2   0   0   0   0   0   0   0   2   0   0   2   0   2   0   2   0   2   2   2   2   0   2   2   2   2   2   2   0   2   2   2   0   0   2   2   0   2   0   2   0   2   0   0   0   2   2   2   0   2   0   0   2   2   0   2   2   2   2   2   0   0   2   0   2   0   2   0   2   0   2   0   2   2   2   2   2   0   2   0   0   2   2   0   2   2   2   0   2   0   0   0   2   0   0   2   2   0   0   2   0   0   2   2   2   2   2   0   0   0   0   2   2   2   2   2   2   0   2   0   0   2   2   0   0   2   0   0   0   0   2   0   2   0   2   2   2   2   0   2   0   0   0   2
 MK-1-4                 0   2   0   0   2   2   0   0   0   2   0   0   0   2   0   0   0   2   2   2   2   0   2   2   0   2   0   2   2   2   2   0   2   0   2   0   0   0   2   0   2   2   2   0   0   0   2   0   0   2   0   2   0   2   0   2   2   0   0   2   2   0   0   0   2   0   0   2   0   2   0   2   0   2   2   2   2   0   2   2   0   2   2   2   2   0   2   2   0   2   2   2   0   2   0   2   0   2   0   0   0   2   2   2   0   2   0   0   2   2   0   2   2   2   2   2   0   0   2   0   2   0   2   0   2   0   2   0   2   2   2   0   2   0   2   0   0   2   2   0   2   2   2   0   2   0   0   0   2   0   0   2   2   0   0   2   0   0   2   2   2   2   2   2   0   0   0   2   2   2   2   2   2   0   2   0   0   2   2   0   0   0   0   0   0   0   2   0   2   0   2   2   2   2   0   2   0   2   0   2
 MK-1-5                 0   2   0   0   2   2   0   0   0   2   0   0   0   2   2   0   2   2   2   2   2   0   2   2   0   2   0   2   0   2   2   0   0   2   2   0   0   0   2   0   0   2   0   0   0   0   0   0   0   2   0   2   0   2   0   2   2   0   0   2   2   0   0   0   2   0   0   2   0   2   0   2   0   2   2   2   2   0   2   0   0   2   2   0   2   0   2   2   0   2   2   2   0   2   0   2   0   2   0   0   0   2   2   2   0   2   2   2   2   2   0   0   2   2   2   2   0   0   2   0   2   0   2   0   0   0   2   0   2   2   2   0   2   0   2   2   0   2   2   0   2   2   2   0   2   0   0   0   2   2   0   2   2   0   0   2   0   0   2   2   0   2   2   2   0   0   0   2   2   2   2   2   2   0   0   2   0   2   2   0   0   0   0   0   0   2   2   0   2   0   2   2   2   2   0   2   0   2   0   2
 MK-1-6                 0   2   0   0   2   2   0   0   0   2   0   2   0   2   2   0   2   2   2   2   2   0   0   0   0   2   0   2   0   2   2   0   0   2   2   0   0   0   2   0   0   2   0   0   0   0   0   0   0   2   0   2   0   2   0   0   2   0   0   2   2   0   0   0   2   0   0   2   0   0   0   2   0   0   2   2   2   0   2   0   0   2   2   0   2   0   2   2   0   2   2   2   2   2   0   2   0   2   0   0   0   2   2   2   0   2   2   0   2   2   0   0   2   0   2   2   0   0   0   0   2   0   2   0   2   2   2   0   2   2   2   0   0   0   2   0   0   2   2   0   2   2   2   0   2   2   0   0   2   2   0   2   2   0   0   2   0   0   2   2   0   0   2   0   0   0   0   2   2   2   0   2   2   0   0   2   0   2   2   0   0   0   0   0   0   2   2   0   2   0   0   2   2   2   0   2   2   2   0   2
 MK-1-7                 0   2   0   0   2   2   0   0   0   0   0   2   0   2   2   0   2   2   2   0   2   0   0   0   0   2   0   2   0   2   2   0   0   2   2   0   0   0   2   0   0   0   0   0   0   0   2   0   0   2   0   2   2   2   0   0   0   0   0   2   2   0   2   0   2   0   0   2   0   0   0   2   0   0   2   2   2   2   2   0   0   2   2   0   2   0   2   0   0   2   2   2   2   2   0   2   0   2   0   0   0   2   2   0   0   2   2   0   2   2   0   0   2   0   2   0   0   0   0   0   2   0   2   2   2   2   2   0   2   2   2   0   0   0   2   0   0   0   2   0   2   2   2   0   2   2   0   0   2   2   0   2   2   0   0   0   0   0   2   2   0   0   0   0   0   0   0   2   2   2   0   2   2   0   0   2   0   2   2   0   0   0   0   0   0   2   2   0   2   0   0   2   0   0   0   2   2   2   0   2
 MK-1-8                 0   2   0   0   2   2   0   0   0   0   0   2   0   2   2   0   2   2   2   0   2   0   0   0   0   2   0   2   0   2   2   0   0   2   2   0   0   0   2   0   0   0   0   0   0   0   2   0   0   2   0   2   2   2   0   0   0   0   0   2   2   0   2   0   2   0   0   2   0   2   2   2   0   0   2   2   2   2   2   2   0   2   2   2   2   0   2   2   0   2   2   2   2   2   0   2   0   2   0   0   0   2   2   0   0   2   2   0   0   2   0   0   2   2   2   0   0   0   0   0   0   0   2   0   2   0   2   0   2   2   2   0   0   0   2   0   0   0   2   2   2   2   2   0   2   2   0   0   2   2   0   2   2   0   2   0   0   0   2   2   0   0   0   0   0   0   0   2   2   2   0   2   2   0   0   2   0   2   0   0   0   0   0   0   0   2   2   0   2   0   0   2   0   0   2   2   2   2   0   2
 MK-1-9                 0   2   2   0   2   2   0   0   0   0   2   2   0   2   2   0   0   2   2   0   2   0   0   0   0   2   0   2   0   2   0   0   0   2   2   0   0   0   2   0   0   0   0   0   0   0   2   2   0   2   0   2   2   2   0   2   0   0   0   2   2   0   2   0   2   0   0   0   0   2   2   2   2   0   2   2   2   2   2   2   0   2   2   2   2   0   2   2   0   2   2   0   2   2   0   2   0   0   0   0   0   2   2   0   0   2   2   0   0   2   0   0   2   2   2   0   0   0   0   0   0   0   2   0   2   0   2   0   2   0   2   0   0   0   2   2   0   0   0   2   2   2   2   0   2   2   0   0   2   2   0   2   2   0   2   0   0   0   2   2   2   0   0   0   0   0   0   2   2   2   0   2   2   0   0   2   0   2   0   0   0   0   0   0   0   2   2   0   2   0   0   2   0   0   2   2   2   2   0   2
 MK-1-10                0   2   2   0   2   2   0   0   0   0   2   2   0   2   2   2   0   2   2   0   2   2   0   0   0   2   0   2   2   2   0   0   0   0   2   0   0   0   2   0   0   0   0   0   0   0   2   2   0   2   0   2   2   2   0   2   0   0   0   2   2   0   2   0   2   0   0   0   0   2   2   2   2   0   2   2   2   2   2   2   0   2   2   2   2   0   2   2   0   2   2   0   2   0   0   0   0   0   0   0   0   2   0   0   0   2   2   0   0   2   2   0   2   2   2   0   0   0   0   0   0   0   2   0   2   2   2   0   0   2   2   0   0   0   2   2   0   0   2   2   2   0   2   0   2   2   0   0   2   0   0   2   2   0   2   0   0   0   2   2   2   0   0   0   0   0   0   2   2   2   0   2   2   0   0   2   0   2   2   0   0   0   0   0   0   2   2   0   2   0   0   2   2   0   0   2   2   2   0   2
 MK-1-11                0   2   2   0   2   2   0   0   0   0   2   2   0   2   2   2   0   2   2   0   2   2   0   0   0   2   0   2   2   0   0   0   0   0   2   0   2   0   2   0   0   0   0   0   0   0   2   2   0   2   0   2   2   2   0   2   0   0   0   2   2   0   2   0   2   0   0   0   0   0   2   2   2   0   2   2   2   2   2   2   0   2   2   2   2   0   2   2   0   2   2   0   2   0   0   0   0   0   0   0   0   2   0   0   0   2   2   0   0   2   2   2   2   2   2   0   0   0   0   0   0   0   0   2   0   2   2   0   0   2   2   0   0   2   2   2   0   0   2   2   2   0   2   2   2   2   0   0   2   0   0   2   2   0   2   0   0   0   2   2   2   0   0   0   0   0   0   2   2   2   0   0   2   0   0   2   0   2   2   0   2   0   0   0   0   2   0   0   2   0   0   2   0   0   0   2   2   0   0   2
 MK-1-12                0   2   2   0   2   2   0   0   0   0   2   0   0   2   2   2   0   2   2   0   0   2   0   0   0   2   2   2   2   0   0   0   0   0   2   0   2   0   2   0   0   0   0   2   0   0   2   2   0   2   0   0   2   2   0   2   0   0   0   2   0   0   0   0   2   0   0   0   0   0   2   2   2   0   2   2   2   2   2   2   0   0   2   2   0   0   2   2   0   2   2   2   2   0   0   0   0   0   0   0   0   2   0   0   2   0   2   0   0   2   2   2   2   2   0   0   0   0   0   0   0   0   0   2   0   2   2   0   0   2   2   2   0   2   2   2   0   2   2   2   2   0   2   2   2   2   0   0   2   0   0   2   2   0   2   0   0   0   2   2   2   0   2   2   0   0   0   2   2   2   0   0   2   0   0   2   0   0   2   0   2   0   0   0   0   2   0   0   2   0   0   2   0   2   2   2   2   0   0   2
 MK-1-13                0   2   2   0   2   2   0   0   0   0   2   0   0   2   2   2   0   2   2   0   0   2   0   0   0   2   2   2   2   0   0   0   0   0   2   0   2   0   2   0   0   0   2   2   0   0   2   2   0   2   0   0   2   2   0   2   0   0   0   2   0   0   0   0   2   0   0   0   0   0   2   2   2   0   2   2   2   2   2   2   2   0   2   2   0   0   2   2   0   2   2   2   2   0   0   0   0   0   0   0   0   2   0   0   0   0   2   0   2   2   2   2   2   2   0   2   0   2   0   0   0   0   0   2   0   2   2   0   0   2   2   2   0   2   2   2   0   2   2   2   2   2   2   2   0   2   0   0   2   0   0   2   2   2   2   0   0   0   2   2   2   0   2   0   2   0   0   2   2   2   0   0   2   0   0   0   0   0   2   0   2   0   2   0   0   2   0   0   2   0   0   2   0   2   2   2   2   0   0   2
 MK-1-14                0   0   0   0   2   2   0   0   0   0   2   0   0   0   2   2   0   2   2   0   0   2   2   0   0   2   2   2   2   0   0   0   0   0   0   0   2   0   2   0   0   0   2   2   2   0   2   2   0   2   0   0   2   2   0   2   0   0   0   2   0   0   2   0   2   0   0   0   0   0   2   2   2   2   2   2   2   2   2   2   2   2   2   2   0   0   2   0   0   2   2   2   0   0   0   0   0   0   0   0   0   2   0   0   0   0   0   0   2   2   2   2   2   2   0   0   0   2   0   0   2   0   0   2   0   2   2   0   0   2   2   2   0   2   2   2   0   0   2   0   2   2   2   2   0   0   0   0   0   0   0   2   2   2   2   0   0   0   2   2   2   0   2   0   2   0   0   2   2   2   0   0   2   0   0   0   0   0   2   0   2   0   2   0   0   2   0   0   2   0   0   2   0   2   2   2   2   0   0   2
 MK-1-15                0   0   0   0   2   2   2   0   0   0   2   0   0   0   2   2   0   2   2   0   0   2   2   2   0   2   2   0   2   2   0   0   0   0   0   0   2   0   2   0   0   0   2   2   0   0   2   2   0   0   0   0   2   2   2   2   0   0   0   2   0   0   2   0   2   0   0   0   0   2   2   2   2   2   2   2   2   2   2   2   2   2   2   2   0   0   2   0   0   0   2   2   0   0   0   0   0   0   0   0   0   2   0   0   0   2   0   2   2   2   2   2   2   2   0   0   0   2   0   0   2   0   0   2   0   2   2   0   0   2   2   2   0   2   2   0   0   0   2   0   2   2   2   2   0   0   0   0   0   0   0   2   2   0   2   0   0   0   2   2   2   0   2   0   2   0   0   2   2   2   0   0   2   0   0   0   0   0   2   0   2   0   2   0   0   2   0   0   2   0   0   2   0   2   2   2   2   0   0   2
 MK-1-16                0   0   0   0   2   2   2   0   0   0   2   0   0   0   0   0   0   2   2   0   0   2   2   2   2   0   2   0   2   2   0   0   2   0   0   0   2   0   2   2   0   0   2   2   0   0   0   2   0   0   0   0   2   2   2   2   0   2   0   2   0   0   2   2   2   0   0   0   0   2   2   2   2   2   2   2   2   2   2   2   2   2   2   0   0   0   2   0   0   0   2   2   0   0   0   0   0   0   0   0   0   0   0   0   0   2   0   2   2   2   2   2   0   2   0   0   0   2   0   0   2   2   0   2   0   2   2   0   0   2   2   2   0   2   2   0   0   2   2   0   2   2   2   2   0   0   0   0   0   0   2   2   2   2   2   0   0   0   2   2   2   0   2   0   2   0   0   2   2   2   0   0   2   0   0   2   0   0   2   0   2   0   2   0   0   2   2   0   2   0   0   2   0   2   2   2   2   0   0   2
 MK-2-1                 0   2   2   0   2   2   2   2   2   2   0   2   2   2   0   0   2   0   2   2   2   2   0   0   2   2   0   0   2   0   0   2   2   2   2   2   0   2   2   0   0   2   2   0   0   0   0   2   0   2   0   0   2   0   0   2   2   0   0   0   2   2   2   2   0   0   2   2   0   2   0   0   0   2   0   0   2   0   0   2   0   2   2   0   0   2   2   0   0   0   0   2   2   0   0   2   2   2   2   0   2   2   0   2   2   0   0   2   2   0   2   2   2   2   0   2   0   0   2   0   2   0   2   0   2   0   2   2   0   0   0   2   0   0   2   0   0   0   2   0   2   2   2   2   2   2   0   2   2   2   2   2   0   0   2   0   0   0   2   2   0   0   2   2   2   2   0   2   0   2   2   2   0   2   0   0   0   2   2   0   0   0   0   2   2   2   0   2   0   0   2   2   0   0   0   2   2   0   2   0
 MK-2-2                 0   2   2   0   2   2   2   0   2   2   0   2   2   2   0   0   2   0   2   2   0   2   0   0   2   2   2   0   2   0   0   2   2   2   2   2   0   2   2   0   0   2   2   0   0   0   0   2   0   2   0   0   2   0   0   2   2   2   2   0   2   2   2   0   0   0   2   2   0   0   0   0   0   2   0   0   2   0   0   0   0   0   2   2   0   2   2   0   0   2   0   2   0   0   0   2   2   2   2   0   2   2   0   2   2   0   0   2   2   0   2   2   2   2   0   2   0   0   2   0   2   0   2   0   2   0   2   2   0   0   0   2   0   0   2   2   0   0   2   0   2   2   0   2   2   2   0   2   0   2   2   2   0   0   2   0   0   0   2   2   0   0   2   2   2   2   0   2   2   2   2   2   0   2   0   0   2   2   2   0   0   0   0   2   0   2   0   2   0   0   2   2   0   0   2   2   2   0   0   0
 MK-2-3                 2   2   2   0   2   2   2   0   2   2   0   2   2   2   0   0   2   0   2   2   0   2   0   0   2   2   2   0   2   0   0   2   2   2   2   2   0   2   2   0   0   2   0   0   0   0   0   2   0   2   0   0   2   0   0   2   2   2   2   0   2   2   2   0   0   0   2   2   0   2   0   0   0   2   0   0   0   0   0   0   0   0   0   2   0   2   2   0   0   2   0   2   0   0   0   2   0   2   2   0   2   2   0   2   2   0   0   2   2   0   2   2   2   2   0   2   0   0   2   0   2   0   2   0   2   0   2   2   2   0   0   2   0   0   2   2   0   2   2   0   2   2   0   2   2   2   0   2   0   2   0   0   0   0   2   0   0   0   2   2   0   0   2   0   2   2   0   2   2   2   2   2   2   2   0   0   2   2   2   0   0   0   0   2   0   0   2   2   0   2   2   2   0   0   2   2   0   0   0   0
 MK-2-4                 2   2   2   0   2   0   2   0   2   2   0   2   2   2   0   0   2   0   2   2   0   2   0   0   2   2   2   0   0   0   0   2   2   0   2   2   0   2   2   0   0   2   0   0   0   0   0   2   2   2   0   0   2   0   0   0   2   2   2   0   2   2   2   0   0   0   2   2   0   2   0   0   0   2   0   0   0   0   0   0   0   0   0   2   0   2   2   0   0   2   0   0   0   0   0   0   0   2   2   0   2   2   0   2   0   0   0   2   2   0   2   2   2   2   0   2   0   0   2   0   2   0   2   0   0   0   2   2   2   0   0   2   0   0   2   2   0   0   2   2   0   2   2   2   2   2   0   2   0   2   0   0   0   0   2   0   0   0   2   2   0   0   2   0   2   0   2   2   2   2   2   2   2   2   0   0   2   2   2   0   0   0   2   2   0   2   2   2   0   2   2   2   0   0   2   2   0   0   0   0
 MK-2-5                 0   0   2   0   2   0   2   0   2   2   2   2   2   2   2   0   2   2   2   2   0   2   0   0   2   2   2   0   2   0   0   2   2   0   2   2   0   2   2   2   0   2   0   0   0   0   2   0   2   2   0   0   2   0   0   0   2   2   2   0   2   2   2   0   0   0   2   2   0   2   0   2   0   2   0   0   0   2   0   2   0   0   0   0   2   2   2   0   0   2   0   0   0   0   0   0   0   2   2   0   2   2   0   2   0   0   0   2   0   0   2   0   2   2   0   2   0   0   2   0   2   0   2   2   0   0   2   2   2   0   0   2   0   0   0   2   0   0   2   2   0   2   2   2   2   2   0   2   2   2   0   0   0   0   2   2   0   2   2   2   0   0   2   0   2   0   2   2   2   2   0   2   2   2   0   0   2   2   2   2   0   0   2   2   2   2   2   0   0   2   0   2   0   0   2   2   0   0   0   0
 MK-2-6                 0   0   0   0   2   0   2   0   2   2   2   2   2   2   2   0   2   0   2   2   0   2   0   0   2   2   2   0   2   0   0   0   2   2   2   2   0   2   0   2   0   2   0   0   2   0   2   0   2   2   0   0   2   0   0   0   2   2   2   0   0   2   2   0   0   0   2   2   0   2   0   2   2   2   0   0   0   2   0   0   0   0   0   0   2   2   2   0   0   2   0   0   0   0   2   0   2   2   2   0   2   2   0   2   0   0   0   2   0   0   2   0   2   2   0   2   0   0   2   0   2   0   2   2   0   0   2   2   2   0   0   2   0   0   0   2   0   0   2   2   0   2   2   2   2   2   0   2   2   2   0   0   0   0   2   2   0   2   2   2   0   0   2   2   2   0   0   2   2   2   0   2   2   2   0   0   2   2   0   2   0   0   0   2   0   2   2   0   0   2   0   2   0   0   2   2   0   0   0   0
 MK-2-7                 0   2   0   0   2   0   2   0   2   2   0   2   2   0   2   0   2   0   2   0   0   2   0   0   2   2   0   2   2   0   0   0   2   2   2   2   2   2   0   2   2   2   0   0   2   0   2   0   2   2   0   2   2   0   0   0   2   2   2   0   0   2   2   0   0   0   2   2   2   2   0   2   2   2   0   0   0   0   0   0   0   0   0   0   0   2   0   0   0   2   0   0   0   0   2   0   2   2   2   0   2   2   2   2   0   0   0   2   0   0   0   0   2   2   0   0   0   0   2   0   2   0   2   0   0   0   2   2   2   0   0   2   0   0   0   2   0   0   2   2   0   2   0   2   2   2   0   2   2   2   0   0   0   2   2   2   2   2   2   2   0   0   2   2   2   0   0   2   2   2   0   0   0   2   0   0   2   0   0   2   0   2   0   0   0   2   2   0   0   2   0   2   0   0   2   2   0   0   0   0
 MK-2-8                 0   0   0   0   2   0   2   0   2   2   0   2   2   2   2   0   2   0   2   0   0   2   0   0   2   2   0   2   2   0   0   2   2   2   2   2   2   2   0   0   2   2   0   0   2   0   2   0   2   0   0   2   2   0   0   0   2   2   0   0   0   2   2   0   0   0   2   2   2   2   0   2   2   2   2   2   0   0   0   0   0   0   0   0   0   2   0   0   0   2   0   0   0   0   0   0   2   2   2   0   2   2   2   2   0   0   0   2   0   0   0   0   2   2   0   0   0   0   2   0   0   0   2   0   2   0   0   2   2   0   0   2   0   0   0   2   0   0   2   2   0   2   0   2   2   2   0   0   0   2   2   0   2   2   2   2   2   2   2   2   0   0   2   2   2   0   0   2   2   2   0   0   0   2   0   0   0   0   0   2   0   2   2   2   0   0   2   0   2   2   0   2   0   2   2   2   0   0   0   0
 MK-2-9                 0   0   0   0   2   0   2   0   2   0   0   2   2   0   2   2   2   0   2   0   0   2   0   0   2   0   0   2   2   0   0   2   0   2   2   2   2   2   0   0   2   2   0   0   2   2   2   0   2   0   0   2   2   0   0   0   2   2   0   0   0   2   2   0   0   0   2   2   2   2   0   2   2   2   0   2   0   0   0   0   0   0   0   0   0   2   0   0   0   2   0   0   0   0   0   0   2   2   2   0   2   2   2   2   0   0   0   2   0   0   0   0   2   2   0   0   0   0   2   0   0   0   2   0   2   0   0   2   2   0   0   2   0   0   0   0   0   0   2   2   0   2   0   2   2   2   0   0   0   2   2   0   0   2   2   2   2   2   2   2   0   0   2   2   2   0   0   2   2   2   2   0   0   0   0   0   0   0   0   2   0   2   2   2   0   0   2   0   2   2   0   2   0   2   2   2   0   0   0   0
 MK-2-10                0   0   0   0   2   0   2   0   2   2   0   2   2   2   0   2   2   2   2   2   0   2   0   2   2   0   0   2   2   0   0   0   0   2   0   2   2   0   0   0   2   2   0   0   2   2   2   0   2   0   0   2   0   0   0   0   2   2   0   0   0   2   2   0   0   0   2   0   2   2   0   2   2   2   0   2   0   0   0   0   0   0   0   0   0   2   0   0   0   2   0   0   2   0   0   0   2   2   2   0   2   2   0   0   0   0   0   2   0   0   0   0   2   2   0   0   0   0   2   0   0   2   2   0   2   2   0   2   2   0   0   0   0   0   0   0   0   0   2   2   0   2   0   2   2   2   0   0   0   2   0   0   2   2   2   2   2   2   2   2   0   0   2   2   2   0   0   2   0   2   2   0   0   0   2   0   0   0   0   2   0   2   2   2   0   0   2   2   2   2   0   2   0   2   2   2   0   0   0   0
 MK-2-11                0   0   2   0   2   2   2   0   2   2   0   2   2   2   0   0   2   2   2   2   0   2   0   2   2   0   0   2   2   0   0   0   0   2   0   2   2   0   0   0   0   2   0   0   2   2   2   0   2   0   0   2   0   0   0   0   0   0   2   0   0   2   2   0   0   0   2   0   2   2   0   2   2   2   0   2   2   0   0   0   0   0   0   0   2   2   0   0   0   2   0   0   2   0   0   0   2   2   2   2   2   2   2   0   0   0   0   2   0   0   0   0   2   2   0   0   0   0   2   0   0   2   2   0   0   2   0   2   2   0   0   0   0   0   0   0   0   2   0   0   0   2   0   2   2   2   0   0   0   2   2   0   2   2   2   2   2   2   2   2   0   0   2   2   2   0   0   0   0   2   2   0   0   2   2   0   0   0   0   2   0   2   2   2   0   0   2   2   2   2   0   0   0   2   2   0   0   0   0   0
 MK-2-12                0   0   2   0   0   2   0   0   2   2   0   2   2   2   0   0   2   2   2   2   0   2   2   2   2   0   0   2   2   0   0   0   0   2   0   2   2   0   0   0   0   2   0   0   2   2   2   2   2   0   0   2   0   0   0   0   0   0   2   0   0   2   2   0   0   0   2   0   2   2   2   2   2   2   0   2   2   0   2   0   0   0   0   0   2   2   2   0   0   0   0   0   2   0   0   0   2   2   2   2   2   2   2   0   0   2   0   2   0   0   0   0   2   0   0   0   0   0   2   0   0   2   2   0   0   2   0   2   2   0   0   0   0   0   0   0   0   2   2   0   0   2   2   2   2   2   0   0   0   2   2   0   2   2   2   2   2   2   2   2   0   0   2   2   2   0   0   0   0   2   2   0   0   2   2   0   0   0   0   2   0   2   2   2   0   0   0   2   2   2   0   0   0   2   2   0   0   2   0   2
 MK-2-13                0   0   2   0   0   2   2   0   2   2   0   2   2   2   0   0   2   2   2   2   0   2   2   2   2   0   0   2   2   0   0   2   0   2   0   2   2   0   0   0   0   2   0   0   2   2   2   2   2   0   2   2   0   0   0   0   0   0   2   0   0   2   2   0   0   2   2   0   2   2   2   2   0   2   0   2   2   0   2   0   0   0   0   0   2   2   2   0   0   0   0   0   0   0   0   0   2   2   2   2   2   2   2   0   0   2   0   2   0   0   0   0   0   0   0   0   0   0   2   0   2   2   2   0   0   2   0   2   2   0   0   2   0   0   0   2   2   2   2   0   0   2   2   2   2   2   0   0   0   2   2   0   2   2   2   2   2   2   2   2   0   0   2   2   2   0   0   0   0   2   2   0   0   2   0   0   0   0   0   2   0   2   2   2   0   0   0   2   2   2   0   0   0   2   2   0   0   2   0   2
 MK-2-14                0   0   2   0   2   2   2   0   2   2   0   2   2   2   0   0   2   2   2   2   2   2   2   2   2   0   0   0   2   0   0   2   0   2   0   2   2   0   0   2   0   2   0   2   2   2   2   2   2   2   2   2   0   0   0   0   0   0   2   0   0   2   2   2   0   2   2   0   0   2   0   2   2   2   0   2   0   0   2   0   0   0   0   0   2   2   2   2   0   0   0   0   0   2   0   0   2   2   2   2   2   2   2   0   0   0   0   2   0   0   0   0   0   2   0   0   0   0   2   0   2   2   2   0   2   2   0   2   2   0   0   2   2   0   0   2   2   2   2   0   0   2   2   2   2   2   0   0   0   2   2   0   2   2   2   2   2   2   0   2   0   0   2   2   2   0   0   0   0   2   2   0   0   2   2   0   2   0   0   2   0   2   2   2   0   0   0   2   2   2   0   0   0   0   2   0   2   2   0   2
 MK-2-15                0   0   2   0   2   2   2   0   2   2   0   2   2   0   0   0   2   0   2   2   2   2   2   2   2   0   0   0   2   0   0   2   0   2   0   2   2   0   0   2   0   2   0   2   2   0   2   2   2   2   2   2   0   0   0   0   0   0   2   2   0   2   2   2   0   2   2   0   0   0   0   2   2   2   0   0   0   0   0   0   0   0   0   0   2   2   2   2   0   0   0   0   0   2   0   0   0   2   0   2   2   2   2   2   0   0   0   2   0   0   0   0   0   2   0   0   0   0   2   0   2   2   2   0   2   2   0   2   0   0   0   2   2   0   0   2   2   2   2   0   0   2   2   2   2   0   0   0   0   2   0   0   2   0   2   2   2   2   0   2   0   0   2   2   2   0   0   0   0   2   2   0   0   2   2   0   2   0   0   2   0   2   2   2   0   0   0   0   2   2   0   0   0   2   2   0   2   2   0   2
 MK-2-16                0   0   2   0   2   2   2   0   2   2   0   2   2   2   0   0   2   0   2   2   0   2   2   2   0   0   0   0   2   0   0   2   0   2   0   2   2   0   0   2   0   2   0   2   2   0   2   2   2   2   2   2   0   0   0   0   2   0   2   0   2   2   2   2   0   2   2   0   0   0   0   2   2   0   0   0   0   0   0   2   0   0   0   0   2   2   2   2   2   0   0   0   0   2   0   0   0   2   0   2   2   2   2   2   0   0   0   2   0   0   2   0   2   2   0   2   0   0   2   0   2   0   2   0   0   2   0   2   0   0   0   2   2   0   2   2   0   2   2   2   0   2   2   2   2   0   0   0   0   2   0   0   2   0   2   2   2   2   0   2   0   0   2   2   2   0   0   0   0   2   2   0   0   2   2   0   2   2   0   2   0   2   2   2   0   0   0   2   2   2   0   0   2   2   2   0   2   0   0   2
 MK-3-1                 2   2   0   2   0   0   0   0   2   0   0   2   2   2   0   0   2   0   2   0   0   2   0   2   2   2   2   2   0   0   0   2   0   2   2   2   2   0   2   2   0   2   2   0   0   2   2   2   0   0   0   0   0   0   0   2   2   0   0   0   0   2   2   2   0   2   2   0   2   0   0   0   0   2   0   0   2   0   0   0   0   2   0   0   0   2   0   2   0   2   2   2   0   2   0   2   0   0   0   0   0   2   2   0   2   2   2   0   2   0   2   2   0   0   2   0   2   2   0   0   2   0   0   2   0   0   2   2   0   2   0   0   0   2   2   0   2   2   2   2   2   0   2   2   0   2   2   0   0   0   0   2   0   2   2   2   0   2   2   2   0   0   0   2   2   0   2   0   2   0   2   0   2   0   0   0   0   0   0   2   0   0   2   0   0   0   2   0   0   0   0   0   2   0   0   2   2   0   2   0
 MK-3-2                 2   2   0   2   0   0   0   0   2   0   0   2   2   2   0   0   2   0   2   0   0   2   0   2   2   0   2   2   0   0   0   2   0   2   2   2   0   0   2   2   0   2   2   0   0   2   2   2   0   0   0   0   0   0   0   2   0   0   0   0   0   2   2   2   0   2   2   0   2   0   0   0   0   2   0   2   2   0   0   0   0   2   0   0   0   2   0   2   0   2   2   0   0   2   0   2   0   0   0   2   0   0   2   0   2   2   0   0   2   0   2   2   0   0   2   2   2   0   0   0   2   0   2   2   0   0   2   2   0   2   2   0   0   0   2   0   2   2   2   2   2   0   0   2   0   2   2   0   0   0   0   2   2   2   0   2   0   2   2   2   2   0   0   2   2   0   0   0   0   0   2   0   2   0   0   0   0   0   0   2   0   0   2   0   0   0   2   0   0   0   0   0   2   0   0   2   2   0   2   0
 MK-3-3                 2   0   0   2   0   0   0   0   0   0   0   2   2   2   0   0   2   0   2   0   0   2   0   2   2   0   2   2   0   0   0   2   0   2   0   2   0   0   0   2   0   2   2   0   0   0   2   2   0   0   2   0   0   0   0   0   0   0   0   0   0   2   2   2   2   0   2   0   2   0   0   0   0   2   2   2   2   0   0   0   0   0   0   0   0   2   0   2   0   2   2   2   0   2   0   2   0   0   0   2   0   0   2   0   2   2   2   0   2   0   2   2   0   0   2   0   2   0   0   0   2   0   2   2   0   0   2   2   0   2   2   0   0   2   2   0   2   2   2   2   2   2   0   0   0   2   2   0   0   0   0   2   2   2   0   2   0   2   0   2   2   0   0   2   2   0   0   0   0   0   2   0   2   0   2   0   0   0   2   2   0   0   2   0   0   0   2   0   0   0   0   0   2   0   2   2   2   0   2   2
 MK-3-4                 2   0   2   2   0   0   0   0   0   0   0   2   2   2   0   0   2   0   2   0   0   2   0   2   0   0   2   2   0   0   0   2   0   2   0   0   0   0   0   2   0   2   2   0   0   0   2   2   0   2   2   0   2   0   0   0   0   0   0   0   0   2   2   2   2   0   2   0   2   0   0   2   0   2   2   2   2   0   0   0   0   0   0   0   0   2   0   2   0   2   2   2   0   2   0   2   0   0   0   2   0   0   2   0   2   2   2   0   2   0   2   2   0   0   0   0   0   0   0   0   2   0   2   2   0   0   2   2   0   2   2   0   0   2   2   0   2   2   2   2   2   2   0   2   0   2   2   0   0   0   0   2   0   2   0   2   0   0   0   0   2   0   0   2   2   0   0   0   0   0   2   0   2   0   0   0   0   0   2   2   0   0   2   0   2   0   2   0   0   0   0   0   2   0   2   2   0   0   2   2
 MK-3-5                 0   0   2   2   0   0   0   0   0   0   0   2   2   2   0   0   2   0   2   0   0   2   0   2   0   0   2   2   0   0   0   2   0   0   0   0   0   0   0   2   0   0   0   0   0   0   0   2   0   2   2   2   2   0   2   0   0   0   0   0   2   2   2   2   2   0   2   2   2   0   0   2   0   2   2   2   2   0   0   0   2   2   0   0   0   2   0   2   0   0   2   2   0   2   0   2   0   0   0   2   2   0   2   0   0   2   2   2   2   0   2   2   0   0   0   0   0   0   0   0   2   0   2   2   0   0   2   2   0   2   2   0   2   2   2   0   2   2   0   2   2   2   0   2   0   2   2   0   0   0   0   2   2   2   0   0   2   0   0   2   2   0   0   2   2   0   0   0   0   0   2   0   2   0   2   2   0   0   2   2   0   0   2   0   2   0   2   0   0   0   0   0   2   0   0   0   2   0   2   2
 MK-3-6                 0   0   2   2   0   0   0   0   0   0   0   2   2   2   0   0   2   0   2   0   0   2   0   2   0   0   2   2   0   0   0   2   0   0   0   0   0   0   0   2   0   0   0   0   0   0   0   2   0   2   2   2   2   0   2   0   0   0   0   0   2   0   2   2   2   0   2   2   2   0   2   2   0   0   2   2   2   0   0   0   2   2   0   0   0   0   0   2   0   2   2   2   0   2   0   2   0   0   0   2   2   0   2   0   0   2   2   2   0   0   2   2   0   0   0   0   0   0   0   0   2   0   2   2   0   0   2   2   0   2   2   0   2   2   2   0   2   0   0   2   2   2   0   2   0   2   2   0   0   0   0   2   2   2   0   0   2   0   0   2   2   0   0   2   2   0   2   0   0   0   2   0   2   0   2   2   0   0   2   2   0   0   2   0   2   0   2   0   0   0   0   0   2   0   0   0   2   0   2   2
 MK-3-7                 0   0   2   2   0   0   0   0   2   0   0   2   2   2   0   0   2   0   2   0   0   0   2   2   0   0   2   2   0   0   2   2   0   0   0   0   0   0   0   2   2   0   2   0   0   0   0   2   0   0   2   2   2   0   2   0   0   0   0   0   2   0   2   2   2   0   2   2   2   0   2   2   0   0   2   2   2   0   2   0   0   0   0   0   0   0   0   2   2   2   2   2   0   0   0   2   0   0   2   2   2   0   2   0   0   2   2   2   0   2   2   2   0   0   0   0   0   0   2   0   2   2   2   2   0   0   2   2   2   2   2   0   2   2   2   0   2   0   0   2   2   2   0   2   0   2   2   0   0   0   0   2   2   2   0   0   2   0   2   2   2   0   0   2   2   0   2   0   0   0   2   0   2   0   2   2   0   0   2   2   2   0   2   0   2   0   2   0   2   0   0   0   2   2   0   0   2   0   0   2
 MK-3-8                 0   0   2   2   0   0   0   2   2   0   0   2   2   2   0   0   2   0   2   0   0   2   2   2   0   2   2   2   0   0   2   2   0   0   0   0   0   0   0   2   2   0   2   0   2   0   0   2   0   0   2   2   2   2   2   0   0   0   0   0   2   0   2   2   2   2   2   2   2   0   2   2   2   0   2   0   2   0   2   2   0   0   0   0   0   0   0   2   2   2   2   2   0   0   0   0   2   0   2   2   0   0   2   0   0   2   2   2   0   2   2   2   0   0   0   0   0   0   2   0   2   0   0   2   0   0   2   2   2   2   2   0   2   2   2   0   2   0   2   2   2   2   0   2   0   2   2   0   0   0   0   2   2   2   0   0   2   0   2   2   2   0   2   2   0   0   2   0   0   0   2   0   2   0   2   2   0   0   2   2   2   0   2   0   2   0   2   0   2   0   2   0   2   2   0   0   2   0   0   0
 MK-3-9                 0   0   2   0   2   0   0   2   2   0   0   2   2   2   0   0   2   0   2   0   0   2   2   0   0   2   2   2   0   0   2   2   0   0   0   0   0   0   0   2   2   0   2   0   2   0   0   2   0   0   0   2   2   2   2   0   0   0   0   2   2   0   2   2   2   2   2   2   2   0   0   2   2   0   2   0   2   2   2   2   0   0   0   0   0   0   2   2   2   2   2   2   0   0   2   0   2   0   2   2   0   0   2   0   0   2   2   2   0   2   2   2   0   0   0   0   0   0   2   0   2   0   0   2   0   0   2   2   2   2   2   0   2   2   0   0   2   0   2   2   2   2   0   2   0   2   2   0   0   0   0   2   2   2   0   0   2   0   2   2   2   0   2   2   0   0   2   0   0   0   0   0   2   0   2   2   0   0   2   0   0   0   2   0   2   0   0   0   2   0   2   0   2   2   0   0   2   0   0   0
 MK-3-10                0   0   2   0   2   0   0   2   2   0   0   2   2   2   0   0   2   0   2   0   0   0   0   0   0   2   2   2   0   0   2   2   0   0   0   0   0   0   0   2   2   0   2   0   2   0   2   2   0   0   0   2   2   2   2   0   0   0   0   2   0   0   2   2   2   2   2   2   2   0   0   2   2   0   2   0   2   2   2   0   0   0   0   0   0   0   2   2   2   0   2   2   2   0   2   0   2   0   2   2   0   0   2   0   0   2   2   2   0   2   2   2   0   0   0   0   0   0   2   0   2   0   0   2   0   0   2   0   2   0   2   0   2   2   0   0   2   0   2   2   2   2   0   2   0   2   2   0   0   0   0   2   2   2   0   0   2   0   2   2   2   0   2   2   0   0   2   0   0   0   0   0   2   0   2   2   0   0   2   0   0   0   2   0   2   0   0   0   2   0   2   0   2   2   0   0   2   2   0   0
 MK-3-11                0   0   2   0   2   0   0   0   2   0   0   2   2   2   0   0   2   0   2   0   0   0   0   0   0   2   2   2   0   0   2   2   0   0   0   0   2   0   0   2   2   0   0   0   2   0   2   2   0   0   0   2   2   2   2   0   0   0   0   2   0   0   2   2   2   2   2   2   2   0   0   0   2   0   2   0   2   2   0   0   2   0   0   0   0   0   2   2   2   0   2   0   2   0   2   0   2   0   2   2   0   0   2   0   0   0   0   2   0   2   2   2   0   0   2   0   0   0   0   2   2   0   0   2   0   0   2   0   2   0   2   0   2   2   0   0   2   0   2   2   2   2   2   2   0   2   2   0   0   0   0   2   0   2   0   0   2   0   2   2   0   0   2   2   2   0   2   0   0   0   0   0   2   0   2   2   0   0   2   0   0   0   2   0   2   0   0   0   2   0   2   0   2   0   2   2   2   2   0   0
 MK-3-12                0   0   2   0   2   0   0   0   2   0   0   2   2   2   0   0   2   0   2   0   0   0   0   0   0   2   2   2   0   0   2   2   0   0   0   2   2   0   0   2   2   0   0   0   2   0   2   2   0   0   0   2   2   2   2   0   0   0   0   2   0   0   2   2   2   2   2   2   2   0   0   0   2   0   2   0   2   2   0   0   2   0   0   0   0   0   2   2   2   0   2   0   0   0   2   0   2   0   2   2   0   0   2   0   0   0   0   2   0   2   2   2   0   0   0   0   0   0   0   2   0   0   0   2   2   0   2   0   2   0   2   0   2   2   0   2   2   0   2   0   2   2   2   0   0   2   2   0   0   0   0   0   0   2   0   0   2   0   2   2   0   0   2   2   2   0   2   0   0   0   0   0   2   0   2   2   0   0   2   0   0   0   2   0   2   0   0   0   2   0   2   0   2   0   2   2   2   2   0   0
 MK-3-13                0   0   0   0   2   0   0   0   0   0   2   2   2   2   0   2   2   0   2   0   0   0   0   0   0   2   2   2   0   0   2   2   0   0   0   2   2   0   2   2   2   0   0   0   2   0   2   2   0   0   0   2   2   2   2   0   0   0   0   2   2   0   2   2   2   0   2   2   2   0   0   0   2   0   2   0   2   2   0   0   2   0   0   0   0   0   2   0   2   0   2   0   0   0   2   0   2   0   2   2   0   0   2   2   0   0   0   2   0   2   2   2   0   0   0   0   0   0   0   2   2   0   0   2   2   0   2   0   2   0   2   0   2   2   0   2   2   0   2   0   2   2   2   0   2   2   2   0   0   0   0   0   0   2   0   0   2   0   2   2   0   0   2   2   2   0   2   0   2   0   0   0   2   0   2   2   0   0   2   0   0   0   2   0   2   0   0   0   2   0   2   0   2   0   0   2   0   2   0   0
 MK-3-14                0   2   0   0   2   0   0   0   0   0   2   2   2   2   0   0   2   0   2   0   0   0   0   0   0   2   2   0   0   0   2   2   0   2   0   2   2   0   2   2   2   0   0   0   2   0   2   2   0   0   0   2   2   2   2   0   0   0   0   2   2   0   2   2   2   0   2   2   2   0   0   0   2   2   2   2   2   0   0   0   2   0   0   0   0   0   2   2   2   0   2   0   0   0   2   0   2   0   2   2   0   0   2   2   0   0   0   2   2   2   0   2   0   0   0   0   0   0   0   2   2   0   0   2   2   0   2   0   2   2   2   0   0   2   0   2   2   0   2   0   2   2   2   0   2   2   2   0   0   0   0   0   2   0   0   2   2   0   2   2   0   0   0   2   2   0   2   2   2   0   0   0   2   0   0   2   0   0   2   0   2   0   2   0   2   0   0   0   2   0   2   0   2   0   2   2   0   2   0   0
 MK-3-15                0   2   0   0   2   0   0   0   0   0   2   2   2   2   0   0   2   0   2   0   0   0   0   0   0   2   2   0   0   0   2   2   0   2   0   2   2   0   2   2   2   0   0   0   2   0   2   2   0   0   0   2   2   2   2   0   2   0   0   2   2   0   2   2   2   0   2   2   2   0   0   0   2   2   2   2   2   0   0   0   2   0   0   0   0   0   2   2   2   0   2   0   0   2   2   0   2   0   2   2   0   0   2   2   0   0   0   2   2   2   0   2   0   0   0   0   0   0   0   0   0   2   0   0   2   0   2   0   2   2   2   0   0   2   0   2   2   0   0   0   2   2   2   0   2   2   2   0   0   0   2   0   2   0   0   2   2   0   2   2   0   0   0   2   2   0   0   2   2   0   2   0   2   0   0   2   0   0   2   0   2   0   2   0   2   0   0   0   2   0   2   0   2   0   2   2   0   2   0   0
 MK-3-16                0   2   0   0   2   0   0   0   0   0   2   2   2   0   0   0   2   0   2   0   0   0   0   0   0   2   2   0   0   0   2   2   0   2   2   2   2   0   2   2   2   2   0   0   2   0   2   2   0   0   0   2   2   2   2   0   2   0   0   2   2   0   2   2   2   0   2   2   2   0   0   0   2   2   2   2   2   0   0   2   2   0   0   0   0   0   2   2   0   0   2   0   0   2   2   0   2   0   2   2   0   0   2   2   0   0   0   2   2   2   0   2   0   0   0   2   0   0   0   0   0   2   0   0   2   0   2   0   2   2   2   0   0   2   0   2   2   0   0   2   2   2   2   0   2   2   2   0   2   0   2   0   2   0   0   2   2   0   2   2   0   0   0   2   2   0   0   2   2   0   2   0   0   0   0   2   0   0   2   0   2   0   2   0   2   0   0   0   2   0   2   0   2   0   2   2   2   2   0   0
 MK-4-1                 0   2   2   0   0   2   2   2   2   0   2   2   0   0   0   2   2   2   0   2   0   0   0   2   2   0   0   2   2   2   0   0   0   0   2   2   0   0   0   2   0   2   0   2   2   2   0   2   0   2   2   2   0   2   2   2   2   0   0   0   0   0   0   0   2   2   2   2   0   0   2   2   0   2   0   0   0   2   0   0   0   2   2   2   0   0   0   2   0   0   0   2   2   2   0   0   2   0   2   2   2   0   2   2   2   0   0   0   0   0   0   0   0   0   2   2   2   0   2   0   0   0   2   2   2   0   0   0   0   0   0   2   0   2   0   0   0   0   2   2   2   0   0   2   0   2   2   0   0   0   2   2   0   0   0   0   0   0   0   2   0   2   0   2   2   2   0   2   0   2   2   2   2   0   0   0   0   2   0   0   2   0   0   0   0   2   0   2   2   0   2   2   2   0   0   2   2   2   2   2
 MK-4-2                 0   0   2   0   0   2   2   2   2   0   2   2   0   0   0   2   2   2   0   2   0   0   0   2   2   2   0   2   0   2   0   2   0   0   2   2   0   0   0   2   0   2   0   2   0   2   0   2   0   2   2   0   0   2   2   0   2   0   0   0   0   0   0   0   2   2   2   2   0   0   2   2   0   2   0   0   2   2   0   0   0   2   2   0   2   2   0   2   0   0   0   0   2   0   2   0   2   0   2   2   2   0   2   2   2   0   0   0   0   0   0   0   0   0   2   2   2   0   2   0   0   0   2   2   2   0   2   2   0   0   0   2   0   2   0   0   0   0   2   2   2   0   0   2   0   2   2   0   0   2   2   2   0   2   0   0   0   0   0   2   0   2   0   2   2   2   0   2   0   2   2   2   0   0   0   0   2   2   0   0   2   0   0   0   0   2   0   2   2   0   2   0   2   0   0   2   2   2   0   2
 MK-4-3                 0   0   2   0   0   2   2   2   2   0   2   2   0   0   0   2   0   2   0   0   0   0   0   2   2   2   0   2   0   2   0   2   0   0   2   2   0   0   0   2   0   0   0   2   0   2   0   2   0   2   2   0   0   2   2   0   0   0   0   0   0   0   0   0   2   2   2   0   0   0   2   0   0   2   0   0   0   2   0   0   0   2   2   0   2   2   0   2   0   0   0   0   2   0   2   0   2   0   2   2   2   0   2   2   2   0   0   0   2   0   0   0   2   2   0   2   2   2   2   2   0   0   2   2   2   0   2   2   0   0   0   2   0   2   0   0   0   0   2   2   0   0   2   2   0   2   2   0   0   2   0   2   0   2   0   0   0   0   0   2   0   2   0   2   2   2   0   2   0   2   2   2   0   0   0   0   2   2   0   0   2   0   0   0   0   0   0   2   2   0   2   0   2   0   0   2   2   2   0   2
 MK-4-4                 0   0   2   0   0   2   2   2   2   2   2   2   0   0   2   2   0   0   0   0   0   0   0   2   2   2   0   2   0   2   0   2   0   0   2   2   0   0   0   2   0   0   0   2   0   2   0   2   0   2   2   0   0   2   2   0   0   0   0   0   0   0   0   0   2   2   2   2   0   0   2   0   0   2   2   2   0   0   0   2   0   0   2   2   2   2   0   2   0   0   0   0   2   0   2   0   2   0   2   2   2   0   2   2   2   0   2   0   2   0   0   0   2   2   0   2   2   2   2   2   2   0   2   2   0   0   2   2   0   0   0   2   0   0   2   2   0   0   2   2   0   0   2   2   0   2   2   0   0   2   0   2   0   2   0   2   0   0   2   2   0   2   0   2   2   2   0   0   0   2   2   2   0   0   0   0   2   2   0   0   2   0   0   0   0   0   0   2   2   0   2   0   2   0   0   2   2   2   2   2
 MK-4-5                 2   2   2   0   0   2   2   2   2   2   2   2   0   0   2   2   0   0   0   0   2   0   0   2   2   2   0   2   0   2   0   2   0   0   2   2   0   0   0   2   0   0   0   2   0   2   0   2   0   2   2   0   2   2   2   0   0   0   2   2   0   0   0   0   2   2   2   2   0   0   2   0   0   2   2   2   0   0   0   2   0   0   2   2   2   2   0   2   0   0   0   0   2   0   2   0   2   0   2   2   2   2   2   2   2   0   2   0   2   0   0   0   2   2   2   2   2   2   2   2   2   0   2   2   0   0   2   2   0   0   0   2   2   0   2   2   2   0   2   2   0   0   2   0   0   2   2   0   0   2   2   2   0   2   0   0   0   0   2   2   0   2   0   2   0   2   0   0   0   2   2   2   0   0   0   0   2   2   0   0   2   0   0   0   0   0   2   2   2   0   0   2   2   0   0   2   2   2   2   2
 MK-4-6                 2   2   0   0   0   2   2   0   2   0   2   2   0   0   2   2   2   2   0   0   2   0   2   2   2   2   0   2   0   2   0   2   0   0   2   2   0   0   0   2   0   0   0   0   0   2   0   2   0   2   2   0   2   2   2   2   0   0   2   2   0   0   2   0   2   2   2   2   0   0   2   0   0   2   2   2   0   0   0   2   0   0   0   2   2   2   0   2   0   0   0   0   2   0   2   0   2   0   2   2   2   2   2   2   2   0   2   0   2   0   0   0   2   2   2   2   2   2   2   2   2   0   2   2   0   2   2   2   0   0   0   2   2   0   2   2   2   0   2   0   0   0   2   0   0   2   2   0   0   2   2   2   0   2   2   2   0   2   2   2   0   2   0   2   0   2   0   0   2   2   2   2   0   0   0   0   2   2   0   0   2   0   0   0   0   0   2   2   2   0   2   2   2   0   0   2   0   2   2   2
 MK-4-7                 2   2   0   0   0   2   2   0   0   0   2   2   0   0   2   2   0   2   2   2   2   0   2   2   2   2   0   2   0   2   0   2   0   0   2   2   0   0   0   2   0   0   0   0   0   2   0   2   0   2   2   0   0   2   2   2   2   0   2   2   0   0   2   0   2   2   2   2   0   0   2   0   0   2   2   2   0   0   0   2   0   0   2   2   2   2   0   2   0   0   0   0   2   0   2   0   2   0   2   2   2   2   2   2   2   2   2   0   2   0   0   0   2   2   2   2   2   2   2   2   2   0   2   2   0   2   2   2   0   2   0   2   2   0   2   2   2   0   2   0   0   0   2   0   0   0   2   0   0   2   2   0   0   2   2   0   0   2   2   2   2   2   0   2   0   2   0   0   2   2   2   2   0   0   0   0   2   2   0   0   2   0   0   0   0   2   2   2   2   0   2   0   2   0   0   2   0   0   2   2
 MK-4-8                 2   2   0   0   0   2   2   0   0   0   2   2   0   0   2   2   0   2   2   2   2   0   2   2   2   2   0   2   0   0   0   2   0   0   2   2   0   0   2   2   2   0   0   0   0   2   0   2   0   2   2   0   0   2   2   2   2   0   2   2   0   0   2   0   2   2   2   2   0   0   0   0   0   2   2   2   0   0   2   2   0   0   2   2   2   2   0   2   0   0   0   2   2   0   2   0   2   0   2   2   0   2   2   2   2   2   2   0   0   0   0   0   2   2   2   2   0   0   0   0   2   0   2   2   0   2   2   2   0   0   0   2   2   0   2   0   2   0   0   0   0   0   2   0   0   0   0   0   0   2   2   0   0   2   2   0   0   0   2   2   2   2   2   2   0   2   0   0   2   2   2   2   0   0   0   0   2   2   0   0   0   0   0   0   0   2   2   2   2   0   2   0   2   0   0   2   0   0   2   2
 MK-4-9                 2   2   0   0   0   2   2   0   0   0   2   2   0   0   2   2   0   2   2   2   2   2   2   2   2   2   0   2   0   2   0   0   0   0   2   2   0   0   2   0   2   0   0   0   0   2   0   2   0   2   2   0   0   0   2   2   2   0   0   2   0   2   2   0   2   2   2   2   0   0   0   0   0   2   2   0   0   0   2   2   0   0   2   2   2   2   0   2   0   0   0   2   2   0   2   0   2   0   2   2   0   2   2   0   2   2   2   0   0   0   0   0   0   2   2   2   0   0   0   0   2   0   2   2   2   2   2   2   0   2   0   2   2   0   2   0   2   0   0   0   2   0   2   0   2   2   0   0   0   2   2   0   0   2   2   0   0   0   2   0   2   2   2   2   0   2   0   0   2   2   2   2   0   0   0   2   2   2   0   0   0   0   0   2   0   2   2   2   2   0   2   0   2   0   0   2   0   0   2   2
 MK-4-10                2   2   0   0   0   2   2   0   0   0   2   2   0   0   2   2   0   0   2   2   2   2   2   2   2   2   2   2   0   2   0   0   0   0   2   2   0   0   2   2   2   0   0   0   0   2   0   2   0   2   2   0   0   0   0   2   2   0   0   2   0   2   0   0   2   2   2   2   0   0   0   0   0   0   2   0   0   0   2   2   2   0   2   2   2   2   0   2   0   0   0   2   2   0   2   0   2   0   2   2   0   2   0   0   2   2   2   0   0   2   0   0   0   0   2   2   0   0   2   0   2   0   2   2   2   2   2   2   0   2   0   2   0   0   2   0   0   0   0   0   2   0   2   2   2   0   0   0   0   2   2   0   0   0   2   0   0   0   2   2   2   2   2   2   0   2   0   0   2   2   2   2   2   0   0   2   2   2   0   2   0   0   0   2   0   2   2   0   2   0   2   0   2   0   2   2   0   0   2   2
 MK-4-11                2   2   0   0   0   2   2   0   0   2   2   2   0   2   0   2   0   0   2   2   2   2   2   0   2   2   2   2   0   2   0   0   0   0   2   2   0   0   2   2   2   0   0   0   0   2   0   2   0   2   2   0   0   0   2   2   2   0   0   2   0   2   0   0   2   2   0   2   0   0   0   0   0   2   0   0   2   2   2   2   2   0   2   2   2   2   0   2   2   0   0   2   2   0   2   0   2   2   2   2   0   2   0   0   2   2   2   0   0   2   0   0   0   0   2   2   0   0   2   0   2   0   2   2   2   2   2   2   0   2   2   2   0   0   2   0   2   0   2   0   2   0   2   2   2   0   2   0   2   2   2   0   0   0   2   0   0   0   2   2   2   2   2   2   2   2   0   0   2   0   2   2   2   0   0   2   2   2   2   2   0   0   0   2   0   2   2   0   0   0   0   0   2   0   2   2   0   0   2   2
 MK-4-12                2   0   2   0   0   0   2   0   0   2   2   2   0   2   2   2   0   0   2   2   2   2   2   0   2   2   2   2   2   2   0   0   0   0   2   2   2   0   2   2   2   0   0   0   0   2   0   2   0   2   2   0   0   0   2   2   2   0   0   2   0   0   0   0   2   2   0   2   0   0   0   0   0   2   0   0   2   2   2   2   2   0   0   2   2   2   0   2   2   0   0   2   2   0   2   0   0   2   2   0   0   2   0   0   2   2   0   0   0   2   0   0   0   0   2   2   2   0   2   0   2   0   2   2   2   2   2   2   0   2   2   2   0   0   2   0   2   0   2   0   2   0   2   2   2   0   2   0   2   0   2   0   0   0   2   0   0   0   2   0   2   2   2   2   2   2   2   0   0   0   2   2   2   0   0   2   2   2   2   2   0   0   0   2   0   2   2   0   0   0   0   0   2   0   2   2   0   0   2   2
 MK-4-13                2   0   2   0   0   0   2   0   0   2   2   2   0   2   0   2   0   0   2   2   0   2   2   0   2   2   2   2   2   2   0   0   0   0   2   2   2   0   2   2   0   0   0   2   0   2   0   0   0   0   2   0   0   0   2   2   2   2   0   0   0   0   0   0   2   2   0   2   0   2   0   0   0   2   2   0   2   2   2   2   2   0   0   2   2   2   2   2   2   0   0   0   2   2   2   0   0   2   2   0   0   2   0   0   2   2   0   0   0   2   0   0   0   0   2   2   2   0   2   0   2   0   2   2   2   2   0   2   0   2   2   2   0   2   2   0   2   0   0   0   2   0   2   2   0   2   2   0   0   0   2   0   0   0   0   0   0   0   2   0   2   2   2   0   2   2   2   0   0   0   2   2   2   0   0   2   2   2   2   2   0   0   0   2   0   2   2   0   0   2   0   0   2   0   2   2   0   0   2   2
 MK-4-14                2   0   2   0   0   0   2   0   0   2   2   2   0   2   0   2   0   0   2   2   0   2   2   0   2   2   0   2   2   2   0   0   0   0   2   2   2   0   2   2   0   0   0   2   0   2   0   0   0   0   0   0   0   0   2   2   2   2   0   0   0   0   0   0   2   2   0   2   0   0   0   2   0   2   2   2   0   2   2   2   2   2   0   0   0   2   2   2   2   0   0   0   2   2   2   0   0   2   2   0   0   2   0   0   2   2   0   2   0   2   2   0   0   0   2   2   2   0   2   0   2   0   0   2   2   2   0   2   2   2   2   2   0   2   2   2   0   0   0   0   2   0   2   2   0   0   0   0   0   0   2   0   0   0   0   0   0   0   2   0   2   2   2   0   2   2   2   0   0   0   2   2   2   0   0   2   2   0   2   2   0   0   0   2   0   2   2   0   0   2   0   0   2   0   2   2   0   0   2   2
 MK-4-15                2   0   2   0   0   0   2   0   0   2   2   2   0   2   0   2   0   0   0   2   0   2   0   2   2   2   0   2   2   2   0   0   0   0   2   0   2   0   2   0   0   0   0   2   0   2   0   0   0   0   2   0   0   0   2   2   2   2   0   0   0   2   0   0   2   2   0   2   0   0   0   2   0   2   2   2   0   2   2   2   2   2   0   0   0   2   2   2   2   0   0   0   2   2   2   0   0   2   2   0   0   2   2   0   2   2   0   2   2   2   0   0   0   0   2   2   2   2   2   0   2   2   0   2   2   2   0   2   2   2   2   2   0   2   2   2   0   0   0   0   2   0   2   2   0   0   0   0   0   0   2   0   0   0   0   0   0   0   2   0   2   2   2   0   0   2   2   0   0   0   2   2   2   0   0   2   2   0   2   2   0   0   0   0   0   2   2   0   0   2   0   0   2   0   2   2   0   0   2   2
 MK-4-16                2   0   2   0   0   0   2   0   0   0   2   2   0   2   2   2   0   0   0   0   2   2   0   2   2   2   2   2   2   2   0   0   0   0   2   0   2   0   2   0   0   0   0   2   0   2   0   2   0   2   2   0   0   0   2   2   2   2   0   0   0   2   0   0   2   2   0   2   0   0   0   2   2   2   0   2   0   2   2   2   2   2   0   2   0   0   2   2   2   0   0   0   2   2   2   0   0   2   2   0   0   2   2   0   2   2   0   0   2   2   0   0   0   0   2   2   2   2   2   0   2   0   0   0   2   2   0   2   2   0   2   2   0   2   2   2   0   0   0   0   2   0   0   2   0   0   0   0   0   2   2   0   0   0   0   0   0   0   0   0   2   2   0   0   0   0   2   0   0   0   2   2   2   0   0   0   2   0   2   0   0   0   0   0   0   2   2   2   0   0   2   0   2   0   2   2   0   0   2   2
 MK-5-1                 0   2   2   0   2   0   0   0   0   2   0   0   2   2   2   0   2   2   2   0   2   0   0   0   2   2   2   2   2   2   2   2   2   0   0   0   0   0   0   0   0   2   2   0   0   2   2   0   0   0   2   0   2   0   2   2   2   0   0   0   2   2   2   2   2   0   0   2   2   0   2   0   2   2   2   0   2   2   0   2   0   2   2   2   0   2   0   2   2   2   2   0   2   2   0   0   0   0   2   2   0   0   2   0   0   0   2   0   2   0   0   2   2   2   2   2   2   2   0   2   0   2   0   0   2   0   0   2   2   0   2   0   2   0   2   0   0   0   0   0   2   2   2   2   2   0   2   0   2   0   0   2   2   0   0   0   2   2   0   2   2   2   0   2   0   0   2   0   0   2   2   0   0   2   2   2   0   0   0   2   2   0   2   2   2   2   0   2   2   0   0   0   2   2   2   0   0   2   0   0
 MK-5-2                 0   2   2   0   2   2   0   0   0   2   0   2   2   2   2   0   2   2   2   0   2   0   0   0   2   2   2   2   2   0   2   2   2   0   0   0   2   0   0   0   0   2   2   0   0   2   2   0   2   0   2   0   2   2   2   2   2   0   0   0   2   2   2   2   2   0   0   2   2   0   2   2   2   0   2   0   2   2   0   2   0   0   0   2   0   2   0   2   2   2   2   0   0   2   0   0   0   0   2   2   0   0   2   0   0   2   2   0   2   0   0   0   2   2   2   2   0   2   0   2   2   2   2   0   2   0   0   2   2   0   2   2   2   0   2   2   2   0   0   0   2   2   2   2   2   0   2   0   2   0   0   2   2   0   0   2   2   2   0   2   2   2   2   0   0   0   2   0   0   2   2   0   0   2   2   2   0   0   0   2   2   0   2   2   2   2   0   2   2   0   0   0   2   2   2   0   0   2   0   0
 MK-5-3                 0   2   2   0   2   2   0   0   0   2   0   2   0   2   2   0   2   2   2   0   2   0   0   0   0   2   2   2   2   0   2   2   2   0   0   0   2   0   0   0   2   2   2   0   2   2   2   0   2   0   2   0   2   2   2   2   2   0   0   0   2   2   2   2   2   0   0   2   2   0   2   2   2   0   0   0   2   2   0   2   0   0   0   2   0   2   0   2   2   2   0   0   0   2   0   0   0   0   2   2   0   0   2   0   0   2   2   0   2   0   2   0   2   2   2   2   0   2   0   2   2   2   2   0   2   0   0   2   2   0   2   2   2   0   2   2   2   0   0   0   0   2   0   2   2   0   2   0   2   0   0   0   2   0   0   2   2   2   0   2   2   0   2   2   0   0   2   0   0   2   2   0   0   2   2   2   0   0   2   2   2   0   2   2   2   2   0   2   2   0   0   0   2   2   2   0   0   2   0   0
 MK-5-4                 0   2   2   0   2   2   0   2   0   2   0   2   0   2   0   0   0   2   2   0   2   0   0   0   0   2   0   2   2   0   2   2   2   0   0   2   2   2   0   0   2   2   2   0   2   2   2   0   2   0   2   2   2   2   2   2   2   0   0   0   2   2   2   2   2   0   0   2   2   2   2   2   2   0   0   0   2   2   0   2   0   2   0   0   0   2   0   0   2   2   0   0   0   2   2   0   0   0   2   2   0   0   2   0   0   2   2   2   2   0   2   0   0   2   2   0   0   2   0   2   2   2   2   0   2   2   0   0   2   0   2   2   2   2   2   2   2   0   0   0   0   2   0   2   2   0   2   2   2   0   0   0   2   0   0   2   2   2   0   2   2   0   2   0   0   0   2   0   0   2   2   0   0   2   2   2   0   0   2   2   0   0   2   2   2   2   0   2   2   0   0   0   2   2   2   0   2   2   0   0
 MK-5-5                 0   0   2   0   2   2   0   2   2   2   0   0   2   2   0   0   0   2   2   0   2   0   0   0   0   2   0   2   2   0   2   2   2   0   0   2   0   2   0   0   2   2   2   0   2   2   2   0   2   0   2   2   2   2   2   2   2   0   0   0   2   2   2   2   2   2   0   2   2   2   2   2   2   0   0   0   2   2   0   2   0   2   0   0   0   2   0   0   0   2   0   0   0   2   2   0   0   0   0   2   0   0   2   0   0   2   2   2   2   0   2   0   0   2   2   0   0   2   0   2   2   2   2   0   2   2   0   0   2   0   2   2   2   2   2   0   2   0   0   0   0   2   2   2   2   0   2   2   2   0   0   0   2   0   0   2   2   2   0   2   2   0   2   0   0   0   2   0   0   2   2   0   0   2   2   2   2   0   2   2   2   0   2   2   2   2   0   2   2   0   0   0   2   2   2   0   2   0   0   0
 MK-5-6                 0   2   2   0   2   2   0   2   2   2   0   0   2   2   0   0   0   2   2   0   0   0   0   0   0   2   2   2   2   0   2   2   2   0   0   2   2   2   0   0   2   2   2   0   2   2   2   0   2   0   2   2   0   2   2   2   2   0   0   0   2   2   2   2   2   2   0   2   2   2   2   2   2   2   0   0   2   2   0   2   0   0   0   0   0   2   2   0   2   0   0   0   0   2   2   0   0   0   0   2   0   0   2   0   0   2   2   2   2   0   2   0   0   2   0   0   0   2   0   2   2   2   2   0   0   2   2   0   2   0   2   2   2   2   2   0   2   0   0   0   0   2   0   2   2   0   2   2   0   0   0   0   2   0   0   2   2   2   2   2   2   0   2   0   0   0   2   0   2   2   2   0   0   2   2   2   2   0   2   2   2   0   2   2   2   2   0   2   2   0   0   0   2   2   2   0   2   2   0   0
 MK-5-7                 0   2   2   0   0   2   0   2   0   2   0   0   2   2   0   0   0   2   2   0   0   0   0   0   0   2   2   2   2   0   2   2   2   0   0   2   2   0   0   0   2   2   2   0   2   2   2   0   2   0   2   2   0   2   2   2   2   0   0   0   2   2   2   2   2   2   0   2   2   2   2   2   2   2   0   0   2   2   0   2   0   0   0   0   0   2   2   0   2   0   0   2   0   2   2   0   0   0   0   2   0   0   2   0   0   2   2   2   2   0   2   0   0   2   0   2   0   2   0   2   2   2   2   0   0   2   2   0   2   0   2   2   2   2   2   0   2   0   0   0   0   0   0   2   2   0   2   0   0   0   0   0   2   0   2   2   2   2   2   2   2   0   2   0   0   0   2   0   2   2   2   0   0   0   2   2   2   0   2   2   2   0   2   2   2   2   0   2   2   0   0   0   2   2   2   0   2   2   2   0
 MK-5-8                 0   0   2   0   0   2   0   2   2   2   0   0   2   2   0   2   0   2   2   0   0   0   0   2   0   0   2   2   2   2   2   2   2   0   0   2   2   0   0   0   2   2   2   0   2   2   2   0   2   0   2   2   0   0   2   2   2   0   0   2   2   2   2   2   2   2   0   2   0   0   2   2   2   2   0   0   2   2   0   2   0   0   0   0   0   2   0   0   2   0   0   2   0   2   2   0   0   0   0   2   2   0   2   0   0   2   0   2   2   0   2   0   0   2   2   2   0   2   0   2   2   2   2   0   0   2   2   0   2   0   2   2   2   0   0   0   2   0   0   0   0   0   0   2   2   0   2   0   0   0   0   0   2   0   0   2   2   2   2   2   0   0   2   2   0   0   2   0   0   2   0   0   0   2   2   2   2   0   2   2   2   0   2   2   2   2   0   2   2   0   0   2   0   2   2   0   2   2   2   2
 MK-5-9                 0   0   2   0   0   0   0   2   2   0   0   0   2   2   0   2   0   2   2   0   0   0   0   2   0   0   2   0   2   2   2   2   2   0   0   2   2   0   0   2   2   2   2   0   2   2   2   0   2   0   2   2   0   0   2   2   0   0   0   2   2   2   2   2   2   2   0   2   0   0   2   0   2   2   0   0   2   2   0   2   0   0   0   0   0   0   0   0   2   0   0   2   0   2   2   0   0   0   0   2   2   0   2   0   0   2   0   2   2   0   2   0   0   2   2   0   2   2   0   2   2   2   2   0   0   2   2   0   2   2   2   0   2   0   0   2   2   0   0   0   0   0   0   2   2   0   2   0   0   0   0   0   2   0   2   2   2   2   2   2   0   0   2   2   0   0   2   0   0   2   0   0   0   2   2   2   2   2   2   2   2   0   2   2   2   2   0   2   2   0   0   2   0   2   2   0   2   2   2   2
 MK-5-10                0   0   2   0   0   0   0   2   2   0   0   0   0   2   2   2   0   2   2   0   0   0   0   2   0   0   2   0   2   2   2   2   2   0   0   2   2   0   0   2   2   0   2   0   2   2   2   0   2   0   2   0   0   0   2   2   0   0   0   2   2   2   2   2   2   2   2   2   0   0   2   0   2   2   0   0   2   2   0   2   0   0   2   2   0   0   0   0   2   2   0   0   0   2   2   0   0   0   0   2   2   0   2   2   0   2   0   2   2   2   2   0   0   2   2   0   2   0   0   2   2   2   2   0   0   2   2   0   2   0   2   0   2   0   0   0   2   0   0   0   0   0   0   2   2   0   2   0   0   0   2   0   2   0   2   2   2   2   2   2   0   0   2   2   0   0   2   0   0   2   0   0   0   2   2   2   2   2   2   2   2   0   2   2   2   2   0   2   2   0   2   2   0   2   2   0   2   2   2   2
 MK-5-11                0   0   2   2   0   0   0   2   2   0   0   0   0   2   2   2   0   2   2   0   0   0   0   2   0   0   2   0   2   2   2   2   2   0   0   2   2   0   0   2   2   0   2   0   2   0   2   0   2   0   2   0   0   0   2   2   0   2   0   2   2   2   2   2   2   2   0   2   0   0   2   0   2   2   0   0   2   2   0   0   0   0   2   2   0   0   0   0   2   2   0   0   0   2   0   0   2   0   0   0   2   0   2   0   0   2   0   2   2   0   2   0   0   2   0   0   2   0   0   2   2   2   2   2   0   2   2   0   2   0   2   0   2   0   0   2   2   2   0   0   0   0   0   2   2   0   2   0   0   0   2   0   2   0   2   2   2   2   2   2   0   0   2   2   0   0   0   0   0   2   0   0   0   2   2   2   2   2   2   2   2   0   2   2   2   2   0   2   2   0   2   2   0   2   2   0   2   2   0   2
 MK-5-12                2   0   2   2   0   0   0   2   2   2   2   0   0   2   2   2   0   2   2   0   0   0   0   2   0   0   2   0   2   2   2   2   2   0   0   0   2   2   0   2   2   0   2   0   2   0   2   0   2   0   2   0   0   0   2   2   0   2   0   2   2   2   2   2   2   0   0   2   0   0   2   0   2   2   0   0   2   2   0   0   0   0   2   2   2   0   0   0   2   2   0   0   0   2   0   0   2   0   0   0   0   0   2   0   0   2   0   2   2   0   2   2   0   2   0   0   2   0   0   2   2   2   2   2   0   2   2   0   2   0   2   0   2   0   0   2   2   2   0   0   0   0   0   2   2   0   2   0   0   0   2   0   2   0   2   2   2   0   2   2   0   0   2   2   0   0   0   2   0   2   0   0   0   0   2   2   2   2   2   2   2   0   2   2   2   2   0   2   2   0   2   2   2   2   2   0   2   2   0   2
 MK-5-13                2   2   2   2   0   0   0   2   2   2   2   0   0   2   2   2   0   2   2   0   2   0   0   2   0   0   2   0   2   2   2   2   2   0   0   2   2   2   0   2   2   0   0   0   0   0   2   0   2   2   2   0   0   0   2   2   2   2   0   2   2   2   2   2   2   2   0   2   0   0   2   0   2   2   0   0   2   0   0   0   0   0   2   2   2   0   0   0   0   2   0   0   2   2   0   2   2   2   0   0   2   0   2   0   0   2   0   2   2   0   2   2   0   0   0   0   2   0   0   2   2   2   2   0   0   2   2   0   2   0   2   0   2   0   0   2   2   2   2   0   2   0   2   2   2   0   2   0   0   0   2   0   2   0   2   2   2   0   2   2   0   0   2   2   0   0   0   2   0   2   0   0   0   0   2   2   2   2   2   2   2   0   2   2   2   2   0   2   2   0   0   2   2   2   2   0   2   0   0   2
 MK-5-14                2   2   0   2   0   0   0   2   2   2   2   0   0   2   2   2   0   2   2   2   2   0   0   2   0   0   2   0   2   2   2   2   2   0   0   2   2   2   0   2   2   0   0   0   2   0   2   0   2   2   2   0   0   0   2   2   2   2   0   2   2   2   2   2   2   0   0   2   0   0   2   0   2   2   0   0   2   0   2   0   0   0   2   2   2   0   0   0   0   2   0   0   2   2   0   2   2   2   0   0   2   0   2   2   0   2   2   2   2   0   2   2   0   0   0   0   2   0   0   2   2   2   2   0   0   2   2   0   2   0   2   0   0   0   0   2   2   0   2   0   2   0   2   2   2   2   2   0   0   0   2   0   2   0   2   2   2   0   2   2   0   0   2   2   0   0   0   2   0   2   0   2   0   0   2   2   2   2   2   2   2   0   2   0   2   2   0   2   2   0   0   2   2   2   2   2   2   0   0   2
 MK-5-15                2   2   0   2   0   0   0   2   2   2   2   0   0   2   2   2   0   2   2   2   2   0   0   2   0   0   2   0   0   0   2   2   2   0   0   2   2   2   0   2   2   0   0   0   2   2   2   0   2   2   2   0   0   0   2   2   2   2   0   2   2   2   2   2   2   0   0   2   0   0   2   0   2   2   2   0   2   0   2   0   0   0   2   2   2   0   0   2   0   2   2   0   2   2   2   0   2   0   0   0   2   0   2   2   0   2   2   2   0   0   2   2   0   0   0   0   2   0   0   2   0   2   2   0   0   2   2   0   2   0   2   0   0   0   0   2   2   0   2   0   2   0   2   2   2   0   2   0   0   0   2   0   2   0   2   2   2   0   2   2   0   0   2   2   0   0   0   2   0   2   2   2   2   0   2   2   2   2   2   2   2   0   2   0   2   2   0   2   2   0   2   2   2   0   2   2   2   0   0   2
 MK-5-16                2   2   0   2   0   0   0   2   2   2   2   0   0   2   2   2   0   2   2   2   0   0   0   2   0   0   2   0   0   0   2   2   2   0   0   2   2   2   0   2   2   0   0   0   0   2   2   0   2   2   0   0   0   0   0   0   2   2   0   2   2   2   2   2   2   2   2   2   0   0   2   0   2   2   2   0   2   0   2   0   0   0   2   2   2   0   0   2   0   2   2   0   2   2   2   0   2   0   0   0   2   0   2   2   0   2   2   2   0   0   2   2   0   0   0   0   2   0   0   2   2   2   2   0   0   2   2   0   2   0   2   0   0   0   0   2   2   0   2   0   2   0   2   2   2   0   2   0   0   0   2   2   2   0   2   2   2   0   2   2   0   0   2   2   0   0   2   2   0   2   2   2   2   0   2   2   2   2   2   2   2   0   2   0   2   2   0   0   2   2   2   2   2   0   2   2   2   0   0   0
 MK-6-1                 2   0   2   2   0   0   2   2   0   0   0   2   0   2   2   0   2   0   2   0   2   2   0   2   0   2   0   2   2   2   2   2   0   2   0   0   0   2   0   2   0   2   0   0   2   0   2   0   2   0   2   0   0   0   2   2   0   2   0   2   0   2   0   0   0   0   0   0   2   2   0   2   2   2   2   0   0   2   0   0   2   2   0   0   2   0   2   2   2   0   0   0   2   2   2   0   0   2   0   2   0   2   2   2   0   2   0   2   2   2   2   2   2   2   2   0   0   0   2   0   2   0   2   2   2   0   0   0   0   2   0   0   2   0   2   0   0   0   2   2   2   0   2   2   2   0   2   2   0   0   2   0   0   0   0   0   2   0   0   0   2   2   2   0   2   2   0   2   0   2   2   0   0   0   2   0   0   0   0   0   0   0   2   0   0   2   2   2   2   0   0   2   2   0   0   2   2   0   0   2
 MK-6-2                 2   0   2   2   0   0   2   2   0   0   0   2   0   2   0   0   2   0   2   0   2   2   0   2   0   2   0   2   2   2   2   2   0   2   0   0   0   0   0   2   0   2   0   0   2   0   2   0   2   0   2   0   0   0   2   2   0   2   2   2   0   2   0   0   0   0   0   0   0   2   0   2   2   0   2   0   0   2   0   0   2   2   2   0   2   0   2   2   2   0   0   0   2   2   0   0   2   2   0   2   0   2   2   2   0   2   0   2   2   2   2   2   2   2   2   0   0   0   2   0   2   0   2   2   2   0   0   0   0   2   0   0   2   0   2   0   0   2   2   2   2   0   2   2   0   0   2   2   0   0   2   0   0   0   0   0   2   0   0   0   2   0   2   2   2   2   0   2   0   2   2   0   0   0   2   0   0   0   0   0   2   0   2   0   2   2   2   2   2   2   0   2   2   0   0   2   2   0   0   2
 MK-6-3                 2   0   2   2   0   0   2   2   0   0   0   2   2   2   0   2   2   0   2   0   2   2   2   2   0   2   0   2   2   2   2   0   0   2   0   0   0   0   0   2   0   0   0   2   2   0   2   2   2   0   2   0   0   0   2   2   0   2   2   2   0   2   0   0   0   0   0   0   0   2   2   2   2   0   2   2   0   2   0   0   2   2   2   0   2   0   2   2   2   0   0   0   2   2   0   0   2   2   0   2   0   2   2   2   0   2   2   2   2   2   2   2   2   0   0   0   0   2   2   0   2   0   2   2   2   0   0   0   0   2   0   0   2   0   2   0   2   2   2   2   2   0   2   2   0   0   2   2   0   0   2   0   0   0   2   0   2   0   2   0   2   0   2   2   2   2   0   2   2   2   2   0   0   0   2   0   0   0   0   2   2   0   2   0   2   0   2   2   2   2   0   2   2   0   0   2   2   0   0   2
 MK-6-4                 2   0   2   2   0   0   2   2   0   0   0   2   2   2   0   2   2   0   0   2   2   2   0   2   0   2   2   2   2   2   2   0   0   0   0   2   0   0   0   2   0   0   0   2   2   0   2   2   2   0   2   0   0   0   2   2   2   0   2   2   0   2   0   0   0   0   0   0   0   2   2   2   2   0   0   2   0   2   0   0   2   2   2   2   2   2   2   2   2   0   0   0   2   2   0   0   2   2   0   2   0   2   0   2   0   2   2   2   2   2   2   2   0   0   0   0   0   2   0   0   2   0   0   2   2   0   0   0   2   2   0   0   2   0   2   0   2   2   2   2   2   2   2   2   0   0   0   2   0   0   2   0   0   2   2   0   2   0   2   0   2   0   2   2   2   2   0   0   2   2   2   0   2   0   2   0   0   0   0   2   2   0   2   0   2   0   2   2   2   2   0   2   2   0   0   2   2   0   0   2
 MK-6-5                 2   0   2   2   0   0   2   0   0   0   0   2   2   2   0   2   2   0   0   2   2   2   0   2   0   2   2   2   2   2   2   0   0   0   0   2   0   0   2   2   0   0   2   2   2   0   2   2   2   0   2   0   0   0   2   2   2   2   2   2   0   2   0   0   0   0   0   0   0   2   2   2   2   0   0   2   0   2   0   0   2   2   2   2   2   2   2   2   2   0   0   0   0   2   2   0   2   2   0   2   0   2   0   2   0   2   2   2   2   2   2   2   2   0   0   2   0   2   0   0   2   0   0   2   0   0   2   0   2   2   0   0   2   2   2   0   2   2   0   2   2   2   2   2   0   0   0   0   0   0   2   0   0   0   2   0   2   0   0   0   2   0   2   2   2   2   0   0   2   2   2   0   2   0   2   0   2   0   0   2   0   2   2   0   0   0   2   0   2   2   0   2   2   0   2   2   2   0   0   2
 MK-6-6                 0   0   2   2   0   0   2   0   0   0   2   2   2   2   0   2   2   0   0   2   0   2   2   2   0   0   2   2   2   0   2   0   0   0   0   2   0   0   2   2   0   0   2   2   2   0   2   2   2   0   2   0   0   0   2   2   0   2   2   2   0   2   0   0   0   2   0   2   0   2   2   2   2   2   0   2   0   2   0   0   2   0   2   2   2   2   2   0   2   2   0   0   0   2   2   0   2   2   0   2   0   2   0   2   0   2   2   2   0   2   0   2   0   0   0   2   0   2   0   0   2   0   0   2   0   0   2   0   2   2   0   0   2   2   2   0   2   2   0   2   2   2   2   2   0   0   0   0   0   0   2   2   0   0   2   0   2   0   0   0   2   0   2   2   2   2   0   0   2   2   2   0   0   0   2   0   2   0   0   2   0   2   2   0   0   0   2   0   2   2   0   0   2   0   2   2   2   0   0   2
 MK-6-7                 0   0   0   2   0   2   2   0   2   0   2   2   2   2   0   2   0   0   0   2   2   2   2   2   0   0   2   0   2   0   2   0   0   0   0   2   0   0   2   2   2   0   0   2   2   0   2   0   2   0   2   0   0   0   2   2   0   2   2   2   0   2   0   0   2   2   0   2   0   2   2   2   2   2   0   2   0   2   0   0   2   0   2   2   2   2   2   0   2   2   0   0   0   2   2   0   2   2   0   2   0   2   0   2   0   0   2   2   0   2   0   2   0   0   0   2   0   2   0   0   2   0   2   2   0   0   2   0   2   2   0   0   0   2   2   0   2   2   0   2   0   2   2   2   0   0   0   0   0   0   2   2   0   0   2   0   0   0   0   0   0   0   2   2   2   2   0   2   2   2   2   0   0   0   2   0   2   0   0   2   0   2   2   0   0   0   2   0   2   2   0   0   2   0   2   2   2   0   0   2
 MK-6-8                 0   0   2   2   0   2   2   0   0   0   2   2   2   0   0   2   0   0   0   2   2   2   0   2   0   0   0   0   2   0   2   0   0   0   0   2   0   0   2   0   2   0   0   2   2   0   2   0   2   0   2   0   0   0   2   2   0   2   2   2   0   2   0   0   2   0   0   2   0   2   2   2   0   2   0   2   0   0   0   0   2   0   2   2   2   2   2   0   2   2   0   0   0   2   2   0   2   2   0   2   0   0   0   0   0   0   2   0   0   2   0   2   0   0   2   0   0   2   0   2   2   0   2   2   0   0   2   0   2   2   0   2   0   2   0   2   2   2   0   2   2   2   2   2   0   0   0   0   0   0   2   2   2   0   2   0   0   0   0   0   0   0   2   2   2   2   2   2   2   2   2   0   0   0   2   0   2   0   0   2   0   2   2   0   0   0   2   0   2   0   0   0   2   0   2   2   2   0   0   2
 MK-6-9                 0   0   2   2   0   2   2   0   0   2   2   2   2   0   0   2   0   0   0   0   2   2   0   2   0   0   0   0   2   0   2   0   0   0   0   2   2   0   2   0   2   0   0   2   2   0   2   0   2   0   2   0   0   0   2   0   0   2   2   2   0   2   0   0   2   0   0   2   0   2   2   2   0   2   0   2   0   0   0   0   2   0   2   2   0   2   0   0   2   2   0   0   0   2   2   0   2   2   0   2   0   0   0   0   0   0   2   0   2   2   0   0   0   0   2   0   0   2   0   2   2   0   2   0   0   0   2   0   2   2   0   2   0   2   2   2   2   2   2   2   2   2   2   2   0   0   0   0   0   0   2   2   2   0   2   0   0   0   0   0   0   0   2   2   2   2   2   2   2   2   2   0   0   2   2   0   2   2   0   2   0   2   0   0   0   0   0   0   2   0   0   0   2   0   0   2   2   0   0   2
 MK-6-10                0   0   2   2   0   2   2   0   0   2   2   2   2   0   0   2   0   0   2   0   2   2   0   2   0   0   0   0   2   0   2   2   0   0   0   2   2   2   2   0   2   0   0   2   2   0   2   0   2   0   2   0   2   2   2   0   0   2   2   2   0   2   0   0   2   0   0   2   0   2   2   2   0   2   0   2   0   0   0   0   2   0   2   2   0   2   0   0   0   2   0   0   0   2   2   0   2   2   0   2   0   0   2   0   0   0   2   0   2   2   0   0   0   0   2   0   0   2   0   2   2   0   2   0   0   0   0   0   0   2   0   0   0   2   2   2   2   2   2   2   2   2   2   2   0   0   0   0   0   0   2   2   2   0   2   2   0   0   0   0   0   0   2   0   2   2   2   2   2   2   2   0   0   2   2   2   2   2   0   2   0   2   0   0   0   0   0   0   2   0   0   0   2   0   0   2   2   0   0   2
 MK-6-11                0   0   2   0   0   2   0   0   0   2   2   2   2   0   0   2   0   0   2   0   2   0   0   2   0   0   0   0   2   0   2   2   0   0   0   2   2   2   0   0   2   0   0   2   2   0   2   0   2   0   2   0   2   2   2   0   0   2   2   2   0   2   0   0   2   0   0   2   0   2   2   2   0   2   0   2   0   0   2   0   2   0   2   2   0   0   2   0   0   2   0   0   0   2   2   0   2   2   2   2   2   2   2   0   0   0   2   0   2   2   0   0   0   0   2   2   0   2   0   2   2   0   2   0   0   0   0   0   2   2   2   0   0   2   2   2   2   2   2   2   2   2   2   2   2   0   0   0   0   0   2   2   2   0   2   2   0   0   0   0   0   0   0   2   2   0   2   2   2   2   2   0   0   0   2   2   2   2   0   2   2   2   0   0   0   0   0   2   2   0   0   0   2   0   2   2   2   2   2   2
 MK-6-12                0   0   2   0   0   2   0   0   0   2   2   2   2   0   2   2   0   0   2   2   2   0   0   2   0   0   0   0   2   0   2   2   0   0   0   2   2   0   0   0   2   0   0   2   2   2   2   0   2   0   2   0   2   2   2   0   0   0   2   2   0   2   0   2   2   0   2   2   0   2   2   2   0   2   0   2   2   0   2   0   2   0   2   2   0   0   2   0   0   2   0   0   0   2   2   0   2   2   2   2   2   2   2   0   0   0   2   0   2   2   0   0   0   0   2   2   0   2   0   2   2   0   2   0   0   0   0   0   2   2   0   0   2   2   2   2   2   2   2   2   2   2   2   2   0   0   0   0   0   0   2   2   2   0   2   2   0   0   0   0   0   0   0   2   2   0   2   2   2   0   2   2   0   0   2   2   2   2   0   0   2   2   0   0   0   0   0   2   2   0   0   0   2   2   2   2   2   2   2   2
 MK-6-13                0   0   0   0   0   2   0   0   0   2   2   2   2   0   2   2   0   2   2   2   0   0   0   2   0   0   0   0   2   0   2   2   0   0   0   2   2   0   0   0   2   0   0   2   2   2   0   0   2   0   0   0   2   2   2   0   0   0   2   2   0   2   0   2   2   0   2   2   0   2   2   0   0   2   0   2   2   0   2   0   2   0   2   2   0   0   2   0   0   2   0   0   0   2   2   0   2   2   2   2   2   2   2   0   0   0   2   0   2   2   0   0   0   0   2   0   2   2   0   2   2   0   2   0   0   0   0   0   0   2   0   0   2   2   2   2   2   2   2   2   2   2   2   0   0   0   0   0   0   0   2   2   2   0   2   2   0   0   0   0   0   0   0   2   2   0   2   2   2   0   2   2   0   0   2   2   2   0   0   0   2   0   2   0   0   0   0   2   0   0   0   0   2   2   2   2   2   2   2   2
 MK-6-14                0   0   0   0   0   2   0   0   0   2   2   2   2   0   2   0   0   2   2   2   0   0   0   2   0   0   0   0   2   0   2   2   0   0   0   2   2   0   0   0   2   2   0   0   2   2   0   0   2   0   0   0   0   2   0   0   0   0   2   0   0   2   0   2   2   0   2   2   0   2   2   0   2   2   0   2   2   0   2   0   2   0   2   0   0   0   2   0   2   2   0   0   0   2   2   2   2   0   2   2   2   2   2   0   0   0   2   0   2   2   0   0   0   0   2   0   2   2   0   2   2   0   2   0   2   0   0   0   2   0   0   0   0   2   2   2   2   2   2   2   2   0   2   2   0   0   0   0   0   0   2   2   0   0   2   0   0   0   0   2   0   0   0   2   2   0   2   2   2   2   2   2   0   0   2   2   2   0   0   0   2   0   2   0   0   0   0   0   0   2   0   0   0   2   2   2   2   2   2   2
 MK-6-15                0   2   0   0   0   2   0   0   0   2   2   2   2   0   2   2   0   2   2   2   0   0   0   2   0   0   0   0   2   0   2   2   0   0   2   2   2   2   0   0   2   2   0   0   2   2   0   0   2   0   0   0   0   2   0   0   0   0   2   0   0   2   0   2   2   0   2   2   0   2   2   0   2   2   0   2   2   0   2   0   2   0   2   0   0   0   2   0   2   2   0   0   0   2   0   2   2   0   2   2   0   2   0   0   0   0   2   0   2   2   0   2   0   0   2   0   0   2   0   2   2   0   0   0   2   0   0   0   0   2   0   0   0   2   2   2   2   2   2   2   2   0   2   2   0   0   0   0   0   0   2   2   0   0   2   0   0   0   0   2   0   2   0   2   2   0   0   0   2   2   2   2   0   0   2   2   2   0   0   0   2   0   2   0   0   0   0   0   0   2   0   0   0   2   0   2   2   2   2   2
 MK-6-16                0   2   0   0   0   2   0   0   0   2   2   2   2   2   2   2   0   2   2   2   0   0   0   2   0   0   0   0   2   0   2   2   0   0   2   2   2   2   0   0   2   2   0   2   2   2   0   0   2   0   0   0   0   2   0   0   0   0   2   0   0   2   0   2   2   0   2   2   0   2   2   0   2   0   0   2   2   0   2   0   2   0   2   0   0   0   2   0   2   2   0   0   0   2   2   2   2   0   0   2   0   2   0   0   0   0   2   0   0   0   0   0   0   2   2   0   0   2   0   2   2   0   0   0   0   0   0   2   0   2   0   0   0   2   2   2   0   2   2   2   0   0   2   2   0   0   0   0   2   0   2   2   0   0   2   0   0   0   0   0   0   2   0   2   2   0   0   0   0   2   2   2   0   0   2   2   0   0   0   0   2   0   2   2   0   2   0   0   0   2   0   0   0   2   0   2   2   2   0   2
 
!****************************************** Phenotypic Data **********************************************************
!-100.0 is resevred for missing phenotype
SimulatedTrait1        10.7234   15.6524   16.4443   15.2504   13.2925   17.5234   14.0246   14.6810   16.1542   18.3449   13.3518   14.7132   13.3253   12.1773   17.1658   14.4300   14.5446   14.6324   14.3418   17.0992   16.2914   16.1879   13.2439   19.9057   14.2275   12.0436   17.0404   15.0639   16.9363   16.5474   12.4976   18.3431   15.3866   10.8603   13.7549   18.6825    8.8124   11.0078   16.8098   15.2863   14.7400   23.9707   15.4661   13.8032   14.8678   14.6631   16.6036   12.2528   17.9569   14.8740   16.2185   14.5353   17.8332   15.4182   14.9163   12.6555   14.0787   15.6210   12.5065   14.2161   11.0283   15.6044   16.1592   12.5596   11.8189   11.5562   18.3399   19.6350   16.5928   15.7518   13.7809   16.7754   13.3294   13.4430   12.3892   13.3983   15.3819   14.2488   16.8854   17.3789   18.7214   16.8644   14.5882   13.7177   13.0394   14.5011   16.5446   14.2444   15.2731   17.7478   18.2837   13.6300   12.8183   17.7533   13.9551   16.9205   17.9088   14.5391   13.0934   10.5335   10.6548   14.9811   16.3814   12.5200   17.7546   16.5701   19.3927   11.6246   19.8137   13.7552   10.7038   14.7276   17.2424   17.3990   16.8958   17.2231   13.3933   15.1077   11.4259   14.0149   15.6960   13.7859   18.9183   16.0123   12.4097   15.6280   19.0021   11.7984   18.9097   16.4663   16.2021   16.1182   12.6714   11.9480   13.6069    9.7816   10.4515   14.8554   16.0567   13.8403   18.7256   16.7961   16.9045   14.6132   16.1091   21.3226   14.9786   14.4853   14.4271   21.4888   15.1723   13.9563   14.1938   10.9148   16.4851   19.2672   12.7080   12.9107    8.9071   11.2383   15.1504   15.6236   14.5925   12.6155   16.9569   15.5880   15.1921   18.6214   19.2718   19.2040   14.1047   12.3660   17.5233   14.9623   16.5569   14.5616    9.6105   17.8619   17.0070   12.1368    9.2777   16.6232   10.0488   12.8498   16.6117   11.4242   21.1148   16.1781    9.5831   15.7556   18.4275   17.1587   21.3930    7.3046   10.0340   15.9214   14.3833   21.4866   14.3125   12.1075
SimulatedTrait2         9.7656    9.2063   10.0588   13.2458    9.7725    8.7405    7.5012   10.8419   12.8953   10.0401   12.3996   12.1797    9.3829    7.2716    7.6644    8.5528    8.2948    9.1792   11.9109   10.3088    8.5413   10.3734   10.4126   14.4144   11.0489    9.6425    9.0634    9.1398    9.9323    9.3585   10.8953    9.7436   10.4726   11.8422   12.2862   10.7624    6.6927    8.5242   10.5870   10.6755    9.2737    8.8755    8.1994   11.8408   11.1409   13.0433    9.8828   11.0869   10.2073    8.8227    6.5856    8.8069    7.8503    9.7786   11.9819    9.8392    7.8358   10.1140    8.7557    9.4903    9.7487   11.2874   10.1022   12.8921    8.8639   10.8928   10.2123   11.7140   10.5227    7.9992    9.1926   11.3000    9.4847   10.9676   11.6099    9.2456    9.3551    8.4278   11.6819   11.1491   12.2256    9.7224    9.1167    7.1355    9.2350    9.9807    8.3649    9.6199   11.3943    9.3725   10.1974    9.1174   11.0458   11.8961   10.7854    9.6155   12.4647    7.2865   12.9843   12.9074   11.1988    9.2627    9.5644   10.7470    7.0788    8.0139   11.6765   13.8112   11.5203    8.8494    8.9738   10.2181   11.8402   10.4811   14.7490    9.1743    9.5620    7.6518   11.4339    9.5309    8.1310    6.9064   10.3470   11.5952    9.3542   10.9236   10.6269   12.6574    8.1479   10.1232    7.5000    9.0930   10.1579   10.6130   11.0842   13.2121    8.9663    9.8348    8.8269   10.9285   11.4230    8.2109    9.7360   13.7987    8.7982   10.7105    6.8166   11.4500   11.9651   11.2503   11.5808    8.2177   10.4712    9.1764    8.3180   10.5078   10.5306   11.4485   11.9199    9.3017    9.4588   10.4608   10.4905    8.7472   11.4982   10.4574   11.2852   11.8120    9.1306   11.2767    9.1367    8.5386   10.6149    9.7634    8.2462    7.3420   10.7275   10.6709    9.1238   10.2549    7.8564    9.9747    9.8216   10.6860   12.3489   10.8473   10.5328   11.1671    9.4181    9.1054    8.2245   10.2285   10.5019   12.4946    9.3436    8.5684    9.3879   11.0117   13.8381    6.4535
 
